# Supplementary material for: An Interactive, Asynchronous Intimate Partner Violence Module for Medical Students: Improving Preparedness, Confidence, and Knowledge
Source: MedEdPORTAL. 2026 Jul 14;22:11618. doi: 10.15766/mep_2374-8265.11618 (PMC13364887; doi:10.15766/mep_2374-8265.11618)
Supplement: Supplementary file 1 — IPV Articulate Module FolderIPV Pre- and Postmodule Survey.docx [file mep_2374-8265.11618-s001.zip]

Archive with 439 entries (355 files):
- A. IPV Articulate Module Folder/
- A. IPV Articulate Module Folder/assets/
- A. IPV Articulate Module Folder/assets/.DS_Store
- A. IPV Articulate Module Folder/assets/2 months later.jpg
- A. IPV Articulate Module Folder/assets/2 months later.mp4
- A. IPV Articulate Module Folder/assets/2 months later.vtt
- A. IPV Articulate Module Folder/assets/960px-Classic_alarm_clock_20180513.jpg
- A. IPV Articulate Module Folder/assets/960px-Flickr_in_Scrabble_letters.jpg
- A. IPV Articulate Module Folder/assets/960px-Legal_Gavel_(27571702173).jpg
- A. IPV Articulate Module Folder/assets/dVsl6e94HTFzvzuc/
- A. IPV Articulate Module Folder/assets/dVsl6e94HTFzvzuc/analytics-frame.html
- A. IPV Articulate Module Folder/assets/dVsl6e94HTFzvzuc/html5/
- A. IPV Articulate Module Folder/assets/dVsl6e94HTFzvzuc/html5/data/
- A. IPV Articulate Module Folder/assets/dVsl6e94HTFzvzuc/html5/data/css/
- A. IPV Articulate Module Folder/assets/dVsl6e94HTFzvzuc/html5/data/css/output.min.css
- A. IPV Articulate Module Folder/assets/dVsl6e94HTFzvzuc/html5/data/js/
- A. IPV Articulate Module Folder/assets/dVsl6e94HTFzvzuc/html5/data/js/5dDCQL2J05W.js
- A. IPV Articulate Module Folder/assets/dVsl6e94HTFzvzuc/html5/data/js/6ltUqWBxv6A.js
- A. IPV Articulate Module Folder/assets/dVsl6e94HTFzvzuc/html5/data/js/6TOS54jWSBj.js
- A. IPV Articulate Module Folder/assets/dVsl6e94HTFzvzuc/html5/data/js/data.js
- A. IPV Articulate Module Folder/assets/dVsl6e94HTFzvzuc/html5/data/js/frame.js
- A. IPV Articulate Module Folder/assets/dVsl6e94HTFzvzuc/html5/data/js/paths.js
- A. IPV Articulate Module Folder/assets/dVsl6e94HTFzvzuc/html5/lib/
- A. IPV Articulate Module Folder/assets/dVsl6e94HTFzvzuc/html5/lib/scripts/
- A. IPV Articulate Module Folder/assets/dVsl6e94HTFzvzuc/html5/lib/scripts/bootstrapper.min.js
- A. IPV Articulate Module Folder/assets/dVsl6e94HTFzvzuc/html5/lib/scripts/frame.desktop.min.js
- A. IPV Articulate Module Folder/assets/dVsl6e94HTFzvzuc/html5/lib/scripts/frame.mobile.min.js
- A. IPV Articulate Module Folder/assets/dVsl6e94HTFzvzuc/html5/lib/scripts/slides.min.js
- A. IPV Articulate Module Folder/assets/dVsl6e94HTFzvzuc/html5/lib/stylesheets/
- A. IPV Articulate Module Folder/assets/dVsl6e94HTFzvzuc/html5/lib/stylesheets/desktop.min.css
- A. IPV Articulate Module Folder/assets/dVsl6e94HTFzvzuc/html5/lib/stylesheets/mobile-fonts/
- A. IPV Articulate Module Folder/assets/dVsl6e94HTFzvzuc/html5/lib/stylesheets/mobile-fonts/open-sans-bold.woff
- A. IPV Articulate Module Folder/assets/dVsl6e94HTFzvzuc/html5/lib/stylesheets/mobile-fonts/open-sans-light.woff
- A. IPV Articulate Module Folder/assets/dVsl6e94HTFzvzuc/html5/lib/stylesheets/mobile-fonts/open-sans-regular.woff
- A. IPV Articulate Module Folder/assets/dVsl6e94HTFzvzuc/html5/lib/stylesheets/mobile.min.css
- A. IPV Articulate Module Folder/assets/dVsl6e94HTFzvzuc/meta.xml
- A. IPV Articulate Module Folder/assets/dVsl6e94HTFzvzuc/mobile/
- A. IPV Articulate Module Folder/assets/dVsl6e94HTFzvzuc/mobile/5fglSNmV9Nq.png
- A. IPV Articulate Module Folder/assets/dVsl6e94HTFzvzuc/mobile/5gsw7h55Mqr.png
- A. IPV Articulate Module Folder/assets/dVsl6e94HTFzvzuc/mobile/5ipPvEnFNBY.png
- A. IPV Articulate Module Folder/assets/dVsl6e94HTFzvzuc/mobile/5uHlGCxxhlF.jpg
- A. IPV Articulate Module Folder/assets/dVsl6e94HTFzvzuc/mobile/67dH84ijGOE.png
- A. IPV Articulate Module Folder/assets/dVsl6e94HTFzvzuc/mobile/6mOZipkliBb.png
- A. IPV Articulate Module Folder/assets/dVsl6e94HTFzvzuc/story.html
- A. IPV Articulate Module Folder/assets/dVsl6e94HTFzvzuc/story_content/
- A. IPV Articulate Module Folder/assets/dVsl6e94HTFzvzuc/story_content/thumbnail.jpg
- A. IPV Articulate Module Folder/assets/dVsl6e94HTFzvzuc/story_content/triggers.js
- A. IPV Articulate Module Folder/assets/dVsl6e94HTFzvzuc/story_content/user.js
- A. IPV Articulate Module Folder/assets/dVsl6e94HTFzvzuc/threeSixty.json
- A. IPV Articulate Module Folder/assets/Ending 2_Part 2_REVISED 2.jpg
- A. IPV Articulate Module Folder/assets/Ending 2_Part 2_REVISED 2.mp4
- A. IPV Articulate Module Folder/assets/GZSmw96rjfp7G5Hz/
- A. IPV Articulate Module Folder/assets/GZSmw96rjfp7G5Hz/analytics-frame.html
- A. IPV Articulate Module Folder/assets/GZSmw96rjfp7G5Hz/html5/
- A. IPV Articulate Module Folder/assets/GZSmw96rjfp7G5Hz/html5/data/
- A. IPV Articulate Module Folder/assets/GZSmw96rjfp7G5Hz/html5/data/css/
- A. IPV Articulate Module Folder/assets/GZSmw96rjfp7G5Hz/html5/data/css/output.min.css
- A. IPV Articulate Module Folder/assets/GZSmw96rjfp7G5Hz/html5/data/js/
- A. IPV Articulate Module Folder/assets/GZSmw96rjfp7G5Hz/html5/data/js/5eisutUZcGq.js
- A. IPV Articulate Module Folder/assets/GZSmw96rjfp7G5Hz/html5/data/js/6oDDKy3nS28.js
- A. IPV Articulate Module Folder/assets/GZSmw96rjfp7G5Hz/html5/data/js/6onWGxCBAcD.js
- A. IPV Articulate Module Folder/assets/GZSmw96rjfp7G5Hz/html5/data/js/6WBcWTSuXee.js
- A. IPV Articulate Module Folder/assets/GZSmw96rjfp7G5Hz/html5/data/js/data.js
- A. IPV Articulate Module Folder/assets/GZSmw96rjfp7G5Hz/html5/data/js/frame.js
- A. IPV Articulate Module Folder/assets/GZSmw96rjfp7G5Hz/html5/data/js/paths.js
- A. IPV Articulate Module Folder/assets/GZSmw96rjfp7G5Hz/html5/lib/
- A. IPV Articulate Module Folder/assets/GZSmw96rjfp7G5Hz/html5/lib/scripts/
- A. IPV Articulate Module Folder/assets/GZSmw96rjfp7G5Hz/html5/lib/scripts/bootstrapper.min.js
- A. IPV Articulate Module Folder/assets/GZSmw96rjfp7G5Hz/html5/lib/scripts/frame.desktop.min.js
- A. IPV Articulate Module Folder/assets/GZSmw96rjfp7G5Hz/html5/lib/scripts/frame.mobile.min.js
- A. IPV Articulate Module Folder/assets/GZSmw96rjfp7G5Hz/html5/lib/scripts/slides.min.js
- A. IPV Articulate Module Folder/assets/GZSmw96rjfp7G5Hz/html5/lib/stylesheets/
- A. IPV Articulate Module Folder/assets/GZSmw96rjfp7G5Hz/html5/lib/stylesheets/desktop.min.css
- A. IPV Articulate Module Folder/assets/GZSmw96rjfp7G5Hz/html5/lib/stylesheets/mobile-fonts/
- A. IPV Articulate Module Folder/assets/GZSmw96rjfp7G5Hz/html5/lib/stylesheets/mobile-fonts/open-sans-bold.woff
- A. IPV Articulate Module Folder/assets/GZSmw96rjfp7G5Hz/html5/lib/stylesheets/mobile-fonts/open-sans-light.woff
- A. IPV Articulate Module Folder/assets/GZSmw96rjfp7G5Hz/html5/lib/stylesheets/mobile-fonts/open-sans-regular.woff
- A. IPV Articulate Module Folder/assets/GZSmw96rjfp7G5Hz/html5/lib/stylesheets/mobile.min.css
- A. IPV Articulate Module Folder/assets/GZSmw96rjfp7G5Hz/meta.xml
- A. IPV Articulate Module Folder/assets/GZSmw96rjfp7G5Hz/mobile/
- A. IPV Articulate Module Folder/assets/GZSmw96rjfp7G5Hz/mobile/5jGourAT0Ii.png
- A. IPV Articulate Module Folder/assets/GZSmw96rjfp7G5Hz/mobile/5tnIOyxBRnU.jpg
- A. IPV Articulate Module Folder/assets/GZSmw96rjfp7G5Hz/mobile/6GJQluoOyg1.png
- A. IPV Articulate Module Folder/assets/GZSmw96rjfp7G5Hz/mobile/6IDsWQLfQU4.png
- A. IPV Articulate Module Folder/assets/GZSmw96rjfp7G5Hz/mobile/6JW5DZ7zu3W.png
- A. IPV Articulate Module Folder/assets/GZSmw96rjfp7G5Hz/mobile/6U3Zc3F3PvD.png
- A. IPV Articulate Module Folder/assets/GZSmw96rjfp7G5Hz/story.html
- A. IPV Articulate Module Folder/assets/GZSmw96rjfp7G5Hz/story_content/
- A. IPV Articulate Module Folder/assets/GZSmw96rjfp7G5Hz/story_content/thumbnail.jpg
- A. IPV Articulate Module Folder/assets/GZSmw96rjfp7G5Hz/story_content/triggers.js
- A. IPV Articulate Module Folder/assets/GZSmw96rjfp7G5Hz/story_content/user.js
- A. IPV Articulate Module Folder/assets/GZSmw96rjfp7G5Hz/threeSixty.json
- A. IPV Articulate Module Folder/assets/Hr1FmXLVTs-nQ4AC/
- A. IPV Articulate Module Folder/assets/Hr1FmXLVTs-nQ4AC/analytics-frame.html
- A. IPV Articulate Module Folder/assets/Hr1FmXLVTs-nQ4AC/html5/
- A. IPV Articulate Module Folder/assets/Hr1FmXLVTs-nQ4AC/html5/data/
- A. IPV Articulate Module Folder/assets/Hr1FmXLVTs-nQ4AC/html5/data/css/
- A. IPV Articulate Module Folder/assets/Hr1FmXLVTs-nQ4AC/html5/data/css/output.min.css
- A. IPV Articulate Module Folder/assets/Hr1FmXLVTs-nQ4AC/html5/data/js/
- A. IPV Articulate Module Folder/assets/Hr1FmXLVTs-nQ4AC/html5/data/js/5Urgdm8tqnn.js
- A. IPV Articulate Module Folder/assets/Hr1FmXLVTs-nQ4AC/html5/data/js/data.js
- A. IPV Articulate Module Folder/assets/Hr1FmXLVTs-nQ4AC/html5/data/js/frame.js
- A. IPV Articulate Module Folder/assets/Hr1FmXLVTs-nQ4AC/html5/data/js/paths.js
- A. IPV Articulate Module Folder/assets/Hr1FmXLVTs-nQ4AC/html5/lib/
- A. IPV Articulate Module Folder/assets/Hr1FmXLVTs-nQ4AC/html5/lib/scripts/
- A. IPV Articulate Module Folder/assets/Hr1FmXLVTs-nQ4AC/html5/lib/scripts/bootstrapper.min.js
- A. IPV Articulate Module Folder/assets/Hr1FmXLVTs-nQ4AC/html5/lib/scripts/frame.desktop.min.js
- A. IPV Articulate Module Folder/assets/Hr1FmXLVTs-nQ4AC/html5/lib/scripts/frame.mobile.min.js
- A. IPV Articulate Module Folder/assets/Hr1FmXLVTs-nQ4AC/html5/lib/scripts/slides.min.js
- A. IPV Articulate Module Folder/assets/Hr1FmXLVTs-nQ4AC/html5/lib/stylesheets/
- A. IPV Articulate Module Folder/assets/Hr1FmXLVTs-nQ4AC/html5/lib/stylesheets/desktop.min.css
- A. IPV Articulate Module Folder/assets/Hr1FmXLVTs-nQ4AC/html5/lib/stylesheets/mobile-fonts/
- A. IPV Articulate Module Folder/assets/Hr1FmXLVTs-nQ4AC/html5/lib/stylesheets/mobile-fonts/open-sans-bold.woff
- A. IPV Articulate Module Folder/assets/Hr1FmXLVTs-nQ4AC/html5/lib/stylesheets/mobile-fonts/open-sans-light.woff
- A. IPV Articulate Module Folder/assets/Hr1FmXLVTs-nQ4AC/html5/lib/stylesheets/mobile-fonts/open-sans-regular.woff
- A. IPV Articulate Module Folder/assets/Hr1FmXLVTs-nQ4AC/html5/lib/stylesheets/mobile.min.css
- A. IPV Articulate Module Folder/assets/Hr1FmXLVTs-nQ4AC/meta.xml
- A. IPV Articulate Module Folder/assets/Hr1FmXLVTs-nQ4AC/mobile/
- A. IPV Articulate Module Folder/assets/Hr1FmXLVTs-nQ4AC/mobile/6cOt3OkFZx2_RA0C8FF.png
- A. IPV Articulate Module Folder/assets/Hr1FmXLVTs-nQ4AC/mobile/6DQvuFvk4z4_RE2FFA5.png
- A. IPV Articulate Module Folder/assets/Hr1FmXLVTs-nQ4AC/mobile/6DQvuFvk4z4_RG.png
- A. IPV Articulate Module Folder/assets/Hr1FmXLVTs-nQ4AC/story.html
- A. IPV Articulate Module Folder/assets/Hr1FmXLVTs-nQ4AC/story_content/
- A. IPV Articulate Module Folder/assets/Hr1FmXLVTs-nQ4AC/story_content/thumbnail.jpg
- A. IPV Articulate Module Folder/assets/Hr1FmXLVTs-nQ4AC/story_content/triggers.js
- A. IPV Articulate Module Folder/assets/Hr1FmXLVTs-nQ4AC/story_content/user.js
- A. IPV Articulate Module Folder/assets/Hr1FmXLVTs-nQ4AC/threeSixty.json
- A. IPV Articulate Module Folder/assets/New Recording 5.mp3
- A. IPV Articulate Module Folder/assets/Nurse Intervention.jpg
- A. IPV Articulate Module Folder/assets/Nurse Intervention.mp4
- A. IPV Articulate Module Folder/assets/Nurse Intervention.vtt
- A. IPV Articulate Module Folder/assets/Psych Interview.jpg
- A. IPV Articulate Module Folder/assets/Psych Interview.mp4
- A. IPV Articulate Module Folder/assets/Psych Interview.vtt
- A. IPV Articulate Module Folder/assets/stigmatization_model.jpg
- A. IPV Articulate Module Folder/assets/Structured interview.vtt
- A. IPV Articulate Module Folder/FILE ACCESS INSTRUCTIONS.docx
- A. IPV Articulate Module Folder/lib/
- A. IPV Articulate Module Folder/lib/dist/
- A. IPV Articulate Module Folder/lib/dist/69565ad8.js
- A. IPV Articulate Module Folder/lib/fonts/
- A. IPV Articulate Module Folder/lib/fonts/Cormorant-Bold.woff
- A. IPV Articulate Module Folder/lib/fonts/Cormorant-Italic.woff
- A. IPV Articulate Module Folder/lib/fonts/Cormorant-Light.woff
- A. IPV Articulate Module Folder/lib/fonts/Cormorant-Regular.woff
- A. IPV Articulate Module Folder/lib/fonts/Montserrat-Black.woff
- A. IPV Articulate Module Folder/lib/fonts/Montserrat-Bold.woff
- A. IPV Articulate Module Folder/lib/fonts/Montserrat-Italic.woff
- A. IPV Articulate Module Folder/lib/fonts/Montserrat-Light.woff
- A. IPV Articulate Module Folder/lib/fonts/Montserrat-Medium.woff
- A. IPV Articulate Module Folder/lib/fonts/Montserrat-Regular.woff
- A. IPV Articulate Module Folder/lib/fonts/Montserrat-SemiBold.woff
- A. IPV Articulate Module Folder/lib/learn_dist/
- A. IPV Articulate Module Folder/lib/learn_dist/2b367e04.js
- A. IPV Articulate Module Folder/lib/learn_dist/5b130552.css
- A. IPV Articulate Module Folder/lib/learn_dist/9b1f8619.js
- A. IPV Articulate Module Folder/lib/learn_dist/entry.js
- A. IPV Articulate Module Folder/lib/mondrian/
- A. IPV Articulate Module Folder/lib/mondrian/09e37aee.js
- A. IPV Articulate Module Folder/lib/mondrian/196251cf.js
- A. IPV Articulate Module Folder/lib/mondrian/651f6318.js
- A. IPV Articulate Module Folder/lib/mondrian/8fb5c875.js
- A. IPV Articulate Module Folder/lib/mondrian/afbb5ca8.js
- A. IPV Articulate Module Folder/lib/mondrian/entry.js
- A. IPV Articulate Module Folder/lib/player-interface.js
- A. IPV Articulate Module Folder/lib/rise/
- A. IPV Articulate Module Folder/lib/rise/1e51cea7.css
- A. IPV Articulate Module Folder/lib/rise/2d62667c.js
- A. IPV Articulate Module Folder/lib/rise/2eb7de99.js
- A. IPV Articulate Module Folder/lib/rise/3125981b.js
- A. IPV Articulate Module Folder/lib/rise/54010a1a.js
- A. IPV Articulate Module Folder/lib/rise/578ab21f.js
- A. IPV Articulate Module Folder/lib/rise/587a1be7.js
- A. IPV Articulate Module Folder/lib/rise/61243a87.js
- A. IPV Articulate Module Folder/lib/rise/61c7bf33.js
- A. IPV Articulate Module Folder/lib/rise/64c13194.js
- A. IPV Articulate Module Folder/lib/rise/6a6a91e5.js
- A. IPV Articulate Module Folder/lib/rise/8716f7be.js
- A. IPV Articulate Module Folder/lib/rise/90f65467.js
- A. IPV Articulate Module Folder/lib/rise/9aede266.ttf
- A. IPV Articulate Module Folder/lib/rise/9d1c4671.js
- A. IPV Articulate Module Folder/lib/rise/a1b53f38.js
- A. IPV Articulate Module Folder/lib/rise/b76bbb8c.js
- A. IPV Articulate Module Folder/lib/rise/bff47411.woff
- A. IPV Articulate Module Folder/lib/rise/c62ff7a9.js
- A. IPV Articulate Module Folder/lib/rise/ca69a9b5.js
- A. IPV Articulate Module Folder/lib/rise/d4534cdf.js
- A. IPV Articulate Module Folder/lib/rise/d4f1495e.js
- A. IPV Articulate Module Folder/lib/rise/d878a260.js
- A. IPV Articulate Module Folder/lib/rise/edccf45c.js
- A. IPV Articulate Module Folder/lib/rise/eeb4cca7.css
- A. IPV Articulate Module Folder/lib/rise/f50b75a0.js
- A. IPV Articulate Module Folder/lib/sandbox/
- A. IPV Articulate Module Folder/lib/sandbox/4adfab46.css
- A. IPV Articulate Module Folder/lib/sandbox/c77685df.js
- A. IPV Articulate Module Folder/lib/sandbox/sandbox.html
- A. IPV Articulate Module Folder/runtime-data.js
- A. IPV Articulate Module Folder/START HERE.html
- A. IPV Articulate Module Folder/__MACOSX/
- A. IPV Articulate Module Folder/__MACOSX/._assets
- A. IPV Articulate Module Folder/__MACOSX/._FILE ACCESS INSTRUCTIONS.docx
- A. IPV Articulate Module Folder/__MACOSX/._lib
- A. IPV Articulate Module Folder/__MACOSX/._runtime-data.js
- A. IPV Articulate Module Folder/__MACOSX/._START HERE.html
- A. IPV Articulate Module Folder/__MACOSX/assets/
- A. IPV Articulate Module Folder/__MACOSX/assets/._.DS_Store
- A. IPV Articulate Module Folder/__MACOSX/assets/._2 months later.jpg
- A. IPV Articulate Module Folder/__MACOSX/assets/._2 months later.mp4
- A. IPV Articulate Module Folder/__MACOSX/assets/._2 months later.vtt
- A. IPV Articulate Module Folder/__MACOSX/assets/._960px-Classic_alarm_clock_20180513.jpg
- A. IPV Articulate Module Folder/__MACOSX/assets/._960px-Flickr_in_Scrabble_letters.jpg
- A. IPV Articulate Module Folder/__MACOSX/assets/._960px-Legal_Gavel_(27571702173).jpg
- A. IPV Articulate Module Folder/__MACOSX/assets/._dVsl6e94HTFzvzuc
- A. IPV Articulate Module Folder/__MACOSX/assets/._Ending 2_Part 2_REVISED 2.jpg
- A. IPV Articulate Module Folder/__MACOSX/assets/._Ending 2_Part 2_REVISED 2.mp4
- A. IPV Articulate Module Folder/__MACOSX/assets/._GZSmw96rjfp7G5Hz
- A. IPV Articulate Module Folder/__MACOSX/assets/._Hr1FmXLVTs-nQ4AC
- A. IPV Articulate Module Folder/__MACOSX/assets/._New Recording 5.mp3
- A. IPV Articulate Module Folder/__MACOSX/assets/._Nurse Intervention.jpg
- A. IPV Articulate Module Folder/__MACOSX/assets/._Nurse Intervention.mp4
- A. IPV Articulate Module Folder/__MACOSX/assets/._Nurse Intervention.vtt
- A. IPV Articulate Module Folder/__MACOSX/assets/._Psych Interview.jpg
- A. IPV Articulate Module Folder/__MACOSX/assets/._Psych Interview.mp4
- A. IPV Articulate Module Folder/__MACOSX/assets/._Psych Interview.vtt
- A. IPV Articulate Module Folder/__MACOSX/assets/._stigmatization_model.jpg
- A. IPV Articulate Module Folder/__MACOSX/assets/._Structured interview.vtt
- A. IPV Articulate Module Folder/__MACOSX/assets/dVsl6e94HTFzvzuc/
- A. IPV Articulate Module Folder/__MACOSX/assets/dVsl6e94HTFzvzuc/._analytics-frame.html
- A. IPV Articulate Module Folder/__MACOSX/assets/dVsl6e94HTFzvzuc/._html5
- A. IPV Articulate Module Folder/__MACOSX/assets/dVsl6e94HTFzvzuc/._meta.xml
- A. IPV Articulate Module Folder/__MACOSX/assets/dVsl6e94HTFzvzuc/._mobile
- A. IPV Articulate Module Folder/__MACOSX/assets/dVsl6e94HTFzvzuc/._story.html
- A. IPV Articulate Module Folder/__MACOSX/assets/dVsl6e94HTFzvzuc/._story_content
- A. IPV Articulate Module Folder/__MACOSX/assets/dVsl6e94HTFzvzuc/._threeSixty.json
- A. IPV Articulate Module Folder/__MACOSX/assets/dVsl6e94HTFzvzuc/html5/
- A. IPV Articulate Module Folder/__MACOSX/assets/dVsl6e94HTFzvzuc/html5/._data
- A. IPV Articulate Module Folder/__MACOSX/assets/dVsl6e94HTFzvzuc/html5/._lib
- A. IPV Articulate Module Folder/__MACOSX/assets/dVsl6e94HTFzvzuc/html5/data/
- A. IPV Articulate Module Folder/__MACOSX/assets/dVsl6e94HTFzvzuc/html5/data/._css
- A. IPV Articulate Module Folder/__MACOSX/assets/dVsl6e94HTFzvzuc/html5/data/._js
- A. IPV Articulate Module Folder/__MACOSX/assets/dVsl6e94HTFzvzuc/html5/data/css/
- A. IPV Articulate Module Folder/__MACOSX/assets/dVsl6e94HTFzvzuc/html5/data/css/._output.min.css
- A. IPV Articulate Module Folder/__MACOSX/assets/dVsl6e94HTFzvzuc/html5/data/js/
- A. IPV Articulate Module Folder/__MACOSX/assets/dVsl6e94HTFzvzuc/html5/data/js/._5dDCQL2J05W.js
- A. IPV Articulate Module Folder/__MACOSX/assets/dVsl6e94HTFzvzuc/html5/data/js/._6ltUqWBxv6A.js
- A. IPV Articulate Module Folder/__MACOSX/assets/dVsl6e94HTFzvzuc/html5/data/js/._6TOS54jWSBj.js
- A. IPV Articulate Module Folder/__MACOSX/assets/dVsl6e94HTFzvzuc/html5/data/js/._data.js
- A. IPV Articulate Module Folder/__MACOSX/assets/dVsl6e94HTFzvzuc/html5/data/js/._frame.js
- A. IPV Articulate Module Folder/__MACOSX/assets/dVsl6e94HTFzvzuc/html5/data/js/._paths.js
- A. IPV Articulate Module Folder/__MACOSX/assets/dVsl6e94HTFzvzuc/html5/lib/
- A. IPV Articulate Module Folder/__MACOSX/assets/dVsl6e94HTFzvzuc/html5/lib/._scripts
- A. IPV Articulate Module Folder/__MACOSX/assets/dVsl6e94HTFzvzuc/html5/lib/._stylesheets
- A. IPV Articulate Module Folder/__MACOSX/assets/dVsl6e94HTFzvzuc/html5/lib/scripts/
- A. IPV Articulate Module Folder/__MACOSX/assets/dVsl6e94HTFzvzuc/html5/lib/scripts/._bootstrapper.min.js
- A. IPV Articulate Module Folder/__MACOSX/assets/dVsl6e94HTFzvzuc/html5/lib/scripts/._frame.desktop.min.js
- A. IPV Articulate Module Folder/__MACOSX/assets/dVsl6e94HTFzvzuc/html5/lib/scripts/._frame.mobile.min.js
- A. IPV Articulate Module Folder/__MACOSX/assets/dVsl6e94HTFzvzuc/html5/lib/scripts/._slides.min.js
- A. IPV Articulate Module Folder/__MACOSX/assets/dVsl6e94HTFzvzuc/html5/lib/stylesheets/
- A. IPV Articulate Module Folder/__MACOSX/assets/dVsl6e94HTFzvzuc/html5/lib/stylesheets/._desktop.min.css
- A. IPV Articulate Module Folder/__MACOSX/assets/dVsl6e94HTFzvzuc/html5/lib/stylesheets/._mobile-fonts
- A. IPV Articulate Module Folder/__MACOSX/assets/dVsl6e94HTFzvzuc/html5/lib/stylesheets/._mobile.min.css
- A. IPV Articulate Module Folder/__MACOSX/assets/dVsl6e94HTFzvzuc/html5/lib/stylesheets/mobile-fonts/
- A. IPV Articulate Module Folder/__MACOSX/assets/dVsl6e94HTFzvzuc/html5/lib/stylesheets/mobile-fonts/._open-sans-bold.woff
- A. IPV Articulate Module Folder/__MACOSX/assets/dVsl6e94HTFzvzuc/html5/lib/stylesheets/mobile-fonts/._open-sans-light.woff
- A. IPV Articulate Module Folder/__MACOSX/assets/dVsl6e94HTFzvzuc/html5/lib/stylesheets/mobile-fonts/._open-sans-regular.woff
- A. IPV Articulate Module Folder/__MACOSX/assets/dVsl6e94HTFzvzuc/mobile/
- A. IPV Articulate Module Folder/__MACOSX/assets/dVsl6e94HTFzvzuc/mobile/._5fglSNmV9Nq.png
- A. IPV Articulate Module Folder/__MACOSX/assets/dVsl6e94HTFzvzuc/mobile/._5gsw7h55Mqr.png
- A. IPV Articulate Module Folder/__MACOSX/assets/dVsl6e94HTFzvzuc/mobile/._5ipPvEnFNBY.png
- A. IPV Articulate Module Folder/__MACOSX/assets/dVsl6e94HTFzvzuc/mobile/._5uHlGCxxhlF.jpg
- A. IPV Articulate Module Folder/__MACOSX/assets/dVsl6e94HTFzvzuc/mobile/._67dH84ijGOE.png
- A. IPV Articulate Module Folder/__MACOSX/assets/dVsl6e94HTFzvzuc/mobile/._6mOZipkliBb.png
- A. IPV Articulate Module Folder/__MACOSX/assets/dVsl6e94HTFzvzuc/story_content/
- A. IPV Articulate Module Folder/__MACOSX/assets/dVsl6e94HTFzvzuc/story_content/._thumbnail.jpg
- A. IPV Articulate Module Folder/__MACOSX/assets/dVsl6e94HTFzvzuc/story_content/._triggers.js
- A. IPV Articulate Module Folder/__MACOSX/assets/dVsl6e94HTFzvzuc/story_content/._user.js
- A. IPV Articulate Module Folder/__MACOSX/assets/GZSmw96rjfp7G5Hz/
- A. IPV Articulate Module Folder/__MACOSX/assets/GZSmw96rjfp7G5Hz/._analytics-frame.html
- A. IPV Articulate Module Folder/__MACOSX/assets/GZSmw96rjfp7G5Hz/._html5
- A. IPV Articulate Module Folder/__MACOSX/assets/GZSmw96rjfp7G5Hz/._meta.xml
- A. IPV Articulate Module Folder/__MACOSX/assets/GZSmw96rjfp7G5Hz/._mobile
- A. IPV Articulate Module Folder/__MACOSX/assets/GZSmw96rjfp7G5Hz/._story.html
- A. IPV Articulate Module Folder/__MACOSX/assets/GZSmw96rjfp7G5Hz/._story_content
- A. IPV Articulate Module Folder/__MACOSX/assets/GZSmw96rjfp7G5Hz/._threeSixty.json
- A. IPV Articulate Module Folder/__MACOSX/assets/GZSmw96rjfp7G5Hz/html5/
- A. IPV Articulate Module Folder/__MACOSX/assets/GZSmw96rjfp7G5Hz/html5/._data
- A. IPV Articulate Module Folder/__MACOSX/assets/GZSmw96rjfp7G5Hz/html5/._lib
- A. IPV Articulate Module Folder/__MACOSX/assets/GZSmw96rjfp7G5Hz/html5/data/
- A. IPV Articulate Module Folder/__MACOSX/assets/GZSmw96rjfp7G5Hz/html5/data/._css
- A. IPV Articulate Module Folder/__MACOSX/assets/GZSmw96rjfp7G5Hz/html5/data/._js
- A. IPV Articulate Module Folder/__MACOSX/assets/GZSmw96rjfp7G5Hz/html5/data/css/
- A. IPV Articulate Module Folder/__MACOSX/assets/GZSmw96rjfp7G5Hz/html5/data/css/._output.min.css
- A. IPV Articulate Module Folder/__MACOSX/assets/GZSmw96rjfp7G5Hz/html5/data/js/
- A. IPV Articulate Module Folder/__MACOSX/assets/GZSmw96rjfp7G5Hz/html5/data/js/._5eisutUZcGq.js
- A. IPV Articulate Module Folder/__MACOSX/assets/GZSmw96rjfp7G5Hz/html5/data/js/._6oDDKy3nS28.js
- A. IPV Articulate Module Folder/__MACOSX/assets/GZSmw96rjfp7G5Hz/html5/data/js/._6onWGxCBAcD.js
- A. IPV Articulate Module Folder/__MACOSX/assets/GZSmw96rjfp7G5Hz/html5/data/js/._6WBcWTSuXee.js
- A. IPV Articulate Module Folder/__MACOSX/assets/GZSmw96rjfp7G5Hz/html5/data/js/._data.js
- A. IPV Articulate Module Folder/__MACOSX/assets/GZSmw96rjfp7G5Hz/html5/data/js/._frame.js
- A. IPV Articulate Module Folder/__MACOSX/assets/GZSmw96rjfp7G5Hz/html5/data/js/._paths.js
[truncated: 139 more entries]
