# Supplementary material for: An Interactive, Asynchronous Intimate Partner Violence Module for Medical Students: Improving Preparedness, Confidence, and Knowledge
Source: MedEdPORTAL. 2026 Jul 14;22:11618. doi: 10.15766/mep_2374-8265.11618 (PMC13364887; doi:10.15766/mep_2374-8265.11618)
Supplement: Supplementary file 1 — IPV Articulate Module FolderIPV Pre- and Postmodule Survey.docx [file mep_2374-8265.11618-s001.zip › A. IPV Articulate Module Folder/assets/2 months later.vtt]

WEBVTT

1
00:00:02.680 --> 00:00:04.260
<v 3>Hi Maria. How have you been?</v>

2
00:00:05.010 --> 00:00:09.780
<v 1>I've been okay. I wasn't able to make it to the psychiatrist's office.</v>

3
00:00:09.900 --> 00:00:12.460
After all, things are just too busy at home,

4
00:00:13.280 --> 00:00:15.100
so I'm going to need a refill of that medicine.

5
00:00:15.730 --> 00:00:18.580
I've also been having some breakthrough bleeding.

6
00:00:19.380 --> 00:00:21.660
I know I'm supposed to take the birth control every day,

7
00:00:21.760 --> 00:00:25.260
but things have just been so hectic I haven't been able to,

8
00:00:26.280 --> 00:00:28.500
so if you can please let the doctor know that,

9
00:00:28.720 --> 00:00:31.180
but please don't mention it in front of my husband.

10
00:00:32.240 --> 00:00:34.580
<v 3>Yeah, absolutely. I will discreetly let the doctor</v>

11
00:00:34.580 --> 00:00:39.580
know.

12
00:00:58.510 --> 00:01:00.700
<v 2>Come on in.
Hello. Hi.</v>

13
00:01:01.170 --> 00:01:04.330
<v 0>Good to see you again. Maria. Who do we have with us today?</v>

14
00:01:04.880 --> 00:01:06.610
<v 2>I'm her husband, Bobby. Gotcha.</v>

15
00:01:06.720 --> 00:01:09.610
<v 0>It's good to meet you, Bobby. How have things been since we last saw you?</v>

16
00:01:09.960 --> 00:01:14.580
<v 2>Oh, she's good.
Okay. Maria, when was your last period?</v>

17
00:01:16.020 --> 00:01:16.860
<v 1>A couple weeks ago.</v>

18
00:01:18.020 --> 00:01:21.330
<v 2>Actually. It was exactly a month ago. We keep pretty good track of these things.</v>

19
00:01:23.770 --> 00:01:24.900
<v 0>Have you been sleeping okay?</v>

20
00:01:25.440 --> 00:01:26.273
<v 2>Yep.</v>

21
00:01:26.880 --> 00:01:27.713
<v 0>Eating okay?</v>

22
00:01:29.540 --> 00:01:30.980
<v 2>Um, a little bit too much, but we're working on it.</v>

23
00:01:32.780 --> 00:01:35.820
<v 0>I see. Maria, have you been feeling nauseous at all?</v>

24
00:01:36.680 --> 00:01:38.540
<v 2>Doc, I'm telling you, she's fine.</v>

25
00:01:39.540 --> 00:01:44.430
<v 1>Well, I have been a little nauseous lately, only a little,</v>

26
00:01:44.610 --> 00:01:47.550
and it doesn't really matter. I'm okay.

27
00:01:48.970 --> 00:01:50.790
<v 2>How many more questions do we have to go through?</v>

28
00:01:50.990 --> 00:01:53.830
I don't know why she has to come here all the time. She's already been here.

29
00:01:55.060 --> 00:01:57.510
<v 0>Well, I realize these are sound like a lot of questions,</v>

30
00:01:57.530 --> 00:02:01.030
but these are all important to go through so that I don't miss anything and I

31
00:02:01.030 --> 00:02:04.150
ask every patient I see these questions. Actually,

32
00:02:04.150 --> 00:02:05.230
I have a few more to go through,

33
00:02:05.230 --> 00:02:07.870
but usually these are one-on-one with the patient. Bobby,

34
00:02:07.880 --> 00:02:09.310
would you mind stepping up for a little bit?

35
00:02:10.180 --> 00:02:11.750
<v 2>Yeah, I would. I mean,</v>

36
00:02:12.070 --> 00:02:15.950
I don't want there to be any secrets between us and she's okay with me being

37
00:02:15.950 --> 00:02:17.030
here, aren't you, babe?

38
00:02:17.500 --> 00:02:19.670
<v 1>Yeah, he can stay. It's fine.</v>

39
00:02:21.040 --> 00:02:24.840
<v 0>Okay. If you're Sure. Maria. Maria,</v>

40
00:02:24.950 --> 00:02:26.200
have you ever been pregnant before?

41
00:02:27.090 --> 00:02:27.660
<v 1>No.</v>

42
00:02:27.660 --> 00:02:30.350
<v 0>Okay. Lately, have you been feeling down or depressed?</v>

43
00:02:31.190 --> 00:02:32.023
<v 1>Uh, no.</v>

44
00:02:33.010 --> 00:02:35.310
<v 0>Have you had any scary thoughts like going to hurt yourself?</v>

45
00:02:36.450 --> 00:02:39.950
<v 2>Hey Doc, I don't like what you're implying here. I told you she's fine.</v>

46
00:02:40.150 --> 00:02:40.983
I ought to know.

47
00:02:42.530 --> 00:02:45.130
<v 0>I understand your concern, sir. Again, sorry.</v>

48
00:02:45.130 --> 00:02:46.810
These are all questions I ask everybody.

49
00:02:48.510 --> 00:02:51.130
So the next part would be the physical exam that again,

50
00:02:51.210 --> 00:02:54.250
I go through one-on-one with the patient. Bobby,

51
00:02:54.330 --> 00:02:55.570
would you mind stepping out for this?

52
00:02:56.940 --> 00:02:59.540
<v 2>Yeah, I mean, we don't have any secrets between each other.</v>

53
00:03:00.340 --> 00:03:04.500
I've seen everything before, so yeah, I want to stay.
Okay.
