# Supplementary material for: An Interactive, Asynchronous Intimate Partner Violence Module for Medical Students: Improving Preparedness, Confidence, and Knowledge
Source: MedEdPORTAL. 2026 Jul 14;22:11618. doi: 10.15766/mep_2374-8265.11618 (PMC13364887; doi:10.15766/mep_2374-8265.11618)
Supplement: Supplementary file 1 — IPV Articulate Module FolderIPV Pre- and Postmodule Survey.docx [file mep_2374-8265.11618-s001.zip › A. IPV Articulate Module Folder/assets/dVsl6e94HTFzvzuc/html5/data/css/output.min.css]

@font-face {
  font-family: 'LatoBold Charset1_ BoldEB401969';
  src: url('data:application/font-woff;base64,d09GRgABAAAAACKwAA8AAAAASiQAAAAAAAAAAAAAAAAAAAAAAAAAAAAAAABPUy8yAAABWAAAAFsAAABg2uetkGNtYXAAAAG0AAAAZgAAAPzpe+nKY3Z0IAAAAhwAAAArAAAALgfIGaBmcGdtAAACSAAAA5AAAAblclpyQGdhc3AAAAXYAAAADAAAAAwADQAYZ2x5ZgAABeQAABOfAAAnxO9qgvloZWFkAAAZhAAAADYAAAA2/N3yR2hoZWEAABm8AAAAIQAAACQP9gfUaG10eAAAGeAAAACXAAAEPHxiCWBrZXJuAAAaeAAAANgAAAGABa8FkmxvY2EAABtQAAAAWAAAAiyMN5ekbWF4cAAAG6gAAAAgAAAAIAH2B3NuYW1lAAAbyAAABoUAABAUPIRVK3Bvc3QAACJQAAAAEwAAACD/iwCgcHJlcAAAImQAAABLAAAAS6YHlRd42mNgZlFh2sPAysDAWsEqwsDAKAGhmXcxLGD8wsHMxM/BxMTEwszEvICBYX0AQ4I3AxSUVAb4MCgwMPxmYvP6V8U4gX0b4yogdzJIjoWJdRmQUmBgAgCeLg7zAHjaY2BgYGRgBmIGBh4GFoYPQNqCQQHIkgCSegxWDK4MkQyJDEkMyQwpDKkM6QwZDJkMOQy5DHkM+QwFDIUMRQzFDCUMpQzlDJUPGB4w/v8PNIFMnf8fkwoVPBVZwW4nCwAAi6FL3gAAeNpjYICD/wx7gRhE7mNdxsDAeoaFiYHh30bWbf8/ANlC/z/+mwEA/eMPfgB42pVU23LbRgzl6mZJTnOxJTkx3QbsRm5qLln3EkcPmkxGtKRJnuROO0OmL0tf8h195teAdj8gn9aDFSmlrfsQj0gD2LPAHuAs2TN0zWQ/avZW6U0WsUKA+NOKW8cfuDX/Iw104Bcp8WqVBvw284knYk2yjLg3z6/5pbi9OfGpGKeC+LRK6SMVRU7cX6UWEZK1vlhnYp1Z32ZZ5rMXZllVG8Ubhnf0jDt4PHkS7iQXKe8k4a2nvMTOeHRzBFzTYI1QsjG/YjW/tOcRt+qYF+qy0xpbmhc6FzKutufL+Zh8cKgrcnOs83PsbRtWlsAneS8rMPQs4754v8Lrw4u4IwW4MZ5VZyl7sMs+XqxGmpAM+YFojWdFQajN7ZNAs8pr26/243F+hnpLVFla/vNyy6X0vH19ziph782tUgqlIt4xHlnkutvdVd6ssGWnEUbcNQjuWkpQxkpu/C5STVO4mvdujvwgwMl7hrshd08i7huiJW1r6Xyiqfg9/XfQl227xgMz7p+wGp5G/MDQK+SN+CvEm2ssml1vE9Mb/eXJ3/kbPSkfqCEqPjQ0RfZNcvQgn0T8yMQH04gf37MK5ldAPDFlwxuNKaalE0Nj/K4olnqp80tWenb7WKnhAAX2MJYRmo6fW2UV3hSxJpoWyLK/XaXYrRO3kU2FxFYm/fYivWtSi/y75nHrMJvNMMlugpE5sF5YbicYjxVdrRXdTOy15laSX2PezST3YVvREmA56uLm6AVaqJFnITPpJi4XUqxTaadROFZ61hYxyF7sQ3YIF9mbeEO1vg6ybUaMZCB0CJH2cUVHT8Fy6MLc1TOsLfRS8kuXR459U2Sx7o33WxrTFDd6rZW6Idvmdcbw3jmFqvmVvqwUUfVTiywOqmJJ3VArHxAQqHv+1GiKhfkCl2eaxWVPDSDWZ5vw6vPw4T/R92J8lByudYDLh7nvx/wQsz/6n/jXpvTUYJ8fwf7G8BP804b3wnvPdWx4PyxwdhEGOP4Xg1HF3AP0xUZNdfshJFw3iqH3dbbAlF18Ab5cdcsvE5ocUS7vVOOyfjb0IKsOQkb0wM9hfivca7pjoRvoim917g3D58Jwjh7QAl+tmtR3hgebBC/F4aewvnfWM1gnrjFwDuGEhocbtBHHoSNnCTp2lkB/MDzaQE/FcdAfnSXQn5wl0J8NH2ygv4jjoK+cJdAzZwn0tcFrYvj1+sv1NxuE5h4AAQACAA0AB///AA942p1aC3BU53X+H/fe3dVKu9rH3ff7Je2utJJ29RYSK4MAAeJlIyQwYMAYO7GNbVwaY7BxgJoaO7YTt27atONHzTitHUMyje06adOWpK2dup5OH5lpO5Npp2kyDYntdEqD0dJz/rt392olAS6DdHf//3zn/ve8z7kiEskRIoXksyRJBsgIWU4qZc/ysdFlI8NDg73FXHsiFg46WiXWZMqvO7d700x5BaGM0AjhjDJOi4RKjErdhBDGCaMkQyQimyUZP1ksCiEpoijWKDGbTfjZZGo2xSzBdef2A6vxxVkpxEIUCwEGizGtMbKbYuZgee3/i4fJZCbwxDovvMQts7PnBvOuMVoqRpjqtkl2mmzLjEl9vZlkwsaSiTZX7xirbsLXAqNxR3wAfn4+9Oy+VfdtyIZyxUJS9nzVoXizpc5odyHVkwraE62b1FQxHOpJq2q6JxQuptTKV/nHV2zj/K4rz0sPF5ZnJvaMDGwcyaVTntseSPfl09lSMtlha7WF59pCRYQVQ+GelKqmeqQnLm+fkMOEkRP8afYu6K2JqGR/2Wm1EmJVrarDDitNiqTo+gq6my1UIpRGQAgE/qdkLnFKrSTGg+W22q5YFQRJjQA+phj+piQuoWiow2SjyUSmizri9Y90u9eUzqVyioet1j/JZys//EpHV1fHV2is/glUAbwmr35MP0ejxEUeKyutNkVieFILnNSG+3BT+OWkMQZG4pi/qmqrvkVp9y9CW/aK7xRUrW/gJc5nZ4WyBxoUOunNDsaig+0+X/tgNDaY9Z6ufRlo93rbB0Du98P5X+A/hvO3kR+Wm1KJgA+fQtKfIkA42CLcijFbdN4ppeoTLUGhahS+6/LIXJcHysIHZwXD51T4QH0flB43bi0mH2l2CQE5Gr7f3yiw6wmQ/aRRomgTX4QYlABbtpIXyk5YsRJrk8VsUmQJHtKkW3IaKOHQTPNqGSxZobIMsYVzCd1YkpqlmFx9/CTsAWv4Aeo6rkZql0BS5Y4lqCSJY3zQqfESl4VEqAoOX/2REnOP0l9WTOyxK/fJZ/+xcvBvKwf+CR5Dfybl6/AlS06Xm1OJeMzvsdtarLL+NCGuBS6G96VFCRzPGgW3o811HUYW0qADI5UdqcrtCwiExyYNlHjVzx6h3jE6QMf4CHUkHb39A9RG8zSRaYMdFVZQtV7K73SEbbaIg75mdqgB53sXOa+ss3fH0rFue2VC4hffcwZUp5meYzOxiWRqVYzH7U4zu7ydnw2Mxa58PxSNhvhAfHnwynb5LDM77Vf+ldCrvwSVJUEebrK7bHY7we8p12WhNnMwSBGiIDChPTdjdNKEYNwktBc27SJ0uRas57n2mBCeIIh7vLXnpSOUq5VfzH10MZm1UYs3YWuJe6nJ2pH4GSvOvc+K/MFEoBLOT6UzUzn6754MCHTz1Q/5q5JK2kk/HSt7ctnurmx/rj+ViIT8XrfLamHEguePwBGXxSmXC1QxQXZReAQMhnGJFYGLSWEmKuxORveSZXfUTBUFYyucGh/TFNRkUP40PFBCglE9Mpir4hpbgo8MVi0Ll69zBFEauUB0MAXL65ZgQBQK516UkRl3FLC7OjO8xM1aFImLTGHjGDH6IIIM1FIqLPeLeEKLuGzjqtvDXz2YbG/ytK3btH1g/N6NHaNf+Okb225etmmkGPGnrJ3nL29/am+pEsuUh/qCdz87k55SY5PJvpQzuerOieH7dyyTlh3YF0qGAq6NL43c9cVtFactlA29Lgdzg/HxQfRNRh6/+pE0IL9P/CRHT5Q9wQAhiVggF8zBis9hN8mMmlG3GK17OJVoJMxkSaVMBnkQ0hI1UUmqCg2UIcsYihXOGHOymAKKiH1qoKoB0RL6DEC+KFChnDfrcCLApqr6S41gCkgZ1oS6WwTUPh+K970I0OI1oDJhiEgjnGBMBF4cgm152bVAnMkitwAKMo5Yqt4XL3FFTzMlR8lRq7tEYmnD+oImFJMjAutjYDYF9vil0d8+cMuZ/QNjh17e37WhPOC3KmE/HZ26pyu3b3hw+/JEuH9Kfn/um+NTEyf//JFDF57Z7Er0RCYCHr5lfKTS25vNTZ+Y3X5sQwqD4/KrH/EXJCfpoKxsy7XHIj6Py2ExSUzRNV/qoFQOQEHJQAUUjs+LWGZy1g1KqLsiYxIVKcUp1Zz500JVqabAnqWhMhxbpsLzDEAlWB6+IYwEIRe0oWPxEjdpCqBYzRUYOqXqjjCUeKkYNbgshlO+1aq6XaniRGl873gsedOukZHJYtobsa/O3nbg3v7drx6bHH/kjx869PoEz9pavWFv18yxjVuOb+sMJ8Pe7d3jba2rT3/3kfv/7KlNayc0PxwFHVwEP/SRLF1b9gT8cKKoPxvIeoUuiI/6hB8Kd1KpzMIhJmKPBIbGeYvBjt3CQ0RcVZgIrDV3uh5QwUBsdDARB6vu1AhmRJaYrIXjFgG1N0Br7rQk1IQVNyLSiOfoTsCMoDuNXg+EVQmgKGQ+sVa9MV40f8J4m+hqUB34V7rYP+AoUF3FfLrb7o6t2ryz/5YnwaMefGn/9JHuS5XY1N3duX1DgzvQmTZ07ksN57yrTl145AFwpoECi1wu/lF5hH6/lMttRVfamBR6RF/6MfhSmhRoa9nXlqEkl80U2grhoNtpb7FaSJqmLbpf9XqxSQM9UDTRIvRqlGO6gDQio7mmIKWQJRzrU2MNnlWcjwVKAClEKLPGp9G1Rm4MdC3f0sNaXAtloA+jZ3khyMUhurGOPS8fvklu8Tjmfs363JFl28Z7vHaPeU32joOH+j/71ukNKx9983N3H3HQDwL9WyTn2K++fjCUVi2/91woEWq2au515m8ev+vtX990/sh93VuhXBZ1KLRA7Bvyn5IwOS9q6zAJh4IBv9tpazYptdo6b6dYe4GtgcmxqjE7oiAGIspIQmxRrLabZWHfKM42A4RiBYpNNlJKMrTaJIPkdhmr1FKdEhYluW8evbhFUgBFsY0XNGWRF9oKdJSWNDP2ip7TxsIUi+9zs+Hkl/v2fWF29ajMivGOiW4/tVbm+BqbHAnuXz/z5N5e19GwzdU1NbTy3JU3CTparPI8/2/JTYbJBrKL3lYObdpIycz0xl2bdq2bHF+eSvh9zlYo/YfpsBUlE4LHnLBQk7nkYsx0Ux7SOI80URM0CiYxUuBEVriwBUptOORAE7RoJqgoVUPySKI4GwVmaxqZAT1gzMXFmV6T3+7FDndtfgqRkEnayNiMNd/GpfggidkENk8yS7CUJCz8aqfDi173UYg8cdWt2LG9EIm9TYHYo+hJvg86kAIVFaF2ob0Fqc1G9RREReKHUhFRjP7nTQ920zZf+NYm6+hnvzQ9PNA9tPPw0cM7h1Y8+tbhX3nt/sGZDZlCa7yY2DA7es9v0AOpsZt37ivkSsGRXSsnbh+PVD4qrOz07oB/3s4JyR0M3OoNyI7AcGz9w9Nd1nAqGm7mTf7+nZMrj98+2rlub9+avWF11aC3pzvvyD25a/3D2wqf/EkkozbJsuJdng12JVxqusTu8HeMpdfPzq5PjXX6NZ87CbbMIK+p5N1yK6yoRHW2tjRjXVmby4BTceqmjDOtwIMUUKvvwFMYa2a1ZjZhoKUis+vlnKC0M9ExXmzgWqMURHrVhrTlTuPNsecFDRoZMxwTAQo/YPPYUKRh84hqMTlOXlr2zJ5bPr+t89K2beX7ilB9fXdo1dCBp6fnDrGndh0YLs4FgMeDcJNz8ntgNl7o8G1gdc4mM3yDG9b6YT/EHU61VBiFdEZt1T5Qb4aDjQTVJ7JrJD/AmQemQWx4wcTrxAy7xSROPCjOTDI6UbLOBC9i6iHax6SD1ixUm3fQM5doKJAfjseGcn5/bigWH84HJPZJBcJ+PjaIa4OwhtdhYPYccDwD+ufkYLlJRB5u6HZbMBi2VJ9OH13VF+3aImrTTrQ2XuzhctnP9MOz+YfnhsOfuSS/fxl0oduiksY6l/ys7IGVDtKRbUsloYv1uRxWC6e1LrYdynaSp9DsRVqgoAgr1YKKoYHYomYTBAbezIVV4nN0NNATLUloJQkez13H6EmjEQNkgOB6f4K1kIaxi+6ib8EtJCx8kkvB8JMogzR7hRJ2jGP9g7/rdmubZ8HPd9tbgyMrpgp7jkV9a6b39Gw9ub3r0vTNmfGe0P/evLlvZ7vEOtdHiin1rm2lyYKn9/ZndqJ1790X6FnbjZ8O7OorzDl0vwdZ+8lfCb/3E7/H7WhFKSu6lGMy1G4+zfU41wcBtprPS1Xppgx0uH+t+GCkXcyNtQhR7jSy5EzM/W7A66tSjDRKzRGdmJrprTs/iGlzrDfjbnB/rc6XekEuLhIlf1h2qm5Kgn53VI1CZeiirlrHFapKRBIZT6a1SqQ6+dx9LRrD7DOAm9WWcz4FRILU/E2KdUiyTsX0AaixdKuGAlexX89HHjZ86J2Ta9acfOfQoW+dmpw89a1Dxx9++Pjnjx6VnGtPX3joyIUn1q594sKRhy6cXnvld187e/Zrb7zyyusgi5OV8yALFSJhO3287PH7CIHes93fDitejIvcMHsAIyehIDTXHjFCqLU4wmLqPYxTtPWtmpsFPgVQNQKxQOlrAArTW2xoYQTrxfnAInddEofHQe68Xp833ts4ugAIOnd63uQC5w8LDqxFiIbhBZdZPVRUedXnDy6HKMqNI4hMm8M1f/xw8nlfQnaPvXi3PoLY9lD3T8TsodouTVXOy5s93t2rZ1ad+gsxfujrqtwqvdg4ewB/qJznF8EGgqSDni57wiE4VCLUEe6AlQB2vsb5kxc6wlhUdIQUO0LD0MhtVI0Tk0crqdvAjQJVA1DYAAC5AYjasi1otRvANRtoAF8LhglaMCfGHm0+vNb/otJQayQ9v93GpnnhgWVknmzongnCMvURFl7qRoCp09g1R5h3ACyCNvTNFy9FJzbMlPSuuXvjisFAi5zwVd6c1zpL7PIb9IN4X1rV22dHrCM05PVc+UZjAy3yBneCPXjoWpE3PMTjcrTaMBaI2IjqjFsViMyqGPJAM8oMmYOKNx8Y/BL4msRAKNyX1yOgWyfWc3geiLlOzLjEWW5httEgegpfDGLMItjFIcSu3eXr2LUvdhcuLUhAVajWAUL2XwCTitfHGYaKulNrnWM1cz2bicj2geduXV+McbfD3pufujcjsVDi6O57k2877batW+YeA+65qx/ydshZo+R7ZdvIUHsmGQ/4avNBMeQbhZ42QplknLpJUKzMH/KJ0YCI0vUpbc/S0PrArgYUM9ry8A1hxAQiWcPiBQcRxhnfvB6sbUCLetUop+gTI/YfTR6HM9s/0TV5S3719l3bV+f77/zyvr79OzdGhqwRrzfbPznYsTzryq/esXvH6nxxz7O7P/O1YT7c2uL2u8eK8c5EMJZdPjO29tiOkitRCO5yOAORgJro9KUKsJW/6baVyx/YWlo1BGdvu/oh+zd5GUlQWobaIBz0eVxOR6u9RZFgLSFioR2rRwulPAbPKuyB9WIBXx2faeMJSN9iAuSsj/9KDRjIJDJV5OI8LJkHrWlpCSiKnSqcagNtHagSoaUbwRAi5uI1LF71cZGcyPQ5wFhH6YALX1yJN41uT31yROk/nHrmTnf4lV4p7DlObZWPu9u9Ua/TYrWZ1/Y/2fr8KTYaCOwNUp/bU/n2ubm/7+63Nlut1s91FjDWHAS7vigxqE3f1WtUt7O5yWKWeb1GhTPBjaAQjED8rLZiaFAYSow16kI62NdDO0jWyWs1aqaBtmrbdgO1Kmr+zjqh+NsNrM7QjPHlbDWHC3K86FUqFRKCQF0C0dWGnw56hyhML2GxGls5NVu65bGZTonNPbjrwFCR/eiTSueWGETooTufnmZPwo1MUGe0QaVUIGfKzYWORCwadtggh+ge723zmrFyiVRbIomK5kZ/Uzlvm5Ne3LZr23+NLzIX2c5DQerX1/Htey88o75XrUJd6I8u7V2mMImGr+DWbbxA22zUxJU8NV0IZeQvNdtNVr/tD5SU755gSnm1RW0yOVp+S87436m885cx29sWu6zYLO/Y2r8tsYB77l86p/P56U6WcQfg2wf5zdn8dIGl3IFPKh1sc3gkHBmJzJ3vQBlB/RoF+/GQu8tmj9usSEx0tlg5uG0y01/j2qqFAa/aiqe6V/1LA0Ei3uPG6iCxpXW2VOtstVpci1556qKNoqAfWpOpt75T2fODSMz8z9ZWxeyyvm9Oe79X+VEgSH+HfzPknPtpYDAU7g8xlzugzUOloPx3JEZ+XnbDYWIkFo3gSFR14UTUrOu609GKaROKSONIVLw5qI9ETQqbnxsNIKSQJXT2jBEvINXc+PsNENyTpb7FkaLc7VtIPW+YKg4nhqn49xHwSzY2xMZpqscwToXKpzpQHXvkOydyMzEzKyT2nNicZEcvVU5UR6rxXS8eXmFpOu61JFbsX+G/YuKTYqxalemgfIFEaVLMGKJEiNTnhihuR6mKGUM7PG2W4sg8QupDghacbBKRwLUpA6sNDIQaqgDGxDS6robFQHrgroJwU+FEISKZ1qGMaQMDJtwT73QUQLmFIIY0TLQddTyqrtyrHwv/QkVUI9rbmcw8eO0+rNZuLNSD+FsMLDCVMC2pSU0Ppc+8dHDHy5vP/E/f/uR9h3/xX1Ud5Lf85qGJ5str5GamHDuUF3Pt/wPBl/FbAAABAAAAARqgPiKn3l8PPPUAGQfQAAAAAMqTXnAAAAAAyt8ugP9P/pcI7gdSAAEACQACAAAAAAAAeNpjYGRgYN/2L4yBgVP7v/9/T453DEARZMDICQCRHgXeAAAAeNpjcWPQYoACxiYIzezD0MxAAmA8xOBJinomIYZCYtWyVDJMwifP7oJfHh2wyv7/idc+cYZAlhKGduZdDPZA2pZFl8GeaS+DOAs3gwJLIUMLkxxDCdwfcgxT2KYwtIDEgdiWJRtIA/UwGzK0MGcxaDGzMagDxfNBatn0GNjB5mtD6FEwCgYzYNkETPOXGMTxqQEA1FQXMgB42h3PMQ6CQBQE0G/BATiAnZ1XwMQCZZVmWdAo2cIbWJlQaOcxLDyBlY2N8SAmFPZeYRyHhJfJhP93Mfs/g6MNbGIvS+zGN8WYZjaiOZ50jistpJNBNjS1hN+nlmFLWzxoRMf5hBsybtvSIU40x57OsaOFdHIJT72+qWRQXys3yivlNQ50o9zy9IxnXSznHe60xZdGvG3G5kojenPKTnnBW01pirOVmio1VWrKq/FqvJpKTaWmUhO0LWhbrVwrr7izozk+1jI/LKqJ/N+eFtLJIBv0P4K/fet42mNgYLgDg4wWOOAM7JDJCStcgwqZTXDAHlTIUsVaw2bHrsT+gaOMcxWXEdcqMPzAvYzHiGcH7y6+Q/w9Ak4CPwTbBNuEJICwYhRSGworCT/CDQHRn5RzAAEAAAEVAF8ABAAAAAAAAgAiAC0AOQAAAIEG5QAAAAB42tVWvW8cRRR/ju3Ejp0gRRSIIhodBWflvGdHqZwqH7JkyUqiJEo6wtzu3N3odnc2M7PenAsaqJDo+BsoEQ0SVQr+DkSRiooKUVHw3pvZ+4gTRJBAItbdvZ15H7/f772ZDQBcXSlhBcK/L/ET7BVYw6dgn4O11c+jvQofrw6jvQabq59Fex26q19F+zyufx/tC7C3+jLaG/DB2ma0N+E9eBXti+d+mtXaQp+Por0N19e+i/Yl+HH112hfhg/XvkYkK5gNVt5fexXtFdhY/z3a52Bj65dor8K9rW+jvQZXtn6O9jo82Poj2ufhyvZxtC/Ap9ufRHsD9rZ/i/YmXD3/TbQvrv8wq7UFe5e60d6G7PLtaF9a+WL7ZbQvw43LF++Yamr1aOxFN90R1/f293bxa18MpsJPH5hclpk4rifSnYq7p1plpzoVjfZj8VA5ZU9UJg5N6cU9WSjROZbedBJxrFNVOtyqy0xZ4cdKPDo6FvcrVQbv6NATT5R12pRiP9lPKFhoJ6RwEjetHiKCSg1lqsRQFjqfikw5PSoxsS5D1roosAChJsBPpXWy2R1Iqh197Rn03QBTFArLiE7I0aGUSFe78U4ijrzwVisnEFEqrRrWOVYfSFQDwTiDXCvjVem1pI3UlMNcp16XI1FZbaz2GHwgtBdubOo8E06pQjyvtUeRvMW6FWYtfUc0Y9SkdoHSwGSounrhxaD2ouHITLsql9NQFDOPdClzRCe1d8vRubQjpOv0qXKJeIzypLl0TqfoX1lTGetRatcTWNvrtEZ/xH6inR7kqlW0riplU0m9GekTxWu58l7ZobGFC43Q0oqxtIUpp4LmQ+VqRMok4pbnCEfT4HWBWQimy5WazLuaGzMRhZygvupEZ6gDB2GjyZA4HjQJjXRL/aYm9zBAEVBTj8Ykb2YwSWm8GJo8Nw2iwW7U1nJO/M6CEE4VetcaGkcaDC917oQZLrBzgS5XlmKoVE7NRJcGefpxD6XWeZDDeWtwD3/q1NdWkbhEA3l6OUB1fFCFyJralcq5pD1KYRbbUTwI9W6bPDsgfvsLx2Hvxk3xVDmEVl4LcykMnh9napsqCtulsPmZwYnIVCHthHm95eQm/+S0d8feVwf9ftM0yKNipyQ1RX/n37kIZgVdanXlXeJ0nhg76t8/PN5J3gamPe6uH/A/a/H34Q4YqGAKFjSMYAweBHQhhR38vQ57sI+f3Wjt49oAfQV6TeEBRuYgoYQMV46hhgk+OTjFp7v4rUHhDv2muNLgr8f8Ah7iusOPhRP2EHCImUqufA8zFLgqoIMZJa4ZtBLOT3kU+rkYVXNlyiM4M0U9giP0FHAfOZHvYu7lDD1cecLRDtcN++5jJfq0lQXuOPyW+HHMNODWMIwaUJUh7qRcfcjoNapCGmXMk1QtI2LNVeZYa/QuIoNW61bhp5jLctUG9R+wsiHLcl77N7TvLqkpuGZgQzov4ujMUIbuEv8xzgJ14IhV9MxfcWzQKGWkpEONEYE74Q2zEZRx6Bn6WqHluQse88hZRMo9GHLNlPdKZEj+lvtjeX5C5QNG6TnvGPeobsZPCv8KtJ7jmuY6xJAwB75VxErVOzyV4zgn9UzfwH+AebM46wpecLUBenmOmtfMWKOK2U6XmJp4pigf8RQRB+Fyf1k7Z5Sj2F3q9Snzpi48jtOTspfj3TTmJ60MK2xZK8Oce7wj41rKyOkp6H7C+DVyyznv8ozWGFkxjjROIGUjTie83/pRrGelLPaQ6hfMcX4iNNcU6C95l7BN+WyF+0NxjtFsZojrrThx4zhD7d1APIqIpVXTcbzCc/Cms5pjPcN7Be5N4vwqZp/FeZhXCie6XZHx9mjvhIaVePv5bk9yL1ZQM0VpakZ8B4bpzXAlICn5VAjWLme0TdQmnI0amdgFnMHOlibC8exrvC0sVwq3Y3tjeJ68nKuZeH+d7Z1b6u6cs2RsirvUnsyQpYn9pGy9ONU6ztK8c54xhbjwVLPCNTNpJ7fthoteEqcyzI5fmpW2s4ZPTskRdDpefyst3ouv34oHS/xuc1TGq+277s1vhz24ATf5flaMkXxKuLZ0Xwo+heFNY5gjTXRbbXdW7U3vmXBHZNxLUnay0K93e+cm/9m7vcu5PdY6gD7+NfyXxDfkPFPCt3yBHjv/q/8RnGXoMI5Urfj2STgix1/D93Yfqx1idnpvvqsyr7/dHa4t6v/sjP79PwF885VJAAAAeNpjYGYAg/8dDAsYsAAAMb0CKwC5CAAIAGMgsAEjRCCwAyNwsBRFICCwKGBmIIpVWLACJWGwAUVjI2KwAiNEswkKAwIrswsQAwIrsxEWAwIrWbIEKAZFUkSzCxAEAisA');
  font-style: normal;
  font-weight: normal;
}
@font-face {
  font-family: 'Lato Charset1_ 61v4bRSNE9F38976';
  src: url('data:application/font-woff;base64,d09GRgABAAAAABMgAA8AAAAAJ+gAAAAAAAAAAAAAAAAAAAAAAAAAAAAAAABPUy8yAAABWAAAAFsAAABg2a2v2WNtYXAAAAG0AAAALwAAADQAkgC0Y3Z0IAAAAeQAAAAsAAAALgb3GKNmcGdtAAACEAAAA5AAAAblclpyQGdhc3AAAAWgAAAADAAAAAwAEgAYZ2x5ZgAABawAAAWEAAAI8Abw60ZoZWFkAAALMAAAADYAAAA2/JzyI2hoZWEAAAtoAAAAIAAAACQPtgbzaG10eAAAC4gAAAA3AAAC2CGDA2trZXJuAAALwAAAADAAAAAwAD4ArGxvY2EAAAvwAAAAJQAAAiwIVgrobWF4cAAADBgAAAAgAAAAIAIFB1JuYW1lAAAMOAAABoUAABAmqrwz63Bvc3QAABLAAAAAEwAAACD/dwB4cHJlcAAAEtQAAABLAAAAS6YHlRd42mNgZhFinMDAysDAWsEqwsDAKAGhmXcxVDB+4WBm4mdlYmJiYWZiXsDAsD6AIcGbAQpKKgN8GByAjCI2r39VjBPYtzGuUmBgmAySY/7KOhNIKTAwAQB3rg8DAHjaY2BgYGRgBmIGBh4GFgYNIM0GpBkZmBi8Gfz//wfywfT/x/8fg1UBAQCQcwlAAHjaY2CAgx0M3UAMIntYZzIwsO5i/srA8G8l68r/H1h3sbD+//RvCgDeyQ6veNqVVNty20YM5epmSU5zsSU5Md0G7EZuai5Z9xJHD5pMRrSkSZ7kTjtDpi9LX/IdfebXgHY/IJ/WgxUppa37EI9IA9izwB7gLNkzdM1kP2r2VulNFrFCgPjTilvHH7g1/yMNdOAXKfFqlQb8NvOJJ2JNsoy4N8+v+aW4vTnxqRingvi0SukjFUVO3F+lFhGStb5YZ2KdWd9mWeazF2ZZVRvFG4Z39Iw7eDx5Eu4kFynvJOGtp7zEznh0cwRc02CNULIxv2I1v7TnEbfqmBfqstMaW5oXOhcyrrbny/mYfHCoK3JzrPNz7G0bVpbAJ3kvKzD0LOO+eL/C68OLuCMFuDGeVWcpe7DLPl6sRpqQDPmBaI1nRUGoze2TQLPKa9uv9uNxfoZ6S1RZWv7zcsul9Lx9fc4qYe/NrVIKpSLeMR5Z5Lrb3VXerLBlpxFG3DUI7lpKUMZKbvwuUk1TuJr3bo78IMDJe4a7IXdPIu4boiVta+l8oqn4Pf130Jdtu8YDM+6fsBqeRvzA0CvkjfgrxJtrLJpdbxPTG/3lyd/5Gz0pH6ghKj40NEX2TXL0IJ9E/MjEB9OIH9+zCuZXQDwxZcMbjSmmpRNDY/yuKJZ6qfNLVnp2+1ip4QAF9jCWEZqOn1tlFd4UsSaaFsiyv12l2K0Tt5FNhcRWJv32Ir1rUov8u+Zx6zCbzTDJboKRObBeWG4nGI8VXa0V3UzsteZWkl9j3s0k92Fb0RJgOeri5ugFWqiRZyEz6SYuF1KsU2mnUThWetYWMche7EN2CBfZm3hDtb4Osm1GjGQgdAiR9nFFR0/BcujC3NUzrC30UvJLl0eOfVNkse6N91sa0xQ3eq2VuiHb5nXG8N45har5lb6sFFH1U4ssDqpiSd1QKx8QEKh7/tRoioX5ApdnmsVlTw0g1meb8Orz8OE/0fdifJQcrnWAy4e578f8ELM/+p/416b01GCfH8H+xvAT/NOG98J7z3VseD8scHYRBjj+F4NRxdwD9MVGTXX7ISRcN4qh93W2wJRdfAG+XHXLLxOaHFEu71Tjsn429CCrDkJG9MDPYX4r3Gu6Y6Eb6Ipvde4Nw+fCcI4e0AJfrZrUd4YHmwQvxeGnsL531jNYJ64xcA7hhIaHG7QRx6EjZwk6dpZAfzA82kBPxXHQH50l0J+cJdCfDR9soL+I46CvnCXQM2cJ9LXBa2L49frL9TcbhOYeAAEAAgASAAf//wAPeNqdVVtoFFcY/s9lZvYye5nszmz2PnvNJnGTuLu562a9QJOKlz5psGLBktAaqKIiVFqsxkcj8aUGaSClxdaHIn1M89BESkFKQd8rSClIX0orfcll7X9mNqutiw+F3T1nz/m+f/7/+y8DHIoAbENagBz0wzDshnrN2L1rdGR4aHCgUuoqZNPJeKBN5i6l+8C9k0eO1fYBoUASwCihjJSAcEp4HwBQBpRAHjhIDi6JndMpA2RBlt1JcDgUsVcUVTGd0QP3ZtDUntamZHCC7AQ00Mpo05BPMR3R2pv/y4aiOAAyTVtiSTknJ+8NdQeqrFxKUD3o5T6S6chXeX8ln0l7aSbdEagMNO7wX56ktNQgftfDw/sP94xNT3QmigN9Ga59qPJIcbDPnBjuHCrE3GH1VLXPKMQ1LV4w+qr1JfbzZqnETm1+xi8Y+biWqR0fGjwy2p3Phd67kC53F3pGCuVdbUabsbnRW9MSnaFQIaGN8S/WpwekHSIeuMUW6GXMmQt0uF1rc7sB3Lpb13x44pK5vJ2raFB1Eg6EJFAAwE9WYpwR4gaTYQ6eIqSjCbGuLFTGRuE2S8UvgRSP1ooWEkVOcEKYjcOVCukhj2cWAWy8ZIlJNMVLUKpeoqVebEnZz2LJSFz2k6fbO2mh/vi2mcmYt0n6xU4YWwOQRjDWNDyoedMpM5mIBTSnQqEZZcIj3EmgMgydQV8k9MWd5IRSlZq8UWxmKxR6nhU4n40TgnTZOLzFqiFYJK0IYk1J0drOhlEiNbHcwoIEnEpcFKBNApsjT9rClEsDg6RKRgnxEiVBQihND+0gPQw1y2hlcnUiXwySX4xO88utx3pOj3WF6MhXgUjA76hr7kA41X5sdZXlAiEaC+tbn4ZMlzMb3ZqUXX4nHVY1Vdo6g5oJ/b4BkD/BfQa+r6lmIh4zAh7V7ZS21Ysxu4HwB30sccyrO4nZJyppapd4FSOKSaB8pKlc4RWUVT2Zl+BiFbr1IpQLKGdYUSUAbiFBiMeZ3baCAjZjWzUUqkps3VClCkood5N0B57rQrWSESLsA6/uchle8psnFrlxl9K6Hi7GiuG6i7G7NyIxD/mDyu390Vg5ws6GXOvTPK73hTcvF4vsaqSkb/wqLbhCm3Ng9dnbz/+UnkhfQwA64GLNlU1H2v1emfNt7SJARd7RTaIlgTG7AaANmsq1Cy0YseZP814X7VdLvXwFomoyTQizes4OOkhlnkln87S/0jaQLZe40aZUeqiYSXowQculKpWeTC3XNxYX65vLU1PLhC8uEml56sfx2ZXz51aujY9fWzl3fmV2nP60VH+2dvr0GvEsLRHP/ZmZ+/VnS7OP5g8dmn80O/tw/uDB+Yci7vHnf7EfpFUwIEdGa0Z7iEAyHsq15/Sg5lMkMIjhEBqkMcKeABZ/NMIYlyiOYeZJgiTZFU+DSYVwLkIiMgVQwZSjtnKl17JkTLpqcRvq6sRUGor2/YtJQcI+s9X1WDzff3jiideR19uap4jhJ+A5QWai5tASmFikI69liGwhxZqE+RePFItVryJ3qXQv8Vqt3V+pUlGfWlnLYetrPXgqi/Sx43mXf8+dmaNz7w7sOvv59InZyrf13UevDu688MbcrfTed3KXDp/cd2Xt4zOrc2+NDdPS+tiVIxPk9739D747df14l9UoNzFp61zBfD2p+fHEACOg+b0uByPWlIxg/CkVu1OXKadUtDO1soIhe5MSOq9yq2RFanaoGFMDiAXKGeXYoIhDYRqyBrc5ciMpLTlEvBmsYYj9Ld49yPFxoWx/y0cwbs2AFjSxbg+BsujzJM4AIaci4ysFlVS0m1Nxg6uVhemu/fGQ0u4dqZz4qIv9bUQX378Y0K6FAzPTW5fgH4ooMVIAAQAAAAEaoNH2a7xfDzz1ABkH0AAAAADKk15wAAAAAMrfLoX/RP6TCLkHLQAAAAkAAgAAAAAAAHjaY2BkYGDf9i+MgYGT6b/Lf2eOnQxAERQQDgCH/wW8eNpjUWfQZUADzFIMMxgGOWANYjgEotkNGNaBaDYbhhhq28ESx+BBjj5mNYZJDKNgQAEAozoFDwAAAAAAAAAALAABAAUAGAACAAYABQAy/9IABQBH/6QALgAy/+IALgBH/9wAMgAF/9J42mNgYLgFg4wBVIcfGD8w9TH1MXMRDR/hhiwVo3AgIQAVZ37VAAAAAAEAAAEVAD4ABAAAAAAAAgAiAC0AOQAAAJAG5QAAAAB42tVWv28cRRR+ztmJEztOQxEhFI1c2cTe80WpLlWUyJIlK4kcK6ELc7tzd6Pb3dnMzHpzLmigoqLmb6BEKDXiD+APoEIUVFSUFLz3ZvbOZ8eIIIFErLt7O/N+fN/33swGAO4slbAE4d+X+An2EizjU7CvwLXO59HuwMedYbSXYb3zWbRXYKvzVbSv4vrbaF+Dvc4P0V6F28u3on0dbsHP0b5x5adZrTX02Y72Otxb/i7aN+H7zu/R3oAPl79GJEvL1xHoB8u/RnsJVlf+iPYV2Fj7LdodOF77NtrLcHvtl2ivwLP11Whfhdvrn0T7Gny6XkV7FfZuXo32dbhz9Zto31h5O6u1hj79aK9DtnEc7ZtLX6z/GO0NuL/x0SNTTa0ejb3YSrfFvb3e3i5+9cRgKvz0mcllmYnDeiLdqXh8qlV2qlPRaD8WR8ope6IysW9KL57IQonNQ+nNZiIOdapKh1t1mSkr/FiJ5weH4mmlyuAdHXbEC2WdNqXoJb2EgoV2QgoncdPqISKo1FCmSgxlofOpyJTToxIT6zJkrYsCCxBqAvxSWieb3YGk2tHXXkC/FWCKQmEZsRlybFJKpKvdeDsRB154q5UTiCiVVg3rHKsPJKqBYJxBrpXxqvRa0kZqymGuU6/LkaisNlZ7DO4L7YUbmzrPhFOqEK9r7VEkb7FuhVlLvymaMWpSu0BpYDJUXb3xYlB70XBkpl2Vy2koiplHupQ5opPau8XoXNoR0nX6VLlEHKM8aS6d0yn6V9ZUxnqU2u0IrO11WqM/Yj/RTg9y1SpaV5WyqaTejPSJ4rVcea/s0NjChUZoacVY2sKUU0HzoXI1ImUS8dBzhKNp8LrALATT5UpN5l3NjZmIQk5QX3WiM9SBg7DRZEgcD5qERrqFflOTdzBAEVBTj8Ykb2YwSWm8GJo8Nw2iwW7U1nJO/M6CEE4VetcaGkcaDC917oQZnmHnAl2uLMVQqZyaiS4N8vTjHZRa50EO563BPfypU19bReISDeTp5QDV8UEVImtqVyrnkvYohVlsR7Ef6h2pETWjTxR7Z07E3v0H4qVyiK68G0ZTGDxCztQ2VRS5GyPnJwfnIlOFtBNmd8n5Tf7Jmd8ae1/1u92maZBNxU5Jaoru9r9zHcwKutTqyrvE6TwxdtR9un+4nVwGpj30rhvwv2rxd+ERGKhgChY0jGAMHgRsQQrb+HsP9qCHn91o9XBtgL4CvabwDCNzkFBChiuHUMMEnxyc4tNj/NagcId+U1xp8NdjfgFHuO7wY+GEPQTsY6aSKz/BDAWuCtjEjBLXDFoJ56c8Cv1cjKq5MuURnJminsMBegp4ipzI92zuxQw7uPKCox2uG/btYSX6tJUF7jj8lvhxzDTg1jCMGlCVIe6kXH3I6DWqQhplzJNULSNizVXmWGv0LiKDVutW4ZeYy3LVBvUfsLIhy2Je+ze031pQU3DNwIZ0Potjc4YydJf4j3EWqAMHrKJn/opjg0YpIyUdaowI3AlvmI2gjEPP0NcKLc9d8JhHziJS7sGQa6a8VyJD8rfcH8vzEyr3GaXnvGPco7oZPyn8K9B6jWua6xBDwhz4VhErVd/kqRzHOaln+gb+A8ybxVlX8IarDdDLc9S8ZsYaVcx2usDUxDNF+YiniDgIl/vL2jmjHMXuUq9PmTd14ThOT8pejnfTmJ+0MqywZa0Mc97hHRnXUkZOT0H3E8avkVvOeRdntMbIinGkcQIpG3E64f3Wj2I9K2Wxh1S/YI7zE6G5pkB/ybuEbcpnK9wfinOMZjNDXB/GiRvHGWrvBuJRRCytmo7jFZ6Dd53VHOsZ3itwbxLnVzH7LM7DvFI40e2KjLdHeyc0rMTl57s9yTuxgpopSlMz4jswTG+GKwFJyadCsHY5o22iNuFs1MjEnsEZ7GxhIhzPvsbbwnKlcDu2N4bnycu5mon318XeuYXuzjlLxqa4S+3JDFma2E/KthOnWsdZmnfOM6YQF55qVrhmJu3ktt1w0UviVIbZ8Quz0nbW8MkpOYJOx/m30tl78fyt2F/gd8Sz156M/qyLvUveEXtwHx7wLa0YKfmUcHfh1hR8FsP7xjBTmuu25u65mu9654T7IuO+ks/kTO/e7/2b/Gfv+S3O7bFWH7r41/BfEt+W80wJ3/gFemz/r/53cJGhwzhSteKbKOGIHH8N3+FdrLaP2ekd+r7KnH/TO1w7q/+rC/p3/wR08JmLAAAAeNpjYGYAg/8lDBUMWAAALKkB7wC5CAAIAGMgsAEjRCCwAyNwsBRFICCwKGBmIIpVWLACJWGwAUVjI2KwAiNEswkKAwIrswsQAwIrsxEWAwIrWbIEKAZFUkSzCxAEAisA');
  font-style: normal;
  font-weight: normal;
}
@font-face {
  font-family: 'Open SansBold CharsBold52736F4A';
  src: url('data:application/font-woff;base64,d09GRgABAAAAACAAAA8AAAAASJwAAAAAAAAAAAAAAAAAAAAAAAAAAAAAAABPUy8yAAABWAAAAFUAAABgl2yDDFNUQVQAAAGwAAAATQAAAFpe+UGhY21hcAAAAgAAAABmAAABFAnaColjdnQgAAACaAAAAMcAAAD8PUksyGZwZ20AAAMwAAAIHgAAD5TiGZ5aZ2FzcAAAC1AAAAAQAAAAEAAVACNnbHlmAAALYAAADkYAABMcHQzdAWhlYWQAABmoAAAANgAAADYbnjS6aGhlYQAAGeAAAAAhAAAAJA3ICE1obXR4AAAaBAAAAN0AABB8vewRaGxvY2EAABrkAAAAfQAACOpfrVvjbWF4cAAAG2QAAAAgAAAAIAfgEBFuYW1lAAAbhAAAAlYAAAVwm6LDn3Bvc3QAAB3cAAAAEwAAACD/nwAycHJlcAAAHfAAAAIPAAACn4X9e+l42mNgYZnItIeBlYGB1ZjlLAMDwywIzXSWwYhpEgMSeMDA9N+BQUEayNQA8d39/d0ZFzAw/P/L0ft3BQMDxz+mbgYGxvkgORYP1m1ASoGBBQAlRBGDAAAAeNodi0EKgDAQAydbKJ7Fk6gv8FNCoRU8LvRzPs61l0wIE4SYSMAy8sR68SZBr80Duv16tGFkZo7wwbRSgv8bZXujpzBMO4ydD35iBzYAAAB42qXPzQnCUAAD4K/YgwdnECdwBIuox17EBfwpWtBaWn/ovA7y+ugINiHJKYEgMYliJk2mMVcWUvPoS5m1ja2d3N7B0cnZReHqpnT3UHmqNVovbx9fXQhxZ1Q//P7n8GYEetX1UzQAAHjaJY1JagJRFEVP2Q10WroWcQWO3YZk4Ew/KBJb7LEJSQo0JPaKCkIW4ChrScQlWLlV8nj/Xe7779yITSz8TcLrUAYb3F/11Zv3hHuXH5f+A9ZseVEteVbtpHLM6LOR88MTLd7J0sPBMKdrpajK+ZR/o0beSus1cqbinP3rGgPexJiLcdLdkr1PMuI/aN4cavOhneFLqUcqdHgVPUeZhvIdFhSp02bi64Py8pRoMlJmQb+83Vi8VeQSNOEotpsMTIOrf8jHSTQAeNqNV1tv3MYVHlJ731WwNgLXANV2iCmJAJSCvhSQVSMhtNq1Lo290q4dUrZTci+SlSax04vltFGruHVtTB8LtOlv6MvQeVn3qX7Ij+mvUL8zw11d4AYlhuTMOWfOOXNuMxNu/uPrv//t+Z+f/emPT786/sPvj7783W+/eHL4+De//tUvP3/08LNPP/nFxwcP9vfGo+EgTX7+0f17d3fj6MM7t/u97e6tmx/8bGtzY/1G550fNmvVRSur11qiNa4tLbKsVke3vrRoqVJLlTVQ3Qq4Crcjd2snaq85rhs7wlWhKnhtetORHE4RMVhgFuaCxVZPbG3vRrwtE40EpH9uZPDLM1zeU3arH6lOgNGZ8Q09ng3XL6A3pmjBFetKOcrYnAd46GSW7hRbf4mxklioQSBcEY1Bm1VYw+0nLfQa057Fb4AjnzTZAO/wQzGx8t5upHiyF6+Dmtme0q03YT8RT0w/UXzIuSp5YtCNpKusRDj5eCeCxazUka5weRxPTl4vELVwwctmq5mwXmxnofWitxtBlOIv+tFL27JbyWqc/Qi4aMKZCjXUJigBacBpwLYseOalXdH0ziRk6lhjCxqgx0OsQsMM0auQWWw4sQ2saQT5JAgYG5iCwYRT6gJgFQM7NtTv5NQVYJqEecVsiymNNA+sBM+EtWJYCathw5634QsCvQTkXxZjVYt907DmLScDzx0NnljHWTV0JprTTk55DEqCHc9g0JzIzjCCPLPw26cruL0bfdNg4K+/oFilZ2mxndk3A3Ea1tsRvNfOrJtBgtCm4ZzX5ghrFfYiok0cxDyie21pkaKLR2LsiDh7+235qJ01m60t2UIgI9Z0gGVpyU8CaUKOAk00VxCmc97GUHQSkAikDdoGQMM7PFGDJECXNzuyQ1GREjW7ktlzXmYVPOs99h7sVmqomhivqrpYnWHeZ+8bTIkwZbGqrCvG6m3R5lcP5FAMEIFhN9p39uIUvFUoUlUQq05WYKvIl6sWltTO2M0Aa9tCDN4KuneRpGQMLuUaz8KCnw5TGq+5yHuZo8TaWnxmRptLFabDBBTtWBMjEwFsi5SPYGUsF5brCXR3d2lOfzeSjZEYCVg4DGWKZTt8GDsyHmqLYz5UY0uLxdPqlBcnm3LeG+7hg7QYJGJgAJSdF2H7FwF7oDoLE5skTv8t/Zeboj0CBb3pSM0h4lw+ik3IsK6uG/+TyDpDxOFTzVw2fzodWfkIAzSp9s8PH8yGHXoTWO1dEyuq4FPkRa762FGfxMGMJFXHAy55U6wI+ujJN+hNVBGd42FKxalEsQfAJgA8GiCWwbCTyGnEYVrBn0lSnwXnWKKkWn2Itj1ajjru8iTmSQIossd1uCriz/dSCi4qu12zni5qP36p7GEuowRyVBk7wF46Fi6qtaKkNdYnHQvQjvUixRwphVQWVPQ6IAZ7X5X8DfqhPQpEOoYTSR5Px3puB+pq6xA3py3cGCS2p20Jw6FaDOgzlIhGdR/ZVvQuycuSX5OoWvdRcAv+8E6CbYE3eYdrV6eIZDLCBo1iMDKEVY8IMV83X30aZPfL3ilEt4eBIa5ortBsJ1LdKUlZN3Q+D5T9vWUgafHWDupHQTuKjFf0NmDeEFHl0Gyu7H6Uu0fP36CpztRhZhoguuzStuhO9a0bfY3Qkm4N3aqeqnhwtCpAB4Mu03JOgwB9KG3mzGl1zQLQhyieY/RCknxQ8MZ6TWY75FQ+cVBIBb3O5OTfXdTIRNAbxyS+ogXRDM1aGsZkrhIh32SKXJJpdWobeglnwTXdylpnwpklFc8bPrcetMot5+YPxQyt8nmelXnejR31IA5GZlYpr+AcFRWVe7itTxt3kQ3CLaOOYfnIKq56ATYRvbbnxqqbpjpQVFodwTqIobzDrjDFxLpFH4bUEuvKxnDWEy9tZlXEMv2qYjmzrTKqPRWj5nwDhV4Ok5HZqGFltuxcp6NRSTu6qn37mEpTPyo6hViHjK8OgzyKzfdxMMMfUk6Wp5asEE7OkEXN7tDEhp9/HweVN86Slf9PWCX3pqpqHFUjv/LdouaMgzaNuzZtw3nT1IlNymkpqbRl99+iDG34lwC/DNWuQclruZawzZdQpUuiKxqih0i3Mqlj3ObVgWiC9rUJ7TqQTWjz2jFUaJOTE623oTZGgN41z8R5js5nm+g8DGL0OvQmIOnQm2dSPc/SxoWqn7M3Pq2eR4oZM9roxYwjjTKrgTNwwSlCos+bMNeKtqcPVTGWK5lV9nOCIhHY3oqU9Wn9p/L/irGQ6cMli+VFgDqCP+Dr+TdjKheh8xqce3l+9idgng61lqq36PxCe1OVAuBd+Pfo27zm6OPEGcNoEKXiWehVsn15WhIeBtO5U7vt6ZTO516A9qMjQMlS39JOoiz8i75Lr0Om09Ioxh8G+UH3iLz7VLN7GnB+gHNWy8JpCxvlAW1VnKgrvi5yEgeegzTVdUhfY67iLLVDp2PcAESTW9fZdXMZEvk9A3tAwYuuO9di3CsmJ/9ZiE2psrHJ4+1LzpuXgJL8Mi4a6pk2b44TGoZdvOTnVLSCZ0hOQ0faN2y51YMR6EZWW3ZqdMubXrC+Dr4LzWk+qtSEPRBPXLLFhH0kvsBxoSUU5/dQFLHVT9gHC7GU2FKloNvUnch8CWlN2I8X6HxAZ5kZ/fcXcFc7C2gsUOClk5N/LtDF6VTuVzO5h5BLPTkVPGH7bxRLIWfdNYGHptcyYdiNhVGk4Oey5T25i+sikD8g8bk+NH5rIdZcoNBfSaH/Ar8medcAAAABAAMACAAKAA0AB///AA942o1Xe3RTZbb/vu880iRt3o++0jQ5fZC2JG3SppQiTUtboI1Q+oKWUqBPaCngKQVKCwjIYwRFBBHBMgiK6KBzr2BFh8eIWq4y2MXy3quj43JwxBkRHUddixkhh9nnnITWe+ePSVdOz2qTb//2b//2b++DCNpKHadKmGFEIQXSDTP4QZoiPMr0xl/xZucUUxzlgDd+2vWOi5yDCzMc+o7oxDfCqO/udfwBLkBqpDpFKdXi17Jz1uT6fV6L2cRyzrS+zpnTOzunz+zc3RwMNjdWVSFEEHv3OnWEuYzsKBNZA2q7neNcaj7aSInfz/TqfR4InJfr9+dPJXm5aZyTVaT7w2eyCg0xm/G4ENiUVls2tZJbVF//wtyeths7//frvO6qKQGr8GEkOL5eUbp0oTervCyruNSf9cmksiuHaweWTs6aUpgxRXgxAo0geDFbmbPAhAElBGJiKAMhFEN4BRUlYdMXeHz6guycxUCKAzswptwkXUMUFJ3fFfq6S3iF0HiAsCGhS+VwqFRcsmIpbhKeZc7+VEoW4Vpn9wqXq3+ZVTgJ3K25e5O+KrGgew3FUbxSp5Tzh+SdkKTJYvF5/fl6FpJMAR4M/hTI2apIS6NSG36xIPv+ow82nFq6+Gzf58Knuxpfxuh4zydtbdXH6XfLNp/pPfRJ74RU4c4E7jd4zrXj2PTe8vzsO+mTIcczkGMf1FuFTBBZxxJez0Tdi2wiNOfQO7y0gclNS+M4PWBg+s4JB+8ILfjyl7j6DeH8wtd3PLf1T5+Sr24Jrz7PDB8T3vzh6NW2OzO+h6zgdJrA6WoUF4hmlUrMEMKrcDiAyB+wBwHM4TdN7gxTFaGb+K+CnpiYYUG4IAjbkXwS+wGcZEWJAa062ozpKI2K8FZdlHQYnGawiqXAXBIx6+Eo7MNw1Yu64TDFCUeURBklfI2P40YWr8DHhc+YKKIUttMDrufeqAzNY4ZvH6Wbf6ogp8tOH3Pd3h7mZgbE1KJYZAtoogyG6GiNXgsZaMZlYICwxV5aliOogIOojMQUqJW0XMLUhuDgDPyycEI49pzwHt7X3HZw625meNHFfW37lzhCW0hOaFRMta+zbck8MVcXsNYPcRXIGFAqKIomvESZ2AwyX+IPuSm8J/TSVfA+jYkgiL1UDyoqpPuQDU1AXMCgSE1VJxmNSK3maRVvRQoJdaZB1K1PPKsY2kbPpXMaAq2TBk2Wnz/WYljBsqA7MRHSde27/ymMym7bvKB1qPGnny42Vc95elZ7w6c4dvW+3uqSlu1039v/FbIemBJMCQ71v/KCks2ZV+3m3vf4Q3touqWqvHBVN+A7AvhOsyZkQSkoNWCyIN6s4g1Gu12r5hnaao2SEOp9PvmSCQj1JlbhE/vdoDcRscPTOQWnx04gOwwuNw1fVTDRWQf6z95YdvHBgUezzL6vSHRVcyZZtLF5xUrWJOwvGnSWLRY+Fr64IIS2zMsfYE2h7pKH2h3HXnr52WePA+dNd29Sn9K9wJzuNS3AsCJ1pAvKJGoM/nC/ATvsuHYkHcdvrNt569iqF4oaZwxOrerKndQVXLivvPwpU78wcgVT6ybab9pSK/c/sOLx6T63cDsrXawUxKMfACasMhN6Fa9DvFplt7MK3miKjZXDj2eizEn0OgOAsFh9AAgkIBUuH2DINQNQhPzm629/W7Wuwa5i9dh7ozDGNndt/PpOqm1HO99rwqk4EdtxelaFO3l9Ce74x8097sqsH57YH+FBxtUCPFjBiaBnE1gWKXVqPjasHa9B6lnQjcVsdsgkmCVPkiiygnIcbkJ6Dv1xXcjD7NnU/UpzzaubTgihvVu/PdLQp8QnsWcB3bvm82P7Nu3NyrrpShsU3nwbM1t+z68r7ZqKYO6wgonuAQQeVIQq0cSAxRkdCCSzBQUuF4q3WsuNCj4baWU0wI3cgiPQimIfOiURp41d/RJhDrPCIg2ItPRw8aSBQad6/aJ+wNnkoholOclc4j/fuLVhnae8onxeZ/eVvfbqsmi87dexsbc/y/NYY1MrJ50/86bwuvBJz1BtTuv9hyc15PYfrq+qqamtrRFMx/a277CZ5vsCda60E/y6XzVGqahDE1NrPaffpRjDBIvFpj381NsfXXJV5mbkmFKKM4tmUFVd89vhNb9L9IAj4AEnQB/xMHk08YjXxql4mjEalWMdcq87phIxSdH1cmV1wh2+qqZ0Ka1ry/pPtwmj85qaurKEUeiEt2r22yfPcNa9+lgonTyydl3dc2tC30McgvZC2M/gjgK/071GqyiWJyrRdd4XJwEcaYzMWKAVXxVGnyptaSktW7yYbhadEw8X1dcVF9fVF8no8VXprOhXCeKxdI5sXeI3cQ78T/qUogQqnY4mBKyJtpRU2mh0KEFpDgUfz/IaJk4le7vkfHprxLDCeco39zL2WWUirOAWzJvn3xLer67v7xBGUyom1y12CaNfufTOzsHAwK/cCd7X6N63PpQJeOmZ0Ch5pGqZX2KCbt4N7FTV1s+K1ADwmcUaaFme0YBZ6ZVK9PMa/B9IEg4q4dTHwujcBbs6pMAp3VvGIp4/FYkT7rcDEEOPkoH1JI2CtzDqsfkrGrObhN3HwMi2I0vWydIHKne/u2H1O3tmP/TjC0M/7LxzO7ujek67x9NR3d9DcnZ99EQw+MRHu97AZNs2QXhj+f5gcP/yFXsrxD4/Al12GuLGwqQA/zGwvF7Dq6OdToWaN5vi4tD/d+J7DgwWLMtNSlURtuIIMkpz7qvlFzfMWVWdBMNZGP17piapvt8g2rFrcV1548QOuld04vNC6CFXceqE2gnCfWzFnonBiT+Kjrxs/6xZT/ZIngz8U2sk/uMCMcC/RL9CMQZNZt9KiWxoyBj5Out9Rqs231S4Yp5PGP3zRK2jdSPdy9DC5wyTNK1ndugS3Xy2YGFB2PdPQowMFB/QaAzpFppOjlPwajpcBGmrKDax0uTJs4QHTlq6WJRxE0HM35pEqJPd/3247/m6+VdnN9xv7+hZur34b+8tOdfWVLM3OK2Ua29ZuCuIg/zQnCTujisvLzNxYoE7q3Fg4aGhDPcfUtwpqQkZvgnpdetFB/AAsnwmKO8eGkOM2azTQpmQIozsCkxwcfdoj1iwOBS4vPx8n1ncpWAYrPEu9OTsqW/75fzHT8x7CxcIl2Z+ZtL+yWIrfuYxkrCp4+a310PXA2K/HgQVQg+D64PSrTEsT9EGQ5Q63LiyDEQTGFsV9GIEqeJ6+ugNly5l2ebyta+04pz65gVdmaIl7C4Amzn9GPl9qFeyGaIRs4IX/QhEikHmgErBomgMKclRDAXSAucwWqQezjfCRv2iUI+LPjKY6SjKavwQFwn1dHNoy6TBnLy1k8j620fhRBNshu/AiRkidrOTpTQuG4glQ6MKzwh5MaTcFICnFOKmbkwioBMKIsh3RIxF59crklPtCqUiKTU5qlE4I1zE2ZtiYo2wJ8botfTDuGqLwmrAUbQpQbMNZwrn8XbuF0Pb7PZth3emCOvpZkGfu3trum1RZ42WxIb+YtuwNc25bW8u/quEE0HHiZnbRKWxtsQYGsXqtXw0YscpbY6MSM5eojosOtjM8KwPVBqwZdasG8XThfTMh0915wYTzAEu0DTVYABidiZNLUnxN7tJ323jqkOz1Oz3TJR/vj8f+t1DviNnmEsoEdzWDvFTUgw2xDDK31qQ9KAV/zuvB0aod9xWGNaUuEGP2wqNY1shPvj4ru32zMGKmT1TaoaWtwaK3CsLS0qOnGmd73cn39/AXNq3XihfPjmQ3RqsWuRmaL0nz5mwPdkrrGXZIi4tpTYAyAoA2TVAFg1K1w3rKMqilBB5pUUjMnDECcdE9j2AQq69PrT3wpnDiw80CFzxjOmBwPQZxXTTSxcuvPTyubqjq9ra29vaWluB9yUkSCnoW6CTuIBKtG8NjXQ6hDxej+53XmiiexlHPJwTbcTvJ8yqR0cKpjSVjDyZoOb66VurNguVeMeMmXy38Db5ZX2uOzLpoKrSpGP/xaSD/4HLQ+0fAJdxIh/s5cb4jAybmjeotTwDrcZxEUfLlB94ZVfz5UOL/cx3xKWGE/8iLoKMM1wHeCoWHYmoOo9NjorDZMM/zqy+vLjz4941q1hKOemZtpE/Xseu6Yuyl62cXF+QmNNJ99bM2X37yJGPV9pSf8zM3LjR4qywzZ2FvViLjdj3d1hVn38+uZyvSV27r1Ts2SV3CykFuQbuEBtQQxX1UYPW9TGWAVTk++YLr0ygObKm/5xI7FYQNbds2urdI5ML508bIdcueBsNue7xVFLH5RjYDTEopDpF1mM4+xtYeaES2D0y8g58RP4MfQZ/idJgYukTEwyGZCVCyclxg4xGEyui0fu+8cqPNv+yqpHtiPvZrkCdG9x4KW/S7BK45BcliMW2TKvKqFppMzhW4y8jSJcsEn4t/va1Tpeqz2Wasr0ggQg/gEtUmFpaEJAWMEn8SHj+TYWNBRtTGEFLBBOlhdPNoB4uoFMpbTbWaLBYENINalgI8v4XcpBxWZvkByWL5V4ocTMfe166M3BgaGD2ApuKYUaeSVTaWrWzisjUmtLiEvzlf7x48j/zHLG+WOF7amTuhMLHGxpNLUuWtEIzQa5T7npIK6BxgRZiYpA+DRzXHjuoosRsv/CKHtZu+veGJWl9+mCwJ79wh2+y11QyvWxuxtCW0nXFU/wLc7KyLCWBqY1e0tFjMD8ZZ0+O0yc4E+P9FQULmuMSHjInWiy6OHus1VcpYrIDJitZCvq0BWLUJpM+RqPR6QeRQsT045WwIEBO9yZlZFD6zByMMXzQcZ89uXlSy+bmnoKNly97iqKVO2IMTZvxtFn3Pbr7YeFceir6J5u20ZsAAAABAAAAAwBCVruix18PPPUACwgAAAAAANnMwvcAAAAA3XcmUfuc/dMJnAhiAAEABgACAAAAAAAAeNpjYGRg4Oj9u4KBgXPZ7zl/TTjnMABFkAHzKQCg3wcmAAAAeNrt160KQjEUwPG/+7hWg0VEzCazYDKJD2C6D3CxGUTEbBKTYDANn0JsJpPBYBBfwWgyeXcVi+AHV9v5wdh2trHtlDGzZU1M5W/F0xtGfEE16ZGS3hH42t53tgX69sTSDFm+WpcdP4/b5i1mFlS+PYfZ07Y5nCkRxnVoVoRJfERgGzjVZfq4dxeXPeJ83JyT+S65ywKnL4R6QDUem5sJBAeS7Pp2qjzlqKZaX6SGEEII8Ue6QyRZEEII8Wv+//XpXP+Xe/dOZWZEtkjk+7pFpGbUVYOyZPo/rj7CJf8AAAB42mNgQAJyOKAlQdgGhHuA8AejOqMPGmyDw0NAeB8XZNJnqmHawszA7AiER5j/siiDoRlLG8sOli+sbkBYwXqU9TebAVsk21ogfIMfslsSgJmjcBSOQhLhjFE4Ckch0XA1NsjBhQJtgNCPYxbHSU4BzijOvlFICwgAwdNbHgAAAAABAAAEdABMAAMAAAAAAAIAEAAvAJoAAAK+D5QAAAAAeNqNVE1v00AQfeuYNi2lhx4qERXJ4oBKBWmBnihCUFBRUSB8qT07teumOHEVO1T5B/wQjpz5AYifwJEDJ34DR97OTuo4zQFZ3n2ZnTfzPDMbAKtmGTUYfwHAV74OG6zglmIPdfxUXMMWvRz2sYZfiq+ggb+K54i/K57HF7OiuI4N803xAtbNb8WL2PXqiq/isfdS8RIeeZ8VXzM3vR+Kl7Fd+6P4Ohp+w2EDLPnbig0W/SeK50r9pkEfjW/WiA8U36D/Bp4hwxlGGKCLBCcoEOA+v9i+AT7QEnNv0ydGn+g9Qu450RtyMpzSfiSspxhyP6FtIOfrEq0gM8dDbPJJmMN6DNFBk6wMPbFmfBKkjHRM1KdPTnumOXPNeBsPyNqSZwcvqKnNdedC21jZXeySmyKaqXp8dsATq7MrGYOJ2LNYXVlDvgVZIfkxtYfEH2nLqDuglvI7AmFG3K3XiHtHrAOuiUQrJH8sPl3JdiSWgv7u9ynrNBDfiKutsdOaU+krQRltI1EbYF8yJcJN5HefnFmez7nm0u2+dDgmr1exOlUd0X2ZH1X4hfKbF912vT6Xp1np7mTPY/puauSMaDa7N5W9jGArOJTKZDKlrkN7Oj+2d7YrBaOEUudxD1OppZsr951D6ZStfSDTGQt7H63K3JeRW5UId2iZnqV71GnfYEJZNW85UZ+k3ynXjk7Oud4SN297vFdvBResTXDpTuWMaqfkTG5NU1Sk3O0tTHjeZoTWVHX/jzN9r95J5S0+pH38b3FIFIne18K3HimrV8jOb/4H5fTZyAAAeNpjYGYAg/9zGIwYsAAAKoMB0QB42m2NS1MTQRSFeyZDeIgkYhHy5EAgkDgQMgMmURFHEF9RhxBa00kcfMc3StQq3MDGKjZQVPEzZuHgirX7lD8lP+GagJRYZXXde75zbvdtg77OrPN18SVr4nOW8Clro5auYy1N+Ji28SFDWD1PeD9l4d0U4e20jTfThNc64VWqipcpQjW1hhepBTzXCM+0Op5qJp5MWng8SXiUNLGStGElCQ+TaVQmCOVxC6VxghivoqhaeKDu4b5K4OcIywkLhYSNpQQhH9/EYpxgNvXeGOHuKOFOjJCLbeJ2zMCtEcLNYcKNqI3rUcJC1MK1oT3MDxHmUMdVEAzYuDJImB2s4vIAYSZCuBRew8Uw4ULYRMb4mbYwPWVCS6lIxE3E+0KBylhoAqPNL2I9wUBlJKhhOABEA4QhVDHY3Iqw31cZ8IcR6SeEfYSQHkDZn/VlysEW9beoLzDro9JZrZef0by8V3jFab2bt+kK7xaK8CgbSkNxeaiHn9K7eLvu5tIK4z2iS7jFL3fDLTOxyjbYd9ZgipdJnXoHd+ky7xCy8MgbckN2eZnLMNqkA2nXWVZzB+20lHM6F8uOtOXECq1u5EuOe8thvFQu7kvSjvi2vc0iczlnt1D84WJNFPuyPJ8v7iuuHTFXYypTVbXW1ENsGVX9kx516cRhLXtYx7O/4dFT9Sg9af+TSMfwz62m8f8GiPisZgA=');
  font-style: normal;
  font-weight: normal;
}
@font-face {
  font-family: 'Open Sans Charset1_ 6Lc67FAC566';
  src: url('data:application/font-woff;base64,d09GRgABAAAAACegAA8AAAAAVAQAAAAAAAAAAAAAAAAAAAAAAAAAAAAAAABPUy8yAAABWAAAAFUAAABglkCDLFNUQVQAAAGwAAAAUQAAAF5e+0M1Y21hcAAAAgQAAACGAAABfBOqL+BjdnQgAAACjAAAAMcAAAD8PT8syGZwZ20AAANUAAAIHgAAD5TiGZ5aZ2FzcAAAC3QAAAAQAAAAEAAVACNnbHlmAAALhAAAFO0AABzkUEJHH2hlYWQAACB0AAAANgAAADYbnTS6aGhlYQAAIKwAAAAhAAAAJA3ICOBobXR4AAAg0AAAAVkAABGiNUUaNmxvY2EAACIsAAAA1QAACOqkqJ8rbWF4cAAAIwQAAAAgAAAAIAfnEFRuYW1lAAAjJAAAAlcAAAV8nW/FSnBvc3QAACV8AAAAEwAAACD/nwAycHJlcAAAJZAAAAIPAAACn4X9e+l42mNgYZnIOIGBlYGB1ZjlLAMDwywIzXSWwYhpEgMSeMDA9N+BQUEayNQA8d39/d0ZDzAw/P/L0ft3BQMDxz+mbgYGxvkgORYP1m1ASoGBBQAZZBF2AAAAeNodijEKgDAQBGcvItZiJdpY+ykhYATLg3zDB/k4z2yxyyyDEAMJmFrvWM1eJKhn8RhdftxaMHpGtvDBNJNjU5Cp0xPX29iCV/6E9wGlqAfNAAAAeNq10M2KgWEAxfHfG3YugKKespUmN4CaBQsrilky5HvI58w9uEiydg3vvFwD59/p7M6pg0gqMVnpaJNkX11GTlBW8aGqpuFTU0tbR1fPl4GhbyNjE1MzcwtLKz/WNrZ29g6OTn79hXwohOLFJYrjZOFNzfHtdVzvD0KrdH5+8xb9AwY+c3MAAHjaJY1LagJREEWPMTow006vRbIC9yIOnOmDBPEb/JOoaBo64l8jGgi4AEeuRcUldHu7Q1GvLrdenRu3eIodsIN+TGGBf1Zfg+nZvif/WfoCrNgwUC0oqn6ksnzTYS3nRIY6X6Rp42CY0Yq8UJYzkX+jQi6S0mvkuOL8hdcVuozEmInxq7sF25BkxP+nBfNDm7F2hqlS95RoMhQ9S4Ga8h3mvFKlQT/UO+XleOOdT2Xm9SvY9cRbxo9RE0tg+ckHN7q8A79xSSoAeNqNV1tv3MYVHlJ731WwNgLXANV2iCmJAJSCvhSQVSMhtNq1Lo290q4dUrZTci+SlSax04vltFGruHVtTB8LtOlv6MvQeVn3qX7Ij+mvUL8zw11d4AYlhuTMOWfOOXNuMxNu/uPrv//t+Z+f/emPT786/sPvj7783W+/eHL4+De//tUvP3/08LNPP/nFxwcP9vfGo+EgTX7+0f17d3fj6MM7t/u97e6tmx/8bGtzY/1G550fNmvVRSur11qiNa4tLbKsVke3vrRoqVJLlTVQ3Qq4Crcjd2snaq85rhs7wlWhKnhtetORHE4RMVhgFuaCxVZPbG3vRrwtE40EpH9uZPDLM1zeU3arH6lOgNGZ8Q09ng3XL6A3pmjBFetKOcrYnAd46GSW7hRbf4mxklioQSBcEY1Bm1VYw+0nLfQa057Fb4AjnzTZAO/wQzGx8t5upHiyF6+Dmtme0q03YT8RT0w/UXzIuSp5YtCNpKusRDj5eCeCxazUka5weRxPTl4vELVwwctmq5mwXmxnofWitxtBlOIv+tFL27JbyWqc/Qi4aMKZCjXUJigBacBpwLYseOalXdH0ziRk6lhjCxqgx0OsQsMM0auQWWw4sQ2saQT5JAgYG5iCwYRT6gJgFQM7NtTv5NQVYJqEecVsiymNNA+sBM+EtWJYCathw5634QsCvQTkXxZjVYt907DmLScDzx0NnljHWTV0JprTTk55DEqCHc9g0JzIzjCCPLPw26cruL0bfdNg4K+/oFilZ2mxndk3A3Ea1tsRvNfOrJtBgtCm4ZzX5ghrFfYiok0cxDyie21pkaKLR2LsiDh7+235qJ01m60t2UIgI9Z0gGVpyU8CaUKOAk00VxCmc97GUHQSkAikDdoGQMM7PFGDJECXNzuyQ1GREjW7ktlzXmYVPOs99h7sVmqomhivqrpYnWHeZ+8bTIkwZbGqrCvG6m3R5lcP5FAMEIFhN9p39uIUvFUoUlUQq05WYKvIl6sWltTO2M0Aa9tCDN4KuneRpGQMLuUaz8KCnw5TGq+5yHuZo8TaWnxmRptLFabDBBTtWBMjEwFsi5SPYGUsF5brCXR3d2lOfzeSjZEYCVg4DGWKZTt8GDsyHmqLYz5UY0uLxdPqlBcnm3LeG+7hg7QYJGJgAJSdF2H7FwF7oDoLE5skTv8t/Zeboj0CBb3pSM0h4lw+ik3IsK6uG/+TyDpDxOFTzVw2fzodWfkIAzSp9s8PH8yGHXoTWO1dEyuq4FPkRa762FGfxMGMJFXHAy55U6wI+ujJN+hNVBGd42FKxalEsQfAJgA8GiCWwbCTyGnEYVrBn0lSnwXnWKKkWn2Itj1ajjru8iTmSQIossd1uCriz/dSCi4qu12zni5qP36p7GEuowRyVBk7wF46Fi6qtaKkNdYnHQvQjvUixRwphVQWVPQ6IAZ7X5X8DfqhPQpEOoYTSR5Px3puB+pq6xA3py3cGCS2p20Jw6FaDOgzlIhGdR/ZVvQuycuSX5OoWvdRcAv+8E6CbYE3eYdrV6eIZDLCBo1iMDKEVY8IMV83X30aZPfL3ilEt4eBIa5ortBsJ1LdKUlZN3Q+D5T9vWUgafHWDupHQTuKjFf0NmDeEFHl0Gyu7H6Uu0fP36CpztRhZhoguuzStuhO9a0bfY3Qkm4N3aqeqnhwtCpAB4Mu03JOgwB9KG3mzGl1zQLQhyieY/RCknxQ8MZ6TWY75FQ+cVBIBb3O5OTfXdTIRNAbxyS+ogXRDM1aGsZkrhIh32SKXJJpdWobeglnwTXdylpnwpklFc8bPrcetMot5+YPxQyt8nmelXnejR31IA5GZlYpr+AcFRWVe7itTxt3kQ3CLaOOYfnIKq56ATYRvbbnxqqbpjpQVFodwTqIobzDrjDFxLpFH4bUEuvKxnDWEy9tZlXEMv2qYjmzrTKqPRWj5nwDhV4Ok5HZqGFltuxcp6NRSTu6qn37mEpTPyo6hViHjK8OgzyKzfdxMMMfUk6Wp5asEE7OkEXN7tDEhp9/HweVN86Slf9PWCX3pqpqHFUjv/LdouaMgzaNuzZtw3nT1IlNymkpqbRl99+iDG34lwC/DNWuQclruZawzZdQpUuiKxqih0i3Mqlj3ObVgWiC9rUJ7TqQTWjz2jFUaJOTE623oTZGgN41z8R5js5nm+g8DGL0OvQmIOnQm2dSPc/SxoWqn7M3Pq2eR4oZM9roxYwjjTKrgTNwwSlCos+bMNeKtqcPVTGWK5lV9nOCIhHY3oqU9Wn9p/L/irGQ6cMli+VFgDqCP+Dr+TdjKheh8xqce3l+9idgng61lqq36PxCe1OVAuBd+Pfo27zm6OPEGcNoEKXiWehVsn15WhIeBtO5U7vt6ZTO516A9qMjQMlS39JOoiz8i75Lr0Om09Ioxh8G+UH3iLz7VLN7GnB+gHNWy8JpCxvlAW1VnKgrvi5yEgeegzTVdUhfY67iLLVDp2PcAESTW9fZdXMZEvk9A3tAwYuuO9di3CsmJ/9ZiE2psrHJ4+1LzpuXgJL8Mi4a6pk2b44TGoZdvOTnVLSCZ0hOQ0faN2y51YMR6EZWW3ZqdMubXrC+Dr4LzWk+qtSEPRBPXLLFhH0kvsBxoSUU5/dQFLHVT9gHC7GU2FKloNvUnch8CWlN2I8X6HxAZ5kZ/fcXcFc7C2gsUOClk5N/LtDF6VTuVzO5h5BLPTkVPGH7bxRLIWfdNYGHptcyYdiNhVGk4Oey5T25i+sikD8g8bk+NH5rIdZcoNBfSaH/Ar8medcAAAABAAMACAAKAA0AB///AA942o1ZCUBU19V+975tFph9YYeZEQZEWWaAAVEYVkFFQEAFWVxA3DUDAmFxQZAoJlFiMBo1iQu4JCqiaBOjcUlik5iYxiba/k2apWkSE9t0yZ8q8/zPew8QW/+2qPB8zLvnnO9855zvvktgooPswYfpAYIkWEI1QKN1FIldRLjN55otKjqFtJAm+IcSQxYHY3Pw4mB6wP1nrOL/EYgo4H5GjcQdQkZ49NPrEEFEwmNR0VVGBWYtSdiBlntqHCmmZn2oSXbHmN3Tm53X90oWAU923/8KtRHfEnJC1k9K5bzBqOj6mDi7zaDXMRZzSHd6tD0z0x6dvigzMTEzIzmZIDBRff97Kpy+RqiIIEJ1xt+TdulpT/5Z/ukUHWb4J3FsjIZfR0PrNAa7LU4TG4NDLGYGU+FxtWfX7//14oobxw5+vGjwy6TOxx7rTE7aXFOzeRL+3Unum0tVJ1H+ne9Q/ul+7vj373F/7tiIVNd+iZSbNnE/gtdVBEFZ6HcJf8LolMs0tMsX+/khD94Dtd3OOzHPFIuSwAPeIGtNwuAHHxDDIr2Jsgymoo7lz05/pmHxvqLiCZv2FHdcWVras5K7hG93oidXvNxb2bwhK3VV9LRx5ccaat++vJy7zPJxB97/ipwIdgOJcN5yYKDFEiZ3eWhJMXa1PRLCj42Ji3M8sB03hCXDKrBeT46CFgUFTE2bPid0Y+OCXZMnzHij7uKNiSumpmb69KXGRGdkRMekou6YvJrK+JQ5pSmLVtosG8PjLvSWbVg+Kb6oOMnE/WpURuCL9qTPAXc0hK/T05PUYEzS2MWSEsE3dUKkXZ0AuPA0QnaEyAhsBXaQVNkp90D/y3jiThzPLT7K+PpJZUaD5Bi6zkXR5+6m42p0TTNjtm9YfoYXZwdLV8FSPvBURugg9yoGu9S0ZFTuKYtJbbJRGpbPtkVtD4KPn+KO/pWrQb/4DKUe79/gPvP3D1AEisTf/i93upce2M9d/PFNRLTcW47G8pzkLfiBBTnh7fSQkCQtByNo2AgfCcRhUZvUsDp8t9N+R9zEkSMkcQT3uXOhMLbhlUPrIJdQUR6nEdQSv0B4VHQNPHX1CD1wd4r4GWYJfMZI+DmVcg89oiQKGXYZVRLBHNjTGHnYkCUA63mDgJ0dfvI5tiByKqeXUAy1dxB9wKKP7x6iGFLCKWlFWF1n1mAlPXDPSb1xdwp5KGXD6vC7fwN7i6FyEDAoEuypVIRuXKg3Q43xJ10elFSMT7CXohNKKMQaa+BLJw7IFGKNIHlqAX2MbAjPLUavMxiMAZhC67/ZU7C9OXLqzboVz+Wm7mwre2pudP1Hm1a/XRCb21devj495em69afKUXvrmbmqAMP+wNjEldOnVhVEmnIr24pW9xaPC+4yjXNUZuQszA2PXLyDR08DNVYAyLCE1illSZKCHAgIAs1F/GNNehPedJSLoVK4ODqouxueCiAINgOeCgMWKiTGMaQyLECFXVg5lD2bWggPWVAEaVWQLFzYtQGkMYl0ALL8BXZo2Qzu8aPcp55GnSeJ5WqjJ/f1Ua6577aHXq1gaJXW6InY40ij8NIqGVbnq7rNJ5O8ObYoJ1GpnDBt5rjBMHpgcGlEcWFeiLVodsl4snNwRWTprFxL9LK6ZHI7+Alf1OPgpwTq2IMhCQiPxS5KDFBMAfgDiUZ2PAm1n+G8j3Ber+Jb+HeD692/xJFkB1915fe/J9+lSqAPhRIWp4YNDpYHaLWEXO6iZC4jwQoxh2v42rPzqKVA6astVosC88mNjRkT7HjQJhArZBTSHYuzr5x/PEgSUbmhovL5YkQh2euNK2fuzrRPeQNl9V475CrvepUqOXHRbdw3MT8s86nlB05IJGlPuWzmNSFx7kuspG5Zecm+feDhceBbDaMjDMQYItipMxAuvcyl0QYGKuUumjIaJexI0+S/QXmkqHUMa+d5plGLLLRaWMCB59uQezEhqIjF0vFH2t7/+6r3Olt7x3uaG9DX9VsmbR7YuXMHo+Oa0tZYpizkvuT++AuudV7mM4zOfa7staelH/z299dvfAz4uwC5LqoUkFOdUYITRkI+3EMyBGj+hehg2KFnGLxw+xdr2r97dsbOaJttQ4Jrx9TsbctnbUlwdOga755/291o8u7UBc0/39l+bkGw93a/AD5PYI2KBRSMIgpqmUtFuOSywECGdWl1Xl6i8dEoZJixWqXhp4bRDu5A+oS0WSF6MWPgEo69/tef35/VWh7kQUl6NnqzgRUbkk90dZ7Z+dwOHfJDXsgXmSJyogOXmdGZf3y/OzovcvPVNwM+/P3td9/5nyGvtICBEeYJdDpfhiGkKrnLa4g3No3Q6VL4yaU3jQAgMkcTZwTWmCIwLtpydYlbTr56eNGLMwv2r9x7u7X+1rb2vUqcjhIbqNLmz56tvvhOSHBXsHn93dN9iNzyxLHd858tEGuVVDCBhBdfqwyNkJFxaT2Qi5QJVcBjwdcB32ctsY6HUwIe4R3cn3ouXZqxe1Xy4tBwc9G4ijlITb41OIF8K8+RvfmVGQbFBrm2aUMemCECOR0VSZVD30smphLjnQazh9MZxCQkhIURPkZjppZ1RRHK4R5h55u8JuEtaPa8B2aeD46QB9/jhMSY9KxBHKXWIYoIo5UKHmqYliHqaAXKijlDn9/8bkNt+KS0jJlL57/a5p8Yp0MN7wSEfnopIirabp0Sc7H/AneT++GJ/uKJtYXnp6xI7B6ob2isdzU1c7qXtlV3eenyYibOGWvpXVnXO5uWMku9rSvSDlyU+KaGB4Wou7cOXGp1VE9OTTNGlKQVl5HLGmqamtY2rmoAvI9Dz0kBFvrwePsQLqW3zEXRWq30QQ2O1N+QYuEnjVgBfCsqomi5efHGqW19xQda1jduS+6BUosMzTdPyA0rPLHFHYcvbHqi7FSr+zJYwcSL0MYX0V8A+kqoMkpGMi4spPZ9flLDgtphJQKQoqKeorDExLDwhAQq695ZKgvtio13wJSLj4UKur+V0wlrqQg/fh7ofOSMix1KGL9cgXl4VvG1An1DO0rohNun+QU6Q9MLe5xtyoRw0QynU8o6ZPJpldQ/7skrn57GzouPFSwOITUGYtAQQU6tBpBSQOQSRubpCaUrY8QpBF16VLvixwcME5bHqZDBrD7fDy27zE1Gt65yLe0HGd3gzdCacT4LA1EbN869BbONHN8XBVtoJlzxKgFqEslElTCPn/Uze3uHP8Ncgkq1EqFOo5//mGBKqzVJoU5NrMuHcSlob5moFoTpqDaOtHoxe+LFSB7tRjG9RnCbLjp99kDNYy9sPWivylnelghtRGqqbM5sORwijTtHlb7+oduG32pvP9vvfh6/VVyXWNK33n2Oyno+YXpoWUVFGTHMK/BOz/NKybhoBbR4tVRKPMyrf3JI8AIPXL4KVBrYztu1LNtIlV74SKTR+1fcl6isvcCsoU41FyyoBb0foGBdBlr+QPPx4ywCD9clrXugWcAWNTez7bW6FWfasxu/3NP9ecvg+cyuGtczmZldtUdfwCEdN7pycrpudJxyt29097ddWrLkUtuGC4u+4GcXZ6BqwKoXTFfo2hrGpVa45B5mMyt36XXe3sS/zq6RmQVDSywfIUzolQyrf+AXPnntb6ve3TyrrTzQg5T2bjJIgkrbk1ydTjzpyfqFT6TtoEq5r7k/vMa1RkyPsK4I45IY2z5bQfSW2cfbgjrfqFzx5rpLfxCRJ0ME5L2dnoC8ADzLPnBMxF3smQr8APaXTFl+et9U/9TVs229mzWsee5aqpRldrGS2AWdRe5TVNY7k6omggXYaZG1YGEs4eNUKDRWA0UFebMuOSX/V7U4XICCVuTTMapdi0qRrF18uaPmUHLaq/OeWmdvWLJ4Z8HnZxa8MjU+fVdeTVPCmurq7nw0bvHTWWNMO01xpbnjM1KsobmuOZ3PWk3t/qHTUu2pE6wh+TU864Luf4+P0pmQHX/eM0+9XqWEFBHskGfXQPFowLmqUWOLnyMOux50oxrGpzpspq9/dfSsp4p270mtRCnchYpahWy9p2ZS13q8OT/lDtfqbqpeCLb2A//iqSyYlMBwoyfjIimNRiIfKtbhPV/KKGnFNyEx22oq/gkvqXlZx7TWE8WHmtc2bnPyDW5XwnRr4YnN+H130qaO0v5WnCKqQvI+2PEk9E4ZyxAeCAISbWgShG2AXWsQ6tahhXbzIjf35I/eMTLWI97440mugspyL04/YLMdTMM77p2F9bwIzPhSUyB74LfezJCKMH+gyViFbGjSCemrIkELW0AMk4IYxsAQEtYXrzBviQq/7GnUKmmWUmgNivde43718l6Vv56WMEqtQf5O/2WlvxctoQz+qhcPcx9ivCYsNzvZaEyekh/mbgev9k9cXR3inZmba8FN7o1Ri+aFmCsbknAZOAleWqF/SCFqOb8HkjKghZFEIpe5aD56QQeMCGKxycLfU1z7eWRCQee4drT1PHeNe/ccjsZGrgT1uL91f4AucDyemNNSGFb259nL+Pt5UoSXWunyIJhR7C0QIxUxFdI3vOtxOPDJv+jH+ElYRUzAH/o5S0jV1oWRWT6GZHPSnFSviRBZW3x1+Tjb/iLcdM9Y1Z0vZ9tpSWRJ0i5e9aWTWryCfhsmlpUIBPtjxmj8CZqWvmEghA27z3u2SBAYtlHKfFhe8bYfKHPtA2WOFrW2zTFaXTnOCnvm1uWripIc1RHhMa035jeXJMUuKqPfXlHPJc0KTxhXkpZeaqOoyIx4f68KHxO3g6KcE2KjF/DKy0YW4hrmI1ACmjMYGlmDTF1PJNu/El0xxT7y9QFrwjXuCz/MmG2anjqpOjZt4paZrdsdS3OOoF1k4aJv8hbOiEydHBlWbJu4flW6qzb7AI9BGmDwOn2V8AAuqgZUJGmQCrHbBGk5PPyH2rZ9WCjh1195pvP4ke3znpzuvl+6cGFZ6cKqcmrlgbP9h3v683eteLyl5fGGRl7T+JAXUYqwV1ecRvQ6Of/Kyucazxbx3RNs62xKTXyqqVEZ6GeU0AOG7N6e7ITWjWviwDtf8iLuE94l6GEfJlOrVAy1TqbHQ9kR4eDXsUIdWIYvcJ8+zCzrU2oS0sw/8ZcnPDSOVDM9kNN/bLKBf7s1cgE2wEN8QrBh4G0gDw81vU5mGLYh7suGX5RZhr3GLwlet+jHmmVvKNQJqaYGZaCvkYUApvQezJ528sRk4UKMBPYzeBq+Qn1H6GASyPjhq6AI2N8TkbZIlWDE/sgJDLu+y2tbl+YX1s1dNkvFmBup72rWcoWoZ8aM5jruEO6qiHFADGFkOt7L/ApQNgLOHkSDhhH5MiyORY5YRwvd+Xt2d+/f80J3T+nMmaUlRYVk+ref/fb2N5/+5k7DwaNHDh58+fDB+/f5PQB9gQmkQohsaH4skY37CEK8T3mPuj9t1H121P3cB/eZd0buW8V1+Ofo+SO/P/uI3+fyvwf8ZgFZ8wUehTq1UoqSSGiawS4ZScrlGCMJRKsW/ggCS0jaPKgTtTUWdgFqI87nmEOH0N1DhxZYqEPBCxYE35ttGdJGIJuzRHXHPKzuinp64DdI0Lb8Z1SEYmCUrH2EqB0tZP9Zvwr7TNjlxMK0NhN2wuLU+owd6y93aeRKFw0jy2IZ1gVDmytRG9gddvXD85vf5lj4O/wW1Gge6j3QEvjJjuMeeyVRbmhf9Mmhhis5OR/Ude+nkcTxyuobf7rzw/yOzF3PzmrOCU5/miotKuq+t2/Xh0vHWHaFRhzZHuU/xzB7FgpFHohFsVsWXtx8/bdR87rmRT/zWjEh7MgT8RX8OTDMyymnKbVa0mxs8TQ0AfI/8I0J3C0YeTXwMJE/JUnW1JC9bgMQub5iGf6c+9Y7Smd3uNaIVG5ZzR0ie4Zs9IENDVSJYkjUS5s1LZ5q0YwwDoYFvYOfNSSrt6h/RyFKEaP9fi33BbK3Ds5cChZ8vTJ8VZO033J/5DqQI/vO8PrEp7A+Scj6cQuCRX+Iip4Fuf502bI3hz9BVaFbRAgoSrWfr0YTJCWIoCDvZlqh8GoSWPaDLXKIa4+U8Y9S8WR9XcPSqdmLypZOnTJ5ZghfyvqU/Ii8Fd6MpQndcrVw+ehIXt7KpdxW/qdjSQ53AHeVmSO84xMS4kfQB7/4/iEXxDuhBJ8EWAR//sv+gW49qn+4OD3+ClbXAzMtTpVM6u/PaDUGA0GomhUMGHn/K9HIqKh14qufERUdJ7xxePAG6GL73hc3Fi0PYBGzrFhBBy6ZvLICl65esGA+unXk8OFjE8caU725v5Bn549PKayv07W0b6ut3czHmnY/EieDN2HANE9PQh0CyijQq1lGNgk9jSdBhu6/E7Q4+bkNU5eHhTcmlRWYctMzFsR11aesih4zvjJmSl7wjLTU+bHq8vkGbakuyBHlG2Y1ekWlOwpKvHS5aq8Ia2CoxWiIzuB90t+PROdwFbDf3+kp1+nUngqFSt1MsLxPf7tmH246GSNqdljM2oGg0G5n+zo02rSgovqqheEp169PWithciTymbVoY5T16eemcy1Jk/g+GHb/z3gvuYZhyXqCGHwZ7tigcdSQaxmWqOXvQLZqQO066Guw2wqE3Zaf4pGnK6OOV/j3VBr18OGKgz9caTpdP6Hio+M9v140+OW2w4e7HjpbqbqIvPpvozzhcAWk23UUiWKGD1cAi1zo8R7DpytSNe3yQb6+xOjTlZr//3BFnyserdQv2V9YPOGJvSUbrywpPbjq3x6tPCcggyfgvfRVERnuJx4ZPAXX0L8UkeF+AmRWATKTqHJCSfgCMgYJ61I99N5waA8agPUqPHoY4oJ9nyxZ9ZsXGk8/PvHvf31p154X9uzZrduG8OGj3JP5O66v4dzc21t+8/FHn3zy0fXf8xgUwU7gZ7DkDzsBqVzDiidMhFAkD50vjVJpIga00UT+PFiGdixdNyHhscJZLxfMrv5sQ1Pf3KzNldwnGD/fgUzTqhekO+dEp2bUzMqZvrWybEtT5k3Q3SPnaiT0gTG8ZiYQiSmpCXLgLfUcveOzIqP2P52zoYAl+PiS8n9z2IZKluJjS7gb//HIDbKRBb7pqXKKodJv8v+vAJZg4f+ZMiF/3Nd4L64V83dvH58/7idcg1eL+bu37/8Ab5VXzAAAAAABAAAAAwBCYsl+rV8PPPUACwgAAAAAANnMwvcAAAAA3XcmUfuc/dMJnAhiAAAABgACAAAAAAAAeNpjYGRg4Oj9u4KBgXPZ7zl/TTjnMABFkAFLLACgdAa6AAAAeNrtl7FLw0AUxr9c3plRKAoSoXUTFwnV0a0KbioiChYFi6Y6yemig6troeAsuBUhuLg4uQVBqYiLzor/hMS7i1YLGlOMutwPHt/de+8ud+Hg8egS55CwntgUtod9pIDlMKvVxYFSqsN/1VV0iL2NglLe/e7jVwg/5vBHhGys3ecU2+dvUAXrVEWulVdBXvt3ks9BAkv0gMC+hZAqaA+CnSBPCyjQEwLGcch4VKNRPQ6cKgLlp6bOD/RdJuT6Jnx2hwEZO7IjoGsEfeRhkBgYfgC7wXhiPEQxMf6MEgwGg8Fg+AJrEW6rZlygX5rbcU33IMyfNBgMhr9H9gJDWe3FV2QPdBqbsxZbqjM0MP9r9+OqB4tqaXJVL5dUp9gZhDUje7hrCDW3h6VvFyXrHr3mJf3f2/2un6UGtrRuYCqT/Y6xqXUac4l5dfhUxqQel7Gcxbc/5wXeNkiEAAAAeNpjYEACcligNRCGAeE0ILyECzLKA2EIGLZC4UrG3VD4GQGZPJiSwXA7EN5ChczazOXM65h/sliy5LN8ZNVk9WdtY93Deo5Nls2PrZPtFtstdm72CPY+9kPsrzhsObI4VhKA31AhpzYajB6Fo3AUosAqMFzDeR8X5OIbhaNwCENroqA7VzBXPFc+Vz0WuJokuJfrESbkdkCBRdyLuDdz/+fR4ynl2c/zeQjDPzx/eFnRoCsQNqDBTiCchAaP8x7nY0KDAXwRQJiABjOBsIhUCAC8LbuAAAAAAAEAAAR0AEwAAwBCAAQAAgAQAC8AmgAAAr4PlAADAAF42o1Uy24TQRCssRdCQvAhipCwAK1yQAGBEx7KgSDES0GRDIaAkrMdLxsH2xt510T+Dz6BI1/BF3DgCzhz4guoqW3HXscHtJqd2nZXd013jwFcdRWU4YJFAN+5cuywgluGS6jgl+EytuiV4wBr+G34AqouMHwRIX4YXsA3d9PwJdxxY/si1t0fw0t4UVo1fBlPS/uGl/Gk9NXwFbdW+mm4gkflv4avoRqYTgcsB88MOywFdcPBRL+r0sfiu+vELcM36L+Fl0hwghEG6CDGETKe5AE2tUJ8pCXi3qBPhD7RBzS5p0TvyElwTPuhWM8x5H5E20C/rytaRmaKx9jgEzOH9xiihRpZCXqyJnxidBnpE1GfPintieVMLeNtPCRrU882XlNTg+/tM21jZfewx++YWbq0DOZqL3rs88tr7ih7OJVnHrejd5MrI6uJNj16ivOZtoRnCKlrcqZQzDZ37zXi3pJ1IA0+Wqb8kXw6ynYoS0b//PuYWgfybfPt651rTan0jVBC20hqQ+wqUyxurO8+OfM8X/GdqvN9dTsir1ew5qpa0n2e3y7wM+PXzjqf9/1UT63Q6en+R/TdsMgJ0Xx2byb7JIKv4FCVSTSxeYd2bJZ873xXMkZpqs7jHnZVy3zG8nMO1Slf+1CTGom9i3rhDkwi1wsR7tIyO0v3qdOvcEpZMe9kor6o334mWzY5p3Zj8nnb4R17L5yxNuG5+5Uyqp+SE92gmlR0ufsbGfP3BiPUZ6r7f5zZO7anynt8QPv4n+OAqC29b8X3Hl1WL9POM/8DsovcQQB42mNgZgCD/3MYjBiwAAAqgwHRAHjabY1LUxNBFIV7JkN4iCRiEfLkQCCQOBAyAyZREUcQX1GHEFrTSRx8xzdK1CrcwMYqNlBU8TNm4eCKtfuUPyU/4ZqAlFhldd17vnNu922Dvs6s83XxJWvic5bwKWujlq5jLU34mLbxIUNYPU94P2Xh3RTh7bSNN9OE1zrhVaqKlylCNbWGF6kFPNcIz7Q6nmomnkxaeDxJeJQ0sZK0YSUJD5NpVCYI5XELpXGCGK+iqFp4oO7hvkrg5wjLCQuFhI2lBCEf38RinGA29d4Y4e4o4U6MkItt4nbMwK0Rws1hwo2ojetRwkLUwrWhPcwPEeZQx1UQDNi4MkiYHazi8gBhJkK4FF7DxTDhQthExviZtjA9ZUJLqUjETcT7QoHKWGgCo80vYj3BQGUkqGE4AEQDhCFUMdjcirDfVxnwhxHpJ4R9hJAeQNmf9WXKwRb1t6gvMOuj0lmtl5/RvLxXeMVpvZu36QrvForwKBtKQ3F5qIef0rt4u+7m0grjPaJLuMUvd8MtM7HKNth31mCKl0mdegd36TLvELLwyBtyQ3Z5mcsw2qQDaddZVnMH7bSUczoXy4605cQKrW7kS457y2G8VC7uS9KO+La9zSJzOWe3UPzhYk0U+7I8ny/uK64dMVdjKlNVtdbUQ2wZVf2THnXpxGEte1jHs7/h0VP1KD1p/5NIx/DPrabx/waI+KxmAA==');
  font-style: normal;
  font-weight: normal;
}
@font-face {
  font-family: 'Open Sans Charset0_v9TY33EDE6F2';
  src: url('data:application/font-woff;base64,d09GRgABAAAAAFsMABIAAAAAs8QAAAAAAAAAAAAAAAAAAAAAAAAAAAAAAABHREVGAABZzAAAAUAAAAG+tMixYEdQT1MAADb0AAAagQAAOXRbqnJwR1NVQgAAUXgAAAf9AAAPBoPtmZdPUy8yAAACEAAAAFUAAABglkCDLFNUQVQAAFl4AAAAUQAAAF5e+0M1Y21hcAAABEgAAADKAAABKrxKrRljdnQgAAAPRAAAAMcAAAD8PT8syGZwZ20AAAUUAAAIHgAAD5TiGZ5aZ2FzcAAANuQAAAAQAAAAEAAVACNnbHlmAAAQDAAAIxAAADJq3vvcvmhlYWQAAAGUAAAANgAAADYbnTS6aGhlYQAAAcwAAAAhAAAAJA3ICO9obXR4AAACaAAAAeAAABHAO0QvKWxvY2EAADMcAAABWwAACOp3iGyNbWF4cAAAAfAAAAAgAAAAIAfnEFRuYW1lAAA0eAAAAlcAAAV8nW/FSnBvc3QAADbQAAAAEwAAACD/nwAycHJlcAAADTQAAAIPAAACn4X9e+kAAQAAAAMAQkOnbq5fDzz1AAsIAAAAAADZzML3AAAAAN13JlH7nP3TCZwIYgAAAAYAAgAAAAAAAHjaY2BkYODo/buCgYFz2e85f0045zAARZABSw4AoIMGyQAAAAABAAAEdABMAAMAQgAEAAIAEAAvAJoAAAK+D5QAAwABeNpjYGGZyDiBgZWBgdWY5SwDA8MsCM10lsGIaRIDEnjAwPTfgUFBGsjUAPHd/f3dGQ8wMPz/y9H7dwUDA8c/pm4GBsb5IDkWD9ZtQEqBgQUAGWQRdgAAAHja7ZjNSxtBGMafzL7bgBcxKJQIfqAifiBBPYiKB2NFMFDbKgp+Eqnansoqgoo5CQpeAoGKngRvoixCEaSn3hahoogXPVt67D9Q4rMbY23RmCLFQ+eBH+/MvDOzM7vDvvuufMUXUCo/hSsjhGU8IElgUgXwRiXwWgXxMd1GDshbMkRqyRKZIcPX/sm75jNmUOxaM5fUwDFzsGgewRELTrqP+Q2Oav1Vd+Wv/73ureMHx43jnUwhcNNvHEWeb+6BfVkYkUvYxhksWktisNQeimQAxfIdtjKxqcxkXBq9su2fgu22y7HX3/b28oLjj3l/zlFC35aRBJ414LmEUCkKCo+QOkVHRr+DelJxjy+ifiIMLS0tLS2te+QbRPAmbhyikAT/dg5+R1hPuQfGuwLSRppJo36qWlpa/4v4zqu6puyxc5lR5kD7KfwTKbJawzb6/9n+TDcHS8az6evmcpnilPoMy/eKOdwJLLdu1LFtHmHfBQr0SXqysxtJ57O3YnlVOp6751q2MW3MokHe46WsoF82EKKNSRzTEkCefMI8yxNZz7eDD0Y5qqUHfRJGi6yiThYwJ+uYlSaUev8w1hH17BC6yBoZJd3ET8ZIL2knEdKZ7bXvvA+76Lpt/9QVczCKUHjaY2BgYGJgYGAGYhEgyQimWRjFgLQFgwIDC4MEkMULZCkx6DFYMtgzuDJ4MvgyhDCEM0QyFDBUMqxi2Mywi9GQyVxBUkFWoUChSqFLYc5vlv//GRjgOrUZDIA6HRk8gDqDwDoTGYqAOjcx7ITqlAHqLFGoV5j6mwGok/H/1/+PccJDIMhUx1j58O3Dt4/ZQdY81uHoArudFMDFIAZhMJkzWTBXMFkyWTFXsmQwibNEskSxRLPEsMSyxLHEsySwJLIksWQBAEs7RpQAAHjajVdbb9zGFR5Se99VsDYC1wDVdogpiQCUgr4UkFUjIbTatS6NvdKuHVK2U3IvkpUmsdOL5bRRq7h1bUwfC7Tpb+jL0HlZ96l+yI/pr1C/M8NdXeAGJYbkzDlnzjlzbjMTbv7j67//7fmfn/3pj0+/Ov7D74++/N1vv3hy+Pg3v/7VLz9/9PCzTz/5xccHD/b3xqPhIE1+/tH9e3d34+jDO7f7ve3urZsf/Gxrc2P9RuedHzZr1UUrq9daojWuLS2yrFZHt760aKlSS5U1UN0KuAq3I3drJ2qvOa4bO8JVoSp4bXrTkRxOETFYYBbmgsVWT2xt70a8LRONBKR/bmTwyzNc3lN2qx+pToDRmfENPZ4N1y+gN6ZowRXrSjnK2JwHeOhklu4UW3+JsZJYqEEgXBGNQZtVWMPtJy30GtOexW+AI5802QDv8EMxsfLebqR4shevg5rZntKtN2E/EU9MP1F8yLkqeWLQjaSrrEQ4+XgngsWs1JGucHkcT05eLxC1cMHLZquZsF5sZ6H1orcbQZTiL/rRS9uyW8lqnP0IuGjCmQo11CYoAWnAacC2LHjmpV3R9M4kZOpYYwsaoMdDrELDDNGrkFlsOLENrGkE+SQIGBuYgsGEU+oCYBUDOzbU7+TUFWCahHnFbIspjTQPrATPhLViWAmrYcOet+ELAr0E5F8WY1WLfdOw5i0nA88dDZ5Yx1k1dCaa005OeQxKgh3PYNCcyM4wgjyz8NunK7i9G33TYOCvv6BYpWdpsZ3ZNwNxGtbbEbzXzqybQYLQpuGc1+YIaxX2IqJNHMQ8onttaZGii0di7Ig4e/tt+aidNZutLdlCICPWdIBlaclPAmlCjgJNNFcQpnPexlB0EpAIpA3aBkDDOzxRgyRAlzc7skNRkRI1u5LZc15mFTzrPfYe7FZqqJoYr6q6WJ1h3mfvG0yJMGWxqqwrxupt0eZXD+RQDBCBYTfad/biFLxVKFJVEKtOVmCryJerFpbUztjNAGvbQgzeCrp3kaRkDC7lGs/Cgp8OUxqvuch7maPE2lp8ZkabSxWmwwQU7VgTIxMBbIuUj2BlLBeW6wl0d3dpTn83ko2RGAlYOAxlimU7fBg7Mh5qi2M+VGNLi8XT6pQXJ5ty3hvu4YO0GCRiYACUnRdh+xcBe6A6CxObJE7/Lf2Xm6I9AgW96UjNIeJcPopNyLCurhv/k8g6Q8ThU81cNn86HVn5CAM0qfbPDx/Mhh16E1jtXRMrquBT5EWu+thRn8TBjCRVxwMueVOsCProyTfoTVQRneNhSsWpRLEHwCYAPBoglsGwk8hpxGFawZ9JUp8F51iipFp9iLY9Wo467vIk5kkCKLLHdbgq4s/3UgouKrtds54uaj9+qexhLqMEclQZO8BeOhYuqrWipDXWJx0L0I71IsUcKYVUFlT0OiAGe1+V/A36oT0KRDqGE0keT8d6bgfqausQN6ct3BgktqdtCcOhWgzoM5SIRnUf2Vb0LsnLkl+TqFr3UXAL/vBOgm2BN3mHa1eniGQywgaNYjAyhFWPCDFfN199GmT3y94pRLeHgSGuaK7QbCdS3SlJWTd0Pg+U/b1lIGnx1g7qR0E7ioxX9DZg3hBR5dBsrux+lLtHz9+gqc7UYWYaILrs0rboTvWtG32N0JJuDd2qnqp4cLQqQAeDLtNyToMAfSht5sxpdc0C0IconmP0QpJ8UPDGek1mO+RUPnFQSAW9zuTk313UyETQG8ckvqIF0QzNWhrGZK4SId9kilySaXVqG3oJZ8E13cpaZ8KZJRXPGz63HrTKLefmD8UMrfJ5npV53o0d9SAORmZWKa/gHBUVlXu4rU8bd5ENwi2jjmH5yCquegE2Eb2258aqm6Y6UFRaHcE6iKG8w64wxcS6RR+G1BLrysZw1hMvbWZVxDL9qmI5s60yqj0Vo+Z8A4VeDpOR2ahhZbbsXKejUUk7uqp9+5hKUz8qOoVYh4yvDoM8is33cTDDH1JOlqeWrBBOzpBFze7QxIaffx8HlTfOkpX/T1gl96aqahxVI7/y3aLmjIM2jbs2bcN509SJTcppKam0Zfffogxt+JcAvwzVrkHJa7mWsM2XUKVLoisaoodItzKpY9zm1YFogva1Ce06kE1o89oxVGiTkxOtt6E2RoDeNc/EeY7OZ5voPAxi9Dr0JiDp0JtnUj3P0saFqp+zNz6tnkeKGTPa6MWMI40yq4EzcMEpQqLPmzDXiranD1UxliuZVfZzgiIR2N6KlPVp/afy/4qxkOnDJYvlRYA6gj/g6/k3YyoXofManHt5fvYnYJ4OtZaqt+j8QntTlQLgXfj36Nu85ujjxBnDaBCl4lnoVbJ9eVoSHgbTuVO77emUzudegPajI0DJUt/STqIs/Iu+S69DptPSKMYfBvlB94i8+1SzexpwfoBzVsvCaQsb5QFtVZyoK74uchIHnoM01XVIX2Ou4iy1Q6dj3ABEk1vX2XVzGRL5PQN7QMGLrjvXYtwrJif/WYhNqbKxyePtS86bl4CS/DIuGuqZNm+OExqGXbzk51S0gmdITkNH2jdsudWDEehGVlt2anTLm16wvg6+C81pPqrUhD0QT1yyxYR9JL7AcaElFOf3UBSx1U/YBwuxlNhSpaDb1J3IfAlpTdiPF+h8QGeZGf33F3BXOwtoLFDgpZOTfy7QxelU7lczuYeQSz05FTxh+28USyFn3TWBh6bXMmHYjYVRpODnsuU9uYvrIpA/IPG5PjR+ayHWXKDQX0mh/wK/JnnXAAB42m2NS1MTQRSFeyZDeIgkYhHy5EAgkDgQMgMmURFHEF9RhxBa00kcfMc3StQq3MDGKjZQVPEzZuHgirX7lD8lP+GagJRYZXXde75zbvdtg77OrPN18SVr4nOW8Clro5auYy1N+Ji28SFDWD1PeD9l4d0U4e20jTfThNc64VWqipcpQjW1hhepBTzXCM+0Op5qJp5MWng8SXiUNLGStGElCQ+TaVQmCOVxC6VxghivoqhaeKDu4b5K4OcIywkLhYSNpQQhH9/EYpxgNvXeGOHuKOFOjJCLbeJ2zMCtEcLNYcKNqI3rUcJC1MK1oT3MDxHmUMdVEAzYuDJImB2s4vIAYSZCuBRew8Uw4ULYRMb4mbYwPWVCS6lIxE3E+0KBylhoAqPNL2I9wUBlJKhhOABEA4QhVDHY3Iqw31cZ8IcR6SeEfYSQHkDZn/VlysEW9beoLzDro9JZrZef0by8V3jFab2bt+kK7xaK8CgbSkNxeaiHn9K7eLvu5tIK4z2iS7jFL3fDLTOxyjbYd9ZgipdJnXoHd+ky7xCy8MgbckN2eZnLMNqkA2nXWVZzB+20lHM6F8uOtOXECq1u5EuOe8thvFQu7kvSjvi2vc0iczlnt1D84WJNFPuyPJ8v7iuuHTFXYypTVbXW1ENsGVX9kx516cRhLXtYx7O/4dFT9Sg9af+TSMfwz62m8f8GiPisZgB42iWNS2oCURBFjzE6MNNOr0WyAvciDpzpgwTxG/yTqGgaOuJfIxoIuABHrkXFJXR7u0NRry63Xp0bt3iKHbCDfkxhgX9WX4Pp2b4n/1n6AqzYMFAtKKp+pLJ802Et50SGOl+kaeNgmNGKvFCWM5F/o0IuktJr5Lji/IXXFbqMxJiJ8au7BduQZMT/pwXzQ5uxdoapUveUaDIUPUuBmvId5rxSpUE/1Dvl5XjjnU9l5vUr2PXEW8aPURNLYPnJBze6vAO/cUkqAHjalVoHQFRntr7/f8tUhulDh2GAAVHaUFV6ERAEBBSUIooNFXRQQEVFFFHBhoglamIDS2xR0VRb2iYxmh43PTHZ9E3e7ubtM8z1nXvvDIyb7Ns8E2DuP/f+p3/nnP8eAhOdZD8+QQ8SJCEilIM0aqNIbCVCozxuRUVEppIm0gg/aFzQ/EDsHzg/kB60/YSV3A+BiLnEV1QwdY2QEYqLUomEZohwi0VlgeeMOqPKpDLGGFUW3I32s7Wb2Fq0fxOp38iWoeMb0Ul4upj9J1pB/EhICfkFug0RRDgQjYicbVBgkSkJx6FFLuq4VGOrLtgo/dGQ0z+QU3j+dDYBT05GH+I0vBh4Fp/nn4uILI4x6iajn9CHvb3cHX0P7qH1xDfAmfQCKZFxAkVENkfHWqL0Oi1j8g/qy4i0ZGVZIjPmZY0bl5WZnEwQmJj74HsqlL5FKAk/QnnZ24W26mgX7lnu6VQtZrgncUy0mttHTWvVektUrDomGgeZ/BlMhcYuvbL2yDvzq98+c+zdeUNfJHUtWdKVnLS5sXFzIv7oCfbrG7OfQEU/fouKLl1gz37/GvtT5wakvPUn5LppE/szcP0kMHEbbOFC6FKkMqmUkVNWQg4MhEZFhYNaa0yq6NjYOIYRiczIgm8fRiTpGxs8MBV1b6bk40onBPqNMW5YgiJhr9kEQZnoVwlvwpAik6ppqyf28kLcZlEqi4UTqMYYg5JAGo55kTkJg0ycchgR0hkp01Aa6ly0a9LOlvmHS8vHbjpQ3vn8gor+BvYG/q4Lbal/fKC2dV122uLIvNFVZ1qWvnRzEXtTxGm+AnToAXTDCN8UV5ry8vL0lAeMpq0auV2TqoRwizohgVMo0NIJNEGv5hg9p07gJ8hkioFPsQJrwFssp2/yh7yNFWfONv/j6tIXpk1/t/blJ2Y92d6zs7l/au+aSW2L40sKv+r59FOqZub26Wqx/mLPmucbAkP3j7E8url6WdzWrDVTG5b7xQdak6a9BpYeDdpZSD8Hvqfn+GT04L0IYbWIsmJB4Ryb4MucM5t4V0ZwZVRFg2OaOB1RCz84bEvEV05/wK7DFInEmkh3NhEVs6dRcTf5yVAo+jiuPD/LP7jcZFsLelkPevEG2xoJU4rKw91dr/clCLGPJ2V1FTtpBojwART1r3qJdRhKA7FFxsZiy64Pl7f//aT1+fScOzMbBiovXE/qjSiJx+/ZLgcGtZCrZ1/b1Hd3WXDwwdHRE3bU9zyqlcfhM3vYCWIVyL8UuIkAK/kTkZz8alVIiF7PmHxcrC4MLXCjBm54+Yujk0jQv0EXxLu5yDLiKib/MIyiHIbSaX3w0sCyPV88Omaef2B1xFPvVIlkvjM2TW+7On/x7W0LLnbkou83Hu3ZWds72Vy4Ai9ZP3T3aKVEus1Ffpj97nRUUcS8F7fs/rB58uGf2YEz57YfL16dmrZxaRZorxLsNRq0xxCaFAmNMTkcGJy2ahAgjQ4hf1w29AV52/Y47bOn7f4rgA9cRIeAnL7gj+MJjxRFqJs4liJMShdrOGEXVGVIGFG4yAfb9R4Uw8VaGOb+kFqHa5rNCoz8QVS93sAHD84GR8tvL6jaXdb87vZH7i6ZsrUkZ/mEJS/cOPjYnv687uqAirUZaHxTX87qSXlNGbvoVwsfWVLeMcscurCnduWFGZVnV87etTAweM6m6Q2PFP06sHjHjqachrIAl6DKJnLdkrq8+RP9/PLrcusWCwj1HRU4YjeV2m43Guzm5EWC32oV5Ij/qONMCuwQyxLlY5dC8KwwTAUGlu/58tHQelNgbcTT71Yxcp+azRVrnp3feGfLwosdOay649jW3jm7isBw5ISOoT8frZRJt7u4HkK60xFFkfNe7N79UcvkIz+hsjNndxyfvDotbWPjBI5j3wf3yPG8BUI5JPL1NZlCZFa5hrRzawkHTnlVj2BRrB2nGZEC63SkE2wjP5+J6ZOmB29YMWvfhLGTrzVdf3t8/cS0LI/zadGRmZmR0WmoL7qwsTY+dXpF6ryGKNOG0NirA5XrFiXGl5YnGdk3ndAe/tEu9DOQ99SEZ4qLC6kGv6KxVUSKed54RYJr1HApEFkQIsMwWF9EUpUXbYMXHsfj9+J4dv4pxtNLIjXoxWfQHTaCfuZ+Bp6Lbqknl3mGFGW6sRbwwpfBe58B7wU6RCBnN4lYo/HyIrzVYqsngUfijcfFYqMfxQuvs/uiUWMUYsykUhntCPkyOojUSJvaOn1Gb8mqe/tZyUnkdnXn2atDKOLm4ZwjG+nBoy+UdpappK6F2xs6n6om01cvX1Vv22b7aG97cVMyxNQqiI1XecsoLxPupFWilAznOn9QvJDe4nRcNATwWS+AgwFRUBCZsPx6Z3bjl4/PPD258NzyT9h3dlVeQPSJhteLM7IG6JjiAx93XWF/7jW69/p4P4kmf9WPNC8vGh2y3S8c9A7aoItAG1JCC5SVDLaqaLFTlqVMRhCTUou4vGpSWfzg9ovsqb+xjejJT1Da2QvrbJf/cRuFoXD8zX+zlwbowSPs9Z9fAIF+XYRGcTkIKJC/AAUZ4Z4iZyQSBIhhlSLxSIBw2U/FFSn8D/nL0JtkmK0VV9sO4fX0YB9r7rV9Yd+J9nLsJCZJWgbsIvrhnSA7QIawwG8L7XXSRpw8SRIn8XlbARRLO3CDfR9k5ass+SUEBuc2CI2IbISnXj5JD97PFe5h6uAeA+GV4iqT6xAlVkix1aAU8+Q4F+GQqgaZwC84guCTFpVQEpgQOZHViSmGOjiEbovQu/ePUwwpZl1pRUhTV/ZQLT34awp17X4ueTx13bLQ+38X7EC9DvRcCTfCO0UhVqvlcoXKFTSlEDunaidwRCbEiUoDcd4PcfHF75aWbMxHO15k97F3TqK173194cQFerB8cMvSR2Z42BrwTNtBenCn7XbP1l2tnCbmg9ch8LpwkFKpJLSjg90ZKsCbtMopu/vxUqbaQdgp+wWZw0gBvHgnFDIOwLAPptDarw8U97aGT3y/qX5PQdre9ZVbZ0Q2v7Vp2UvFMQXnq6rWZqRua1p7sQp1tF+eofTRH/GNGdcwaeLs4nBjQe360mUD5aMDe4yj42oz8+cUhIbP381xqgb9FIN+RFzOEZEkBZYXj+QcvrzVGfGmU2w0lcrG0n59ffCUD0GIMuGpEMAUhdgQQLqG+CixFbvadWpPN6DJMNKsIDmVWjQ+pCGJjAN7ch9wnEaUyS4/xX7sYtC6kFimMriwX51iW89/J9epFAyt1BhckOgsUivcNK6MSOup/I5zIfL9UaX541xdx+ZNGT0UQg8OLQgrLykMMpeWTRtDdg3Vh1dMLTBFLmxKJnuBT/hHLQc+xYDKcoYkQDwRtlKCgIIJgB8wNhSaiajjMut+knV7Ct/FHw2ttf0Jh5OdHIZWPfiefJWaBlVmMNQ1alFgoMxHoyFkMisltRoIES9zqFBK2OsacF3zcCoKCIwbAX0kYuwpKQbnPP/ccj9xWO266tpHyhGFpM+uaJiyP8uSew1lD9w6bq3qeYqadu66zXB4fFFI1tZFR8+JxelbrVH+q4NibTdE4qaFVdMOHwYOz4K/NTJaqPMCiMAUrZ6w6qRWtcbX11VmpSmDQSwaLom5XxCUqSotI7JwfqZW2Uswkwj0wPmbzlEIoFIRlow5uf71fyx+rat9YIyLfwv6qrk7cfPg3r27GS27Mn21KXcO+wX7lyfZ9pqsnYzW9kzl09sktz/49M7b74L+raC5HqoCNKe87ApMGAiZAwMzh7P0Q45uB2M8p/fz1R3f7pq8NzIqal2CdffEnB2LpnYnxHVqV9x/7iXbCqN7l9Zv5nNdHc/MCnTv9fLh7ATUqBjQgkHQgkpqVRJWmdTXlxFZNVo3N4G4sxYy/bFKqeYKPYMF2AHz8WYzg/SCxYAlHHPnb/98fWp7lZ+cEvdvcBf5Vq9LPtfTdXnvnt1a5IXckCcyhuVH+i70R5f/5/v9kYXhm19+weeNT7979ZUP7VxpQAcGyEGAr54MQ0iUMqub3W/4lGhHH51RP5KNOPWoYw3gNcYwjEu7X66zycinTsx7bErxkYaD37U3393RcdAVZ6BxLVRF6ye75l5/JSiwJ9B/7f1L5xHZvfHM/pm7ioVYJRWML+AfxCoDDYCBgT4FWUkpHwWcLrg44CDPFBP3sEmAI7yb/Wv/jRuT9y9Onh8c6l86uno6UpEvDo0lXyyMy9l8erJesU6mWbmuEMgQvqyWCqeqAPeSiYnEmBS9vzwlxY9JSAgJITwMhiyNyBpBuDowwiJA74sAwRwH/pw/xAWN/I7lDWPUifRCYWS2uwhfKFGBdsA02V1H4yjR4TP67P1v1y0NTUzPnLJg5lPrvcfFalHLKz7BH98Ii4i0mHOjr1+4yr7P/rDxQvn4pSXP5daP6xtsblnRbF3ZymoP7Zjb46YtjB4/fZRpoKFpoIyWMAvczfXpR6+LPdNC/YJUfdsHb7THzZ2Qlm4Im5ZeXkkubGlcuXLNisUtoO+zgDmp4IUenL49CKuru9RK0RqNZCQGh+PP3mRw+U2IAA6KSila5j9/w8T158uPrlq7YkdyP4RaeHCR/9iCkJJz3bZYfHXTxsqL7babQAUTjwGMz6M/B+27QpRRUpKxYt60r3OVBmyocdSVoFJU2l8aMm5cSGhCApX96xUqG+2LiY+D3BofAxH0YDur5fdSEl5cPtB6yBiryG4wbrvikQ4WrAe4oXEqW0MteV6+KcEZJf0p610TQgUyrNZV2imV5dVS//OrrHZbnqgmPoanaNdUAMigJvxSNGrQlAIkFzNSFxcIXSkjZCFAaSe44tIHJBMRp6cSaNN0RV5o4U12Arr7Mruq4xijHXo/uHG0xxxftJ4dbevGohUsh4s8LTQFPnG1CcQkkgq1SQ1XYUwZGHDcw9yASDUTwSkGL++AQEqjMUogTo0iqwdjVdDuUqFG4bOjyjAM9YL1hA/DdrQYBPMagG269NKVo41LHt1+zDI7f9H6cQAjEmNta9aqE0GS2GeoimffsEXhFzs6rlywPYJfLG8aN+38WtszVPYjCZOCK6urKwmHXwF3Os6vXBkrrQCIV0kkxMN+9S8M8VzgwZsvgysN9nJ0TQs3UBVX3xLc6PXnbTeo7IPgWXakmgEUVPzJkI9CZNXTspGalUtnQqfIOS2tHalZgBY1I2v90031lztyVnxxoO+zVUPPZfU0WndmZfUsPfUoDup8uyc/v+ftzou2jg22C+tv1NXdWL/u6rzPudzF6qlGoOoG2RVQW81YVQqrTO7vL5JZdVp3d+K3uWs4Z0HSEsKHF9PAnaPoRvjCT9z6++JXN09dX+UrJyUDm/Riv4qOJGtXCk7c0jxnY/puqoL9iv3yabY9bFKYuT6ETWKiDkcVR3aXnV3v13Wttv6FthtfCpong3jNu6e4gOZ5xYtEI4wJehcwU4FH1H7ImO2l80zzTltWFjWwWS3yn7GGqhAx+0TimFldpbaLVPYribPHc2eMkCeXAoVRXPeuUJv1FOXnLrLKKNlvq0WnIyQzbw4nuBYqRXLp/JudjceT05+q2dpmaambv7f4s8uzTk+Mz9hX2LgyYfXcuX1FaPT8bdkBxr3G2IqCMZmp5uAC6/SuXWZjh3dwXpolbaw5qKiR8zq/B9/jU3SWUD0r1C46ndIVTESI7JzdgoqHq55nO6UtLo/EWXRc1wHpUxUyxdN7buTUraX7D6TVolT2avVShXStizqxZy3eXJT6I9tuWzl3DtA6Av4XT2VDpgQPN7gwVpJSq8Uye7A6TvRSnUorDoQEa6uo+I1uEv+FnXnt58qPt65ZsSOFA7h9CZPMJec249dtSZs6Ky6041ShKiQfAB3+BFLEEHIEAgk0+N60BopVPR+3cRqAm8fYGU/87B4tFcnjDT8/wVZT2bb5GUejoo6l492/XoH93AjMeFK5YD3gW+fPkIoQb3CTUQqpPdPx5ptNQi1sgmKY5IthDB5Cwv7CJ8xRokJvuhg0rrSIUmj0iteeZt98/KDSW0eLGVeNXvbKhZuu3m60mNJ7Kx87wb6B8eqQgpxkgyE5tyjE1gFcHRm/bG6Qe1ZBgQmvtG2ImFcT5F/bkoQrgUng0gz4IQGpZVznJWGgFkZisUxqpTnp+TpguCAWQBb+v8h2PIeMyO8ZtgNtf469xb76DI7EBnYa6rd9Y7uNrrKcPjGroTDs7M15L+Pt5UIRbipXq5xgnLy3WJBU0ClvPkfXExeHn/gvXYCXWKSI9vnyAmsKmr19Tni2hz7ZP2l6mtt4kGx9/Nyq0VFHSvHKXw2z+4pkog5aHD4taR9X9WWQGlxPvwQZy0z4Av2AALU3QdOSa3qCP37xeC0qHAqMKKfK3Onoy6ky14xU5mhe+/rpBrM1P6XakrV90eLSpLi5YaHR7W/PbJ2WFDOvkn6pvplNmhqaMHpaekZFFEWFZ8Z7u1V7GNndFJUyNiZyFld5RZEluJF5CyoB9WUMQNYiVTUTyZZ7AivGmN89DBIZcaPt6g+Ty4yT0hLnxqSP757S3hu3IP8k2keWzPu6cM7k8LQJ4SHlUePXLs6wLs05ytk2kMzEW4AS14/JGZG3t4eH1qXFRAC5qHtRw2fRPAn7afRDSCKcRTs1KcXbesqTiqpPPTFxXWLG5qSFc5sXNjfPqylNSWmIy0jqZt5aPbOkTsMo5xc393r4LPcLmDoxL7NucnpqSqipfEwsx1MeWYI+Y65DlKlTJDKpXEThFhdg6B7vZSqnU/5A9FknJrEu2ntRGpIx14d24tiA5ERvzShNfhX3uoBIBxs/S79MyCHWlINKktRLeNvyLwxSHcWNPS0NS4KfPb2z6+zJ3potk2wPKubMqayYM7uKajh65cKJ/gtF++qXr1q1vGUFV7N5kNdRKn8CoriE6DYZd1rlcYvjU3hPA21rlKs6Ps24wtXXyyCmB/U5A/05Ce0bVscCd57kdXyeP+vRQZ8pVSmVDNUm1WG79wnm5vYxc+fqjg/4vC7EX3reVZ2Q7v8L9/GcXB2X5k8P5l84M0HPvQka/gA0gEN8jqeh52gguVxFt0n1DhpC3+l4qWRycI0P8Vyv0o3yl15TqBLSjC2uvp4GEQiQO3AsJ++JcxP4D4Ik0K/hPPw89S2hhUwn5YoLBUUoldzLp3AlT8TyuxUGOMzNNe0LikqaZiycqmT8V1DfNq5hS1D/5MmtTexx3FMdHQcy6CAeLjEvgQwayCYujEwmkVAIkS2uIj4unN4MmHSmGPvbCK4dADch8aW2rWw92tXVxv4XScoSDecp461bM3GG7bXbo+sj3av82Qec3yWRabgL/M6HQwNvLy93dxLqVHkL9hGCz4mKziiKHalfncKBfwWBZ7LrNR6JAZsuPn40vTssfnNc9eJFs2PzfMcbmet139DirW1bD3h5tBmDpkwrKleKg9Bxjv5YkLIH6DP8m0bEtJCc0/MEi4Uj/COoho3FZexBuPN+Y9XQz1CVRkME9zJ3CHdAMQt3WmH20DJhtFHeEmyPYsNIBDsCWIAw/o+GO8u0s2/W8KWAgS+C0Owlh6akFtcc76zZNGFUblha5rGSiFTjlCnlpdOLUUZ+aUrqpALmzqL6vFo//8UlSzaNq5+YMCXFEDxt0sJlrKfOkhoyPj8vcXyRJ9qQFB+f7e42YWx8ElgzhMzAB5k3IWYMEDVyokXNCAp2tHKCYs3ObdnMA/v7jhx4tK+/YsqUimmlJWTGN5988N3XH//5x5Zjp04eO/b4iWP2nQ8xb4AFR4MfynzlMldXs75FNAJndj+0v62xH2ToR95pJGHNyHkCp4SPfbPcDBOCGtaOZcTeS0qX903cXFm5c4q55qRhXHlk6JSkwlllzBtixiqWTdlZMXr8tnVVm3JLz6yb+/SOEjZ/dKY5ZmZSzYzCCuDOBNztZ96BbBfKoa1WFxDg5qaUtPiMsOeIE+Do4UxnYuxQZXB6LxEUhEoreqeaq4+3m7IN+rTIxasTaKlXXXH77oGuvNqSsrHlUaNKmXeKT22Y+2xvqZhZKpFP7ysLTu3p6DheX1VRVBOaaU6cEf/gAdfr01cZXyqIyIEiR0Tk4PMEIaxT7k7reU7rIqf1gpF15pXhdbOwD/ccPXP4+yu/830B9z3EwFQA7SIeT4NTNBKKEotpmsFWKcStDGMkBj9R8f/xjRQfGzWQD1VmCA+RyoCLWOb4cXT/+PFZJup44KxZgb+Wmew9ELTH2UIXxzzcxZX298M3iO9huXuUhGLQqX39nebVuWH91z6VP09itVQMVOX+EJGmFI3HqFHeMqta5mqloTQ1mRz1v/0QRfBIS5xF9XCdzuEXb3fuqMngb68xIPVzlsexS06Pk+k75r13vOX5/PzbTX1HaCSOO73s7b/++MPMzqx9u6a25gdmbKMqSkv7fj28740FAaZ9wWEneyO8p+vLpqJgJEciFNM95/rmOx9E1PTURO58upzgT97G4efxZxCbbikymlKpxK2GVS76laD5H7gChEOj4SPAhwH9Y5IUGVty2tYBoDdXL8Sfsd+4R2gtcdbVAqSvWsYeJ/vtNM4DDTVEqcLevEta1atcVAIZvuxzNO5xXE1JinQm1UcUohTRmu/XsJ8jS/vQlAVAwdMt01OZqPmG/QvbieJyfnTsT3wM+5OE9AJehWDTHyIip4KtP1648AXHHdRsdJcIgs5R5eWpVvtJCMLPz72VVijcVvJe9kNUuN3Xfrdd/71unWxualkwMWde5YKJuROmBHEpTZdaFFZY786YVqK71lVsETpZWNiwgN3O/Y2ry2eP4p5K/zD3+ISE+GHtA19cHpXxTTrhCjzxaokK/+N5FN39vTxqZXX4HuyuA880pSilEm9vRqPW6wlC2apggMjr9wQiTlILGW6kW47lTxZHTnqvdxx8bEPpIh8RYhaWK2jfugkN1bhi2axZM9HdkydOnBk/ypDmDon3yswxqSXNTdpVHTuWLt3MyZr+IBwnAzch4GkuLoQqCDogX7dWKbmSzwacE2Rq/1jjipP3rJu4KCR0RVJlsbEgI3NWbE9z6uLIgDG10bmFgZPT02bGqKpm6jUVWr+4CM8Qs8EtIiOueJqbtkDlFmb2DTYZ9JGZHE+6B+HoGTwbvB/qDJlWq3JRKJSqVkLE8fT3WxYH6GQOd62OptUCDgqJqswzTq1J9yttnj0nNPXOncQ1YiYfUsNStCHCvG3PJHZVUiKHgyEPfsIHydVQnTQTxNDjsALAgT4jFzEiYqV9JQqgpJFcAytL7SuBD37GW/iVZfYVHdxziWxkRDjOvpL04Efcxe2D4+0rHK1D5Cqg1WJfGQtP9fD3JNhXomHnXrIVVsbaV0zw1H5yLTy1nFsB72mELjuOvkWo+HeiXorfnf9xGgDizsfVKsf4Txw3/rPyUvPY6rfO9r8zb+iLHSdO9Dw0/TP7OnK78B0q5Md/oGW8g8JRtGP8B2xjAa5zHPM/3ECVjLK6OM//OI//qFA/JknfuOD+qair66Hxn/u53G4FkMHkjgkgiYq2eiBPT8J5Aqjx3w8A6QqE8Z/muiMl5WM3Hpy24fm6imOL/8/xnz18fgMd6oDqGM6/KJLrt2QBobRa5gL+lWxRO03//Hb457fTP47hn68HNjnN/nQMTJr1VPsOYfin6XSxY/Zn53lP59Gf7I6K4dmfzHhr0rRXudwVAXpZzM/+6PhaGxKvRAnFNkVBE5WcnBCuTrBP/tTYx37A8UnhNSunHPx323j85OMffHAIUaRYn+LOFtpHfvrY0+gb9HHO0orA4FqTbSenj9WgDwM/92NMcXWe+3EVj2jkj0/9jOn7sKX9bycbh6d+riX3hpfG4/dtgwGBy//t1E+2SGX373D79AjUZ47hERcXhh5mRfVHJ37MQcLET2Ng2e4vHg2b6x9YFfHku9UiuX3iZ8ntrQsudeSg7zuP9vRwEz8FD038HGK/O/ObiZ8BhIrXOGZ+VARBfsrP/CgHGTk/9MOnrWRwXKFbePc38z4rQMKx/ExDBJHE9QrBIWK3SDpeSftBVCVHJVt40H14usfy8OyP2fG62cw3DnqNI0a4C1z1yPtLSreW5rZMWHKzte35+vy2gsq+sqZ3e+dszc3rmhFQsTY9a8uS3ObM3tZlfbmrtA/P9zw8+9OR1lTgmPWZlLssDb/nm7dgYt1ifuoH7DUHpDH91l60C+PykL3+0KSPwTHpY3Ke9Hmn2jHpM6/xzpYF3KSPZsOxbTvn9Dkmfe4eq5DKtnGTPtozwqTPng+FSZ/T57b3o6JV/KgPh8J4LD5IvywgPvsLh/g4F31GXxYQn1+Jwrm4kf6TgPj8SiAeh7fwK8vsKzq45xL9rID4/EoSjsdd3D4c4vMrHK1D9EsC4vMrY+GpHv6eBPtKNOzcS78oID6/YoKn9tOvCojP/gIaXgwaTqSqCFfCExBfLxZZlQ+9h8UOHeqU2Lldw8WH36tb/OdHV1xaPv4ffzu078CjBw7s1+5A+MQpdkvR7jurWRv7Uvef333rvffeuvMphwOjAHrmACUXQn2ZH+1krAQRHhrlGCZwHuyccxzTWJMccmcyOteN98XOnW7SxnvvXYLGcjuVQlz8E3byhiwhkalFwmQnwZc1D811OuGn4N+0wUj+c6gS7V7QNjZhScnUx4vL5n6ybuX5Gdmba9n3MH6kExnz5s7KSJkemZbZODV/0vbayu6VWe8zQHUcu498laoWcJ2mOFyXB4SKrBo5UHaaXvqDU50OXD+Y1lZ58vCabx5ru1KYe3PB6admXFzd1j7r2KzdS+r2leVNudv+9A+Yreiu0DHaE/s6r80dY94VlHBga/mS2O7Y5bUNzWPHWydkP8XhehjbT80DvXC47pOiUClFjFU4SMFISiTfstjbKlDR7IdGOh3ATs27d8SWj0+duscuxxQpUo4fw9ab2HVoVT15aygPXUleOD/ed0aa7VnQx3J2L6WDXupfcZ2xuoqHNfLHcT2056OV6/9xsvFaVtWzM639068+ntKdkR+HP7FdNic3YnX1M1v23Z43OnhveHRmd92uPRptGB7sZTPkCpC8Cbw4ln4deIngpsuUquBgnY7293axyunfTnOqocD9I+BuAHBvmn76nwfCK8aEVMU98uEKiWxUw4aJm67Nrr+9c/VTKxPR99sO7toydXclGlXUjBd9iLLenY9k0i65bBP7/ZtJZWEL/rRl10crZpz+lt116dTOfoQL27LTN1k5dDeyp8kfQH88unPgzgiFSfjwWdBfcdrQT+RrtivsaVrSU3f/9kPznOFEInemPtpNHEcRAUoXa8T/b55zZKroNwOdbTd/f6Aza2vd7K0Tc/YuH5nozG3K+o8TnQDsHM7XV45xGukUgB5sN5PdRwWC1/qBRIDxKrMZTGf0EoHpeDdSDWM8dnYgB8j/G4wPLDs1dDS+NjR0ftjBe2ulYvOC7oqXPll8Z/uyJ9dmsMrtB3ZvndpXYS5Yju7eZV98ZaZc2u2iWIeUb6RPG/PNmzs/WFF85Gc0/fJjuw+jCasLMzob0gi79rn5eBK6twBO+wQiMSUxQm3pLnFxfh9nRgbNf5qXRz51+Gxd1f8xNI+mLcBn6ti3/+PoPGB7Nld3UlUUQ2W8z13vBkh4i7/OXMRdV0PVh/nrLCl3PRHw7AOqGq4nKLlrEaBHKv999l3uega7lxyisuE65y/cdQnsr6Vfh+vcj7nrNPY0peC/n2jkrvPgewX9KlznfcldZ4FdJfx++ff4foj9Ch/ES4Xs+Oth7gn2F/QZniVkR34liv0FN+JlQnbkVwLZv+At/Moy+4oO7rmE5wvZkV9JYu/hLm4fLjvyKxytQ7hRyI78ylh4qoe/J8G+Eg0792KrkB35FRM8tR83C9nx18MQo9l4O+SsJwkZoR4U0RQlJbg04xiLjwE8j+HbQh0K/Oij2o8+wtu/qP3889ovBHu44zkojRFR86C72vS/5+FDMnjaY2BAAnIY0JYhiiGboQ0IjzG8YdRgrGbcwvibKZgpn+k6swESrAXCTcx/WSxZslj6wXAzy1Eo/AuDrBasvawrwPAP6x82eTRYwLaH7TO7HXsd+xYOM448jikcpzkZOYU5kzgnc57jkgfCAK65XJe52bn1uZu413O/ww95rNFgAc8uJPiAV2AUjsJRiAL1wTCRdwpOeJhC+I3PjC+Qb9UoHIUDAq/zq/GXEIQN/D38M/hX8O/AAp+QBL8JSGOBlShwtcBtgTeCFoLpgusEfwjpDGFoKmQn5C4UIBQplCSULVQiVCvUJnRM6K2whnCl8AbhbyK+Iuki50RVRfVEzUUdRD1Fg0SjRVNEc0XLROtFt4jeFBMRSxWbI/ZI3EY8XPyAhJhEikSORIlEjUSLRI/EFIk5Eksk1khskdgrcUzivMQNiYcSryQ+S/yRZJXkQ4I6QGiKCQFAwOs8AHjajVTLbhNBEKyxF0JC8CGKkLAArXJAAYETHsqBIMRLQZEMhoCSsx0vGwfbG3nXRP4PPoEjX8EXcOALOHPiC6ipbcdexwe0mp3adld3TXePAVx1FZThgkUA37ly7LCCW4ZLqOCX4TK26JXjAGv4bfgCqi4wfBEhfhhewDd30/Al3HFj+yLW3R/DS3hRWjV8GU9L+4aX8aT01fAVt1b6abiCR+W/hq+hGphOBywHzww7LAV1w8FEv6vSx+K768Qtwzfov4WXSHCCEQboIMYRMp7kATa1QnykJeLeoE+EPtEHNLmnRO/ISXBM+6FYzzHkfkTbQL+vK1pGZorH2OATM4f3GKKFGlkJerImfGJ0GekTUZ8+Ke2J5Uwt4208JGtTzzZeU1OD7+0zbWNl97DH75hZurQM5moveuzzy2vuKHs4lWcet6N3kysjq4k2PXqK85m2hGcIqWtyplDMNnfvNeLeknUgDT5apvyRfDrKdihLRv/8+5haB/Jt8+3rnWtNqfSNUELbSGpD7CpTLG6s7z458zxf8Z2q8311OyKvV7DmqlrSfZ7fLvAz49fOOp/3/VRPrdDp6f5H9N2wyAnRfHZvJvskgq/gUJVJNLF5h3ZslnzvfFcyRmmqzuMedlXLfMbycw7VKV/7UJMaib2LeuEOTCLXCxHu0jI7S/ep069wSlkx72SivqjffiZbNjmndmPyedvhHXsvnLE24bn7lTKqn5IT3aCaVHS5+xsZ8/cGI9Rnqvt/nNk7tqfKe3xA+/if44CoLb1vxfceXVYv084z/wOyi9xBAHjaY2BmAIP/cxiMGLAAACqDAdEAAAEAAwAIAAoADQAH//8AD3jajVsLdI5Xut7f5f+jqRp1CY00/yX//X4JxdHUMViqRo2JNGO5HzRN1SXSFDXqpBhVE+qkGVVLjVFMljGoyRijaixLVR0nNWoZgxo1qopiVI3Dn/Pu59t7p42OOc36Xk+eb+93v3vv97L3R5nGGHOzDiybmaw7680GsKFMf25sxbNs6HPPPvcsG85sffsPKmbF/zGzYhIrfrpiwrOsuGzCuApWPGls5WRWTP0Y06ivDX/2YnbWlv7sTb9ZqA/jY+h4y//UmcEK8Vu1EWE2vdosYZrWmsWYrp0gPRpbzPtohcBrgcvZQcaamoQWnWnGIqOGsM1V51rtqndtc+1hpqvCNcM1xzWPWph6V7ON+T2zLbU1jUqjkjGjyqhimqmZDzDdfNDswL5H72zaj7RiMqqr3pXpaGegnUntvDQjjbWVmsyOZo7ZyexsPmTmml3MPPNh02m6qZXO7JYW9NfR38A4JsZ50Mw381lH1t7lcYVcCVc3Vy9XH9cA12BXsWu4a4xromuStNy1yLWU9LW6h1X5zEbjOlkBje1mHtNLFnhpnZmrJz206q7+9AyiZyg9pfSUi2cUPeMFnkpPFT2z6ammZyHLadFr1zd61LToVfOtntbvtfSsoGc1Pevo2UjPVnq2Mx9jzmv03GSacxX9mRFayW9c2fSQL7i4/dyCPPG7m54APTHxuzU3zbmWnnp6Nt81T83ZQM9Oeg6JZw89+wU+Qs9xzEhznqbnHD0XWYisobk6OUvWOMkq5wF6aK5OmquT5uOk+Tpprs5q8TvN10nzddaK32m+znXUP5se8nYnzcJJc3fS3J3b6dlFXB49bnoKxROgJyZwT3po15x7melsJNyfGc6j9OcgpjtPEHeGMEUkSzIPe5Q8vi8byXLZJPopZLPppyurZj9j3dgytpwiZQXbzh5nO9gpVsZO08/P2Bn6qWFn6WcJO8c+Z0vZF/RTyy7Rz+vsS/qpY1fp5+fsuvY4W64N04axy9pTWin7UhuuTWBXtae159kd7QXtLa21toZCr6s+UB+o1eo/0H+gva4/qQ/V6vRi/Slthf5jvUpbpf9En6Pt1Kv1zdoufav+W+2S/jt9r3ZV32cktSYjbaT1Z42uxlh9kvGcMV1/w3jeeF5fbcwy5um/MJYYS/SNRq3xuv5r4+fGWv03xjpjo/6uscnYrO813jHe0d83Goxd+n5jt7Fb/8j4wPhUP2xOMafql8wKc7r+pX41qSdbOTrQSjGfmVroyOUotMk31OHkyOFzbXJEHCnGkm2SHRzdwRV5dzr6cuRu5dYdA9G33N/OMcRRQm9HOMY5yjjn3eMucUzmyDMjlnJUoscs3wHHLMdc6lEY6OtYwLnEKc88x2KOkt3j5Y61jmX0tr9vkGO5xTlWOdai7znSUg/NDWTBZvSd5Ct1NDh2UrvcpNOxBz3Kgrsc+2HpoZjuOAL7xkdnOI6jR7fEcMdpWFXhbeM4hx7LYnscF9HjWizXcRNrsMPvcWQ4ii6KLqUUQrGXXBXPI6+l/5w5zjzyUY4CzpizEKin2+nsTR7JkvX+beSRXHN9YcpC7rmhweSZQO4FzlKKIoqgwBAePdSuwX/K3QD75iU7OKfyOArX+/N5LDEWbHRWJzEj97WC7JCdI/+m9AYeXdRjRsEgZw2PsGRD/LylxbnCuZrijKONgQiPLurRK5XHY4x69ElMpEjjb/cWNPIYJtRIcYT/nCcoiix0PtmqJYotU9xlicLXFHddoVsR00KhTS4LsEBlskNLFHdL5F0rEdWnHQLZPfMs5LHHy1uieJVErtYSRdapdnWRrRYqqE46WyJXO4U6SxRIJYYLLt83SCCqQgIlYntaothyxXWTKHxTcb0U6hNpK1Zjh2uAGG1uPK8ligck8tdJ5BpcOKQlCnSXyL9DvS32HBSzLPWfEmvQWq5pM4pXq3UeLlFku0SJeZFdQsvC+PmWyL1WItcYiSK3EhMFNzEofChyXnGTpEe4KtSq7VfedEStEFV0CyWXJZcLbp5vqECL/B6BVipujeKWKq7unu02uDZZiMf0Xb6227VPoINqhQ6rXTimuFOKO6u4C5JLtkmsFGhVcm1LH2/eX9cVty7QDYVuS0SZtY1AHfztBMp1Cz/1lbt9govInXanpB+4lW+4iyRK1ic3C66ve6BAQ9wlyptSwktmuC+Kt3PdI8QeFYUGC26c74BAZe4FAs1yT1Y9KiWn2s1tbvf/5BbLiC9YKOeWOOVeJubR4Ba+4V4l27nXqjWod2+WPRJnZQ//SpFZF8nMkKiT++HeKTn3HhUpzZlGxYx7f6FctUPuIwIdj4lVc58uyBbonFq/a+6bAmVkuwJTtito690pUE56g0ABxcUk520okPlgU4H7n7dLTCooFGhGQU/xtrevVKD+BYNkO8nxqiHeDlXZsVRF/CjFjVdcueKmKq5KcbMV15xtVd5I5hbUyP1ISutrY8LbC1YEIgKtlhm4YJ3MIJ41itvoFVFRsLWgUaDtituluL2KO6C4owUnBDpTIC29HBI5p+C6zEMFqm55mMzZHrusJJ7WMjt6Gzzt5M54Oou56TKvefI9Iud4Qp6EQN08vQTq4xE1wDPYUyzQ8MTub2vxrPSM8Yg18GX7pC0Vnkky01jeSe0q5Hz5Oczi+FlKxrT0P88caT0/fclIkXGUjHgWCST6elb6evp6ix79ZUWkmS+9y5u6WXvkWRnsHewvetCZy0LNnKdOam7eVc8GWbc8m2LCKs82v8iinh1yXTy7E7LdPtXjcGCy5xjQKc9ZzwWgK+limbmUvhue28J6XWr2tvK28WIFC4vkGM25zpvrFV7s9XmFd0YnesVKert7i2S9VOeXvl6RIwLjvCLveku8I1QeElnKO85bJtalUc4orHtFFg0lvJXeWXg7KCgqmHeud5Ws9tJS7wLZ17tYWbBMcctlj+ZTlfdcROQIb730puBC72a5qzKrePd49wt0yCtynfe493RLLYHKtIge78XIdbHnPb3XWsaC96Y3I97SDaOlP4eKfTnf9md6mxcR/pKcG5kqfTJSK966FQpIC3yxQr2lZ8tYaPZnbt/d/sxvOy392TdKzui7/NlX7hNW+aqidoFm+6oFWugTuc5X61sh0OqoyAK+dYWyim+MiOrn2+rbLtCukDoFyYzk2yurpK/RJ85XwdqgyGa+E74z8rwhzxa+8xExI9/lyHiBrkdWC3RLoujEUB/hV8wv5uFvLVctNEPa0uzj4WV+kev47USeaOX5KnTQL87K/IYh9CX83QSi+4dAffwi//kHR2UWLfYPvwuN8Ustk6Iid/or/GIX/HNSewWa5xeZKzzZv7Tl+dl/TEa8f41cNf8G1XeTrKH81tbyTM3vb4Lb7RenQ/9B/2GlWcS0/6xayQtq5lf8NwS6HRDeGWgVEJk60EFWv0CurH7fyTkV51Ocuqc0n72bz3AJsd7EFclYCAwMyBnpgRLpYYERKra2yswVKJMVOzBZZq6Uedf9bZaMwW/cYhZIvwosDojzWmB5QOShwNpAvUCbAw0C7QwIHw/sDxwS6EjguECn5SwD5wLiVBW4FhCnqkAmKKwKZsuICrYNilwSzAuK01IwEIwJVBjs2TKmm3Ns8xo034Ciw2W+CpYGRQYJjlLceMVNDVYJNDtYLTNrsEbFqsgCwdXBdQJtDIrRgnuDIrqD24O77uIa5Y0q2kdWpuhg6cXBM0FxkgleDsp8dUuEIAvZQ62Fl5SHZEx3Dsmo9YRCsuKEhMdE58n6Eeol/TnZRubY0ABpQag4JHYmNEa+Da8Kr1V5Q/hkaFKoomUuCc0LiVgNLQ3VCbQytEagDdKHQptC22R+Ce2W+Tm0T2aa0OFvnzyIOxY69c+56PCQuBGELoSuCHQjdFvW37D8ltEmLHNdblj4VbhBZvmwL334Lq4oLOIynAp3V5yIvPDAsIi8cImsauERMj+Hx4XLZOYKi9tTeFZ4roXyb4QXyGgML5YZOLy85YqH68ObpVVhUcXDe8KiiocPhUUVDx8PiyoePqe+3VxU3y3UV5zmLxjhjDwNR7LlaTiSo74a5MnYj7jlqSASSIh8Gokprqfiess1iAySaxAplTU+MkpWq0i54qoiswWqljknslB6SaRGcSsUp74ANX/V+K7ojmyUXGS74vbKmhxplBUiclSeBSInZLaNnFGc+tIRuaw4lZWjTHpJtLWsdNHO0XwZyVFROaMheT6IdpOVLtonOkC1K5ZeHB0ja3dU3AOiFfJcEp0jK2xzJDd/6YjWRUWURVcqtCEqv4hsi4rvINHdURFl0YNR4e3RY1EZR2ejFwS6EhX1LXpb1qhYq5iob7EOsVyBnDHxtSIWkTeRWHdZU5rP6LGBMREpsZKYrEx67JA6D4m6EBunvh6VqS9KkxVXeU9uluLmKm6B4hYrbpkcN7ZcjbtKtVur2n0XV6+4zYprUNzO5q9gaowjcoxkm/hCdZoTdSt2Wnpx7JyMt9hFxV1T3E3FZe7FxU31NSpbcW0Vl6M4t7QlHpC2xAubT0bxnup0PVvGlurRW32j7a80D1Lc0HtypYobpbjxipuquCo5brxajVsT3yhQrYyA7+RWKG614tYpbqvitsdFZojvjR+QuTjeKE9GcVGd4yfkN4/4GfnNI345Iepv/Hqi8z24W5JLMMkl7Iprp7j8hMgWiVAioSpdr5Yn7sQAWf0SgxVXrLgxipuUqJDfghLy1tE9Ie/28+R3zMQixdUpbo3M6IlNCVGnE+pu+i/QPrm6/wIdThxr+TUvcSEhanfiRuJ2y5tm8w2S/22QQNeSN5M+6/tGMpVEfU4WJcUp8huor0KLFRqo0BCFShS6lhxxFxqn3pYl5fm58hs9Zsl7bXJBs313jXtPrlB91SUk8mnyUPJ0y6/nzd+fm7/+Nn99S+5Jnrb+TukbfY8odFyhc6mNyYstrMrw7J3KTrVN5fCKk3KneqYCKcoRqUJCvVNU41OD0qdS1fysnBpKqDQ1itB4QuUpquypqtRs8baGuNoUnZBTqwmtS1EMpramtqd28fqbOpCuSDWmKMpSJ9IrU2dSFFupy6nrqVtpsiNtT7dOt0tTfKTz06fSnjSdaNOJdEW6W5qiIt0nPSA9mH8LSg9Pr0yPSZPfpyfR2xn8zJqel96XXpQmz07X0ds1/BaY3kTctjTVwfRuQgf5WS99jDSfTVPNS19J30jfLtQLWxW2KexQmMtvHYW+wsh37Qeh7gqJ+sY0ZmT+jWl31mR+wf9VRqYD/xcemSKm55zNuZBzOOcGoeM5h3KO5Owk1JhzNOdEzhlm0NtN9P5Kzo2cU/Tb0ZzVnM85n3OZdP3a/hrT9Gp7nPBDdgfJL7hkDHiR7ShhzTaRj2f7K+dtZ5jWlLF9QLiVfSHJqXYXt8zupPZvcdz0ta2B8B/s3Um+B3nAtpXkR7Y/49+k0Ezu8LMW6RH/voTLrKb3eN+mnXzEpnfp+UfTHyGJabrDupBsYp3Q8vccNy0gea3pf8j+H5sDSA7h8s6vIB+C/AJyEZdMg9S5bMoAm5BTIRlavoW3fzfShLeD+QPk+5CH8LbJ9gyN9SP0GmN+TNKuD+TS5HI4Z8wEXwGbzqX5Vy7102DeBj6v/4X4x4HHcWncxNsNkO+Cv87baA6ONQdfH+33wHeg02rzv5CdeMus+9D3FLTlQ/96C2fWMs3+IHq9D9kT8jH0TfOWto1gVqL9Fi6zrDZVkEMgn4Vsj3Wut5PnmQVcGhs5Y07hWJ+uewgP44x2m/uPxoNM0zMc623R18m91nzCfJzemtAzCH0reV/tBPcu08cZ7U1InfPGB7xvViuMVQc95RgLe238NZND8mXw62z9qddkaLttWcJtMI6iZS6X9mzoyQJzHG0+Aa4AHmX7b5IjjI4kXwZ+wXiANM/PWgL5BGQ2tf8z1vAffEaGwXkjH28vZtVA/jvJZ9BmDlZgDlajB48RvYftJDBFkDEXlvfJYL54+7T9YT5HtKm0HeZri1Wab29E37Ec2ygu9KUU/5rRGrY9wfsSHsIxX0nCNeCd3AOB34UN5y0/BH4emp8Hngb9/aB/WtYw4M+AhwBznUVcD8lhkMQbj2CFi+A/j/AMpV/nbWiJLxGugubr8OGotad8XiTHQpJ+oxXXrMexAh1536avMm8Tk8u1abl8dpqedZnHCxjd4hERuqUTNhi8pYEsqVdySQyfdSVW4Cus81e8pfkT7Hg+5lgOG96B/R+C/xA2z8C4p7EjM7Bib2Dc04j9OxhlBmZ6mutnd9CrH3p9jl4PYkafc0l8DXhuSRp6tkBDGnwSs9gCDRfhRZXY/YvYkUrsyEVYW4kduZh1A/NaCLwEmI/4GfxhC/YoF2M9ihXQgIfCtk/QcijfO+0TrPxQ2PAJb6Ndwk69g/gdCHuu2D4kORCzWJi1kXtg1gbSPwurPR1elw8bysWs/w2z5uvfAavaCrvzc+BlwNOB4XVGBXAF8ETgibBBt28jbXVY+TpYMtSSYOohy9HeAN/VWn/ocXKeBdHmUUTiDPs07lGQ/8Ul6Z+GyOKjzIBvPA0NtXzu5mTE7P3g70fWQo3QJ9pz+Cphvy5loA38KMx9FLyrC7DHktA5C21mYQ3DmN05aDgHDW/i7Zto+Qx85jJy0WX+VjsHfA5vP4GGGOxJwVc7ou90ZIlyMaNpnIfsbMU1VuA57NESa5WwMg/Cko4cU8S9RO1RWQxkCeNj4I+FD/D2M7NmkvwiU40ROTMdb5cCPwfZEcwu3sYYAw0PodcavG0EswL4C0uifTXwM8D/gLRqxzLwg62aaEmMvhX1yGVJrLkP2Ide76Hle5jFJOBXkCv+jjZJS6LlQqsK2/O5BDMI6zkIeDDw4Mx8kpewC38BswLydfv9PC6ArUj5EvhL4BctH+a1Se8DfAb8SeTbk9jHHLSfaUmMMgZ7utSSaL8bb3djLpY3jrAkdG5Byx9aEu27i/09jBzIfWkH90PtFuz/HNJu2cbbGMPRdzj01wDXQEOlVZeB28GTNcwXmVP/SeanJPPsn3IJbX+wvcIl9GxBZshFZtjCfc/IxVg50Paolc95tjFWoCV80vgA7XdaHnXnTzzPQD6DEceD/7vwZ94rG/7cD7a9ir7ICUY9tLkwF/iGvg27vA14kc3PJce2h3Fqehj+8wBOBQ+gzW/QfitwT/A/hc/8FJpxGjTex9u/oeXfgF9By5NoeRI6C8AU4O0wO9+RYZknae5f2iAzL5IenBWNBDTb7O24hG/glKK/jDnehzneB51/gv4/ZdqTLIH+Eo71JbBkCXYclU77CieTNlmjuUTUvIkdfBN7Nwb7Owa2TUXfqcDTrXzC/VbbAWY53i7PcOzAW0eGn39eheWvItLzsCZ50DyM1yANsUBzLMKpjGtYBxti0BDLLOB+BdwO/pMPe3Kt7IH2u6y9RpuF0HwN/DUrci0eazIAazKAW2hUwZIqWJgHC+Gf+qvgW4szG7fqCXHuKkJFruYRCpvP8LG0JuAm7MVMWB5F+yi33JgCzVPA4/RImZlb+CH0fwj+BfAvIK7LMDq8QodmvQk7Dm8xTmbmkkR9MRjXY4xEzryK/doDnXuw/t3RtzufnX4c/HGM9SOMfhFtXkSbFzOtuTboZ2iD243+FlruQ9994KeAn8LtNH6J9r8EfxP8TbSfD3t6wJ75qCY9ENGz0H6WVdNh/3QRoTMRm7z9foz1GLRdQd8raPMYNIxEfhgJ5iqy1lUrXjhPkXKYS4uBnmHwlq+xO1/Dw7NxRnqVn5EoJ3Bt2daOQ9ursC0ffH4Wv03k4225VTGBF3BeXwDNt8DPhE4N566ZsFmzeMTjTPTSEJX78HYfmCloMwW4C6ztAr/agT2dABsmwJ72mHt7tMQ5ls66vNbvwLx24FQw06q5wGGsXhj4SfBPoi/uuTpOUPojiKAS6K/FvtTijlYL5g0wbwCnsVNWhX0JfV/CjneBti6wFncEA3cEAxnYQHU270es3Q/+bfBvW7kL7fF/peiLoWcx8FHoPwr8BnjYoD9lzRrztc4AR8AcwRxR0fQfAs/P+hS+9xrwR8AvcdzqceCvgcfhXNoWbWrAO8G3B94DXIo2duARwDyOemD0+ThdL+XfVsi3+Rm7B/A0jN4Po0/DybwfTubTYEk/WDINlvSDJdNgST9YMlbEQg3ecnvGcp1U+17jVZhj8slPcXJ7DfgjYH4Sy4fOcq6T8Dh+prX8lmumlvyE74SF5dA8Adoc8M8KVEMHNFdAswP3U3xJIG85yTH2ywENFZYXAX8GWQp5ERoqMfdS7HIn6F8P/Z3wdj30d4L+TtC/Huuz3mqPUTpB23qMsh74UetkDowvM3Qq+BQx9RowX+dHrSjj2tjvUOPS1lcL1LgkbvpbkJ/Lrdscj1lakyJE91isCccJ6H8M3vtjeK91dtKzfkZyrVX1ONYrrDM2RvkE1dmw7hf8bKzjPKxb5+GPgD+yPAfYOq1NA55g3eOAPwP+T+CuOIWOszIScAnOQiW4f5XwWWslfBaEh3GJSlqC23cZNJRxS4j5FG/56qH26QMwoxIrM2O+PTD3fsBjoUfndz3yOs5Xgi8FHo1ThFX3R8OXRsP/R+NuOBYrvIzfhgzcjLQSy3IrivlXL/0p63yr9aWd6gDmIUuCf0lfQXINZ7Q1YBjddTSWhzamJcGP5rz+MpeUStpxiW+DJhho1jqAeUBfSdKJvi9bEva8rHtJzgMzz7rNYawb+Dp3A32zDTqpshxou2VJjD6S69SugkEN0saDuQIGNUv7PrR1gf65lsQoc/m4zJr1C5YE/wIsZ9DAxNyppbYLDE442gjMpSN6TbQk+j6N1RgJxqqPIzFKLphplgT/fTq/833kzGgwY4wfUMv2GOVzS2Ksz7E+j6Alvtto92mUYVgnMGWWtO4+fNdYZ/TNWBLth2EF2qFloyVxlu5tHiEP8Wp/pLcf20biPMzfvgJtv9KXE/8wdiGM+M22fBL5Pxu56x3oR+02L8PT4oiUBtzEi8BEwGyFN+J8brfu7Cbu7L8FjzuIfTzHdro1/B8pRdyDAAAAeNqdl2twVVcVx9fea92EhEcgTSENFG7bGBBTEvKABChtIEASbh6ENEBKIW9CuSTx3kAhUMSIfEDEQGvEWhEi1oqIFRFrxWorBO3UGcfhQyfFR1vsB4ZhaKVO7VDwv9c5uaMzyDTOnf1ba+2z9jn7sdY655IhokTqpukUKF4cqjE5TVsjYTN/XaRlg5nV1tIYMXPCDV3tpoKmmtWm2YZMGL8us93sMnvNM/g9Z46a4+aUOYPfWfzeMBfMFXPRXDJXbK25bq7benPDih1lU+wkm24zbZ6dZ4sp2NAQ7rJHm5o2dtrjyveUZ5QDysHm9o6NNq010tBk/xhev67BBsPtmzbajHBHU9hmKnOUBcr5ymJlmbJKWatcjaER29jh7tDWEWlut+2dTu+KupmcikazZypzbDeYa3eCeXZ3dFNj1O6NbuqM2gNdzv9gd0ukwx6ye4lsNtpKtJ1ky5cWB+3x5dULgnZQmim+qKqqRHoXFtUE5ZVSp18pLyoJBtLKK0PBQElFUW0wsLm6sjwYOEruFEx8kNjJuJOezWtInBTxpP3Ak3zRv37Mk/aqL69TnMoLvv+xmPSuv+PLRk8GfDuQ6fdX+bLClyFflvnyRV8+4o9L9eV8Xzb7z1vg+0325W7/ur9OO0rnaW0vlutpBzFHTztpzzofGq+8XzlZOVY5SpmkHKlMViYoRygTleOUdyvvU05STlGmKz+jzFDepUxRBpUPuBmp5qSlgMp0HcVqx8W0eNUmUCrdA020zxsRF9PVvnVLn8Toj8d8E2ClYJbj/bFpNBHzvBdrnhLzlWH4mk/pm/JfvmOG5Z18B28j18yHOOsMuQv6ZSvQ02QqmHjrCno+Vr4pcx3tU2QS0p0GOQ3yAmQJ5E3I02QDNjAK1iWy8oq85mwSU2JKzQMmHRZ2hg/wKX6afwaPm7D2cy//hE/CuoFdC9N2bTaQRwF+mX/JZ/hX/FPYbRTHP+YXJSId0ilRL+8CtWgRPW3Gz8gAWp1//mnacwOtxO+ZqD3IBXnB77lXe2agHYr12MA0GsHP8Gn+Ov+c+/gl/gb/wnuevId5/hNrMnrGJsFSgjwh7ZjVZumWHdIju2UP+kOUKPvkgPTJCXlWDkm/PC+n5FjszAP/15knfgpvG/MeOax7jxrWvUcPyztpWN5jh+U97g7elvspSZqlVdr4SdpGXbTJzrYFvMUW2jm8VdbbCfCpoBTJlpmSI7mSJ/kyS2ZLgRRKsSySxbJESqRUymSphKQc3tl42m2eKJVSJcukWpZLjTwqtbJCVsI7Gfe+zZX/ce/xNF5aZB0iapXUyWOyWh6XNbJW6qVBGmUDv8qv8W/5LJ/jAT7Pv8OIFErlg/xNfpa/xc/xt/kQf4cP8xH+Lh/l7/EL/AM+xj/k4/wjPsG/4ef5+9gRI7spm5M5lSfLZv5I4iRF7scOzMcs6rBT6Tyds3kWX+N5vIBLuIJruI7ruZXDHOEtvIN38R5kbR+e2I9nnEA+v4y7D/Ab/Cd+k//Cl/gy8qSeyux4Crv5uayGz6sug7010HZvDbGZD+Wbn/H+Srx1+BXD1RGXi3jmfqysF2tD5fDX92tXF4ZWKVFXb7hfMmSqTJPPynT5nGTKgzJDshDzxrzuiKpo9C3ieoqwL4vR8CaVHWh7EGMG51Su0WZkjiz0NPh7byVLWVRJAVxZgGfMkDwSxFq7bJEeaD2yF9l/GH5ippggb+R2p9MN+sTEmXjtX2uiZod5WvvTKYeKqdrNBbtm9K1VrDLH9Qq+APCFYqQVrQ3tCbQwGu4qnWiuCgaojP5Kb9O79HedcwZWS9416ULbjLYFrRttu79OfAWhUvWAvaCrByEqp/fNVXON893MbL6MkSQZ696n3MVdKHxGRuvOjaABOk+D9BZdw4hck6fvXN0fRP1K1CvYiKxC2G4nE//juutN1O+Ckag9t3+bBWmZflfcyWMpVeAUquC5nGppBfxTKZMepH30Neql/XSZrtBVzO8D+gd9aFaZVrPZHDZHTL89bc9xDudxH+bYLC1gq6wD27C3VtbLBnzbTOBzWHUfHwFfwj5i9lIMpsgi8G5EjEXOLgEn4C1jKVVKwXukDEyTpeBECYGTXH5jzZXgTKkCc2QZmCvVYJ4sB/OlBpwlj4KzpRYskBVgoaskGFusYxfp2MU6domOLdGxpTq2TMcu1bEhHVtOzD38Jd6Fk92GbJgpc1GP6mB1IWpzZB5q02OwNiFLcuUh1KnVFGdnI2PyUBGWy+OwCpA9+fIw6tcavIW3IJNmySOoZWtxrRBZNVuKUNfqYc1BHhQgH1ZIAzy3ShZmsBD1rpHi+UnEYzaypQKxsQp7kqjnSjjZMX5UMM4ziHfLMvzGuJiiJDPSjKRxGi3JGkOTNLIycM5lyN90PWuXOWWIBBe5XjRU+9EwFAVDcTqUHV5UaEwMZaTLUhfDiJG1iJIo4gS56cWKed3lQyxi8l02cx/WMhf79xD26WHsRxHWvdC4jN2q2VFpKKZnsasnpfwVMMR7wUr+KtZbCmufykr1K6WhMVn6jTEmZleqPZqfQm0ZgZptebuvGd6mWgB93b5m+Isxv50xvy/E/HYM+bkKY75s9mvFvo+vKj9S/kv5sfKG8hPlTeUtR/cVz7/nP/AgX+Q/89/4bX6H38VuW9SLQeU1R5Or+nnlW8r3tT/PkTuUncrPE6M/xBFP6n+DdJqGc86hApxzCU65mlb+G+isJrUAAAB42h2KMQqAMBAEZy8i1mIl2lj7KSFgBMuDfMMH+TjPbLHLLIMQAwmYWu9YzV4kqGfxGF1+3Foweka28ME0k2NTkKnTE9fb2IJX/oT3AaWoB80AAAB42iXQzSvDcRwH8PfnITezlXm25OEP0CwnNxerpdgamoODXIjYpoTDclKsROSiJCdJlocctIOUf0JCSpKUP8Db/N59X71/l8/30xcCRQCVTzLsvehEHwT9GKfTjGCZERSwQbewR/dxTW/wSJ8YwTMjeGUEb3inH4zgkxF8MYJvRvAjAxAZliRMUpJiT8sIHZNJOiU5uigH9FC5lMY0BtO4xtkTmqCDOkSTmqajmqcrukoLekbP9YJe6R29t26IRS1KYzZBZ2yBZi0Ls5zxLstbnn3J1tjXbRNqRSuyb9sO3bUjemwn9NQ430pWopd2S8tWpg/2AnHxLpjP+hz7vPMWxvisQZ4engz/gxrzgNd40MNe5/Xe4I3e5M3e4q3e5u2coKiqvA0qO+r/dpxdDfeQ1yLkEY8g/DfdO34Bi/VDTQ==');
  font-style: normal;
  font-weight: normal;
}
@font-face {
  font-family: 'Open SansBold CharsBoldE47A47C6';
  src: url('data:application/font-woff;base64,d09GRgABAAAAAFQIABIAAAAArDQAAAAAAAAAAAAAAAAAAAAAAAAAAAAAAABHREVGAABSyAAAAUAAAAG+tMixYEdQT1MAADG8AAAYvAAAN6B7anE6R1NVQgAASngAAAf9AAAPBoPtmZdPUy8yAAACEAAAAFUAAABgl2yDDFNUQVQAAFJ4AAAATQAAAFpe+UGhY21hcAAABAAAAAC8AAABGpXOr/RjdnQgAAAO7AAAAMcAAAD8PUksyGZwZ20AAAS8AAAIHgAAD5TiGZ5aZ2FzcAAAMawAAAAQAAAAEAAVACNnbHlmAAAPtAAAHlUAACzOHRqRmWhlYWQAAAGUAAAANgAAADYbnjS6aGhlYQAAAcwAAAAhAAAAJA3ICO9obXR4AAACaAAAAZcAABHACccndmxvY2EAAC4MAAABMQAACOpS00j3bWF4cAAAAfAAAAAgAAAAIAfkEFBuYW1lAAAvQAAAAlYAAAVwm6LDn3Bvc3QAADGYAAAAEwAAACD/nwAycHJlcAAADNwAAAIPAAACn4X9e+kAAQAAAAMAQoJ8mf5fDzz1AAsIAAAAAADZzML3AAAAAN13JlH7nP3TCZwIYgABAAYAAgAAAAAAAHjaY2BkYODo/buCgYFz2e85f0045zAARZABSw4AoIMGyQAAAAABAAAEdABMAAMAPgADAAIAEAAvAJoAAAK+D5QAAQABeNpjYGGZyLSHgZWBgdWY5SwDA8MsCM10lsGIaRIDEnjAwPTfgUFBGsjUAPHd/f3dGRcwMPz/y9H7dwUDA8c/pm4GBsb5IDkWD9ZtQEqBgQUAJUQRgwAAAHja7Zi/S0JRFMe/vXuuvqHBIQiRiHCSEAeHCLPAQsShKcLhERIRj6ChIUKaHSIaQnBwkIdD+CdIW5OTg0NENER7Y1NT596eIGVqRAh1v/Dh3nfOvfe8H4d3OZc6uAHLmnlHSbRRxghRBQU9r4K0lcOxb8szJWbTJ8rsMTlmyW8zg9YTXQRUKzmyLKIlwziRz2jRKVrD7iN4/tkvczzPxQ41EMM3RbfYliF4NAeHW4eu4Wh7GQGZgWcdodIby30v+ABP2elFj/f0szTgiVc4ooQE+2p0AQTuod+u6v9EIoTEUL+NBJP6wueICJZhZGRkZGT0ixIHcCca38Y0s6X2QyZuvoiRkdG/+f/aiDFJZvEvPp+qv8Ydq2q5UfvUVBWujMBV1yIP16pixcpg3mTSxHLX6dWzfXt5srefq7ymOxxSFGEqYUOfOVzpM4d96rI9i1lqY5f7ztjrPaEoOrDpEmtc86e5/o9TDS41UaAzZPUZRlOfY+Spzv46x6xjnUkxC4zLFJis71sdN/bAHH9Err/9qDdPb1sWAHjaY2BgYGJgYGAGYhEgyQimWRjZgLQJgwIDC5DHwMALZCkxaDPoMVgy2DO4MvgyhDCkMmQyFDCUM1QyrGLYzLCL0VChQKFKoUthqsKc//8ZGJB06TIYAHU5AnUFMSQypDPkMBSBdW1i2AnWVaJQD9Q1HaiL8f/X/4/xwEMgyFT3mB1k/GOdxzpg9xILuBjEIAwmcyYL5gomSyYr5kqWDCZxlkiWKJZolhiWWJY4lniWBJZEliSWLAB/TkPSeNqNV1tv3MYVHlJ731WwNgLXANV2iCmJAJSCvhSQVSMhtNq1Lo290q4dUrZTci+SlSax04vltFGruHVtTB8LtOlv6MvQeVn3qX7Ij+mvUL8zw11d4AYlhuTMOWfOOXNuMxNu/uPrv//t+Z+f/emPT786/sPvj7783W+/eHL4+De//tUvP3/08LNPP/nFxwcP9vfGo+EgTX7+0f17d3fj6MM7t/u97e6tmx/8bGtzY/1G550fNmvVRSur11qiNa4tLbKsVke3vrRoqVJLlTVQ3Qq4Crcjd2snaq85rhs7wlWhKnhtetORHE4RMVhgFuaCxVZPbG3vRrwtE40EpH9uZPDLM1zeU3arH6lOgNGZ8Q09ng3XL6A3pmjBFetKOcrYnAd46GSW7hRbf4mxklioQSBcEY1Bm1VYw+0nLfQa057Fb4AjnzTZAO/wQzGx8t5upHiyF6+Dmtme0q03YT8RT0w/UXzIuSp5YtCNpKusRDj5eCeCxazUka5weRxPTl4vELVwwctmq5mwXmxnofWitxtBlOIv+tFL27JbyWqc/Qi4aMKZCjXUJigBacBpwLYseOalXdH0ziRk6lhjCxqgx0OsQsMM0auQWWw4sQ2saQT5JAgYG5iCwYRT6gJgFQM7NtTv5NQVYJqEecVsiymNNA+sBM+EtWJYCathw5634QsCvQTkXxZjVYt907DmLScDzx0NnljHWTV0JprTTk55DEqCHc9g0JzIzjCCPLPw26cruL0bfdNg4K+/oFilZ2mxndk3A3Ea1tsRvNfOrJtBgtCm4ZzX5ghrFfYiok0cxDyie21pkaKLR2LsiDh7+235qJ01m60t2UIgI9Z0gGVpyU8CaUKOAk00VxCmc97GUHQSkAikDdoGQMM7PFGDJECXNzuyQ1GREjW7ktlzXmYVPOs99h7sVmqomhivqrpYnWHeZ+8bTIkwZbGqrCvG6m3R5lcP5FAMEIFhN9p39uIUvFUoUlUQq05WYKvIl6sWltTO2M0Aa9tCDN4KuneRpGQMLuUaz8KCnw5TGq+5yHuZo8TaWnxmRptLFabDBBTtWBMjEwFsi5SPYGUsF5brCXR3d2lOfzeSjZEYCVg4DGWKZTt8GDsyHmqLYz5UY0uLxdPqlBcnm3LeG+7hg7QYJGJgAJSdF2H7FwF7oDoLE5skTv8t/Zeboj0CBb3pSM0h4lw+ik3IsK6uG/+TyDpDxOFTzVw2fzodWfkIAzSp9s8PH8yGHXoTWO1dEyuq4FPkRa762FGfxMGMJFXHAy55U6wI+ujJN+hNVBGd42FKxalEsQfAJgA8GiCWwbCTyGnEYVrBn0lSnwXnWKKkWn2Itj1ajjru8iTmSQIossd1uCriz/dSCi4qu12zni5qP36p7GEuowRyVBk7wF46Fi6qtaKkNdYnHQvQjvUixRwphVQWVPQ6IAZ7X5X8DfqhPQpEOoYTSR5Px3puB+pq6xA3py3cGCS2p20Jw6FaDOgzlIhGdR/ZVvQuycuSX5OoWvdRcAv+8E6CbYE3eYdrV6eIZDLCBo1iMDKEVY8IMV83X30aZPfL3ilEt4eBIa5ortBsJ1LdKUlZN3Q+D5T9vWUgafHWDupHQTuKjFf0NmDeEFHl0Gyu7H6Uu0fP36CpztRhZhoguuzStuhO9a0bfY3Qkm4N3aqeqnhwtCpAB4Mu03JOgwB9KG3mzGl1zQLQhyieY/RCknxQ8MZ6TWY75FQ+cVBIBb3O5OTfXdTIRNAbxyS+ogXRDM1aGsZkrhIh32SKXJJpdWobeglnwTXdylpnwpklFc8bPrcetMot5+YPxQyt8nmelXnejR31IA5GZlYpr+AcFRWVe7itTxt3kQ3CLaOOYfnIKq56ATYRvbbnxqqbpjpQVFodwTqIobzDrjDFxLpFH4bUEuvKxnDWEy9tZlXEMv2qYjmzrTKqPRWj5nwDhV4Ok5HZqGFltuxcp6NRSTu6qn37mEpTPyo6hViHjK8OgzyKzfdxMMMfUk6Wp5asEE7OkEXN7tDEhp9/HweVN86Slf9PWCX3pqpqHFUjv/LdouaMgzaNuzZtw3nT1IlNymkpqbRl99+iDG34lwC/DNWuQclruZawzZdQpUuiKxqih0i3Mqlj3ObVgWiC9rUJ7TqQTWjz2jFUaJOTE623oTZGgN41z8R5js5nm+g8DGL0OvQmIOnQm2dSPc/SxoWqn7M3Pq2eR4oZM9roxYwjjTKrgTNwwSlCos+bMNeKtqcPVTGWK5lV9nOCIhHY3oqU9Wn9p/L/irGQ6cMli+VFgDqCP+Dr+TdjKheh8xqce3l+9idgng61lqq36PxCe1OVAuBd+Pfo27zm6OPEGcNoEKXiWehVsn15WhIeBtO5U7vt6ZTO516A9qMjQMlS39JOoiz8i75Lr0Om09Ioxh8G+UH3iLz7VLN7GnB+gHNWy8JpCxvlAW1VnKgrvi5yEgeegzTVdUhfY67iLLVDp2PcAESTW9fZdXMZEvk9A3tAwYuuO9di3CsmJ/9ZiE2psrHJ4+1LzpuXgJL8Mi4a6pk2b44TGoZdvOTnVLSCZ0hOQ0faN2y51YMR6EZWW3ZqdMubXrC+Dr4LzWk+qtSEPRBPXLLFhH0kvsBxoSUU5/dQFLHVT9gHC7GU2FKloNvUnch8CWlN2I8X6HxAZ5kZ/fcXcFc7C2gsUOClk5N/LtDF6VTuVzO5h5BLPTkVPGH7bxRLIWfdNYGHptcyYdiNhVGk4Oey5T25i+sikD8g8bk+NH5rIdZcoNBfSaH/Ar8medcAAHjabY1LUxNBFIV7JkN4iCRiEfLkQCCQOBAyAyZREUcQX1GHEFrTSRx8xzdK1CrcwMYqNlBU8TNm4eCKtfuUPyU/4ZqAlFhldd17vnNu922Dvs6s83XxJWvic5bwKWujlq5jLU34mLbxIUNYPU94P2Xh3RTh7bSNN9OE1zrhVaqKlylCNbWGF6kFPNcIz7Q6nmomnkxaeDxJeJQ0sZK0YSUJD5NpVCYI5XELpXGCGK+iqFp4oO7hvkrg5wjLCQuFhI2lBCEf38RinGA29d4Y4e4o4U6MkItt4nbMwK0Rws1hwo2ojetRwkLUwrWhPcwPEeZQx1UQDNi4MkiYHazi8gBhJkK4FF7DxTDhQthExviZtjA9ZUJLqUjETcT7QoHKWGgCo80vYj3BQGUkqGE4AEQDhCFUMdjcirDfVxnwhxHpJ4R9hJAeQNmf9WXKwRb1t6gvMOuj0lmtl5/RvLxXeMVpvZu36QrvForwKBtKQ3F5qIef0rt4u+7m0grjPaJLuMUvd8MtM7HKNth31mCKl0mdegd36TLvELLwyBtyQ3Z5mcsw2qQDaddZVnMH7bSUczoXy4605cQKrW7kS457y2G8VC7uS9KO+La9zSJzOWe3UPzhYk0U+7I8ny/uK64dMVdjKlNVtdbUQ2wZVf2THnXpxGEte1jHs7/h0VP1KD1p/5NIx/DPrabx/waI+KxmAHjaJY1JagJRFEVP2Q10WroWcQWO3YZk4Ew/KBJb7LEJSQo0JPaKCkIW4ChrScQlWLlV8nj/Xe7779yITSz8TcLrUAYb3F/11Zv3hHuXH5f+A9ZseVEteVbtpHLM6LOR88MTLd7J0sPBMKdrpajK+ZR/o0beSus1cqbinP3rGgPexJiLcdLdkr1PMuI/aN4cavOhneFLqUcqdHgVPUeZhvIdFhSp02bi64Py8pRoMlJmQb+83Vi8VeQSNOEotpsMTIOrf8jHSTQAeNqtegtcU1e299n7PBKSAEnIg1eAEF7hkUDCU1ACAiICIiCKIvIWUUSDD56+8NWqo1Zrra86aq3t2NZWRWutVlv1to46Tq/XTr1+aq2dr63ttDMd26vmeNc+SQDb3rnt7/vgB+Rsztlr7f9a67/W3utQmFpO76Oz2X6KpkSUvJ9Fixka26kYi/9FS3xCFm2g9fCDthvPGvE78Ivtd3yL5eSHQtRE6g6TxpylpJTXYYmHB8tRZqtVYYXn9Gq9wqDQJ+kVVtyP+vje63wv6rtOZ17nF6El19EKeHo42o8r8G6QLH4DUZQZ5JUl6dXDsR/a/+ABBXfMe3wXfYTSYH7JIdpDStSKT1iQmGy1aNQqzhAaMW/a6FHTpo0aPW1ddWFh9aSSEorCVMHje0w+e5GSUyGU/KjOk7WrWU/yLHk6S4U58iROSlSSeZSsSqOxWpKTkxIjIgyhHMfkp3S+v+bgpzPrb739+p1ZjqTwicVFlRERlUXFE8Px9Tf4L880HULjvvoajTt8iH/9m5duzm67uf+lW3Pm3AKNOymKLgY0PSm1TSKVSDgZY6dkIDzGYjEDMLV6RWJycgrHiUSRyEoX8xcwg6UjdfufRdd4utgwrTXWM9Nv5XG0gKy/mKKYEvYCpaO0NqlEydoDcGAgItNZFFYrWU6tPgmNgLUQ1UWRIzCsiEAD06v1TMkjjNraVg6vHTd+14T9mWvf7lt/eXbN0SUncO811G5/fmH+hAnF+eeTa9KbD83p/Lf3F7zhJUgF/LJBqokKtnmzTGBgQIAsLJa1+8hcKCrSzFZlWhoBEySpBYkMYBqpEKAUkDQkuUAlmIoikwFrhtGWr6s8eLSXf3Sx80pV9aXKfctHPP9U25yVa601s/PaqwzrKv6661MkZtoaN1VrOM2B9Ys/nBsZhUTxCe3Nw8tjv7ZWphVPNCRor44o7SeWNgA+cwBtCaUhunIa8EGEsFLE2LETdKIqeCRxSXBHcEgEHqlPShyBUwygF2LmHOT/7FiPlyDdQT6UZlgk9okO5L9HZv4KMl+jDz6a/qOhpmaMt7Eomp9B0GkAdJJApp4y2BT+fn4aTTBFiYMCGLu3eAg+IFQIBMtP0Ul2G8sH1KGTk3HTiisdfbzjdPuFwsKr1VULs9Y/m9Zt7E6h/Rz3A0JL6H1N5zbsvNsFOEijUhKmlcywa6TZ+Av+AX9b5EVQyAeNStjzVCiVQFBQKoxGjYYzBHnaPTnWqZESNBJQKIOVh4GTaNVObxdZB33GEGrCrMVtM7UqCOeHV+1DVH9Me0TU5Lj+8+NEnoHju0oXn2jquvn87DPPlGL5ZHt9Q8601MDUMty68IfrL9eKxD94SOdeXJVQGNd6adPOzzqLdn53t2fZjO7hUxKsDaUWQDBF8Op+iqN8bB4sxvRAiBDE2sFCejW6g8MdZsbPcY15EzFnHsqAJcg6C9gPqGDwzAzK3+YV4ytOZiiD3NNuplwLVWjTBkDnREHYua6IiCQSdSZM/tAqt5NGRnphn1BYqUajFYIIFyy8ujh3/pjiNZVLP9+y9/OOMYuLsmZk9v1H85y2dntWnSXANjX508KGhHHxphJLI/tB8Y75E5fVhxtbn6ntOlRX/XpXw6YZEcbmFRPmbh/78MTYafXjUstH6rx0+ZNoY/Eoy5hUX01yYdKoYrBatrCaAasplC6rsWC1IX7k9F2VFxZcKMnpQikGL+xeldUShMOFRTidy4SZAjDbYzDb3IioSaaj58dxMt3Yruretxo7b22ZfWZjqeNvk+x1DblNaWA2Om/hj9dfrhGJfpRI515aGV8U13p54wt3uop2/h3M1tLjNhtozD2+S+8CXgimYggfBQcbDEapXeZDu7S1mkFTAehBRkp2cTUn8sJqNRpC3UgVUZ47YoyhpqLi5QmtDV+u/o+vkmaUZNi0/DU3qaO7BTnTp1pi83Jjs3KSY6+n5l7cWd49fVhsRnp0Bv+Km/IxBV/scvYEZDAlFWDz9KSV4FUstotosaCbACQ4Ri0kMz3SI0SbMNheRDMpLY6vWvg3MYO6MefgWyR6vURiCBFNR1X8XvbEgxxcg8pDZ7QZjZ0ztfwB8MJj4L3fg/eCJCqcWM5D7OMTGEjplGJ7AIUH401gyDJ9CCMsX+3yRT1yOp/BoFC4ufIYOo/CUGxSQ/7o+aOWfrfPcQMlH17Z3L18z4drZsXPqWf7914qW1HhKfEevbp9+clGun18Wflox1m+b+bk5FITYaUF4E1XBNvIj1J+tN1D7jGQ8UIBemeSS1GQaAgTcp/AAqKICDq88qkp8UW7F1ceml57Yt6n/I01k15D1L7W6w0NpfuYD3KXHmvfdr09Kpx/FGV4G427vQ+pPpyVEv8ochggD2iw8wQGVoFkOYftClY8JNcyBohmC6NkhZxAVszOe4ff+oivQxc+R6XH+ZNT31r14vI7N/AXP/BHXmL79/Cn/7H7SsOj/L/DqgjWGGaXUn42GefhgYAt7BIkHgwPIaOSYkP4YfCjfrrAcQ/9jVdgFdvP86d4fiXlnIn7CGbSUoE2b6lMjRixlwTbtXKxMBkxGWGOWmQAO5FEgayEh4RkbUC0gd/lgT3E/FdoH5rEoTa0j7/JirEHv5LpNr54fIxjItv/cDdT/aAAH849vMf4cKULm3yQ6U35Ujqbl1iplMm8FN6wAi/x0ERKCItxBgn4JklTrMHlG7juPKIXFvbko9f4/fyeF/kP0abqhq3L17H9NWc2NWxu1jv6cILjMlnqvGkNzRPJWqvBF7TgC2ZYq1xOqWKj/DgmTEfbZYzLKYS1ZrmocUheiog00U5OEVzDmQaAHIMwo1343YHCDcszmm/NKpwSXbBknLVjZm7HzS32y3MaGneVDSuNHt5dNfuFCrR56bvNqkgdCjEVROXFpRTnRPrmNqxr6Dten2T5zhgXPjI2cVR2bFL7NtDUCPbtBIREJBOIaJrBdsG4zkxALEu+8T3+Q76dKYGfwwjzPOGiClhjOjMPKqMoyMNKUXi4NMjHh5JK7YzErqVEwjpjnGnPlYfVCkPkIG+mpAxSFBJxLv5Mwi23v72aLo5vWDqlfsekBw/OVJWO217cWHkD+c7f1F6aXbeSmff+vzm0WzIKwwp3dL75sgeXMLHUZLhkTnZsYJi6krz0uTNAv12g32FOBXVJGBVuU2kou1piV/oEB3tL7Syj1YpFA0Uc+RUDGipUkI0J9koF1KiE7Q0igwKRJK12pyx0RcTKYrd0nvhy5pnF3b+LVVu/wLKS6hhcs6i6bTan4jdn9oTm1vKf8J+d4h19E1O6OZVjRvayRv2eV1/bu3cfYF71+B59g2kH5ORHvUENLSV1x2uuAI3yp+Z3EQdu2vdl1+of9sx9OXNSfs+IkpbE1JbCqZvy8p5XdfLnLiK6Ky74ni58zOY5bc+Mspr4h7GRxFIgj5kDSGidSCgkdjlll0qCgzmR3Ufl6+sUPxSJ3FCskCtJVaK1gkLgAoLhUkANp81AKYzf/uqbd0u6KoMlnAJZvkz31E3o8O+dRjesarS3q1A4CkTBKDK2wBTSm42a/uveBtOY2H88u9mNg1OvOsBBC5wJ7BLAcZSHXGr3dfmOQOGuUkKtd4KgFthTgEgLnqM3Ydy67VaXw8xuWDLjzeqyI0v2846Ny7/ZVTnPAx1A5ilM+4JP92xasjE29p4xooc//T5i+/5i78ppGQHbBIrjVUwraGCmMqkxVJxNEyqz2UK4tDSjkfLXavN8RPZ4ytupDWDjJItzQBokeEMFJ44Y/J0sAKZXi4TaxxAR6TKekHCZcPcOx2VUH3edB5/RX7/8YWGXOa8gb+K0GRc3BpfmytCK1319H95MMmt9w8eknjx2mn+Lv966ozyhvmhnamVi586KkrKy8vIyXrVnY+MqnWqy1TbeGLHf3vWHSWIJvS0uvNx8+AOaVUZpNDrvnc+///F545jE6ARVWFZMZj5d0jK5Eb4mtxC22gUcsB/8wx8yt5c/Zff2k9gZ1sfHYzBCBqLDVasSXnZ6J3xCV6S0PKy+I7fzcAN/eWJVVUssfxki4b2yzcHD8kPHH1nviMRrO7rGv7jA8XeQg6mNIPYmfKKBmeVHGQnN2bGEsM4lkrNgSh93jQKwoiv85edz6upycmtrmWrC8ag/s2J8Vtb4ikyn9uiKMJfsCKbsSJjHSV3kSZQA/xPuEmWDpSOpKJs2UBcWzvj46D3A0/Qiuz9n92L9JM4sJDCfQusmLNc6nR8GVmzVOoHQAluwp0++x18qrehs4i+HFQwbX2vkL39hVIRO67F1/8EUYDnKtL93zQnAq793XMZrS2YmC0gw1esAnZLyimK3DUA/NbGBN2dnvYCsFB4e1JM2+IlKgh50wKFP+MsTpqxpEgSHzegblHjykFuOK962gAyFsCsP8hLZNax0sFIgxGz6nzblzJYx6z5YOP/shrHLvn95xz9WP3oY31Q6rtFsbirtbMUJaz5+trDw2Y/XHEd4xQqePz5rc2Hh5lltGwtInO+CKDsMcn0hUwD/KDm7wssulYWGiqR2tcrPj/o5Ew8wMFCw092EpYpcVOzWjPZ654tZZxaOm1saBGUEf/nHGK+gik4loWNj7fi8SXFNTDth4pO8Y5kxKzyqPIofzhVsiCuM+54w8szNxcXPtQqcDPjTCwT8/WyegL8Av0g0qJoTfS1N0PDCg+DLtcN9tN4pqvS2iVb+8l/jvPX1i5h2luE/Zdmgka1jHeeZ6hNpU9NcvH8AZESTnZOXMlLDMCF+IruUkf68JnDtM5wVAdk0DWYEVz1AH5jx7zvnvTR+8pWxlUXBTa3TV2Z992HzOw1VZRsLR+YYGuumrilEhfYd44IMj4xJSTGBcWmm2EndU7ftiDb9Z5gpLDwg2hoVOb6XMIAZNEthC51VkpfSU62We4OZKJFLs4uQwUmV1OimYJIUDEkpKVY1qfogGSywTDUnbKhoeGHyM/snvofS+POjb6q872h0Wb9fjwOWNN375q7jro3E61bwQohhYH3wdK0nZ6cZpVIsdQWu+1Qla0ipoCASBIsrmN1fGuVhM5fmdbxZjxIqqqe0xBBKWJcGNHN4Pf6Lo12gGSycosAXsxYkCSdBIo6SIViSU4qwM6hFeh+NEMMpPrAjeYWvQJkfK9WMmNb6XEOZfAVT7ehL7UlI6kjFvQ93w4wqqGHPwozRRHd1KEd7GXXgLNFeEleOcJawtIkG5WkR2en4BGHwExokOD9hIotJqRCFhAeLPERB4SHiSfwx/gyKX+Lp6wMVrafCm3kalfSJtEokZlQBXitQDH8SrTQ8tWNFcPCKnavD+F6mmlckrlseqauZVuaNfR3/V7dweUToio2J6G+CnhREHFm5jngapwv0ZChfhbddRnFDPG2cUyPn6gWoBza3Kaj4I4kX0DKnll9Go/jImKcPzUgsDFDbDLaqEUolALM6aER2WHK1Cc976DN3W7GU+zsrTp6cnALxbsbf4mOwrw4Etg0G+WFhSh3Fsh7vaihho+r/R4sZUqhlSFU45IhgSFXoM1gVoq3PrFkZHNNTMLo1o2zHrHpbpml2enb2rmP1k5NNIUWV7PlNvXzerGG2+PrCkhoTyyjMSaEBK0MsfAfHZRoiwsptxM/pcnySuwqZTnkUA/F0SBQLqEzrZ05V9Em/uG0W6fFJR+et4bm6+KioCUndWbtbl+2JqyuZjmro8v3XM0psYeFRRvOWtPzFXcNbZo+uJr6XTufgfu4jqK8DYN8k0un8/VWeHQYKxFk+swyc3gkiXOd3T0S98/RuSIHc2bt3XGVj7cHjhcuyspeNLsjNrZ1d1ZxhsZrL0xpHPMd91NuS16CTaeaO6lwdajgVZUlONGa/kGOMsERErTWPIDpVwerzudMQD0qbh1QiEzG4wxMU+kzgHYVh8Fw0HOd/gxksMymKW1Ecd/rRRnQyYEKxtzzea/iie6SmTAMb3wYby4Az5P1ymtZ4CLYVjliz3Kmb1Aqsu3KGleDbb+3YeOrYztotlbwhK3+UzTYqP4upevXUqVdfe2f87rkNjY0NDfX1oGszLqRFzA8QcX42CUmEXgwFOynKbDHL/2hxnckIvuPOhgZCyMnJmJ37u3NpGVXZ554LkBo6mR/mLuXHoFX5o+0z+PfxCxWJJtBeBkjc587DntkHGM+Tk0o9PBiE6A5vkeAPQ04PDWpDkj4JWYUzSyc8+H7vN/wStOReL/8sTUsSlIvoe1u2PI+zHX/cG12dENgUeApWUA4ecAHQDiIxoAsM9PODcPKRdeAgp8sNkaHWi5IHj2WGOIFwSInX8dvl6mGGFcdO9ec9bbGsSC6unjDOL9evNZw7/dZKml27csMuP/93Q4wZozJtUnEMesvpgeX4GsjnhJ4C4jpoYmpBYBnSJ+nVaCsq54vwdv4U3Hn4rc0OI9RQcXQmvg4R4gexa6W0Nlmkv4ozsXpZR5TLd7WDfut2W2fgCn98hJMOp/qRzpM9rZCq0fIlh8sycmae2Nq2dWxsfnTy6GNtIXG+w9LSM2xpTEwcJDpLNHd1zuzC2tDwuvL2Ldnzi1JL0jURjYWz2h33vMLiguKGDYszZvigbpMuOkGjssToiC2NoPFN0FgKGcXriIzqUHJOgN0luhPYyKHl9pKXX997+MCbLx2xmEyWhDhY9D8//su33/7l439e7l20sKdn4cKFMLMVLHgDYjiIigUvlAbLpN7ekZoO0WAQu7xw8Ch3gDWcqIwgh5vuHRw5TJAHjvHVJPnN6rIyYv+aMR1rSjY1Nb9QGdvylkdUqs4/KTopO5X7SMy9I5VlzhoVPvyZZZWrx1YdXl5zZP143hCS4G/IjRtlS80C7WJAu6ugnY6KIRyjUoeF+frKPTqCBtVzRwlo9CS/GzhXgGqHHFtGRKB503dWxrQc/11ggZ820a+t063lm3sTR6YNAw39krmPqg6vqDmybryYOyERlByxcdmKV9/My0rJDknwC8uNc9fkkH+Empz7hZoc/gf1KGSpOVAPhYKnGWw+/tHROqldKfW2s1AUGAzu2ivGebTpRNqaAsXAExUSiUphPWTLyoa6MgYQOVkRlkzbM0zsh/DC/zo2/0LttE/aF8zlaI/U3zecu3UXGUfVxM+cPawiLTBhGtNeNm7dw127PpmtC/8+JmbRIk1ogW5CMbIgb+SDrD/Cpvqll0Ly7GXhHZtySHw1P06nRfg2eJ2vTQr5RiHu0fZ6arrB974mCUUIbNWATwwlKmQSYalh5sj5684NS5888hy+fcoySZloGkpV9D6nDGQCGTQlOYR7Ecz9NWzOgemQ6dy5s3CL8x7mGPqcioDaWhEYoFSGeFBUSIhfD+vl5Uu0UVi/tjgPYX6RNd37OMMTuxr6nZ5F55NSx2bDr5TMAEKmmpEl0SWzdUr9fPS5W9PmGv518tdaP0pgV0OMKt6SaBrAB/QiDC4VtjKUN+gk4GMx/3oGHxQ2lMGbeRXtDbOrwXsMNrnEQ6fjfJQaDUXJe7w4EHLpM6eQIat2squwn3CJImcIgyc7j7q37OgeO0UnYdlzvw/00NV7F2fiEWU5Wdno84OvHHgjSe9r9eX/Tp+bEJX+TOUkVV1zcz0kK1hrxmMzrgdtjOALnp6UIgJqw2DfHgndLTARocxG1a8r63H99q2FrSnpq6zDLKrsUbkTonf05XRlZSRPTYiN1WTbRkyy4KZWpfo5v+AQP0VAaKB/ckHalGq/gGXqQI1G7hfsq7WOIToFg05aPB38EzKcVKVSeHp5yRU9lIjo9P1Fl0OAOw3U9O6S3qo2QMGNtuqHB4dUp9YtrW5NW3ThgjlT5rHKU1m1FI0sHv67dU/z70SGU48fU8bHX+Gb9BJOBPmFenQARqqgQMinWzkR1e0aMcPISXIPNdc1kv74W9xPL4KRea4RGdxzn27nRDjFNVIO91wg8+BU14gVRm6Qp+gO9zzw1DXhnjTXSBzoc53IwsNcIzHw1FXhqU4yAt7TCnuQFvYi7ITJaX2g1y/2p59oULsbBaQ93ZLS+d7aZe/2ZtTffPvgp7McyRVz51ZGTCoqqgxzdaebziDNG+729INHDx45m9NgFT/Q9xt3d5o07KWM3XNod3poc1qBjmH2l3vTDwrIbEBETJ67O+2hYO3+KCCAGtqdbv+fm9OKfDSrbeXwmtLyX9ua5h8N6U3HEb9iaFLZSsNiWKXUE/wq06oc0pn+eWP6553pgcZ0/4qhfem2vrTBxvT0rUkDfektR0KeaEsn1uUO9KVHhwpt6aFdabVQ39FQ4MmhwGMYcLPMzDSzMs3Vk651NaTB5ZGz1UB6AHijqyF9kP8zzWAPZXQg/6OrGf0tfwUHo2rz6HTf8Hwj30rs0ASYpAgdab3Ne2hH2ls8iMqv70c3/7/2o4l/z3N1NqE2cDc2PT05dkAdxW/uRbeGV72IqKP/n3vRWrCVWehFy/s5mdCMFpJW5kAj+j0c5ohnfAcb0ZAP62CFDUInOp4aQerUKKPYN4FNlbMhEFuZlkwrId3cJ/vO1ie70pHulkuksz3n444UcoEb9nzeWbioOGtm5rKrPQuvLs5ZMKZ47cSln28varKSPnRmTbKlochcktBYNKYxYZzqydbzk23pO3Hjkt1t6LSkUjPudzahhYa062Su4ef2Yj05zyfs9Ru70A2uLnQ76UL3ny/lPANLuqb0vtXURbrQz5Q6viUGy21K/Q1daML4OAnfZC84GZ+/TxgfF+B89qiT8YURM4ycJPcQxhdG0vEw3M9+4GR8YUQG99xn33EyvjBSDvdcIPMQxhdGrDBygzxFGN81TwG+JtyT5hqJA32uE1mE8YWRGHjqqvBUJxkBhGsA4T5mHuVNBQDja8Qiu/yJrouL68Ex5FT4kK0Cbnvtq/k93/xhydllOfw/eMec5hmz7dObVWsQc6Qf0avHbr62iv+O//Cf+145uHPXay+/BB4thhCE+CP77KPCC0icHTauQgfhJ68fCY01TNPq9NCDm9ANJMLWuMkTI3wT/fvOIKGyyIToyBS6bGrYsytFzvePKKG0cb19FC647ZBTi8HXjzIf+aCG5p4U49hhlXuLNs989NJTZ1tynp6+H/ve/TJncmFc7IiQnKxL1VPKtrZWr++yTZMQmcP5A0wCs9rJ8CxDGF4WFiOy+8hA7pDO+q9898ilFcONWd905Oga/sfj80+3VX04Yefmou0ds2ZP31g8f3L5tvIlzT+s/88f6ITJG5v8RZqDW1adaQ41Icac0Dw9b2L0PdPknJKxicmXi/KPEoaL4/cL9iQMH2TzUshFnN25jcdIQmVedLItYA6V1xOvHbkonmb6+vmPHGvxU0jbz+tolhFrsg13dPxqNO8c/cyj5760NtdERNYm8W+SWhYQSYM9y0/5nbN7iwcweZLfuX/B7w3r/jx36eMTnZeKJvc3V/aNWromcVXGghQ6wPFNQGw1Lqx7d81zt7qjohCOsVqbi+vmKYGa7vKP+JtSMax9IvjyJPaPoE08eftBroiKUqvZUJ2nXcb+/G0jZXKY9n9l+AiO0wLDT6w5jrwPxjUkmprS1r7bJJKFTZ2fs/x4/fz/s33R2VV5WFbdWl+X0TgcBaWOxa230Kg/NyEPyXdSj8Y/7cooiZr1p43b7/ZU7r/34+Klcxag1OrUtGljTYBfHn+ayQH8BI4nFM85SxSzcBZBOP4u9nEU07zjDty5DeFjDwOoJ943MlPDyVlmrK84haHC5J72+N/2vtFgf/1Xv3BkaSgoarTGt1T8pjeOgN2B7OMLixJ+/soReVOMP8iUgt+GwIqA6RWRkWA6faAITCc4kmKA6TH3C0zvJnr0JNGXTjzMf3kqozEqpipm85/axZLwKd3j3vt4wc1tC8+vHu34unpWQ11Gsy1oWCm69u/85ferxdx9D+mUs9tHlET885Ntn/VOeOUBopcubO1KnpKe2lhsAuzd73DSsIMLI9hTiMaMhx6qTD8Pz6Edi0ik1f5v73Si6g24ZOOWf/FiJ+qDOzb8+K/e7gRmHw5a1TDzGI7JuUFyEYBKW4Tr3DxyPRL4cqRwnceQ63SIXDOzGq5H8eRaD7yxQPh//vfk2hXZcD2aIteu2ILrAuHa5blwPUa4Lhbe9PsArgs5cj0C7JkvzFd0X8iN/G18Ey9w5saHu0lu5O/jfFzvzI3CiBlGTpJ7SG4URtL5z3E/nufMjcKIDO65j6c7c6MwUg73XCDzkNwojFhh5AZ5iuRG1zz38TXhnjTXSBzoc53IIrlRGImBp64KT3WSEYjOfNyGtzAnKSml7BexDCMhJ+VW90ubScDlScKmUI2Cr13bfe0abru9+s6d1bfJevMfB+AtqIUTMc1kb/Xf/0zV/QAAAHjaY2BAAnIY0BYI/RgygXA5wzlGTsY4xhmMD5ksmUKZ9jCLIsEkIJzB/JhFnsWPpRgNroXDl6x2rNE44WrWH2wGbDVse9n2sjuwV7LPB8NNHEwcJhwFHIeA8AunI2c55xrOq1yaQJhBAG5Fg6+4TZBgFHfXKByFo5BEuJNC+JpHm8eNZ/4oHIUDAs/wSvNm0hHWYIW3kSEfLxDK82XzzeJ7yK/NHz+EYQZ/IX8VfzN/D/9U/nn8y/k38O/k/yYgKxAusFLgoaCmYL3gLCFGoQihRKEsoWKhGqFWoT6h6UILhFYKbRJ6Icwn7CE8S/iiiIRIoUivyDdRb9FpovNEl4muE90muk/0mOg50Wui90Sfib4X/SHGKMYlJiwmI6YqpidmLuaABOOAMB0TAgDVU48PAAAAeNqNVE1v00AQfeuYNi2lhx4qERXJ4oBKBWmBnihCUFBRUSB8qT07teumOHEVO1T5B/wQjpz5AYifwJEDJ34DR97OTuo4zQFZ3n2ZnTfzPDMbAKtmGTUYfwHAV74OG6zglmIPdfxUXMMWvRz2sYZfiq+ggb+K54i/K57HF7OiuI4N803xAtbNb8WL2PXqiq/isfdS8RIeeZ8VXzM3vR+Kl7Fd+6P4Ohp+w2EDLPnbig0W/SeK50r9pkEfjW/WiA8U36D/Bp4hwxlGGKCLBCcoEOA+v9i+AT7QEnNv0ydGn+g9Qu450RtyMpzSfiSspxhyP6FtIOfrEq0gM8dDbPJJmMN6DNFBk6wMPbFmfBKkjHRM1KdPTnumOXPNeBsPyNqSZwcvqKnNdedC21jZXeySmyKaqXp8dsATq7MrGYOJ2LNYXVlDvgVZIfkxtYfEH2nLqDuglvI7AmFG3K3XiHtHrAOuiUQrJH8sPl3JdiSWgv7u9ynrNBDfiKutsdOaU+krQRltI1EbYF8yJcJN5HefnFmez7nm0u2+dDgmr1exOlUd0X2ZH1X4hfKbF912vT6Xp1np7mTPY/puauSMaDa7N5W9jGArOJTKZDKlrkN7Oj+2d7YrBaOEUudxD1OppZsr951D6ZStfSDTGQt7H63K3JeRW5UId2iZnqV71GnfYEJZNW85UZ+k3ynXjk7Oud4SN297vFdvBResTXDpTuWMaqfkTG5NU1Sk3O0tTHjeZoTWVHX/jzN9r95J5S0+pH38b3FIFIne18K3HimrV8jOb/4H5fTZyAAAeNpjYGYAg/9zGIwYsAAAKoMB0QAAAQADAAgACgANAAf//wAPeNqVWwtsVdeVPffc+54ty+NxGJsSSnjvvu99H78fnwAlgDzIci3XgzwudZHHQxlKPQ4ESoAA5hegCSEkppQ6HsRQ12Mhy/UwlusyFmIsCiQhlJIEpSQlKQFCaMhQShBCCJGXOWedzyMGI02su71Yd599fnvvs8+FEIMQ4iMlpIBYZAqZRSpJLaFLfrD8aVK75OklT5N5xDW7orqO1P3LmuWLSd2Plv/waVLX9MMFy0nd4h+seIbUsXaEGKytC7+nEzcpZr9nsT8JVE54HxRv+W9KTDIRf9psxomLbrbmEsMoJAlCjY+YHYPs4G2MicBdwM3kFCFffSWtUGKY281XGXbZbXaH3WMP2EeJZS+3V9sb7K1Mw6KTrCLrb61ipmuZK8wVhJirzFXEsAzrbwi1HrNKyN+ydy7jH406NqhJdBKh0DOhZzG9IJuRQYqVJavUGm19wxpjPW6Ntb5pjbOesLyWj2lR4hZW0J6ivYl+LPTzmDXeGk9Kyd/ZATtqp+zJ9nS73K60a+w6e549315kL1Yjt7fbO5m9/EeMajxxsX69xM/69pGAFWQjCLJ1JjZbcXua/M2fCvY0yqeaPbXsqZd/XsieZvYsY88q9qwjo2WrXtly/32tmmXL5hFbE3sze7axh+2KvVs+e9jTQUKEeK/AkuHtYviasOy9yZ47DLOxe7Pit818yS6QmI9oHHt87HHYk2Dt98EG7NgT5XzFnA1vD3uOyqePPQfZc1j++QR7TmNmhvc99pxjzwUSZT3zkQyyP7FevWyu3n72sLl62Ty9bG7ehfI3m693mcRsvl42Xy+br5fN17ubtbdgQ9hh8/Z2yGc/41gUeB35jGbPOPb45J/5rNhMvL3E8p5keBoxvUPs9yxCvcclV8F8Ik0C5Cnm8bPJP5GxZDH7mUjWsZ9JZDN5hUwmu0g7i5Q9ZJB8mxwi50kTucB+XiGX2M+r5DL7aSVXyFWyk/wv+9lN/sJ+fk7+yn7ayBfs5zVyy/g2aTe+a3yXXDe+Z9STvxrzjB+SL4wfGSvJl8Zzxi+MQqOThd4kWkWrjN30O/Q7xs/pP9Bao43W0e8Ze+j36SpjH11PNxiH6WbaZwzRfvob4y/0v+lx4wv6hpk2vjInmBPo0+Yk8wd0sbnEfJb+m7nSXEk7zLXmVvpLs9Vspb3mbvPn9D/N18wu+l/mfrOX/o95wOyjx81fm7+mb5oHzSF6wjxiHqHvmm+Zn9Az1lJrGf2Ltdx6lv6VfpF0konx99hKkcDtwD0PzxgkUhCc4snniMXeZE+Rp4SQ5MTkNM9Yznm8npAnzlE8YW/1ZNDibLzaM8Uzg1kZ8Mz2VMHegH0kdJYj/zLntGcO7N1w4p65ngZCgt7QJc8CziUL/Os8TRwlusq2ejZ5nmFvM85szwrBedZ6NnEUnOFr8LwAy92BA54deLsjVe457NnFrMxKVnjaoUcTdzz7MNKu0KCnh6PYjtguTx9azE2s9RzEqJrTVzyHMYL++EeeoxhfeXCX5wRm5Avt8ZxG255Yn+c9zzmmN5Q47bnAucw6zxXPNfRx03PHk0Xbvc4FlmqYRydPhhYyL+aWT2Yksk+lX2DeDM6+HethXk28vtB15tWcO5s64sPqJnqYXoL7eNnl4Dnm3+w/p8o7K/kZR74qXxPzb/ZfqD7UyKORtWj37fPW8ihMnk3k80jkceht5nHHozB0nEchW5c7sXb/dbRYkHhBvt3sy/K45JHJ4hL/effwSMT+9iYTIyPvfoWi0zWXe9sfdwSKFESKBSqbnJw2MgrsVcieHpwirQz610m9nWVbR0beIYWipxSKNEY/EMj3XrJiZOQ9rlDoZGKtQM4MZ7Z8e9L7jpw585KRkfesQtFyzX2k0aVonRyVL9opR1+eOD0yii5XKPROpvERqFkh/630C3JuPakj0t5exT0MeT9TKHpec9e1lXOJ/JGR95ZCsZKEanvXmSO5fMXZRHmE7dardkl703XF2YX2KIGS/clByQWUH9jR0J5HcGM0N/6ReqyakONjMT3c1+xy/yqJKrUn1qhdsOs0N09z8zW3SHHJifZiiYaSxx/wdr2/rIaRfspqGYU2KMQy63bJ7YxXS9TmXJA+dNY5J7m9aqftTuUHdrdGBxRKnkxKL7YHwvckOmQf0d60UPrQMvsN+faUfUYgnpEk94ETl+i8fVuiG/Zl1Yf9ueKUHs91/z/Ol68i3ndOzS1ZYMsxJ8/66Mh6viJfiWqRLFYtQhUys/apzJA4rH3cqzhfSMdHLr/oSPHFfRmJpvhmSDTX1yDRAl+TQOyMknmDZeo5I+v51gYOSLQp1DgyF+j2PSP3qN63YmS9xA6fHCk7DXbIt7tS5RKxE0LpKS6hOV+Xzok9Os77NHdQc4c1d1RzJzR3WnO5HKuzRXKW74Laj6SM+ND+kIzzUG/o+PAMnMsq/v2K891MX5Hoji8r0RXNXdPcQ/T8lr9AomL/aInGqTzk96k85HfUueVPqJxdtlOdJDmPCHT7J6qd8cvoDteEZQv/LL9cA3916LpEtf562fZIQEZZsCi6Qb5tTMud5hUZmA6nzzko9WhQrqR/oY6KiSKr+Dt4JaMyg8gW/g5eS6mYdmTOCWZUhuPVl4oUFUf+zf5t0jdkW39HMBSMq7bqRPS/Gpr1gDfNFXvEWsxWe8lrLrkuB8IDsu1u/x45Zr2r/l7/SYn6480SDfrvSjSk1sV/PHFHznKabvGO/6wfO+e/5P9MVDe5czB5SdkLTA7UyB28rCwHSMAdKAQapfrI5brAGJWbAuMDAYmigdRwe/e10CdJoDxQqXxD6UX6A9I3AvNSNySar2dUG1iUOzUCOEHCh8JypwPLA20SrVYjDWxQbQNb9Qi2a26nbqGrqsAHgfMSdSpvCrOaX/mzyiqBgcCh4X4aOBU484CVy8o7A5/HpUcEQ4EbX/di5gf7Yl1ST/eW8+fkOOe9r/vz/VERb4zLkylYEpWjCo5VKFyj4yPnp9qzVSzk/Plretqf+W1nuD8HZ+gZPcSfg1VBmduDc2NeiRqCCyRqCso9ihL9dkWsavhqBNfqPjYF5Q4GdwR3qSpIZaRge1Bm6mBXsEeig6FauULTgn3Kc1RtETsX3a70VAQED0flXjpjFUqeVZ4T26Q8J3g0eEJyN1W9kfPx4OngeyqOgudURavqq+CFoMxD/IYhuWvBmxKx+4eMim2hVyWXTUmvC1mhggdQcUhm6tC42FyJfI7crZATlb4WSoRULp6mctN99fO6kKrvq9WqOTSjLNeHdI0UWji8pub3N8ktC616AK17sM4ObVYzz80ytFutUKhDj/lhp9/DuH7NDT3qlMzVcOLODfSRioXQZ+oUSjqhW8rDQndVfKjzLdGjK7JZYaK8RHlsro4Nu1UM5iracKHyq/Co8BiJxiekvXAgHJUopfwqPDk8XaLycOXwMzQyLaVazAvPl2hReLG63YWXS261Wo3whrCM8/D28E6J2sJ7JeoMdw8/j3I59v41UHsZfiO5X6JTeuZnNPeB5s6HZQ0c/jx8Q2VWVWc71JG5zilySlQMOjIzOCG14k5GeXbu9ulU6RtVgyMjINbkyHrSOerInOM0OTLnOCscdYfd5Lygsqgja0Jnl9Ou9teRWcXpcmRWydUbuTXIcY6ump2jcVnJOCdUbZHL47GbsTvD7ym5XOJcca5JdNORek42YsmoLVT5IPfVIHdjTuyIyKgdfz4y7uuVB9eLOCNzkURkovKriMwRkYpItTp/I/XKryIyjiLNkWXD83hufDkusjki80Hk1cg6zW3TnPyuEtmjTrVIh8rPkf2RXlUfRGScR4YiMs4jJyPvqJWMfKRWMqLOt88iMqYjtyJ31aiibjXSqLxPR8dEx0sUiMqIiqb0t5vJ+ruF/oqT+4IRrVTVcLRGVcPRecrvo/P1d4sPoouHn0LRRYrL5eLoarUG0a1qDaI71RkfbVOnVbJWt9irdj/arXJO9IDKNNEBzR3RnP4ClPuq8bDojp5RXE4velmdydHPVaaO3tbcPZVtY1RxuS8dsSLN6awcG6u8JBZSnhOLx+RdMjYlJu+Ssdm6PpijTrpYQ2yBiviYjO7YipjK/JtiLwyvS8ZfVidsrsrIfemIHYwdluhoTJ3xp2Mqas/FZITGrsSuDY/kWDYuIzReEJdxGR8dlzEY9ykviSfiE1VdolYjXqHqsHityhu5ui5Xo8eXxWUcxdfFN6vTKv6ZrofkuRXfpr8evaq/KO3W3J5Hch2a26+5dzSnv+HFe1W/8Vy/g1pvSOs9jDuuuZOP7OOS7uO66iM5sWy6iqMyeSLG7+qvR0THm1tzhZobpbkxj+TGay6guajmUpqbrMZSVq7GUlaTq4zK6nR13aZiq0x925ynv6HM199VFmlu8SO55ZpbrbkNmtt+33eaNlV96X67y2QWKDtQduYR3IDmDmnuiOZOae6DsvOq3i37XJ2cZeqOc7ZMfrUqu6e+eSSo+uaRKFK1T6IkMeUR3FjNeTUX0lxGczMSsipIVCXm6JOuYXjFnWhSp1/iGc2t0Nwmze1I7FLfghLq+1BXQlcAiaMS9WnusOZOKC9JvJeQZ3zigr5F59CVh6Br6q5xH7r5EJRNWg98zZuVHK3qjaRv+E0zd4PkfxskUGpManyyWpwpyfokvDe5MCVPxIeiXo2aNVqm0SqFUmOS64aj5Gatty0pq//k7vtayHtAskNVkXx8w/t9NJdZpmKQIZVFr6fI8K/nue/Pua+/ua9vyUspIv5O6b62tzS6q1DKnSpMjfr6CFIBXpmnUqnJqen8xpyqTM1P1aRYPkjNY2hRip37qeXpqlQ3P/NSqzMFqQ0pFr+p7QztTLGoTe1Ndcq3A4w7xO9RqTdSp1JnUuxMTp1PXU59zr+SpG6n21P30pSQdH66KF2SHsuQNx1K30lnGYqnM+kpaXaGpmenq9Jz0uzkTDekF6SbuK+lV6TXpjfxbJHekT6R3pdmJ2J6V7pdop50X/pgmp2I6aPs7ek0OwfT59I30xf4t7T0NYbQR8bKFGSK+W0xMy7jyziZRGZiZlpmVqYiw7wqU5upf9h+MNSskTzV+L+zyH6LGF9uydYCl/B/4cEkLS0uHV2SLfUx5C65WzqqlBBacq+UluaXFhGz5Bx/Xzqu1FdawP50SvClJaVjma1edxcxaKN7EsOT3B4mb3BJKPB6N++DuvqYdLtjvD/J3GGy0N3P5Etum8l8Lr9sBXa7DjL8trueyd8L6fo9k3/mbb98Xv7LFC6Nr37D8Ve/Aj4AeRjyV9Aplv+Ghev8B/j1kMw+rbUambVuyEmQNyDXc0nckASSQuZDvgRpQbNVvDUnMPw7MG9BfsLlV1nXYtbLBI7pHGgadCWX1j8z+a+uDEODfKauJ7m0bgAf45Leph8yphZ4AeQEPl/rW9DphLzNpVnMNfm/PmE6L4MPgy9Bq9n8bR4suOvBJ2H5TwJn2d65J6GVB2OYiVa1XMf1CfgCaH7MZd7PwJRB8w+QayCX8tlZ9Xx3zI+BezimL9Ekwz/ljMH/3sEw67hX0ADWZAL3P2sv9J+HfifXp5UcWze5NKbCAtY/byU0sc60BfyfOTbf53bMNcDYTTPmqmZtD0PnD9CfCVmBMSzh2N0Hawsxtlto1QO8knuasZLeYnIP8Cv0Imt7LG8RZAFrVYg1KeeMmYR05zWwt3/E7P6IvWh2F0EyDzcPiTGDgXfRTrfF1wezPpbHcbOrl2PXYS4xIytvCcPVboHXANvcN4B/i17gA3QP7DTBTiPsNOVtQVTGgJcAc50lsDyBW2ByCyR7a3qwMh6eHcxi/tZ4Ku99LsUu8JEbU7llhmN8rcDXcU3iybYwy2/xtkYFemkBngM7U7kd+hyYqYLnYzamosdyztBO9FuOUSG+zJfg7R8CJzGXFvT7KVb+U7S9irdXsQ5/gh1EqDETeACr9Ce8RW4xZgIH+QoYWS5pBUaYxarWYmzX0bYWfBvmeB19ubH7nXwdGObr3MlXg+Et4PnY3PkFwP3g1wAzyyZFXw18nY1bboHXAPNR8W80hvEh9xwDs6bXXL9jsiorfKOH+waX5ttYn16MNojRZrFudViTeozzHnAv5AFYrnIPYLTcTxogfy98Rqw/eqwCUwU8H22DQiLHRvB2Izy81c29dwvkIJfMPscvohcx/oN8LuYc7OABRESFiD7E+3MyFjjfgTmuAV4D/RqsQxV0nsNMu4C7oLkAeAHmlcVK3gazRki5sz9heB9GEgb/osgJ6P1nwIhBNnILI7cwHjELvIVcCQtNmPVe7GYF1gFrYmDNmeezc9QiyIE4jywKjH/1aE7FGsLPaR8sdOe1M3kvO5fJQ7B2EG/3AsM/zTfRaiFkI9c3X8fbe0JCf484I4AHoPljSFtI2P8tRjJHSIxtJTDmZYoek2AqhYS1HvA9wOuxL+uBf4KV/Alwd3Ypk2kwF7Ge84UUcwG/F6v0Lezak2CeFP6GbFYOvgb8K2gr7FyEhffBvw99sePI/Mbb0NkipPBVvBX9dmL3ryKmrgoPQass8FOQU/lem6LHV0QreFGleybfI1jrw+zq3Ne4hE6hq5Wfa4i+JYjoj7lXmB+K0wQ2fwzNjSLjwW/XYy9eR6tB4Rtoewuax77s5nHNpQnPMavhIReh8y7avgv+ZYyqH/vSj7b7XWF2CiMqXRFYRh1itcrswTX59xPDhSh2wWOtfujAgvmkGC1nXEugswQ67dBpx9sX3Te4zPITeaprIZccm89jbKjBzHnuUVxiN7vR7zyMFmtFsVYueJerEtHXC/u90D8o/B/4cbR6HGdTZd5PuYQPX8S+XMSOPAf95zC2ldg1EaFbwAt/wNlBX4JNseN3wN/IIpbxtinLT3BR7Xh4L+br8IfX0Us72k6F5lSMx42RoDagPdDpQ499sD8BI0HlRlH70bewMkWwXCz2C2uLdbOe5yMxsV9mKx+J+QTW8wm0skRcYwy16HcCeqyG5Wrwd6FzF29hh7ZyHROVpDmIfmMy43EetaX5JPRRL9E/c94StdBsjA2ZzapA29loOxtt30T+2ch3wRR1YAFWch/s7MsW8t0HPw/2cSLTq2hbLKpT6O/HTJeCWQrNu9C8i9ldxYyugu8A34ERwnutIEY1gFENQP8YsmgzfOMY8nMzYvBtcfZBs1dm73ZUPnz8FYhZzJoxFmbHmTexDhvBbMTbdthErqB1GE8dPKEa5/5FnPvVaFsN/YvQRO5itUoDJB9zEm9b8LabM7QQuFBkUVirRLXWjR4rpeYaYJ5DroIXFU4H3or6fCZfEwOrbYjV7kC/HRjDIsxlEVo9Bf2nkBvvQP9ONsKY6+Cvw6PaMMc28KgcqFg9nBr0FTDIlsY9UWeiF3HuDAD3I6uL3II8YHYDt2AvWmAHu0Pfxi7vR4/7sct+7LIf+kPQH4JPiltGGXiR+d8GngD7E8Qawo7oKx98voh38DfEbqJfkdNEzQlvN1GN0E+h+SnmfizvNnypC/hd4I0c51cB3wG/BtgGPwr4t8D1qNPcwEuBn+BSZHtUicd4tcD0eU3eDNyEHhvRYxMqzEbcEZrQeyN6b0Lvjei9CZYbYblJ5FjYacR4Gjlmp08XP+84Zn54Gx7YBfwu8EaOYbOF22SY+09a+Cq3zDT5mZWG5RZYboG1GvQ4iBOqBpYHYbkGN6AaWBjE+HHemTVY5xrYGcQ6D8IOBfMysBt2OrECL4vzDr0XoJeX+VuGu4B5L0KnAHV4gdBHL8JaAfykAPY3iqoVuBK9b0RflehrI1ZbxHslt0Zk1hX3X8RLG26RiBETlRJtkfcRC+uDmw7it0VU+OilEd57XdzoRQWe9xbkED9POWaS4zaMX9wlCzH+cnGvFCsjzhEwRcKLMIZjIrMBLxF3E+ig5qS3wDfihoW4M18EbkVl0spnzaQFuYVLzLQVN8SLaHsRXtTK14q95auHuz/9GHNpFfkWM23GrBvFrLPinlgC38NdHvzLwKjZLFHJb4FHbUEUbEE+mY8VTqPyx45YjcCtYuSYVyv/ZkIFLifsPk5KwdQKibHtov/O5CecMT4B42f3AIPEoJMUEvwMztMO6D/JqykDFREppL/g/+8SLCByicMZMgVtO4QU2ZimMEfOdIL5NTS9aOsICQum2cbkN6EZFhJj+HuuTx8D8xiY+bAwCkxCSPDV4KNgfsn7JT7gASHR+2+gY6PftJBom4Y++jVeFxK8Bf1vwEKLkLCzDqPagVYh8DuExNvvm/zL1Xgwq4UEv8b8Dv8/r8CItZoCfgpW6Vkwz6LfYprHNMeJuQgpMg92ygPmcSGh34BxFnHG/IaQqGxfs7YxvNY4wm266pj+KbQ6BWtZ+hprlcJ8ccMlyPZGufBSnIOIMhrmnuZaCX/DiWmJmr8BDG6aVi3HFnwsbylGtRBjmAke96O8Zo7zmM/8H4AMj2t42p2Xa3BVVxXH195r3YSERyBNIQ0UbtsYEFMS8oAEKG0gQBJuHoQ0QEohb0K5JPHeQCFQxIh8QMRAa8RaESLWiogVEWvFaisE7dQZx+FDJ8VHW+wHhmFopU7tUPC/1zm5ozPINM6d/Vtr7bP2Ofux1jrnkiGiROqm6RQoXhyqMTlNWyNhM39dpGWDmdXW0hgxc8INXe2mgqaa1abZhkwYvy6z3ewye80z+D1njprj5pQ5g99Z/N4wF8wVc9FcMldsrblurtt6c8OKHWVT7CSbbjNtnp1niynY0BDuskebmjZ22uPK95RnlAPKweb2jo02rTXS0GT/GF6/rsEGw+2bNtqMcEdT2GYqc5QFyvnKYmWZskpZq1yNoRHb2OHu0NYRaW637Z1O74q6mZyKRrNnKnNsN5hrd4J5dnd0U2PU7o1u6ozaA13O/2B3S6TDHrJ7iWw22kq0nWTLlxYH7fHl1QuCdlCaKb6oqqpEehcW1QTllVKnXykvKgkG0sorQ8FASUVRbTCwubqyPBg4Su4UTHyQ2Mm4k57Na0icFPGk/cCTfNG/fsyT9qovr1Ocygu+/7GY9K6/48tGTwZ8O5Dp91f5ssKXIV+W+fJFXz7ij0v15XxfNvvPW+D7Tfblbv+6v047SudpbS+W62kHMUdPO2nPOh8ar7xfOVk5VjlKmaQcqUxWJihHKBOV45R3K+9TTlJOUaYrP6PMUN6lTFEGlQ+4GanmpKWAynQdxWrHxbR41SZQKt0DTbTPGxEX09W+dUufxOiPx3wTYKVgluP9sWk0EfO8F2ueEvOVYfiaT+mb8l++Y4blnXwHbyPXzIc46wy5C/plK9DTZCqYeOsKej5WvilzHe1TZBLSnQY5DfICZAnkTcjTZAM2MArWJbLyirzmbBJTYkrNAyYdFnaGD/Apfpp/Bo+bsPZzL/+ET8K6gV0L03ZtNpBHAX6Zf8ln+Ff8U9htFMc/5hclIh3SKVEv7wK1aBE9bcbPyABanX/+adpzA63E75moPcgFecHvuVd7ZqAdivXYwDQawc/waf46/5z7+CX+Bv/Ce568h3n+E2syesYmwVKCPCHtmNVm6ZYd0iO7ZQ/6Q5Qo++SA9MkJeVYOSb88L6fkWOzMA//XmSd+Cm8b8x45rHuPGta9Rw/LO2lY3mOH5T3uDt6W+ylJmqVV2vhJ2kZdtMnOtgW8xRbaObxV1tsJ8KmgFMmWmZIjuZIn+TJLZkuBFEqxLJLFskRKpFTKZKmEpBze2XjabZ4olVIly6RalkuNPCq1skJWwjsZ977Nlf9x7/E0XlpkHSJqldTJY7JaHpc1slbqpUEaZQO/yq/xb/ksn+MBPs+/w4gUSuWD/E1+lr/Fz/G3+RB/hw/zEf4uH+Xv8Qv8Az7GP+Tj/CM+wb/h5/n72BEjuymbkzmVJ8tm/kjiJEXuxw7MxyzqsFPpPJ2zeRZf43m8gEu4gmu4juu5lcMc4S28g3fxHmRtH57Yj2ecQD6/jLsP8Bv8J36T/8KX+DLypJ7K7HgKu/m5rIbPqy6DvTXQdm8NsZkP5Zuf8f5KvHX4FcPVEZeLeOZ+rKwXa0Pl8Nf3a1cXhlYpUVdvuF8yZKpMk8/KdPmcZMqDMkOyEPPGvO6Iqmj0LeJ6irAvi9HwJpUdaHsQYwbnVK7RZmSOLPQ0+HtvJUtZVEkBXFmAZ8yQPBLEWrtskR5oPbIX2X8YfmKmmCBv5Han0w36xMSZeO1fa6Jmh3la+9Mph4qp2s0Fu2b0rVWsMsf1Cr4A8IVipBWtDe0JtDAa7iqdaK4KBqiM/kpv07v0d51zBlZL3jXpQtuMtgWtG227v058BaFS9YC9oKsHISqn981Vc43z3cxsvoyRJBnr3qfcxV0ofEZG686NoAE6T4P0Fl3DiFyTp+9c3R9E/UrUK9iIrELYbicT/+O6603U74KRqD23f5sFaZl+V9zJYylV4BSq4LmcamkF/FMpkx6kffQ16qX9dJmu0FXM7wP6B31oVplWs9kcNkdMvz1tz3EO53Ef5tgsLWCrrAPbsLdW1ssGfNtM4HNYdR8fAV/CPmL2UgymyCLwbkSMRc4uASfgLWMpVUrBe6QMTJOl4EQJgZNcfmPNleBMqQJzZBmYK9VgniwH86UGnCWPgrOlFiyQFWChqyQYW6xjF+nYxTp2iY4t0bGlOrZMxy7VsSEdW07MPfwl3oWT3YZsmClzUY/qYHUhanNkHmrTY7A2IUty5SHUqdUUZ2cjY/JQEZbL47AKkD358jDq1xq8hbcgk2bJI6hla3GtEFk1W4pQ1+phzUEeFCAfVkgDPLdKFmawEPWukeL5ScRjNrKlArGxCnuSqOdKONkxflQwzjOId8sy/Ma4mKIkM9KMpHEaLckaQ5M0sjJwzmXI33Q9a5c5ZYgEF7leNFT70TAUBUNxOpQdXlRoTAxlpMtSF8OIkbWIkijiBLnpxYp53eVDLGLyXTZzH9YyF/v3EPbpYexHEda90LiM3arZUWkopmexqyel/BUwxHvBSv4q1lsKa5/KSvUrpaExWfqNMSZmV6o9mp9CbRmBmm15u68Z3qZaAH3dvmb4izG/nTG/L8T8dgz5uQpjvmz2a8W+j68qP1L+S/mx8obyE+VN5S1H9xXPv+c/8CBf5D/z3/htfoffxW5b1ItB5TVHk6v6eeVbyve1P8+RO5Sdys8Toz/EEU/qf4N0moZzzqECnHMJTrmaVv4b6KwmtQAAAHjaHYtBCoAwEAMnWyiexZOoL/BTQqEVPC70cz7OtZdMCBOEmEjAMvLEevEmQa/NA7r9erRhZGaO8MG0UoL/G2V7o6cwTDuMnQ9+Ygc2AAAAeNol0M0rw3EcB/D35yE3s5V5tuThD9AsJzcXq6XYGpqDg1yI2KaEw3JSrETkoiQnSZaHHLSDlH9CQkqSlD/A2/zefV+9f5fP99MXAkUAlU8y7L3oRB8E/Rin04xgmREUsEG3sEf3cU1v8EifGMEzI3hlBG94px+M4JMRfDGCb0bwIwMQGZYkTFKSYk/LCB2TSTolObooB/RQuZTGNAbTuMbZE5qggzpEk5qmo5qnK7pKC3pGz/WCXukdvbduiEUtSmM2QWdsgWYtC7Oc8S7LW559ydbY120TakUrsm/bDt21I3psJ/TUON9KVqKXdkvLVqYP9gJx8S6Yz/oc+7zzFsb4rEGeHp4M/4Ma84DXeNDDXuf13uCN3uTN3uKt3ubtnKCoqrwNKjvq/3acXQ33kNci5BGPIPw33Tt+AYv1Q00=');
  font-style: normal;
  font-weight: normal;
}
.cs-HTML {
  background: rgba(40, 40, 40, 1);
}
.cs-npnxnanbnsnfns00000000001 .cs-infopanel  {
  box-shadow: 0 1px 0 rgba(0, 0, 0, 0);
  background: rgba(255, 255, 255, 1);
}
.cs-npnxnanbnsnfns00000000001 .cs-infopanel .cs-link {
  color: rgba(186, 187, 186, 1);
}
.cs-npnxnanbnsnfns00000000001 .cs-infopanel .cs-link:hover {
  color: rgba(255, 255, 255, 1);
}
.cs-npnxnanbnsnfns00000000001 .cs-infopanel .cs-name {
  color: rgba(68, 68, 68, 1);
}
.cs-npnxnanbnsnfns00000000001 .cs-infopanel .cs-title {
  color: rgba(153, 153, 153, 1);
}
.cs-npnxnanbnsnfns00000000001 .cs-infopanelpopup  {
  box-shadow: 0 1px 0 rgba(0, 0, 0, 0);
  background: rgba(0, 0, 0, 0);
}
.cs-npnxnanbnsnfns00000000001 .cs-infopanelpopup .cs-link {
  color: rgba(255, 0, 0, 1);
}
.cs-npnxnanbnsnfns00000000001 .cs-infopanelpopup .cs-link:hover {
  color: rgba(255, 255, 255, 1);
}
.cs-npnxnanbnsnfns00000000001 .cs-infopanelpopup .cs-name {
  color: rgba(255, 255, 255, 1);
}
.cs-npnxnanbnsnfns00000000001 .cs-infopanelpopup .cs-bio {
  color: rgba(186, 187, 186, 1);
}
.cs-npnxnanbnsnfns00000000001 .cs-timer  {
  color: rgba(186, 187, 186, 1);
}
.cs-npnxnanbnsnfns00000000001 .cs-duration stop:first-child {
  stop-color: rgba(60, 60, 60, 1);
}
.cs-npnxnanbnsnfns00000000001 .cs-duration stop:last-child {
  stop-color: rgba(60, 60, 60, 1);
}
.cs-npnxnanbnsnfns00000000001 .cs-elapsed stop:first-child {
  stop-color: rgba(254, 227, 71, 1);
}
.cs-npnxnanbnsnfns00000000001 .cs-elapsed stop:last-child {
  stop-color: rgba(254, 227, 71, 1);
}
.cs-npnxnanbnsnfns00000000001 .cs-timer .cs-pie .cs-innerstroke {
  stroke: rgba(199, 199, 199, 1);
}
.cs-npnxnanbnsnfns00000000001 .cs-timer .cs-pie .cs-innerborder {
  stroke: rgba(255, 255, 255, 1);
}
.cs-npnxnanbnsnfns00000000001 .cs-window  {
  box-shadow: 0 8px 5px rgba(0, 0, 0, 0.2);
  border-color: rgba(49, 99, 0, 0);
  background: rgba(33, 33, 33, 1);
  color: rgba(248, 248, 248, 1);
}
.cs-npnxnanbnsnfns00000000001 .cs-window .cs-diva {
  border-color: rgba(78, 78, 78, 1);
}
.cs-npnxnanbnsnfns00000000001 .cs-window .cs-divb {
  border-color: rgba(78, 78, 78, 0);
}
.cs-npnxnanbnsnfns00000000001 .cs-editor .cs-editor-slide {
  color: rgba(226, 226, 226, 1);
}
.cs-npnxnanbnsnfns00000000001 .cs-editor .cs-editor-html {
  color: rgba(186, 187, 186, 1);
}
.cs-npnxnanbnsnfns00000000001 .cs-editor .cs-editor-button {
  text-shadow: 0 1px 0 rgba(0, 0, 0, 0);
  color: rgba(255, 255, 255, 1);
  border-color: rgba(211, 211, 211, 1);
  background: rgba(34, 34, 34, 1);
}
.cs-npnxnanbnsnfns00000000001 .cs-editor .cs-editor-button:hover {
  background: rgba(68, 68, 68, 1);
}
.cs-npnxnanbnsnfns00000000001 .cs-editor .cs-editor-button:active {
  background: rgba(68, 68, 68, 1);
}
.cs-npnxnanbnsnfns00000000001 .cs-listitem  {
  color: rgba(186, 187, 186, 1);
  border-color: none;
  border: 1px solid transparent;
}
.cs-npnxnanbnsnfns00000000001 .cs-listitem:hover {
  background: rgba(255, 255, 255, 0.06);
  border-color: rgba(108, 108, 108, 1) !important;
  border-width: 1px;
  border-radius: 2px;
  border-style: solid;
  box-sizing: border-box;
}
.cs-npnxnanbnsnfns00000000001 .cs-listitem.hover {
  background: rgba(255, 255, 255, 0.06);
  border-color: rgba(108, 108, 108, 1) !important;
  border-width: 1px;
  border-radius: 2px;
  border-style: solid;
  box-sizing: border-box;
}
.cs-npnxnanbnsnfns00000000001 .cs-glossary  {
  color: rgba(186, 187, 186, 1);
}
.cs-npnxnanbnsnfns00000000001 .cs-glossary .cs-scrolling-panel {
  background: rgba(0, 0, 0, 0);
}
.cs-npnxnanbnsnfns00000000001 .cs-glossary .cs-term.cs-selected .cs-choice-list-trigger {
  color: rgba(255, 255, 255, 1);
  background: rgba(255, 255, 255, 1);
}
.cs-npnxnanbnsnfns00000000001 .cs-glossary .cs-term.cs-selected .cs-choice-list-trigger:focus {
  color: rgba(255, 255, 255, 1);
  background: rgba(255, 255, 255, 1);
}
.cs-npnxnanbnsnfns00000000001 .cs-glossary .cs-term:hover .cs-choice-list-trigger {
  background: rgba(186, 187, 186, 1);
}
.cs-npnxnanbnsnfns00000000001 .cs-glossary .cs-term.hover .cs-choice-list-trigger {
  background: rgba(186, 187, 186, 1);
}
.cs-npnxnanbnsnfns00000000001 .cs-glossary .cs-term .cs-choice-list-trigger:focus {
  background: rgba(186, 187, 186, 1);
}
.cs-npnxnanbnsnfns00000000001 .cs-glossary .cs-diva {
  border-color: rgba(0, 0, 0, 0);
}
.cs-npnxnanbnsnfns00000000001 .cs-glossary .cs-divb {
  border-color: rgba(0, 0, 0, 0);
}
.cs-npnxnanbnsnfns00000000001 .cs-glossary .cs-divc {
  border-color: rgba(0, 0, 0, 0);
}
.cs-npnxnanbnsnfns00000000001 .cs-glossary .cs-heading {
  color: rgba(248, 248, 248, 1);
  font-weight: 700;
}
.note-content p span {
  color: rgba(186, 187, 186, 1);
  line-height: 1.4em;
  font-size: 103.769%;
}
.cs-npnxnanbnsnfns00000000001 .cs-resource .cs-separator {
  border-color: rgba(0, 0, 0, 0);
}
.cs-npnxnanbnsnfns00000000001 .cs-outline  {
  color: rgba(45, 45, 45, 1);
}
.cs-npnxnanbnsnfns00000000001 .cs-outline .cs-diva {
  border-color: rgba(0, 0, 0, 0);
}
.cs-npnxnanbnsnfns00000000001 .cs-outline .cs-divb {
  border-color: rgba(0, 0, 0, 0);
}
.cs-npnxnanbnsnfns00000000001 .cs-outline .cs-divc {
  border-color: rgba(0, 0, 0, 0);
}
.cs-npnxnanbnsnfns00000000001 .cs-outline .cs-search-filter:hover {
  color: rgba(0, 0, 0, 0);
}
.cs-npnxnanbnsnfns00000000001 .cs-outline .cs-search-filter.hover {
  color: rgba(0, 0, 0, 0);
}
.cs-npnxnanbnsnfns00000000001 .cs-transcript  {
  color: rgba(255, 255, 255, 1);
}
.cs-npnxnanbnsnfns00000000001 .cs-transcript .cs-div {
  border-color: rgba(0, 0, 0, 0);
}
.cs-npnxnanbnsnfns00000000001 .cs-tabs:not(.topmenu-item) {
  color: rgba(248, 248, 248, 1);
}
.cs-npnxnanbnsnfns00000000001 .cs-tabs .cs-inner-button:not(.topmenu-item) {
  text-shadow: 0 1px 0 rgba(0, 0, 0, 0);
}
.cs-npnxnanbnsnfns00000000001 .cs-tabs:hover:not(.topmenu-item) {
  color: rgba(248, 248, 248, 1);
}
.cs-npnxnanbnsnfns00000000001 .cs-tabs.cs-selected {
  background: rgba(0, 0, 0, 0);
  color: rgba(248, 248, 248, 1);
}
.cs-npnxnanbnsnfns00000000001 .cs-seekcontrol  {
  background: rgba(0, 0, 0, 0);
  border-color: rgba(0, 0, 0, 0);
}
.cs-npnxnanbnsnfns00000000001 .cs-seekcontrol .cs-button:hover .cs-icon {
  fill: rgba(255, 255, 255, 1);
}
.cs-npnxnanbnsnfns00000000001 .cs-seekcontrol .cs-button.hover .cs-icon {
  fill: rgba(255, 255, 255, 1);
}
.cs-npnxnanbnsnfns00000000001 .cs-seekcontrol .cs-button .cs-icon-shadow {
  fill: rgba(0, 0, 0, 0);
}
.cs-npnxnanbnsnfns00000000001 .cs-seekcontrol .cs-button .cs-icon {
  fill: rgba(180, 180, 180, 1);
}
.cs-npnxnanbnsnfns00000000001 .cs-seekcontrol .cs-seek .cs-fill {
  background: rgba(255, 255, 255, 0.6);
}
.cs-npnxnanbnsnfns00000000001 .cs-seekcontrol .cs-seek {
  background: rgba(108, 108, 108, 1);
  border-color: rgba(0, 0, 0, 0);
}
.cs-npnxnanbnsnfns00000000001 .cs-searchinput .cs-input {
  color: rgba(186, 187, 186, 1);
  border-color: rgba(0, 0, 0, 0);
  background: rgba(255, 255, 255, 0.06);
}
.cs-npnxnanbnsnfns00000000001 .cs-searchinput .cs-input:focus {
  color: rgba(248, 248, 248, 1);
  background: rgba(41, 41, 41, 1);
}
.cs-npnxnanbnsnfns00000000001 .cs-searchinput .cs-input:hover {
  box-shadow: inset 0 0 1px 0 rgba(69, 126, 19, 0);
}
.cs-npnxnanbnsnfns00000000001 .cs-searchinput .cs-input.hover {
  box-shadow: inset 0 0 1px 0 rgba(69, 126, 19, 0);
}
.cs-npnxnanbnsnfns00000000001 .cs-searchinput .cs-button .cs-icon {
  fill: rgba(186, 187, 186, 1);
}
.cs-npnxnanbnsnfns00000000001 .cs-searchinput .cs-button:hover {
  fill: rgba(63, 133, 0, 1);
}
.cs-npnxnanbnsnfns00000000001 .cs-searchinput .cs-button.hover {
  fill: rgba(63, 133, 0, 1);
}
.cs-npnxnanbnsnfns00000000001 .cs-menu  {
  box-shadow: 0 1px 0 rgba(0, 0, 0, 0);
  background: rgba(33, 33, 33, 1);
}
.cs-npnxnanbnsnfns00000000001 .cs-topmenu-item.active .cs-tab {
  background: rgba(33, 33, 33, 1);
}
.cs-npnxnanbnsnfns00000000001 .cs-logo  {
  box-shadow: 0 1px 0 rgba(37, 75, 0, 1);
  background: rgba(255, 255, 255, 0);
}
.cs-npnxnanbnsnfns00000000001 .cs-checkbox  {
  color: rgba(255, 255, 255, 1);
}
.cs-npnxnanbnsnfns00000000001 .cs-checkbox:hover {
  border-color: rgba(175, 221, 130, 1);
}
.cs-npnxnanbnsnfns00000000001 .cs-checkbox.hover {
  border-color: rgba(175, 221, 130, 1);
}
.cs-npnxnanbnsnfns00000000001 .cs-checkbox .cs-box {
  color: rgba(255, 255, 255, 1);
  border-color: rgba(42, 83, 0, 1);
}
.cs-npnxnanbnsnfns00000000001 .cs-checkbox .cs-box:checked::after {
  color: rgba(43, 196, 0, 1);
}
.cs-npnxnanbnsnfns00000000001 .cs-button  {
  text-shadow: 0 1px 0 rgba(0, 0, 0, 0);
  color: rgba(186, 187, 186, 1);
  border-color: rgba(0, 0, 0, 0);
  background: rgba(0, 0, 0, 0);
  box-shadow: 0 1px 0 rgba(0, 0, 0, 0);
}
.cs-npnxnanbnsnfns00000000001 .cs-button .cs-icon {
  fill: rgba(186, 187, 186, 1);
}
.cs-npnxnanbnsnfns00000000001 .cs-button .cs-icon-shadow {
  fill: rgba(0, 0, 0, 0);
}
.cs-npnxnanbnsnfns00000000001 .cs-button:hover {
  background: rgba(248, 248, 248, 1);
}
.cs-npnxnanbnsnfns00000000001 .cs-button.hover {
  background: rgba(248, 248, 248, 1);
}
.cs-npnxnanbnsnfns00000000001 .cs-button:active {
  background: rgba(0, 0, 0, 0);
}
.cs-npnxnanbnsnfns00000000001 .cs-button.cs-disabled:hover {
  background: rgba(0, 0, 0, 0);
}
.cs-npnxnanbnsnfns00000000001 .cs-button.cs-disabled.hover {
  background: rgba(0, 0, 0, 0);
}
.cs-npnxnanbnsnfns00000000001 .cs-button.cs-disabled:active {
  background: rgba(0, 0, 0, 0);
}
.cs-npnxnanbnsnfns00000000001 .cs-button.cs-volume:hover {
  background: rgba(0, 0, 0, 0);
}
.cs-npnxnanbnsnfns00000000001 .cs-button.cs-volume.hover {
  background: rgba(0, 0, 0, 0);
}
.cs-npnxnanbnsnfns00000000001 .cs-button.cs-volume:active {
  background: rgba(0, 0, 0, 0);
}
.cs-npnxnanbnsnfns00000000001.cs-base  {
  color: rgba(186, 187, 186, 1);
  border-color: rgba(40, 40, 40, 1);
  background: rgba(40, 40, 40, 1);
}
.cs-npnxnanbnsnfns00000000001.cs-base .cs-separator .cs-diva {
  background: rgba(69, 69, 69, 1);
}
.cs-npnxnanbnsnfns00000000001.cs-base .cs-separator .cs-divb {
  background: rgba(0, 0, 0, 0);
}
.cs-npnxnanbnsnfns00000000001.cs-base .cs-topmenu-item.active .cs-tab {
  border-color: rgba(69, 69, 69, 1);
}
.cs-npnxnanbnsnfns00000000001.cs-base .cs-topmenu-item.active .cs-panel {
  border-color: rgba(69, 69, 69, 1);
}
.cs-npnxnanbnsnfns00000000001.cs-base .cs-left {
  background: rgba(33, 33, 33, 1);
}
.cs-npnxnanbnsnfns00000000001.cs-base .cs-area-primary .cs-slide-container {
  background: rgba(40, 40, 40, 1);
}
.cs-npnxnanbnsnfns00000000001.cs-base.cs-custom-theme .cs-brandhighlight-bg {
  background: rgba(79, 189, 244, 1) !important;
}
.cs-npnxnanbnsnfns00000000001.cs-base.cs-custom-theme .cs-brandhighlight-secondary-bg {
  background: rgba(255, 255, 255, 1) !important;
}
.cs-npnxnanbnsnfns00000000001.cs-base.cs-custom-theme .cs-brandhighlight-border {
  border-color: rgba(79, 189, 244, 1) !important;
}
.cs-npnxnanbnsnfns00000000001.cs-base.cs-custom-theme .cs-brandhighlight-text {
  color: rgba(79, 189, 244, 1) !important;
}
.cs-npnxnanbnsnfns00000000001.cs-base.cs-custom-theme .cs-brandhighlight-fill {
  fill: rgba(79, 189, 244, 1) !important;
}
.cs-npnxnanbnsnfns00000000001.cs-base.cs-custom-theme .cs-listitem.cs-selected {
  background-color: rgba(255, 255, 255, 0.06) !important;
}
.cs-npnxnanbnsnfns00000000001 .cs-volume::-moz-range-thumb {
  border-color: rgba(43, 85, 0, 1);
  box-shadow: inset 0 0 1px 0 rgba(43, 85, 0, 1);
  background: rgba(255, 255, 255, 1);
}
.cs-npnxnanbnsnfns00000000001 .cs-volume::-ms-thumb {
  border-color: rgba(43, 85, 0, 1);
  box-shadow: inset 0 0 1px 0 rgba(43, 85, 0, 1);
  background: rgba(255, 255, 255, 1);
}
.cs-npnxnanbnsnfns00000000001 .cs-volume::-webkit-slider-thumb {
  border-color: rgba(43, 85, 0, 1);
  box-shadow: inset 0 0 1px 0 rgba(43, 85, 0, 1);
  background: rgba(255, 255, 255, 1);
}
.cs-npnxnanbnsnfns00000000001 .cs-volume::-moz-range-track {
  border-color: rgba(66, 140, 1, 1);
  background: rgba(108, 108, 108, 1);
}
.cs-npnxnanbnsnfns00000000001 .cs-volume::-ms-track {
  border-color: rgba(66, 140, 1, 1);
  background: rgba(108, 108, 108, 1);
}
.cs-npnxnanbnsnfns00000000001 .cs-volume::-webkit-slider-runnable-track {
  border-color: rgba(66, 140, 1, 1);
  background: rgba(108, 108, 108, 1);
}
body.show-focus .tab-focus-box {
  box-shadow: 0 0 0 1px rgba(255, 255, 0, 1), 0 0 0 3px rgba(0, 32, 96, 1), 0 0 5px 5px rgba(255, 255, 0, 1);
  border-color: transparent;
  outline: 2px transparent solid;
}
.skipnav {
  box-shadow: 0 0 0 1px rgba(255, 255, 0, 1), 0 0 0 3px rgba(0, 32, 96, 1), 0 0 5px 5px rgba(255, 255, 0, 1);
  border-color: transparent;
  outline: 2px transparent solid;
}
.cs-npnxnanbnsnfns00000000001 .cs-listitem:hover {
  color: none;
}
.cs-npnxnanbnsnfns00000000001 .cs-listitem.hover {
  color: none;
}
.cs-npnxnanbnsnfns00000000001 .cs-listitem.cs-viewed {
  color: #BABBBA;
}
.cs-npnxnanbnsnfns00000000001 .cs-listitem {
  color: #BABBBA;
}
.cs-npnxnanbnsnfns00000000001 .cs-listitem:hover .cs-icon-carrot * {
  fill: none;
}
.cs-npnxnanbnsnfns00000000001 .cs-listitem.hover .cs-icon-carrot * {
  fill: none;
}
.cs-npnxnanbnsnfns00000000001 .cs-listitem .cs-icon-carrot {
  color: none;
  top: calc(3px);
}
.cs-npnxnanbnsnfns00000000001 .cs-listitem .cs-icon-carrot .cs-shadow {
  color: #F8F8F8;
}
.cs-npnxnanbnsnfns00000000001 .item-collapsible .is-scene {
  color: #F8F8F8 !important;
  font-weight: 700;
}
.cs-npnxnanbnsnfns00000000001 .is-scene .cs-icon-carrot * {
  color: #F8F8F8 !important;
  font-weight: 700;
}
.cs-npnxnanbnsnfns00000000001 .is-scene:not(.outline-links-collapse) > a {
  color: #F8F8F8;
}
.cs-npnxnanbnsnfns00000000001 .is-scene:not(.outline-links-collapse) .cs-icon-carrot * {
  fill: none !important;
  color: #F8F8F8 !important;
}
.cs-npnxnanbnsnfns00000000001 .tabs, .cs-npnxnanbnsnfns00000000001 .cs-logo {
  border-bottom: 1px solid rgba(108, 108, 108, 1);
}
.cs-npnxnanbnsnfns00000000001 .area-secondary-wrapper:after {
  background-image: url('data:image/svg+xml;base64,PHN2ZyB2ZXJzaW9uPSIxLjEiIHhtbG5zPSJodHRwOi8vd3d3LnczLm9yZy8yMDAwL3N2ZyI+PGRlZnM+CiAgICA8bGluZWFyR3JhZGllbnQgaWQ9ImdyYWQiIGdyYWRpZW50VW5pdHM9Im9iamVjdEJvdW5kaW5nQm94IiB4MT0iMC4wIiB5MT0iMC41IiB4Mj0iMS4wIiB5Mj0iMC41Ij48c3RvcAogICAgICBvZmZzZXQ9IjAlIgogICAgICBzdG9wLWNvbG9yPSIjMDAwMDAwIgogICAgICBzdG9wLW9wYWNpdHk9IjAiLz48c3RvcAogICAgICBvZmZzZXQ9IjEwMCUiCiAgICAgIHN0b3AtY29sb3I9IiMwMDAwMDAiCiAgICAgIHN0b3Atb3BhY2l0eT0iMC4zIi8+PC9saW5lYXJHcmFkaWVudD48L2RlZnM+PHJlY3QgeD0iMCIgeT0iMCIgd2lkdGg9IjEwMCUiIGhlaWdodD0iMTAwJSIgZmlsbD0idXJsKCNncmFkKSIgLz48L3N2Zz4=');
  background-size: 100%;
}
.cs-npnxnanbnsnfns00000000001 .panel-footer {
  background: #212121;
}
.cs-npnxnanbnsnfns00000000001 #outline-search {
  background: rgba(255, 255, 255, 0.06);
  border-color: rgba(108, 108, 108, 1);
  border-width: 1px;
  border-style: solid;
}
.cs-npnxnanbnsnfns00000000001 .topmenu-panel #outline-search {
  background: #545454;
}
.cs-npnxnanbnsnfns00000000001 .search-icon circle, .cs-npnxnanbnsnfns00000000001 .search-icon path {
  stroke: #BABBBA;
}
.cs-npnxnanbnsnfns00000000001 #outline-search input[type   =search] {
  color: #F8F8F8;
}
.cs-npnxnanbnsnfns00000000001 #outline-search ::-webkit-input-placeholder {
  color: #BABBBA !important;
}
.cs-npnxnanbnsnfns00000000001 #outline-search :-ms-input-placeholder {
  color: #BABBBA !important;
}
.cs-npnxnanbnsnfns00000000001 #outline-search ::-moz-placeholder {
  color: #BABBBA !important;
  opacity: 1;
}
.cs-npnxnanbnsnfns00000000001 .cs-topmenu-item.active, body:not(.is-touchable-tablet) .cs-npnxnanbnsnfns00000000001 .cs-topmenu-item:hover {
  color: #F8F8F8;
}
.cs-npnxnanbnsnfns00000000001 .cs-topmenu-item.button-tapped {
  color: #F8F8F8;
}
.cs-npnxnanbnsnfns00000000001 .cs-topmenu-item.active .cs-tab, .cs-npnxnanbnsnfns00000000001 .cs-topmenu-item .cs-tab {
  background: transparent !important;
  border: none !important;
}
.cs-npnxnanbnsnfns00000000001 .top-tabs-drop-icon div {
  background: #BABBBA;
}
.cs-npnxnanbnsnfns00000000001 .cs-panel.topmenu-panel .panel-content, .cs-npnxnanbnsnfns00000000001 .top-tabs-drop {
  background: #212121;
}
.cs-npnxnanbnsnfns00000000001 .cs-topmenu-item.active .cs-panel {
  background: #212121;
}
.cs-npnxnanbnsnfns00000000001 .cs-menu.topmenu-panel, .cs-npnxnanbnsnfns00000000001 .top-tabs-drop {
  border: 1px solid rgba(69, 69, 69, 1) !important;
  border-radius: 3px;
}
.cs-npnxnanbnsnfns00000000001 .resources .resources-list a:hover {
  background: rgba(255, 255, 255, 0.06);
}
body:not(.is-touchable-tablet) .cs-npnxnanbnsnfns00000000001 .resources .resources-list a:hover {
  background: rgba(255, 255, 255, 0.06);
}
.cs-npnxnanbnsnfns00000000001 .resources .resources-list a.hover {
  background: rgba(255, 255, 255, 0.06);
}
body:not(.is-touchable-tablet) .cs-npnxnanbnsnfns00000000001 .resources .resources-list a.hover {
  background: rgba(255, 255, 255, 0.06);
}
.cs-npnxnanbnsnfns00000000001 .resources .resources-list a.button-tapped {
  background: rgba(255, 255, 255, 0.06);
}
.cs-npnxnanbnsnfns00000000001 .cs-icon path, .cs-npnxnanbnsnfns00000000001 .cs-icon rect, .cs-npnxnanbnsnfns00000000001 .cs-icon polygon, .cs-npnxnanbnsnfns00000000001 .menu-icon-wrapper.menu-icon-wrapper-hover path {
  fill: #BABBBA;
}
.cs-npnxnanbnsnfns00000000001 .cs-icon .icon-stroke-only {
  fill: none !important;
  stroke: #BABBBA !important;
}
body:not(.is-touchable-tablet) .cs-npnxnanbnsnfns00000000001 .cs-button:hover .cs-icon path, body:not(.is-touchable-tablet) .cs-npnxnanbnsnfns00000000001 .cs-button:hover .cs-icon rect, body:not(.is-touchable-tablet) .cs-npnxnanbnsnfns00000000001 .cs-button:hover .cs-icon polygon {
  fill: #F8F8F8;
}
body:not(.is-touchable-tablet) .cs-npnxnanbnsnfns00000000001 .cs-tabs:hover .search-icon circle, body:not(.is-touchable-tablet) .cs-npnxnanbnsnfns00000000001 .cs-tabs:hover .search-icon path {
  stroke: #F8F8F8;
}
.cs-npnxnanbnsnfns00000000001 .cs-button.button-tapped .cs-icon path, .cs-npnxnanbnsnfns00000000001 .cs-button.button-tapped .cs-icon rect, .cs-npnxnanbnsnfns00000000001 .cs-button.button-tapped .cs-icon polygon {
  fill: #F8F8F8;
}
body:not(.is-touchable-tablet) .cs-npnxnanbnsnfns00000000001 .cs-button:hover .cs-icon .icon-stroke-only {
  fill: none !important;
  stroke: #F8F8F8 !important;
}
.cs-npnxnanbnsnfns00000000001 .cs-button:button-tapped .cs-icon .icon-stroke-only {
  fill: none !important;
  stroke: #F8F8F8 !important;
}
.cs-npnxnanbnsnfns00000000001 .menu-icon-wrapper.menu-icon-wrapper-hover svg path {
  fill: #F8F8F8;
}
.floating-sidebar:not(.sidebar-closed) .cs-npnxnanbnsnfns00000000001 #hamburger .menu-icon-wrapper svg path {
  fill: #BABBBA;
}
.floating-sidebar:not(.sidebar-closed) .cs-npnxnanbnsnfns00000000001 #hamburger .menu-icon-wrapper.menu-icon-wrapper-hover svg path {
  fill: #F8F8F8;
}
.cs-npnxnanbnsnfns00000000001 .volume .btn:before {
  background-image: url('data:image/svg+xml;base64,DQo8c3ZnIHhtbG5zPSdodHRwOi8vd3d3LnczLm9yZy8yMDAwL3N2ZycgeG1sbnM6eGxpbms9J2h0dHA6Ly93d3cudzMub3JnLzE5OTkveGxpbmsnDQogICAgdmVyc2lvbj0nMS4xJyB3aWR0aD0nNDZweCcgaGVpZ2h0PScxMDhweCcgdmlld0JveD0nMCAwIDQ2IDEwOCcgPg0KICA8ZGVmcz4NCiAgICA8cGF0aCBpZD0ncGF0aC0xJyBkPSdNMTE2Niw0NyBMMTE5MCw0NyBDMTE5MS42NTY4NSw0NyAxMTkzLDQ4LjM0MzE0NTggMTE5Myw1MCBMMTE5MywxMjMuNzU3MzU5IEMxMTkzLDEyNC41NTMwMDkgMTE5Mi42ODM5MywxMjUuMzE2MDcxIDExOTIuMTIxMzIsMTI1Ljg3ODY4IEwxMTgwLjEyMTMyLDEzNy44Nzg2OCBDMTE3OC45NDk3NSwxMzkuMDUwMjUzIDExNzcuMDUwMjUsMTM5LjA1MDI1Mw0KICAgICAgICAxMTc1Ljg3ODY4LDEzNy44Nzg2OCBMMTE2My44Nzg2OCwxMjUuODc4NjggQzExNjMuMzE2MDcsMTI1LjMxNjA3MSAxMTYzLDEyNC41NTMwMDkgMTE2MywxMjMuNzU3MzU5IEwxMTYzLDUwIEMxMTYzLDQ4LjM0MzE0NTggMTE2NC4zNDMxNSw0NyAxMTY2LDQ3IFonPg0KICAgIDwvcGF0aD4NCiAgICA8ZmlsdGVyIHg9Jy00MS43JScgeT0nLTEzLjQlJyB3aWR0aD0nMTgzLjMlJyBoZWlnaHQ9JzEyNS41JScgZmlsdGVyVW5pdHM9J29iamVjdEJvdW5kaW5nQm94JyBpZD0nZmlsdGVyLTInPg0KICAgICAgPGZlTW9ycGhvbG9neSByYWRpdXM9JzAuNScgb3BlcmF0b3I9J2RpbGF0ZScgaW49J1NvdXJjZUFscGhhJyByZXN1bHQ9J3NoYWRvd1NwcmVhZE91dGVyMSc+PC9mZU1vcnBob2xvZ3k+DQogICAgICA8ZmVPZmZzZXQgZHg9JzAnIGR5PScwJyBpbj0nc2hhZG93U3ByZWFkT3V0ZXIxJyByZXN1bHQ9J3NoYWRvd09mZnNldE91dGVyMSc+PC9mZU9mZnNldD4NCiAgICAgIDxmZUdhdXNzaWFuQmx1ciBzdGREZXZpYXRpb249JzQnIGluPSdzaGFkb3dPZmZzZXRPdXRlcjEnIHJlc3VsdD0nc2hhZG93Qmx1ck91dGVyMSc+PC9mZUdhdXNzaWFuQmx1cj4NCiAgICAgIDxmZUNvbXBvc2l0ZSBpbj0nc2hhZG93Qmx1ck91dGVyMScgaW4yPSdTb3VyY2VBbHBoYScgb3BlcmF0b3I9J291dCcgcmVzdWx0PSdzaGFkb3dCbHVyT3V0ZXIxJz48L2ZlQ29tcG9zaXRlPg0KICAgICAgPGZlQ29sb3JNYXRyaXggdmFsdWVzPScwIDAgMCAwIDAgMCAwIDAgMCAwIDAgMCAwIDAgMCAwIDAgMCAwLjM1IDAnIHR5cGU9J21hdHJpeCcgaW49J3NoYWRvd0JsdXJPdXRlcjEnPjwvZmVDb2xvck1hdHJpeD4NCiAgICA8L2ZpbHRlcj4NCiAgPC9kZWZzPg0KICA8ZyBzdHJva2U9J25vbmUnIHN0cm9rZS13aWR0aD0nMScgZmlsbD0nbm9uZScgZmlsbC1ydWxlPSdldmVub2RkJz4NCiAgICA8ZyB0cmFuc2Zvcm09J3RyYW5zbGF0ZSgtMTE1NS4wMDAwMDAsIC0zOS4wMDAwMDApJz4NCiAgICAgIDx1c2UgZmlsbD0ncmdiYSgzMywgMzMsIDMzLCAxKScgZmlsbC1vcGFjaXR5PScxJyBmaWx0ZXI9J3VybCgjZmlsdGVyLTIpJyB4bGluazpocmVmPScjcGF0aC0xJz48L3VzZT4NCiAgICAgIDx1c2Ugc3Ryb2tlPSdyZ2JhKDY5LCA2OSwgNjksIDEpJyBzdHJva2Utd2lkdGg9JzEnIGZpbGw9J3JnYmEoMzMsIDMzLCAzMywgMSknIGZpbGwtcnVsZT0nZXZlbm9kZCcgeGxpbms6aHJlZj0nI3BhdGgtMSc+PC91c2U+DQogICAgPC9nPg0KICA8L2c+DQo8L3N2Zz4=');
}
.cs-npnxnanbnsnfns00000000001 .volume-track {
  background: #6C6C6C;
}
.cs-npnxnanbnsnfns00000000001 .volume-icon circle {
  stroke: #BABBBA;
}
.cs-npnxnanbnsnfns00000000001 .cs-settings > .settings-panel {
  background: #212121;
  border: 1px solid rgba(69, 69, 69, 1) !important;
  border-radius: 3px;
}
.cs-npnxnanbnsnfns00000000001 .cs-settings > .panel-down-arrow {
  fill: #212121;
}
.cs-npnxnanbnsnfns00000000001 .switch-toggle .border {
  stroke: #7C7C7C;
}
.cs-npnxnanbnsnfns00000000001 .switch-toggle .thumb-off .thumb {
  fill: #A2A2A2;
}
.cs-npnxnanbnsnfns00000000001 .switch-toggle .thumb-on .track {
  fill: rgba(79, 189, 244, 1);
}
.cs-npnxnanbnsnfns00000000001 .switch-toggle .thumb-off .track {
  fill: rgba(255, 255, 255, 0.1);
}
.cs-npnxnanbnsnfns00000000001 .switch-label {
  color: #BABBBA;
}
.cs-npnxnanbnsnfns00000000001 .cs-panel .scrollarea-btn:after {
  background: rgba(179, 180, 179, 0.75);
}
.scrollarea-scrollbar:hover .scrollarea-btn:after, .scrollarea-scrollbar.highlight-scrollbar .scrollarea-btn:after {
  background: rgba(179, 180, 179, 0.75);
}
.floating-sidebar .sidebar-overlay {
  background: rgba(0, 0, 0, 0.85);
}
.cs-npnxnanbnsnfns00000000001 .overlay-message {
  background: rgba(0, 0, 0, 0.85);
}
.cs-npnxnanbnsnfns00000000001 .top-ui-bg, .cs-npnxnanbnsnfns00000000001 .bottom-ui-bg, .cs-npnxnanbnsnfns00000000001 .right-ui-bg, .cs-npnxnanbnsnfns00000000001 .left-ui-bg {
  background: rgba(40, 40, 40, 0.8);
}
.cs-npnxnanbnsnfns00000000001 .circle-progress-bg {
  fill: #282828;
}
.cs-npnxnanbnsnfns00000000001 .circle-progress-well {
  fill: #6C6C6C;
}
.cs-npnxnanbnsnfns00000000001 .circle-progress-pie {
  stroke: #6C6C6C;
}
.cs-npnxnanbnsnfns00000000001 .lightbox .option-pane {
  background: rgba(40, 40, 40, 0.8);
}
.cs-npnxnanbnsnfns00000000001 .lightbox .option-pane:before {
  background: #282828;
}
.cs-npnxnanbnsnfns00000000001 .message-window {
  background: #212121;
  border: 1px solid rgba(255, 255, 255, 1) !important;
  border-radius: 3px;
}
.cs-npnxnanbnsnfns00000000001 .message-window-header p, .cs-npnxnanbnsnfns00000000001 .message-window-text {
  color: #F8F8F8;
}
.cs-npnxnanbnsnfns00000000001 .message-window-header p {
  border-bottom: 1px solid rgba(255, 255, 255, 1);
}
.cs-npnxnanbnsnfns00000000001 .message-window button.slide-object-button {
  border: 1px solid rgba(255, 255, 255, 1) !important;
}
.cs-npnxnanbnsnfns00000000001 .message-window button.slide-object-button:hover {
  background: rgba(255, 255, 255, 0.06) !important;
}
.message-window .slide-object-button tspan, .message-window .slide-object-button-text tspan {
  fill: #F8F8F8 !important;
}
body:not(.is-touchable-tablet) .cs-npnxnanbnsnfns00000000001 .cs-button:hover .text {
  color: #F8F8F8;
}
.cs-npnxnanbnsnfns00000000001 .cs-button.button-tapped .text {
  color: #F8F8F8;
}
.cs-npnxnanbnsnfns00000000001.cs-base {
  background: #282828;
}
.cs-npnxnanbnsnfns00000000001 .cs-menu {
  background: transparent;
}
.cs-npnxnanbnsnfns00000000001 .progress-bar .progress-bar-fill:after {
  background: #FFFFFF !important;
}
.cs-npnxnanbnsnfns00000000001 .volume-dot {
  background: #FFFFFF !important;
}
.fn-npnxnanbsnfns00000000001 {
  font-family: 'Lato22AB4CAF';
  -webkit-font-variant-ligatures: no-common-ligatures;
  font-variant-ligatures: no-common-ligatures;
}
.fn-pxabnsnfns00000000001 {
  font-family: 'Lato22AB4CAF';
  -webkit-font-variant-ligatures: no-common-ligatures;
  font-variant-ligatures: no-common-ligatures;
}
.fn-npxnabnsnfns00000000001 {
  font-family: 'Lato22AB4CAF';
  -webkit-font-variant-ligatures: no-common-ligatures;
  font-variant-ligatures: no-common-ligatures;
}
.fn-npnxnanbnsnfns00000000001 {
  font-family: 'Lato22AB4CAF';
  -webkit-font-variant-ligatures: no-common-ligatures;
  font-variant-ligatures: no-common-ligatures;
}
.fn-pxabnsnfns00000000000 {
  font-family: 'Lato22AB4CAF';
  -webkit-font-variant-ligatures: no-common-ligatures;
  font-variant-ligatures: no-common-ligatures;
}
@font-face {
  font-family: 'Lato22AB4CAF';
  src: url('data:application/font-woff;base64,d09GRgABAAAAAEdQABIAAAAAxXQAAAAAAAAAAAAAAAAAAAAAAAAAAAAAAABEU0lHAABHSAAAAAgAAAAIAAAAAUdQT1MAADgMAAAOeQAAUgqqrP3nR1NVQgAARogAAAC/AAABDlYuVAVPUy8yAAACEAAAAFsAAABg2uetkGNtYXAAAAN0AAAA+wAAA0gS0AzrY3Z0IAAACEwAAAArAAAALgfIGaBmcGdtAAAEcAAAA5AAAAblclpyQGdhc3AAADgAAAAADAAAAAwADQAYZ2x5ZgAACHgAACTzAABH/A9CAGxoZWFkAAABlAAAADYAAAA2/N3yR2hoZWEAAAHMAAAAIQAAACQP9gfUaG10eAAAAmwAAAEGAAAEPBdOFJdrZXJuAAAuEAAAA1QAAAb2JqUf9mxvY2EAAC1sAAAAogAAAizIKttYbWF4cAAAAfAAAAAgAAAAIAH2B3NuYW1lAAAxZAAABoUAABAUPIRVK3Bvc3QAADfsAAAAEwAAACD/iwCgcHJlcAAACAAAAABLAAAAS6YHlRcAAQAAAAEaoOdsaShfDzz1ABkH0AAAAADKk15wAAAAAMrfLoD/T/6XCO4HUgABAAkAAgAAAAAAAHjaY2BkYGDf9i+MgYFT+7//f0+OdwxAEWTAyAkAkR4F3gAAAAABAAABFQBfAAQAAAAAAAIAIgAtADkAAACBBuUAAAAAeNpjYGZRYdrDwMrAwFrBKsLAwCgBoZl3MSxg/MLBzMTPwcTExMLMxLyAgWF9AEOCNwMUlFQG+DAoMDD8ZmLz+lfFOIF9G+MqIHcySI6FiXUZkFJgYAIAni4O8wB42u2SvUrDYBSGnyYniag4uKSLxUEQKhXq5BIzVAtKqQiC4KLgpoMUsjhaA3VwCp3s3M6im+DiJXgJTt6Ck75NXVt0cOsLD+fnPRw4H5/VKfOjQnsU3QY3/EGFV3aH0W7ZEH1xKI5FKBriSJyKpmg7i7TG7fLu8L2QzIvYyndekdmZ6sGodhKe8rmEns2SBdvyPsj8mJq908u9krwqKzag6D1wrZ02U2Hea4qlr89Jt1jIgSV03GdixcgqxM6L7phj2VqkTokkn9uno7zrd0mHfRHZBWn+flVS95yy67Oq/qWtseCvE9gmReUB/yjnnh2xN8Y7YaqpfiF71J9/I5w08w2axjHhAAB42t2SO09CQRCFv73CxcbC4ANfiSFg1BgeGl9oQ5DHRYKIEUVtLI2NsfPfWFprRctfobWxsLJYDjdaSMTQ6tlM5szO2czkZIER/HCeMPQwr0rMGcU1r/7N22fnJzgMg96M4IDeuCLMBJNMMU2EGWaZ0xYL31Qx4iwpL7PCqvKaIkGSFGnW2VC1yRbb7LBLhj32+6YckKdAkRIeZQ6p6K7KETWOqXOi6pQGZ5zT5IJLrvgnMK4JDSEL8Oi7vCgWEBsTi8rhDDm55smnJjfc8cALrQ/HWv/VlypFVv568rXONbfc8yyVkcrYd9sZcNq27QZ/+Vt/aL8u7gBohQB42pVU23LbRgzl6mZJTnOxJTkx3QbsRm5qLln3EkcPmkxGtKRJnuROO0OmL0tf8h195teAdj8gn9aDFSmlrfsQj0gD2LPAHuAs2TN0zWQ/avZW6U0WsUKA+NOKW8cfuDX/Iw104Bcp8WqVBvw284knYk2yjLg3z6/5pbi9OfGpGKeC+LRK6SMVRU7cX6UWEZK1vlhnYp1Z32ZZ5rMXZllVG8Ubhnf0jDt4PHkS7iQXKe8k4a2nvMTOeHRzBFzTYI1QsjG/YjW/tOcRt+qYF+qy0xpbmhc6FzKutufL+Zh8cKgrcnOs83PsbRtWlsAneS8rMPQs4754v8Lrw4u4IwW4MZ5VZyl7sMs+XqxGmpAM+YFojWdFQajN7ZNAs8pr26/243F+hnpLVFla/vNyy6X0vH19ziph782tUgqlIt4xHlnkutvdVd6ssGWnEUbcNQjuWkpQxkpu/C5STVO4mvdujvwgwMl7hrshd08i7huiJW1r6Xyiqfg9/XfQl227xgMz7p+wGp5G/MDQK+SN+CvEm2ssml1vE9Mb/eXJ3/kbPSkfqCEqPjQ0RfZNcvQgn0T8yMQH04gf37MK5ldAPDFlwxuNKaalE0Nj/K4olnqp80tWenb7WKnhAAX2MJYRmo6fW2UV3hSxJpoWyLK/XaXYrRO3kU2FxFYm/fYivWtSi/y75nHrMJvNMMlugpE5sF5YbicYjxVdrRXdTOy15laSX2PezST3YVvREmA56uLm6AVaqJFnITPpJi4XUqxTaadROFZ61hYxyF7sQ3YIF9mbeEO1vg6ybUaMZCB0CJH2cUVHT8Fy6MLc1TOsLfRS8kuXR459U2Sx7o33WxrTFDd6rZW6Idvmdcbw3jmFqvmVvqwUUfVTiywOqmJJ3VArHxAQqHv+1GiKhfkCl2eaxWVPDSDWZ5vw6vPw4T/R92J8lByudYDLh7nvx/wQsz/6n/jXpvTUYJ8fwf7G8BP804b3wnvPdWx4PyxwdhEGOP4Xg1HF3AP0xUZNdfshJFw3iqH3dbbAlF18Ab5cdcsvE5ocUS7vVOOyfjb0IKsOQkb0wM9hfivca7pjoRvoim917g3D58Jwjh7QAl+tmtR3hgebBC/F4aewvnfWM1gnrjFwDuGEhocbtBHHoSNnCTp2lkB/MDzaQE/FcdAfnSXQn5wl0J8NH2ygv4jjoK+cJdAzZwn0tcFrYvj1+sv1NxuE5h65CAAIAGMgsAEjRCCwAyNwsBRFICCwKGBmIIpVWLACJWGwAUVjI2KwAiNEswkKAwIrswsQAwIrsxEWAwIrWbIEKAZFUkSzCxAEAisAeNpjYICD/wx7gRhE7mNdxsDAeoaFiYHh30bWbf8/ANlC/z/+mwEA/eMPfgB42sV8CXhc1ZXmvW+rKlWp9n3fVYtUkkoq7UvZsmRLtmzLi2zJ+4YXvOBlbGNsY2MbOzEYSEhnI3EgiYEkEDtMCIRAx8FhJtAh6aSnIZOQpJPpTJIOaZYZmAbrec69772qV5JsIN983/iz9KrePee+u5zlP+fcJ8ShDEKcn7+AYqgVdaJeJBadvT3dXZ0d7W3N+UwqGg74LGaOqdJk515cs3B5sQ9hBuEgYhnMsDiPMMdgrgEhxLCIwSiJOMRrOZ580ukEhOJIEPQhpNVqyGeNxqAJ63xzL26CrmZM35WAdEjQIehguk5LHZk0Ya2vOPQ39aHRaBHMWOmLXCK6sbGLbVlbD27KBxmH3ciZcKwm2cMVmpOxqJGJRWtszT2M3AhfcwyOWCKt8PPv7fdtGLhlftqfyedivPNRi+BKN9WFGnLxxrjPFDUvdMTzAX9jwuFINPoD+bhDfJR966pxBrv16qe523K9yf51na0LOjOJuHPtnkQhm0g3xWK1RrMxMFHjzxO2vD/QGHc44o3cx98b7+cDiEEn2HuYF2HfqpADbSpa9XqE9A69w2KCO1UCJyj75bMbdJhDGAdhERD8j/Msx2KsR2HWV6wptdK7lCAmEcDHOEN+YxThyNJgi8aIY9FkPbZEyh/xuEuTyMQzgpOZrXziL4i/faC2vr72ARwuf4KtgL4Gr72FD+IQsqHjRcFsFDiGjFQHIzWSdngo/LLiMANCYqm865Duuqel3TQNbdFFv2PYaqWBXCLs2Bjd7NZJGzroSreFQ20ptzvVFgq3pV1nSl9aUy5XqhXWPX/tDW6UfxLGX4MOFKviUa+bzIJT1tuLGEYegyWEWJYsIzzdisKcPEo33AJZpTJZanfQ7YiomxBiycgVElbaCLoTdoYsfw4zhWYrFVhs1TTnGCKnDnsQ5tTDcKMj9zy/e/flcwsXnru8e/fz94xcyw1vbClsmFdXN29DoWXjcI75+bPin54cG3sSu559DjvJJ/HPz33h5UONjYde/oJ8JXv2VbARdfwjMIlPFg1Wi9lkrNZpMOKVOccMoHUMaCHoIow9D0ugDxFp4hATRxxn4MK8PPmwQgq/m8l2NKvoTISumJmOhONgkWJlWnKJCHQ1EhFLc6sij7jJEnFEcDVOsD+t9lXbI9r5+OmXMHf1t0+zcxtbHtdrLfqb8YH3LU9Dz0ugt2bYywb0ZNGMUSYVj9pt5mrUgBtK+lNXizlWD+NhggjUguXAyEhbAqYEwRZjmDTsD8MYmLAgzzI7lYlQsxzZ0mSZxcSQCTd/ADUVqFiJi1zkqWNZeDUYpCCSdwZwpNDc0op72AIVB4EuSz18Z8Y3Xtg/s37Btg7xuw0rM3hvqv5q2OHC32ld1hkKtg03jO116WujJusdptHjD/NPdm7/zKqFZw7v6xKfMJrqEvcv8rS48FNtN23c3N68oMU3Pi8ZYV1bvrC1QORjHHRiJqzjTOI9MOrqaGnO1dVmYxGfx2ZBM/FMXcl79GCNUIU53oVZhg0ijcALGh4EhmM5hs0jHnEMz5FZCwJZY620xixbVnat4j1u3BXhFDRIIH2Vey11BPZBA97jb+oDY1kxpb7IJaKt3I8gVmxKTWtLU97pCrJEKemuFMjuJCs2Z/fGB/d0hzqXttxxbOGZJzbueOjgkuAOf8Cb1luzXSNtvat7Q86BEztXHJztv2Xd8n0uQyZqVnaqfdOZBf1b57dY04/cvv3C7o78+nOr6gxOR2xWIZKeOZJuXtoVvYjD7QsbNm9dNVjeNrBlYB65jfzDyIyc6FzR6HSYTXqdViPANEvyH7SD8oF7wGTeDBFC8KQceHQq8IpNk6mIXjZXkFIZ50CpVQREhAs8NcXE2xCvg5k4dTlYUWrc5LAL4HJiloik1iyR6wj7+JNez4lXJ77oSfIe5rE/v8rxYi9+ioncYw+I5/G6kOsI+0lxcXgoNfEpyd/MA9k0gp/Mot8WzdlMTSIU8LqtZi1xPMocO9M8w+MUZnknhq0HNMFz4AQBTSCexRQygCCUsAwH9omqr5UBIZIWoP16XQAbJqKcVHVW6sBBTEZx5kfiZRiOSJ/SB7lENLJbEGIRtkXt0aj0SQ6BypymxhZhX+ubL+5pXj+y57H9XSP3/nDfrEM3r4jPc6c8TbPGi7O29Mc+dmrrts8dBHjRXZgp/sw+6+CDq/Y+d3rIX98d3RoNJ8O1C3YU959K1jLPISpHy2CNB2GNA6gRnSeWNFcbj7oceh0K4EBJkuI+gjSIJIGVQ1SViJ+gesTIyq24CZkW+maa1QwlWgehLdZdj0ylooykoswkk0lWR7KVuBNjI9b0YGxXVkpypcwXF31+/5yhO5/ds++pO/oXL8Nj1v66X4mLjR5DZp34m8iMtb2dG2ankgPrOzvX9ifY0y07Htq+6dLJeUOnntlz0yv78E/c0Ym3LUGzwy32dm0YqEnNWdfes6E/npq9jsrmWhjxHFg3C9pWNMAdC7IYDTpNCUvYZZsPiIAsFEIGghKkFbKyRMUQcQ1EOk2I4J0g6bVAAAThi7FYwSLkooAHUCwNTDiLcUsrKFc35uY4qiZes/QUnmAaYtmJea4of+Hmhk77+5+JNXIjsxqjrofJPrNoPuxzB9j5EKpHfehK0dvYEAlj1Nne0NfYl64J10fqAX+GcKhk73NuLQP+LKiFfWIZjvozni/hIw0MkJh5sLAEISnus1bmImLPUbFX8at5ADWBFLR8ADkioCSm4iNXWRx4WQxyuFACg4JsvmsUrREIqLKpJIN8Z2bd8vTJwaOntm3tO/jwxo0PH+zbtvXU0cGTT9/SvbI3fHLfvpPh3pXdXYvyDm/zwtbWhQWPI7/I3LXzgbXHLmVrH9qz6NzWzs6t5xbteag2e+nY2gd2dl2O9YzmDxw6dCA/2hNjHkj2jmTTQ+3RaPtQOjvSm5R07Q6QmYV0DxrRFyRdS8Y9LtA1WPeyrgVkcwurwXCowvVZZNut6FpUpgWzzWG6QyouxX7XyUSgaQU1JUKyNZIREVdeWkyXtoywZaHrwa1GjEsL6SQax1jn3rt71pw7nty569KRPle2KyF+29KX/T2+bAka8wexKT5zRUvbeG/0yN6uVcUIM6N56+e3rPvasaGBoxdh+XdtLYgpd4RpdKTs4Qi+1LmqGE0Ax623J2eOw5B3Q8zxJfaPFLP/dhJm11HMzrKyRTaGKiILTo5CrkPhkCjcH9hH8gP7kCIDBrSMYSWVLrfTyEDVNF1Mw41dJ6ixTPq+e3KQ80FBD/OnyVEQkUPwTfzHwHZVA3Y4UzRASGDQ6wSeKUcFARvAWuryiegghoigPkSiUEM5GFKIIORsLlMSIhMhKqZU7TQaLQAFaDeVOUxCAUwusshFIAaoYSMsFbQIwIUcrgHTzn/sp7G6qu0Tj27X1kf/kWnDNvFe/OOLhoDR6KuOeXGN+AtXkr9w9TD+l/CypqblEVjqT4Bk/wDmZ0NhlEZPF512O0LpmljEHraHXA64DxZYq8y11oCpBeI0uGzm5NCOYiVMLQ/GBlyychmZBxaSQ5JvL3OXOUzU0zXdkBiTkDFWZqLmXloSiIcU/eOoCED0rliyRFO+BQxcFn8Cv33uR8e7gr3r+nBm4M4rR8V/w5a5m7p9weLG2eIbr3zs3LEzf+AvtGw8N9a0amSmq+/aygd2F5lD4vJ418K6+rkF/3c37ti9lnifnmtv8AawT3Xox0UrRjWJgM/ttJg0PKrDdSXE1QzbCsKMeYZsLfHbeQHTqTWU0REYqpKvsOIS1MrfgJeBrwxX4WUcZMWLnR+OCRP3ESsxk4sCrvIhLHCxaDxJgu6WOAH1FMBXht2tPZjb5zRvWy5e+88PiteeXLf9CrZ89cE3R8e1HqerYWj3spu+flt///4vrWwdm9sXqXLipZa9O/btvILND34Zm67s2Lz0iMEaz8Rnn3x2/6Hn7ug3eNNBnV7CskQmwTcjPfpS0UokC+mrCF7nYfy4tLYJOYkgZb94RCSC5ynQ4giGrYjHY9AGXcMPRZkKX4kUQnLQwtrrUHGwjhRmSdTkEuFllBEhgTj94aITt+P/EDXM8au38Bf+Wdz1E3HzKzCNijnp0NmiGe7oUGlG5RikYkbkWTymMQjLGtiSKfHzxC6Qn0lTMbE01QWIgC1U0DDEzkwKrCcNnw6eCUz8XnyTDH3JKxNPkJFLct5Ncwf/WoTYJpWMhHwei6lKJ3Akf1CyDJ0BEBvQUqzHLAJszwsMWMk8KoM3gcRbZK0JHqJJnzgM2sqWY4vrdMEhWCcanJY6U3XgYInc930kXprYiJU7IRdZ/hP5llZLjMDFiMXIqvWAc2mEWLQmxyp6wGZWnO7+tjeI/6X1wOnPjX1RfOcHO7Y9j52PXcLs+HxX0u0J941smnnzY4dmDhx9/IVIAGsCjs9MfCfVmbTJimC+sn3rkkMJsy3pt86583v7jjx/52xJXp6AX5dhC1g0UhSIP2WUlTbARioouZwRpEFmvISQXUhOcpYayIVkBGGOabCN+LL4FjZKe/x5UJ/NEB8H0Y+KxmDA7/O6bRadhlFFx9WwrNQsswzN1oDFgEFwuCI6Dk9HRYwcoTNJdMPEI0h0xOpIKZ/pGMg1Ah6hQe6UxwxP5zOZB1WyCGNyYJ1XBT1B7CJ5sxqcA48J0h7Bj/Qm81Z8j6c180fR48q4IwUPfuevDfVmcbM9n1sqvo2r2TkOF/6PsGfiYX/SYKiNTqzweRmn1zVxkn9Y0Wn2d7CEPNpY1FJVRqyyYjYkxzKS8yYOUQlpbDSOKzeZKPLxy3elbEGplVzkiCZBNRWfZ/quXsTVv/41PJmOQfgWfEoTdBKPRsIeJ2AUfQmd+FmpcCCJfx5UEJGcJR1QKasxlQbTcIyOjaCTKQQUo8RUlOSqGBVYbUC/uIftJIkNEnwSoEKWHwIOuENgmguzWywATIIW/A2txeG1vvQ6y4pzTQ3hRLjBJPZz7OsvWb0OqxZfZJaH+2PxgTAbMVm1zHvj7AVvT/jqP/hDIT/bGun1XR3nLzBaq+nqa9J68KOwHm60vmhwu5wOo0Ffpcrhmjhi/sgSUNFVFMjCyfETDUJNpKHoJ/cgmEJkouVWcpUVCdOJQExlabLEVPPDIavbZtUz78IszoYz9gkDy75+N3+B1VmMV9tjfQF213vjdi/7fLjXe/UMjJZBfWBnJ/7/59srXT/ntPKT8u38xLbvi2995Svim5e3bbuMTV/5CjZ+f5v4l979j27b9rUDxeKBr23b9uj+Xubn58U3X9i16wVsOn8em17YdcsPxTfPH3j25MDAyWcPHHj2xMDAiWdh3mB7uC/DChiRT/KMxLvAt2q+0jOyoP+k+kXTSvJCKFaw5BkJrmaxlBop01ObSD0jPK+gpmEYeSkYGtUxLLU50loQK6GEEzVKugTg9iNgGl65758+PnPgrp/d/eKLQzvnxONzdg69iCdElr8w69DXNm395tGBnyX6N3R3rJ4ZQ9IceQ7m6IFRP0QQTTzq98I3sLJ8BaIxyuhaAJM3KYlQiihKiEYmLiUDVGzluCInURHLRKdeogUsIwW0LIXStCqmBLSqqWucJcOprEJSXoSn7//56d7syIF5TQm87a1Yo0X8qSWd2vvIvN2D8fs+9Q2mMPESf6F752dXDt6xbaE70DLxZ78X/8TrvJzsW9m6cz+RvmtvsP8bZL4bvVA0drZnUomY36vTcExp35u6AamGMcMxJOUDQ2TzNCbnGhCFsHFYIMv0mcrG67OSiIXH02QoOz4Uzw0ykxVAWShnJ6VqKw1DcoKULHC62M/qA3Z7ftaKnrbF7f721QePHFzd3nf8uwf777zt5sx8fcjm6Vhw89y9R6HpMDT13npx97FX53HnndZQMuRr6Es1zWpIZtuXHR1f//XbB335gexxoy2dT++4qX1OYzTVNn56w4K/2zewcA6M3Q16BhYIadAuWj/UIBl9liyjg0gNWAfwpCSAneSz4Cax+ayEKIlfAAsZIv6pwJG7LLWSLGmPU2lD5UQcwZeRAne3OCy+Lc7lL7z2fiv3o9cknHMc7F4D1Y3dRSNGdpvRoBGQB3vK42JlrCFZYGmXlXE5qOtpVjU6SGMxVLpPs2GxMgE137JDJfIMY1PSpORjkGFenX/b0jpcvfiBX589++vPL8bVdUtu+0Xz6jsXs+uvfvH4L8+PjZ3/5XH4fH7xnWuIwyZInT9N85tjRa3FbKpmVDhAS10nxnKAbCiPvdzEoGYpAwUjt0y6m5VcjY1IDPGsCqqJcb+I1erxEkvI6Irixbpc9BcTT73NX4j6rp7Lbm7fu5zd40q+N07GZ0BIG6EYYWvRkE6FQ0G/xajKYLjiTi1xB0FG8o1kHw1saZwVzSxqJs1SrOGYpkU9XpuCBGDAZPhO8s0mDR9LOQscM/wuVq99R2fSaG167NfWRxfEcjrsdZo1Ju07moboz8Xet8UrQrUA/8XLMMOI/+r58NxMZm6YXedKkm/F+TVzQuw6TxzAwa9stR5Pre1qXJIvmDs/E+buB/mq8nstpmo9WP+SbBmpfMjbI2OC0rxVjSpkQPxpuUUSLxWJSr50OEJmTVagpSkC34ghJXOmeZvXxSZs8Huq8CBv0OI6ZwwzYg7/RnzbF9GLl7gqXvx7fdh9lfkj85zJMvF6taca/zIxMTxR7bcyGYNDJyJLgM7x2n/AHGMwRztaU9TarQJYpJL8OQwscfFki8oOs6Q9qkbQlpKntE25L+8qcQ1YkURlZ1mH+PbEm6/H0kasc0WN1REX1uhro39l8hMvM3l2X9QrBrLDieRwBv/eSQKxEbD7j3AOlEItuKfozKQb6tMtmZZ4NOj3uOw2vY5BNLMehCF2RTDL5wAJgLUXWFI4ZliOxpUagdFIWEd2BPaQFkvlVCy5SuIKyBoUP0ofZIVoR1NLsT3X6YcHJ8FLGapSj7CU6l6kOuzc63SABFL/mrYjLWmBADZW7kyQC7FKJrAek0BVSkK3lo7xwG2pRIZJuqZgZB12J/vIrliqylkzd+F464ydC2q7z/3lm8sWdy3szAc9cX3dpffG717fJIaTxfaCb/t9yxPDjvBgrBC3xga29HfsXtHFdW3e4AcfbVvwUOfWTywTrUZ/2v8Y78u0RWa0SXn709fe5Fr5l8GeZ/CJotPnRSga9mZ8GYJ3SH6MkbKJJNvcSHBYMMDwnAOCO5YEjtUhDS7hOztJjBG1ggCYWn2SUgx/ZEaHxEgkoaBiZKdlFIjtU9gld6IgiqbJzKDJHC9BSdIPYTVVspLnvk5yeTdg5RFDOBKC7D1JXyzJhXbdiIllaAYPJEcJg5Xn8koULOdFmyyls14SGiHpPBwVNJYgVnDt6Xe7P7d5ydlNrT17v7ypfn6x1aMXAh7cPbyjPrOhg1QkAi3D/MsTT84Y7j/5g6N7r9w7Yos2Bvu9TnbRjE6xuTmdGT0xNn5kPk009F57k/0SZ0W1mCkaM6lw0O0k+QQZ15Gdb6oFoOXFAKVUQAusFqPCdXbiLuWUkZUrKfNHZXVwZUh4fdYyvFMzEkj4oXgoFoyVeMmFQMKpmJDGUE35kEplKRRcqnfYbfF8f9OM9TPCsZmrOzsH8wlX0DQ7vXbzzpY1jxwZnHH0u7fufayfTRvNroCrfvmRBYuOLasLxAKu8YYZNebZZ354dPfluxcO9Ut62A178DrooRul8VDR6fXAiEKetDftonuB3NhN9ZCqkwPzTMDPUNtDC/NstUqO7VRDqF0VGGpYS+r0QYykeGlQK5ijnN9umswMiIRjeMkcV1NW0yTWkjpdl1VDCuWEIyHIaJZ0Rsun3R/ERCJBgWJc6Z78YA4r+kTsbbR+0taBftGcIQRISl5wtMFkDw+MrGpZchdo1L6HNo0eanhXDA9vb8hsaG9bQZRpft2GeEfGNXDqytE9oEytOSb4Xv7bxU78D02ZzFKiSgtidB+JLv0RdCmBcthcdNckMcqkk7maXMBntwKY0aEETugUvWp2kYOhsA+YiCg5WYFZ4i7AjUh1GpLzvI5ifWRelWblK3mBEpgEqYBT6meyanV+OKYb6ZZi1iKSKYP9UGuWC4xcBKwbU7vuy/tn8tVOy8Sd+vsPdS2b0egyObVz0jft2tty81Nn5s+6/TsHtx+y4J96WxZx1p4Dj+3yJxy6L97vj/oNekm9zv749NanP7bw0qFbGpYWExK2dMEGPcH/PQqgS7ROEUAkd+qxW0kMU4rqsyZSp8I8CSrVORx61C9OjvoZQ6RyYeBLJbMaFQst45M8Bj0UyJNgI0nITTyJ75vKlHCT4wsV9OrThEg6TViul9XkcDduksRYKvEYmQAmOcaLY4HYZwsbzo3N7uaZfKS2v8GD9eIEO8fIB32b5i2/a32z7XDAaKsfbp918ep36JmJsPhp9n9xdtSB5qPVeG3Rv3ABRstHF6xeuHru4IzeeNTjtpo5FnXgDj1ZGT9Ms1+HNdomG8NoZmbBjbPBKqxBDKuR81S8wPJSftdIDlYTEdRJIlgqJTg5Cs66obM5kzsDeuDR5qfv9Ib9rZlucDfuT0Ac6SSh7lhLMN+C6/VDSLQakHmUvE6XHKlcxEqjIxcF95FwKuKwCyasHMGrEdQph/JZD/mCm3McxFuKC8IVZz7w/5y5rwHXuAMrq/TdN39ytKO1oX3V/sP7V7X33f7U/v/0jd1ty+cnc+ZIPjp/rHvHp/DmeM/iVRtymSZf5+pZ/RtnBMU3c7PqXCvgn6uun7P7vCtdXt7i7QjPu220Xh+IhwIGtsrTsmpw1rGN3XVz1xfmrA84BtpcjQ1ZS+au1fNuW5Z7/7lg0lHF84KrN+2rj9ociSbmJk9tT2Le2Ni8eE+dR9K5k4gcUHwZOdCLtI7mQA6rudpAcGX5VAgLjtpO0nkSwCufCbGHQFMqT4WoaDH17Aqco5Ry1eL1Sb2WKCmRgtqkEyTqh2OaPa7omNTgCBeSq3CTQBpJmNNDk5aT73bdu27JHcvq3l22rHhLHtDXD9sH2jffMzqxl7l79eaO/IQX+tgHD7nIvwRi40JfIpkdu7VKSypaqsyOB9FEJ3WFENxTfapInPomE5RrSYTkVZJdJm6QFpESKmIaDcfIiQ2aHkoqRLFyJ1jOBEnhY8yCSxIqndfAZ9/Ffm+2IxJuz3g8mfZwpCPr5Zj3RTD72XAbudcG98i1Azo7DfvfAfsfRP9MbW4QkYKVh8yaLWdSSXK0ohJFLGZ1iJoSuWilCEDiuqSqyhUvy0BKJp5ShCJ0Sgm6midwo1EihRsfsXBlIZUr2/SVK1i+ozmP33zNkgz9TrxsiTscYTMe/U0gZRbfNwWDbe/yL199zGjDnXaXeMIRqzalXKLR7sanXEYxA8tGdeh++HUWvrBoV7GKWm9WlTGoJg6lelKBsXzTJN0kq2FCUvmHttGyo4dRBIDBkwuPJQE4C4N8L08HQ/VZSJBYAf216IQ7tag2XROPBf0et82i17G4lAlIkZp2FkPAHKwGUBYQZFBKk1bGkFYDxpWkrXjZgNdOokeSo5VgHRmevcxTOpE3iQfIBKyUCyQ8KfGYaIRWmPIIjlaWr8dGPin7DDoPYUAPSzAk+V3WfWOFFfh0g8ns6+wbzq07EnLPGV3XuPTkeP27o4uTMxr9/2fxSGFVimPq5gXzccfWZU2DOWfzxntXEQuxfoO3caiBfNq8upCbsCi2E9bag/4rtZ0e5HHaLWayyoKyymEexNYtmS+pRIQpQlHsJievblxFR9pvZGPVtNOZQuXsnbpLlubVPozllFcxOHnVLKH+4eXNZQMKyzQSbk7aJ5lQKVbimmFdbCiEvl60OuwYgUUJOUKArm3YVopa/fKKcBQ18KVTp8rptzU3olGdf/OSxlLFW00B1jRe2SgdeeKnnHCdesa3h7HRY07UpzuZjr3PnJwz5+Qze/d+79Tg4Knv7T12223H7jh8mLMOnbly66ErHx8a+viVQ7deOTN09QvfuHDh8W9+9auPwVqcFC/BWjjAm6Tw6aLT40YI4veUJwV3XJKVLedvQMiR38fwnJOmYUphIpWYchxopakRs6Rm3o/A6FAzEpBXmMRIRW+6xI+aWQlwWqd56nX55PqpsXw8JT/52er0Dym9scQ3qrM/JIczZcCShZiUAGJ5pmwq5L7KORybhQY26jROssZiq0zhnPy0O8rbex7crqRxlt3a8Ceav5FDzmHxEj/idK2ZvXzg1PM0hVOoF1dyD07N34CdYK0gA048RO2EEzltFrOR7D3VBbKFEb0AmuigiRFWPnIsWwpMT14RYY8S/6oipNtVPq1NTAUuHdOisRIQswoxw3Isk5lqXSSW0jtI07CorYZyjMokPeVbJNKd7iksN8XgyKxS1ATWfgobl/9gPlUiTtlEKdqSLdV9ySBvar1/5bx8mLVbTM3Z4Z1JjvFHD6/ZGXvaajIuXTRxHHrPXHuDTYGNkmulqWQs4nVPrZUGb1wrtd+gVhr8G2qlwf8HtVJh+lIplepSrZT51yqnxZpu6a8fXJKdPb56fHa2ZctnNxQ2rVoQbNcHXa50y2BbbW/alp29Ys2K2dn8uvvWbHu8g+0wV9s99p58pC7qC6d7l/cMHVnRZIvmfKstVm/Q64jWueM5aMrOXDurd8/SpoF2GHvNtTeY3/FdKIoxOfNGTnbayOuA1QIH96LU/pkIWtBhzIZhrlQemGYCeuWUkxTSg7mmWRNrOWXWNIkHEYAo8PkKXlTBWtql67CSZccCi5XTuBKjA9Fd+jA8CMmnQWVeclVSLHw0WZDOw0mYlB4XlE6zS9kWjP/bqXu32ANfbeYCzmPYKL7VkHKFXFad3qgdarnL/OlTTLfXu96H3Xan+OzFiX9qaNEb9Hr9wbocsTW7QK5f5xjAIi8qmMRuNVTptDxbxiQwJngQOP4g+H85fFEqcmpMMpUO2glx+bChgkmSk2hl2TapqB0U49WVCek71sQbEzFWztNUnCHkFZhLVqillR4LKiUMLfgmCkTeJeAkPGt4rGnJ8eV1HDOxb/Xm9jzzh/fFukXhQsLRvuWeUeYueBBEc1wA1sZK6spWM1dxvqwKK1U946SqXrlJXdOzTLorV/QiMayq1NItZu78rbjlx76E5gWLS6dzWV/SxD3Pc4zXPvGrhpW53MoGJm73kr3TgN+rAc+dQ2eLhlxtNBwKVNaVa1yqurJxSl1Z3ayuK8+9+CNSnJymOQsT8Sj36Tuz9KyB1CajItvk+Uz6CmanRj4wzwpZrLniT/KfNJg0eo/xa0LcvcMXFx6pdlRpLNWf4ZOeZ8Rn/kvY+LTOxAtG3TPG1LPSQtSNZrOjdUzS7oVvP82OpLOjObIs74u1zEigMxDsDE5cqpXPXYRhD/3kVJffazUbDar6s8thEsBIykVm4+QKtKeiubIGHVO33bgKTRdEmb6OhpOgXNLbAwfEb/7V5616hTfpHzN4bb8XH8dr/+qL6P+7zvx9fdj9GmPBb5os4qOWqAUbbVbRO/E//Fa8Ke4WX7EEiAwAXgzBMJxoe1HrtJP3DamMErRmN/JMhZCaJSElM3fKbfLbHZSEymm4zESbpEgSS5Fk+agaGbxtiujiN/Sx+FPfF9e9Ggxrf6k3C1qb/mVtwvWC+AevD3+efdJvnfiLt80faPEzNhBijPrZk8x6YTeqQ8fIW0apZDRM342uw3XU/rQSiJG94YvLZTgjveac/Vtec1bBeZN8XkJ6y7kXV7xHm6yHVry6Y0Vv2JNuCRzzt7iO+0MTv682/6Mz5bfUxCKpar3Hxes1Gyz3C7ujHQty6Vk9HcE7tLqgZ2u7JWl+2dnY2OiK10VCVivGpr07aRw+xB5mNsI6dKNvkXebWwuN9elUTTIc9LgsJtSNu0vvus1oxxpBC+jV8RFeJqYvKhKjapdeSP5b+rjOC8mllRMmv45M30ZukV5GLuU7S28j4y3ty3vCze1dPbmh1Q0to31527DTmjAKZnfYUddgjLRnMq2h6pqaWFqvc9v1phXa+oFxYXekpT/Ru8xtH+zsGev0O+qH20Jav95tM+RjvrhTt6/aFXUkshGv3caa2pe2+aScyxqQs4XCVlCBrUWDmb5GRE4BUFu5iODpKpZ6FNWfA1BXCOhfDMhOpbn+nwygltDSSs6sg8y0Avx0RB48yw+brSY33/qnT+0VR9h38JamboNBO/cHE3fvKdU0OB//MxRG/160w50wCofokXAHPZlVOu9fZzETQYYtVJc1aPWvXNbQCEwlVlcxEQryXgpSa1C1xCJj9a9MYiFtPFeYnpPqXmEqdUVBhA6OrhVJ1sEvXp2QUVdEnKqSCHk7WyqK9Bz9/onM8rCWyUXXnRiJMYffFU/IZZHI6gf39+mqjrl00b5NfZ6rGnaQlkbkNW3jr6AQjtEcVwjRJXXbAVWayKpS3UrBbNOYlL2CqJykqibVCYSkP8NAslxMKWFFt0FmoG8RlcLZ6zApQFJmIo0CS95wS1awMoyUsGKoOyZPOkwO7U9lYggNQ8PeMj+V1GZlWPRQfIyekaPBbgV76TlMKdydug/0DDkprgoB3OSISfvQtO2hXSu+PHL2ncKm2C373/43eQ+yi/5ub7/hvTm8gRGO7M3S2tT/Bab12M4AeNpjYGC4A4OMFjjgDMYZTEJMdcxKzP9YCliVWPexibHdYC/ikEGBPZwanNc4r3E5cM3hjgDCPu4+Hi2eHJ4vvAG8Z/jsgPAUfwP/GQE9gTqBP4J5gsdQodAW4W0iFaIxYlpiG8SfSORIPJF4ItkmeUaqSZpPeorMNJlpsglyYnJn5KPkVynYKKxR5CERTlByQIJTRiEmVLZT/ocbAgDEUquKAAB42h3Uv6scVRTA8fuKBAub/QNetzzMGl9wYrLZnSkM7Nud9zbI7izvx+xOYaGl2OxqYEmnhdZWopAmfQhCSKFYRAjoCyKYgAgBTW1hY5fjd77Nh8udM2fOuXNmUko7KV38N+3s7F1M6bX0Ml1InXgTu3ET9+IZ9jTTQbqMQy1SF0fxA47jLk601Ao76QLZOuT5BXuaaT9u4UCHcQeLqLGO27iMR9iw5glU0iXDOfY00358hDfI1iXPKQ7jayziCOu4h42u4zpudIuX6PEW7sZj7JLnEvX/iBMtdebVuVbuLFwf6xnuU9Vf2NNMx/E7TrTUw3iCletT6tmntoe4pPJ9KnyYrqQLr14iJ4F7cR97mmk/ZjjgHK7QY41F7OI4/sCJllppHV/g0nsb1+t4Cze6xYxTfYYdasg4gXPsxwMcUG2WcnrJeMr9dDV1Xv2H3fgQR/EUx1y9ynNbS63wGpX/ij3NtE+2a7yj89T3zPuc+fvYnnmf+AfY00xH8TqO4x2caKlHMcWZ9861cn/h+lhPYo1nrmuftXRnFZ9iw84NaniKXboeMKGXsRMF7sa32GWKBlT1BHua6Sg+x7FOtNRDuh5Q2yc4M8NcK68uXB/rSXyFp/EbnrlTx0+4iu+xcb1Ob+NGtzi0wiEV3sFufIkj7h1SyXOcaKlHfGtDntuuT+JnXHvvRreYO6u5s5o7q7mzmjurubOaO6u5s5o7q7mzmjurubNatP8G7DCHBed2p/0L8MUVzm3h3BbObUG1H+OYN1LwlNZSj5jnghNr751r5f7C9bGexAbPXNfxDS7pseDEbmPjzpp3WdBj6xZHTPV3WMefuIx/sHG9dn+jWzwg8i4OeFMHfFPPsY4XuOK7PuCuF6k0pjSmNKY0pjSmNOaQ03gXO/EZrtMHuNEtTq1naj1T65laz9R6ptYztZ73OKXHONFSK5yZYWaGmRlmZpiZYWaGmRnmRs6NnBs5N3Ju5NzIuZGVfVX2VdlXZV+VfVX2tTBmYczCmIUxC2MWxhzT9W0cxd+pdl0zCfdwzNWaXlpLrXBJzKO0stOVna7sdGWnjRkaMzRmaMzQmKExw5qr13HA17FmrluL9AYn3u5v3N+4v3F/6/7W/a3723b/fwy4TDR42tVWvW8cRRR/ju3Ejp0gRRSIIhodBWflvGdHqZwqH7JkyUqiJEo6wtzu3N3odnc2M7PenAsaqJDo+BsoEQ0SVQr+DkSRiooKUVHw3pvZ+4gTRJBAItbdvZ15H7/f772ZDQBcXSlhBcK/L/ET7BVYw6dgn4O11c+jvQofrw6jvQabq59Fex26q19F+zyufx/tC7C3+jLaG/DB2ma0N+E9eBXti+d+mtXaQp+Por0N19e+i/Yl+HH112hfhg/XvkYkK5gNVt5fexXtFdhY/z3a52Bj65dor8K9rW+jvQZXtn6O9jo82Poj2ufhyvZxtC/Ap9ufRHsD9rZ/i/YmXD3/TbQvrv8wq7UFe5e60d6G7PLtaF9a+WL7ZbQvw43LF++Yamr1aOxFN90R1/f293bxa18MpsJPH5hclpk4rifSnYq7p1plpzoVjfZj8VA5ZU9UJg5N6cU9WSjROZbedBJxrFNVOtyqy0xZ4cdKPDo6FvcrVQbv6NATT5R12pRiP9lPKFhoJ6RwEjetHiKCSg1lqsRQFjqfikw5PSoxsS5D1roosAChJsBPpXWy2R1Iqh197Rn03QBTFArLiE7I0aGUSFe78U4ijrzwVisnEFEqrRrWOVYfSFQDwTiDXCvjVem1pI3UlMNcp16XI1FZbaz2GHwgtBdubOo8E06pQjyvtUeRvMW6FWYtfUc0Y9SkdoHSwGSounrhxaD2ouHITLsql9NQFDOPdClzRCe1d8vRubQjpOv0qXKJeIzypLl0TqfoX1lTGetRatcTWNvrtEZ/xH6inR7kqlW0riplU0m9GekTxWu58l7ZobGFC43Q0oqxtIUpp4LmQ+VqRMok4pbnCEfT4HWBWQimy5WazLuaGzMRhZygvupEZ6gDB2GjyZA4HjQJjXRL/aYm9zBAEVBTj8Ykb2YwSWm8GJo8Nw2iwW7U1nJO/M6CEE4VetcaGkcaDC917oQZLrBzgS5XlmKoVE7NRJcGefpxD6XWeZDDeWtwD3/q1NdWkbhEA3l6OUB1fFCFyJralcq5pD1KYRbbUTwI9W6bPDsgfvsLx2Hvxk3xVDmEVl4LcykMnh9napsqCtulsPmZwYnIVCHthHm95eQm/+S0d8feVwf9ftM0yKNipyQ1RX/n37kIZgVdanXlXeJ0nhg76t8/PN5J3gamPe6uH/A/a/H34Q4YqGAKFjSMYAweBHQhhR38vQ57sI+f3Wjt49oAfQV6TeEBRuYgoYQMV46hhgk+OTjFp7v4rUHhDv2muNLgr8f8Ah7iusOPhRP2EHCImUqufA8zFLgqoIMZJa4ZtBLOT3kU+rkYVXNlyiM4M0U9giP0FHAfOZHvYu7lDD1cecLRDtcN++5jJfq0lQXuOPyW+HHMNODWMIwaUJUh7qRcfcjoNapCGmXMk1QtI2LNVeZYa/QuIoNW61bhp5jLctUG9R+wsiHLcl77N7TvLqkpuGZgQzov4ujMUIbuEv8xzgJ14IhV9MxfcWzQKGWkpEONEYE74Q2zEZRx6Bn6WqHluQse88hZRMo9GHLNlPdKZEj+lvtjeX5C5QNG6TnvGPeobsZPCv8KtJ7jmuY6xJAwB75VxErVOzyV4zgn9UzfwH+AebM46wpecLUBenmOmtfMWKOK2U6XmJp4pigf8RQRB+Fyf1k7Z5Sj2F3q9Snzpi48jtOTspfj3TTmJ60MK2xZK8Oce7wj41rKyOkp6H7C+DVyyznv8ozWGFkxjjROIGUjTie83/pRrGelLPaQ6hfMcX4iNNcU6C95l7BN+WyF+0NxjtFsZojrrThx4zhD7d1APIqIpVXTcbzCc/Cms5pjPcN7Be5N4vwqZp/FeZhXCie6XZHx9mjvhIaVePv5bk9yL1ZQM0VpakZ8B4bpzXAlICn5VAjWLme0TdQmnI0amdgFnMHOlibC8exrvC0sVwq3Y3tjeJ68nKuZeH+d7Z1b6u6cs2RsirvUnsyQpYn9pGy9ONU6ztK8c54xhbjwVLPCNTNpJ7fthoteEqcyzI5fmpW2s4ZPTskRdDpefyst3ouv34oHS/xuc1TGq+277s1vhz24ATf5flaMkXxKuLZ0Xwo+heFNY5gjTXRbbXdW7U3vmXBHZNxLUnay0K93e+cm/9m7vcu5PdY6gD7+NfyXxDfkPFPCt3yBHjv/q/8RnGXoMI5Urfj2STgix1/D93Yfqx1idnpvvqsyr7/dHa4t6v/sjP79PwF885VJAAAAeNpjYGYAg/8dDAsYsAAAMb0CKwAAAQACAA0AB///AA942u2cfWxUZRaHT1HcUEFKF8mqgC4MLCJFKHWAUmSqCLVUtiJYq+xmdoOJWRiZkGEt2DEbaEvbEJs1pZBKpQHKRz8SUqYfVKZcygW6caYzEYcZyQ2YGSkFqiSw6S6J8e4zpbrsP2aXBdOW+8fT936973vO75zz3jsfHYkRkViZIekyZOGijOXyyJo/ON6Vx+VBjouuS/T8v7djZMjqt9e9K4/0/h3N4ej5W39juG4I7RCJzRwrMZmu3n4b5fshSQ/86YHvhiYO/edDZb9YOSxxWCi2Lbb74Y+GvzO8esRfHmkcuTJuTNzRUWPia+O/Ha0+en1M+6+KH1v1WM/jXz0x/YnCJ8Jjp43dONYz7vFx74xrGz92/LLxX4/veTLtyXNPrfl1/IS0CZ0T80xTJ1knVU/6++SPJmtT4qccerp8at4z7057I+GF6dOmvz79u2d3z0ib8e3M0sTkxK9mTZi1ata+WV3PVZszzZ+Yu2cnzy6cfXaOac4Hc0JzE+dunduZnJT8YXLXvBfm7ZzXk5KZEp6fMr/j+eYFDy2YsaDYMtryR8vRFz548Y2FiS8Nf6l6UdriD9JcL29MP7SkM6P2lfRXupYW/PaovCLD9FQZqT8jcXqWjKKNZ3+iflZMtJNpp0IiJMFcmSbJkCImWUC7UG+VRXqlLIY0WAbLYTXX2hhvLdjZ3kDrhE2MuRnyIB8KYAsUQhHXlcI2KIPtsAPKYRfz7WauPbAXqmAf7IcDcJA5q6EGaqEO6sEFDdAITdAMLdDGfCfopzL2SfZPg5ftDtozzHURWzvhMnp0wzW2r8MNuElfQ7U7Uc2EQiHUCaFOCHVCqBNCCQ0lNJTQUEJDCQ0lQigQwrsQ3oXwLoR3IbwL4V0I70JYr2G9hvUa1mtYr2G9hvUa1mtYr2G9hvUa1mtYHcJqDas1rA5htWbE8Y7iOFOGcjQWRvQql4tiHtTyoJYHtTyo5ZHZeobMhWTdKSl6tixgO1vPkTf1I7KSdjXXrKG/jf5rwc7+OvY3sJ1L66Qt4lgpbIMy2A47oBx2MeYxxjkOKvteOMOxi/TrhEuM0QVX4GqvF7l4kYsXudLD/m/wIov4u/EkC0+yyINcciCXHHATf3efB1vxQJN56JWiW2W+7seTrViehbVZWBqNq5u4uomrm7i6iaubuLqJqxsrrejtxjKrfEHfsxCCS/Tr6tU4FwuzsDALraOWRTV2DxKN18tQ6mQYPsXSjoCRegrebEXnFHTOknF6hYyHCcRjot6O7ll42Y6X7ZKgr8LTdjxtp9byqbV8ai2fWsuXl/WwpOt/lkz6vgrLOPYa7XLaFbSv66WSpX8ub7CdrZ+Ut9B0Je3v9CpUaZc12GLDjrVgZ38d+w5UXw/v0WcDx99nO5fjTrY3YddmyIN8KIAtUAhF9C+FbVAG22EHlMNu7NkDe6EK9sF+OAAHoRpqoBbqoB4OM7+LtgEaoQmaoQU+5dxRcEMrHMOn49CGHSc4rzLnSdrT0M55D3g51sG+H00+hwAaBOFLuIhvnXAJP7vgMnG5QnsVutm+xrnrcAN6OHaTeZ4mN88SVS/5eVaGs5aOoB1JboyCeI6bYLZeT262UzlhcvMQlaOQn+1i4XorrKHPOsiFTVy/GfIgHwpgCxTCLvq20Z6h/YIxzkIILtGvCy4z5xXaq9DNdg/tTa5PxspULEzFulRyzi0T9OPkmJf88pJfXkmQOeSXl/yKWmuTOfSei3/JejkWp2NtFrlTRd5Ec8aLxankjJuccZMzXqxPFYdulvWwgWPv0+ZyzMl2EedLYRuUwXbYAeXwMfPshAr4pLfK0oljFXGsIn5e4hX1Np3YuImNG09T8TQVL1PxMpWYuImJm5i48RYf8c6OZXYss2OJHQvs9LbT287Vdq62c7V9gETuOSy0YVUGVmVglY1VQmWVUFklxmOhjZXhRVYDhdVAYTVQWAVUVgGVVUBhFVBZBRRWAZXqV6lmFSttWGnDShtW2rDShpU2rLRRhQpVqFCFClWoUIUKVahQhSpVqFCFClWoUIUKVahQhQpVqFKFKlWoUoUqXtqoOoWqU6g6lapTqTgFDzPwLAOvbBKHVx686sCrDrzy4IkHyzxY5sEyD5Z5sMyDZR4s8zCqhxE6GKGDETzoEsddaCJRmQxTIRGSYJEeQIsAWgRYGdvRIYAGAVbAKjK4ifuBhyxuIovD5EkredJKBofJlVZypZVsDZOtYbI1TLaGydYw2RomW8PoE0CfAPoE0CeAPgH0CaBNAG0CaBNAmwDaBNAmQCY3kclNZHIYTQJoEiCjw+gRICdbyclWcrKVnGwlJ1t5Bhv6/dcSCyNgJHUbpy+VUbQT8HsiuTMZpkIiJMFsPZP8TKVOs8nPceRmKgqcQ4FzKHAO78/h/Tk8L8LzQ3hehOeHZA3j2xh7LdjZX8e+Q0+gfhNQYin1myC5HHOyXcT5UtgGZbAddkA57GLOg4xfDTVQC3VQDy5ogEZogmZogWPYcBxU+p9k/zR42e6gPcN4F5mzEy4xfxdcxv8rtFehm+1rnLsON6CHYwOjkqdj4dsy8vt/yCiIZ9sECcRrIbFdhFWLIQ2WwXLYxPnNkAf5UABboBB202cP7IUq2Af74QAcpG811EAt1EE9uKABGqEJmqEF2hjvBP1Osn26NzvDchkbu+Em5waGvmOoDz/14ac+/NSHn/rwY1U79zIvOe8nz/3ksp9c9pPLfnLZTy77yWU/ueznXuTlXuTlXuTlXuQlP/3kpV/e/nENjvuPddjKOmxl1vredXgy7VRI0KN30npmryeyw4lsEpFNIrJJPKUtYX22sj5biXIS67OVSCexPlt5SnOwRlup1Awq1cFT2ntUawZPaYVYX0+1ZlCtGXhRzzpupUozqM6Mn1zPi7i2FLZBGWyHHVAOu7FtD+yFKtgH++EAHMSmaqiBWqiDejjMvC7aBmiEJmiGFviUc0fBDa1wDNuOQ/R+cIIxVeY8yXWnoZ3zHvByrIN9P/5+DgF8DcKXcJG+nfDDfeMaXIcbd+0eYjyRD8Yn8iV9US2+LapOoqoRVSdRLSaaTxHJYiL4VyJXQeSCRC5I5IJELfreRZBIBYnSZ32R0IiE1heFaURhGhHQiMC0vghoRKCYCBQTgWIiUEwEiolAMREoRuUKVK5A5QpUrkDlClSuQOUKVA6ichCVg6gcROUgKgdROIjCQRQOonAQhYMoHETJYpSsQMUgKgZRLohyn6HcZ6iloZZ2m1rO29RyopaGWhpqaX1qFQ/S5yg7OWAiB9LJARM5YCIHsvHUSg5kkwPpVLaTynb25kL0ucrEsR+erW6t4Leerxbqa1HCihJWlLCSH5lUtZOqdqKIlap2ooqVqnaSL+upaCfq7ESdSqo6B4V23nrewgYb162F3uct9h285loP79FnA8ffZzuX4062N2HPZsiDfCiALVAIP/U8tht798BeqIJ9sB8OwEHGrYYaqIU6qIfDzO+ibYBGaIJmaIFPOXcU3NAKx/DnOLRhxwnGvPUMZyUiViraSUU7+57lrOTlevJyPRGyEiEreWkiL03kZTZ5aSIvTeRlNpGzEjkrkbOSlybyMl3MREvpi46PyPiIjI+o+IiKj4hEiEiEiESIQoQIRFD/G5Q/j+LnUdyH2gpqK6jtQ10FVRWU86GcD+V8KOdDOR/K+VDOhzoR1ImgTgR1IqgTQZ0IykRQJoIyEZSJoEwEZSIocR4lzqOADwUiKBDBcx+eR/D8Gzz/Bs8VPFfwUMFDBQ+VfvjO7/3z7sAv8dSFpy48dWGxRp1+i9UaFruw0oWVLqx0YaELC13MpjEbayrbXXAFrkIPjGG0Skar5JlYY8RKNMlHkyB65PPcqzHDBVYBlRku8AwcnaWSWSoZuZKRLzDyBUauZORKRq5k5EpGrryHI8ezMlpYFS2sihZWxTxWxDxWJwsrkoUVaRUr0ipWolWsRBYq1kLFWqjYPCrWQsVaqNg8qtRyl7UcTQWoVIBKBUTfu4i+b6GS3SrZrZLdKtmtkt0q2R19L0Ilu1WyWyW7VbJbJbtVMlsls6PvN6h32T4jc0aQLTlkSw73xAj3mQj3mQj3mQj3mQj3mQj3mQj3mQj3hQgZk0Om5PTehat+7BnPtgkWMcdiSINlsBw2cXwz5EE+FMAWKISDnK+GGqiFOqgHFzRAIzRBM7RAG31O0p6GDvjBmpscfxBrjmDNEY4e4eiRe5B7/c/r/nfXGRjvKhifit7Jp6L9+/PE/m2dUReDty7iUc2MUmZUMqPKTFSZiSpTUGUmXprx0oyXZrw046UZL814acaTKcxuZpYpjGS+iyP172q4e34aGTv4VvL755Wr4anhqeGp4anxTZt79URrWGlYaVg5uK38/78zMDhGMD4fHeifjw6MeuvPn8EYo90/n10ZI98+spEPxsg/z8j973PQ+8lX43s9d7ai/ffvbNy7bJrAyA5GdjCqA3tKGHnFbf/buIKRTzHqKUZ0YGsJtpYwsgNPc/A0B7tL8DaHmRzYX9L3/4unmPFU3/8tluBPCbM7mN3B7A5md+BfCf6V4F8JljgGzN3CeE1jfOezv37n0/Bs4HlmfIflzq0zPms3fknF+AWO/+XXIYzYGxVjVMzg+c0awzrj6eHnrepH78m7PTEx5b2/CBgjw2VSv3zvJ0Y28so/Vh6O/oeKxMkoiZeJ6DWZLH8an6fLs5IosyRJnpPZKDCXbJlHtsyX58mXhfKSpMnLskSWSqa8KsvkNVkh2fKmvCUr5feymlfxNlkrdl69O3jlvoFX7LnilE2yWfIkXwpkixTJR1Iq26RMtssOKZePZadUyCdkSKXslj2yV6pkn+yXA1ItNVIrdXJYXNIgjdIkzdIix0SR49ImJ0SV0/I38UgHEf9CzkpILkonr6G75DKvnq9Kt1yT63KDV8w3e3/X8ea/APY/4foAAAB42k2OwWrCUBBFz01stEbT2JbiqsuusurKlUgbCgXBjT8QShFLKJUkbtz5m5Yq7Yfo+Aiki3uGO3PfvEFAlxFbvPRlOifKs/KTe1rW53jEt+KZa7xMFwRvWfHOg2OSLxcZj46jovoqGDum9uS8v6H+0avp0yFmWHeH7ieR1H5siSdCXaqrUD31FelKsQa61o3NJ6aOZQJ6CqxO1TbOTIlt3lBSWSLkmQ9WrNnxzQ97Dvzy5255tay45Q5OH3ofwgAAAAABAAAAAA==');
  font-style: normal;
  font-weight: bold;
}
@font-face {
  font-family: 'Lato22AB4CAF';
  src: url('data:application/font-woff;base64,d09GRgABAAAAAE6UABIAAAAA0tgAAAAAAAAAAAAAAAAAAAAAAAAAAAAAAABEU0lHAABOjAAAAAgAAAAIAAAAAUdQT1MAAEBsAAANXwAAS7S20R0QR1NVQgAATcwAAAC/AAABDlYuVAVPUy8yAAACEAAAAFwAAABg2a6qaWNtYXAAAAOUAAABBgAAA0gShAz6Y3Z0IAAACHgAAAAsAAAALgb3GKNmcGdtAAAEnAAAA5AAAAblclpyQGdhc3AAAEBgAAAADAAAAAwAEgAYZ2x5ZgAACKQAACuGAABYQNAegR1oZWFkAAABlAAAADYAAAA2/JzyI2hoZWEAAAHMAAAAIQAAACQPtgelaG10eAAAAmwAAAElAAAEPDq/G79rZXJuAAA06AAABNkAAApcKQIryWxvY2EAADQsAAAAugAAAiwwtkjkbWF4cAAAAfAAAAAgAAAAIAIGB3JuYW1lAAA5xAAABoUAABAmqrwz63Bvc3QAAEBMAAAAEwAAACD/dwB4cHJlcAAACCwAAABLAAAAS6YHlRcAAQAAAAEaoFnz3HZfDzz1ABkH0AAAAADKk15wAAAAAMrfLoX/RP6TCLkHLQAAAAkAAgAAAAAAAHjaY2BkYGDf9i+MgYGT6b/Lf2eOnQxAEWTAyAkAh7MFbwAAAAABAAABFQBeAAUAAAAAAAIAIgAtADkAAACQBuUAAAAAeNpjYGYRYpzAwMrAwFrBKsLAwCgBoZl3MVQwfuFgZuJnZWJiYmFmYl7AwLA+gCHBmwEKSioDfBgcGBh+M7F5/atinMC+jXGVAgPDZJAc81fWmUBKgYEJAIhoD4542u2NoUtDURTGf+/e896G4QWTPJZkqEFBjDKMMpbGEBlDhmGIyDAZxCQLIsZheGFBRIbpJTGZFkSM/gVGWTLIMAzneW9bESYW2z748Z3znXPPlUVWGMlpDN0GhOPMy5If16bMmVKIazmn5txSNfeJl0138KFZTnlW9pW6sjTymENlV7l0Pjnlh2yG+djdIjOuT+RWqCT/XBBJXfuHYW/2eEn2SnREiFKrOnsj8nLsyCOdZJbWWZZ1aZFx77jSm+lUD9/18KVLWl7ZZoJsT+9UCW2bgnpe5iiYawL7xZqUaRpoOP3Bk+ah1m3vgGacK3kpqusbu0DT1tgwXZY1PxGYdfv49p2M1r5tsck/yYSUlK0Js2OmmuoPkiMCuSH4becbQ5FEkgAAAHja3ZK5SoNBFIW/+U1+A65xj1GQoCFRccUtGoIYl9+4xj1q4Wv4NJbWWtnmVWxtLKwsJieDEQSVtHqGe++ZmXOZy2GABlx49xiqGNBOzIvgmxd38vpx8x086kH1jbBjEZebaFZupY12onTQSRfd9NBLHzH6iWuKwc/uhGKYEZKqKdKMqo4rJphkimlmmNVujnkWWGSJDMuskP0yQZ51Nthki4BtCuywyx77HHBIkSOOOeGUM865oMQlV1zzL2B801iHLMSdc3lILCTWIpaQ52m5mWNNzgXyqsQtjzy9e9a6rpoqxZhUq/I4kLdFbniQykhl7Jt9/mGVbdkP//K3/tB8FaoMaEgAAHjalVTbcttGDOXqZklOc7ElOTHdBuxGbmouWfcSRw+aTEa0pEme5E47Q6YvS1/yHX3m14B2PyCf1oMVKaWt+xCPSAPYs8Ae4CzZM3TNZD9q9lbpTRaxQoD404pbxx+4Nf8jDXTgFynxapUG/DbziSdiTbKMuDfPr/mluL058akYp4L4tErpIxVFTtxfpRYRkrW+WGdinVnfZlnmsxdmWVUbxRuGd/SMO3g8eRLuJBcp7yThrae8xM54dHMEXNNgjVCyMb9iNb+05xG36pgX6rLTGluaFzoXMq6258v5mHxwqCtyc6zzc+xtG1aWwCd5Lysw9Czjvni/wuvDi7gjBbgxnlVnKXuwyz5erEaakAz5gWiNZ0VBqM3tk0Czymvbr/bjcX6GektUWVr+83LLpfS8fX3OKmHvza1SCqUi3jEeWeS6291V3qywZacRRtw1CO5aSlDGSm78LlJNU7ia926O/CDAyXuGuyF3TyLuG6IlbWvpfKKp+D39d9CXbbvGAzPun7Aankb8wNAr5I34K8SbayyaXW8T0xv95cnf+Rs9KR+oISo+NDRF9k1y9CCfRPzIxAfTiB/fswrmV0A8MWXDG40ppqUTQ2P8riiWeqnzS1Z6dvtYqeEABfYwlhGajp9bZRXeFLEmmhbIsr9dpditE7eRTYXEVib99iK9a1KL/Lvmceswm80wyW6CkTmwXlhuJxiPFV2tFd1M7LXmVpJfY97NJPdhW9ESYDnq4uboBVqokWchM+kmLhdSrFNpp1E4VnrWFjHIXuxDdggX2Zt4Q7W+DrJtRoxkIHQIkfZxRUdPwXLowtzVM6wt9FLyS5dHjn1TZLHujfdbGtMUN3qtlboh2+Z1xvDeOYWq+ZW+rBRR9VOLLA6qYkndUCsfEBCoe/7UaIqF+QKXZ5rFZU8NINZnm/Dq8/DhP9H3YnyUHK51gMuHue/H/BCzP/qf+Nem9NRgnx/B/sbwE/zThvfCe891bHg/LHB2EQY4/heDUcXcA/TFRk11+yEkXDeKofd1tsCUXXwBvlx1yy8TmhxRLu9U47J+NvQgqw5CRvTAz2F+K9xrumOhG+iKb3XuDcPnwnCOHtACX62a1HeGB5sEL8Xhp7C+d9YzWCeuMXAO4YSGhxu0EcehI2cJOnaWQH8wPNpAT8Vx0B+dJdCfnCXQnw0fbKC/iOOgr5wl0DNnCfS1wWti+PX6y/U3G4TmHrkIAAgAYyCwASNEILADI3CwFEUgILAoYGYgilVYsAIlYbABRWMjYrACI0SzCQoDAiuzCxADAiuzERYDAitZsgQoBkVSRLMLEAQCKwB42mNggIMdDN1ADCJ7WGcyMLDuYv7KwPBvJevK/x9Yd7Gw/v/0bwoA3skOr3jaxXx5eBzVle+9tXW3et/Vi3pVt1pLt7ZWa5dakmXLkmx533cbG9vyAjZgbMA2GGO8EcAshmAMdiBAQhJDMkCYAZtAtpl5L4Tk+xImZF/mTRaSPDJ5WGq/e24tXS21jMkf730fuNRV59yqe+5ZfufcU4U4lESIvcyfRjHUhFpRJ8plXZ0d7W2tLc2ZdENVojwSLLPbBK5EUz305dVzlmT7EGYQDiCWwQyLGxDmGMzVIYQYFjEYxRGHeC3Hw186nYBQORIEfRBptRr4W6MxaEI639CXR8lQPcWHEpAOCTpEBig2qDKQWRPS+rKD/9AYGo0WoagyFhzCuqVLv9xSbe9iGxsCjNNh4sw4WhHv4prS8WjExEQjFfZ0RrpGfsVx2BpuJv9/7GmdNpLq3jSzMpDM1EU5614D500214Vmtla2JPx6j2F9V50rUWa1liVcdV25p9h/H2toYNePPcHd5IqXWaPZ5S3Nc9qr4zH35psijdWJVFuiscPmsrnGLtdmrYFKtzsRsHZz5z/elOFrYD7oUfY0c4CsWQlyosezNr0eIb1T77SayZkSgRPktfI5DDrMIYwDRACI/FfOsxyLsR6FWLIGvyMkFQoJvUSpoiIV+bOcgX8xCnO+bJJSEiEHOIxZkY4cGRA9ipNzlAGJ9DwVJrZqTJiIqhZbw/k/caOF9Qe9ZYIF/07+iz+d++DxUDQaehxH8n8hxKOBK3/i3+efRXZUgepRP1qKV2RdixYMD/ZmWzL1tTVV5RFvqcUkaaifTKkOsQhp4AnjSIO0Oo0W/mIY8oDl8JjWINFMogflAuZ5Ax8SiCgihC/9yXyEHpgFTNXaJoQ0PlHSLUV5OY5ovjgAKs6vlUyhFXGYKC5DFJjoK6b6WmxEnjerBnDCA2T7FV5eJ+h44ZPGICQ6TLRfHgYOYe3SpeKSUeVOMU3pLgaUXZNOMaD+TkeA/O5icBdux9iEq/EnUTJvpRfv7p62a1Fd3aJd0/puWlh/zF/fE4v11Pl8dXCs9zMHjGWlBy7/Z4nffohvSi/elSffvaju6ERyrnvB3cvr6pbfvWDR4RV1dSsOL+pd0e71tq/o7Vne6vG0Lse3WO0fHzJa8LwFh4Dw0IJF9wDhPYt6V7Z5vW0re3uWAeEyIpHDufcZLJiRH2mynKME68nUbe4AdjoEM06xMKtm+lMjMDi8/XqBM+lHhjb3BAI9m4dG9KaSzduYm36Y2/ZPeovWZNPU7frFr36799bf/fIXu+s1NpPZ/rXcKAJjGMy9j9+W76Ozw33STEW8KZ3pxgEWfImmIoXJz+aMDVdt21xSeBtOuH47uQ8+9TW7mdymfvcvfvm7W/f+9le/2FVHbqO16P8JP0jvswG9yEW4k0iPbsrayBk90pfotBqB54h9asA2wNxjROcRwxPb5TAiNs6AHcfBEBjwhAwcqLErdMRtsphjRVdanJ4XbT3sDFuj1nBT2Mocw4/kNj+Q24of4k7mFt6Tm4dfvAe/QJ9zVe7PeA76PQqg1VnB5xE4RvZWNjPGPqARzcWAqZManXzFDFeyPvEkdTtR5SIcwhxV5WZJMUUZE4k3d7HNoLGrrMEab6A2aPHWzUgGjKaSYMgnGL1VQes+d2XQ5qpoDCTXrl4WLzNYjCZ9rK4tbAsnqYwZAzOPOUesKpYVwO2RZ8+66a2R+AxIfAYiFBaCCRHJBvzHnI059whcXHLlz3gumbsdzc8K4LOUuZvys7PhECPNW3XWCWele02aLztpvjDNJfZwyutNRez2CBzD9u3kh8NBfviScDIJg1z531eeYf7GXyTxMpkVdBqOoc90gtzdAI/cRG5gpPcugZulCU81A3dzUx8A3uApU3PZELPUWBceckYj/I9CEYhRHVf+zA3zz1G/fUu2RPbSnDxjb4FjZFkxeCAbCnHS7EvVfky+7oTQlQ0XujgWJCKTsEjRAOxgIOikMHFSti5MhINtE90UNzz3+Bvbtv/z8Tlzjv/z9m1vHJ/7avPKvb29e1c0N6+A48pm5l9fz/3h5SVLXsb211/Hjq8uWfLV3O9fP//TI+3tR356/vwHcPwAhPUdhLgg/1kyie9mDTarxWwy6jQY8fKcowaCThiCVogdkWdvICLQByHocogpJ9HCwIV4afIhmZT8m6aSV9GZRTow6KpidBwH+phngENY8GVrJxETaRH7riJS4yQVVnFoxJAQC1vTzbwUvXEj2DkOkvtcQSUOnblUaMHP34+94+gI+72a5PtajVE3C9/w8e+PIGoQ15Mhy4keNKKvZS0YQbx22C1G1IgbFZySrCUeRk+ejAkggjxYjgA5cTlJmEZEPcBRgbsh9kfDNUioejITULPgr4haKCxmhggrm/4EaqqMUYULDmFBVCLZhRBlbww3uMpwGLw17iIxQlQlGdl0sczS5Wd29dbN29qRuycxL45/VhYZm2a24u+2ruorT0xflcmsmFFfog15eb1mpWnOvif55zKbTq2ac+T2mzpzd+iNEd9opz1hxf/WtnV0R3f36q5gqHV2bZkXY8u6RzY2gTxHr3zIpYg8BwGpY9TX095aX1ebipf7PHYrGsSDOgWpT8caoQRzvBuzDBtAJBYIGp4oHccSGEfQAuIYnoPZCwLIWivKmmXzjkiGJz1XHwo4BQ0SKEJRRlUGIr6LwJTBf2gMAjVF4xbHggNgFfW6QJAWPV5FMwHoLhK13QEWbJsuUFPRhRpd/tiOrmjPitbjJ4bu/OL6G5/eOeAZdjodQS3DMabEtOuGhm4Yigfn3rdz+cF5sYppK2Hp6gzakCe/dOk1R+ZP2zq3xRp78a71Z3a0t264d05IZ7VxOr5sZramfvaa2rY10xMHcbx3RUvXio5AqHUklV9MBiWIbawhON6CXOjbWZPLaTHrIWaTqSu2EXAQeyboXA7XKlxJjEH2laGiVHkL4CR3USnSgXlzFMAXoedoTPdl6wtpyaqwmKfWIgKBSTyCBCEbCYYieIBgAdFjsGAuYfaeH9kdF54Yv9tRxtmYV595guXH/5sYGr/R4srdg291W5ezT+S+7u0IjbeLes7miGxS6GdZSypZWREs85baLFoImrJs2nnM45pqhuVdmKgRyQJ5juQuAIDJg/Lio+ZzUPKwmArExlDgToH3VEMQNixQ5JwfTBnACW4o2/upeBmGA02Wx4ADeFgapoRomM2oYzfVZDFAicoraCrsYfbdutZcV+/O1Ttf2N0+59jr27p3b1gUztgC9saBtX1DexamKkZuHsns7tq5m3mWH4rX546U9u4+s/LGV+6a7qnKBIa9wXiwbults/pGh6tsjjBzBtF8EnxKA5G1l0j7SfDS1ZXhoNup1yEv9iqaWF4KiSLoGPGgiBOTI32hw5DDl0RLxmbSaga1TyAqlpyKrJjZF7pjMfUAPwwJSRdJR9TiMjHM0UWP7Z42cPBr20a/dFvfguV4q6khdCZnbrwt98PErB0zBnbPT9bM2dk3sHtuNbu9dduTG9c/f8dA//6v7lz13l78nzbP+LFoRW64/8Z5ydS8nb3Tbxipqp+/TYxp28mTdhB52dAWQEnkaDOTSK9gG4cURwhCAQEhZEB5LMtSEM1gUTvNCLBVgEItADTAF2WxjI2YPJyFzESDJdTVTEyrE3MdZu34l4ypiv3MMqPPOu6w+vjTcyI15svzvTHujKfK7rPeSkL8GrK+cRIzgiQKz0DfyHqb0uEQRt2d6RlNM6orQ43hRqsZBXFQiR2pUi1DYmRAS9aHZThWzD0VvKYhD4hoBk0RmxySayQuUHuOqr2KX81DUBxZ/cwnkCMASVEVHxwlNeCl5YfUSYa9ghQKKlRqADDPPuE307f1woHpnzl8w66uG59ct/bsjV27dx7+zIz9F7ZO3zGrsn7+aHv76Pz6ylk7pk9f3+UP96zNZtf2hP1d6y2tWx5ZdfSleNWzu0eObmxr23h0ZPezVfGXjq56ZEvryYoZ6zsGN/cGg72bBzvWz6hgvlw9Y0V9w5LeeLx3SUP9ihnVYGuniO5kpLV4AmytjsRuj5vYGpF/3tbKJN9LpEK8b4HpWCXfL9taRKIlvpzDdKVUXJL3zyYlImJpTWpKhCSvJKEtLi9irEruRQAkK58J44nJfmzu/dt7pt/x4vWbPr+nx13TWZE7Z6wLnscvu+LW5qPYUz28ubt326yqipmbewZ2DCeY4czm0+tXnd87fdre5zd17diyuSWntbuZ9rK0tyaFz/VtG66sHt7SPW3rYLx29kbRTx0g+dOt7I9pTvHohJyinOYULCt5aFOwIKPipDpNKdSrIHUQo5hynVVyjiLXnVjMOVSXpsg6i6Vh1gm/D0xMyz4pTWN1k/M2BkWu/Jn5O9GjBOpA72RNrc21yYpYJAS1WkWLGiFOO4gvZSYVSEWbQhTxcaAv5cS+bbwSF+unZlVVVGVGJ1TRsm3XxMPzksaJvHCQ4uCE2ivRPU42W1p9LZRjJDi0dFPHyD3rWpL982Y0cra9hmT/SH8y0jaS7FzcETN4TA9NFC3vKUsn3KkFe4aGt8/vzGTCp5/RV/W0tvYv6aieXu8NlAfcl89OlDaDShDiZxJ/bySO642sgaR1Br1O4Jl8ZldmI+kFxUpgZogBc9UHoepqyCe0MhHLsek8JRCZkYLQEioiWn1tImSYAjAO6Im2wQHSuZR6PKBlSEqJiF8pyiBlc2GCgCvYMEttuZHAsniFCWv4mQ97Q9rD47cf1kQ8DzOdb+ceYNw/dzn1zhKvAy/LPWPz86fH9jEzMnMr+72QZL9IPMdZIhMH8WRV6NWsy+lEqCoRCTmDzkCpi5y3s1gry6fGgKmn5zQ4H04kDVRqpAKmVR85mlRJPET4HBIxVJ47z2GmSKLxqsQYSgXRPBOTxxMkn52QSGByBgJGPBqT/wi/iL996I197eG+66Y9cbbv4Nf35L6JM/NvmVX+xJO572I0b89I/NGzuf/Dn06vOba4ad2CXmfw/OHlD4+2Mydyxnj/6tYdB4+WZ5dn7rgZIv2yKx/yOmK7KfRvWRtGgG1LXVazhkcpnFLQbdqOoQ7PIzAnDrBRg4Dp9OrySJQWlfN+TDbfhqvwMuQnwxVEdCdIPdt+bUwYQnVUYYaDDGQbgjhfcMmUQzJGc64Upw4WzRnurMU4vOTyVx4fu7Bu879g3dkzv17arbFZjWWJzOC67K43js6adffXNmc3Lh6KW3HCOH/jjVsvYtPTT2PTpa3rFiwtMdr9Ib995IF37zz87v3D5lB9xEzkCjoZJjqpR2enqIGCXGNS8UgsafJI3AigQJaDXKGgDhOFQiiC/ymal/kUUjMH0bVmCioOCqdRhRoO8taIM0wLpvA/Fx6fwyTHv898eewEf/pMrvzRnPsMmQbFmvKcdOhY1kLO6JAyo3yOWDAjuBePaY7IsgZWcT9+HrwC/D9hKmYW4lsF8dlsUwENA75pQlGk8PGj4sMPj7/8Fjy5/sz4o/TBRR3PEh1Po19nHVD3iUXLfHarQa8VUBqnFc/QHsa8QBQKGzGLSA7FCwzxrA0oD5IFyIdB1oA7abGvnDy0jc3ncFMMwSEiJ1pQUAZTDeBkQef7PhUvLUpF84PAQdL9GCi2NQqwPGw1sdFIeVw2ggDj1ggkgqVY2QrYZNvaRcPxD+xu/ErmprsfXfrZ3Njrmze9gc2fX/jA7VtSzVafxe7pWnrr/Fu/cXRw1vE3T+hdQQfucFm2j/+4oq3CTq3hPDZd3OKp7ata4tObEjHvyIPfu/PID07NpvJ/l/xziqwFi+YqtWpR4gayoHJWkq800xp2uZKRuJG0F6hcgINUaQ5HrY341KVLso5eImbURn5E0Heypkg4FAz47VadhlFVMUC81D2zDK24Ea9BHoLDhVWMYlQM3X4rqGJUiXTgecSyXTEGONIyhjQo5hVaqegnlpmQWCzEooZjVRmjQc4uSYAMYDemiTlOsbS20YjvmhlPOvBPXJWhz41/4Iw5/VVupu3zdq/dos1Z9XZPuHTJxYtsjIBav8c5/og7VKIr940vFUosOqbVYDXw4zslWyE2zv4H+ZtHG7JaatqIlSVnR1IOKYZy9baInebN+UvivohfOqvalGDETQlGyiRjYLmNeCczOvbupXPn4CHoMwgHyZ9R9GbWEAqU+V12QDkKwvGz4ka7aA4NxCQR1K7pA8nrF5hMg2kaTJ9NQTiTqCjOiarI6Q4KWbtaQkqzFqlkCYgJT9yTyu+5yCtHFotkKXTtyEpBkUAg2UwFOe+ElSNRCbM7TM6SEpcJ/9ro9973PMPknJ6kP+nJlbDs8/d5/Ub8J0YobfL5G73sDe6SjzdxZc46z9iBZJK9y9vgvPxL/nSJe+yk4qP5FiI7F3oga3A5HXYDCTuqur+ZA9cJ4qLqLhudlZNyXFooMIsXQEJ+uEAQOt2my5PAMUw9NXjoBMXW0g4dERCAzgI95iVpwHRJmmxtBO+kCAHbvB4L28Uyz69zB81jbzHM8xv400bH5W95693sf3+8yWLnmj11jjEW9INBK678mf/5///9HIFTe1bONWk/h//5xtdyl8+cyY29tnHja5g7cwbzr2385sCh13fvev3ugYG7X9+1+/VDA8y/PpX766WtWy9h41NPYeNbo6Nv5f761KF37589+/53Dx363v2zZt3/PZg38W3cfiICE/KIEdjjtprJLyNfGIFZHkutEAC7RUHIXlaJwID5WSyWuPL01OeK68rAhluehmEkUTA0O2dYRtVbEVWQa7RCrHzFCaS/6yJ+9si3D/VMv+dbB3/zm/n7F9U898JvmNLx3/Gnu3efv27DM3v6HqsZ2d5772NiTg3z+zWZXym5z08BNUXDPg/55bZb+QLUZJIQvEDc6YSCkJLpKKhJIlYKOyq2CflOSiQFl0fnrjAQ0CTmiSzF7LQ7BbKetDQ2SShZOeH5JDYp91HLTOMCh07cOZ4gvYeOvHOwq275XfPL/fjpLzR5cseticSD3114cHHNc8++xywaf54/3Xz9g8uHD20etDsT49+sZFCp80Tl0PXdB+4U/UHblQ/Z94mtdEJm3t6aIAmE3wt7q/nMvJOg6ADxYQyU/sgjEucGNRmSKlN4DUm1tXjFun5qVsioeFykUt12TTxXqVBTEC/bmSB1QFU00z1VuewqiMUil5s9rnNYrMn+tf09G/oi7Wv3Hdy3tj2776Ubj/16bovWbXJm5u6a3z86lGhfQy6taW/f+bmte94Z5F41myOVkWjH3NqOkZbKmuYFe5eu+tze6dctWqE3JzPJeP+a9p75LRWVmUUHVw+f3N47PECe3U/09w6ivxr0BN0v1yAJHSve1wkaR7wKAQWQlE+IoeQkhB9WRLwQp2QvHISo0sTBJZZ6YhaIyqmmil0SMVBCxFTJhLRApBAikU52w1J3BHdHrv5SrpY/fe5yCfe3c1Rfzl75E+8kc/DAHDBy2E0GjYA82JOfAyvhJTEYiBohz8FJI2ZaddHJKA1eQeUiLflE81Q0nJBZREEjYCeYnZJKmgNgXIgjcvkd/gwwzPtLj69tvDjy4HuHDr13auRi49oTj3WMPryM3TR2+rb3Hl+y5PH3biN/P7bs4dFO0T60JF7OoPXzW7Jam9ViYlR4R0vRAcZSYcCQn2f+EkPSChox5VlaJ1yqJu7UqYU8n5bW01BJp+elIp2dggAVTsBR7ePekBY/ZHLrdU4TflAT8Xx2/JUv8ae9jjFjZE519ZwI+1dr2cebyHBEzzS/Jc+fQA9mDYkKwLtWk6oa5I66tBC+AowY90EjDKwyj4LLLErDZTOrzMVZ5DLMJwznOaZwRhyBegQckeVjq4Up5gY/XaqZYlrywVHTU96IgBNao6Ax6fBcIepp8YY1eMRmEkq0uJKPeh7J9byYe4igQB2fe/BFKgu/rysS6fayv7KWwa90X7iD/LD5CULqD1Y6YubLX6drTGTE/Y3IyIeezpb4PFazUU+imqLPJqpo0jJLuEiRj+qiCh3J8gnnL4vKqqKTdTphAjwBEYidkCEUxUg6TGUm4X0dpkBJ3m25nKu46HRo8c0aE16rc5pfzcXwf73p8mhzBzT63FGd2/ky8zPmVZNx/JLTwxhM1vE54263iVnqtI//D5Nb1HfuV7RWtj+rddgEsoiKvjsNLEAcWO08YFAsW3VRbL4x51s37ZMugpa46VmxyQQURMwQZL2HCIgn6gfzw4vjf33eG9DjAYdPr/c68Axd0PMFpm38HaaNXe21j38/2hUIdkWYpKUM1nYRmc8pWg+9g/pcIyKpArhdxQJ8ZGlULldG6epkwcNJ3aNqGC/lMJGCa8Xaq5Q9MQ0m2UxTuhkT13rKOfYDtuHy/7SzNWPEPgcigcsnzgwHfNzNZ5CIYT9k93IaVIlacUPWVV1VX1fVWt0aiwb8HrfDrtcxiO6ABcSiAsfW8iRk044RhuVoUUIjMBoRwEpR2hHUYrF/AosYSG4J7bzmAWDN6SiTGy/aiw3Ck9gtbsTnhyOaoR5CbLkYKMaNBNibLjqKFq4IxFzyIwlSw4VcOq7FUNsQN4aaldZo6KmgUMCJoQzSZGJplWPviDfEOxLDC1a3tW8aTvY++McvXLe+Z2lPrdvm04YWXLp54aFlqVxD7ez+7sC+L4zWe2s6LN5V5a0VjnDvdf0dOxY1cyM33xquDNtNrXPntGw4uXD81/ZoQ+j7XLBhWlWiLWYVMeyjV/7CufiLJP+K4dVZV6kboWCZO1YaI2ecUFdlxEq0DtqGfF47mbhYKzYGNVhB6w4opYJvEAjuhvgqNwZfK4tTZIHFr70KiwDRQGYUg7WM7ZJ5NuKgOV5MA2AEYDIXMsG9oE+vpigTtG8S2pigoBFkZOmua3FylqFVXaIdsqOU78XLRRGpXt5oldZaQoEaIYojgsYagIoJbNg8+lL3uc1LTm7IdNxwbuO6ext12jieu/iu5rqbBk4+Gu1dw18cf3rm0t67Lt6x8+KJucPTVsTZW+bMzLl6M9/5+vqTy6vEvtkrf2H3czyqwkzWlIgH/KUuqClJGBpWsrGKgFovJEUqUEs8K6PC0A6AEFL50MYptvlpWZ1cHn5PzZqH0mpGgN/XxENxd1ThhYOSuBTgbwq4G+VaO6PA7n6txWyOZma1DN44q6JqeNu0ngUt5Ta3vqH3ne2rz+3p7771wq4t57vZHr3BE/A0bTi5ZMV9axuD8aC1Z+7Q9Lsv3XbDm8eIKYo2NUDk/7ZkU+1gU1iyKaeD7lS4sIvaFBhIyo55xuclqRcPWwesUaWoDqr81D8KDHWQso00XJUL2gQMasNx5nc36go4CfDiGF70qUbKZ57AJ1tKbXE+DTShAHlMkDIFGIm2KLRdlQNSc4EmD+I56ZYclg0GnGakdsI6EQOKNWSarSTzjAjUTy6Pl1h6nh1dTE3m6U0rD6Uv5DqJwdTfNOPko5HeNbF9I6v77rxEzOXk3O5WpuHj7jvnzMT/q7eJ2MsJai8MtZdvEnspR0lsyZbGYxhVJmLJeNLvddDuFLIA5TrZdtIu2J4lUseghtCxhFlw9SQEiPtyUOOewng+Na/KehoKeQklYRLEDTtlnInm035tTFezH7E/JBoW+wKp7ShhzE2cV5i4LSa6/LGd3TbP+CqmbsHugb6102utLkNDeMXmnc2bv3JwoGfvl288eMrGVER6V3N8567nRqv8a06urg2WEwNKtMftM+79zl1bXrln1l0PHeraNFQp5jpesjin+BdRAMfonlQABcr8Pq/TBjkera40QIgxQ66CiXoFCupotJO3HDp5TUHV6yqwDJV5FtrpyyNaylZxSwxyUaZCdQ/aSwPFJxUrkJt5pTDTmCcnVzi+qYBJ3WKMxIZhWp1pVd2EQHASShomchffFtMo8aUihTtxo2gtsH1YjYnbKwOYZ31tp9N3tn75gTnT2jgcKgumhjJlOJb7ObvSyDsdM9ctvmdlnWOpQ1uaWdKz8uDYWWLMDbkH2Q84AbWiWWglXpP1j8zGaPHC2StHVg4OZLuiYY/bYiLP04pb9bAaHjL1fi3WaBusDKPpqWJ4lg2UYA2ZjEaqT/ICy4uZhAlebAOV14kqr2xVuTgK4WaSwQYmDkYTAqxtKD7oVcdbXezhrj6egDgYJKYeWAvgcGSqcYBEq0HwrtAUQ3KwMxZVng4OMkaEZDPsdJixS4QHJNPMV4zULVvSAadTnEgjvl4kbbiLjhH/tndXLbZX7Yq0Xnds/ozuULhtzd79e9e0EVPcsePZ7c2r51c3WsJ1oaGFrRtP4M9UDay6frS+dUZ0YNvgwI0jVblvZOa3+G8Y3XpDWcs8Tijz94Z1lp45g7cuSlkdKVd5zMLpXA1LpvfsXd1aM7i2aWhz0NHX4qpNVVmqjq0cvHVh6vJb8ZTHwAta3+xMpL3a463rZWYHMkPJldu3r0wOZQLUxh8gUeMnJFY60Ud0j9aJnDaL0QC4U6n4hR20miviwXwzlyNITKWgnSsoE2KKEWQASMmkPbAT6vEUMkohQz3VZplyY0x3FArGhY1d4ENSz2/KQXsmYMeFaZI2gqOqfjFld1m098mYEPZbYPk01gcu9JzZNH//wpoLm0dH7m0joO8L/fObrzu5aHwfc/eu/cM94y64/53kLgf4l4h6udElyCYdthItFKOkCh5EKw+ihXAIy9YgvIpnUhXWVxcSGCcRjMr5qJogv9kpC7QUwjbd5YypiKHskI3SjFp+z1HcF80PQjdGuaX5BNs+4c04vOTCj53RlNebjDoc0aTXm4o62Y/G9OxHuEs5VwvHWoq9rnwrd4rKxIESGINGxaI+D/nlsBKdUvBvXAd9Z4CclP1xHtPON/lVTALeaLiYWYzaOBU1fVNFosbi+5yxSWyivp7IDwy7EyCihmI8NPGom0iYby3FNMmPooJ3SAVFpOpyswuSjCIiDvVvGw5nfFrGZNbajLN7i0j88pudm2cnS0rWGDV45lwuW0T6GD1KbPnvxJYD2KqK1x7QSja/GwIbHAU71RA8jUEaEqRNbdmeY1OSqna2ZWEmJOJJG9tAJ7eqGHnl9Z96kZ6cxeLbepMYUeGGOAnRDZPvwckPNvWOuLgSRfbE47CHIhaWhlIOrwVnzQHP07ljJp/VVmbEx8+6gqbcS+ZAoOEl/uLYE3orXmxx5HZZvSWGoCNnsNrwk05jzk9ETn3pM+SfJeQHi3ZkS+DZqLeS5W4EcGGc0LyQP2kWT4IkzVK9iF6jLQ0eRrZdBk9salBqY0su8Bc/7qYPQ/06/yeag/qyxFmhKlRVEYuE/V63y2rWaVisVIvClXoe1J2shJjs0MqvKajVkNNyEw7dRpMJkQjpxJwBHsiRJ1ZURyYm1wUs7wqKKYpIbGbzG2n5kTnapjIVE/wFvj4LDBpg4DUsuQDvXDXSl3CoKZIwj6UGGE7DSIPA+/IEN8BReWWYeH+Cp6ltuqUOTikKmAriwZZ4ibHl2IpN+/3O/kVrG+bcvjh14fr1NSMd0QvrVvXeUMt+FLu+f8mNa5vnpEsb1923AuLELfuCHcs74K+9e2Z0jhtRPt6SdXGjv9J460ZukuOYYEUEeUXKXLwY9sR9ZEwhtBxr5dUIy0Rw8WpBWSEsFjwLWlOUEVlGkuNVoi0hVkVblpM5PinaSvIOTJSvqffc1nzIJQLdPnPZxJAr5vacicjPTu72QtbmdGBEPFzUGdXrkB3blQjjl4THUTTKK28lqDuqp6Rx5ku9XriodOioKUhwLS+8KLZq8pPegJj87kcXY4d6U1xp66/Z8dLtfX23v7Rjx0t3TJt2x0s7Hj516uHhnUOx2NBOjh88cvGWPW8emTnzyJt7brl4ZHBsz7df/up30uvuW7bs5No0lcsDuec4M6ehNY+bJtQRafWJzdcRUz4vz/Kck/hdJqCUOKiW5csYNlq3s7A0rnqvlcup5oLY3aDmorparAap5lRy9Yn3m5JJwgCmfFtdbcFd1fVI2MtnASepy5FEn1sLn1N0QxOKkizP5P2RNFC+umhX67YU9q2F1UXQc3PPs9totWTnuY2r7m7EVlosGTgB1cXcc/xwbM/Imr67LtH6YldrLsv9+4T6IrGB3HPs29Ja3/wJNePC+paq4utQL4QNIpAF5df6mricKq6ZUlWMlblgYUyTimkTOJW1VnNejUfqjGBNKL/WBbxKnUuQNr9RrLCgJlXG1M/Ji107hSUy6ESno6g3xJXFhoBbWBprzjTiwtLY2xey5zbLhbF192YMJfHcs1BLvlksjbEfffwy/sPgMrk8Nj07Ehs7AdWxbLNUHaPxgvmYrvXPabyg1mwxAaKjvg5WK2wgEdspEE8M9RTx9QgpaGDaESw7PGhllwmJOkNbdMPk+CHyKC9GFeNRRwa5Z5e+2Z1tKnqLfHhgpgoPUnRwyeEY2k6l6LCxzMUZ0qc3VU0rc2tKTW3plbdXsR+5fGe23GK33u2xj24a3wextevKh6yZxAb6VklbC7xT4vNoBTafyTZ2YMyXYYa7Su+KY4relalZp+5duSaeq/SuCJ+idYX5ocFjjjcPp5MDjb7k4Kr1qwaTDetOrtzyhY4qrctmS7TO7UzPTnuSg6vXrx5MwjdINjzZxs52uXxud6IpWJGOl4UTHYs7p9+yuKE/M81o8kf8vlRHpKq5oixU2bW8p23r3LruZhHH1Fz5kHmN70JhPAI90mW+UpcdPhtgFDhyLqyVq4ONOozZIJkrVQcmjQDvC3wD5KBSuZp6CRItafHVlncK9VOwggixwGL5TQyFUVbZT8foFBkBAbVdCyNC0jsE0gBwDGsIJtURxKpmxlBdEhpoNzYPX/aBlUdTDiFjUj4SbxKbsZvttA0UqocOV37jBL+95+Bei+uZSsZlXQbfHOqq91cGnFqTPp2603L4DmbU7pjhxK1me+7cwfGz2S6zzWxdWF1P120vsZG32Y8I7vy7jD9tFuj55Nk8/jRpGJruElUUyxFyK4Maf04gIhdlBy22uOcb6lSEknmYVaRONv9FCImUvnIFUApsQW6uLGhch+ZoIKYvjkNnLQftdIwUtYvzqJJyyMSbaVepssNhxTVbts4+2naBYtHzW+bvX1TNfjS+d9cdg73Mf43pY9tmLm3ecHIRc5jKkeTX7B+IHD+hD8j0/7QPyPaA0y+Q1bBotDYTUT+f41hu/VPEVZrHd5cPRKMD5cxxi3NML/a48H9i/xul0FezhlRNJBQsK+wDqnCr+oBMk/qA1JcL+4C+Cc0fRS5XyxP1yBfpZzxoT5pIwPmyYbhGG4XEvhAqiomNQsrs7eLs7VKnkPonNEiyKQzdQqxQjU3HXX7+ktbEax36H/Ie+yyHl/+e3qrlLbp3eL/9cO6VE96Sn2lLeL5E+0t94LAks75IpK+c+YzZ4TCP74xOC4cHgqIEI8yX3LVud517fF6E6oOf6MO7RB986PkiPUNuh0kgjl5RigldQ56Cy0X6hqJqgik7h6oo1afuHbJnRJGJvUPEDYgv2O3PvfCCy6H9u8764xKH+XzuBbz+BZdHe0Vj+n2J2/Eko8F/NBlzh/x+nDVZc/7xP7lN+ESZO/cs7RsyEYz6IZGHC+3LaskwAsdQ+wCc6DDxjNw2ZJKQICu5FfkafaucEmBFCrY8X75pyAUnp+wZgpnYJ3UN4a/rfP5Dr+ZWPeb2CtisM/LQRaYRyqwncz9wlOIH2NfcpvE7XTVud42bud3iFGPedCLNhWROZugihzcpoW+ooIs8H9GKtQ2Voim7hsLo2pqG4D162jQEn6VoCrMLTfrx/2Aqx3mjgakY/ynzIfucPWoajx8bNEYtzE+P00HmsYeYucJ1KIkOwFvbiXgkRL9jk8RJBRlVV1/1IzNK4msSP0lT/Y98kkaVBpul7j7xizTd9Is0FO3JnznBeFl6YUcYPv3wtLvW+ZbTncMlhp94akL2jmSq1aS1WzkdP8N8VLgukJlVm+jvagt8TiCaNqva6De870k3Nfkam+uqTBayBFu2UDksYG9j5hE5dKIL8P2ZTLouVVWZoG8wWkyoE3fSmtgQfDSmlWgD5H6OT/HBF/rhB7r84kdj/pExpvhojCK5iV+MKfxaDJ4gRBava5zXHrqlt7+qf3ld64LOanOz2VSmF2yB6lCwNmSxVvTULp7RVlfXatBazUSgfZqangXCdWWN0xIHkvbZXc0LWss89QO1pYLbGPLbHcGEM1DtNy3GHemGdG3CYibSbRppol84Q3uInk0TVhP7eFp607hEw0vvksA77mEdSwOz+iNOql3i/JehqicTXuXTUHVFhv2Eb0PRAGJthhyjFjeTvMMZ/uKD3FaDya2r+GD0ztxm9kf4leolOlPLv4zvXSjthbPf5d8g2HZb1gGpIIJ3xcr8vlLa8azg3aTVAsqPxWRUthraH5LfDteQ/EjOsajxqZiAAt5bLdgQNyosMqq6Vhbpe1vvTGCBazzXVJyTURaiaTJLwVY6nRRdEijwk394cSu9R+IT+PxeugZDl6VA0kGOa1RvqfO8tKUujgEHEQxP3lOX3skFJSeeA5rSxX31tt1f3BUfKRMYh11fav7KU8yGC7kF0s56y8rHd3aVlKw0avCDpxrHguyasbNKfwP7F/5lFMRP0xp5EIkr6iCZjBlWlfqDODQsYGjVCKB8ydsIO9wIiZ/5gmI5Q/ERrChVA4mBvuWslB+mYJITnmqRCS4KLHyJJz6JX32f0fx91Czqu4kRiTKZRabzALOL3AdoGFoYy/PnDTItT4e+4AcIW2wiihc+q3wzhhXVoBcTF0ir+qBkxOVpBIAXDZPHIYpDnKNqGCQOIupBEUWgr8fRWouqvSJ9/Wevn396YMOFzLbEncexNpeTdCCz4JGdvcaPl/JVjPDQ4Qy0V/xf59LURAAAeNpjYGC4BYOMASDIVAOGG5ieMD1htmCexryNhYFFh2UZqwHrDbZ97D4cTByzOD5x7uAK47oDg9yTuCfxyPDs4k0Dwgt8Onxv+N7wKwHhIQEWgUWCIoIThBiAcJVwgvAhESuRWaI6opvEpMTKkKF4koSPJI/kE6kN0gUyi2QdZE/Jdch7yPcpRCn8UmxTqlEuUuFQ2ac6S81ObZ66m/o5DQuNKaRATQnNEwioZTYKMaG2gg4eCADohISiAAB42iWVwYtbVRSHX8GWooXkZa1dDCHYQWZKypi5ea/gIk1eZ0pJXjLTyeRVunBRXLlIREgRV8VFFy7ElXQhXbiQ4k7pokgp0kUp0kUpIiJFuvYv8Pq9TwIfh3vP+91zznu/myRJTiTJm0fJiRM/nUqS02/sJSeTRnwbNuNVmBq3Yr3elp34HG7KrgzJediXeXIWDuIvcBjvwZEsZCln8C10XsJN2ZXD+BccyUKWcgYbyUkqaVDVZ7ATn8BN2ZW9eAUG2Y+3YR5vwnm8BY/jI1gRN9G5ChvoNOmuZis+hW1Z6zTR+Qr2ObeZZDzbRO0GvEi/qZWkVpJaSWolqZWkKqRWklpJaiWplaRWklpJi0mch434AWxyYot66riFcit5J34PN8xpu9KhwhZn1ezKQbwDh3IkC3k5voJ7PjVWZyJLd6fGM+MD48P4DbwWX8AjV+bxN7jwlMr4erwPl7znVrKSa9hmGnuwSWY72WACbep8ATdlV/bot53suhuoqs1kfoB5rOAc5Tan1FzGAq7kGnZQ/jg5x5SuwFS2UDvHfB7DDb63c8ynXhnGB3AkCzk2ZyJLV6bGM+MD4yO4xSmPYIe5bVF5za4cxj/gSBbyMp1uoVbHM3mNyrfo4iE8psctenmYbCcn//0TNpL3YTP2YWq8EZ/BTvwRbsqu7MUZDMxzm/nchHl8D9Y1bFvDtjVse/q2p29z7tfwWIXKeBnrU1ZyDbu8o+fwDC7rMsknMJUt3k6X6dXsxbsw0F2Xb/4VzNHs8s0/SC7w1GmYylb8FLblgF4uUOErOJKFLOUM7nhj7Hhj7Hhj7HDWU7jLuT3fbI/51Exl/X57vN8bsG3cobYeCjW7chBPwWHcgiNZyL04gGOfncjS9anxzPjA+DB+CI+M5557HJdwET+BlSvX45fJLhU+g6lsMbddqnrCrVf7N+jfoH+D/g36N+jfoH+D/g36N+jfoH+D/g36N+jfoH+D/g36N+jfoH+D/g36N+jfoH+D/g36N+jfoH+D/g36N+jfoH+D/g36t28Xfbq4DZvceH26qONW/A5u8MPlxgOU+97SfW/pvrd0nzrvwtJ4Jg95y33OqpVXcg0zXZbpskyXZbos8wvP/MIzv/BMl2V+55nfeabLMl2W6bJMl+XUfxY28EuO/g2YGre4W3Lewm1Yd5HTRb1S+y7Xd7m+y+nrCzj02ZEs5B5+zJl/rTCRpetT45nxgfGhCkfG8/gtPOY/Lmf+t2DlyrJ2FNOoua59RbUPYF3bRar6FW7KrhzG3+FIFrKUM3kY/4ZzHH0R/ZfJAI//DOfMf8Dp/8DKeOn6Sq7hJTLvwTPsXsLvd2DfeB5fwwX34SWefZ0UZhZmFmYWZhZmFmYWZl6u//NhI34OU7lMPoIruYb7VrhvhftWuG+F+1a4b4X7VniV3h/DkSxkKWdwrM5YnbE6Y3XG6ozVGaszMXNi5sTMiZkTMydmTsws7bS009JOSzst7bS009JOp2ZOzZyaOTVzaubUzKmZB0zjFkzlgLc2d2Xuypzv8z5syyH5c/qtWchSzuAxTz2CKVw4mYWTWTiZhZNZOJlK/Ur9Sv1K/Ur9Sv1K/Ur9Sv0lmQVsy6Bv+zJP3uX91bsrd1furtxdubt2d+3u2t3/75R1vfsf0ElcuAAAAHja1Va/bxxFFH7O2YkTO05DESEUjVzZxN7zRakuVZTIkiUriRwroQtzu3N3o9vd2czMenMuaKCiouZvoEQoNeIP4A+gQhRUVJQUvPdm9s5nx4gggUSsu3s783583/fezAYA7iyVsATh35f4CfYSLONTsK/Atc7n0e7Ax51htJdhvfNZtFdgq/NVtK/i+ttoX4O9zg/RXoXby7eifR1uwc/RvnHlp1mtNfTZjvY63Fv+Lto34fvO79HegA+Xv0YkS8vXEegHy79GewlWV/6I9hXYWPst2h04Xvs22stwe+2XaK/As/XVaF+F2+ufRPsafLpeRXsV9m5ejfZ1uHP1m2jfWHk7q7WGPv1or0O2cRztm0tfrP8Y7Q24v/HRI1NNrR6NvdhKt8W9vd7eLn71xGAq/PSZyWWZicN6It2peHyqVXaqU9FoPxZHyil7ojKxb0ovnshCic1D6c1mIg51qkqHW3WZKSv8WInnB4fiaaXK4B0ddsQLZZ02peglvYSChXZCCidx0+ohIqjUUKZKDGWh86nIlNOjEhPrMmStiwILEGoC/FJaJ5vdgaTa0ddeQL8VYIpCYRmxGXJsUkqkq914OxEHXnirlROIKJVWDescqw8kqoFgnEGulfGq9FrSRmrKYa5Tr8uRqKw2VnsM7gvthRubOs+EU6oQr2vtUSRvsW6FWUu/KZoxalK7QGlgMlRdvfFiUHvRcGSmXZXLaSiKmUe6lDmik9q7xehc2hHSdfpUuUQcozxpLp3TKfpX1lTGepTa7Qis7XVaoz9iP9FOD3LVKlpXlbKppN6M9InitVx5r+zQ2MKFRmhpxVjawpRTQfOhcjUiZRLx0HOEo2nwusAsBNPlSk3mXc2NmYhCTlBfdaIz1IGDsNFkSBwPmoRGuoV+U5N3MEARUFOPxiRvZjBJabwYmjw3DaLBbtTWck78zoIQThV61xoaRxoML3XuhBmeYecCXa4sxVCpnJqJLg3y9OMdlFrnQQ7nrcE9/KlTX1tF4hIN5OnlANXxQRUia2pXKueS9iiFWWxHsR/qHakRNaNPFHtnTsTe/QfipXKIrrwbRlMYPELO1DZVFLkbI+cnB+ciU4W0E2Z3yflN/smZ3xp7X/W73aZpkE3FTklqiu72v3MdzAq61OrKu8TpPDF21H26f7idXAamPfSuG/C/avF34REYqGAKFjSMYAweBGxBCtv4ew/2oIef3Wj1cG2AvgK9pvAMI3OQUEKGK4dQwwSfHJzi02P81qBwh35TXGnw12N+AUe47vBj4YQ9BOxjppIrP8EMBa4K2MSMEtcMWgnnpzwK/VyMqrky5RGcmaKewwF6CniKnMj3bO7FDDu48oKjHa4b9u1hJfq0lQXuOPyW+HHMNODWMIwaUJUh7qRcfcjoNapCGmXMk1QtI2LNVeZYa/QuIoNW61bhl5jLctUG9R+wsiHLYl77N7TfWlBTcM3AhnQ+i2NzhjJ0l/iPcRaoAwesomf+imODRikjJR1qjAjcCW+YjaCMQ8/Q1wotz13wmEfOIlLuwZBrprxXIkPyt9wfy/MTKvcZpee8Y9yjuhk/Kfwr0HqNa5rrEEPCHPhWEStV3+SpHMc5qWf6Bv4DzJvFWVfwhqsN0Mtz1LxmxhpVzHa6wNTEM0X5iKeIOAiX+8vaOaMcxe5Sr0+ZN3XhOE5Pyl6Od9OYn7QyrLBlrQxz3uEdGddSRk5PQfcTxq+RW855F2e0xsiKcaRxAikbcTrh/daPYj0rZbGHVL9gjvMTobmmQH/Ju4Rtymcr3B+Kc4xmM0NcH8aJG8cZau8G4lFELK2ajuMVnoN3ndUc6xneK3BvEudXMfsszsO8UjjR7YqMt0d7JzSsxOXnuz3JO7GCmilKUzPiOzBMb4YrAUnJp0KwdjmjbaI24WzUyMSewRnsbGEiHM++xtvCcqVwO7Y3hufJy7maiffXxd65he7OOUvGprhL7ckMWZrYT8q2E6dax1mad84zphAXnmpWuGYm7eS23XDRS+JUhtnxC7PSdtbwySk5gk7H+bfS2Xvx/K3YX+B3xLPXnoz+rIu9S94Re3AfHvAtrRgp+ZRwd+HWFHwWw/vGMFOa67bm7rma73rnhPsi476Sz+RM797v/Zv8Z+/5Lc7tsVYfuvjX8F8S35bzTAnf+AV6bP+v/ndwkaHDOFK14pso4Ygcfw3f4V2sto/Z6R36vsqcf9M7XDur/6sL+nf/BHTwmYsAAAB42mNgZgCD/yUMFQxYAAAsqQHvAAABAAIAEgAH//8AD3ja7Zx9bBP3GccfaGE05SVkTKMUvJZkKaUQWAh5Kx2sc8F4VtRS2o3WQ7eJVVkaShW5XlgPFPFiYPIfqAoBpTRMxoCBgBAEsK4tqszVeNPVmgqKLMuaTqcSXlUqkNDYH719bKCl+wONjrYJPVUffpd7eX7P832e53d3dlIZJCJFMl28Mtg917dQRjb/LvCajJP72S+2LfnjX24PksGv/qHlNRlZ+HcMu/PHr/87iPMGF8ZhMsj7WuGqoFwdXHbfgvtyQ4qGfDB08Q/GDEs80Fj0dFHzgyUPfjK8fPjFkSUj46NaiscWN43OlIz7YWrMpz/q+fFLY8eP3flQ20PJcWPHNY3rGffvh30Pv/VwZvzk8er4gxPcE16cEHPVu/SfXH5k46MVj54qHVzqK+0oqypb+dPucu9jZY99Pinz+MHJ4SdeeWLjlOopuamrKiZVpKcFph2Z9q/p9dPVyomVqRkjZyyc0TnDrCqvaq46NrN45u9n9lQPrfZVd1V/VvN0TXtNX21t7V/qltTtqTtVX14fq//0yTmz+p6K/bxp9pTZf5/T+IuOp/Vf/tkde6Z3bnje5Hkpzyvz2+VX8oDtlVH2eCm2G2Q0Ywk/l9ofSxljOeNkqIQqqEP1epglLpnN6LY/kLl2VOaBBxbAQliKrWWwHFbAKmythjWwFkKwDtbDBuy2wybogM2wBTphG/NEmGM7RGEH7IRdEIPdzLUH9kI37IOD0AOH4QgchThokGC+41ynY/tDfj4BH7GdZjzJXKfxtQ/OocNFuMT2ZbgC17jWUetO1JqIMhlUyaBKBlUyqJJBARMFTBQwUcBEAZOoMkSVIaoMUWWIKkNUGaLK4LWJ1yZem3ht4rWJ1yZem3ht4rWJ1yZem3ht4m0Gb028NfE2g7emk7c7yttUGcLeIhhRUKwVpVKolEKlFCqlUCklNbZP6qDeDsksu1Fms73IVuUlOyF+xmauXcq1y6CF7eWMKuMKxg1c3w6boAM2wxbohG3Y0hk/gpNsn+b8PjjDtWfhPFwoeN2K16143SpX+fkxvG4gzwaeN+B5A/luJdet5Nogz8YNjzfisSlP4uUsW5Gn0GU2+5o5vwXUQh4N8miQR4M8GuTRII8GeTTwTkFfA88UOcW1vZCBM1x3tqBpKx424GED2uY9y2tqDFBNX5Uh1P8D/JS/346AUfYcvN+IrnPQtVUm2DFxwUSOlRZ0biUqg6iImZkqGavAbYfpoTA9FKaHwjLftsTLuc9y7XOwgH3PMy5kfIHxRbtDfm33ym/YXmT/Q17Ghp/xt/Z+aWaupfiwDFrYDtCtb8CfOHc5+95kW2X/CrZXMcdqWANrIQTrYH1BMQPFDBQzUMxAMQPFDBQz6Mcw/RimH8P0Y5h+DNOPYfoxTD+G6ccw/RimH8P0Y5h+DMsh5u9hPAxH4CjEQYN3OfYevA/HIMH8x9mvM9eHjCfAYP9H/Jxm+zS+98EZ4jgL59D7POMFuMj2JY5dhitwlX3XsPc4NfYx2eqlzj6W4ax9IxhHkfPRUML+Mqixu6gxgw6wqLEDdIBGnRkyh/MVaOaaFlBhFeevhjWwFkKwDtbDNq5NMJ5kPIWNXsjAGa47C+eY8zzjBbjI9lXGa5xfjZdePPTinZdaMmQiR0s5Ug6TYapUUje91E3eW1VqOV5HfPV2Nx778baVmthPPVAL2FiKjWXQwnbA9sgbsJyf32RU2beC7Q3YaodN0AGbYQt0wtvY3wrvQFehW/zkpZdc5KPzkwuDXBhE5iUyL1F5icpLDgxyYJADg+iIiWia8KYJb5rwoImZm7i6iaubOLuJs5s4u2mAZKoKD1W88uGVD69Uul2n23W63YWHKh1eT1drdLVGV2t0s04363SzRjfrdLNGN+t0sU536nip4qWKlypeqnip4qWKlypdpdFVGl2l0VUaXaXRVRpdpdNVGl2l0VUaXaXRVRpdpdFVOl2l01U6XaUTpUo3aXSTRjfpdJJGdD6i8hGRKsVElCKiNBGliShFFCm8SuFVCq9SeJXCqxRepfAqhcUUFtJYSGMhJT8jxwmq1aJaLarVolItKtVChxw65NAhx+pmoEGO+HOsYvup1mOs4Skq9hj1kaA+EtRHgvpIUJkWlWlRmRaVaVGZFpVpUZkWmuTQJIcmOTTJoUkOTXLokUOPHHrk0COHHjn0yFG1FvHniD9H9VrEn6P+EtRfgvpLUH8J6i8h82XI5/+UIhgBo+jJYjI5mnEicZZSJ+UwGSqhCmrshdSilx5spBanUIfer0R8M9pFdjuRHiDSdmnG9lLsLoMWtgN2Nb1ZTeT19Ga1qOxbwfYGzm+HTdABm2ELdMI25rpzFQ7cosKBggonsXOaufrgDPOehXPEe57xAlxk+xLHLsMVuMq+gdGlFXgYxKtheDUMr4J4FaQzvdxz0+TIIkcWObLIkUWOLLwI4kUQL4J4EcSLIF4E8SLIfS/NfS/NfS/NfS/NfS/NfS/NfS9NHizyYJEHizxY5MEiDxZ5sMiDRR4s8mCRB4s8WEQT5B6XJhcWuchXo0UUw/B+GJ4HB4i+YwrvCf/9jlCDB7Ucvd1z/dsc3wrvQBfkn8fzz+Evf7GuFn9lbVVYWxVm6yqsreWMk2GqXcusXczaRUaHktEKMlpBRit4gnKz5iqsuQrZrWDNVchwBWuuwhPUYtZdhY700ZEBnqBepyt9PEGtpyt9dKWPNVmhG310oe+2a/MG5m6HTdABm2ELdEIEn7ZDFHbATtgFMdiNL3tgL3TDPjgIh5i3h/EwHIGjEAcN3uXYe/A+HCs8batU0VDU66KSKqikCtZ2BSW7qKgKutpHV/u+WOcvwWW4ctfWfOcpeCA9Bc+/ka3ILdkKkS2TbIXIVoQsTSRDETLTSUZiX/lEwktV3fxU4kV69brKJiqbN1SejsrTUdhE4ek3FDZROILCERSOoHAEhSMoHEHhCCrGUDGGijFUjKFiDBVjqBi74083Etg7znU3P+HIf7pxGvrgS5VCt6gUQiUTlUxUMm+oFLlHnmP+SK5d5NpPrl3k2kWuG4lMIdeN5NpPZ4bozFAh5/nnmjL23Xy2ub6yXn++cdttRK4QuULkCnWwkK4M0ZUhFFDoyhAqKHRliLpooyNDqLEVNaJ0pYoiW6kVF6ooqKJQKy5qpZJaqaQjQ6ikUC+V1IsLtRTqxU+9+KkXP/Xip1781IufevHf9nkowtzbIQo7YCfsghjsxu4e2AvdsA8OwiHm72E8DEfgKMRBg3c59h68D8cgwfzHsXX9GUohAwodGbrxHKWQBYUsKNSai1pzUWuN1JqLWnNRa41kRyE7CtlRqDUXtean4oq5z17PQBL1k6ifRPkkyidRPYvqWVTPonQWlbMo/AnqZlA1g6IaimooqKGchjpJ1EmiThJ1kqiTRJ0k6iRRIIsCWRTIokAWBbIokCX6LNFniT5L9FmizxJ9liiTRJklyiwRJokwS4QaEWpEohGJRiRaP/ok8959ex5NZHEiixNZHA9NeuszvDTxMo53cbyL410cz+J4FsdiHItxLMaxGMdKnKe1IXRkEQznyhGMddxH8p/4zWacw7jI7qNjdSz38fyYtx7FehSLUSxGsRjFYhSLUSxGvwGLJaxablYsNyuWmxVrJavVSlYPN6uGm1VjCavGElaLJawWbjrNTae56bSVdJqbTnPTaSvpLvdd02wu3s8DT+HdPf/erlOtOtWqU6061apTrTrVmn8X16lWnWrVqVadatWpVp1K1anU/Du3fpf8+v5UxAiqQKUKyDcrUAS2QxR2wE7YBTE4Duc47yKUcefb/8WVJWyXwVzmnAceWAALYRX7V8MaWAshWAfrYTfH98Be6IZ9cBB64DAcgaMQBw0SXPMh4wlIw01vrrH/frxJ4E2CvQn2Jr6B2up/UTvfcw3M77n69zdG/du7gfHZjdMPd9IPJajlQSEP6nhQo77w3yyZhBr1ROkhSg9ReojSQ5QeovQQpYdIJjG7h1kmYclzFy317y64e3E6lXrvrNz37juaE5kTmROZE5nzOxI3nzAdLx0vHS+/rpf//3ez94YF53usgfA91sDoqf702btjZeB+J/H9tOjk17H4XVt0vuO/fXf97++Qdz83j2AxgMUA1gL40YbFxbf8vc5iLOZ/PyqFpQA+tuFjGxYDRKYSmYq/bUSnMkMAv9sKf5tz/W9y2vC/jVkDzBpg1gCzBoinjXjaiKcNDwL9doVynmGd38X6Nn4Xy4ngu4/A+eb863vnfNPn/MW985fbt/6VsZNjpyOcjhg4/y8Dxzvn7v/tdO+9+0nIIAnyvlwkD+Z/91uKeasvkVIpk3Lq93GiqpBpRDZDqmSm1Eht4XfLnqQOnpKfUwlueUY8Mp9qapBn5TlZIM/LC7JIXpKXxS+LeftdKsvkdd58A7z1LudtV5UVskpWyxpZKyFZJxvkLWmXTdIhm2WLvC1b5R3pIv9/lYhsl6jskJ2yS2KyR/ZKt+yTQ9Ijh+WIHJW4aPKBJOS46HJC/iaGpMnlKemVjJyWPt5Gz8o53kMvyEW5JJflCu+e1/4DYfNgGgB42k2OwWrCUBBFz01stEbT2JbiqsuusurKlUgbCgXBjT8QShFLKJUkbtz5m5Yq7Yfo+Aiki3uGO3PfvEFAlxFbvPRlOifKs/KTe1rW53jEt+KZa7xMFwRvWfHOg2OSLxcZj46jovoqGDum9uS8v6H+0avp0yFmWHeH7ieR1H5siSdCXaqrUD31FelKsQa61o3NJ6aOZQJ6CqxO1TbOTIlt3lBSWSLkmQ9WrNnxzQ97Dvzy5255tay45Q5OH3ofwgAAAAABAAAAAA==');
  font-style: normal;
  font-weight: normal;
}
.cs-InvalidPromptSlide .cs-5zZTd6FGOEv-InvalidPromptSlide-btn0 {
  color: rgba(255, 255, 255, 1);
  border-color: rgba(211, 211, 211, 1);
  background: rgba(34, 34, 34, 1);
  text-shadow: 0 1px 0 rgba(0, 0, 0, 0);
}
.cs-InvalidPromptSlide .cs-5zZTd6FGOEv-InvalidPromptSlide-btn0 .cs-html {
  color: rgba(186, 187, 186, 1);
}
.cs-InvalidPromptSlide .cs-5zZTd6FGOEv-InvalidPromptSlide-btn0 .cs-slide {
  border-color: rgba(226, 226, 226, 1);
}
.cs-InvalidPromptSlide .cs-5zZTd6FGOEv-InvalidPromptSlide-btn0:hover {
  background: rgba(68, 68, 68, 1);
}
.cs-InvalidPromptSlide .cs-5zZTd6FGOEv-InvalidPromptSlide-btn0:active {
  background: rgba(68, 68, 68, 1);
}
.cs-PrintPromptSlide .cs-5zZTd6FGOEv-PrintPromptSlide-btn0 {
  color: rgba(255, 255, 255, 1);
  border-color: rgba(211, 211, 211, 1);
  background: rgba(34, 34, 34, 1);
  text-shadow: 0 1px 0 rgba(0, 0, 0, 0);
}
.cs-PrintPromptSlide .cs-5zZTd6FGOEv-PrintPromptSlide-btn0 .cs-html {
  color: rgba(186, 187, 186, 1);
}
.cs-PrintPromptSlide .cs-5zZTd6FGOEv-PrintPromptSlide-btn0 .cs-slide {
  border-color: rgba(226, 226, 226, 1);
}
.cs-PrintPromptSlide .cs-5zZTd6FGOEv-PrintPromptSlide-btn0:hover {
  background: rgba(68, 68, 68, 1);
}
.cs-PrintPromptSlide .cs-5zZTd6FGOEv-PrintPromptSlide-btn0:active {
  background: rgba(68, 68, 68, 1);
}
.cs-ExternalInterfaceErrorSlide .cs-buttonOK {
  color: rgba(255, 255, 255, 1);
  border-color: rgba(211, 211, 211, 1);
  background: rgba(34, 34, 34, 1);
  text-shadow: 0 1px 0 rgba(0, 0, 0, 0);
}
.cs-ExternalInterfaceErrorSlide .cs-buttonOK .cs-html {
  color: rgba(186, 187, 186, 1);
}
.cs-ExternalInterfaceErrorSlide .cs-buttonOK .cs-slide {
  border-color: rgba(226, 226, 226, 1);
}
.cs-ExternalInterfaceErrorSlide .cs-buttonOK:hover {
  background: rgba(68, 68, 68, 1);
}
.cs-ExternalInterfaceErrorSlide .cs-buttonOK:active {
  background: rgba(68, 68, 68, 1);
}
