# Supplementary material for: An Interactive, Asynchronous Intimate Partner Violence Module for Medical Students: Improving Preparedness, Confidence, and Knowledge
Source: MedEdPORTAL. 2026 Jul 14;22:11618. doi: 10.15766/mep_2374-8265.11618 (PMC13364887; doi:10.15766/mep_2374-8265.11618)
Supplement: Supplementary file 1 — IPV Articulate Module FolderIPV Pre- and Postmodule Survey.docx [file mep_2374-8265.11618-s001.zip › A. IPV Articulate Module Folder/assets/dVsl6e94HTFzvzuc/html5/data/js/5dDCQL2J05W.js]

window.globalProvideData('slide', '{"title":"Untitled Slide","trackViews":true,"showMenuResultIcon":false,"viewGroupId":"","historyGroupId":"","videoZoom":"","scrolling":false,"transition":"appear","transDuration":0,"transDir":1,"wipeTrans":false,"slideLock":false,"navIndex":-1,"globalAudioId":"","thumbnailid":"","slideNumberInScene":3,"includeInSlideCounts":true,"presenterRef":{"id":"none"},"slideLayers":[{"enableSeek":true,"enableReplay":true,"timeline":{"duration":5000,"events":[{"kind":"ontimelinetick","time":0,"actions":[{"kind":"show","transition":"appear","objRef":{"type":"string","value":"60horgrKiwJ"}},{"kind":"show","transition":"appear","objRef":{"type":"string","value":"60Yu7vdjNh1"}},{"kind":"show","transition":"appear","objRef":{"type":"string","value":"6LZPZxYg9IR"}},{"kind":"show","transition":"appear","objRef":{"type":"string","value":"5meR1S6PkPY"}},{"kind":"show","transition":"appear","objRef":{"type":"string","value":"5sGA6gxP0bk"}}]}]},"objects":[{"kind":"vectorshape","rotation":0,"accType":"image","cliptobounds":false,"defaultAction":"","imagelib":[{"kind":"imagedata","assetId":0,"id":"01","url":"story_content/5uHlGCxxhlF.jpg","type":"normal","altText":"emergency room photo 1.jpg","width":1630,"height":1079,"mobiledx":0,"mobiledy":0}],"shapemaskId":"","xPos":-48,"yPos":0,"tabIndex":10,"tabEnabled":true,"referenceName":"60horgrKiwJ","morphReferenceName":"60horgrKiwJ","xOffset":0,"yOffset":0,"rotateXPos":407.5,"rotateYPos":270,"scaleX":100,"scaleY":100,"alpha":100,"depth":1,"scrolling":true,"shuffleLock":false,"data":{"hotlinkId":"","accState":0,"vectorData":{"left":0,"top":0,"right":815,"bottom":540,"altText":"emergency room photo 1.jpg","pngfb":false,"pr":{"l":"Lib","i":0}},"html5data":{"xPos":0,"yPos":0,"width":815,"height":540,"strokewidth":0}},"width":815,"height":540,"resume":true,"useHandCursor":true,"id":"60horgrKiwJ"},{"kind":"vectorshape","rotation":0,"accType":"image","cliptobounds":false,"defaultAction":"","imagelib":[{"kind":"imagedata","assetId":3,"id":"01","url":"story_content/5ipPvEnFNBY.png","type":"normal","altText":"crying _06-topaz-face-upscale-3.6x.png","width":678,"height":1080,"mobiledx":0,"mobiledy":0}],"shapemaskId":"","xPos":-34,"yPos":0,"tabIndex":11,"tabEnabled":true,"referenceName":"60Yu7vdjNh1","morphReferenceName":"60Yu7vdjNh1","xOffset":0,"yOffset":0,"rotateXPos":169.5,"rotateYPos":270,"scaleX":100,"scaleY":100,"alpha":100,"depth":2,"scrolling":true,"shuffleLock":false,"data":{"hotlinkId":"","accState":0,"vectorData":{"left":0,"top":0,"right":339,"bottom":540,"altText":"crying _06-topaz-face-upscale-3.6x.png","pngfb":false,"pr":{"l":"Lib","i":12}},"html5data":{"xPos":0,"yPos":0,"width":339,"height":540,"strokewidth":0}},"width":339,"height":540,"resume":true,"useHandCursor":true,"id":"60Yu7vdjNh1"},{"kind":"vectorshape","rotation":0,"accType":"text","cliptobounds":false,"defaultAction":"","textLib":[{"kind":"textdata","uniqueId":"6LZPZxYg9IR_-1865771050","id":"01","linkId":"txt__default_6LZPZxYg9IR","type":"acctext","xPos":10,"yPos":5,"xAccOffset":10,"yAccOffset":5,"width":334,"height":205,"valign":"center","wordwrap":true,"textshadow":false,"shadowIndex":-1,"scrollOverflow":false,"vartext":{"blocks":[{"spans":[{"text":"You ask Maria if she would agree to admission at the hospital. She avoids eye contact, silently shaking her head no and starts to cry. What do you do now? ","style":{"fontIsBold":false,"fontFamily":"\\"Open Sans Charset0_v9TY33EDE6F2\\",\\"Open Sans\\"","ascent":17.102,"descent":4.688,"leading":0,"underlinePosition":-0.781,"underlineThickness":0.391,"xHeight":8.562}}],"style":{"tagType":"P"},"runs":[{"idx":0,"len":155,"flowDirection":"leftToRight","cursive":false}]}],"defaultBlockStyle":{"flowDirection":"leftToRight","leadingMargin":0,"trailingMargin":0,"firstLineMargin":0,"justification":"center","defaultTabStop":48,"listLevel":0,"lineSpacingRule":"multiple","lineSpacing":20,"indentSize":36,"spacingBefore":0,"spacingAfter":0,"baseSpanStyle":{"fontFamily":"Open Sans","fontSize":12,"fontIsBold":false,"fontIsItalic":false,"fontIsUnderline":false,"fontIsStrikeout":false,"underlineStyle":"normal","elevation":"normal","spacing":0,"ignoreKerningTable":false,"displayCase":"asIs","languageId":0,"foregroundColor":"#000000","linkColor":"#0000FF"},"listStyle":{"listType":"none","listTypeFormat":"plain","start":0,"size":100}},"direction":"horizontal"},"vectortext":{"left":0,"top":0,"right":334,"bottom":152,"pngfb":false,"pr":{"l":"Lib","i":13}}}],"shapemaskId":"","xPos":360,"yPos":70,"tabIndex":12,"tabEnabled":true,"referenceName":"6LZPZxYg9IR","morphReferenceName":"6LZPZxYg9IR","xOffset":0,"yOffset":0,"rotateXPos":177,"rotateYPos":107.5,"scaleX":100,"scaleY":100,"alpha":100,"depth":3,"scrolling":true,"shuffleLock":false,"data":{"hotlinkId":"","accState":0,"vectorData":{"left":-2,"top":-2,"right":355,"bottom":216,"altText":"You ask Maria if she would agree to admission at the hospital. She avoids eye contact, silently shaking her head no and starts to cry. What do you do now? ","pngfb":false,"pr":{"l":"Lib","i":10}},"html5data":{"xPos":-2,"yPos":-2,"width":357,"height":218,"strokewidth":1}},"width":354,"height":215,"resume":true,"useHandCursor":true,"id":"6LZPZxYg9IR"},{"kind":"vectorshape","rotation":0,"accType":"button","cliptobounds":false,"defaultAction":"onrelease","textLib":[{"kind":"textdata","uniqueId":"5xZOrcqnyIg_-1056692231","id":"01","linkId":"txt__default_5meR1S6PkPY","type":"acctext","xPos":4,"yPos":2,"xAccOffset":4,"yAccOffset":2,"width":301,"height":36,"valign":"center","wordwrap":true,"textshadow":false,"shadowIndex":-1,"scrollOverflow":false,"vartext":{"blocks":[{"spans":[{"text":"Discharge her home with her husband?","style":{"fontFamily":"\\"Open SansBold CharsBoldE47A47C6\\",\\"Open Sans\\"","ascent":19.952,"descent":5.469,"leading":0,"underlinePosition":-0.911,"underlineThickness":0.456,"xHeight":9.99,"fontIsBold":false}}],"style":{"tagType":"P"},"runs":[{"idx":0,"len":36,"flowDirection":"leftToRight","cursive":false}]}],"defaultBlockStyle":{"flowDirection":"leftToRight","leadingMargin":0,"trailingMargin":0,"firstLineMargin":0,"justification":"center","defaultTabStop":48,"listLevel":0,"lineSpacingRule":"multiple","lineSpacing":20,"indentSize":36,"spacingBefore":0,"spacingAfter":0,"baseSpanStyle":{"fontFamily":"Open Sans","fontSize":14,"fontIsBold":true,"fontIsItalic":false,"fontIsUnderline":false,"fontIsStrikeout":false,"underlineStyle":"normal","elevation":"normal","spacing":0,"ignoreKerningTable":false,"displayCase":"asIs","languageId":0,"foregroundColor":"#FFFFFF","linkColor":"#0000FF"},"listStyle":{"listType":"none","listTypeFormat":"plain","start":0,"size":100}},"direction":"horizontal"},"vectortext":{"left":0,"top":0,"right":296,"bottom":30,"pngfb":false,"pr":{"l":"Lib","i":18}}}],"shapemaskId":"","xPos":398,"yPos":350,"tabIndex":13,"tabEnabled":true,"referenceName":"5meR1S6PkPY","morphReferenceName":"5meR1S6PkPY","xOffset":0,"yOffset":0,"rotateXPos":154.5,"rotateYPos":20,"scaleX":100,"scaleY":100,"alpha":100,"depth":4,"scrolling":true,"shuffleLock":false,"data":{"hotlinkId":"","accState":0,"vectorData":{"left":-2,"top":-2,"right":310,"bottom":41,"altText":"Discharge her home with her husband?","pngfb":false,"pr":{"l":"Lib","i":14}},"html5data":{"xPos":-2,"yPos":-2,"width":312,"height":43,"strokewidth":1}},"states":[{"kind":"state","name":"_default_Disabled","data":{"hotlinkId":"","accState":1,"vectorData":{"left":-2,"top":-2,"right":310,"bottom":41,"altText":"Discharge her home with her husband?","pngfb":false,"pr":{"l":"Lib","i":14}},"html5data":{"xPos":-2,"yPos":-2,"width":312,"height":43,"strokewidth":1}}},{"kind":"state","name":"_default_Down","data":{"hotlinkId":"","accState":8,"vectorData":{"left":-2,"top":-2,"right":310,"bottom":41,"altText":"Discharge her home with her husband?","pngfb":false,"pr":{"l":"Lib","i":15}},"html5data":{"xPos":-2,"yPos":-2,"width":312,"height":43,"strokewidth":1}}},{"kind":"state","name":"_default_Visited","data":{"hotlinkId":"","accState":0,"vectorData":{"left":-2,"top":-2,"right":310,"bottom":41,"altText":"Discharge her home with her husband?","pngfb":false,"pr":{"l":"Lib","i":14}},"html5data":{"xPos":-2,"yPos":-2,"width":312,"height":43,"strokewidth":1}}},{"kind":"state","name":"_default_Visited_Disabled","data":{"hotlinkId":"","accState":1,"vectorData":{"left":-2,"top":-2,"right":310,"bottom":41,"altText":"Discharge her home with her husband?","pngfb":false,"pr":{"l":"Lib","i":14}},"html5data":{"xPos":-2,"yPos":-2,"width":312,"height":43,"strokewidth":1}}},{"kind":"state","name":"_default_Down_Visited","data":{"hotlinkId":"","accState":8,"vectorData":{"left":-2,"top":-2,"right":310,"bottom":41,"altText":"Discharge her home with her husband?","pngfb":false,"pr":{"l":"Lib","i":15}},"html5data":{"xPos":-2,"yPos":-2,"width":312,"height":43,"strokewidth":1}}},{"kind":"state","name":"_default_Hover","data":{"hotlinkId":"","accState":0,"vectorData":{"left":-2,"top":-2,"right":310,"bottom":41,"altText":"Discharge her home with her husband?","pngfb":false,"pr":{"l":"Lib","i":16}},"html5data":{"xPos":-2,"yPos":-2,"width":312,"height":43,"strokewidth":1}}},{"kind":"state","name":"_default_Hover_Disabled","data":{"hotlinkId":"","accState":1,"vectorData":{"left":-2,"top":-2,"right":310,"bottom":41,"altText":"Discharge her home with her husband?","pngfb":false,"pr":{"l":"Lib","i":16}},"html5data":{"xPos":-2,"yPos":-2,"width":312,"height":43,"strokewidth":1}}},{"kind":"state","name":"_default_Hover_Down","data":{"hotlinkId":"","accState":8,"vectorData":{"left":-2,"top":-2,"right":310,"bottom":41,"altText":"Discharge her home with her husband?","pngfb":false,"pr":{"l":"Lib","i":17}},"html5data":{"xPos":-2,"yPos":-2,"width":312,"height":43,"strokewidth":1}}},{"kind":"state","name":"_default_Hover_Visited","data":{"hotlinkId":"","accState":0,"vectorData":{"left":-2,"top":-2,"right":310,"bottom":41,"altText":"Discharge her home with her husband?","pngfb":false,"pr":{"l":"Lib","i":16}},"html5data":{"xPos":-2,"yPos":-2,"width":312,"height":43,"strokewidth":1}}},{"kind":"state","name":"_default_Hover_Visited_Disabled","data":{"hotlinkId":"","accState":1,"vectorData":{"left":-2,"top":-2,"right":310,"bottom":41,"altText":"Discharge her home with her husband?","pngfb":false,"pr":{"l":"Lib","i":16}},"html5data":{"xPos":-2,"yPos":-2,"width":312,"height":43,"strokewidth":1}}},{"kind":"state","name":"_default_Hover_Down_Visited","data":{"hotlinkId":"","accState":8,"vectorData":{"left":-2,"top":-2,"right":310,"bottom":41,"altText":"Discharge her home with her husband?","pngfb":false,"pr":{"l":"Lib","i":17}},"html5data":{"xPos":-2,"yPos":-2,"width":312,"height":43,"strokewidth":1}}}],"width":309,"height":40,"resume":true,"useHandCursor":true,"id":"5meR1S6PkPY","variables":[{"kind":"variable","name":"_hover","type":"boolean","value":false,"resume":true},{"kind":"variable","name":"_down","type":"boolean","value":false,"resume":true},{"kind":"variable","name":"_visited","type":"boolean","value":false,"resume":true},{"kind":"variable","name":"_disabled","type":"boolean","value":false,"resume":true},{"kind":"variable","name":"_savevisited","type":"boolean","value":false,"resume":true},{"kind":"variable","name":"_state","type":"string","value":"_default","resume":true},{"kind":"variable","name":"_stateName","type":"string","value":"_default","resume":true},{"kind":"variable","name":"_tempStateName","type":"string","value":"","resume":false},{"kind":"variable","name":"_tempStateNameBuilder","type":"string","value":"","resume":false}],"actionGroups":{"ActGrpOnNextButtonClick":{"kind":"actiongroup","actions":[{"kind":"show_slidelayer","hideOthers":"oncomplete","transition":"appear","objRef":{"type":"string","value":"_parent.6pWTj23w0Zw"}}]},"ActGrpSetVisitedState":{"kind":"actiongroup","actions":[{"kind":"adjustvar","variable":"_savevisited","operator":"set","value":{"type":"var","value":"#_visited"}},{"kind":"adjustvar","variable":"_visited","operator":"set","value":{"type":"boolean","value":true}},{"kind":"exe_actiongroup","id":"_player._setstates","scopeRef":{"type":"string","value":"_this"}}]},"ActGrpSetHoverState":{"kind":"actiongroup","actions":[{"kind":"adjustvar","variable":"_hover","operator":"set","value":{"type":"boolean","value":true}},{"kind":"exe_actiongroup","id":"_player._setstates","scopeRef":{"type":"string","value":"_this"}}]},"ActGrpClearHoverState":{"kind":"actiongroup","actions":[{"kind":"adjustvar","variable":"_hover","operator":"set","value":{"type":"boolean","value":false}},{"kind":"exe_actiongroup","id":"_player._setstates","scopeRef":{"type":"string","value":"_this"}}]},"ActGrpSetDisabledState":{"kind":"actiongroup","actions":[{"kind":"adjustvar","variable":"_disabled","operator":"set","value":{"type":"boolean","value":true}},{"kind":"exe_actiongroup","id":"_player._setstates","scopeRef":{"type":"string","value":"_this"}}]},"ActGrpSetDownState":{"kind":"actiongroup","actions":[{"kind":"adjustvar","variable":"_down","operator":"set","value":{"type":"boolean","value":true}},{"kind":"exe_actiongroup","id":"_player._setstates","scopeRef":{"type":"string","value":"_this"}}]},"ActGrpClearStateVars":{"kind":"actiongroup","actions":[{"kind":"adjustvar","variable":"_hover","operator":"set","value":{"type":"boolean","value":false}},{"kind":"adjustvar","variable":"_down","operator":"set","value":{"type":"boolean","value":false}},{"kind":"adjustvar","variable":"_visited","operator":"set","value":{"type":"boolean","value":false}},{"kind":"adjustvar","variable":"_disabled","operator":"set","value":{"type":"boolean","value":false}},{"kind":"adjustvar","variable":"_savevisited","operator":"set","value":{"type":"boolean","value":false}}]}},"events":[{"kind":"onrelease","actions":[{"kind":"exe_actiongroup","id":"ActGrpSetVisitedState","scopeRef":{"type":"string","value":"_this"}},{"kind":"adjustvar","variable":"_down","operator":"set","value":{"type":"boolean","value":false}},{"kind":"exe_actiongroup","id":"_player._setstates","scopeRef":{"type":"string","value":"_this"}},{"kind":"exe_actiongroup","id":"ActGrpOnNextButtonClick"}]},{"kind":"ontransitionin","actions":[{"kind":"exe_actiongroup","id":"_player._setstates","scopeRef":{"type":"string","value":"_this"}}]},{"kind":"onrollover","actions":[{"kind":"exe_actiongroup","id":"ActGrpSetHoverState","scopeRef":{"type":"string","value":"_this"}}]},{"kind":"onrollout","actions":[{"kind":"exe_actiongroup","id":"ActGrpClearHoverState","scopeRef":{"type":"string","value":"_this"}}]},{"kind":"onpress","actions":[{"kind":"exe_actiongroup","id":"ActGrpSetDownState","scopeRef":{"type":"string","value":"_this"}}]},{"kind":"onreleaseoutside","actions":[{"kind":"adjustvar","variable":"_down","operator":"set","value":{"type":"boolean","value":false}},{"kind":"exe_actiongroup","id":"_player._setstates","scopeRef":{"type":"string","value":"_this"}}]}]},{"kind":"vectorshape","rotation":0,"accType":"button","cliptobounds":false,"defaultAction":"onrelease","textLib":[{"kind":"textdata","uniqueId":"5uEyKSvPbM3_-141034756","id":"01","linkId":"txt__default_5sGA6gxP0bk","type":"acctext","xPos":4,"yPos":2,"xAccOffset":4,"yAccOffset":2,"width":304,"height":36,"valign":"center","wordwrap":true,"textshadow":false,"shadowIndex":-1,"scrollOverflow":false,"vartext":{"blocks":[{"spans":[{"text":"Admit Maria to the hospital on an involuntary hold. ","style":{"fontFamily":"\\"Open SansBold CharsBoldE47A47C6\\",\\"Open Sans\\"","ascent":19.952,"descent":5.469,"leading":0,"underlinePosition":-0.911,"underlineThickness":0.456,"xHeight":9.99,"fontIsBold":false}}],"style":{"tagType":"P"},"runs":[{"idx":0,"len":52,"flowDirection":"leftToRight","cursive":false}]}],"defaultBlockStyle":{"flowDirection":"leftToRight","leadingMargin":0,"trailingMargin":0,"firstLineMargin":0,"justification":"center","defaultTabStop":48,"listLevel":0,"lineSpacingRule":"multiple","lineSpacing":20,"indentSize":36,"spacingBefore":0,"spacingAfter":0,"baseSpanStyle":{"fontFamily":"Open Sans","fontSize":14,"fontIsBold":true,"fontIsItalic":false,"fontIsUnderline":false,"fontIsStrikeout":false,"underlineStyle":"normal","elevation":"normal","spacing":0,"ignoreKerningTable":false,"displayCase":"asIs","languageId":0,"foregroundColor":"#FFFFFF","linkColor":"#0000FF"},"listStyle":{"listType":"none","listTypeFormat":"plain","start":0,"size":100}},"direction":"horizontal"},"vectortext":{"left":0,"top":0,"right":311,"bottom":38,"pngfb":false,"pr":{"l":"Lib","i":22}}}],"shapemaskId":"","xPos":389,"yPos":431,"tabIndex":14,"tabEnabled":true,"referenceName":"5sGA6gxP0bk","morphReferenceName":"5sGA6gxP0bk","xOffset":0,"yOffset":0,"rotateXPos":156,"rotateYPos":20,"scaleX":100,"scaleY":100,"alpha":100,"depth":5,"scrolling":true,"shuffleLock":false,"data":{"hotlinkId":"","accState":0,"vectorData":{"left":-2,"top":-2,"right":313,"bottom":41,"altText":"Admit Maria to the hospital on an involuntary hold. ","pngfb":false,"pr":{"l":"Lib","i":19}},"html5data":{"xPos":-2,"yPos":-2,"width":315,"height":43,"strokewidth":1}},"states":[{"kind":"state","name":"_default_Disabled","data":{"hotlinkId":"","accState":1,"vectorData":{"left":-2,"top":-2,"right":313,"bottom":41,"altText":"Admit Maria to the hospital on an involuntary hold. ","pngfb":false,"pr":{"l":"Lib","i":19}},"html5data":{"xPos":-2,"yPos":-2,"width":315,"height":43,"strokewidth":1}}},{"kind":"state","name":"_default_Down","data":{"hotlinkId":"","accState":8,"vectorData":{"left":-2,"top":-2,"right":313,"bottom":41,"altText":"Admit Maria to the hospital on an involuntary hold. ","pngfb":false,"pr":{"l":"Lib","i":20}},"html5data":{"xPos":-2,"yPos":-2,"width":315,"height":43,"strokewidth":1}}},{"kind":"state","name":"_default_Visited","data":{"hotlinkId":"","accState":0,"vectorData":{"left":-2,"top":-2,"right":313,"bottom":41,"altText":"Admit Maria to the hospital on an involuntary hold. ","pngfb":false,"pr":{"l":"Lib","i":19}},"html5data":{"xPos":-2,"yPos":-2,"width":315,"height":43,"strokewidth":1}}},{"kind":"state","name":"_default_Visited_Disabled","data":{"hotlinkId":"","accState":1,"vectorData":{"left":-2,"top":-2,"right":313,"bottom":41,"altText":"Admit Maria to the hospital on an involuntary hold. ","pngfb":false,"pr":{"l":"Lib","i":19}},"html5data":{"xPos":-2,"yPos":-2,"width":315,"height":43,"strokewidth":1}}},{"kind":"state","name":"_default_Down_Visited","data":{"hotlinkId":"","accState":8,"vectorData":{"left":-2,"top":-2,"right":313,"bottom":41,"altText":"Admit Maria to the hospital on an involuntary hold. ","pngfb":false,"pr":{"l":"Lib","i":20}},"html5data":{"xPos":-2,"yPos":-2,"width":315,"height":43,"strokewidth":1}}},{"kind":"state","name":"_default_Hover","data":{"hotlinkId":"","accState":0,"vectorData":{"left":-2,"top":-2,"right":313,"bottom":41,"altText":"Admit Maria to the hospital on an involuntary hold. ","pngfb":false,"pr":{"l":"Lib","i":21}},"html5data":{"xPos":-2,"yPos":-2,"width":315,"height":43,"strokewidth":1}}},{"kind":"state","name":"_default_Hover_Disabled","data":{"hotlinkId":"","accState":1,"vectorData":{"left":-2,"top":-2,"right":313,"bottom":41,"altText":"Admit Maria to the hospital on an involuntary hold. ","pngfb":false,"pr":{"l":"Lib","i":21}},"html5data":{"xPos":-2,"yPos":-2,"width":315,"height":43,"strokewidth":1}}},{"kind":"state","name":"_default_Hover_Down","data":{"hotlinkId":"","accState":8,"vectorData":{"left":-2,"top":-2,"right":313,"bottom":41,"altText":"Admit Maria to the hospital on an involuntary hold. ","pngfb":false,"pr":{"l":"Lib","i":20}},"html5data":{"xPos":-2,"yPos":-2,"width":315,"height":43,"strokewidth":1}}},{"kind":"state","name":"_default_Hover_Visited","data":{"hotlinkId":"","accState":0,"vectorData":{"left":-2,"top":-2,"right":313,"bottom":41,"altText":"Admit Maria to the hospital on an involuntary hold. ","pngfb":false,"pr":{"l":"Lib","i":21}},"html5data":{"xPos":-2,"yPos":-2,"width":315,"height":43,"strokewidth":1}}},{"kind":"state","name":"_default_Hover_Visited_Disabled","data":{"hotlinkId":"","accState":1,"vectorData":{"left":-2,"top":-2,"right":313,"bottom":41,"altText":"Admit Maria to the hospital on an involuntary hold. ","pngfb":false,"pr":{"l":"Lib","i":21}},"html5data":{"xPos":-2,"yPos":-2,"width":315,"height":43,"strokewidth":1}}},{"kind":"state","name":"_default_Hover_Down_Visited","data":{"hotlinkId":"","accState":8,"vectorData":{"left":-2,"top":-2,"right":313,"bottom":41,"altText":"Admit Maria to the hospital on an involuntary hold. ","pngfb":false,"pr":{"l":"Lib","i":20}},"html5data":{"xPos":-2,"yPos":-2,"width":315,"height":43,"strokewidth":1}}}],"width":312,"height":40,"resume":true,"useHandCursor":true,"id":"5sGA6gxP0bk","variables":[{"kind":"variable","name":"_hover","type":"boolean","value":false,"resume":true},{"kind":"variable","name":"_down","type":"boolean","value":false,"resume":true},{"kind":"variable","name":"_visited","type":"boolean","value":false,"resume":true},{"kind":"variable","name":"_disabled","type":"boolean","value":false,"resume":true},{"kind":"variable","name":"_savevisited","type":"boolean","value":false,"resume":true},{"kind":"variable","name":"_state","type":"string","value":"_default","resume":true},{"kind":"variable","name":"_stateName","type":"string","value":"_default","resume":true},{"kind":"variable","name":"_tempStateName","type":"string","value":"","resume":false},{"kind":"variable","name":"_tempStateNameBuilder","type":"string","value":"","resume":false}],"actionGroups":{"ActGrpOnNextButtonClick":{"kind":"actiongroup","actions":[{"kind":"show_slidelayer","hideOthers":"oncomplete","transition":"appear","objRef":{"type":"string","value":"_parent.5bt4w7xUh43"}}]},"ActGrpSetVisitedState":{"kind":"actiongroup","actions":[{"kind":"adjustvar","variable":"_savevisited","operator":"set","value":{"type":"var","value":"#_visited"}},{"kind":"adjustvar","variable":"_visited","operator":"set","value":{"type":"boolean","value":true}},{"kind":"exe_actiongroup","id":"_player._setstates","scopeRef":{"type":"string","value":"_this"}}]},"ActGrpSetHoverState":{"kind":"actiongroup","actions":[{"kind":"adjustvar","variable":"_hover","operator":"set","value":{"type":"boolean","value":true}},{"kind":"exe_actiongroup","id":"_player._setstates","scopeRef":{"type":"string","value":"_this"}}]},"ActGrpClearHoverState":{"kind":"actiongroup","actions":[{"kind":"adjustvar","variable":"_hover","operator":"set","value":{"type":"boolean","value":false}},{"kind":"exe_actiongroup","id":"_player._setstates","scopeRef":{"type":"string","value":"_this"}}]},"ActGrpSetDisabledState":{"kind":"actiongroup","actions":[{"kind":"adjustvar","variable":"_disabled","operator":"set","value":{"type":"boolean","value":true}},{"kind":"exe_actiongroup","id":"_player._setstates","scopeRef":{"type":"string","value":"_this"}}]},"ActGrpSetDownState":{"kind":"actiongroup","actions":[{"kind":"adjustvar","variable":"_down","operator":"set","value":{"type":"boolean","value":true}},{"kind":"exe_actiongroup","id":"_player._setstates","scopeRef":{"type":"string","value":"_this"}}]},"ActGrpClearStateVars":{"kind":"actiongroup","actions":[{"kind":"adjustvar","variable":"_hover","operator":"set","value":{"type":"boolean","value":false}},{"kind":"adjustvar","variable":"_down","operator":"set","value":{"type":"boolean","value":false}},{"kind":"adjustvar","variable":"_visited","operator":"set","value":{"type":"boolean","value":false}},{"kind":"adjustvar","variable":"_disabled","operator":"set","value":{"type":"boolean","value":false}},{"kind":"adjustvar","variable":"_savevisited","operator":"set","value":{"type":"boolean","value":false}}]}},"events":[{"kind":"onrelease","actions":[{"kind":"exe_actiongroup","id":"ActGrpSetVisitedState","scopeRef":{"type":"string","value":"_this"}},{"kind":"adjustvar","variable":"_down","operator":"set","value":{"type":"boolean","value":false}},{"kind":"exe_actiongroup","id":"_player._setstates","scopeRef":{"type":"string","value":"_this"}},{"kind":"exe_actiongroup","id":"ActGrpOnNextButtonClick"}]},{"kind":"ontransitionin","actions":[{"kind":"exe_actiongroup","id":"_player._setstates","scopeRef":{"type":"string","value":"_this"}}]},{"kind":"onrollover","actions":[{"kind":"exe_actiongroup","id":"ActGrpSetHoverState","scopeRef":{"type":"string","value":"_this"}}]},{"kind":"onrollout","actions":[{"kind":"exe_actiongroup","id":"ActGrpClearHoverState","scopeRef":{"type":"string","value":"_this"}}]},{"kind":"onpress","actions":[{"kind":"exe_actiongroup","id":"ActGrpSetDownState","scopeRef":{"type":"string","value":"_this"}}]},{"kind":"onreleaseoutside","actions":[{"kind":"adjustvar","variable":"_down","operator":"set","value":{"type":"boolean","value":false}},{"kind":"exe_actiongroup","id":"_player._setstates","scopeRef":{"type":"string","value":"_this"}}]}]}],"startTime":-1,"elapsedTimeMode":"normal","useHandCursor":false,"resume":true,"kind":"slidelayer","isBaseLayer":true},{"kind":"slidelayer","hideobjectsondisplay":[{"kind":"objref","type":"string","value":"_parent.60horgrKiwJ"},{"kind":"objref","type":"string","value":"_parent.60Yu7vdjNh1"},{"kind":"objref","type":"string","value":"_parent.6LZPZxYg9IR"},{"kind":"objref","type":"string","value":"_parent.5meR1S6PkPY"},{"kind":"objref","type":"string","value":"_parent.5sGA6gxP0bk"}],"depth":0,"modal":false,"pauseParent":true,"rotateXPos":419,"rotateYPos":270,"tabIndex":-1,"presentAs":"layer","labeledById":"","describedById":"","enableSeek":true,"enableReplay":true,"lmsId":"","timeline":{"duration":5000,"events":[{"kind":"ontimelinetick","time":0,"actions":[{"kind":"show","transition":"appear","objRef":{"type":"string","value":"5otlI4kgtP5"}},{"kind":"show","transition":"appear","objRef":{"type":"string","value":"6dF2J7Cvip0"}},{"kind":"show","transition":"appear","objRef":{"type":"string","value":"5yD9F0Qz2Hs"}},{"kind":"show","transition":"appear","objRef":{"type":"string","value":"5h7mMlzkmja"}},{"kind":"show","transition":"appear","objRef":{"type":"string","value":"6JMGwpMSRS3"}}]}]},"objects":[{"kind":"vectorshape","rotation":0,"accType":"image","cliptobounds":false,"defaultAction":"","imagelib":[{"kind":"imagedata","assetId":0,"id":"01","url":"story_content/5uHlGCxxhlF.jpg","type":"normal","altText":"emergency room photo 1.jpg","width":1630,"height":1079,"mobiledx":0,"mobiledy":0}],"shapemaskId":"","xPos":-48,"yPos":0,"tabIndex":1,"tabEnabled":true,"referenceName":"5otlI4kgtP5","morphReferenceName":"5otlI4kgtP5","xOffset":0,"yOffset":0,"rotateXPos":407.5,"rotateYPos":270,"scaleX":100,"scaleY":100,"alpha":100,"depth":1,"scrolling":true,"shuffleLock":false,"data":{"hotlinkId":"","accState":0,"vectorData":{"left":0,"top":0,"right":815,"bottom":540,"altText":"emergency room photo 1.jpg","pngfb":false,"pr":{"l":"Lib","i":0}},"html5data":{"xPos":0,"yPos":0,"width":815,"height":540,"strokewidth":0}},"width":815,"height":540,"resume":true,"useHandCursor":true,"id":"5otlI4kgtP5"},{"kind":"vectorshape","rotation":0,"accType":"image","cliptobounds":false,"defaultAction":"","imagelib":[{"kind":"imagedata","assetId":4,"id":"01","url":"story_content/6mOZipkliBb.png","type":"normal","altText":"smirk_01-topaz-face-upscale-3.6x.png","width":723,"height":1080,"mobiledx":0,"mobiledy":0}],"shapemaskId":"","xPos":-63,"yPos":0,"tabIndex":0,"tabEnabled":true,"referenceName":"6dF2J7Cvip0","morphReferenceName":"6dF2J7Cvip0","xOffset":0,"yOffset":0,"rotateXPos":181,"rotateYPos":270,"scaleX":100,"scaleY":100,"alpha":100,"depth":2,"scrolling":true,"shuffleLock":false,"data":{"hotlinkId":"","accState":0,"vectorData":{"left":0,"top":0,"right":362,"bottom":540,"altText":"smirk_01-topaz-face-upscale-3.6x.png","pngfb":false,"pr":{"l":"Lib","i":23}},"html5data":{"xPos":0,"yPos":0,"width":362,"height":540,"strokewidth":0}},"width":362,"height":540,"resume":true,"useHandCursor":true,"id":"6dF2J7Cvip0"},{"kind":"vectorshape","rotation":0,"accType":"text","cliptobounds":false,"defaultAction":"","textLib":[{"kind":"textdata","uniqueId":"5yD9F0Qz2Hs_-421641284","id":"01","linkId":"txt__default_5yD9F0Qz2Hs","type":"acctext","xPos":10,"yPos":5,"xAccOffset":10,"yAccOffset":5,"width":383,"height":22,"valign":"top","wordwrap":false,"textshadow":false,"shadowIndex":-1,"scrollOverflow":false,"vartext":{"blocks":[{"spans":[{"text":"Admit Maria to the hospital on an involuntary hold?","style":{"fontFamily":"\\"Open Sans Charset0_v9TY33EDE6F2\\",\\"Open Sans\\"","ascent":17.102,"descent":4.688,"leading":0,"underlinePosition":-0.781,"underlineThickness":0.391,"xHeight":8.562}}],"style":{"tagType":"P"},"runs":[{"idx":0,"len":51,"flowDirection":"leftToRight","cursive":false}]}],"defaultBlockStyle":{"flowDirection":"leftToRight","leadingMargin":0,"trailingMargin":0,"firstLineMargin":0,"justification":"left","defaultTabStop":48,"listLevel":0,"lineSpacingRule":"multiple","lineSpacing":20,"indentSize":36,"spacingBefore":0,"spacingAfter":0,"baseSpanStyle":{"fontFamily":"Open Sans","fontSize":12,"fontIsBold":false,"fontIsItalic":false,"fontIsUnderline":false,"fontIsStrikeout":false,"underlineStyle":"normal","elevation":"normal","spacing":0,"ignoreKerningTable":false,"displayCase":"asIs","languageId":0,"foregroundColor":"#000000","linkColor":"#0000FF"},"listStyle":{"listType":"none","listTypeFormat":"plain","start":0,"size":100}},"direction":"horizontal"},"vectortext":{"left":0,"top":0,"right":393,"bottom":27,"pngfb":false,"pr":{"l":"Lib","i":25}}}],"shapemaskId":"","xPos":299,"yPos":71,"tabIndex":2,"tabEnabled":true,"referenceName":"5yD9F0Qz2Hs","morphReferenceName":"5yD9F0Qz2Hs","xOffset":0,"yOffset":0,"rotateXPos":201,"rotateYPos":15.5,"scaleX":100,"scaleY":100,"alpha":100,"depth":3,"scrolling":true,"shuffleLock":false,"data":{"hotlinkId":"","accState":0,"vectorData":{"left":-1,"top":-1,"right":404,"bottom":33,"altText":"Admit Maria to the hospital on an involuntary hold?","pngfb":false,"pr":{"l":"Lib","i":24}},"html5data":{"xPos":-1,"yPos":-1,"width":405,"height":34,"strokewidth":1}},"width":403,"height":32,"resume":true,"useHandCursor":true,"id":"5yD9F0Qz2Hs"},{"kind":"vectorshape","rotation":0,"accType":"text","cliptobounds":false,"defaultAction":"","textLib":[{"kind":"textdata","uniqueId":"5h7mMlzkmja_511687945","id":"01","linkId":"txt__default_5h7mMlzkmja","type":"acctext","xPos":10,"yPos":5,"xAccOffset":10,"yAccOffset":5,"width":383,"height":88,"valign":"top","wordwrap":true,"textshadow":false,"shadowIndex":-1,"scrollOverflow":false,"vartext":{"blocks":[{"spans":[{"text":"This is correct. While admitting someone to the hospital against their will is difficult, keeping patients safe to provide treatment is the most important thing. ","style":{"fontFamily":"\\"Open Sans Charset0_v9TY33EDE6F2\\",\\"Open Sans\\"","ascent":17.102,"descent":4.688,"leading":0,"underlinePosition":-0.781,"underlineThickness":0.391,"xHeight":8.562}}],"style":{"tagType":"P"},"runs":[{"idx":0,"len":162,"flowDirection":"leftToRight","cursive":false}]}],"defaultBlockStyle":{"flowDirection":"leftToRight","leadingMargin":0,"trailingMargin":0,"firstLineMargin":0,"justification":"left","defaultTabStop":48,"listLevel":0,"lineSpacingRule":"multiple","lineSpacing":20,"indentSize":36,"spacingBefore":0,"spacingAfter":0,"baseSpanStyle":{"fontFamily":"Open Sans","fontSize":12,"fontIsBold":false,"fontIsItalic":false,"fontIsUnderline":false,"fontIsStrikeout":false,"underlineStyle":"normal","elevation":"normal","spacing":0,"ignoreKerningTable":false,"displayCase":"asIs","languageId":0,"foregroundColor":"#000000","linkColor":"#0000FF"},"listStyle":{"listType":"none","listTypeFormat":"plain","start":0,"size":100}},"direction":"horizontal"},"vectortext":{"left":0,"top":0,"right":365,"bottom":93,"pngfb":false,"pr":{"l":"Lib","i":27}}}],"shapemaskId":"","xPos":299,"yPos":258,"tabIndex":3,"tabEnabled":true,"referenceName":"5h7mMlzkmja","morphReferenceName":"5h7mMlzkmja","xOffset":0,"yOffset":0,"rotateXPos":201,"rotateYPos":48.5,"scaleX":100,"scaleY":100,"alpha":100,"depth":4,"scrolling":true,"shuffleLock":false,"data":{"hotlinkId":"","accState":0,"vectorData":{"left":-1,"top":-1,"right":404,"bottom":99,"altText":"This is correct. While admitting someone to the hospital against their will is difficult, keeping patients safe to provide treatment is the most important thing. ","pngfb":false,"pr":{"l":"Lib","i":26}},"html5data":{"xPos":-1,"yPos":-1,"width":405,"height":100,"strokewidth":1}},"width":403,"height":98,"resume":true,"useHandCursor":true,"id":"5h7mMlzkmja"},{"kind":"vectorshape","rotation":0,"accType":"button","cliptobounds":false,"defaultAction":"onrelease","textLib":[{"kind":"textdata","uniqueId":"5bkfJeQvNbj_-486195884","id":"01","linkId":"txt__default_6JMGwpMSRS3","type":"acctext","xPos":4,"yPos":2,"xAccOffset":4,"yAccOffset":2,"width":142,"height":36,"valign":"center","wordwrap":true,"textshadow":false,"shadowIndex":-1,"scrollOverflow":false,"vartext":{"blocks":[{"spans":[{"text":"Restart Case","style":{"fontFamily":"\\"Open SansBold CharsBoldE47A47C6\\",\\"Open Sans\\"","ascent":19.952,"descent":5.469,"leading":0,"underlinePosition":-0.911,"underlineThickness":0.456,"xHeight":9.99,"fontIsBold":false}}],"style":{"tagType":"P"},"runs":[{"idx":0,"len":12,"flowDirection":"leftToRight","cursive":false}]}],"defaultBlockStyle":{"flowDirection":"leftToRight","leadingMargin":0,"trailingMargin":0,"firstLineMargin":0,"justification":"center","defaultTabStop":48,"listLevel":0,"lineSpacingRule":"multiple","lineSpacing":20,"indentSize":36,"spacingBefore":0,"spacingAfter":0,"baseSpanStyle":{"fontFamily":"Open Sans","fontSize":14,"fontIsBold":true,"fontIsItalic":false,"fontIsUnderline":false,"fontIsStrikeout":false,"underlineStyle":"normal","elevation":"normal","spacing":0,"ignoreKerningTable":false,"displayCase":"asIs","languageId":0,"foregroundColor":"#FFFFFF","linkColor":"#0000FF"},"listStyle":{"listType":"none","listTypeFormat":"plain","start":0,"size":100}},"direction":"horizontal"},"vectortext":{"left":0,"top":0,"right":134,"bottom":33,"pngfb":false,"pr":{"l":"Lib","i":32}}}],"shapemaskId":"","xPos":382,"yPos":425,"tabIndex":4,"tabEnabled":true,"referenceName":"6JMGwpMSRS3","morphReferenceName":"6JMGwpMSRS3","xOffset":0,"yOffset":0,"rotateXPos":75,"rotateYPos":20,"scaleX":100,"scaleY":100,"alpha":100,"depth":5,"scrolling":true,"shuffleLock":false,"data":{"hotlinkId":"","accState":0,"vectorData":{"left":-2,"top":-2,"right":151,"bottom":42,"altText":"Restart Case","pngfb":false,"pr":{"l":"Lib","i":28}},"html5data":{"xPos":-2,"yPos":-2,"width":153,"height":44,"strokewidth":1}},"states":[{"kind":"state","name":"_default_Disabled","data":{"hotlinkId":"","accState":1,"vectorData":{"left":-2,"top":-2,"right":151,"bottom":42,"altText":"Restart Case","pngfb":false,"pr":{"l":"Lib","i":28}},"html5data":{"xPos":-2,"yPos":-2,"width":153,"height":44,"strokewidth":1}}},{"kind":"state","name":"_default_Down","data":{"hotlinkId":"","accState":8,"vectorData":{"left":-2,"top":-2,"right":151,"bottom":42,"altText":"Restart Case","pngfb":false,"pr":{"l":"Lib","i":29}},"html5data":{"xPos":-2,"yPos":-2,"width":153,"height":44,"strokewidth":1}}},{"kind":"state","name":"_default_Visited","data":{"hotlinkId":"","accState":0,"vectorData":{"left":-2,"top":-2,"right":151,"bottom":42,"altText":"Restart Case","pngfb":false,"pr":{"l":"Lib","i":28}},"html5data":{"xPos":-2,"yPos":-2,"width":153,"height":44,"strokewidth":1}}},{"kind":"state","name":"_default_Visited_Disabled","data":{"hotlinkId":"","accState":1,"vectorData":{"left":-2,"top":-2,"right":151,"bottom":42,"altText":"Restart Case","pngfb":false,"pr":{"l":"Lib","i":28}},"html5data":{"xPos":-2,"yPos":-2,"width":153,"height":44,"strokewidth":1}}},{"kind":"state","name":"_default_Down_Visited","data":{"hotlinkId":"","accState":8,"vectorData":{"left":-2,"top":-2,"right":151,"bottom":42,"altText":"Restart Case","pngfb":false,"pr":{"l":"Lib","i":29}},"html5data":{"xPos":-2,"yPos":-2,"width":153,"height":44,"strokewidth":1}}},{"kind":"state","name":"_default_Hover","data":{"hotlinkId":"","accState":0,"vectorData":{"left":-2,"top":-2,"right":151,"bottom":42,"altText":"Restart Case","pngfb":false,"pr":{"l":"Lib","i":30}},"html5data":{"xPos":-2,"yPos":-2,"width":153,"height":44,"strokewidth":1}}},{"kind":"state","name":"_default_Hover_Disabled","data":{"hotlinkId":"","accState":1,"vectorData":{"left":-2,"top":-2,"right":151,"bottom":42,"altText":"Restart Case","pngfb":false,"pr":{"l":"Lib","i":30}},"html5data":{"xPos":-2,"yPos":-2,"width":153,"height":44,"strokewidth":1}}},{"kind":"state","name":"_default_Hover_Down","data":{"hotlinkId":"","accState":8,"vectorData":{"left":-2,"top":-2,"right":151,"bottom":42,"altText":"Restart Case","pngfb":false,"pr":{"l":"Lib","i":31}},"html5data":{"xPos":-2,"yPos":-2,"width":153,"height":44,"strokewidth":1}}},{"kind":"state","name":"_default_Hover_Visited","data":{"hotlinkId":"","accState":0,"vectorData":{"left":-2,"top":-2,"right":151,"bottom":42,"altText":"Restart Case","pngfb":false,"pr":{"l":"Lib","i":30}},"html5data":{"xPos":-2,"yPos":-2,"width":153,"height":44,"strokewidth":1}}},{"kind":"state","name":"_default_Hover_Visited_Disabled","data":{"hotlinkId":"","accState":1,"vectorData":{"left":-2,"top":-2,"right":151,"bottom":42,"altText":"Restart Case","pngfb":false,"pr":{"l":"Lib","i":30}},"html5data":{"xPos":-2,"yPos":-2,"width":153,"height":44,"strokewidth":1}}},{"kind":"state","name":"_default_Hover_Down_Visited","data":{"hotlinkId":"","accState":8,"vectorData":{"left":-2,"top":-2,"right":151,"bottom":42,"altText":"Restart Case","pngfb":false,"pr":{"l":"Lib","i":31}},"html5data":{"xPos":-2,"yPos":-2,"width":153,"height":44,"strokewidth":1}}}],"width":150,"height":40,"resume":true,"useHandCursor":true,"id":"6JMGwpMSRS3","variables":[{"kind":"variable","name":"_hover","type":"boolean","value":false,"resume":true},{"kind":"variable","name":"_down","type":"boolean","value":false,"resume":true},{"kind":"variable","name":"_visited","type":"boolean","value":false,"resume":true},{"kind":"variable","name":"_disabled","type":"boolean","value":false,"resume":true},{"kind":"variable","name":"_savevisited","type":"boolean","value":false,"resume":true},{"kind":"variable","name":"_state","type":"string","value":"_default","resume":true},{"kind":"variable","name":"_stateName","type":"string","value":"_default","resume":true},{"kind":"variable","name":"_tempStateName","type":"string","value":"","resume":false},{"kind":"variable","name":"_tempStateNameBuilder","type":"string","value":"","resume":false}],"actionGroups":{"ActGrpSetVisitedState":{"kind":"actiongroup","actions":[{"kind":"adjustvar","variable":"_savevisited","operator":"set","value":{"type":"var","value":"#_visited"}},{"kind":"adjustvar","variable":"_visited","operator":"set","value":{"type":"boolean","value":true}},{"kind":"exe_actiongroup","id":"_player._setstates","scopeRef":{"type":"string","value":"_this"}}]},"ActGrpSetHoverState":{"kind":"actiongroup","actions":[{"kind":"adjustvar","variable":"_hover","operator":"set","value":{"type":"boolean","value":true}},{"kind":"exe_actiongroup","id":"_player._setstates","scopeRef":{"type":"string","value":"_this"}}]},"ActGrpClearHoverState":{"kind":"actiongroup","actions":[{"kind":"adjustvar","variable":"_hover","operator":"set","value":{"type":"boolean","value":false}},{"kind":"exe_actiongroup","id":"_player._setstates","scopeRef":{"type":"string","value":"_this"}}]},"ActGrpSetDisabledState":{"kind":"actiongroup","actions":[{"kind":"adjustvar","variable":"_disabled","operator":"set","value":{"type":"boolean","value":true}},{"kind":"exe_actiongroup","id":"_player._setstates","scopeRef":{"type":"string","value":"_this"}}]},"ActGrpSetDownState":{"kind":"actiongroup","actions":[{"kind":"adjustvar","variable":"_down","operator":"set","value":{"type":"boolean","value":true}},{"kind":"exe_actiongroup","id":"_player._setstates","scopeRef":{"type":"string","value":"_this"}}]},"ActGrpClearStateVars":{"kind":"actiongroup","actions":[{"kind":"adjustvar","variable":"_hover","operator":"set","value":{"type":"boolean","value":false}},{"kind":"adjustvar","variable":"_down","operator":"set","value":{"type":"boolean","value":false}},{"kind":"adjustvar","variable":"_visited","operator":"set","value":{"type":"boolean","value":false}},{"kind":"adjustvar","variable":"_disabled","operator":"set","value":{"type":"boolean","value":false}},{"kind":"adjustvar","variable":"_savevisited","operator":"set","value":{"type":"boolean","value":false}}]}},"events":[{"kind":"onrelease","actions":[{"kind":"exe_actiongroup","id":"ActGrpSetVisitedState","scopeRef":{"type":"string","value":"_this"}},{"kind":"adjustvar","variable":"_hover","operator":"set","value":{"type":"boolean","value":false}},{"kind":"adjustvar","variable":"_down","operator":"set","value":{"type":"boolean","value":false}},{"kind":"exe_actiongroup","id":"_player._setstates","scopeRef":{"type":"string","value":"_this"}},{"kind":"gotoplay","window":"_current","wndtype":"normal","objRef":{"type":"string","value":"_player.5s8T4ZPcFkk.6ltUqWBxv6A"}}]},{"kind":"ontransitionin","actions":[{"kind":"exe_actiongroup","id":"_player._setstates","scopeRef":{"type":"string","value":"_this"}}]},{"kind":"onrollover","actions":[{"kind":"exe_actiongroup","id":"ActGrpSetHoverState","scopeRef":{"type":"string","value":"_this"}}]},{"kind":"onrollout","actions":[{"kind":"exe_actiongroup","id":"ActGrpClearHoverState","scopeRef":{"type":"string","value":"_this"}}]},{"kind":"onpress","actions":[{"kind":"exe_actiongroup","id":"ActGrpSetDownState","scopeRef":{"type":"string","value":"_this"}}]},{"kind":"onreleaseoutside","actions":[{"kind":"adjustvar","variable":"_down","operator":"set","value":{"type":"boolean","value":false}},{"kind":"exe_actiongroup","id":"_player._setstates","scopeRef":{"type":"string","value":"_this"}}]}]}],"startTime":-1,"elapsedTimeMode":"normal","width":838,"height":540,"resume":true,"useHandCursor":false,"id":"5bt4w7xUh43","events":[{"kind":"ontopmostlayer","actions":[{"kind":"setactivetimeline","objRef":{"type":"string","value":"_this"}}]}]},{"kind":"slidelayer","hideobjectsondisplay":[{"kind":"objref","type":"string","value":"_parent.60horgrKiwJ"},{"kind":"objref","type":"string","value":"_parent.60Yu7vdjNh1"},{"kind":"objref","type":"string","value":"_parent.6LZPZxYg9IR"},{"kind":"objref","type":"string","value":"_parent.5meR1S6PkPY"},{"kind":"objref","type":"string","value":"_parent.5sGA6gxP0bk"}],"depth":0,"modal":false,"pauseParent":true,"rotateXPos":411,"rotateYPos":270,"tabIndex":-1,"presentAs":"layer","labeledById":"","describedById":"","enableSeek":true,"enableReplay":true,"lmsId":"","timeline":{"duration":5000,"events":[{"kind":"ontimelinetick","time":0,"actions":[{"kind":"show","transition":"appear","objRef":{"type":"string","value":"6cCrMUmOgln"}},{"kind":"show","transition":"appear","objRef":{"type":"string","value":"5dD7C9Y0asH"}},{"kind":"show","transition":"appear","objRef":{"type":"string","value":"63YaTmOyHV7"}},{"kind":"show","transition":"appear","objRef":{"type":"string","value":"6O9gSsCntKS"}},{"kind":"show","transition":"appear","objRef":{"type":"string","value":"6QD3gHJVj6G"}}]}]},"objects":[{"kind":"vectorshape","rotation":0,"accType":"image","cliptobounds":false,"defaultAction":"","imagelib":[{"kind":"imagedata","assetId":0,"id":"01","url":"story_content/5uHlGCxxhlF.jpg","type":"normal","altText":"emergency room photo 1.jpg","width":1630,"height":1079,"mobiledx":0,"mobiledy":0}],"shapemaskId":"","xPos":-48,"yPos":0,"tabIndex":5,"tabEnabled":true,"referenceName":"6cCrMUmOgln","morphReferenceName":"6cCrMUmOgln","xOffset":0,"yOffset":0,"rotateXPos":407.5,"rotateYPos":270,"scaleX":100,"scaleY":100,"alpha":100,"depth":1,"scrolling":true,"shuffleLock":false,"data":{"hotlinkId":"","accState":0,"vectorData":{"left":0,"top":0,"right":815,"bottom":540,"altText":"emergency room photo 1.jpg","pngfb":false,"pr":{"l":"Lib","i":0}},"html5data":{"xPos":0,"yPos":0,"width":815,"height":540,"strokewidth":0}},"width":815,"height":540,"resume":true,"useHandCursor":true,"id":"6cCrMUmOgln"},{"kind":"vectorshape","rotation":0,"accType":"text","cliptobounds":false,"defaultAction":"","textLib":[{"kind":"textdata","uniqueId":"5dD7C9Y0asH_301588067","id":"01","linkId":"txt__default_5dD7C9Y0asH","type":"acctext","xPos":10,"yPos":5,"xAccOffset":10,"yAccOffset":5,"width":293,"height":22,"valign":"top","wordwrap":false,"textshadow":false,"shadowIndex":-1,"scrollOverflow":false,"vartext":{"blocks":[{"spans":[{"text":"Discharge her home with her husband?","style":{"fontFamily":"\\"Open Sans Charset0_v9TY33EDE6F2\\",\\"Open Sans\\"","ascent":17.102,"descent":4.688,"leading":0,"underlinePosition":-0.781,"underlineThickness":0.391,"xHeight":8.562}}],"style":{"tagType":"P"},"runs":[{"idx":0,"len":36,"flowDirection":"leftToRight","cursive":false}]}],"defaultBlockStyle":{"flowDirection":"leftToRight","leadingMargin":0,"trailingMargin":0,"firstLineMargin":0,"justification":"left","defaultTabStop":48,"listLevel":0,"lineSpacingRule":"multiple","lineSpacing":20,"indentSize":36,"spacingBefore":0,"spacingAfter":0,"baseSpanStyle":{"fontFamily":"Open Sans","fontSize":12,"fontIsBold":false,"fontIsItalic":false,"fontIsUnderline":false,"fontIsStrikeout":false,"underlineStyle":"normal","elevation":"normal","spacing":0,"ignoreKerningTable":false,"displayCase":"asIs","languageId":0,"foregroundColor":"#000000","linkColor":"#0000FF"},"listStyle":{"listType":"none","listTypeFormat":"plain","start":0,"size":100}},"direction":"horizontal"},"vectortext":{"left":0,"top":0,"right":303,"bottom":27,"pngfb":false,"pr":{"l":"Lib","i":34}}}],"shapemaskId":"","xPos":345,"yPos":41,"tabIndex":7,"tabEnabled":true,"referenceName":"5dD7C9Y0asH","morphReferenceName":"5dD7C9Y0asH","xOffset":0,"yOffset":0,"rotateXPos":156,"rotateYPos":15.5,"scaleX":100,"scaleY":100,"alpha":100,"depth":2,"scrolling":true,"shuffleLock":false,"data":{"hotlinkId":"","accState":0,"vectorData":{"left":-1,"top":-1,"right":314,"bottom":33,"altText":"Discharge her home with her husband?","pngfb":false,"pr":{"l":"Lib","i":33}},"html5data":{"xPos":-1,"yPos":-1,"width":315,"height":34,"strokewidth":1}},"width":313,"height":32,"resume":true,"useHandCursor":true,"id":"5dD7C9Y0asH"},{"kind":"vectorshape","rotation":0,"accType":"text","cliptobounds":false,"defaultAction":"","textLib":[{"kind":"textdata","uniqueId":"63YaTmOyHV7_1041362825","id":"01","linkId":"txt__default_63YaTmOyHV7","type":"acctext","xPos":10,"yPos":5,"xAccOffset":10,"yAccOffset":5,"width":330,"height":66,"valign":"top","wordwrap":true,"textshadow":false,"shadowIndex":-1,"scrollOverflow":false,"vartext":{"blocks":[{"spans":[{"text":"Due to Maria’s recent suicide attempt and ongoing safety concerns, this would not be appropriate.","style":{"fontFamily":"\\"Open Sans Charset0_v9TY33EDE6F2\\",\\"Open Sans\\"","ascent":17.102,"descent":4.688,"leading":0,"underlinePosition":-0.781,"underlineThickness":0.391,"xHeight":8.562}}],"style":{"tagType":"P"},"runs":[{"idx":0,"len":97,"flowDirection":"leftToRight","cursive":false}]}],"defaultBlockStyle":{"flowDirection":"leftToRight","leadingMargin":0,"trailingMargin":0,"firstLineMargin":0,"justification":"left","defaultTabStop":48,"listLevel":0,"lineSpacingRule":"multiple","lineSpacing":20,"indentSize":36,"spacingBefore":0,"spacingAfter":0,"baseSpanStyle":{"fontFamily":"Open Sans","fontSize":12,"fontIsBold":false,"fontIsItalic":false,"fontIsUnderline":false,"fontIsStrikeout":false,"underlineStyle":"normal","elevation":"normal","spacing":0,"ignoreKerningTable":false,"displayCase":"asIs","languageId":0,"foregroundColor":"#000000","linkColor":"#0000FF"},"listStyle":{"listType":"none","listTypeFormat":"plain","start":0,"size":100}},"direction":"horizontal"},"vectortext":{"left":0,"top":0,"right":333,"bottom":71,"pngfb":false,"pr":{"l":"Lib","i":36}}}],"shapemaskId":"","xPos":352,"yPos":219,"tabIndex":8,"tabEnabled":true,"referenceName":"63YaTmOyHV7","morphReferenceName":"63YaTmOyHV7","xOffset":0,"yOffset":0,"rotateXPos":174.5,"rotateYPos":37.5,"scaleX":100,"scaleY":100,"alpha":100,"depth":3,"scrolling":true,"shuffleLock":false,"data":{"hotlinkId":"","accState":0,"vectorData":{"left":-1,"top":-1,"right":351,"bottom":77,"altText":"Due to Maria’s recent suicide attempt and ongoing safety concerns, this would not be appropriate.","pngfb":false,"pr":{"l":"Lib","i":35}},"html5data":{"xPos":-1,"yPos":-1,"width":352,"height":78,"strokewidth":1}},"width":350,"height":76,"resume":true,"useHandCursor":true,"id":"63YaTmOyHV7"},{"kind":"vectorshape","rotation":0,"accType":"button","cliptobounds":false,"defaultAction":"onrelease","textLib":[{"kind":"textdata","uniqueId":"61Lje9McTvQ_1348396870","id":"01","linkId":"txt__default_6O9gSsCntKS","type":"acctext","xPos":4,"yPos":2,"xAccOffset":4,"yAccOffset":2,"width":142,"height":36,"valign":"center","wordwrap":true,"textshadow":false,"shadowIndex":-1,"scrollOverflow":false,"vartext":{"blocks":[{"spans":[{"text":"Try again","style":{"fontFamily":"\\"Open SansBold CharsBoldE47A47C6\\",\\"Open Sans\\"","ascent":19.952,"descent":5.469,"leading":0,"underlinePosition":-0.911,"underlineThickness":0.456,"xHeight":9.99,"fontIsBold":false}}],"style":{"tagType":"P"},"runs":[{"idx":0,"len":9,"flowDirection":"leftToRight","cursive":false}]}],"defaultBlockStyle":{"flowDirection":"leftToRight","leadingMargin":0,"trailingMargin":0,"firstLineMargin":0,"justification":"center","defaultTabStop":48,"listLevel":0,"lineSpacingRule":"multiple","lineSpacing":20,"indentSize":36,"spacingBefore":0,"spacingAfter":0,"baseSpanStyle":{"fontFamily":"Open Sans","fontSize":14,"fontIsBold":true,"fontIsItalic":false,"fontIsUnderline":false,"fontIsStrikeout":false,"underlineStyle":"normal","elevation":"normal","spacing":0,"ignoreKerningTable":false,"displayCase":"asIs","languageId":0,"foregroundColor":"#FFFFFF","linkColor":"#0000FF"},"listStyle":{"listType":"none","listTypeFormat":"plain","start":0,"size":100}},"direction":"horizontal"},"vectortext":{"left":0,"top":0,"right":118,"bottom":33,"pngfb":false,"pr":{"l":"Lib","i":37}}}],"shapemaskId":"","xPos":442,"yPos":429,"tabIndex":9,"tabEnabled":true,"referenceName":"6O9gSsCntKS","morphReferenceName":"6O9gSsCntKS","xOffset":0,"yOffset":0,"rotateXPos":75,"rotateYPos":20,"scaleX":100,"scaleY":100,"alpha":100,"depth":4,"scrolling":true,"shuffleLock":false,"data":{"hotlinkId":"","accState":0,"vectorData":{"left":-2,"top":-2,"right":151,"bottom":42,"altText":"Try again","pngfb":false,"pr":{"l":"Lib","i":28}},"html5data":{"xPos":-2,"yPos":-2,"width":153,"height":44,"strokewidth":1}},"states":[{"kind":"state","name":"_default_Disabled","data":{"hotlinkId":"","accState":1,"vectorData":{"left":-2,"top":-2,"right":151,"bottom":42,"altText":"Try again","pngfb":false,"pr":{"l":"Lib","i":28}},"html5data":{"xPos":-2,"yPos":-2,"width":153,"height":44,"strokewidth":1}}},{"kind":"state","name":"_default_Down","data":{"hotlinkId":"","accState":8,"vectorData":{"left":-2,"top":-2,"right":151,"bottom":42,"altText":"Try again","pngfb":false,"pr":{"l":"Lib","i":29}},"html5data":{"xPos":-2,"yPos":-2,"width":153,"height":44,"strokewidth":1}}},{"kind":"state","name":"_default_Visited","data":{"hotlinkId":"","accState":0,"vectorData":{"left":-2,"top":-2,"right":151,"bottom":42,"altText":"Try again","pngfb":false,"pr":{"l":"Lib","i":28}},"html5data":{"xPos":-2,"yPos":-2,"width":153,"height":44,"strokewidth":1}}},{"kind":"state","name":"_default_Visited_Disabled","data":{"hotlinkId":"","accState":1,"vectorData":{"left":-2,"top":-2,"right":151,"bottom":42,"altText":"Try again","pngfb":false,"pr":{"l":"Lib","i":28}},"html5data":{"xPos":-2,"yPos":-2,"width":153,"height":44,"strokewidth":1}}},{"kind":"state","name":"_default_Down_Visited","data":{"hotlinkId":"","accState":8,"vectorData":{"left":-2,"top":-2,"right":151,"bottom":42,"altText":"Try again","pngfb":false,"pr":{"l":"Lib","i":29}},"html5data":{"xPos":-2,"yPos":-2,"width":153,"height":44,"strokewidth":1}}},{"kind":"state","name":"_default_Hover","data":{"hotlinkId":"","accState":0,"vectorData":{"left":-2,"top":-2,"right":151,"bottom":42,"altText":"Try again","pngfb":false,"pr":{"l":"Lib","i":30}},"html5data":{"xPos":-2,"yPos":-2,"width":153,"height":44,"strokewidth":1}}},{"kind":"state","name":"_default_Hover_Disabled","data":{"hotlinkId":"","accState":1,"vectorData":{"left":-2,"top":-2,"right":151,"bottom":42,"altText":"Try again","pngfb":false,"pr":{"l":"Lib","i":30}},"html5data":{"xPos":-2,"yPos":-2,"width":153,"height":44,"strokewidth":1}}},{"kind":"state","name":"_default_Hover_Down","data":{"hotlinkId":"","accState":8,"vectorData":{"left":-2,"top":-2,"right":151,"bottom":42,"altText":"Try again","pngfb":false,"pr":{"l":"Lib","i":31}},"html5data":{"xPos":-2,"yPos":-2,"width":153,"height":44,"strokewidth":1}}},{"kind":"state","name":"_default_Hover_Visited","data":{"hotlinkId":"","accState":0,"vectorData":{"left":-2,"top":-2,"right":151,"bottom":42,"altText":"Try again","pngfb":false,"pr":{"l":"Lib","i":30}},"html5data":{"xPos":-2,"yPos":-2,"width":153,"height":44,"strokewidth":1}}},{"kind":"state","name":"_default_Hover_Visited_Disabled","data":{"hotlinkId":"","accState":1,"vectorData":{"left":-2,"top":-2,"right":151,"bottom":42,"altText":"Try again","pngfb":false,"pr":{"l":"Lib","i":30}},"html5data":{"xPos":-2,"yPos":-2,"width":153,"height":44,"strokewidth":1}}},{"kind":"state","name":"_default_Hover_Down_Visited","data":{"hotlinkId":"","accState":8,"vectorData":{"left":-2,"top":-2,"right":151,"bottom":42,"altText":"Try again","pngfb":false,"pr":{"l":"Lib","i":31}},"html5data":{"xPos":-2,"yPos":-2,"width":153,"height":44,"strokewidth":1}}}],"width":150,"height":40,"resume":true,"useHandCursor":true,"id":"6O9gSsCntKS","variables":[{"kind":"variable","name":"_hover","type":"boolean","value":false,"resume":true},{"kind":"variable","name":"_down","type":"boolean","value":false,"resume":true},{"kind":"variable","name":"_visited","type":"boolean","value":false,"resume":true},{"kind":"variable","name":"_disabled","type":"boolean","value":false,"resume":true},{"kind":"variable","name":"_savevisited","type":"boolean","value":false,"resume":true},{"kind":"variable","name":"_state","type":"string","value":"_default","resume":true},{"kind":"variable","name":"_stateName","type":"string","value":"_default","resume":true},{"kind":"variable","name":"_tempStateName","type":"string","value":"","resume":false},{"kind":"variable","name":"_tempStateNameBuilder","type":"string","value":"","resume":false}],"actionGroups":{"ActGrpSetVisitedState":{"kind":"actiongroup","actions":[{"kind":"adjustvar","variable":"_savevisited","operator":"set","value":{"type":"var","value":"#_visited"}},{"kind":"adjustvar","variable":"_visited","operator":"set","value":{"type":"boolean","value":true}},{"kind":"exe_actiongroup","id":"_player._setstates","scopeRef":{"type":"string","value":"_this"}}]},"ActGrpSetHoverState":{"kind":"actiongroup","actions":[{"kind":"adjustvar","variable":"_hover","operator":"set","value":{"type":"boolean","value":true}},{"kind":"exe_actiongroup","id":"_player._setstates","scopeRef":{"type":"string","value":"_this"}}]},"ActGrpClearHoverState":{"kind":"actiongroup","actions":[{"kind":"adjustvar","variable":"_hover","operator":"set","value":{"type":"boolean","value":false}},{"kind":"exe_actiongroup","id":"_player._setstates","scopeRef":{"type":"string","value":"_this"}}]},"ActGrpSetDisabledState":{"kind":"actiongroup","actions":[{"kind":"adjustvar","variable":"_disabled","operator":"set","value":{"type":"boolean","value":true}},{"kind":"exe_actiongroup","id":"_player._setstates","scopeRef":{"type":"string","value":"_this"}}]},"ActGrpSetDownState":{"kind":"actiongroup","actions":[{"kind":"adjustvar","variable":"_down","operator":"set","value":{"type":"boolean","value":true}},{"kind":"exe_actiongroup","id":"_player._setstates","scopeRef":{"type":"string","value":"_this"}}]},"ActGrpClearStateVars":{"kind":"actiongroup","actions":[{"kind":"adjustvar","variable":"_hover","operator":"set","value":{"type":"boolean","value":false}},{"kind":"adjustvar","variable":"_down","operator":"set","value":{"type":"boolean","value":false}},{"kind":"adjustvar","variable":"_visited","operator":"set","value":{"type":"boolean","value":false}},{"kind":"adjustvar","variable":"_disabled","operator":"set","value":{"type":"boolean","value":false}},{"kind":"adjustvar","variable":"_savevisited","operator":"set","value":{"type":"boolean","value":false}}]}},"events":[{"kind":"onrelease","actions":[{"kind":"exe_actiongroup","id":"ActGrpSetVisitedState","scopeRef":{"type":"string","value":"_this"}},{"kind":"adjustvar","variable":"_down","operator":"set","value":{"type":"boolean","value":false}},{"kind":"exe_actiongroup","id":"_player._setstates","scopeRef":{"type":"string","value":"_this"}},{"kind":"hide_slidelayer","transition":"appear","objRef":{"type":"string","value":"_parent"}}]},{"kind":"ontransitionin","actions":[{"kind":"exe_actiongroup","id":"_player._setstates","scopeRef":{"type":"string","value":"_this"}}]},{"kind":"onrollover","actions":[{"kind":"exe_actiongroup","id":"ActGrpSetHoverState","scopeRef":{"type":"string","value":"_this"}}]},{"kind":"onrollout","actions":[{"kind":"exe_actiongroup","id":"ActGrpClearHoverState","scopeRef":{"type":"string","value":"_this"}}]},{"kind":"onpress","actions":[{"kind":"exe_actiongroup","id":"ActGrpSetDownState","scopeRef":{"type":"string","value":"_this"}}]},{"kind":"onreleaseoutside","actions":[{"kind":"adjustvar","variable":"_down","operator":"set","value":{"type":"boolean","value":false}},{"kind":"exe_actiongroup","id":"_player._setstates","scopeRef":{"type":"string","value":"_this"}}]}]},{"kind":"vectorshape","rotation":0,"accType":"image","cliptobounds":false,"defaultAction":"","imagelib":[{"kind":"imagedata","assetId":5,"id":"01","url":"story_content/5gsw7h55Mqr.png","type":"normal","altText":"shrugged_01-topaz-face-upscale-3.6x.png","width":725,"height":1080,"mobiledx":0,"mobiledy":0}],"shapemaskId":"","xPos":-48,"yPos":0,"tabIndex":6,"tabEnabled":true,"referenceName":"6QD3gHJVj6G","morphReferenceName":"6QD3gHJVj6G","xOffset":0,"yOffset":0,"rotateXPos":181,"rotateYPos":270,"scaleX":100,"scaleY":100,"alpha":100,"depth":5,"scrolling":true,"shuffleLock":false,"data":{"hotlinkId":"","accState":0,"vectorData":{"left":0,"top":0,"right":362,"bottom":540,"altText":"shrugged_01-topaz-face-upscale-3.6x.png","pngfb":false,"pr":{"l":"Lib","i":38}},"html5data":{"xPos":0,"yPos":0,"width":362,"height":540,"strokewidth":0}},"width":362,"height":540,"resume":true,"useHandCursor":true,"id":"6QD3gHJVj6G"}],"startTime":-1,"elapsedTimeMode":"normal","width":823,"height":540,"resume":true,"useHandCursor":false,"id":"6pWTj23w0Zw","events":[{"kind":"ontopmostlayer","actions":[{"kind":"setactivetimeline","objRef":{"type":"string","value":"_this"}}]}]}],"showAnimationId":"","lmsId":"Slide3","width":720,"height":540,"resume":true,"background":{"type":"fill","fill":{"type":"linear","rotation":90,"colors":[{"kind":"color","rgb":"0xFFFFFF","alpha":100,"stop":0}]}},"id":"5dDCQL2J05W","events":[{"kind":"onslidestart","actions":[{"kind":"if_action","condition":{"statement":{"kind":"compare","operator":"eq","valuea":"_playerVars.#hasPrevHistory","typea":"var","valueb":false,"typeb":"boolean"}},"thenActions":[{"kind":"enable_window_control","name":"previous","enable":false,"affectTabStop":true}]}]},{"kind":"onbeforeslidein","actions":[{"kind":"if_action","condition":{"statement":{"kind":"compare","operator":"eq","valuea":"$WindowId","typea":"property","valueb":"_frame","typeb":"string"}},"thenActions":[{"kind":"set_frame_layout","name":"npnxnanbnsnfns00000000001"}],"elseActions":[{"kind":"set_window_control_layout","name":"npnxnanbnsnfns00000000001"}]}]},{"kind":"ontransitionin","actions":[{"kind":"adjustvar","variable":"_player.LastSlideViewed_5zZTd6FGOEv","operator":"set","value":{"type":"string","value":"_player."}},{"kind":"adjustvar","variable":"_player.LastSlideViewed_5zZTd6FGOEv","operator":"add","value":{"type":"property","value":"$AbsoluteId"}}]}]}');
