# Supplementary material for: An Interactive, Asynchronous Intimate Partner Violence Module for Medical Students: Improving Preparedness, Confidence, and Knowledge
Source: MedEdPORTAL. 2026 Jul 14;22:11618. doi: 10.15766/mep_2374-8265.11618 (PMC13364887; doi:10.15766/mep_2374-8265.11618)
Supplement: Supplementary file 1 — IPV Articulate Module FolderIPV Pre- and Postmodule Survey.docx [file mep_2374-8265.11618-s001.zip › A. IPV Articulate Module Folder/assets/dVsl6e94HTFzvzuc/html5/data/js/6TOS54jWSBj.js]

window.globalProvideData('slide', '{"title":"Untitled Slide","trackViews":true,"showMenuResultIcon":false,"viewGroupId":"","historyGroupId":"","videoZoom":"","scrolling":false,"transition":"appear","transDuration":0,"transDir":1,"wipeTrans":false,"slideLock":false,"navIndex":-1,"globalAudioId":"","thumbnailid":"","slideNumberInScene":2,"includeInSlideCounts":true,"presenterRef":{"id":"none"},"showAnimationId":"","lmsId":"Slide2","width":720,"height":540,"resume":true,"background":{"type":"fill","fill":{"type":"linear","rotation":90,"colors":[{"kind":"color","rgb":"0xFFFFFF","alpha":100,"stop":0}]}},"id":"6TOS54jWSBj","events":[{"kind":"onslidestart","actions":[{"kind":"if_action","condition":{"statement":{"kind":"compare","operator":"eq","valuea":"_playerVars.#hasPrevHistory","typea":"var","valueb":false,"typeb":"boolean"}},"thenActions":[{"kind":"enable_window_control","name":"previous","enable":false,"affectTabStop":true}]}]},{"kind":"onbeforeslidein","actions":[{"kind":"if_action","condition":{"statement":{"kind":"compare","operator":"eq","valuea":"$WindowId","typea":"property","valueb":"_frame","typeb":"string"}},"thenActions":[{"kind":"set_frame_layout","name":"npnxnanbnsnfns00000000001"}],"elseActions":[{"kind":"set_window_control_layout","name":"npnxnanbnsnfns00000000001"}]}]},{"kind":"ontransitionin","actions":[{"kind":"adjustvar","variable":"_player.LastSlideViewed_5zZTd6FGOEv","operator":"set","value":{"type":"string","value":"_player."}},{"kind":"adjustvar","variable":"_player.LastSlideViewed_5zZTd6FGOEv","operator":"add","value":{"type":"property","value":"$AbsoluteId"}}]}],"slideLayers":[{"enableSeek":true,"enableReplay":true,"timeline":{"duration":5000,"events":[{"kind":"ontimelinetick","time":0,"actions":[{"kind":"show","transition":"appear","objRef":{"type":"string","value":"6Bk1Bw8J8vq"}},{"kind":"show","transition":"appear","objRef":{"type":"string","value":"68alC63GXk1"}},{"kind":"show","transition":"appear","objRef":{"type":"string","value":"654q48YDng0"}},{"kind":"show","transition":"appear","objRef":{"type":"string","value":"6Nae7grR907"}}]}]},"objects":[{"kind":"vectorshape","rotation":0,"accType":"image","cliptobounds":false,"defaultAction":"","imagelib":[{"kind":"imagedata","assetId":0,"id":"01","url":"story_content/5uHlGCxxhlF.jpg","type":"normal","altText":"emergency room photo 1.jpg","width":1630,"height":1079,"mobiledx":0,"mobiledy":0}],"shapemaskId":"","xPos":-48,"yPos":0,"tabIndex":0,"tabEnabled":true,"referenceName":"6Bk1Bw8J8vq","morphReferenceName":"6Bk1Bw8J8vq","xOffset":0,"yOffset":0,"rotateXPos":407.5,"rotateYPos":270,"scaleX":100,"scaleY":100,"alpha":100,"depth":1,"scrolling":true,"shuffleLock":false,"data":{"hotlinkId":"","accState":0,"vectorData":{"left":0,"top":0,"right":815,"bottom":540,"altText":"emergency room photo 1.jpg","pngfb":false,"pr":{"l":"Lib","i":0}},"html5data":{"xPos":0,"yPos":0,"width":815,"height":540,"strokewidth":0}},"width":815,"height":540,"resume":true,"useHandCursor":true,"id":"6Bk1Bw8J8vq"},{"kind":"vectorshape","rotation":0,"accType":"image","cliptobounds":false,"defaultAction":"","imagelib":[{"kind":"imagedata","assetId":2,"id":"01","url":"story_content/67dH84ijGOE.png","type":"normal","altText":"crying _looking up away_01-topaz-face-upscale-3.6x.png","width":668,"height":1080,"mobiledx":0,"mobiledy":0}],"shapemaskId":"","xPos":-48,"yPos":0,"tabIndex":1,"tabEnabled":true,"referenceName":"68alC63GXk1","morphReferenceName":"68alC63GXk1","xOffset":0,"yOffset":0,"rotateXPos":167,"rotateYPos":270,"scaleX":100,"scaleY":100,"alpha":100,"depth":2,"scrolling":true,"shuffleLock":false,"data":{"hotlinkId":"","accState":0,"vectorData":{"left":0,"top":0,"right":334,"bottom":540,"altText":"crying _looking up away_01-topaz-face-upscale-3.6x.png","pngfb":false,"pr":{"l":"Lib","i":9}},"html5data":{"xPos":0,"yPos":0,"width":334,"height":540,"strokewidth":0}},"width":334,"height":540,"resume":true,"useHandCursor":true,"id":"68alC63GXk1"},{"kind":"vectorshape","rotation":0,"accType":"text","cliptobounds":false,"defaultAction":"","textLib":[{"kind":"textdata","uniqueId":"654q48YDng0_835335020","id":"01","linkId":"txt__default_654q48YDng0","type":"acctext","xPos":10,"yPos":5,"xAccOffset":10,"yAccOffset":5,"width":334,"height":205,"valign":"center","wordwrap":true,"textshadow":false,"shadowIndex":-1,"scrollOverflow":false,"vartext":{"blocks":[{"spans":[{"text":"Maria’s husband arrives, demanding that she be released immediately. He refuses to leave her side, saying, “she needs me,” and holds her hand. \\n","style":{"fontIsBold":false,"fontFamily":"\\"Open Sans Charset0_v9TY33EDE6F2\\",\\"Open Sans\\"","ascent":17.102,"descent":4.688,"leading":0,"underlinePosition":-0.781,"underlineThickness":0.391,"xHeight":8.562}}],"style":{"tagType":"P"},"runs":[{"idx":0,"len":144,"flowDirection":"leftToRight","cursive":false}]},{"spans":[{"text":"\\n","style":{"fontIsBold":false,"fontFamily":"\\"Open Sans Charset0_v9TY33EDE6F2\\",\\"Open Sans\\"","ascent":17.102,"descent":4.688,"leading":0,"underlinePosition":-0.781,"underlineThickness":0.391,"xHeight":8.562}}],"style":{"tagType":"P"},"runs":[{"idx":0,"len":1,"flowDirection":"leftToRight","cursive":false}]},{"spans":[{"text":"She nods yes in response to this. ","style":{"fontIsBold":false,"fontFamily":"\\"Open Sans Charset0_v9TY33EDE6F2\\",\\"Open Sans\\"","ascent":17.102,"descent":4.688,"leading":0,"underlinePosition":-0.781,"underlineThickness":0.391,"xHeight":8.562}}],"style":{"tagType":"P"},"runs":[{"idx":0,"len":34,"flowDirection":"leftToRight","cursive":false}]}],"defaultBlockStyle":{"flowDirection":"leftToRight","leadingMargin":0,"trailingMargin":0,"firstLineMargin":0,"justification":"center","defaultTabStop":48,"listLevel":0,"lineSpacingRule":"multiple","lineSpacing":20,"indentSize":36,"spacingBefore":0,"spacingAfter":0,"baseSpanStyle":{"fontFamily":"Open Sans","fontSize":12,"fontIsBold":false,"fontIsItalic":false,"fontIsUnderline":false,"fontIsStrikeout":false,"underlineStyle":"normal","elevation":"normal","spacing":0,"ignoreKerningTable":false,"displayCase":"asIs","languageId":0,"foregroundColor":"#000000","linkColor":"#0000FF"},"listStyle":{"listType":"none","listTypeFormat":"plain","start":0,"size":100}},"direction":"horizontal"},"vectortext":{"left":0,"top":0,"right":342,"bottom":173,"pngfb":false,"pr":{"l":"Lib","i":11}}}],"shapemaskId":"","xPos":360,"yPos":70,"tabIndex":2,"tabEnabled":true,"referenceName":"654q48YDng0","morphReferenceName":"654q48YDng0","xOffset":0,"yOffset":0,"rotateXPos":177,"rotateYPos":107.5,"scaleX":100,"scaleY":100,"alpha":100,"depth":3,"scrolling":true,"shuffleLock":false,"data":{"hotlinkId":"","accState":0,"vectorData":{"left":-2,"top":-2,"right":355,"bottom":216,"altText":"Maria’s husband arrives, demanding that she be released immediately. He refuses to leave her side, saying, “she needs me,” and holds her hand. \\n\\nShe nods yes in response to this. ","pngfb":false,"pr":{"l":"Lib","i":10}},"html5data":{"xPos":-2,"yPos":-2,"width":357,"height":218,"strokewidth":1}},"width":354,"height":215,"resume":true,"useHandCursor":true,"id":"654q48YDng0"},{"kind":"vectorshape","rotation":0,"accType":"button","cliptobounds":false,"defaultAction":"onrelease","textLib":[{"kind":"textdata","uniqueId":"67XPXI5aRX5_681392857","id":"01","linkId":"txt__default_6Nae7grR907","type":"acctext","xPos":4,"yPos":2,"xAccOffset":4,"yAccOffset":2,"width":142,"height":36,"valign":"center","wordwrap":true,"textshadow":false,"shadowIndex":-1,"scrollOverflow":false,"vartext":{"blocks":[{"spans":[{"text":"Continue","style":{"fontFamily":"\\"Open SansBold CharsBoldE47A47C6\\",\\"Open Sans\\"","ascent":19.952,"descent":5.469,"leading":0,"underlinePosition":-0.911,"underlineThickness":0.456,"xHeight":9.99,"fontIsBold":false}}],"style":{"tagType":"P"},"runs":[{"idx":0,"len":8,"flowDirection":"leftToRight","cursive":false}]}],"defaultBlockStyle":{"flowDirection":"leftToRight","leadingMargin":0,"trailingMargin":0,"firstLineMargin":0,"justification":"center","defaultTabStop":48,"listLevel":0,"lineSpacingRule":"multiple","lineSpacing":20,"indentSize":36,"spacingBefore":0,"spacingAfter":0,"baseSpanStyle":{"fontFamily":"Open Sans","fontSize":14,"fontIsBold":true,"fontIsItalic":false,"fontIsUnderline":false,"fontIsStrikeout":false,"underlineStyle":"normal","elevation":"normal","spacing":0,"ignoreKerningTable":false,"displayCase":"asIs","languageId":0,"foregroundColor":"#FFFFFF","linkColor":"#0000FF"},"listStyle":{"listType":"none","listTypeFormat":"plain","start":0,"size":100}},"direction":"horizontal"},"vectortext":{"left":0,"top":0,"right":118,"bottom":33,"pngfb":false,"pr":{"l":"Lib","i":8}}}],"shapemaskId":"","xPos":462,"yPos":415,"tabIndex":3,"tabEnabled":true,"referenceName":"6Nae7grR907","morphReferenceName":"6Nae7grR907","xOffset":0,"yOffset":0,"rotateXPos":75,"rotateYPos":20,"scaleX":100,"scaleY":100,"alpha":100,"depth":4,"scrolling":true,"shuffleLock":false,"data":{"hotlinkId":"","accState":0,"vectorData":{"left":-2,"top":-2,"right":151,"bottom":41,"altText":"Continue","pngfb":false,"pr":{"l":"Lib","i":4}},"html5data":{"xPos":-2,"yPos":-2,"width":153,"height":43,"strokewidth":1}},"states":[{"kind":"state","name":"_default_Disabled","data":{"hotlinkId":"","accState":1,"vectorData":{"left":-2,"top":-2,"right":151,"bottom":41,"altText":"Continue","pngfb":false,"pr":{"l":"Lib","i":4}},"html5data":{"xPos":-2,"yPos":-2,"width":153,"height":43,"strokewidth":1}}},{"kind":"state","name":"_default_Down","data":{"hotlinkId":"","accState":8,"vectorData":{"left":-2,"top":-2,"right":151,"bottom":41,"altText":"Continue","pngfb":false,"pr":{"l":"Lib","i":5}},"html5data":{"xPos":-2,"yPos":-2,"width":153,"height":43,"strokewidth":1}}},{"kind":"state","name":"_default_Visited","data":{"hotlinkId":"","accState":0,"vectorData":{"left":-2,"top":-2,"right":151,"bottom":41,"altText":"Continue","pngfb":false,"pr":{"l":"Lib","i":4}},"html5data":{"xPos":-2,"yPos":-2,"width":153,"height":43,"strokewidth":1}}},{"kind":"state","name":"_default_Visited_Disabled","data":{"hotlinkId":"","accState":1,"vectorData":{"left":-2,"top":-2,"right":151,"bottom":41,"altText":"Continue","pngfb":false,"pr":{"l":"Lib","i":4}},"html5data":{"xPos":-2,"yPos":-2,"width":153,"height":43,"strokewidth":1}}},{"kind":"state","name":"_default_Down_Visited","data":{"hotlinkId":"","accState":8,"vectorData":{"left":-2,"top":-2,"right":151,"bottom":41,"altText":"Continue","pngfb":false,"pr":{"l":"Lib","i":5}},"html5data":{"xPos":-2,"yPos":-2,"width":153,"height":43,"strokewidth":1}}},{"kind":"state","name":"_default_Hover","data":{"hotlinkId":"","accState":0,"vectorData":{"left":-2,"top":-2,"right":151,"bottom":41,"altText":"Continue","pngfb":false,"pr":{"l":"Lib","i":6}},"html5data":{"xPos":-2,"yPos":-2,"width":153,"height":43,"strokewidth":1}}},{"kind":"state","name":"_default_Hover_Disabled","data":{"hotlinkId":"","accState":1,"vectorData":{"left":-2,"top":-2,"right":151,"bottom":41,"altText":"Continue","pngfb":false,"pr":{"l":"Lib","i":6}},"html5data":{"xPos":-2,"yPos":-2,"width":153,"height":43,"strokewidth":1}}},{"kind":"state","name":"_default_Hover_Down","data":{"hotlinkId":"","accState":8,"vectorData":{"left":-2,"top":-2,"right":151,"bottom":41,"altText":"Continue","pngfb":false,"pr":{"l":"Lib","i":7}},"html5data":{"xPos":-2,"yPos":-2,"width":153,"height":43,"strokewidth":1}}},{"kind":"state","name":"_default_Hover_Visited","data":{"hotlinkId":"","accState":0,"vectorData":{"left":-2,"top":-2,"right":151,"bottom":41,"altText":"Continue","pngfb":false,"pr":{"l":"Lib","i":6}},"html5data":{"xPos":-2,"yPos":-2,"width":153,"height":43,"strokewidth":1}}},{"kind":"state","name":"_default_Hover_Visited_Disabled","data":{"hotlinkId":"","accState":1,"vectorData":{"left":-2,"top":-2,"right":151,"bottom":41,"altText":"Continue","pngfb":false,"pr":{"l":"Lib","i":6}},"html5data":{"xPos":-2,"yPos":-2,"width":153,"height":43,"strokewidth":1}}},{"kind":"state","name":"_default_Hover_Down_Visited","data":{"hotlinkId":"","accState":8,"vectorData":{"left":-2,"top":-2,"right":151,"bottom":41,"altText":"Continue","pngfb":false,"pr":{"l":"Lib","i":7}},"html5data":{"xPos":-2,"yPos":-2,"width":153,"height":43,"strokewidth":1}}}],"width":150,"height":40,"resume":true,"useHandCursor":true,"id":"6Nae7grR907","variables":[{"kind":"variable","name":"_hover","type":"boolean","value":false,"resume":true},{"kind":"variable","name":"_down","type":"boolean","value":false,"resume":true},{"kind":"variable","name":"_visited","type":"boolean","value":false,"resume":true},{"kind":"variable","name":"_disabled","type":"boolean","value":false,"resume":true},{"kind":"variable","name":"_savevisited","type":"boolean","value":false,"resume":true},{"kind":"variable","name":"_state","type":"string","value":"_default","resume":true},{"kind":"variable","name":"_stateName","type":"string","value":"_default","resume":true},{"kind":"variable","name":"_tempStateName","type":"string","value":"","resume":false},{"kind":"variable","name":"_tempStateNameBuilder","type":"string","value":"","resume":false}],"actionGroups":{"ActGrpOnNextButtonClick":{"kind":"actiongroup","actions":[{"kind":"gotoplay","window":"_current","wndtype":"normal","objRef":{"type":"string","value":"_player.5s8T4ZPcFkk.5dDCQL2J05W"}}]},"ActGrpSetVisitedState":{"kind":"actiongroup","actions":[{"kind":"adjustvar","variable":"_savevisited","operator":"set","value":{"type":"var","value":"#_visited"}},{"kind":"adjustvar","variable":"_visited","operator":"set","value":{"type":"boolean","value":true}},{"kind":"exe_actiongroup","id":"_player._setstates","scopeRef":{"type":"string","value":"_this"}}]},"ActGrpSetHoverState":{"kind":"actiongroup","actions":[{"kind":"adjustvar","variable":"_hover","operator":"set","value":{"type":"boolean","value":true}},{"kind":"exe_actiongroup","id":"_player._setstates","scopeRef":{"type":"string","value":"_this"}}]},"ActGrpClearHoverState":{"kind":"actiongroup","actions":[{"kind":"adjustvar","variable":"_hover","operator":"set","value":{"type":"boolean","value":false}},{"kind":"exe_actiongroup","id":"_player._setstates","scopeRef":{"type":"string","value":"_this"}}]},"ActGrpSetDisabledState":{"kind":"actiongroup","actions":[{"kind":"adjustvar","variable":"_disabled","operator":"set","value":{"type":"boolean","value":true}},{"kind":"exe_actiongroup","id":"_player._setstates","scopeRef":{"type":"string","value":"_this"}}]},"ActGrpSetDownState":{"kind":"actiongroup","actions":[{"kind":"adjustvar","variable":"_down","operator":"set","value":{"type":"boolean","value":true}},{"kind":"exe_actiongroup","id":"_player._setstates","scopeRef":{"type":"string","value":"_this"}}]},"ActGrpClearStateVars":{"kind":"actiongroup","actions":[{"kind":"adjustvar","variable":"_hover","operator":"set","value":{"type":"boolean","value":false}},{"kind":"adjustvar","variable":"_down","operator":"set","value":{"type":"boolean","value":false}},{"kind":"adjustvar","variable":"_visited","operator":"set","value":{"type":"boolean","value":false}},{"kind":"adjustvar","variable":"_disabled","operator":"set","value":{"type":"boolean","value":false}},{"kind":"adjustvar","variable":"_savevisited","operator":"set","value":{"type":"boolean","value":false}}]}},"events":[{"kind":"onrelease","actions":[{"kind":"exe_actiongroup","id":"ActGrpSetVisitedState","scopeRef":{"type":"string","value":"_this"}},{"kind":"adjustvar","variable":"_hover","operator":"set","value":{"type":"boolean","value":false}},{"kind":"adjustvar","variable":"_down","operator":"set","value":{"type":"boolean","value":false}},{"kind":"exe_actiongroup","id":"_player._setstates","scopeRef":{"type":"string","value":"_this"}},{"kind":"exe_actiongroup","id":"ActGrpOnNextButtonClick"}]},{"kind":"ontransitionin","actions":[{"kind":"exe_actiongroup","id":"_player._setstates","scopeRef":{"type":"string","value":"_this"}}]},{"kind":"onrollover","actions":[{"kind":"exe_actiongroup","id":"ActGrpSetHoverState","scopeRef":{"type":"string","value":"_this"}}]},{"kind":"onrollout","actions":[{"kind":"exe_actiongroup","id":"ActGrpClearHoverState","scopeRef":{"type":"string","value":"_this"}}]},{"kind":"onpress","actions":[{"kind":"exe_actiongroup","id":"ActGrpSetDownState","scopeRef":{"type":"string","value":"_this"}}]},{"kind":"onreleaseoutside","actions":[{"kind":"adjustvar","variable":"_down","operator":"set","value":{"type":"boolean","value":false}},{"kind":"exe_actiongroup","id":"_player._setstates","scopeRef":{"type":"string","value":"_this"}}]}]}],"startTime":-1,"elapsedTimeMode":"normal","useHandCursor":false,"resume":true,"kind":"slidelayer","isBaseLayer":true}]}');
