# Supplementary material for: An Interactive, Asynchronous Intimate Partner Violence Module for Medical Students: Improving Preparedness, Confidence, and Knowledge
Source: MedEdPORTAL. 2026 Jul 14;22:11618. doi: 10.15766/mep_2374-8265.11618 (PMC13364887; doi:10.15766/mep_2374-8265.11618)
Supplement: Supplementary file 1 — IPV Articulate Module FolderIPV Pre- and Postmodule Survey.docx [file mep_2374-8265.11618-s001.zip › A. IPV Articulate Module Folder/assets/dVsl6e94HTFzvzuc/html5/data/js/paths.js]

window.globalProvideData('paths', '{"Lib":{"commandset-0":{"nodeType":"g","children":[{"nodeType":"path","d":"M0,0L815,0 815,540 0,540z","id":"path-2","fill":"none"},{"nodeType":"image","transform":[{"type":"scale","args":[0.5,0.50046336650848389]}],"id":"image-1","data-original-image":"01","x":0,"y":0,"opacity":1}],"className":"eventable"},"commandset-1":{"nodeType":"g","children":[{"nodeType":"path","d":"M0,0L344,0 344,540 0,540z","id":"path-4","fill":"none"},{"nodeType":"image","transform":[{"type":"scale","args":[0.50072777271270752,0.5]}],"id":"image-3","data-original-image":"01","x":0,"y":0,"opacity":1}],"className":"eventable"},"commandset-2":{"nodeType":"g","children":[{"nodeType":"g","id":"shape-5","children":[{"nodeType":"path","d":"M329.833221,0C353.673523,-3.8E-05 372.999908,19.326307 372.999969,43.166653 372.999969,43.16666 372.999969,43.166672 372.999969,43.166679L372.999969,43.166679L372.999969,215.833298C372.999969,239.673584 353.673584,258.999969 329.833313,258.999969L329.833313,258.999969L43.166691,258.999969C19.326403,258.999969 1.9E-05,239.673615 0,215.833328L0,215.833328L-4E-06,43.166691C-1.9E-05,19.326408 19.326334,1.9E-05 43.166622,-4E-06z","id":"path-5","fill":"#FFFFFF","fill-opacity":1,"stroke-width":1,"stroke":"#262626","stroke-opacity":1,"stroke-linecap":"flat","stroke-linejoin":"round"}]},{"nodeType":"g","id":"shape-6","children":[{"nodeType":"use","transform":[{"type":"rotate","args":[0]}],"id":"text-6","data-reference-type":"text","data-reference-id":"01","data-shadow":false,"data-rotation":0,"x":0,"y":0}],"className":"uneventable"}],"className":"eventable"},"commandset-3":{"nodeType":"g","children":[{"nodeType":"text","font-family":"Open SansBold CharsBold52736F4A","font-size":"16px","fill":"#000000","fill-opacity":1,"children":[{"nodeType":"tspan","x":"91.5976562 100.5585938 116.2695313 125.7226563 132.9882813 142.0273438 151.4804688 161.9960938 170.2226563 179.3242188 183.4804688 195.3242188 204.7773438 214.9023438 224.5664063 231.8320313 238.7773438 254.4882813 263.9414063 274.4570313 281.4023438","y":81.234,"children":["Emergency Department"]}]},{"nodeType":"text","font-family":"Open Sans Charset1_ 6Lc67FAC566","font-size":"16px","fill":"#000000","fill-opacity":1,"children":[{"nodeType":"tspan","x":"27.2304688 41.6210938 50.5117188 57.0507813 61.0898438 69.9804688 74.1210938 78.2773438 83.8554688 88.3242188 92.4804688 101.3710938 116.1835938 120.3398438 127.9648438 137.5898438 144.1289063 150.6679688 158.6835938 162.8867188 167.0429688 177.1601563 182.8632813 187.0195313 192.7226563 202.5351563 211.5195313 215.6757813 221.3789063 225.4179688 240.2304688 249.2148438 253.3710938 257.8398438 261.9960938 271.7851563 275.8242188 285.6132813 295.4257813 298.1367188 303.8398438 307.9960938 313.6992188 323.5117188 327.5507813 337.3632813 345.7695313 349.9257813","y":124.812,"children":["Maria, “I am sorry. At the time I didn’t think "]}]},{"nodeType":"text","font-family":"Open Sans Charset1_ 6Lc67FAC566","font-size":"16px","fill":"#000000","fill-opacity":1,"children":[{"nodeType":"tspan","x":"23.9882812 29.6914062 39.5039062 48.4882812 55.0273437 64.0117187 68.1679687 80.5664062 89.4570312 97.0820312 101.2382812 110.1289062 119.9414062 129.5664062 135.2695312 145.0820312 154.0664062 160.6054687 164.7617187 177.1601562 186.0507812 194.0664062 198.2226562 207.8476562 217.6601562 223.3632812 227.5664062 231.7226562 236.1914062 240.3476562 246.0507812 255.6757812 265.3007812 273.7070312 277.8632812 287.0117187 296.1601562 300.3164062 310.1054687 314.1445312 318.1835937 322.2226562 329.8476562 334.0039062 343.6289062 349.0117187 353.1679687","y":146.602,"children":["there was another way out. I took 20 pills o "]}]},{"nodeType":"text","font-family":"Open Sans Charset1_ 6Lc67FAC566","font-size":"16px","fill":"#000000","fill-opacity":1,"children":[{"nodeType":"tspan","x":"31.484375 41.2734375 50.1640625 56.703125 66.328125 74.703125 83.6875 89.390625 93.4296875 103.2421875 112.2265625 116.3671875 120.5234375 124.5625 130.265625 134.421875 146.8203125 155.7109375 163.3359375 167.4921875 175.1171875 179.15625 183.1953125 187.234375 195.25 199.453125 203.609375 208.078125 212.234375 222.0234375 231.6484375 241.4609375 244.171875 249.875 254.03125 266.4296875 275.3203125 285.1328125 290.8359375 294.9921875 300.6953125 310.3203125 314.4765625 320.1796875 329.0703125 333.109375 341.515625 345.671875","y":168.391,"children":["paroxetine, it was silly. I don’t want to talk "]}]},{"nodeType":"text","font-family":"Open Sans Charset1_ 6Lc67FAC566","font-size":"16px","fill":"#000000","fill-opacity":1,"children":[{"nodeType":"tspan","x":"37.2109375 46.1015625 55.890625 65.515625 75.328125 81.03125 85.1875 89.2265625 94.9296875 99.1328125 103.2890625 107.7578125 111.9140625 115.953125 125.765625 133.390625 139.09375 143.25 155.6484375 164.5390625 174.3515625 180.0546875 184.2109375 189.9140625 199.5390625 203.6953125 212.3828125 222.0078125 226.1640625 235.9765625 245.6015625 260.4140625 269.3984375 273.5390625 277.6953125 287.484375 291.5234375 300.5078125 309.3984375 317.0234375 326.0078125 330.2109375 335.7890625","y":190.18,"children":["about it. I just want to go home, please.”"]}]}]},"commandset-4":{"nodeType":"g","children":[{"nodeType":"g","id":"shape-7","children":[{"nodeType":"path","d":"M143.999985,0C146.761414,-5E-06 148.999985,2.238568 148.999985,4.999998 148.999985,4.999999 148.999985,5 148.999985,5.000001L148.999985,5.000001L148.999985,33.999996C148.999985,36.761421 146.761414,38.999996 144,38.999996L144,38.999996L5.000003,38.999996C2.23858,39 2E-06,36.761425 0,34L0,34L0,5.000003C-2E-06,2.23858 2.238572,2E-06 4.999995,0z","id":"path-7","fill":"#C0504D","fill-opacity":1,"stroke-width":1,"stroke":"#8C3836","stroke-opacity":1,"stroke-linecap":"flat","stroke-linejoin":"round"}]},{"nodeType":"g","id":"shape-8","children":[{"nodeType":"use","transform":[{"type":"rotate","args":[0]}],"id":"text-8","data-reference-type":"text","data-reference-id":"01","data-shadow":false,"data-rotation":0,"x":0,"y":0}],"className":"uneventable"}],"className":"eventable"},"commandset-5":{"nodeType":"g","children":[{"nodeType":"g","id":"shape-9","children":[{"nodeType":"path","d":"M143.999985,0C146.761414,-5E-06 148.999985,2.238568 148.999985,4.999998 148.999985,4.999999 148.999985,5 148.999985,5.000001L148.999985,5.000001L148.999985,33.999996C148.999985,36.761421 146.761414,38.999996 144,38.999996L144,38.999996L5.000003,38.999996C2.23858,39 2E-06,36.761425 0,34L0,34L0,5.000003C-2E-06,2.23858 2.238572,2E-06 4.999995,0z","id":"path-9","fill":"#A94543","fill-opacity":1,"stroke-width":1,"stroke":"#8C3836","stroke-opacity":1,"stroke-linecap":"flat","stroke-linejoin":"round"}]},{"nodeType":"g","id":"shape-10","children":[{"nodeType":"use","transform":[{"type":"rotate","args":[0]}],"id":"text-10","data-reference-type":"text","data-reference-id":"01","data-shadow":false,"data-rotation":0,"x":0,"y":0}],"className":"uneventable"}],"className":"eventable"},"commandset-6":{"nodeType":"g","children":[{"nodeType":"g","id":"shape-11","children":[{"nodeType":"path","d":"M143.999985,0C146.761414,-5E-06 148.999985,2.238568 148.999985,4.999998 148.999985,4.999999 148.999985,5 148.999985,5.000001L148.999985,5.000001L148.999985,33.999996C148.999985,36.761421 146.761414,38.999996 144,38.999996L144,38.999996L5.000003,38.999996C2.23858,39 2E-06,36.761425 0,34L0,34L0,5.000003C-2E-06,2.23858 2.238572,2E-06 4.999995,0z","id":"path-11","fill":"#CB817F","fill-opacity":1,"stroke-width":1,"stroke":"#8C3836","stroke-opacity":1,"stroke-linecap":"flat","stroke-linejoin":"round"}]},{"nodeType":"g","id":"shape-12","children":[{"nodeType":"use","transform":[{"type":"rotate","args":[0]}],"id":"text-12","data-reference-type":"text","data-reference-id":"01","data-shadow":false,"data-rotation":0,"x":0,"y":0}],"className":"uneventable"}],"className":"eventable"},"commandset-7":{"nodeType":"g","children":[{"nodeType":"g","id":"shape-13","children":[{"nodeType":"path","d":"M143.999985,0C146.761414,-5E-06 148.999985,2.238568 148.999985,4.999998 148.999985,4.999999 148.999985,5 148.999985,5.000001L148.999985,5.000001L148.999985,33.999996C148.999985,36.761421 146.761414,38.999996 144,38.999996L144,38.999996L5.000003,38.999996C2.23858,39 2E-06,36.761425 0,34L0,34L0,5.000003C-2E-06,2.23858 2.238572,2E-06 4.999995,0z","id":"path-13","fill":"#B3716F","fill-opacity":1,"stroke-width":1,"stroke":"#8C3836","stroke-opacity":1,"stroke-linecap":"flat","stroke-linejoin":"round"}]},{"nodeType":"g","id":"shape-14","children":[{"nodeType":"use","transform":[{"type":"rotate","args":[0]}],"id":"text-14","data-reference-type":"text","data-reference-id":"01","data-shadow":false,"data-rotation":0,"x":0,"y":0}],"className":"uneventable"}],"className":"eventable"},"commandset-8":{"nodeType":"g","children":[{"nodeType":"text","font-family":"Open SansBold CharsBold52736F4A","font-size":"18.667px","fill":"#FFFFFF","fill-opacity":1,"children":[{"nodeType":"tspan","x":"32.4576759 44.3522081 55.9095001 68.1777305 76.2805957 81.9772104 94.2454408 106.5136712 117.5423177","y":27.242,"children":["Continue"]}]}]},"commandset-9":{"nodeType":"g","children":[{"nodeType":"path","d":"M0,0L334,0 334,540 0,540z","id":"path-16","fill":"none"},{"nodeType":"image","transform":[{"type":"scale","args":[0.5,0.5]}],"id":"image-15","data-original-image":"01","x":0,"y":0,"opacity":1}],"className":"eventable"},"commandset-10":{"nodeType":"g","children":[{"nodeType":"g","id":"shape-17","children":[{"nodeType":"path","d":"M318.166565,0C337.956757,-3.1E-05 353.999908,16.043074 353.999939,35.833324 353.999939,35.833332 353.999939,35.833336 353.999939,35.833344L353.999939,35.833344L353.999939,179.166641C353.999939,198.956848 337.956818,214.999969 318.166626,214.999985L318.166626,214.999985L35.833355,214.999985C16.043154,215 1.5E-05,198.956879 0,179.166672L0,179.166672L-4E-06,35.833355C-1.5E-05,16.043156 16.0431,1.5E-05 35.833298,-4E-06z","id":"path-17","fill":"#FFFFFF","fill-opacity":1,"stroke-width":1,"stroke":"#262626","stroke-opacity":1,"stroke-linecap":"flat","stroke-linejoin":"round"}]},{"nodeType":"g","id":"shape-18","children":[{"nodeType":"use","transform":[{"type":"rotate","args":[0]}],"id":"text-18","data-reference-type":"text","data-reference-id":"01","data-shadow":false,"data-rotation":0,"x":0,"y":0}],"className":"uneventable"}],"className":"eventable"},"commandset-11":{"nodeType":"g","children":[{"nodeType":"text","font-family":"Open Sans Charset1_ 6Lc67FAC566","font-size":"16px","fill":"#000000","fill-opacity":1,"children":[{"nodeType":"tspan","x":"24.640625 39.03125 47.921875 54.4609375 58.5 67.390625 70.1015625 77.7265625 81.8828125 91.6953125 101.5078125 109.1328125 118.921875 127.8125 137.625 147.4140625 151.5703125 160.4609375 167 173.5390625 177.578125 185.5703125 194.5546875 202.1796875 206.3203125 210.4765625 220.265625 229.25 244.0625 252.953125 262.765625 272.5546875 276.59375 286.40625 295.09375 299.25 304.953125 314.765625 323.65625 329.359375 333.515625","y":59.234,"children":["Maria’s husband arrives, demanding that "]}]},{"nodeType":"text","font-family":"Open Sans Charset1_ 6Lc67FAC566","font-size":"16px","fill":"#000000","fill-opacity":1,"children":[{"nodeType":"tspan","x":"16.328125 23.953125 33.765625 42.75 46.90625 56.6953125 65.6796875 69.8359375 76.375 85.359375 89.3984375 98.3828125 107.2734375 114.8984375 123.8828125 133.671875 137.828125 141.8671875 156.6796875 171.4921875 180.4765625 190.265625 194.3046875 203.1953125 208.8984375 217.8828125 221.921875 229.9375 234.140625 238.296875 250.09375 259.078125 263.234375 269.7734375 278.7578125 284.140625 293.953125 301.578125 310.5625 318.1875 322.34375 328.046875 337.671875 341.828125","y":81.023,"children":["she be released immediately. He reuses to "]}]},{"nodeType":"text","font-family":"Open Sans Charset1_ 6Lc67FAC566","font-size":"16px","fill":"#000000","fill-opacity":1,"children":[{"nodeType":"tspan","x":"17.84375 21.8828125 30.8671875 39.7578125 47.75 56.734375 60.890625 70.703125 79.6875 86.2265625 90.3828125 98.0078125 102.046875 111.8359375 120.8203125 124.9609375 129.1171875 136.7421875 145.6328125 153.6484375 157.6875 167.5 176.1875 180.328125 184.484375 190.0625 197.6875 207.5 216.484375 220.640625 230.453125 239.4375 248.421875 258.2109375 265.8359375 269.9921875 284.8046875 293.7890625 297.9296875 303.5078125 307.6640625 316.5546875 326.3671875 336.15625 340.3125","y":102.812,"children":["leave her side, saying, “she needs me,” and "]}]},{"nodeType":"text","font-family":"Open Sans Charset1_ 6Lc67FAC566","font-size":"16px","fill":"#000000","fill-opacity":1,"children":[{"nodeType":"tspan","x":"118.4765625 128.2890625 137.9140625 141.953125 151.7421875 159.3671875 163.5234375 173.3359375 182.3203125 188.859375 193.015625 202.828125 211.71875 221.53125 231.3203125 235.5234375 239.6796875","y":124.602,"children":["holds her hand. "]}]},{"nodeType":"text","font-family":"Open Sans Charset1_ 6Lc67FAC566","font-size":"16px","fill":"#000000","fill-opacity":1,"children":[{"nodeType":"tspan","x":"55.234375 64.0078125 73.8203125 82.8046875 86.9609375 96.7734375 106.3984375 116.1875 123.8125 127.96875 135.984375 144.96875 152.59375 156.75 160.7890625 170.6015625 174.7578125 181.296875 190.28125 197.90625 207.6953125 217.3203125 227.1328125 234.7578125 243.7421875 247.8984375 253.6015625 263.2265625 267.3828125 273.0859375 282.8984375 286.9375 294.5625 298.765625 302.921875","y":168.18,"children":["She nods yes in response to this. "]}]}]},"commandset-12":{"nodeType":"g","children":[{"nodeType":"path","d":"M0,0L339,0 339,540 0,540z","id":"path-20","fill":"none"},{"nodeType":"image","transform":[{"type":"scale","args":[0.5,0.5]}],"id":"image-19","data-original-image":"01","x":0,"y":0,"opacity":1}],"className":"eventable"},"commandset-13":{"nodeType":"g","children":[{"nodeType":"text","font-family":"Open Sans Charset1_ 6Lc67FAC566","font-size":"16px","fill":"#000000","fill-opacity":1,"children":[{"nodeType":"tspan","x":"44.9648438 53.9101562 63.5351562 73.3476562 77.5039062 86.3945312 94.0195312 102.4257812 106.5820312 120.9726562 129.8632812 136.4023437 140.4414062 149.3320312 153.4882812 157.5273437 162.9101562 167.0664062 174.6914062 184.5039062 193.4882812 197.6445312 210.0429687 219.6679687 229.4804687 233.5195312 243.3085937 247.4648437 256.3554687 265.0429687 271.5820312 280.5664062 289.5507812 293.7070312 299.4101562 309.0351562 313.1914062","y":81.023,"children":["You ask Maria i she would agree to "]}]},{"nodeType":"text","font-family":"Open Sans Charset1_ 6Lc67FAC566","font-size":"16px","fill":"#000000","fill-opacity":1,"children":[{"nodeType":"tspan","x":"24.234375 33.125 42.9140625 57.7265625 61.765625 69.390625 77.015625 81.0546875 90.6796875 100.4921875 104.6484375 113.5390625 119.2421875 123.3984375 129.1015625 138.9140625 147.8984375 152.0546875 161.8671875 171.4921875 179.1171875 188.90625 192.9453125 198.6484375 207.5390625 211.578125 215.78125 219.9375 228.7109375 238.5234375 247.5078125 251.6640625 260.5546875 268.546875 278.171875 282.2109375 292 299.625 303.78125 312.765625 320.78125 329.765625 333.921875","y":102.812,"children":["admission at the hospital. She avoids eye "]}]},{"nodeType":"text","font-family":"Open Sans Charset1_ 6Lc67FAC566","font-size":"16px","fill":"#000000","fill-opacity":1,"children":[{"nodeType":"tspan","x":"24.7929688 32.4570312 42.0820312 51.8945312 57.5976562 66.4882812 74.1523437 79.8554687 83.9960937 88.1523437 95.7773437 99.8164062 103.8554687 112.8398437 122.6523437 128.3554687 132.3945312 140.4101562 144.5664062 152.1914062 162.0039062 170.8945312 179.3007812 183.3398437 193.1523437 201.8398437 205.9960937 215.8085937 224.7929687 231.3320312 235.4882812 245.3007812 254.2851562 263.1757812 272.9648437 277.1210937 286.9335937 296.5585937 300.7148437 309.6054687 319.4179687 329.2070312 333.3632812","y":124.602,"children":["contact, silently shaking her head no and "]}]},{"nodeType":"text","font-family":"Open Sans Charset1_ 6Lc67FAC566","font-size":"16px","fill":"#000000","fill-opacity":1,"children":[{"nodeType":"tspan","x":"48.4335938 56.0585938 61.7617188 70.6523438 77.1914063 82.8945313 90.5195313 94.6757813 100.3789063 110.0039063 114.1601563 121.8242188 128.3632813 136.3789063 140.5820313 144.7382813 159.5117188 169.3242188 178.2148438 183.9179688 188.0742188 197.8632813 207.4882813 211.6445313 219.6601563 229.2851563 239.0976563 243.2539063 253.0429688 262.6679688 266.8242188 276.6367188 286.2617188 298.6601563 305.5664063 309.7226563","y":146.391,"children":["starts to cry. What do you do now? "]}]}]},"commandset-14":{"nodeType":"g","children":[{"nodeType":"g","id":"shape-21","children":[{"nodeType":"path","d":"M302.999969,0C305.761414,-5E-06 307.999969,2.238568 307.999969,4.999998 307.999969,4.999999 307.999969,5 307.999969,5.000001L307.999969,5.000001L307.999969,33.999996C307.999969,36.761421 305.761414,38.999996 303,38.999996L303,38.999996L5.000003,38.999996C2.23858,39 2E-06,36.761425 0,34L0,34L0,5.000003C-2E-06,2.23858 2.238572,2E-06 4.999995,0z","id":"path-21","fill":"#C0504D","fill-opacity":1,"stroke-width":1,"stroke":"#8C3836","stroke-opacity":1,"stroke-linecap":"flat","stroke-linejoin":"round"}]},{"nodeType":"g","id":"shape-22","children":[{"nodeType":"use","transform":[{"type":"rotate","args":[0]}],"id":"text-22","data-reference-type":"text","data-reference-id":"01","data-shadow":false,"data-rotation":0,"x":0,"y":0}],"className":"uneventable"}],"className":"eventable"},"commandset-15":{"nodeType":"g","children":[{"nodeType":"g","id":"shape-23","children":[{"nodeType":"path","d":"M302.999969,0C305.761414,-5E-06 307.999969,2.238568 307.999969,4.999998 307.999969,4.999999 307.999969,5 307.999969,5.000001L307.999969,5.000001L307.999969,33.999996C307.999969,36.761421 305.761414,38.999996 303,38.999996L303,38.999996L5.000003,38.999996C2.23858,39 2E-06,36.761425 0,34L0,34L0,5.000003C-2E-06,2.23858 2.238572,2E-06 4.999995,0z","id":"path-23","fill":"#A94543","fill-opacity":1,"stroke-width":1,"stroke":"#8C3836","stroke-opacity":1,"stroke-linecap":"flat","stroke-linejoin":"round"}]},{"nodeType":"g","id":"shape-24","children":[{"nodeType":"use","transform":[{"type":"rotate","args":[0]}],"id":"text-24","data-reference-type":"text","data-reference-id":"01","data-shadow":false,"data-rotation":0,"x":0,"y":0}],"className":"uneventable"}],"className":"eventable"},"commandset-16":{"nodeType":"g","children":[{"nodeType":"g","id":"shape-25","children":[{"nodeType":"path","d":"M302.999969,0C305.761414,-5E-06 307.999969,2.238568 307.999969,4.999998 307.999969,4.999999 307.999969,5 307.999969,5.000001L307.999969,5.000001L307.999969,33.999996C307.999969,36.761421 305.761414,38.999996 303,38.999996L303,38.999996L5.000003,38.999996C2.23858,39 2E-06,36.761425 0,34L0,34L0,5.000003C-2E-06,2.23858 2.238572,2E-06 4.999995,0z","id":"path-25","fill":"#CB817F","fill-opacity":1,"stroke-width":1,"stroke":"#8C3836","stroke-opacity":1,"stroke-linecap":"flat","stroke-linejoin":"round"}]},{"nodeType":"g","id":"shape-26","children":[{"nodeType":"use","transform":[{"type":"rotate","args":[0]}],"id":"text-26","data-reference-type":"text","data-reference-id":"01","data-shadow":false,"data-rotation":0,"x":0,"y":0}],"className":"uneventable"}],"className":"eventable"},"commandset-17":{"nodeType":"g","children":[{"nodeType":"g","id":"shape-27","children":[{"nodeType":"path","d":"M302.999969,0C305.761414,-5E-06 307.999969,2.238568 307.999969,4.999998 307.999969,4.999999 307.999969,5 307.999969,5.000001L307.999969,5.000001L307.999969,33.999996C307.999969,36.761421 305.761414,38.999996 303,38.999996L303,38.999996L5.000003,38.999996C2.23858,39 2E-06,36.761425 0,34L0,34L0,5.000003C-2E-06,2.23858 2.238572,2E-06 4.999995,0z","id":"path-27","fill":"#B3716F","fill-opacity":1,"stroke-width":1,"stroke":"#8C3836","stroke-opacity":1,"stroke-linecap":"flat","stroke-linejoin":"round"}]},{"nodeType":"g","id":"shape-28","children":[{"nodeType":"use","transform":[{"type":"rotate","args":[0]}],"id":"text-28","data-reference-type":"text","data-reference-id":"01","data-shadow":false,"data-rotation":0,"x":0,"y":0}],"className":"uneventable"}],"className":"eventable"},"commandset-18":{"nodeType":"g","children":[{"nodeType":"text","font-family":"Open SansBold CharsBold52736F4A","font-size":"14.394px","fill":"#FFFFFF","fill-opacity":1,"children":[{"nodeType":"tspan","x":"13.8144226 24.4693327 28.8620234 36.0168376 43.4176426 52.8777409 61.5717545 68.108078 76.2398272 84.7440758 88.4831341 97.9432324 106.447481 112.9838045 116.7228628 126.1829611 135.0948521 149.2287737 157.7330223 161.4720806 173.7926992 178.1853899 184.4335531 193.8936514 197.6327097 207.092808 215.5970566 222.1333801 225.8724384 235.3325367 244.792635 251.9474492 261.0561328 269.7501464 279.2102447 288.3189283 295.1855827","y":25.584,"children":["Discharge her home with her husband?"]}]}]},"commandset-19":{"nodeType":"g","children":[{"nodeType":"g","id":"shape-29","children":[{"nodeType":"path","d":"M305.999969,0C308.761414,-5E-06 310.999969,2.238568 310.999969,4.999998 310.999969,4.999999 310.999969,5 310.999969,5.000001L310.999969,5.000001L310.999969,33.999996C310.999969,36.761421 308.761414,38.999996 306,38.999996L306,38.999996L5.000003,38.999996C2.23858,39 2E-06,36.761425 0,34L0,34L0,5.000003C-2E-06,2.23858 2.238572,2E-06 4.999995,0z","id":"path-29","fill":"#C0504D","fill-opacity":1,"stroke-width":1,"stroke":"#8C3836","stroke-opacity":1,"stroke-linecap":"flat","stroke-linejoin":"round"}]},{"nodeType":"g","id":"shape-30","children":[{"nodeType":"use","transform":[{"type":"rotate","args":[0]}],"id":"text-30","data-reference-type":"text","data-reference-id":"01","data-shadow":false,"data-rotation":0,"x":0,"y":0}],"className":"uneventable"}],"className":"eventable"},"commandset-20":{"nodeType":"g","children":[{"nodeType":"g","id":"shape-31","children":[{"nodeType":"path","d":"M305.999969,0C308.761414,-5E-06 310.999969,2.238568 310.999969,4.999998 310.999969,4.999999 310.999969,5 310.999969,5.000001L310.999969,5.000001L310.999969,33.999996C310.999969,36.761421 308.761414,38.999996 306,38.999996L306,38.999996L5.000003,38.999996C2.23858,39 2E-06,36.761425 0,34L0,34L0,5.000003C-2E-06,2.23858 2.238572,2E-06 4.999995,0z","id":"path-31","fill":"#A94543","fill-opacity":1,"stroke-width":1,"stroke":"#8C3836","stroke-opacity":1,"stroke-linecap":"flat","stroke-linejoin":"round"}]},{"nodeType":"g","id":"shape-32","children":[{"nodeType":"use","transform":[{"type":"rotate","args":[0]}],"id":"text-32","data-reference-type":"text","data-reference-id":"01","data-shadow":false,"data-rotation":0,"x":0,"y":0}],"className":"uneventable"}],"className":"eventable"},"commandset-21":{"nodeType":"g","children":[{"nodeType":"g","id":"shape-33","children":[{"nodeType":"path","d":"M305.999969,0C308.761414,-5E-06 310.999969,2.238568 310.999969,4.999998 310.999969,4.999999 310.999969,5 310.999969,5.000001L310.999969,5.000001L310.999969,33.999996C310.999969,36.761421 308.761414,38.999996 306,38.999996L306,38.999996L5.000003,38.999996C2.23858,39 2E-06,36.761425 0,34L0,34L0,5.000003C-2E-06,2.23858 2.238572,2E-06 4.999995,0z","id":"path-33","fill":"#CB817F","fill-opacity":1,"stroke-width":1,"stroke":"#8C3836","stroke-opacity":1,"stroke-linecap":"flat","stroke-linejoin":"round"}]},{"nodeType":"g","id":"shape-34","children":[{"nodeType":"use","transform":[{"type":"rotate","args":[0]}],"id":"text-34","data-reference-type":"text","data-reference-id":"01","data-shadow":false,"data-rotation":0,"x":0,"y":0}],"className":"uneventable"}],"className":"eventable"},"commandset-22":{"nodeType":"g","children":[{"nodeType":"text","font-family":"Open SansBold CharsBold52736F4A","font-size":"13.199px","fill":"#FFFFFF","fill-opacity":1,"children":[{"nodeType":"tspan","x":"4.6621246 13.7688875 22.1215868 35.0824499 39.1105652 44.8401561 48.2688875 60.7141514 68.6865969 74.6804323 78.7085476 86.6809931 90.1097245 95.8393154 104.0115557 107.4402871 113.169878 121.8448267 129.6432571 133.0719885 141.7469372 149.9191775 156.4801716 164.8328709 168.8609862 174.5905771 182.5630226 186.5911379 190.0198693 198.1921096 206.8670583 210.2957897 218.2682352 226.9431839 230.3719153 234.4000306 243.0749793 250.5833859 258.7556262 262.7837415 271.4586902 280.1336389 285.8632298 293.8356753 299.8295107 307.3379173 310.7666487","y":16.133,"children":["Admit Maria to the hospital on an involuntary "]}]},{"nodeType":"text","font-family":"Open SansBold CharsBold52736F4A","font-size":"13.199px","fill":"#FFFFFF","fill-opacity":1,"children":[{"nodeType":"tspan","x":"139.5040741 148.1790228 156.3512631 160.3793784 168.7320777 172.4959484 175.9246798","y":34.108,"children":["hold. "]}]}]},"commandset-23":{"nodeType":"g","children":[{"nodeType":"path","d":"M0,0L362,0 362,540 0,540z","id":"path-36","fill":"none"},{"nodeType":"image","transform":[{"type":"scale","args":[0.50069159269332886,0.5]}],"id":"image-35","data-original-image":"01","x":0,"y":0,"opacity":1}],"className":"eventable"},"commandset-24":{"nodeType":"g","children":[{"nodeType":"g","id":"shape-37","children":[{"nodeType":"path","d":"M0,0L403,0 403,32 0,32z","id":"path-37","fill":"#FFFFFF","fill-opacity":1,"stroke-width":1,"stroke":"#D9D9D9","stroke-opacity":1,"stroke-linecap":"flat","stroke-linejoin":"round"}]},{"nodeType":"g","id":"shape-38","children":[{"nodeType":"use","transform":[{"type":"rotate","args":[0]}],"id":"text-38","data-reference-type":"text","data-reference-id":"01","data-shadow":false,"data-rotation":0,"x":0,"y":0}],"className":"uneventable"}],"className":"eventable"},"commandset-25":{"nodeType":"g","children":[{"nodeType":"text","font-family":"Open Sans Charset1_ 6Lc67FAC566","font-size":"16px","fill":"#000000","fill-opacity":1,"children":[{"nodeType":"tspan","x":"10 20.1171875 29.90625 44.71875 48.7578125 54.4609375 58.6171875 73.0078125 81.8984375 88.4375 92.4765625 101.3671875 105.5234375 111.2265625 120.8515625 125.0078125 130.7109375 140.5234375 149.5078125 153.6640625 163.4765625 173.1015625 180.7265625 190.515625 194.5546875 200.2578125 209.1484375 213.1875 217.34375 226.96875 236.78125 240.9375 249.828125 259.640625 263.796875 267.8359375 277.6484375 285.640625 295.265625 299.3046875 309.1171875 318.9296875 324.6328125 333.5234375 340.0625 348.078125 352.234375 362.046875 371.671875 375.7109375 385.5 392.40625","y":22.102,"children":["Admit Maria to the hospital on an involuntary hold?"]}]}]},"commandset-26":{"nodeType":"g","children":[{"nodeType":"g","id":"shape-39","children":[{"nodeType":"path","d":"M0,0L403,0 403,98 0,98z","id":"path-39","fill":"#FFFFFF","fill-opacity":1,"stroke-width":1,"stroke":"#D9D9D9","stroke-opacity":1,"stroke-linecap":"flat","stroke-linejoin":"round"}]},{"nodeType":"g","id":"shape-40","children":[{"nodeType":"use","transform":[{"type":"rotate","args":[0]}],"id":"text-40","data-reference-type":"text","data-reference-id":"01","data-shadow":false,"data-rotation":0,"x":0,"y":0}],"className":"uneventable"}],"className":"eventable"},"commandset-27":{"nodeType":"g","children":[{"nodeType":"text","font-family":"Open Sans Charset1_ 6Lc67FAC566","font-size":"16px","fill":"#000000","fill-opacity":1,"children":[{"nodeType":"tspan","x":"10 18.8125 28.625 32.6640625 40.2890625 44.4453125 48.484375 56.109375 60.265625 67.9296875 77.5546875 84.09375 90.6328125 99.6171875 107.28125 112.984375 117.1875 121.34375 136.1171875 145.9296875 149.96875 154.0078125 162.9921875 167.1484375 176.0390625 185.828125 200.640625 204.6796875 210.3828125 216.0859375 220.125 229.9375 238.625 242.78125 250.40625 260.03125 274.84375 283.828125 293.453125 303.265625 312.25 316.40625 322.109375 331.734375 335.890625 341.59375 351.40625 360.390625 364.546875","y":22.102,"children":["This is correct. While admitting someone to the "]}]},{"nodeType":"text","font-family":"Open Sans Charset1_ 6Lc67FAC566","font-size":"16px","fill":"#000000","fill-opacity":1,"children":[{"nodeType":"tspan","x":"10 19.8125 29.4375 37.0625 46.8515625 50.890625 56.59375 65.484375 69.5234375 73.6796875 82.5703125 91.2578125 100.1484375 104.1875 114 121.625 127.328125 131.484375 137.1875 147 155.984375 160.0234375 166.5625 170.71875 183.1171875 187.15625 191.1953125 195.234375 199.390625 203.4296875 211.0546875 215.2109375 225 229.0390625 243.8359375 251.5 261.3125 265.3515625 271.0546875 275.1953125 279.3515625 287.7578125 296.7421875 305.7265625 315.515625 319.5546875 329.3671875 338.0546875 342.2109375","y":43.891,"children":["hospital against their will is dicult, keeping "]}]},{"nodeType":"text","font-family":"Open Sans Charset1_ 6Lc67FAC566","font-size":"16px","fill":"#000000","fill-opacity":1,"children":[{"nodeType":"tspan","x":"10 19.7890625 28.6796875 34.3828125 38.421875 47.40625 57.21875 62.921875 70.546875 74.703125 82.328125 91.21875 96.6015625 105.5859375 109.7421875 115.4453125 125.0703125 129.2265625 139.015625 145.5546875 155.1796875 163.171875 167.2109375 177 185.984375 190.140625 195.84375 202.3828125 211.3671875 220.2578125 225.9609375 240.7734375 249.7578125 259.5703125 265.2734375 269.4296875 273.46875 281.09375 285.25 290.953125 300.765625 309.75 313.90625 328.71875 338.34375 345.96875 351.671875 355.828125","y":65.68,"children":["patients sae to provide treatment is the most "]}]},{"nodeType":"text","font-family":"Open Sans Charset1_ 6Lc67FAC566","font-size":"16px","fill":"#000000","fill-opacity":1,"children":[{"nodeType":"tspan","x":"10 14.0390625 28.8515625 38.640625 48.265625 54.8046875 60.5078125 69.3984375 79.2109375 84.9140625 89.0703125 94.7734375 104.5859375 108.625 118.4375 127.125 131.328125 135.484375","y":87.469,"children":["important thing. "]}]}]},"commandset-28":{"nodeType":"g","children":[{"nodeType":"g","id":"shape-41","children":[{"nodeType":"path","d":"M18.000011,39.999996C8.058887,40.000004 6E-06,31.045704 -2E-06,20.000015 -1E-05,8.954323 8.058854,1.1E-05 17.999977,-2E-06L17.999977,-2E-06L131.999969,0C141.941086,-1.9E-05 149.999969,8.954273 149.999985,19.999969 150,31.045664 141.941147,39.999977 132.000031,39.999996z","id":"path-41","fill":"#C0504D","fill-opacity":1,"stroke-width":1,"stroke":"#8C3836","stroke-opacity":1,"stroke-linecap":"flat","stroke-linejoin":"round"}]},{"nodeType":"g","id":"shape-42","children":[{"nodeType":"use","transform":[{"type":"rotate","args":[0]}],"id":"text-42","data-reference-type":"text","data-reference-id":"01","data-shadow":false,"data-rotation":0,"x":0,"y":0}],"className":"uneventable"}],"className":"eventable"},"commandset-29":{"nodeType":"g","children":[{"nodeType":"g","id":"shape-43","children":[{"nodeType":"path","d":"M18.000011,39.999996C8.058887,40.000004 6E-06,31.045704 -2E-06,20.000015 -1E-05,8.954323 8.058854,1.1E-05 17.999977,-2E-06L17.999977,-2E-06L131.999969,0C141.941086,-1.9E-05 149.999969,8.954273 149.999985,19.999969 150,31.045664 141.941147,39.999977 132.000031,39.999996z","id":"path-43","fill":"#A94543","fill-opacity":1,"stroke-width":1,"stroke":"#8C3836","stroke-opacity":1,"stroke-linecap":"flat","stroke-linejoin":"round"}]},{"nodeType":"g","id":"shape-44","children":[{"nodeType":"use","transform":[{"type":"rotate","args":[0]}],"id":"text-44","data-reference-type":"text","data-reference-id":"01","data-shadow":false,"data-rotation":0,"x":0,"y":0}],"className":"uneventable"}],"className":"eventable"},"commandset-30":{"nodeType":"g","children":[{"nodeType":"g","id":"shape-45","children":[{"nodeType":"path","d":"M18.000011,39.999996C8.058887,40.000004 6E-06,31.045704 -2E-06,20.000015 -1E-05,8.954323 8.058854,1.1E-05 17.999977,-2E-06L17.999977,-2E-06L131.999969,0C141.941086,-1.9E-05 149.999969,8.954273 149.999985,19.999969 150,31.045664 141.941147,39.999977 132.000031,39.999996z","id":"path-45","fill":"#CB817F","fill-opacity":1,"stroke-width":1,"stroke":"#8C3836","stroke-opacity":1,"stroke-linecap":"flat","stroke-linejoin":"round"}]},{"nodeType":"g","id":"shape-46","children":[{"nodeType":"use","transform":[{"type":"rotate","args":[0]}],"id":"text-46","data-reference-type":"text","data-reference-id":"01","data-shadow":false,"data-rotation":0,"x":0,"y":0}],"className":"uneventable"}],"className":"eventable"},"commandset-31":{"nodeType":"g","children":[{"nodeType":"g","id":"shape-47","children":[{"nodeType":"path","d":"M18.000011,39.999996C8.058887,40.000004 6E-06,31.045704 -2E-06,20.000015 -1E-05,8.954323 8.058854,1.1E-05 17.999977,-2E-06L17.999977,-2E-06L131.999969,0C141.941086,-1.9E-05 149.999969,8.954273 149.999985,19.999969 150,31.045664 141.941147,39.999977 132.000031,39.999996z","id":"path-47","fill":"#B3716F","fill-opacity":1,"stroke-width":1,"stroke":"#8C3836","stroke-opacity":1,"stroke-linecap":"flat","stroke-linejoin":"round"}]},{"nodeType":"g","id":"shape-48","children":[{"nodeType":"use","transform":[{"type":"rotate","args":[0]}],"id":"text-48","data-reference-type":"text","data-reference-id":"01","data-shadow":false,"data-rotation":0,"x":0,"y":0}],"className":"uneventable"}],"className":"eventable"},"commandset-32":{"nodeType":"g","children":[{"nodeType":"text","font-family":"Open SansBold CharsBold52736F4A","font-size":"18.667px","fill":"#FFFFFF","fill-opacity":1,"children":[{"nodeType":"tspan","x":"16.5436096 28.8665276 39.8951741 49.1738206 57.2766858 68.551426 77.0279895 85.1308547 89.9798132 101.8743454 113.1490856 122.4277321 133.4563786","y":27.242,"children":["Restart Case"]}]}]},"commandset-33":{"nodeType":"g","children":[{"nodeType":"g","id":"shape-49","children":[{"nodeType":"path","d":"M0,0L313,0 313,32 0,32z","id":"path-49","fill":"#FFFFFF","fill-opacity":1,"stroke-width":1,"stroke":"#D9D9D9","stroke-opacity":1,"stroke-linecap":"flat","stroke-linejoin":"round"}]},{"nodeType":"g","id":"shape-50","children":[{"nodeType":"use","transform":[{"type":"rotate","args":[0]}],"id":"text-50","data-reference-type":"text","data-reference-id":"01","data-shadow":false,"data-rotation":0,"x":0,"y":0}],"className":"uneventable"}],"className":"eventable"},"commandset-34":{"nodeType":"g","children":[{"nodeType":"text","font-family":"Open Sans Charset1_ 6Lc67FAC566","font-size":"16px","fill":"#000000","fill-opacity":1,"children":[{"nodeType":"tspan","x":"10 21.609375 25.6484375 33.2734375 40.9375 50.75 59.640625 66.1796875 74.8671875 83.8515625 88.0078125 97.8203125 106.8046875 113.34375 117.5 127.3125 136.9375 151.75 160.734375 164.890625 177.2890625 181.328125 187.03125 196.84375 201 210.8125 219.796875 226.3359375 230.4921875 240.3046875 250.1171875 257.7421875 267.53125 276.421875 286.234375 296.0234375 302.9296875","y":22.102,"children":["Discharge her home with her husband?"]}]}]},"commandset-35":{"nodeType":"g","children":[{"nodeType":"g","id":"shape-51","children":[{"nodeType":"path","d":"M0,0L350,0 350,76 0,76z","id":"path-51","fill":"#FFFFFF","fill-opacity":1,"stroke-width":1,"stroke":"#D9D9D9","stroke-opacity":1,"stroke-linecap":"flat","stroke-linejoin":"round"}]},{"nodeType":"g","id":"shape-52","children":[{"nodeType":"use","transform":[{"type":"rotate","args":[0]}],"id":"text-52","data-reference-type":"text","data-reference-id":"01","data-shadow":false,"data-rotation":0,"x":0,"y":0}],"className":"uneventable"}],"className":"eventable"},"commandset-36":{"nodeType":"g","children":[{"nodeType":"text","font-family":"Open Sans Charset1_ 6Lc67FAC566","font-size":"16px","fill":"#000000","fill-opacity":1,"children":[{"nodeType":"tspan","x":"10 21.609375 31.421875 40.40625 44.5625 50.265625 59.890625 64.046875 78.4375 87.328125 93.8671875 97.90625 106.796875 109.5078125 117.1328125 121.2890625 127.828125 136.8125 144.4765625 153.4609375 163.2734375 168.9765625 173.1328125 180.7578125 190.5703125 194.609375 202.2734375 206.3125 216.1015625 225.0859375 229.2421875 238.1328125 243.8359375 249.5390625 258.5234375 273.3359375 283.125 288.828125 292.984375 301.875 311.6875 321.4765625 325.6328125","y":22.102,"children":["Due to Maria’s recent suicide attempt and "]}]},{"nodeType":"text","font-family":"Open Sans Charset1_ 6Lc67FAC566","font-size":"16px","fill":"#000000","fill-opacity":1,"children":[{"nodeType":"tspan","x":"10 19.625 29.4375 38.125 47.75 51.7890625 61.6015625 70.2890625 74.4453125 82.0703125 90.9609375 96.34375 105.328125 111.03125 119.046875 123.203125 130.8671875 140.4921875 150.3046875 157.96875 166.953125 173.4921875 183.3046875 190.9296875 195.0703125 199.2265625 204.9296875 214.7421875 218.78125 226.40625 230.5625 242.9609375 252.5859375 262.3984375 266.4375 276.2265625 280.3828125 290.1953125 299.8203125 305.5234375 309.6796875 319.46875 328.453125 332.609375","y":43.891,"children":["ongoing saety concerns, this would not be "]}]},{"nodeType":"text","font-family":"Open Sans Charset1_ 6Lc67FAC566","font-size":"16px","fill":"#000000","fill-opacity":1,"children":[{"nodeType":"tspan","x":"10 18.890625 28.6796875 38.46875 45.0078125 54.6328125 64.421875 70.9609375 75 83.890625 89.59375 98.578125 102.78125","y":65.68,"children":["appropriate."]}]}]},"commandset-37":{"nodeType":"g","children":[{"nodeType":"text","font-family":"Open SansBold CharsBold52736F4A","font-size":"18.667px","fill":"#FFFFFF","fill-opacity":1,"children":[{"nodeType":"tspan","x":"32.0930939 42.9029903 51.3795538 61.998044 66.8470025 78.1217427 88.6673159 99.9420561 105.6386708 117.9069012","y":27.242,"children":["Try again"]}]}]},"commandset-38":{"nodeType":"g","children":[{"nodeType":"path","d":"M0,0L362,0 362,540 0,540z","id":"path-54","fill":"none"},{"nodeType":"image","transform":[{"type":"scale","args":[0.49931034445762634,0.5]}],"id":"image-53","data-original-image":"01","x":0,"y":0,"opacity":1}],"className":"eventable"}},"common":{"commandset-0":{"nodeType":"g","children":[{"nodeType":"use","transform":[{"type":"rotate","args":[0]}],"id":"text-55","data-reference-type":"text","data-reference-id":"01","data-shadow":false,"data-rotation":0,"x":0,"y":0}]},"commandset-1":{"nodeType":"g","children":[{"nodeType":"text","font-family":"LatoBold Charset1_ BoldEB401969","font-size":"18.667px","fill":"#E2E2E2","fill-opacity":1,"children":[{"nodeType":"tspan","x":"0 10.7240009 21.3360014 31.9480019 35.5506688 51.2680026 61.8800031 70.0373374 77.2613379 80.8640048 89.7680051 100.3800056 116.0973394 126.6533401 131.7120073 141.6893413 148.9133418 158.8906758 162.4933427 169.7173432 180.3293437 190.3066777 193.9093446 204.5493449 215.1613454 225.1386794 233.2960137 240.5200142 245.5786814 256.1906819 266.8026824 270.4053493 281.0453496 291.0226836 297.56535 308.1773505 315.8026848 325.7800188 329.3826857","y":19.024,"children":["You must complete the question beore "]}]},{"nodeType":"text","font-family":"LatoBold Charset1_ BoldEB401969","font-size":"18.667px","fill":"#E2E2E2","fill-opacity":1,"children":[{"nodeType":"tspan","x":"0 8.1573343 18.7693348 29.4093351 45.1266689 50.1853361 57.4093366 64.6333371 69.6920043 80.3040048 89.9640056 94.1640059","y":41.424,"children":["submitting."]}]}]},"commandset-2":{"nodeType":"g","children":[{"nodeType":"text","font-family":"Lato Charset1_ 61v4bRSNE9F38976","font-size":"16px","fill":"#FFFFFF","fill-opacity":1,"children":[{"nodeType":"tspan","x":"38.1679993 50.9359999 61.8320008","y":21.192,"children":["OK"]}]}]},"commandset-3":{"nodeType":"g","children":[{"nodeType":"text","font-family":"LatoBold Charset1_ BoldEB401969","font-size":"18.667px","fill":"#E2E2E2","fill-opacity":1,"children":[{"nodeType":"tspan","x":"0 10.6866674 21.2986679 28.5226684 38.5000024 46.1253367 49.7280036 59.3786708 69.9906713 80.6026718 88.2280061 91.830673 102.4426735 112.2146738 127.9320076 137.9093416 141.5120085 146.5706757 157.1826762 160.7853431 168.0093436 178.6213441 188.5986781 192.201345 203.420012 213.397346 218.4560132 229.0960135 232.6986804 243.3386807 253.3160147 258.3746819 268.9866824 283.7520156 288.6986828","y":18.724,"children":["Enter your name in the eld below:"]}]}]},"commandset-4":{"nodeType":"g","children":[{"nodeType":"g","id":"shape-56","children":[{"nodeType":"path","d":"M0,0L383,0 383,105 0,105z","id":"path-56","fill":"#FFFFFF","fill-opacity":0}],"className":"uneventable"},{"nodeType":"g","id":"shape-57","children":[{"nodeType":"use","transform":[{"type":"rotate","args":[0]}],"id":"text-57","data-reference-type":"text","data-reference-id":"01","data-shadow":false,"data-rotation":0,"x":0,"y":0}],"className":"uneventable"}]}}}');
