# Supplementary material for: An Interactive, Asynchronous Intimate Partner Violence Module for Medical Students: Improving Preparedness, Confidence, and Knowledge
Source: MedEdPORTAL. 2026 Jul 14;22:11618. doi: 10.15766/mep_2374-8265.11618 (PMC13364887; doi:10.15766/mep_2374-8265.11618)
Supplement: Supplementary file 1 — IPV Articulate Module FolderIPV Pre- and Postmodule Survey.docx [file mep_2374-8265.11618-s001.zip › A. IPV Articulate Module Folder/assets/dVsl6e94HTFzvzuc/html5/lib/scripts/bootstrapper.min.js]

/*! ds-bootstrap - v1.0.0.33670 - 2024-12-16 6:57pm UTC
* Copyright (c) 2024 ; Not Licensed */(function(){var __webpack_modules__={9847:function(t,e,n){var i,r;i=[n(3537)],void 0===(r=function(){Promise.resolve().then((function(){var t=[n(2543),n(7920),n(8909),n(9275),n(1649)];(function(t,e,i){Promise.resolve().then((function(){var e=[n(1242),n(563),n(5179),n(6018),n(2239),n(2018),n(4904),n(9865),n(1),n(3410),n(9407),n(9232),n(4712),n(6812),n(3231),n(8770),n(4966),n(4032),n(9134),n(8176),n(7575),n(7912),n(9675),n(6557),n(8315),n(6899),n(5657),n(313),n(5456),n(2508),n(5596),n(8144),n(6927),n(8570),n(9946),n(6809),n(8139),n(1902),n(7848),n(1824),n(4281),n(4100),n(6876),n(4085),n(1143),n(3671),n(3472),n(9850),n(5144),n(9323),n(1497),n(6074),n(4351),n(8100),n(2214),n(1665),n(4861),n(8861),n(9190),n(8741),n(2193),n(5597),n(6824),n(2024),n(2299),n(4574),n(8906),n(6122),n(2414),n(2118),n(8543)];(function(e,n,r,o,a,s,l,u,c,h,d,f,p,v,g,m,y,b,w,S,A,E,T,C,x,_,k,M,O,I,L,P,D,R,N,H,V,j,F,B,U,W,z,G,q,Y,X,K,J,Z,$,Q,tt,et,nt,it,rt,ot,at,st,lt,ut,ct,ht,dt,ft){if(!window.globals.unsupportedBrowser){var pt,vt=v.deviceView.isMobile?"MOBILE":"DESKTOP",gt=h.frameLocations[vt],mt=h.cssLocations[vt];if(window.globals.useJson&&i.loadFromJson(),!window.globals.AUTHORING_HOST_MODE){pt=function(){return DS.loadScript(h.slideLocation)},(v.deviceView.isMobile||v.theme.isUnified)&&(window.globals.scale="noscale"),window.globals.HAS_SLIDE&&window.globals.HAS_FRAME||R.initialize(window.globals.HAS_SLIDE);var yt=document.createElement("link");yt.type="text/css",yt.href=mt,yt.rel="stylesheet",yt.dataset.noprefix=!0,document.head.appendChild(yt)}if(window.DS=window.DS||{},Object.assign(window.DS,{_:t,globalEventHelper:e,analyticsHelper:n,animationClock:r,AnimationTimeline:o,appState:a,audioContext:s,automation:l,BaseModel:u,captionsManager:c,constants:h,DropIn:d.DropIn,DropInDOM:d.DropInDOM,debug:f,debugWindow:p,detection:v,dom:g,errorManager:m,events:y,fileProtocolOverrides:b,flagManager:w,focusManager:S,fontManager:A,jsAssetStore:E,jsonLoader:T,keyManager:C,localizationManager:x,targetModeHelper:_,translationStore:k,MicroScrollBar:M,mobileChromeKiller:O,pinchZoomController:I,pubSub:L,playerGlobals:P,previewHelper:D,rangeSliders:N,requestAnimationFrame:H,scaler:V,shortcutManager:j,slideNumberManager:F,slideObjectUtils:B,slidesController:U,stringTabler:W,svgUtils:z,tabFocusBox:G,TimelineLite:q,ThreeSixtyImage:Y,TransMatrix:X,TweenLite:TweenLite,utils:K,vendorOverrides:J,vow:Z,resolver:$,webObjectHelper:Q,windowOpen:tt,windowManager:et,mixer:nt,PostMessaging:it,ancestral:rt,resolveable:ot,shortEventable:at,subscribable:st,Chunk:lt,courseStateHelper:ut,resumer:ct,lmsManager:ht,superagent:dt,Backbone:ft,clientHeight:document.body.clientHeight,clientWidth:document.body.clientWidth,loadScript:w.multiLangSupport||w.aiCourseTranslation?function(t,e){var n=document.createElement("script");return null!=e&&Object.keys(e).forEach((function(t){n.addEventListener(t,e[t])})),n.src=t,document.head.appendChild(n),n}:function(t,e){var n=document.createElement("script");return n.src=t,n.onload=e,document.head.appendChild(n),n}}),!window.globals.AUTHORING_HOST_MODE){var bt=function(){L.once(y.ds.PRESO_LOADED,(function(t){L.trigger(y.ds.PRESO_READY,DS.presentation,h.els.PRESO),$.initialize(),U.initialize(DS.presentation),l.initialize(U,DS.presentation),C.initialize(),et.initialize(),tt.initialize(DS.presentation),Q.initialize(DS.presentation),n.initialize(DS.presentation),f.initialize(window.globals.HAS_SLIDE?DS.presentation:void 0,window.globals.HAS_FRAME?DS.frame:void 0),D.initialize(DS.frame,DS.presentation,t),L.trigger(y.app.COMPLETE)}))};L.once(y.ds.FRAME_DATA_LOADED,(function(t){DS.frame=t,bt(),window.globals.HAS_SLIDE?pt():(DS.playerGlobals.presentation=DS.presentation,V.initialize(),L.trigger(y.ds.PRESO_LOADED),DS.frameModel.frame.controlOptions.controls.closed_captions&&L.trigger(y.captions.SHOW_BUTTON))})),window.globals.HAS_FRAME?DS.loadScript(gt):(bt(),pt(),document.querySelector("body > .slide-loader").style.display="none")}}}).apply(null,e)})).catch(n.oe)}).apply(null,t)})).catch(n.oe)}.apply(e,i))||(t.exports=r)},6018:function(t,e,n){var i;void 0===(i=function(t){"use strict";var e=n(2543),i=n(9850),r=n(1649),o=n(1143),a=n(5179),s=function(t,n){return e.findIndex(t,{id:n})},l=function(t){return t instanceof r||t instanceof o},u=function(t){this.playing=!1,this.currentTime=0,this.lastCallbackTime=-1,this.labels={},this.duration=0,this.callbacks=[],this.seekables=[],this.activeSeekables=[],null!=t&&(["onUpdate","onComplete"].forEach(function(e){this[e]=t[e]}.bind(this)),t.tweens&&t.tweens.forEach(function(t){var e=t.delay();l(t)&&(this.wrapGsap(t),e=i.toMilliseconds(e)),this.addSeekable(t,e,!0)}.bind(this)))};return e.extend(u.prototype,{add:function(t,n,i){if(e.isString(t))this.labels[t]=n;else{if(n=e.isString(n)?this.labels[n]:n||0,e.isFunction(t))return this.insertCallback(this.wrapCallback(t,n)),void this.updateDuration(n);l(t)&&this.wrapGsap(t),e.isFunction(t.stepAnimation)&&this.addSeekable(t,n,i)}},remove:function(t){var n,i,r,o;e.isString(t)?this.labels[t]=null:null!=t.timelineData&&(n=t.timelineData.seekableId,(i=s(this.callbacks,n))>=0&&(this.callbacks.splice(i,1),(r=s(this.seekables,n))>=0&&(this.seekables.splice(r,1),(o=s(this.activeSeekables,n))>=0&&(this.activeMutated=!0,this.activeSeekables.splice(o,1)))),t.timelineData=null,this.mutated=!0)},updateDuration:function(t){t>this.duration&&(this.duration=t,null!=this.timelineData&&this.timelineData.parent.childDurationChanged(this))},childDurationChanged:function(t){this.updateDuration(t.timelineData.startTime+t.totalTime())},wrapGsap:function(t){t.pause(),t.totalTime=function(){return i.toMilliseconds(t.duration())},t.stepAnimation=function(e,n){var r=i.toSeconds(e);t.seek(r,!0),t.render(r,!!n,!0)}},addSeekable:function(t,e,n){var r=t.totalTime(),o=i.clamp(0,r,this.currentTime-e),a=this.wrapSeekable(t,e);this.seekables.push(a),this.insertCallback(a),!n&&this.currentTime>=e&&((this.executingCallbacks||o<=r)&&a.timelineCallback(),this.executingCallbacks||t.stepAnimation(o)),this.updateDuration(e+t.totalTime())},wrapCallback:function(t,n){return{startTime:n,id:e.uniqueId("wc"),timelineCallback:t}},wrapSeekable:function(t,n){var i=e.uniqueId("ws"),r={startTime:n,id:i,seekable:t};return r.timelineCallback=function(){r.seekable.killed||this.activeSeekables.push(r)}.bind(this),t.timelineData={parent:this,seekableId:i,startTime:n},r},insertCallback:function(t){0===this.callbacks.length||t.startTime>=e.last(this.callbacks).startTime?this.callbacks.push(t):this.callbacks.splice(e.sortedLastIndexBy(this.callbacks,t,"startTime"),0,t)},hasParentTimeline:function(){return null!=this.timelineData},pause:function(){this.playing&&!this.hasParentTimeline()&&(this.playing=!1,this.currentTime=this.executingCallbacks?this.lastCallbackTime:a.time()-this.startTime)},play:function(){!this.playing&&!this.hasParentTimeline()&&this.currentTime<this.duration&&(this.playing=!0,this.startTime=a.time()-this.currentTime,a.requestAnimationFrame(this.tick.bind(this)))},seek:function(t,e){this.hasParentTimeline()||(t<=this.lastCallbackTime&&this.reset(),this.startTime=a.time()-t,this.currentTime=t,this.executingCallbacks&&!this.renderDirty||this.update(e))},reset:function(){this.killed||(this.renderDirty=!0,this.lastCallbackTime=-1,this.activeSeekables=[],this.seekables.forEach((function(t){null!=t.seekable.reset&&t.seekable.reset()})))},progress:function(t,e){return null==t?i.clamp(0,1,this.currentTime/(this.duration||1)):(this.seek(t*this.duration,e),this)},isActive:function(){return this.hasParentTimeline()?this.timelineData.parent.isActive():this.playing},time:function(){return i.clamp(0,this.duration,this.currentTime)},totalTime:function(t){if(null==t)return this.duration;this.duration=t},tick:function(){var t;this.killed||(t=this.currentTime,this.playing&&(this.currentTime=a.time()-this.startTime),this.playing&&(t<this.duration||this.activeSeekables.length>0)&&!this.hasParentTimeline()&&(this.update(),a.requestAnimationFrame(this.tick.bind(this))))},stepAnimation:function(t,e){this.currentTime;this.currentTime=i.clamp(0,this.duration,t),this.update(e)},update:function(t){this.renderDirty=!1,!this.silent&&this.executeCallbacks()&&(this.updateActiveSeekables(t),this.onUpdate&&this.onUpdate(),this.currentTime>=this.duration&&(this.playing=!1,t||null==this.onComplete||this.onComplete()))},executeCallbacks:function(){this.executingCallbacks=!0;var t=e.sortedLastIndexBy(this.callbacks,{startTime:this.lastCallbackTime},"startTime");if(t>=this.callbacks.length)return this.executingCallbacks=!1,!0;for(var n=this.callbacks.slice(t),i=n.length,r=0,o=this.currentTime;!this.killed&&r<i&&n[r].startTime<=o;){if(this.lastCallbackTime=n[r].startTime,n[r].timelineCallback(),o>this.currentTime)return this.executingCallbacks=!1,!1;o=this.currentTime,r++}return this.executingCallbacks=!1,!0},updateActiveSeekables:function(t){var e,n,i,r=this.activeSeekables.length-1;for(this.activeMutated=!1;r>=0&&!this.killed;)(!this.activeMutated||r<this.activeSeekables.length)&&(e=(i=this.activeSeekables[r]).seekable,n=i.startTime,e.stepAnimation(this.currentTime-n,t),this.currentTime>=n+e.totalTime()&&(!this.activeMutated||i===this.activeSeekables[r])&&this.activeSeekables.splice(r,1)),r--},kill:function(){this.killed||(this.killed=!0,null!=this.timelineData&&this.timelineData.parent.remove(this),this.timelineData=null,this.onUpdate=null,this.onComplete=null,this.labels=null,this.callbacks=null,this.activeSeekables=null,this.seekables.forEach((function(t){null!=t.seekable.kill&&t.seekable.kill()})),this.seekables=null)}}),u}.call(e,n,e,t))||(t.exports=i)},9865:function(t,e,n){var i;i=function(t){"use strict";n(9807);var e=n(4574),i=n(2543),r=n(4966),o=n(8770),a=n(8741),s=n(8861),l=n(4861),u=n(9190),c=n(2214),h=n(9850),d=o.throwError("BaseModel"),f=function(){},p=h.createSuper(e.Model),v=e.Model.extend({abilities:{resolveAsThis:!1,resolveAsParent:!1,beEventTarget:!1},mixins:[a,s,l,u],autoParse:!1,isModel:!0,constructor:function(t,n){i.bindAll(this,"createAbsoluteId");var o=this.initialize;this.initialize=f,this.autoParse&&((n=n||{}).parse=!0),e.Model.call(this,t,n),this.on(r.data.UPDATED,this.createAbsoluteId),this.createParentReference(n).buildAssociations().bindAssociations().createAbsoluteId(),c.initMixinsOf(this),this.initialize=o,this.initialize.apply(this,arguments),c.postInitMixinsOf(this)},index:function(){return this.collection||d("index","must have a `collection` defined"),this.collection.indexOf(this)},sibling:function(t){return this.collection||d("sibling","must have a `collection` defined"),t=t||0,this.collection.at(this.index()+t)},prevSibling:function(){return this.sibling(-1)},nextSibling:function(){return this.sibling(1)},toJSON:function(t){return h.isTrue(t)?h.cloneDeeply(this):p("toJSON").call(this)},buildAssociations:function(t){for(var e in this.associations)this.associations.hasOwnProperty(e)&&this.buildAssociation(e);return this},buildAssociation:function(t,e){var n=e||this.get(t),i={parent:this},r=this.associations[t];return n instanceof r||(this.attributes[t]=h.buildDataStructure(r,i,n)),this},bindAssociation:function(t){return this.on("change:"+t,(function(e,n,o){var a=this.previous(t);i.isFunction(a.set)?(a.set(n,{parent:this}),a.trigger(r.data.UPDATED),a.isCollection&&a.invoke("trigger",r.data.UPDATED),this.set(t,a,{silent:!0})):this.buildAssociation(t,n)})),this},bindAssociations:function(){for(var t in this.associations)this.associations.hasOwnProperty(t)&&this.bindAssociation(t);return this},buildAbsoluteId:function(){if(!this.id)return null;for(var t=this,e=[this.id];t=t.parent;)t.id&&e.push(t.id);return e.reverse().join(".")},createAbsoluteId:function(){this.absoluteId=this.buildAbsoluteId()},isType:function(t){return this.get("type")===t},isKind:function(t){return this.get("kind")===t}});v.addAssociation=function(t,e){this.prototype.associations.hasOwnProperty(t)||(this.prototype.associations[t]=e,this.shorthandify(t))};var g=v.extend;return v.extend=function(){var t=g.apply(this,arguments);return t.prototype.associations=i.extend({},t.prototype.associations,this.prototype.associations),t.shorthandify().shorthandify(i.keys(t.prototype.associations)),t},v}.call(e,n,e,t),void 0===i||(t.exports=i)},7978:function(t,e,n){var i;function r(t){return r="function"==typeof Symbol&&"symbol"==typeof Symbol.iterator?function(t){return typeof t}:function(t){return t&&"function"==typeof Symbol&&t.constructor===Symbol&&t!==Symbol.prototype?"symbol":typeof t},r(t)}function o(t,e){for(var n=0;n<e.length;n++){var i=e[n];i.enumerable=i.enumerable||!1,i.configurable=!0,"value"in i&&(i.writable=!0),Object.defineProperty(t,(o=i.key,a=void 0,a=function(t,e){if("object"!==r(t)||null===t)return t;var n=t[Symbol.toPrimitive];if(void 0!==n){var i=n.call(t,e||"default");if("object"!==r(i))return i;throw new TypeError("@@toPrimitive must return a primitive value.")}return("string"===e?String:Number)(t)}(o,"string"),"symbol"===r(a)?a:String(a)),i)}var o,a}void 0===(i=function(t){"use strict";var e=n(2543),i=n(4966),r=n(1),a=n(9134),s=n(9850),l=n(5596);return function(){function t(e){var n=e.type,i=e.slideId,r=e.assetId,o=e.slideOwner,a=e.captions,s=e.parentEl,l=e.mediaElName,u=e.isMediaVisible;!function(t,e){if(!(t instanceof e))throw new TypeError("Cannot call a class as a function")}(this,t),this.type=n,this.assetId=r,this.slideId=i,this.slideOwner=o,this.parentEl=s,this.mediaElName=l,this.isMediaVisible=u,this.captions=a,this.currentCaptions=[],this.init()}var n,u,c;return n=t,(u=[{key:"setCurrentTime",value:function(t){this.currTime=t}},{key:"getCurrentTime",value:function(){return this.currTime}},{key:"isVideo",value:function(){return"video"===this.type}},{key:"ended",value:function(){var t=this.parentEl[this.mediaElName];if(null!=t)return t.ended}},{key:"getAssetId",value:function(){return this.assetId}},{key:"init",value:function(){r.mount(this,this.slideId),r.checkHasCaptions()}},{key:"initShow",value:function(){var t=this;a.multiLangSupport&&(this.captions=r.getCaptions(this.assetId),this.removeUpdateListener=l.addListener(i.captions.LANGUAGE_UPDATED,(function(){t.clearCaptions(),t.captions=r.getCaptions(t.assetId),t.adjustCaptions()})))}},{key:"destroy",value:function(){this.clearCaptions(),r.unmount(this,this.slideId),null!=this.removeUpdateListener&&this.removeUpdateListener()}},{key:"toggleCaptioning",value:function(){r.toggleCaptioning()}},{key:"isCaptionEnabled",value:function(){return r.isCaptionEnabled()}},{key:"adjustCaptions",value:function(){var t=this,n=this.slideOwner.currView.props.slideContainer;if(null!=n){var r=this.getCurrentTime();this.currentCaptions.length>0&&(this.currentCaptions=this.currentCaptions.reduce((function(t,e){return s.isWithinRange(e.startTime,e.endTime,r)?t.push(e):n.trigger(i.captions.REMOVE,e.getCueAsHTML()),t}),[])),e.difference(this.captions,this.currentCaptions).forEach((function(e){s.isWithinRange(e.startTime,e.endTime,r)&&(t.currentCaptions.push(e),n.trigger(i.captions.ADD,e.getCueAsHTML()))}))}return this}},{key:"clearCaptions",value:function(){var t=this.slideOwner.currView.props.slideContainer;return null!=t&&this.currentCaptions.length>0&&this.currentCaptions.forEach((function(e){t.trigger(i.captions.REMOVE,e.getCueAsHTML())})),this.currentCaptions=[],this}}])&&o(n.prototype,u),c&&o(n,c),Object.defineProperty(n,"prototype",{writable:!1}),t}()}.call(e,n,e,t))||(t.exports=i)},9407:function(t,e,n){var i;function r(t){return function(t){if(Array.isArray(t))return o(t)}(t)||function(t){if("undefined"!=typeof Symbol&&null!=t[Symbol.iterator]||null!=t["@@iterator"])return Array.from(t)}(t)||function(t,e){if(!t)return;if("string"==typeof t)return o(t,e);var n=Object.prototype.toString.call(t).slice(8,-1);"Object"===n&&t.constructor&&(n=t.constructor.name);if("Map"===n||"Set"===n)return Array.from(t);if("Arguments"===n||/^(?:Ui|I)nt(?:8|16|32)(?:Clamped)?Array$/.test(n))return o(t,e)}(t)||function(){throw new TypeError("Invalid attempt to spread non-iterable instance.\nIn order to be iterable, non-array objects must have a [Symbol.iterator]() method.")}()}function o(t,e){(null==e||e>t.length)&&(e=t.length);for(var n=0,i=new Array(e);n<e;n++)i[n]=t[n];return i}function a(t){return a="function"==typeof Symbol&&"symbol"==typeof Symbol.iterator?function(t){return typeof t}:function(t){return t&&"function"==typeof Symbol&&t.constructor===Symbol&&t!==Symbol.prototype?"symbol":typeof t},a(t)}function s(t,e){var n=Object.keys(t);if(Object.getOwnPropertySymbols){var i=Object.getOwnPropertySymbols(t);e&&(i=i.filter((function(e){return Object.getOwnPropertyDescriptor(t,e).enumerable}))),n.push.apply(n,i)}return n}function l(t){for(var e=1;e<arguments.length;e++){var n=null!=arguments[e]?arguments[e]:{};e%2?s(Object(n),!0).forEach((function(e){u(t,e,n[e])})):Object.getOwnPropertyDescriptors?Object.defineProperties(t,Object.getOwnPropertyDescriptors(n)):s(Object(n)).forEach((function(e){Object.defineProperty(t,e,Object.getOwnPropertyDescriptor(n,e))}))}return t}function u(t,e,n){return(e=function(t){var e=function(t,e){if("object"!==a(t)||null===t)return t;var n=t[Symbol.toPrimitive];if(void 0!==n){var i=n.call(t,e||"default");if("object"!==a(i))return i;throw new TypeError("@@toPrimitive must return a primitive value.")}return("string"===e?String:Number)(t)}(t,"string");return"symbol"===a(e)?e:String(e)}(e))in t?Object.defineProperty(t,e,{value:n,enumerable:!0,configurable:!0,writable:!0}):t[e]=n,t}i=function(t){"use strict";var e,n,i,o,s="updateText",c="update",h="add",d="remove",f="change",p=/([A-Z])/g,v=/-./g,g=/Unknown|SVG/,m=function(t){return t.replace(p,"-$1").toLowerCase()},y="http://www.w3.org/2000/svg",b="http://www.w3.org/1999/xlink",w={image:"svg"},S={animationIterationCount:!0,aspectRatio:!0,borderImageOutset:!0,borderImageSlice:!0,borderImageWidth:!0,boxFlex:!0,boxFlexGroup:!0,boxOrdinalGroup:!0,columnCount:!0,columns:!0,flex:!0,flexGrow:!0,flexPositive:!0,flexShrink:!0,flexNegative:!0,flexOrder:!0,gridArea:!0,gridRow:!0,gridRowEnd:!0,gridRowSpan:!0,gridRowStart:!0,gridColumn:!0,gridColumnEnd:!0,gridColumnSpan:!0,gridColumnStart:!0,fontWeight:!0,lineClamp:!0,lineHeight:!0,opacity:!0,order:!0,orphans:!0,scale:!0,tabSize:!0,widows:!0,zIndex:!0,zoom:!0,fillOpacity:!0,floodOpacity:!0,stopOpacity:!0,strokeDasharray:!0,strokeDashoffset:!0,strokeMiterlimit:!0,strokeOpacity:!0,strokeWidth:!0},A={};function E(t,e,n){DS.flagManager.dropInVectors?t[n?"innerHTML":"textContent"]=e:t.innerHTML=e}function T(t,e){return null==e||"boolean"==typeof e||""===e?"":isNaN(e)||0===e||S.hasOwnProperty(t)&&S[t]?""+e:("string"==typeof e&&(e=e.trim()),e+"px")}function C(t){if("html"===w[t])return!0;var e=!g.test(t+"");return e&&(w[t]="html"),e}function x(t){return"dv_"+t}function _(t,e,n,i,r){t.view=n,i.el=n,n.instance=i,n.dataset.displayName=i.displayName,n.dataset[x("comp")]=K.getDisplayNameIdx(i.displayName),null!=e&&e.ref&&r&&(r.refs[e.ref]=i),i[x("parent")]=r,n.isComponent=!0,null!=r&&DS.flagManager.dropInVideo&&r[x("allComps")].push(i)}["ariaControls","acceptCharset","alignmentBaseline","baselineShift","clipPath","clipRule","colorInterpolation","colorInterpolationFilters","colorRendering","dominantBaseline","enableBackground","fillOpacity","fillRule","floodColor","floodOpacity","focusable","fontFamily","fontSize","fontSizeAdjust","fontStretch","fontStyle","fontVariant","fontWeight","imageRendering","letterSpacing","lightingColor","markerEnd","markerMid","markerStart","overlinePosition","overlineThickness","paintOrder","pointerEvents","renderingIntent","shapeRendering","stopColor","stopOpacity","strikethroughPosition","strikethroughThickness","strokeDasharray","strokeDashoffset","strokeLinecap","strokeLinejoin","strokeMiterlimit","strokeOpacity","strokeWidth","textAnchor","textDecoration","textRendering","transformOrigin","underlinePosition","underlineThickness","unicodeBidi","vectorEffect","vertAdvY","vertOriginX","vertOriginY","wordSpacing","writingMode"].forEach((function(t){A[t]=m(t)})),["xmlnsXlink","xlinkHref"].forEach((function(t){A[t]=t.replace(p,":$1").toLowerCase()})),["crossOrigin"].forEach((function(t){A[t]=t.toLowerCase()})),A.htmlFor="for";var k={findDOMNode:function(t){return null==t.isDropIn?t:t.el},unmountComponentAtNode:function(t){var e,n;null!=t.firstElementChild&&(t.firstElementChild===(null===(e=t.firstElementChild)||void 0===e||null===(n=e.view)||void 0===n?void 0:n.el)&&t.firstElementChild.view.componentWillUnmount(),t.firstElementChild.remove())},semanticTextRenderer:function(){},updateWithProps:function(t,e,n){t.props=e,n.appendChild(t.el),t.doRender()},create:function(t,e){if("string"==typeof t||DS.flagManager.dropInInteractions&&"number"==typeof t)return document.createTextNode(t);if(t){var n=t.tag,i=t.attrs,r=t.children;if(n){if(i&&(i=i()),n.isComponent)return function(t,e,n,i){var r=new t;DS.flagManager.dropInCore||null!=e&&(r.props=e),function(t){for(var e in t)"function"==typeof t[e]&&(t[e]=t[e].bind(t))}(r),r.dropInInit(),DS.flagManager.dropInCore?(r.props=l(l({},r.getDefaultProps()),e),delete r.props.ref,r.nextProps=r.props,r.state=r.getInitialState(),r.nextState=r.state):r.state=r.getInitialState(),r.componentWillMount();var a=r.render();r.prevRender=a;var s=k.create(a,r);return DS.flagManager.dropInVectors?(r.rebuild=function(){r.wipeChildComps(),r.refs={};var t=r.render();r.prevRender=t;var a=k.create(t,r);if("VectorSlideObject"===r.displayName&&a.classList.contains("slideobject-maskable")||DS.flagManager.dropInAcc){var s,l,u=null==r||null===(s=r.prevRender)||void 0===s||null===(l=s.attrs)||void 0===l?void 0:l.call(s),c=null==u?void 0:u.style;if(r.el.removeAttribute("style"),null!=c)for(var h in c)r.el.style[h]=a.style[h];if(DS.flagManager.dropInAcc)for(var d in u)"style"==d||d.startsWith("on")||D.setElAttrsAndProps(r.el,u,d,{});for(o=!0,r.el.innerHTML="";a.firstChild;)r.el.append(a.firstChild);if(a=r.el,r.prevRender.el=a,DS.flagManager.dropInAcc){var f=null==r?void 0:r[x("parent")];if("VectorSlideObject"===r.displayName){var p,v,g,m,y=null==r||null===(p=r.props)||void 0===p||null===(v=p.model)||void 0===v||null===(g=v.getClosestAncestorByKind)||void 0===g?void 0:g.call(v,"stategroup");if(null!=y&&(f=y.currView),"release"===(null===(m=f)||void 0===m?void 0:m.latestEvent)){var b=document.elementFromPoint(DS.dom.mouseX,DS.dom.mouseY);f.el.contains(b)||f.triggerEvent({type:"rollout",target:r.el})}}}}else r.el.replaceWith(a);r.hasRebuilt=!0,o=!1,_(n,e,a,r,i),M(r)},_(n,e,s,r,i)):(n.view=s,r.el=s,s.instance=r,s.dataset.displayName=r.displayName),DS.flagManager.dropInCore||(r.mounted=!0,r.componentDidMount()),s}(n,i,t,e);DS.flagManager.dropInVectors||function(t){null!=t&&t.ref&&(t["data-"+x("ref")]=t.ref,delete t.ref)}(i);var a=t.el=function(t){var e=w[t];if(null!=e){if("html"===e)return document.createElement(t);if("svg"===e)return document.createElementNS(y,t)}var n=document.createElement(t);return C(n)?n:(w[t]="svg",document.createElementNS(y,t))}(n);return R(a,i),function(t,e,n){if(null!=e)for(var i=0;i<e.length;i++)if(null!=e[i]){var r=k.create(e[i],n);null!=r&&(DS.flagManager.dropInAcc&&(null==t.keys&&(t.keys={}),null!=e[i].origKey&&(t.keys[e[i].origKey]=r)),t.appendChild(r))}}(a,r,e),a.nodeDef=t,a.view=e,DS.flagManager.dropInVectors&&null!=i&&null!=i.ref&&null!=a.view&&(a.view.refs[i.ref]=a),a}console.warn("no tag or component")}},render:function(t,e){var n=k.create(t);return null!=e&&e.appendChild(n),DS.flagManager.dropInCore&&null!=n.instance&&M(n.instance),null!=n.instance?n.instance:n}};function M(t){if(null!=t){var e=t[x("allComps")];if(null!=e)for(var n=0;n<e.length;n++)M(e[n])}t.isMounted()||t.componentDidMount()}function O(t,e,n){null==e&&(e={}),null==n&&(n={});var i=Object.keys(e),r=Object.keys(n),o=i.length>=r.length?e:n;for(var a in o){var s=n[a],l=e[a];a.startsWith("--")&&t.style.getPropertyValue(a)!==s?t.style.setProperty(a,s):s!==l&&(t.style[a]=s?T(a,s):"")}}function I(t){var e="";for(var n in t){var i=T(n,t[n]);i.length>0&&(e+="".concat(m(n),": ").concat(i,";"))}return e}var L={},P={},D={setInnerHtml:function(t,e){var n=Object.keys(e);if(1===n.length&&"0"===n[0]&&"object"!==a(e[0]))return E(t,e[0]?e[0]:""),!0;null!=e.dangerouslySetInnerHTML&&(DS.flagManager.dropInAcc?t.prevHtml!==e.dangerouslySetInnerHTML.__html&&(E(t,e.dangerouslySetInnerHTML.__html,!0),t.prevHtml=e.dangerouslySetInnerHTML.__html):E(t,e.dangerouslySetInnerHTML.__html,!0))},applyStyle:function(t,e,n){if("style"===n){if(DS.flagManager.dropInCore){var i=e[n];for(var r in i)t.style[r]=T(r,i[r])}else t.style=I(e[n]);return!0}},basicEvent:function(t,e,n){null!=n&&(t[e]=function(i){P[e]||null!=L[e]&&t.contains(i.target)||(i.stopPropagation=function(){L[e]=i.target,requestAnimationFrame((function(){L[e]=null}))},i.stopImmediatePropagation=function(){P[e]=!0,requestAnimationFrame((function(){P[e]=!1}))},n(i))})},applyEvent:function(t,e,n,i){if(DS.flagManager.dropInCore&&null!=i&&e[n]===i[n])return!0;if(n.startsWith("on")){var r,a,s=n,l=!1;if(DS.flagManager.dropInAcc&&("onChange"===n?(r="onInput",a=function(i){e[n](i),i.preventDefault(),t.value=t.dataset[x("value")]}):(n.includes("Focus")||n.includes("Blur"))&&(n+="Capture",l=!0)),DS.flagManager.dropInCore&&n.includes("Capture")){var u=n.replace(/Capture|on/g,"").toLowerCase(),c=function(t){if(!l||!o)return e[s](t)};t.addEventListener(u,c,!0),t.dataset.hasCapture="";var h=t.view||t;null==h.removeCaptures?h.removeCaptures=[{el:t,event:u,handler:c}]:h.removeCaptures.push({el:t,event:u,handler:c})}else DS.flagManager.dropInCore?D.basicEvent(t,(r||n).toLowerCase(),a||e[n]):t[n.toLowerCase()]=e[n];return!0}},normalizeSrc:function(t,e,n){if("src"===n){if(t.dataset[x("src")]===e[n])return!0;t.dataset[x("src")]=e[n]}},exclude:function(t,e){if(null!=e.view&&null!=e.view.dropInSettings&&null!=e.view.dropInSettings.excludeAttribute)for(var n=e.view.dropInSettings.excludeAttribute,i=0;i<n.length;i++)if(n[i](t,e))return!0},setElAttrsAndProps:function(t,e,n,i){if(!("children"===n||"dangerouslySetInnerHTML"===n||"key"===n||DS.flagManager.dropInVectors&&D.exclude(n,t)||DS.flagManager.dropInCore&&i&&e[n]===i[n])){var r=t instanceof SVGElement&&!C(t),o=e[n];if(DS.flagManager.dropInVectors&&"ref"===n&&(n="data-"+x("ref")),DS.flagManager.dropInAcc&&n.startsWith("data-"))t.dataset[(a=n.replace("data-",""),a.replace(v,(function(t){return t[1].toUpperCase()})))]=o;else{var a;if("className"===n&&DS.flagManager.dropInVectors)n="class";else if(!r&&t[n]!==o)if(DS.flagManager.dropInAcc)try{"disabled"===n?tt.push((function(){return t[n]=o})):t[n]=o}catch(t){}else t[n]=o;var s=null==o||DS.flagManager.dropInInteractions&&!1===o;if(!DS.flagManager.dropInAcc&&DS.flagManager.dropInCore&&n.startsWith("aria")&&null!=o&&(s=!1,o+=""),DS.flagManager.dropInAcc&&n.startsWith("aria")&&null!=o&&(s=!1,o+=""),DS.flagManager.dropInAcc&&"value"===n&&(t.dataset[x("value")]=o),s)t.removeAttribute(n);else if(DS.flagManager.dropInVideo&&"SELECT"===t.tagName&&"value"===n)requestAnimationFrame((function(){t.value=o}));else if("boolean"!=typeof o&&t.getAttribute(n)!==o){var l=A[n];null!=l&&l.includes(":")?(DS.flagManager.dropInVectors&&t.setAttributeNS(b,l,""),t.setAttributeNS(b,l,o)):t.setAttribute(l||n,o)}}}},removals:function(t,e,n){if(DS.flagManager.dropInVectors&&null!=n)for(var i in n)if(i!=="data-"+x("ref")&&"ref"!==i&&null==e[i]&&null!=n[i]){var r=t instanceof SVGElement&&!C(t);if("className"!==i&&!r&&null!=t[i])try{t[i]=null}catch(e){console.warn("error setting",i,"on",t)}"className"===i&&(i="class"),t.removeAttribute(i)}}};function R(t,e,n){if(null!=e){if(D.setInnerHtml(t,e))return;for(var i in e)if((DS.flagManager.dropInVectors||"className"!==i)&&i%1!=0){if(DS.flagManager.dropInCore){if("style"===i){null==n?D.applyStyle(t,e,i):O(t,n[i],e[i]);continue}}else if(D.applyStyle(t,e,i))continue;D.applyEvent(t,e,i,n)||D.normalizeSrc(t,e,i)||D.setElAttrsAndProps(t,e,i,n)}}D.removals(t,e,n)}var N=Symbol("element-slot"),H={createNewEl:function(t){var e=t.prev,n=t.curr,i=t.i,r=k.create(n.children[i],e.el.view);e.el.appendChild(r),DS.flagManager.dropInVideo&&e.children[i]===N&&(e.children[i]=n.children[i]),e.children[i].el=r,e.pool[i]=r},needsRemoval:function(t){var e=t.prev,n=t.curr,i=t.i,r=t.currChildAsBoolean,o=t.prevChildIsSlot;if(!r&&o)return e.children[i]=n.children[i],null==e.pool[i]||DS.flagManager.dropInVideo&&null==e.pool[i].parentNode||(e.pool[i].remove(),e.children[i]=N,t.mutation=!0),!0},needsRemovalWithPoolUpdate:function(t){var e=t.prev,n=(t.curr,t.i),i=t.currChildAsBoolean,r=t.prevChildIsSlot;if(!i&&!r)return null!=e.children[n]&&(e.pool[n]=e.children[n].el,null==e.children[n].el||DS.flagManager.dropInVideo&&null==e.children[n].el.parentNode||(e.children[n].el.remove(),e.children[n]=N,t.mutation=!0)),!0},needsCreateOrRestore:function(t){var e=t.prev,n=(t.curr,t.i),i=t.currChildAsBoolean,r=t.prevChildIsSlot;if(i&&r)return e.pool[n]?e.children[n]=e.pool[n].nodeDef:H.createNewEl(t),t.mutation=!0,!0},needsCreateFromNull:function(t){var e=t.prev,n=t.curr,i=t.i,r=t.currChildAsBoolean,o=t.prevChildIsSlot;if(r&&!o)return null==e.children[i]&&"object"===a(n.children[i])&&(e.children[i]=n.children[i],H.createNewEl(t)),!0}};function V(t,e,n){(null==e.pool||DS.flagManager.dropInInteractions)&&(e.pool={}),function(t,e){return 0===t.children.length&&0===e.children.length}(e,n)||function(t,e){if(1===t.children.length&&1===e.children.length&&!1===t.children[0]&&!1===e.children[0])return t.children.pop(),e.children.pop(),!0}(e,n)||function(t,e,n){if(1===e.children.length&&1===n.children.length&&"string"==typeof e.children[0]&&"string"==typeof n.children[0])return E(t,n.children[0]),!0}(t,e,n)||(e.children.length===n.children.length?function(t,e,n){if(t){for(var i=0;i<n.children.length;i++)null!=n.children[i]&&null!=n.children[i].el&&n.children[i].el.remove();for(var r=0;r<n.children.length;r++)n.children[r]!==N&&n.children[r]&&null!=n.children[r].el&&e.appendChild(n.children[r].el)}}(function(t,e){for(var n,i=0;i<t.children.length;i++)if("string"==typeof t.children[i]&&"string"==typeof e.children[i]&&null!=t.children[i].el)E(t.children[i].el,e.children[i]),t.el.appendChild(t.children[i].el);else{var r=!!e.children[i],o=t.children[i]===N,a=!1===t.children[i]&&!o;a&&(t.children[i]=N);var s={mutation:!1,i:i,prev:t,curr:e,currChildAsBoolean:r,prevChildIsSlot:DS.flagManager.dropInInteractions?o||a:o};(H.needsRemoval(s)||H.needsRemovalWithPoolUpdate(s)||H.needsCreateOrRestore(s)||H.needsCreateFromNull(s))&&(n=s.mutation)}return n}(e,n),t,e):n.children.length>e.children.length?function(t,e){for(var n=0;n<e.children.length;n++)if(null!=t.children[n]&&null!=t.children[n].el&&t.el.appendChild(t.children[n].el),null==t.children[n]&&null!=e.children[n]){var i=t.pool[n];if(null!=i)t.el.appendChild(i),t.children.push(i.nodeDef);else if("object"===a(e.children[n])){var r=k.create(e.children[n],t.el.view);t.el.appendChild(r),t.children.push(r.nodeDef)}}}(e,n):n.children.length<e.children.length&&function(t,e){for(var n=t.children.length-1;n>=0;n--)null==e.children[n]&&null!=t.children[n]&&null!=t.children[n].el&&(t.pool[n]=t.children[n].el,t.children[n].el.remove(),t.children.pop())}(e,n))}function j(t){return t.prev&&t.prev.tag&&"function"==typeof t.prev.tag}function F(t,e,n){var i=[];for(var r in t.keys)t.keys[r].remove(),i.push(r);for(var o=0;o<n.length;o++){var a=n[o].origKey,s=t.keys[a];if(null!=a&&null!=s){var l=i.indexOf(a);l>-1&&i.splice(l,1),t.appendChild(t.keys[a])}}for(var u=0;u<i.length;u++){var c=t.keys[i[u]];null!=c&&null!=c.view&&c.view.el==c?c.view.componentWillUnmount():null!=c&&K.unmountComponentAtNode(c),delete t.keys[i[u]],null!=c&&c.remove()}}function B(t){t.parent.keys[t.oldKey];var e=t.parent.keys[t.newKey];null!=t.prev.view&&null!=e&&(t.prev.view=e,t.curr.view=e,t.curr.el=e,t.prev.el=e,t.curr.view.instance.nextProps=Object.assign(t.curr.view.instance.getDefaultProps(),t.curr.attrs()))}function U(t,e,n){DS.flagManager.dropInAcc&&(null==e.keys&&(e.keys={}),n.curr.origKey&&(e.keys[n.curr.origKey]=t))}function W(t,e,n,i,r){if(null!=t){var o=function(t,e,n){for(var i=[],r=Math.max(t.length,e.length),o=0;o<r;o++){var a=t[o],l=e[o];if(DS.flagManager.dropInAcc&&n.dataset[x("keys")]){var u=l,p=a,v=null!=p&&null!=p.attrs?p.attrs().key:null,g=null!=u&&null!=u.attrs?u.attrs().key:null;if(null==v&&null==g)continue;if(null==v&&null!=g){i.push({action:h,index:o,curr:l,prev:a});continue}if(null!=v&&null==g){0===e.length&&i.push({action:d,index:o,curr:l,prev:a});continue}if(v!=g){var m,y=a.view||a.el,b=l.view||l.el,w=null===(m=y||b)||void 0===m?void 0:m.parentNode;w&&i.push({action:f,index:o,parent:w,oldKey:v,newKey:g,prev:a,curr:l});continue}}var S="string"==typeof a||"string"==typeof l||"number"==typeof a||"number"==typeof l;if(DS.flagManager.dropInAcc&&S){if(a!==l){i.push({action:s,index:o,curr:l,prev:a});continue}}else a&&l&&a.el&&!l.el&&(l.el=a.el),a&&l&&a.view&&!l.view&&(l.view=a.view);S||(!a&&l?i.push({action:h,index:o,curr:l,prev:a}):!l&&a?i.push({action:d,index:o,curr:l,prev:a}):a&&l&&a.tag!==l.tag&&i.push({action:c,prevTag:a.tag,currTag:l.tag,index:o,curr:l,prev:a}))}return i}(e.children,n.children,t);o.length>0&&function(t,e,n){for(var i=0;i<e.length;i++){var r=e[i],o=r.action;if(o===s)DS.flagManager.dropInAcc?E(t,r.curr):t.nodeValue=r.curr;else if(o===c)if(r.prevTag!==r.currTag){var a=k.create(r.curr,t.view);j(r)&&(r.prev.view.instance.componentWillUnmount(),r.prev.view.remove()),r.prev.view?r.prev.view.replaceWith(a):(r.prev.el.replaceWith(a),r.curr.el=a,r.prev.el=a),U(a,t,r),null!=a.view&&M(a.view)}else r.prev.el.innerText=r.curr.text;else if(o===h){var l=k.create(r.curr,t.view);u=t,p=l,(v=r.index)>=u.childNodes.length?u.appendChild(p):0===v?u.prepend(p):u.insertBefore(p,u.childNodes[v]),r.curr&&(r.curr.el=l),r.prev&&(r.prev.el=l),U(l,t,r),null!=l.view&&M(l.view)}}var u,p,v;if(DS.flagManager.dropInAcc)for(var g=0;g<e.length;g++){var m=e[g];m.action===f&&(B(m),F(t,0,n))}e.filter((function(t){return t.action===d})).forEach((function(e){var n;j(e)?(e.prev.view.instance.componentWillUnmount(),e.prev.view.remove()):null!=(null==e||null===(n=e.prev)||void 0===n?void 0:n.el)&&k.unmountComponentAtNode(e.prev.el),e.curr&&e.curr.el&&e.curr.el.remove(),e.prev&&e.prev.el&&e.prev.el.remove(),e.prev&&e.prev.origKey&&delete t.keys[e.prev.origKey]}))}(t,o,n.children)}}function z(t,e,n,i){if(!DS.flagManager.dropInVectors||null!=e){var r;if(DS.flagManager.dropInAcc?null!=t&&null!=t.view||null!=t&&null!=e&&null!=e.view:null!=t&&null!=t.view){if(DS.flagManager.dropInAcc?(r=e.view?e:t).view.instance.nextProps=Object.assign(r.view.instance.getDefaultProps(),e.attrs()):DS.flagManager.dropInCore?t.view.instance.nextProps=Object.assign(t.view.instance.getDefaultProps(),e.attrs()):t.view.instance.props=e.attrs(),DS.flagManager.dropInCore){var o=t.view.instance.oldProps,s=t.view.instance.props;null!=o&&null!=s.key&&s.key!==o.key&&(t.view.instance.setState(t.view.instance.getInitialState()),DS.flagManager.dropInAcc&&(t.view.instance[x("mounted")]=!1,t.view.instance.componentDidMount()))}else if(DS.flagManager.dropInInteractions&&!DS.flagManager.dropInAcc){var l=t.view.instance.storedPrevProps,u=t.view.instance.props;null!=l&&null!=u.key&&u.key!==l.key&&(t.view.instance.state=t.view.instance.getInitialState())}return DS.flagManager.dropInAcc?void r.view.instance.doRender():void t.view.instance.doRender()}if(null!=t&&null!=t.children&&null!=e&&null!=e.children&&(DS.flagManager.dropInCore?DS.flagManager.dropInAcc?(t.children.length>0||e.children.length>0)&&W(null!=t&&t.el||null!=i&&i.el||null!=e&&e.view,t,e):W(t.el||i.el,t,e):V(t.el||i.el,t,e)),null!=t&&t.style)if(DS.flagManager.dropInCore){var c=t.el||i.el;null!=c&&O(c,t.style,e.style)}else{var h=I(t.style),d=I(e.style);h!==d&&(t.el?t.el.style=d:i.el&&(i.el.style=d))}for(var f in t)if("style"!==f&&"el"!==f)if("dangerouslySetInnerHTML"!==f){var p=t[f],v=e[f];"object"===a(p)&&"object"===a(v)&&"dangerouslySetInnerHTML"!==f?z(p,v,t):p!==v&&(null!=i&&null!=i.el&&R(i.el,e,t),"attrs"===f?function(){var i=t.attrs(),r=e.attrs();z(i,r,n,t),t.attrs=function(){return r}}():null!=n&&n.el&&R(n.el,e,t))}else null!=i&&null!=i.el&&D.setInnerHtml(i.el,e)}}var G=["getInitialState","getDefaultProps","componentWillMount","componentDidMount","componentWillUpdate","componentDidUpdate","componentWillUnmount","componentWillReceiveProps"];function q(t){for(var e=arguments.length>1&&void 0!==arguments[1]?arguments[1]:[],n=[],i=[],r=0;r<t.length;r++)n.push(t[r]),t[r].mixins&&i.push(t[r].mixins);e.push(n);for(var o=0;o<i.length;o++)q(i[o],e);return e}var Y={},X=[],K={isDropIn:!0,debug:{reactWrappers:Y},forceBatching:function(){K.isBatching=!0},extend:function(t,e){return K.createClass(Object.assign({},t.__spec,e))},injectReact:function(t,e){n=t,i=e},replaceReact:function(){return[k,K]},restoreReact:function(){return[i,n]},componentSelector:function(t){var e=K.getDisplayNameIdx(t);return"[data-".concat(x("comp"),'="').concat(e,'"]')},findComponent:function(t,e){var n=t.querySelector(K.componentSelector(e));return null!=n?n.view:null},findAllComponents:function(t,e){if(DS.flagManager.dropInCore){var n=[];return t.view&&t.view[x("allComps")]&&function t(i){for(var r=0;r<i.length;r++){var o=i[r];e&&o.displayName!==e||n.push(o),o[x("allComps")]&&t(o[x("allComps")])}}(t.view[x("allComps")]),n}for(var i=t.querySelectorAll(K.componentSelector(e)),r=[],o=0;o<i.length;o++)r.push(i[o].view);return r},getDisplayNameIdx:function(t){return X.indexOf(t)},createClass:function(t){DS.flagManager.dropInVectors&&null!=t.displayName&&-1===X.indexOf(t.displayName)&&X.push(t.displayName);var e=function(){};return e.prototype=Object.assign(Object.create(it),t),e.isComponent=!0,e.__spec=t,e},createElement:function(t,e){DS.flagManager.dropInVectors||null!=e&&e.className&&(e.class=e.className);for(var n=arguments.length,i=new Array(n>2?n-2:0),r=2;r<n;r++)i[r-2]=arguments[r];return{tag:t,attrs:function(){return e},children:i.flat(),origKey:e&&e.key}},wrapReactChild:function(t){var e=arguments.length>1&&void 0!==arguments[1]?arguments[1]:"div",r=Object.keys(t);if(1===r.length){var o="dv_"+r;if(null!=Y[o])return Y[o];var a=K.createClass({displayName:"ReactWrapper",componentWillUnmount:function(){DS.flagManager.dropInVideo&&null!=this.el.parentNode&&(DS.flagManager.dropInCore?i.unmountComponentAtNode(this.el):i.unmountComponentAtNode(this.el.parentNode))},forceReactRender:function(){this.render(!0)},render:function(o){var a=this;return null!=this.el&&(this.props.ref&&(this.wrappedRef=this.props.ref,delete this.props.ref),DS.flagManager.dropInVideo||o?this.reactView=i.render(n.createElement(t[r],this.props),this.el):window.requestAnimationFrame((function(){a.reactView=i.render(n.createElement(t[r],a.props),a.el)}))),K.createElement(e,{className:"r-wrap","data-ref":this.wrappedRef})}});return Y[o]=a,a}}};function J(t){if("object"!==a(t)||null===t)return t;var e=Array.isArray(t)?[]:{};for(var n in t){var i=t[n];"object"===a(i)&&null!==i&&i.constructor===Object?e[n]=l({},i):e[n]=i}return e}var Z=0,$={},Q={},tt=[];function et(t){var e=Q[t];if(null!=e){for(var n=$[t],i=0;i<n.length;i++)e[x("applyState")](n[i]);e.doRender(),$[t]=null,Q[t]=null}}function nt(){for(var t in $)et(t);K.isBatching=!1,requestAnimationFrame(nt),tt.length>0&&requestAnimationFrame((function(){tt.forEach((function(t){return t()})),tt=[]}))}nt(),document.addEventListener("visibilitychange",(function(){DS.flagManager.dropInCore&&setTimeout(nt,16)}));var it=(u(e={isDropIn:!0,mounted:!1,props:{},state:{},nextState:{},mountIdx:0},x("mounted"),!1),u(e,"isMounted",(function(){return DS.flagManager.dropInCore?this[x("mounted")]:this.mounted})),u(e,x("applyState"),(function(t,e){"function"==typeof t&&(t=t(this.nextState)),this.nextState=l(l(l({},this.state),this.nextState),t)})),u(e,"specificSetState",(function(t,e){var n,i,r=this;if(DS.flagManager.dropInCore){if("function"==typeof t&&(t=t(this.nextState)),this.nextState=l(l(l({},this.state),this.nextState),t),!this.isMounted())return void(this.state=this.nextState)}else{var o=!0;if(DS.flagManager.dropInVideo)for(var a in t){var s=this.state[a],u=t[a];if(s!==u){if(Array.isArray(s)&&Array.isArray(u)&&0===s.length&&0===u.length)continue;this.state[a]=t[a],o=!1}}else for(var c in t)this.state[c]!==t[c]&&(this.state[c]=t[c],o=!1);if(o)return}(null!=e&&(null==this.stateCallbacks&&(this.stateCallbacks=[]),this.stateCallbacks.push(e.bind(this))),DS.flagManager.dropInCore&&!DS.flagManager.dropInAcc&&null!==(n=this.dropInSettings)&&void 0!==n&&n.preferQueue&&(cancelAnimationFrame(this.dropInUpdate),this.dropInUpdate=requestAnimationFrame((function(){return r.doRender()}))),DS.flagManager.dropInCore)?null!==(i=this.dropInSettings)&&void 0!==i&&i.preferQueue||"componentWillUpdate"!==this.lastLifeCycle&&"componentDidUpdate"!==this.lastLifeCycle&&"componentDidMount"!==this.lastLifeCycle||this[x("rendering")]?(cancelAnimationFrame(this.dropInUpdate),this.dropInUpdate=requestAnimationFrame((function(){return r.doRender()}))):this.doRender():(clearTimeout(this.dropInUpdate),this.dropInUpdate=setTimeout((function(){return r.doRender()}),1))})),u(e,"storeStateBuffer",(function(t,e){null==$[this.mountIdx]&&($[this.mountIdx]=[]),Q[this.mountIdx]=this,$[this.mountIdx].push(t),null!=e&&(null==this.stateCallbacks&&(this.stateCallbacks=[]),this.stateCallbacks.push(e.bind(this)))})),u(e,"setState",(function(t,e){var n,i;if(DS.flagManager.dropInAcc&&"componentWillUpdate"===this.lastLifeCycle&&this[x("rendering")])this[x("applyState")](t,e);else if(!DS.flagManager.dropInCore&&!DS.flagManager.dropInAcc||null!=this&&null!==(n=this.dropInSettings)&&void 0!==n&&n.useLegacySetState)this.specificSetState(t,e);else{var r=!K.isResumePhase&&(null==this||null===(i=this.dropInSkipBatching)||void 0===i?void 0:i.call(this,t));if(!K.isBatching||r)return this.storeStateBuffer(t,e),void et(this.mountIdx);this.isMounted()?this.storeStateBuffer(t,e):(this[x("applyState")](t,e),this.state=this.nextState)}})),u(e,"wipeChildComps",(function(){var t=this[x("allComps")];if(null!=t&&0!==t.length){for(var e in t){var n=t[e];n.isDropIn&&n.componentWillUnmount()}this[x("allComps")]=[]}})),u(e,"getInitialState",(function(){return{}})),u(e,"getDefaultProps",(function(){return{}})),u(e,"componentWillMount",(function(){})),u(e,"componentDidMount",(function(){})),u(e,"componentWillUpdate",(function(){})),u(e,"componentDidUpdate",(function(){})),u(e,"componentWillUnmount",(function(){})),u(e,x("componentWillReceiveProps"),(function(){})),u(e,x("componentWillMount"),(function(){})),u(e,x("componentDidMount"),(function(){})),u(e,x("componentWillUpdate"),(function(){})),u(e,x("componentDidUpdate"),(function(){})),u(e,x("componentWillUnmount"),(function(){var t=this;if(this.prepareToUnmount=!0,DS.flagManager.dropInCore)this[x("finishUnmount")]=function(){null!=t.el&&(null!=t.el.dataset.hasCapture&&t.removeCaptureEvents(t.el.removeCaptures),null!=t.removeCaptures&&t.removeCaptureEvents(t.removeCaptures));var e=t[x("allComps")];for(var n in e){var i=e[n];i.isDropIn&&!i.prepareToUnmount&&(i.componentWillUnmount(),t[x("mounted")]=!1)}};else{var e=this[x("allComps")];for(var n in e){var i=e[n];i.isDropIn&&(i.componentWillUnmount(),this.mounted=!1)}}})),u(e,"removeCaptureEvents",(function(t){if(null!=t)for(var e=0;e<t.length;e++){var n=t[e];n.el.removeEventListener(n.event,n.handler)}})),u(e,"dropInInit",(function(){var t=this;this.mountIdx=Z++,this.constructor.displayName=this.displayName,DS.flagManager.dropInVectors?this.refs={}:this.refs=new Proxy({},{get:function(e,n){return t.el.querySelector("[data-".concat(x("ref"),"=").concat(n,"]"))}}),DS.flagManager.dropInVideo&&(this[x("allComps")]=[]),DS.flagManager.dropInAcc&&null==this.mixins&&(this.mixins=[{componentDidMount:function(){},componentWillUnmount:function(){}}]),null!=this.mixins&&this.mixinOrder(),DS.flagManager.dropInInteractions&&!DS.flagManager.dropInCore&&(this.props=Object.assign(this.getDefaultProps(),this.props))})),u(e,"mixinOrder",(function(){var t=this,e=q(this.mixins).reverse().flat();e.push(this);var n={};G.forEach((function(t){for(var i=0;i<e.length;i++){var r=e[i][t];null!=r&&(null==n[t]?n[t]=[r]:n[t].push(r))}})),n.componentDidMount.push(this.firstRender);for(var i=0;i<e.length;i++)for(var o in e[i])if(-1===G.indexOf(o))if("function"==typeof e[i][o])"mixins"===o||"getInitialState"===o||DS.flagManager.dropInInteractions&&"getDefaultProps"===o||e[i]===this||(this[o]=e[i][o].bind(this));else{var a=o;this[a]=e[i][a]}var s=function(e){if("getInitialState"===e||DS.flagManager.dropInInteractions&&"getDefaultProps"===e)return t[e]=function(){for(var i=n[e],r=[],o=0;o<i.length;o++)r.push(i[o].bind(t)());return Object.assign.apply({},r)},"continue";DS.flagManager.dropInCore?t[e]=function(){for(var i=arguments.length,o=new Array(i),a=0;a<i;a++)o[a]=arguments[a];if(K.isBatching=!0,t.lastLifeCycle=e,"componentDidMount"===e){if(t.isMounted())return;t[x("mounted")]=!0}var s=0===o.length,l=n[e];o=o.map((function(t){return null==t?{}:t})),DS.flagManager.dropInVideo&&(s?t[x(e)]():t[x(e)].apply(t,r(o)));for(var u=0;u<l.length;u++){var c=l[u].bind(t);s?c():c.apply(void 0,r(o))}"componentWillUnmount"===e&&t[x("finishUnmount")](),"componentDidUpdate"===e&&(K.isBatching=!1)}:t[e]=function(){var i=n[e];DS.flagManager.dropInVideo&&t[x(e)].apply(t,arguments);for(var r=0;r<i.length;r++)i[r].bind(t).apply(void 0,arguments)}};for(var l in n)s(l)})),u(e,"firstRender",(function(){this.isWrapped||DS.flagManager.dropInCore||this.doRender()})),u(e,"shouldRebuild",(function(){var t=this.dropInSettings;if(null!=t&&null!=this.prevProps){var e=!!t.forceRebuild,n=e&&null!=t.noRebuildForProps;if(DS.flagManager.dropInCore)if(e&&null!=t.noRebuildForState)for(var i in t.noRebuildForState)if(this.state[i]!==this.oldState[i]&&t.noRebuildForState[i]){e=!1;break}if(n)for(var r in this.props)if(this.props[r]!==this.prevProps[r]&&t.noRebuildForProps[r]){e=!1;break}return e}})),u(e,"updatePrevStateAndProps",(function(){DS.flagManager.dropInCore?(this.prevProps=J(this.props),this.prevState=J(this.state)):(this.prevProps=Object.assign({},this.props),this.prevState=Object.assign({},this.state))})),u(e,"forceUpdate",(function(){if(DS.flagManager.dropInCore){var t=$[this.mountIdx];if(null!=t)for(var e=0;e<t.length;e++)this[x("applyState")](t[e]);return this[x("forceUpdate")]=!0,this.doRender(),Q[this.mountIdx]=null,void($[this.mountIdx]=null)}DS.flagManager.dropInVectors&&(z(this.prevRender,this.render()),DS.flagManager.dropInCore?(this.oldProps=this.props,this.oldState=this.state,this.finishRender()):this.didUpdate())})),u(e,"finishRender",(function(){var t=this;if(this.nextState=this.state,this.nextProps=this.props,this[x("firstUpdate")]=!0,this[x("forceUpdate")]=!1,this[x("rendering")]=!1,DS.flagManager.dropInCore){var e=function(){var e,n,i,r;(t.componentDidUpdate(t.oldProps,t.oldState),null!=t&&null!==(e=t.dropInSettings)&&void 0!==e&&e.tickBeforeRebuild)&&(null==t||null===(n=t[x("parent")])||void 0===n||null===(i=n.accShadowView)||void 0===i||null===(r=i.forceUpdate)||void 0===r||r.call(i))};null!=this.dropInSettings&&this.dropInSettings.tickBeforeRebuild?(window.cancelAnimationFrame(this.didUpdateId),this.didUpdateId=window.requestAnimationFrame(e)):e()}else window.cancelAnimationFrame(this.didUpdateId),this.didUpdateId=window.requestAnimationFrame((function(){t.componentDidUpdate(t.oldProps,t.oldState),null!=t.stateCallbacks&&(t.stateCallbacks.forEach((function(t){return t()})),t.stateCallbacks=null)}))})),u(e,"didUpdate",(function(t){var e=this;DS.flagManager.dropInVideo&&this.prepareToUnmount||(window.cancelAnimationFrame(this.didUpdateId),this.didUpdateId=window.requestAnimationFrame((function(){var n=DS.flagManager.dropInVectors?e.prevProps:t;e.componentDidUpdate(DS.flagManager.dropInVideo?e.storedPrevProps||e.prevProps:n,DS.flagManager.dropInVideo?e.storedPrevState||e.prevState:null),null!=e.stateCallbacks&&(e.stateCallbacks.forEach((function(t){return t()})),e.stateCallbacks=null)})))})),u(e,"doRender",(function(){var t=this;if(this[x("rendering")]=!0,!DS.flagManager.dropInVideo||!this.prepareToUnmount){var e=this.props;if(DS.flagManager.dropInVideo&&!DS.flagManager.dropInCore&&(null!=this.prevProps&&(this.storedPrevProps=l({},this.prevProps)),null!=this.prevState&&(this.storedPrevState=l({},this.prevState))),DS.flagManager.dropInCore?null!=this.componentWillReceiveProps&&this.isMounted()&&!this[x("forceUpdate")]&&this.componentWillReceiveProps(this.nextProps):DS.flagManager.dropInInteractions&&null!=this.componentWillReceiveProps&&this.componentWillReceiveProps(this.props),DS.flagManager.dropInCore&&this.isMounted()&&null!=this.shouldComponentUpdate){if(!this[x("forceUpdate")]&&!this.shouldComponentUpdate(this.nextProps,this.nextState))return rt(this),this[x("rendering")]=!1,this.props=this.nextProps,void(this.state=this.nextState);this.componentWillUpdate(this.nextProps,this.nextState)}if(DS.flagManager.dropInVectors){var n;if(DS.flagManager.dropInCore)this.oldProps=this.props,this.props=this.nextProps,this.oldState=this.state,this.state=this.nextState,this.prevProps=this.oldProps,n=this.shouldRebuild();else if(n=this.shouldRebuild(),null!=this.shouldUpdate){if(null!=this.prevProps&&!this.shouldUpdate(this.prevProps,this.prevState))return void this.updatePrevStateAndProps();null==this.prevProps&&this.shouldUpdate(this.props,this.state,!0)}if(DS.flagManager.dropInCore||this.updatePrevStateAndProps(),n)this.refs={},this.isWrapped||DS.flagManager.dropInCore&&this.dropInSettings.tickBeforeRebuild?requestAnimationFrame((function(){return t.rebuild()})):this.rebuild();else if(DS.flagManager.dropInCore){var i=this.render();i.el=this.prevRender.el,i.view=this.prevRender.view,z(this.prevRender,i),this.prevRender=i}else z(this.prevRender,this.render());this.dropInRendered&&this.dropInRendered()}else z(this.prevRender,this.render());DS.flagManager.dropInCore&&!this.isMounted()||(DS.flagManager.dropInCore?(this.finishRender(),rt(this)):this.didUpdate(e))}})),e);function rt(t){if(null!=t.stateCallbacks&&t.stateCallbacks.length>0)for(;t.stateCallbacks.length>0;){t.stateCallbacks.shift()()}}return K.isResumePhase=!1,{DropIn:K,DropInDOM:k}}.call(e,n,e,t),void 0===i||(t.exports=i)},1143:function(t,e,n){var i;void 0===(i=function(t){"use strict";n(2414);return n(2414),n(2118),n(8543),TimelineLite}.call(e,n,e,t))||(t.exports=i)},1649:function(t,e,n){var i;void 0===(i=function(t){"use strict";n(2414);return n(2118),n(8543),TweenLite.defaultOverwrite=!1,TweenLite}.call(e,n,e,t))||(t.exports=i)},313:function(t,e,n){var i;function r(t){return r="function"==typeof Symbol&&"symbol"==typeof Symbol.iterator?function(t){return typeof t}:function(t){return t&&"function"==typeof Symbol&&t.constructor===Symbol&&t!==Symbol.prototype?"symbol":typeof t},r(t)}function o(t,e){for(var n=0;n<e.length;n++){var i=e[n];i.enumerable=i.enumerable||!1,i.configurable=!0,"value"in i&&(i.writable=!0),Object.defineProperty(t,s(i.key),i)}}function a(t,e,n){return(e=s(e))in t?Object.defineProperty(t,e,{value:n,enumerable:!0,configurable:!0,writable:!0}):t[e]=n,t}function s(t){var e=function(t,e){if("object"!==r(t)||null===t)return t;var n=t[Symbol.toPrimitive];if(void 0!==n){var i=n.call(t,e||"default");if("object"!==r(i))return i;throw new TypeError("@@toPrimitive must return a primitive value.")}return("string"===e?String:Number)(t)}(t,"string");return"symbol"===r(e)?e:String(e)}i=function(t){"use strict";var e,i=n(2543),r=n(3231),s=n(4966),l=n(9850),u=n(5596),c=n(3410),h=n(6812),d=n(1242),f=d.addWindowListener,p=d.addDocumentListener,v=n(3410).ANIMATION_DURATION;p("wheel",(function(){document.body.classList.add("document-scrolling"),clearTimeout(e),e=setTimeout((function(){document.body.classList.remove("document-scrolling")}),200)}));var g=function(){function t(e){var n=this,r=arguments.length>1&&void 0!==arguments[1]?arguments[1]:"",o=arguments.length>2&&void 0!==arguments[2]&&arguments[2],s=arguments.length>3&&void 0!==arguments[3]?arguments[3]:0,l=!(arguments.length>4&&void 0!==arguments[4])||arguments[4];if(function(t,e){if(!(t instanceof e))throw new TypeError("Cannot call a class as a function")}(this,t),a(this,"onTouchMovePrevent",(function(t){t.preventDefault()})),a(this,"onMouseOver",(function(){n.hovered=!0,n.update()})),a(this,"onMouseOut",(function(){n.hovered=!1,n.update()})),i.bindAll(this,"onScrollBtnDown","onEndScrollDrag","onDragBtn","onScroll","onResize","unHighlight","delayedUpdate","update","onFocus","onKeyDown"),this.enabled=!0,this.hScroll=o,this.targetEl=e,this.hasTabIndex=l,this.isHidden=!1,this.highlight=!1,this.cls="".concat(r,"-").concat(o?"h":"","scroll"),this.targetId=r,this.marginTop=s,this.showOnlyOnHover=!1,this.hovered=!1,this.showOnlyWhenScrolling=!1,this.scrolling=!1,h.theme.isUnified){var u="".concat(this.cls,"-id");null==document.getElementById(u)&&this.createElements(u)}else this.createElements(null);this.update()}var e,n,d;return e=t,(n=[{key:"addOrRemoveClass",value:function(t,e,n){r[t?"addClass":"removeClass"](e,n)}},{key:"changeHighlight",value:function(){this.addOrRemoveClass(this.highlight,this.scrollBar,"highlight-scrollbar")}},{key:"changeHidden",value:function(){this.addOrRemoveClass(this.isHidden,this.scrollBar,"hidden")}},{key:"disableMobile",value:function(){this.targetEl.addEventListener("touchmove",this.onTouchMovePrevent)}},{key:"enableMobile",value:function(){this.targetEl.removeEventListener("touchmove",this.onTouchMovePrevent)}},{key:"initScroll",value:function(){this.targetEl.addEventListener("scroll",this.onScroll),f("resize",this.onResize),this.targetEl.style.overflowY="hidden !important",this.targetEl.style.overflowX="hidden !important",this.hasInited=!0}},{key:"createElements",value:function(t){this.scrollBar=document.createElement("div"),null!=t&&(this.scrollBar.id=t),this.scrollBar.setAttribute("class","scrollarea-scrollbar micro-scrollbar ".concat(this.hScroll?"horizontal-scroll ":"").concat(this.cls)),!this.hScroll&&this.marginTop>0&&(this.scrollBar.style.marginTop="".concat(this.marginTop,"px")),this.hasTabIndex&&this.scrollBar.setAttribute("tabindex",0),this.scrollBar.addEventListener("focus",this.onFocus),this.scrollBar.addEventListener("keydown",this.onKeyDown),this.scrollBtn=document.createElement("div"),this.scrollBtn.setAttribute("class","scrollarea-btn micro-scrollbar-btn"),this.scrollBtn.addEventListener("mousedown",this.onScrollBtnDown),this.scrollBtn.addEventListener("touchstart",this.onScrollBtnDown),this.scrollBar.appendChild(this.scrollBtn),this.targetEl.parentNode.appendChild(this.scrollBar),this.initScroll(),this.setupUpdateEvents()}},{key:"setupUpdateEvents",value:function(){var t=this;this.removeTabShowListener=u.addListener(s.tab.SHOW,(function(e){t.targetId===e&&t.delayedUpdate()})),this.removePanelShowListener=u.addListener(s.tabLink.SHOW_PANEL,(function(e){var n=e.model.name;t.targetId===n&&t.delayedUpdate()})),"search"===this.targetId?this.removeTargetListener=u.addListener(s.search.UPDATE_PANEL,(function(){setTimeout(t.delayedUpdate,v)})):"outline"===this.targetId?this.removeTargetListener=u.addListener(s.menuLinksListItem.TOGGLE,this.delayedUpdate):"transcript"===this.targetId&&(this.removeTargetListener=u.addListener(s.transcript.CHANGED,this.delayedUpdate)),DS.detection.deviceView.isMobile&&(this.teardownResize=f("resize",this.delayedUpdate))}},{key:"delayedUpdate",value:function(){var t=this;window.requestAnimationFrame((function(){return t.update(!1)}))}},{key:"onScroll",value:function(){var t=this;this.update(!0),this.showOnlyWhenScrolling&&(this.scrollStartTime=Date.now(),this.scrolling||(this.scrolling=!0,this.scrollHideInterval=setInterval((function(){Date.now()-t.scrollStartTime>=1e3&&(clearInterval(t.scrollHideInterval),t.scrolling=!1,t.update())}),200)))}},{key:"onFocus",value:function(t){DS.focusManager.setFocusRectOn(this.targetEl)}},{key:"onKeyDown",value:function(t){switch(t.which){case c.keys.LEFT:this.targetEl.hScrollEnabled&&(this.targetEl.scrollLeft-=10);break;case c.keys.RIGHT:this.targetEl.hScrollEnabled&&(this.targetEl.scrollLeft+=10);break;case c.keys.DOWN:this.targetEl.scrollTop+=10;break;case c.keys.UP:this.targetEl.scrollTop-=10;break;case c.keys.PAGE_DOWN:this.targetEl.scrollTop+=this.btnLength;break;case c.keys.PAGE_UP:this.targetEl.scrollTop-=this.btnLength;break;case c.keys.HOME:this.targetEl.scrollTop=0;break;case c.keys.END:this.targetEl.scrollTop=this.targetEl.scrollHeight}}},{key:"onResize",value:function(){this.update()}},{key:"canScroll",value:function(){var t=this.getTargetMetrics();return t.contentLength>t.scrollbarLength}},{key:"getTargetMetrics",value:function(){var t=this.targetEl,e=t.scrollHeight,n=t.scrollWidth,i=t.clientHeight,r=t.clientWidth,o=t.scrollTop,a=t.scrollLeft;return this.hScroll?{contentLength:n,scrollbarLength:r,currScrollPos:a}:{contentLength:e,scrollbarLength:i,currScrollPos:o}}},{key:"setEnabled",value:function(t){this.enabled=t,this.update()}},{key:"setShowOnlyOnHover",value:function(t){this.showOnlyOnHover=!0,this.hoverTargetEl=t,this.hoverTargetEl.addEventListener("mouseover",this.onMouseOver),this.hoverTargetEl.addEventListener("mouseout",this.onMouseOut)}},{key:"setShowOnlyWhenScrolling",value:function(){this.showOnlyWhenScrolling=!0}},{key:"update",value:function(t){if(this.hasInited&&null!=this.scrollBtn){this.targetEl.hScrollEnabled=this.hScroll&&this.enabled;var e=this.getTargetMetrics(),n=e.contentLength,i=e.scrollbarLength,r=e.currScrollPos;this.isHidden=this.shouldHideScrollbar(n,i);var o=i-(this.hsScroll?0:this.marginTop),a=n-o,s=l.clamp(0,1,r/a);this.btnLength=o/n*o,this.scrollBtn.style[this.hScroll?"width":"height"]=l.pxify(this.btnLength),this.scrollBtn.style[this.getPosAttrib()]=l.pxify(s*l.invertPercent(this.btnLength/i)*i),this.highlight=t,t&&(clearTimeout(this.colorId),this.colorId=setTimeout(this.unHighlight,1e3)),this.changeHighlight(),this.changeHidden(),null!=this.updateScroll&&this.updateScroll()}}},{key:"shouldHideScrollbar",value:function(t,e){return Math.abs(t-e)<2||!this.enabled||(this.showOnlyOnHover?!this.hovered&&!this.scrollByButton:!!this.showOnlyWhenScrolling&&!this.scrolling)}},{key:"getPosAttrib",value:function(){return this.hScroll?"left":"top"}},{key:"getPagePostion",value:function(t){return this.hScroll?t.pageX:t.pageY}},{key:"getParentPos",value:function(){return this.targetEl.getBoundingClientRect()[this.getPosAttrib()]}},{key:"onScrollBtnDown",value:function(t){this.scrollByButton=!0,this.startPos=this.getPagePostion(t)-this.getParentPos()-parseFloat(this.scrollBtn.style[this.getPosAttrib()]),document.body.addEventListener("mousemove",this.onDragBtn),document.body.addEventListener("mouseup",this.onEndScrollDrag)}},{key:"onEndScrollDrag",value:function(){this.scrollByButton=!1,document.body.removeEventListener("mouseup",this.onEndScrollDrag),document.body.removeEventListener("mousemove",this.onDragBtn),this.showOnlyOnHover&&this.update()}},{key:"onDragBtn",value:function(t){var e=this.getTargetMetrics(),n=e.contentLength,i=e.scrollbarLength,r=n-i,o=i-this.btnLength,a=this.getPagePostion(t)-this.getParentPos()-this.startPos,s=l.clamp(0,1,a/o);this.scrollBtn.style[this.getPosAttrib()]=l.pxify(s*l.invertPercent(this.btnLength/i)*i),this.targetEl[this.hScroll?"scrollLeft":"scrollTop"]=r*s}},{key:"unHighlight",value:function(){this.highlight=!1,this.changeHighlight()}},{key:"teardown",value:function(){this.scrollBar.removeEventListener("focus",this.onFocus),this.scrollBar.removeEventListener("keydown",this.onKeyDown),this.scrollBtn.removeEventListener("mousedown",this.onScrollBtnDown),this.scrollBtn.removeEventListener("touchstart",this.onScrollBtnDown),this.targetEl.removeEventListener("scroll",this.onScroll),this.enableMobile(),this.showOnlyOnHover&&null!=this.hoverTargetEl&&(this.hoverTargetEl.removeEventListener("mouseover",this.onMouseOver),this.hoverTargetEl.removeEventListener("mouseout",this.onMouseOut)),this.removeTabShowListener(),this.removePanelShowListener(),null!=this.removeTargetListener&&this.removeTargetListener(),null!=this.teardownResize&&this.teardownResize()}}])&&o(e.prototype,n),d&&o(e,d),Object.defineProperty(e,"prototype",{writable:!1}),t}();return g}.call(e,n,e,t),void 0===i||(t.exports=i)},1665:function(t,e,n){var i;i=function(t){"use strict";var e,i=n(9323),r=n(8770),o=n(1242).addWindowListener,a={},s="request",l="response",u="SUCCESS",c="ERROR",h=[s,l],d=function(t){var e,n=r.throwError("PostMessaging");if(null!=t.data){try{e=JSON.parse(t.data)}catch(t){return}(function(t){return null!=t&&null!=t.id&&null!=t.type&&-1!==h.indexOf(t.type)})(e)&&(null!=a[e.connectionId]?a[e.connectionId](e,t):n("No listener exists for connectionId: ",e.connectionId))}};return function(t,n){var h,f,p,v=r.throwError("PostMessaging"),g={},m=0,y=i.Deferred(),b=n,w=function(t,e,n,r,o){var a=++m,l=i.Deferred(),c={type:e,connectionId:b};return g[a]=l,e===s?(c.method=n,c.params=r,c.id=a):(c.id=n,c.data=r,c.status=null!=o?o:u),t.postMessage(JSON.stringify(c),"*"),l.always((function(){delete g[a]})).catch((function(t){delete g[a],v(t.message)})),l.promise()},S=function(t){h=function(e,n){return y.then((function(){return w(t,s,e,n)}))},f=function(e,n,i){return y.then((function(){return w(t,l,e,n,i)}))}};null==e&&(e=o("message",d,!1)),p=function(t,e){return a[t]=e,function(){delete a[t]}}(b,(function(e,n){var i,r,o;if(e.type===s)if("connect"===e.method)S(n.source),w(n.source,l,e.id),y.resolve();else if(null!=t[e.method])try{r=t[e.method].apply(void 0,Array.isArray(e.params)?e.params:[e.params]),null!=(o=r)&&"function"==typeof o.then?r.then((function(t){f(e.id,t)})):f(e.id,r)}catch(t){f(e.id,t.message,c)}else f(e.id,["No handler for this method ",e.method].join(""),c);else{if(null!=(i=g[e.id]))return void(e.status===u?i.resolve(e.data,n):i.reject(e.data,n));f(e.id,["No pending requests for this response id ",e.id].join(""),c)}})),this.ready=function(){return y},this.connect=function(t){return S(t),w(t,s,"connect").then(y.resolve),y},this.request=function(){if(null!=h)return h.apply(void 0,arguments);v("request","A destination iframe needs to be connected before sending requests to it.  Try using `connect` first.")},this.tearDown=function(){p(),_.isEmpty(Object.keys(a))&&null!=e&&(e(),e=null)}}}.call(e,n,e,t),void 0===i||(t.exports=i)},3671:function(t,e,n){var i;function r(t){return r="function"==typeof Symbol&&"symbol"==typeof Symbol.iterator?function(t){return typeof t}:function(t){return t&&"function"==typeof Symbol&&t.constructor===Symbol&&t!==Symbol.prototype?"symbol":typeof t},r(t)}function o(t,e){for(var n=0;n<e.length;n++){var i=e[n];i.enumerable=i.enumerable||!1,i.configurable=!0,"value"in i&&(i.writable=!0),Object.defineProperty(t,s(i.key),i)}}function a(t,e,n){return(e=s(e))in t?Object.defineProperty(t,e,{value:n,enumerable:!0,configurable:!0,writable:!0}):t[e]=n,t}function s(t){var e=function(t,e){if("object"!==r(t)||null===t)return t;var n=t[Symbol.toPrimitive];if(void 0!==n){var i=n.call(t,e||"default");if("object"!==r(i))return i;throw new TypeError("@@toPrimitive must return a primitive value.")}return("string"===e?String:Number)(t)}(t,"string");return"symbol"===r(e)?e:String(e)}i=function(t){"use strict";var e,i=n(9850),r=n(3476),s=n(9174),l=n(5596),u=n(4966),c=n(3472),h=n(2543),d=n(1649),f=n(3231),p=n(1497),v=n(4100),g=(n(6812),n(9134)),m=n(8100),y=n(8268).createBackSpriteCanvas,b=n(5907),w=b.FOCUS_ON_TITLE,S=b.FOCUS_ON_BODY,A=b.FOCUS_ON_IMAGE,E=b.FOCUS_ON_BUTTON,T=b.FOCUS_ON_VIDEO,C=b.FOCUS_ON_AUDIO,x=b.FOCUS_ON_NONE,_=b.FOCUS_ON_DESELECT,k=n(6547),M=n(7730),O=n(3410),I=O.math,L=(I.TWO_PI,I.HALF_PI),P=O.MOBILE_360_IMAGE_SCALE_THRESHOLD,D=n(6812),R=D.device.isMobile,N=D.browser.isSafariMac,H=n(4117),V=H.angle,j=H.angleDiff,F=(H.getPinchDistance,H.textureSettings),B=H.isPanelBody,U=H.isPanelTitle,W=H.isHintContent,z=H.isTooltipContent,G=H.isButtonContent,q=H.adjustVariable,Y=(H.toScreenPosition,H.touchify),X=H.createBoundingBoxEl,K=H.isLeftClickOrTouch,J=H.isRightClick,Z=n(7255),$=Z.clickOrTouchEnd,Q=Z.downOrTouchStart,tt=Z.moveOrTouchMove,et=Z.upOrTouchEnd,nt=n(3804),it=nt.formatMessage,rt=nt.getSpanStyle,ot=nt.crosshairsSvg,at=nt.bottomUi,st=nt.BOTTOM_UI_HEIGHT,lt=nt.modes,ut=n(8536),ct=ut.freeNavigation,ht=ut.guidedNavigtion,dt=ut.navigation,ft="",pt="crosshair",vt=1-.8,gt=function(){function t(e){var n=this;!function(t,e){if(!(t instanceof e))throw new TypeError("Cannot call a class as a function")}(this,t),a(this,"updateMarker",(function(t){var e=n.getMarker(t.id);null!=e&&e.adjust(t)})),a(this,"onMarkerUpdated",(function(t){null!=n.editorApi&&n.editorApi.onMarkerUpdated(t.getData())})),a(this,"onTransitionIn",(function(){n.nudgeOnLoad?n.nudge():n.cancelNudge()})),a(this,"onResize",(function(){for(var t in n.sprites){n.sprites[t].userData.cssMarker.resize()}})),a(this,"onForceRender",(function(t){t===n.id&&(n.renderer.render(n.scene,n.camera),n.cssRenderer.render(n.cssScene,n.camera))})),a(this,"renderSpriteBoundingBox",(function(t,e){var i=e.scale.x*n.sceneRect.width/2,r=e.scale.y*n.sceneRect.height/2;n.spriteWidth=i,n.spriteHeight=r,Object.assign(n.boundingBox.style,{left:"".concat(t.x-i/2+n.sceneRect.width/2,"px"),top:"".concat(t.y-r/2+n.sceneRect.height/2,"px"),width:"".concat(i,"px"),height:"".concat(r,"px")})})),a(this,"onBoxDown",(function(t){if(null!=n.currMarker){var e=Y(t,n),r=e.pageX,o=e.pageY,a=n.getBoxCenter(),s=a.cx,l=a.cy;n.handleData={isNonUniform:t.target.classList.contains("non-uniform"),dir:t.target.dataset.axis};var u=n.currMarker.scale.x,c=n.currMarker.scale.y,h=i.dist(r,o,s,l);n.scaleRatioX=u/h,n.scaleRatioY=c/h,document.addEventListener("mousemove",n.onBoxMove),document.addEventListener("mouseup",n.onBoxUp)}})),a(this,"onBoxMove",(function(t){var e,r=Y(t,n),o=r.pageX,a=r.pageY,s=n.getBoxCenter(),l=s.cx,u=s.cy,c=n.currMarker.userData.cssMarker,h=i.dist(o,a,l,u);if(n.handleData.isNonUniform)"x"===n.handleData.dir?(e=Math.max(50,h*n.scaleRatioX),c.scaleX(e)):"y"===n.handleData.dir&&(e=Math.max(50,h*n.scaleRatioY),c.scaleY(e));else if(n.currMarker.userData.cssMarker.isHotspot()){var d=Math.max(50,h*n.scaleRatioX),f=Math.max(50,h*n.scaleRatioY);c.scale(d,f)}else e=i.clamp(50,200,h*n.scaleRatioX),c.scale(e,e)})),a(this,"onBoxUp",(function(t){n.handleData=null,document.removeEventListener("mousemove",n.onBoxMove),document.removeEventListener("mouseup",n.onBoxUp)})),a(this,"fixCssScrolling",(function(){n.cssRenderer.domElement.scrollLeft>0&&(n.cssRenderer.domElement.scrollLeft=0),n.cssRenderer.domElement.scrollTop>0&&(n.cssRenderer.domElement.scrollTop=0),n.cssScrollingId=window.requestAnimationFrame(n.fixCssScrolling)})),a(this,"onTextureReady",(function(){for(var e=t.loadTracker[n.slideObject.currSlideId],i=0;i<e.length;i++)if(e[i].id===n.slideObject.props.model.absoluteId){e[i].ready=!0;break}})),a(this,"onSetInitialCamDone",(function(){if(n.mode===lt.SET_INITIAL_CAMERA_ANGLE){n.setCamUi.threeLatLonTextEl.innerHTML="<div>\n        ".concat(n.localizedText.initialViewSet,"\n      </div>");var t=document.createElement("div");f.setStyles(t,{position:"absolute",width:"100%",height:"100%",left:0,top:0,background:"white",opacity:1}),n.el.appendChild(t),d.to(t,.3,{opacity:0,onComplete:function(){n.el.removeChild(t)}}),n.hideCrosshairUi(),n.initialLat=n.lat,n.initialLon=n.lon,null!=n.editorApi&&n.editorApi.onInitialCameraAngleSet(n.lat,n.lon),n.setMode(lt.DEFAULT)}})),a(this,"onNavClicked",(function(t){t.stopPropagation()})),a(this,"goPrevGuidedClick",(function(t){n.guidedNavClicked=!0,n.goPrevGuided(),t.stopPropagation()})),a(this,"goPrevGuided",(function(){n.prevMarker=n.markersByIdx[n.markerIdxInView],n.nextMarker=n.markersByIdx[n.markerIdxInView-1],n.markerIdxInView--,n.isGuidedPrevShow=!0,n.nextMarker.disablePulse(),n.nextMarker.downActiveState(),n.prevMarker.active=!1,n.hideShowGuidedArrows()})),a(this,"goNextGuidedClick",(function(t){n.guidedNavClicked=!0,n.goNextGuided(),t.stopPropagation()})),a(this,"goNextGuided",(function(){n.markerIdxInView++,n.prevMarker=n.markersByIdx[n.markerIdxInView-1],n.nextMarker=n.markersByIdx[n.markerIdxInView],n.isGuidedNextShow=!0,n.nextMarker.disablePulse(),n.nextMarker.downActiveState(),n.prevMarker.active=!1,n.hideShowGuidedArrows()})),a(this,"animate",(function(t){t=t||performance.now();var e=n.kpPanAnimation,i=Math.min(t-n.lastTimeStampMs,1/e);n.lastTimeStampMs=t,n.width==n.newWidth&&n.height==n.newHeight||n.changeSize(),n.editMode&&null!=n.currMarker&&!n.currMarker.userData.cssMarker.isHotspot()&&n.moved&&(n.downOnMarker||n.hotspotLayer.down)&&n.moveCameraWithElement(),n.panToCoord?(n.phi+=e*(n.panCoord.phi-n.phi)*i,n.theta+=e*(n.panCoord.theta-n.theta)*i,n.lat=THREE.MathUtils.radToDeg(L-n.phi),n.lon=THREE.MathUtils.radToDeg(n.theta),Math.abs(n.phi-n.panCoord.phi)<.005&&Math.abs(n.theta-n.panCoord.theta)<.005&&n.panComplete()):(n.applyVelocity(),n.lat=Math.max(n.latMin,Math.min(n.latMax,n.lat)),n.phi=THREE.MathUtils.degToRad(90-n.lat),n.theta=THREE.MathUtils.degToRad(n.lon)),n.targetX=n.radius*Math.sin(n.phi)*Math.cos(n.theta),n.targetY=n.radius*Math.cos(n.phi),n.targetZ=n.radius*Math.sin(n.phi)*Math.sin(n.theta),n.camera.target.set(n.targetX,n.targetY,n.targetZ),n.camera.lookAt(n.camera.target),n.renderer.render(n.scene,n.camera),n.cssRenderer.render(n.cssScene,n.camera),n.editMode&&(n.updateHotspotStrokes(),n.displayBoundingBox(),null!=n.currMarker&&n.showMarkerBounds(),n.mode===lt.SET_INITIAL_CAMERA_ANGLE&&n.updateLatLonUi()),n.animateId=window.requestAnimationFrame(n.animate)})),a(this,"onMouseDown",(function(t){n.contextMenuOrigin=null,n.hotspotLayer.lastHotspotIntersection=null,n.lastMouseEvent=t,n.moved=!1;var e=t.touches||[t];n.startX=e[0].screenX,n.startY=e[0].screenY;var i=K(t),r=J(t);if(n.editMode){if(!i&&!r)return}else if(!i)return;n.calcSceneRect();var o=Y(t,n),a=o.pageX,s=o.pageY,l=o.gesture;if(n.startPageX=a,n.startPageY=s,r&&n.editMode){if(n.hotspotLayer.getHotspotIntersection(a,s))return;return n.contextMenuOrigin={pageX:a,pageY:s},t.preventDefault(),void n.editorApi.onRightClickImage()}if(!(l||n.mobileZoom>P||n.allowSwiping||n.hotspotLayer.onMouseDown(t,a,s)&&n.editMode)){if(n.editMode&&n.mode===lt.ADD_MARKER)return t.stopPropagation(),n.placeMarker(a,s,n.upcomingMarkerData.props,n.upcomingMarkerData.id),void t.preventDefault();if(n.panToCoord=!1,n.editMode&&n.mode!=lt.SET_INITIAL_CAMERA_ANGLE&&n.getMarkerIntersection(a,s,"over"))return n.boundingBox.style.display="block",void(n.downOnMarker=!0);null==n.hotspotLayer.draggableHotspot&&n.setCurrMarker(null),n.boundingBox.style.display="none",n.hideMarkerBounds(),n.isDragging=!0,n.forcingCameraTarget=!1,n.downX=a,n.downY=s,n.locX=a,n.locY=s,n.locXvel=0,n.locYvel=0,n.downLon=n.lon,n.downLat=n.lat,n.locDist=0}})),a(this,"setupSuppressOnSelectionChange",(function(){n.suppressOnSelectionChange+=1})),a(this,"teardownSuppressOnSelectionChange",(function(){n.suppressOnSelectionChange>0&&(n.suppressOnSelectionChange-=1)})),a(this,"withOnSelectionChange",(function(t){n.withoutOnSelectionChange(t),n.onSelectionChange()})),a(this,"withoutOnSelectionChange",(function(t){n.setupSuppressOnSelectionChange(),t(),n.teardownSuppressOnSelectionChange()})),a(this,"onSelectionChange",(function(){if(null!=n.editorApi&&0==n.suppressOnSelectionChange){var t,e=n.getCurrInputElement(),r=n.getInputType(e),o=n.getCurrMediaElementType(),a=n.getIsMediaShowing();if(null==e)t={isCollapsed:!0,isRightToLeft:!1,textInputType:r,supportsParagraphs:!1,type:"none",mediaType:o,isMediaShowing:a,spanStyle:null};else{var s=document.getSelection();t={isCollapsed:s.isCollapsed,isRightToLeft:null!=s.anchorNode?i.isRtlText(s.anchorNode.textContent):null,textInputType:r,supportsParagraphs:B(e),type:s.rangeCount>0?s.type.toLowerCase():"none",mediaType:o,isMediaShowing:a,spanStyle:s.rangeCount>0?rt(e,s.getRangeAt(0)):null}}var l=JSON.stringify(t);n.lastSelectionChangedEventArgs!==l&&(n.editorApi.onSelectionChanged(t),n.lastSelectionChangedEventArgs=l)}})),a(this,"onMouseMove",(function(t){var e=Y(t,n),r=e.pageX,o=e.pageY,a=e.gesture;if(n.lastMouseEvent=t,!(a||n.mobileZoom>P||n.allowSwiping)){n.pageX=r,n.pageY=o;var s=t.touches||[];if(!(!n.moved&&1===s.length&&Math.abs(n.startX-s[0].screenX)<1&&Math.abs(n.startY-s[0].screenY)<1||(n.moved=!0,n.hotspotLayer.onMouseMove(t,r,o),n.editMode&&n.hotspotLayer.isEditing())))if(n.canDragMarker())n.checkHideHotspotPanel(),n.dragMarker(r,o);else if(n.isDragging){n.prevLocX=n.locX,n.prevLocY=n.locY;var l=Y(t,n),u=l.pageX,c=l.pageY;n.locX=u,n.locY=c,n.locDist=i.dist(n.locX,n.locY,n.prevLocX,n.prevLocY),n.locTheta=V(n.locX,n.locY,n.prevLocX,n.prevLocY),n.locXvel=n.locDist*Math.cos(n.locTheta),n.locYvel=n.locDist*Math.sin(n.locTheta),n.setLonLat(n.locX,n.locY),n.lastDragTime=performance.now()}else n.getMarkerIntersection(r,o,"move")}})),a(this,"onMouseUp",(function(t){if(n.lastMouseEvent){var e=Y(n.lastMouseEvent,n),i=e.pageX,r=e.pageY;if(n.lastUpX=i,n.lastUpY=r,n.hotspotLayer.onMouseUp(t,i,r),n.getMarkerIntersection(i,r,"click"),null!=n.pinch.currMatrix&&(n.pinch.scale=n.pinch.currMatrix.getScale().x-vt,n.pinch.matrix=n.pinch.currMatrix),n.draggingOffEdge&&(n.stopVelocity(),n.draggingOffEdge=!1),n.isDragging&&(performance.now()-n.lastDragTime>100&&n.stopVelocity(),n.isDragging=!1),n.downOnMarker){if(n.downOnMarker=!1,n.drag.started=!1,null!=n.currMarker)n.currMarker.userData.cssMarker.dragging=!1}else n.hotspotLayer.lastHotspotIntersection||"360-image"!==n.lastMouseEvent.target.dataset.canvasType||null!=n.threeSixtyAcc&&"CANVAS"===t.target.tagName&&n.threeSixtyAcc.el.focus()}})),this.model=e.model,this.el=e.el,this.cssEl=e.cssEl,this.overlaysEl=e.overlaysEl,this.editorApi=e.editorApi,this.suppressOnSelectionChange=0,this.markerShownCounter=0,this.mobileZoom=1,this.editorSettings=e.editorSettings,this.id="three-canvas-".concat(i.getPath(this,"slideObject.props.model.id",h.uniqueId("edit-mode"))),null!=this.editorApi&&this.setEditMode(!0),this.localizedText=e.localizedText||{},this.isDragging=!1,this.forcingCameraTarget=!1,this.newWidth=e.width,this.newHeight=e.height,this.origWidth=e.width,this.origHeight=e.height,this.nudgeOnLoad=e.nudgeOnLoad,this.downX=0,this.downY=0,this.downLon=0,this.downLat=0,this.lastTimeStampMs=performance.now(),this.kpPanAnimation=.008,this.lon=0,this.lat=0,this.phi=0,this.theta=0,this.radius=21,this.latMin=-89.8,this.latMax=89.5,this.oldIntersections={},this.drag={},this.sprites={},this.markersByIdx={},this.markerCount=0,this.initialLatOffset=0,this.assetManager=e.assetManager,this.slideObject=e.slideObject,this.overlaySvgEl=e.overlaySvgEl,this.miscOverlaysEl=e.miscOverlaysEl,this.playerAccentColor=e.playerAccentColor,this.setHotspotColor(e.hotspotColor),this.setHotspotReveal(e.hotspotReveal),this.pulseHotspots=e.pulseHotspots,this.pulseMarkers=e.pulseMarkers,this.altText=e.altText||"",this.navigation=e.navigation||{type:dt.NONE,visible:!1},this.bind=e.bind,this.spherical=new THREE.Spherical,this.orientation=0,this.pinch={scale:1,matrix:new c},this.setupEditorMessages(),this.setMode(lt.DEFAULT),this.setupScene(e),this.setupDom(e),this.setupBackSpriteTex(),this.setupVelocityToss(),this.setupRaycasting(),this.hotspotLayer=new M(this),this.setupMarkers(e.markerData),this.setMarkerPulse(e.pulseMarkers),this.setHotspotPulse(e.pulseHotspots),this.setInitialCameraTarget(e.initialLat,e.initialLon),this.setupVars(),this.setupNavigation(),g.multiLangSupport&&(this.removeLocalizationListener=l.addListener(u.localization.LANGUAGE_UPDATED,(function(){n.updateNavigationText()}))),window.addEventListener("resize",this.onResize),l.on("forceRender",this.onForceRender),null!=this.editorApi&&l.on(u.threeSixtyImage.MARKER_UPDATED,this.onMarkerUpdated),this.ready()}var e,n,m;return e=t,n=[{key:"updateEditorSettings",value:function(t){this.editorSettings=t,l.trigger(u.threeSixtyImage.EDITOR_SETTINGS_CHANGED)}},{key:"setInitialCameraTarget",value:function(t,e){this.editMode||!this.nudgeOnLoad?this.initialLat=t:(this.initialLatOffset=t-2>=this.latMin?-2:2,this.initialLat=t+this.initialLatOffset),this.initialLon=e,this.setCameraTarget(this.initialLat,this.initialLon)}},{key:"setupEditorMessages",value:function(){var t,e=this;this.editorMessages=(a(t={updateText:function(t){return e.updateText(t)},updateMarker:function(t){return e.updateMarker(t)},updateMarkers:function(t){return e.updateMarkers(t)},batchUpdateMarkers:function(t){return e.batchUpdateMarkers(t)},removeMarker:function(t){return e.removeMarker(t.id)},forceRemoveMarker:function(t){return e.removeMarker(t.id,!0)},placeMarkerFromContextMenu:function(t){return e.placeMarkerFromContextMenu(t)},panToMarker:function(t){return e.panToMarker(t.id)},selectMarker:function(t){return e.selectMarker(t)},setFocus:function(t){return e.setFocus(t)},showMedia:function(t){return e.showMedia()},hideMedia:function(t){return e.hideMedia()},setEffects:function(t){return e.setEffect(t)},duplicateMarker:function(t){return e.duplicateMarker(t.sourceId,t.duplicatedMarkerData)},pasteMarker:function(t){return e.pasteMarker(t)},resetMode:function(t){return e.setMode(lt.DEFAULT)}},lt.ADD_MARKER,(function(t){e.setMode(lt.ADD_MARKER),e.upcomingMarkerData=t})),a(t,lt.SET_INITIAL_CAMERA_ANGLE,(function(t){return e.setMode(lt.SET_INITIAL_CAMERA_ANGLE)})),a(t,"saveInitialCameraAngle",(function(t){return e.onSetInitialCamDone()})),a(t,lt.SET_CROP_IMAGE_MEDIA,(function(t){return e.setMode(lt.SET_CROP_IMAGE_MEDIA)})),a(t,"saveCropImageMedia",(function(t){return e.saveCropImageMedia()})),a(t,"updateEditorSettings",(function(t){return e.updateEditorSettings(t)})),t)}},{key:"ready",value:function(){var t=this;window.requestAnimationFrame((function(){window.requestAnimationFrame((function(){Object.values(t.sprites).forEach((function(t){null!=t&&t.userData.cssMarker.panoReady()})),null!=t.model&&t.model.trigger(u.threeSixtyImage.READY,t)}))}))}},{key:"cancelNudge",value:function(){clearTimeout(this.nudgeTimeout),this.nudgeTimeout=null}},{key:"nudge",value:function(){var t=this;clearTimeout(this.nudgeTimeout),this.nudgeTimeout=setTimeout((function(){t.spherical.setFromCartesianCoords(t.camera.target.x,t.camera.target.y,t.camera.target.z);var e=THREE.MathUtils.radToDeg(L-t.phi);e+=-1*t.initialLatOffset,t.spherical.phi=THREE.MathUtils.degToRad(90-e);var n=new THREE.Vector3;n.setFromSpherical(t.spherical),t.setPanToCoord(n)}),250)}},{key:"setMarkerPulse",value:function(t){this.pulseMarkers=t,Object.values(this.sprites).forEach((function(e){if(null!=e){var n=e.userData.cssMarker;n.isHotspot()||n.adjust({props:{animation:t?"pulse":"normal"}})}}))}},{key:"setHotspotPulse",value:function(t){this.pulseHotspots=t}},{key:"setupBackSpriteTex",value:function(){var t=this,e=y("none",this.maxAnisotropy),n=e.canvas,i=e.tex,r=e.mat;e.render,this.backSpriteTex={normal:function(){return{canvas:n,tex:i,mat:r}},pulse:function(){t.pulseAnimation||(t.pulseAnimation=y("pulse",t.maxAnisotropy));var e=t.pulseAnimation;return{canvas:e.canvas,tex:e.tex,mat:e.mat}},empty:function(){t.emptyTexture||(t.emptyTexture=y("empty",t.maxAnisotropy));var e=t.emptyTexture;return{canvas:e.canvas,tex:e.tex,mat:e.mat}}}}},{key:"getMarker",value:function(t){var e=this.sprites[t];if(null!=e)return e.userData.cssMarker}},{key:"removeMarker",value:function(t,e){var n=this.getMarker(t);if(null!=n){if(null!=n.polyHotspot&&n.polyHotspot.delete(e))return;n.remove(),this.boundingBox.style.display="none",this.cssScene.remove(n.object),this.scene.remove(n.sprite),this.scene.remove(n.backSprite),delete this.sprites[n.id],delete this.markersByIdx[n.idx],null!=this.editorApi&&this.editorApi.onMarkerRemoved(n.id)}}},{key:"getCurrInputElement",value:function(){var t=document.activeElement;return null==t||t===document.body?null:B(t)||U(t)||W(t)||z(t)||G(t)?t:null}},{key:"getInputType",value:function(t){return[{test:function(t){return null==t},type:"none"},{test:B,type:"panelBody"},{test:U,type:"panelTitle"},{test:W,type:"hint"},{test:z,type:"tooltip"},{test:G,type:"button"},{test:function(){return!0},type:"none"}].find((function(e){return(0,e.test)(t)})).type}},{key:"getCurrMediaElementType",value:function(){var t=this.currMarker;if(null==t)return x;var e=t.userData.cssMarker.panel;if(null==e)return x;var n=function(t){if(null==t)return!1;var n=e.getSelectionBox(t);return null!=n&&n.shown};return n(e.mediaImageEl)?A:n(e.mediaAudioEl)?C:n(e.mediaVideoPosterEl)?T:null!=e.panelButton&&e.panelButton.el===document.activeElement?E:x}},{key:"getIsMediaShowing",value:function(){var t=this.currMarker;if(null==t)return!1;var e=t.userData.cssMarker.panel;return null!=e&&e.mediaShowing}},{key:"getAccHtml",value:function(){var t='<div class="three-sixty-image-acc-markers">',e=R?66:33,n=e/this.origWidth*100,i=e/this.origHeight*100;if(t+="\n        <style>\n        .acc-three-sixty-marker {\n          left: ".concat(50-n/2,"%;\n          top:  ").concat(50-i/2,"%;\n          width: ").concat(n,"%;\n          height: ").concat(i,"%;\n        }\n        </style>\n      "),Object.values(this.sprites).forEach((function(e){null!=e&&(t+=e.userData.cssMarker.getAccHtml())})),this.isGuidedNav()){var r=v.getString("three_image_interaction_next"),o=v.getString("three_image_interaction_prev");t+='\n          <button\n            class="acc-shadow-el acc-button acc-three-sixty-nav-btn acc-three-sixty-nav-next"\n            tabindex="0" type="button"\n            aria-label="'.concat(r,'"\n          ><p><span>').concat(r,'</span></p></button>\n          <button\n            class="acc-shadow-el acc-button acc-three-sixty-nav-btn acc-three-sixty-nav-prev"\n            tabindex="0" type="button"\n            aria-label="').concat(o,'"\n          ><p><span>').concat(o,"</span></p></button>\n        ")}return t+="</div>"}},{key:"connectAccChildren",value:function(t,e){var n=this;this.threeSixtyAcc=t,this.accChildContainerEl=e,Object.values(this.sprites).forEach((function(t){null!=t&&t.userData.cssMarker.setAccChild(e)})),this.isGuidedNav()&&(this.nextAccBtn=e.querySelector(".acc-three-sixty-nav-next"),this.prevAccBtn=e.querySelector(".acc-three-sixty-nav-prev"),this.updateGuidedArrows()),this.isFreeNav()&&this.accDidResume&&(Object.values(this.markersByIdx).forEach((function(t){n.markerIdxInView!=t.idx&&(t.accChildEl.style.display="none")})),this.freeAccShowMarkers=function(){Object.values(n.markersByIdx).forEach((function(t){t.accChildEl.style.display=null}))})}},{key:"updateText",value:function(t){if(null!=this.getMarker(t.id)){var e=this.getCurrInputElement();null!=e&&this.withOnSelectionChange((function(){it(e,t)}))}}},{key:"updateMarkers",value:function(t){for(var e in this.sprites)this.sprites[e].userData.cssMarker.adjustProps(t);null!=this.editorApi&&this.editorApi.onMarkersUpdated(this.getAllMarkerData())}},{key:"batchUpdateMarkers",value:function(t){var e=this;t.forEach((function(t){return e.updateMarker(t)}))}},{key:"selectMarker",value:function(t){var e=document.querySelector(".three-sixty-image-media-panel-overlay");if(this.mode!==lt.SET_CROP_IMAGE_MEDIA&&!e){if(null!=this.currMarker){var n=this.currMarker.userData.cssMarker.panel;null!=n&&n.hide()}if(this.hideMarkerBounds(),null==t.id)this.selectNextSprite=!1,this.setCurrMarker(null);else{var i=this.getMarker(t.id);null!=i&&(this.selectNextSprite=!0,this.setCurrMarker(i.sprite),this.panToMarker(t.id))}}}},{key:"deselectFocus",value:function(){if(this.mode!==lt.SET_CROP_IMAGE_MEDIA&&null!=this.currMarker){var t=this.currMarker.userData.cssMarker.panel;if(null!=t&&t.shown)return null!=document.activeElement&&f.closest(document.activeElement,(function(t){return f.hasClass(t,"panel-el")}))?void document.activeElement.blur():void t.hide();this.deselectCurrentMarkerOrHotspot()}}},{key:"setFocus",value:function(t){var e=this;this.editMode&&(t.focus!=_?null!=this.currMarker&&this.withOnSelectionChange((function(){var n=e.currMarker.userData.cssMarker.panel,r=t.focus;null!=n&&(n.shown||r==x||(n.marker.isHotspot()?n.showHotspotPanel():n.show()),r===w?(n.showSelectionBox(n.titleEl,!0),n.titleEl.focus()):r===S?(n.showSelectionBox(n.bodyEl.parentNode,!0),n.bodyEl.focus()):r===A?n.showSelectionBox(n.mediaImageEl,!0):r===C?n.showSelectionBox(n.mediaAudioEl,!0):r===T?n.showSelectionBox(n.mediaVideoPosterEl,!0):n.hideSelectionBoxes());var o=i.getPath(e,"currMarker.userData.cssMarker.tooltip");null!=o&&r!=x&&o.showEditMode()})):this.deselectFocus())}},{key:"showMedia",value:function(){if(null!=this.currMarker){var t=this.currMarker.userData.cssMarker.panel;null!=t&&t.showMediaType(this.getCurrMediaElementType())}}},{key:"hideMedia",value:function(){if(null!=this.currMarker){var t=this.currMarker.userData.cssMarker.panel;null!=t&&t.hideAllMedia()}}},{key:"setEffect",value:function(t){null!=t.color&&this.setHotspotColor(t.color),null!=t.reveal&&this.setHotspotReveal(t.reveal),null!=t.pulseMarkers&&this.setMarkerPulse(t.pulseMarkers),null!=t.pulseHotspots&&this.setHotspotPulse(t.pulseHotspots),null!=this.currMarker&&this.currMarker.userData.cssMarker.updateProps()}},{key:"editorMessage",value:function(t){var e=arguments.length>1&&void 0!==arguments[1]?arguments[1]:{};this.editorMessages[t](e)}},{key:"setupDom",value:function(t){var e=this,n=t.width*t.scale,i=t.height*t.scale;this.renderer.setSize(n,i),this.renderer.domElement.id=this.id,this.renderer.domElement.dataset.canvasType="360-image",this.renderer.domElement.style.pointerEvents="all",this.renderer.domElement.addEventListener(Q,this.onMouseDown),this.cssRenderer.setSize(n,i),document.addEventListener(et,this.onMouseUp,!1),document.addEventListener(tt,this.onMouseMove),this.el.appendChild(this.renderer.domElement),this.cssEl.appendChild(this.cssRenderer.domElement);var r=setInterval((function(){e.calcSceneRect(),e.sceneRect.width>0&&clearInterval(r)}),16)}},{key:"toDomCoords",value:function(t,e){this.calcSceneRect();var n=t/window.innerWidth,i=e/window.innerHeight;return{x:n*this.sceneRect.width,y:i*this.sceneRect.height}}},{key:"toScreenPosition",value:function(t){var e=arguments.length>1&&void 0!==arguments[1]&&arguments[1],n=new THREE.Vector3;e||this.calcSceneRect();var i=this.sceneRect.width/2,r=this.sceneRect.height/2;return t.updateMatrixWorld(),n.setFromMatrixPosition(t.matrixWorld).project(this.camera),{x:n.x*i+i,y:-n.y*r+r}}},{key:"vecToScreenPosition",value:function(t){var e=arguments.length>1&&void 0!==arguments[1]&&arguments[1];this.calcSceneRect();var n=R&&e?{width:this.newWidth,height:this.newHeight}:this.sceneRect,i=n.width,r=n.height,o=t.clone().project(this.camera);return o.x=(o.x+1)/2,o.x*=i,o.y=-(o.y-1)/2,o.y*=r,o}},{key:"duplicateMarker",value:function(t,e){this.calcSceneRect();var n=this.sprites[t],i=this.toScreenPosition(n),r=this.scaleCoord(i.x,i.y),o=new THREE.Vector2(r.x,r.y);this.placeMarkerWithOffset(o,e)}},{key:"pasteMarker",value:function(t){this.calcSceneRect();var e=this.scaleCoord(this.sceneRect.width/2,this.sceneRect.height/2),n=new THREE.Vector2(e.x,e.y);this.placeMarkerWithOffset(n,t)}},{key:"placeMarkerWithOffset",value:function(t,e){for(var n=THREE.MathUtils.degToRad(20),i=new THREE.Vector2(15*Math.cos(n),20*Math.sin(n)),r=.8*i.lengthSq();this.isScreenPositionNearbySprite(t,r);)t.add(i);this.placeMarker(t.x,t.y,e.props,e.id)}},{key:"isScreenPositionNearbySprite",value:function(t,e){for(var n in this.sprites){var i=this.sprites[n],r=this.toScreenPosition(i),o=this.scaleCoord(r.x,r.y);if(t.distanceToSquared(o)<e)return!0}return!1}},{key:"setHotspotColor",value:function(t){t||(t="#00ccff"),this.hotspotColor=t,this.hotspotTransColor=i.rgbify(t,.4),null!=this.hotspotLayer&&this.hotspotLayer.updateColors(),Object.values(this.sprites).forEach((function(t){if(null!=t){var e=t.userData.cssMarker;e.isHotspot()&&e.updateHotspotColor()}}))}},{key:"setHotspotReveal",value:function(t){this.hotspotReveal=t}},{key:"projection",value:function(t,e){if(null!=t){this.viewMatrix.copy(this.camera.matrixWorldInverse),this.viewProjectionMatrix.multiplyMatrices(this.camera.projectionMatrix,this.viewMatrix),this.renderData=this.projector.projectScene(this.scene,this.camera),this.elements=this.renderData.elements,this.normalViewMatrix.getNormalMatrix(this.camera.matrixWorldInverse),this.calcSceneRect();var n=this.elements.find((function(e){return e.object===t}));if(null!=n){var i=n,r={x:i.x,y:i.y};i.x*=this.sceneRect.width/2,i.y*=-this.sceneRect.height/2,e(i,n,r)}}}},{key:"displayBoundingBox",value:function(){!this.currMarker||!i.getPath(this,"currMarker.userData.cssMarker")||"hotspot"===this.currMarker.userData.cssMarker.props.type&&i.getPath(this,"currMarker.userData.cssMarker.polyHotspot")||(this.currMarker.userData.cssMarker.isHotspot()?this.boundingBox.classList.add("hotspot-bb"):this.boundingBox.classList.remove("hotspot-bb"),this.boundingBox.style.display="block",this.projection(this.currMarker,this.renderSpriteBoundingBox))}},{key:"displayBoundingBoxOnMarker",value:function(t){this.projection(t.sprite,this.renderSpriteBoundingBox)}},{key:"setupProjector",value:function(){this.projector=new THREE.Projector,this.viewMatrix=new THREE.Matrix4,this.viewProjectionMatrix=new THREE.Matrix4,this.normalViewMatrix=new THREE.Matrix3}},{key:"getBoxCenter",value:function(){var t=this.boundingBox,e=this.scaleCoord(parseFloat(t.style.left),parseFloat(t.style.top)),n=this.scaleCoord(parseFloat(t.style.width),parseFloat(t.style.height));return{cx:e.x+n.x/2,cy:e.y+n.y/2}}},{key:"setupScene",value:function(t){this.setupProjector(),this.scene=new THREE.Scene,this.cssScene=new THREE.Scene,this.camera=new THREE.PerspectiveCamera(75,t.width/t.height,1,5e3),this.camera.layers.enable(1),this.camera.zoom=.8,this.camera.updateProjectionMatrix(),this.camera.target=new THREE.Vector3(0,0,0);var e={antialias:!0};if(N){var n=document.createElementNS("http://www.w3.org/1999/xhtml","canvas");n.origGetContext=n.getContext,n.getContext=function(t,e){return e.xrCompatible=null,n.origGetContext(t,e)},e.canvas=n}this.renderer=new THREE.WebGLRenderer(e),this.renderer.setPixelRatio(window.devicePixelRatio||2),this.cssRenderer=new THREE.CSS3DRenderer,this.maxAnisotropy=this.renderer.capabilities.getMaxAnisotropy();var i=R?50:64;this.sphere=new THREE.SphereGeometry(1e3,i,i),this.sphere.scale(-1,1,1),this.sphere.rotateY(L),null!=t.croppedHeight?this.croppedTextureSphere(t):this.createSphere(t.dataUri),this.overlaysEl.classList.add("three-sixty-overlay"),this.createBoundingBox()}},{key:"createBoundingBox",value:function(){this.boundingBox=X(),this.overlaysEl.appendChild(this.boundingBox),this.boundingBox.addEventListener("mousedown",this.onBoxDown)}},{key:"croppedTextureSphere",value:function(t){var e=this,n=new Image;n.src=t.dataUri,n.addEventListener("load",(function i(){var r=n.width/t.croppedWidth,o=document.createElement("canvas"),a=o.getContext("2d");o.width=t.fullWidth*r,o.height=t.fullHeight*r,a.fillStyle="black",a.fillRect(0,0,o.width,o.height),a.drawImage(n,t.croppedX*r,t.croppedY*r),e.createSphere(o.toDataURL()),n.removeEventListener("load",i)}))}},{key:"createSphere",value:function(t){var e=new THREE.MeshBasicMaterial;e.depthTest=!1;var n=(new THREE.TextureLoader).load(t,this.onTextureReady);n.anisotropy=this.maxAnisotropy,e.map=n,this.sphereMesh=new THREE.Mesh(this.sphere,e),this.scene.add(this.sphereMesh)}},{key:"calcSceneRect",value:function(){this.sceneRect=this.renderer.domElement.getBoundingClientRect(),this.sceneScale=this.newWidth/this.origWidth}},{key:"scaleCoord",value:function(t,e){return{x:t*=window.innerWidth/this.sceneRect.width,y:e*=window.innerHeight/this.sceneRect.height}}},{key:"setEditMode",value:function(t){this.editMode=t,l.trigger(u.threeSixtyImage.EDIT_MODE_CHANGED),this.editMode?(f.addClass(this.overlaysEl,"edit-mode"),document.addEventListener("focusin",this.onSelectionChange),document.addEventListener("selectionchange",this.onSelectionChange),document.addEventListener("focusout",this.onSelectionChange)):(f.removeClass(this.overlaysEl,"edit-mode"),document.removeEventListener("focusin",this.onSelectionChange),document.removeEventListener("selectionchange",this.onSelectionChange),document.removeEventListener("focusout",this.onSelectionChange))}},{key:"setMode",value:function(t){this.mode!==t&&(this.mode===lt.SET_INITIAL_CAMERA_ANGLE?this.cancelSetInitialCam():this.mode===lt.SET_CROP_IMAGE_MEDIA&&this.cancelCropImageMedia(!1),this.mode=t,t===lt.DEFAULT?(this.el.style.cursor=ft,null!=this.hotspotLayer&&this.hotspotLayer.deleteUnfinishedHotspot()):t===lt.ADD_MARKER?(this.deselectCurrentMarkerOrHotspot(),this.el.style.cursor=pt):t===lt.SET_INITIAL_CAMERA_ANGLE?this.setInitialCameraAngle():t===lt.SET_CROP_IMAGE_MEDIA&&this.setCropImageMedia())}},{key:"setupRaycasting",value:function(){this.raycaster=new THREE.Raycaster,this.mouseRay=new THREE.Vector2}},{key:"getBackSpriteMaterial",value:function(t,e){this.editMode||e?t.animation="normal":this.pulseMarkers&&(t.animation="pulse");var n="hotspot"===t.type?"empty":t.animation;return this.backSpriteTex[n||"normal"]().mat}},{key:"initSprite",value:function(t,e){var n,i,r,o,a,s;return i=(n=document.createElement("canvas")).getContext("2d"),n.width=512,n.height=512,r=new THREE.CanvasTexture(n),o=new THREE.SpriteMaterial({map:r}),F(r,o,this.maxAnisotropy),(a=new THREE.Sprite(o)).material.opacity=1,a.renderOrder=10,(s=new THREE.Sprite(this.getBackSpriteMaterial(e))).renderOrder=1,s.dynamic=!0,s.userData.isBackSprite=!0,s.position.normalize(),s.scale.set(50,50,1),s.position.copy(t),{sprite:a,canvas:n,ctx:i,tex:r,mat:o,backSprite:s}}},{key:"markerHasTrigger",value:function(t){return i.getPath(this,"model.events",[]).filter((function(t){return"onlinkrelease"===t.kind})).map((function(t){return t.triggerid})).includes(t.id)}},{key:"createSprite",value:function(t,e,n){var i=this,o=this.initSprite(t,n),a=o.sprite,s=o.canvas,l=o.ctx,u=o.tex,c=(o.mat,o.backSprite);a.position.normalize(),a.scale.set(50,50,1),a.position.copy(t),a.userData.backSprite=c,this.scene.add(a),window.requestAnimationFrame((function(){return i.scene.add(c)}));var d=new r({pano:this,loc:t,sprite:a,id:e,idx:this.markerCount++,canvas:s,backSprite:c,ctx:l,tex:u,props:h.merge({type:"normal"},n||{})});return a.userData.cssMarker=d,this.sprites[e]=a,this.markersByIdx[d.idx]=d,{sprite:a,marker:d}}},{key:"setupMarkers",value:function(t){var e=this;null!=t&&t.forEach((function(t){var n=new THREE.Vector3(t.xPos,t.yPos,t.zPos),i=e.createSprite(n,t.id,t.props).sprite;if(i.userData.id=t.id,"hotspot"===t.props.type)if(i.userData.cssMarker.hide(),i.userData.cssMarker.el.style.display="none",i.userData.cssMarker.object.visible=!1,null!=t.props.hotspotData){var r=t.props.hotspotData;e.hotspotLayer.createHotspot(r,i.userData.cssMarker)}else e.hotspotLayer.createHotspotAtPoint(n,i.userData.cssMarker);"normal"===t.props.type&&e.makeMarkerSwitchable(i.userData.cssMarker,n)}))}},{key:"setupVelocityToss",value:function(){this.locX=0,this.locY=0,this.prevLocX=0,this.prevLocY=0,this.locXvel=0,this.locYvel=0,this.enableVelocityDamping()}},{key:"enableVelocityDamping",value:function(){this.velDamp=.95}},{key:"disableVelocityDamping",value:function(){this.velDamp=0}},{key:"setLonLat",value:function(t,e){this.lon=.1*(this.downX-t)+this.downLon,this.lat=.1*(e-this.downY)+this.downLat}},{key:"stopVelocity",value:function(){this.locYvel=this.locXvel=0}},{key:"applyVelocity",value:function(){var t=arguments.length>0&&void 0!==arguments[0]&&arguments[0];(this.isDragging||this.forcingCameraTarget||this.downOnMarker)&&!t||(this.locX+=this.locXvel,this.locY+=this.locYvel,this.locXvel*=this.velDamp,this.locYvel*=this.velDamp,this.lat>89?this.locY>this.maxLocY&&(this.locY=this.maxLocY):this.maxLocY=this.locY,this.lat<-89?this.locY<this.minLocY&&(this.locY=this.minLocY):this.minLocY=this.locY,this.setLonLat(this.locX,this.locY))}},{key:"removeNavListeners",value:function(){if(null!=this.navUi){var t=this.navUi,e=t.threeNavContentEl,n=t.threeGuidedLeftBtnEl,i=t.threeGuidedRightBtnEl;e&&e.removeEventListener($,this.onNavClicked),n&&n.removeEventListener($,this.goPrevGuidedClick),i&&i.removeEventListener($,this.goNextGuidedClick)}}},{key:"removeLoadTracker",value:function(){for(var e=t.loadTracker[this.slideObject.currSlideId],n=0;n<e.length;n++)if(e[n].id===this.slideObject.props.model.absoluteId){e.splice(n,1);break}}},{key:"destroy",value:function(){this.removeLoadTracker(),Object.values(this.sprites).forEach((function(t){null!=t&&t.userData.cssMarker.remove()})),this.renderer.domElement.removeEventListener(Q,this.onMouseDown),document.removeEventListener(et,this.onMouseUp),document.removeEventListener(tt,this.onMouseMove),this.el.removeChild(this.renderer.domElement),this.killAnimation(),window.removeEventListener("resize",this.onResize),l.off("forceRender",this.onForceRender),this.hotspotLayer.destroy(),null!=this.editorApi&&l.off(u.threeSixtyImage.MARKER_UPDATED,this.onMarkerUpdated),this.removeNavListeners(),this.renderer.dispose(),this.sphere.dispose(),window.cancelAnimationFrame(this.cssScrollingId),null!=this.removeLocalizationListener&&this.removeLocalizationListener()}},{key:"killAnimation",value:function(){window.cancelAnimationFrame(this.animateId)}},{key:"changeSize",value:function(){this.camera.aspect=this.newWidth/this.newHeight,this.camera.updateProjectionMatrix(),this.renderer.setSize(this.newWidth,this.newHeight),this.cssRenderer.setSize(this.newWidth,this.newHeight),this.width=this.newWidth,this.height=this.newHeight}},{key:"updateLatLonUi",value:function(){var t=Math.round(this.lat),e=i.normalizeDeg(Math.round(this.lon));this.setCamUi.threeLatLonTextEl.innerHTML="<div>\n      ".concat(this.localizedText.initialView," ").concat(t,"&#176;, ").concat(e,"&#176;\n      </div>")}},{key:"resetCropImageMedia",value:function(){this.cancelCropImageMedia(!1),this.setCropImageMedia(!0)}},{key:"cancelCropImageMedia",value:function(t){null!=this.cropTool&&(this.cropTool.hide(),this.cropTool=null),this.cropToolShown=!1,this.bottomCropUiEl.style.display="none";var e=this.lastActiveMarker.userData.cssMarker.panel;null!=e&&e.cancelCrop(),null!=this.editorApi&&null!=this.editorApi.restoreFit&&this.editorApi.restoreFit(),t&&(this.setMode(lt.DEFAULT),null!=this.editorApi&&this.editorApi.onCancelImageMediaCrop())}},{key:"saveCropImageMedia",value:function(){if(this.cropToolShown){var t=this.cropTool.getCropRect(),e=this.lastActiveMarker.userData;t.markerId=e.cssMarker.id,e.cssMarker.panel.saveCrop(t),this.cancelCropImageMedia(!1),null!=this.editorApi&&this.editorApi.onImageMediaCrop(t)}}},{key:"setCropImageMedia",value:function(){var t=this,e=arguments.length>0&&void 0!==arguments[0]&&arguments[0];if(!this.cropToolShown){null!=this.cropTool&&(this.cropTool.hide(),this.cropTool=null);var n=this.lastActiveMarker.userData.cssMarker.panel,i=n.prepCrop(),r=e?null:n.marker.getEditorVar("imageMediaCropRectangle");if(this.cropTool=new k(".panel-image-container"),this.cropTool.show(),null!=r&&this.cropTool.setCropRect(r),this.cropToolShown=!0,!this.bottomCropUiEl){var o=this.localizedText,a=o.cropReset,s=o.cropCancel,l=o.cropDone;this.bottomCropUiEl=document.createElement("div"),this.bottomCropUiEl.innerHTML=at({reset:a,cancel:s,done:l}),this.bottomCropUiEl=this.bottomCropUiEl.firstElementChild,this.bottomCropUiEl.style.zIndex=1e4,this.setCropUiBottom={},f.selectAllByRef(this.setCropUiBottom,this.bottomCropUiEl);var u=document.querySelector("#wrapper");null!=u&&u.appendChild(this.bottomCropUiEl),this.setCropUiBottom.threeBottomUiResetEl.addEventListener("click",(function(){t.resetCropImageMedia()})),this.setCropUiBottom.threeBottomUiDoneEl.addEventListener("click",(function(){t.saveCropImageMedia(),t.setMode(lt.DEFAULT)})),this.setCropUiBottom.threeBottomUiCancelEl.addEventListener("click",(function(){t.cancelCropImageMedia(!0)}))}null!=this.editorApi&&null!=this.editorApi.forceFitInWindow&&this.editorApi.forceFitInWindow(),i(),this.bottomCropUiEl.style.display="block",this.updateSize(this.newWidth,this.newHeight),this.positionCropUi()}}},{key:"hideCrosshairUi",value:function(){var t=arguments.length>0&&void 0!==arguments[0]?arguments[0]:.2,e=arguments.length>1&&void 0!==arguments[1]?arguments[1]:.8;null!=this.editorApi&&null!=this.editorApi.restoreFit&&this.editorApi.restoreFit(),d.to(this.setCamUi.threeCrosshairsEl,t,{opacity:0}),this.bottomCamUiEl.style.display="none",d.to(this.setCamUi.threeLatLonPillEl,t,{opacity:0,delay:e}),this.el.parentNode.classList.remove("three-setting-intial-camera"),this.enableVelocityDamping()}},{key:"cancelSetInitialCam",value:function(){this.hideCrosshairUi(0,0)}},{key:"updateVisitedMarkers",value:function(){if(null!=this.vars&&this.visitedMarkers<this.vars.total.value()){var t=this.getAllMarkers((function(t){return t.isVisited&&t.shouldTrack()})).length;this.visitedMarkers=t}}},{key:"visitedMarkers",get:function(){if(this.vars)return p.resolvePath(this.vars.visitedPath).value()},set:function(t){this.vars&&(q(this.vars.visitedPath,t,this),this.updateNavigationText())}},{key:"setupVars",value:function(){null!=this.bind&&null!=this.navigation&&(this.vars={visitedPath:this.bind.visited,total:p.resolvePath(this.bind.total),visited:p.resolvePath(this.bind.visited)})}},{key:"hasNavigationVars",value:function(){return null!=this.bind&&null!=this.vars&&null!=this.vars.visitedPath&&null!=this.vars.total&&null!=this.vars.visited}},{key:"resetView",value:function(){this.visitedMarkers=0,this.resetMarkers(),this.setCameraTarget(this.initialLat,this.initialLon)}},{key:"updateResumeProps",value:function(){this.model.prop("CameraLat",this.lat),this.model.prop("CameraLon",this.lon)}},{key:"applyResume",value:function(){this.resumeVisitedMarkers(),this.visitedMarkersChanged(),this.cancelNudge(),this.setCameraTarget(this.model.prop("CameraLat"),this.model.prop("CameraLon")),this.downLat=this.lat,this.downLon=this.lon,this.accDidResume=!0}},{key:"resetMarkers",value:function(){Object.values(this.markersByIdx).forEach((function(t){t.reset()}))}},{key:"resumeVisitedMarkers",value:function(){for(var t=this.model.indexValues,e=this.model.labelValues,n=0;n<t.length;n++){var i=t[n];this.markersByIdx[i]&&this.markersByIdx[i].resumeVisited(e[i])}this.updateVisitedMarkers()}},{key:"getTokenValues",value:function(){var t=this.vars.total.value();return{count:this.isFreeNav()?this.visitedMarkers:Math.min(this.markerIdxInView+1,t),total:t}}},{key:"getNavigationText",value:function(){var t=this.getTokenValues(),e=t.count,n=t.total;return this.isFreeNav()?0===e?1===n?v.replaceTokens(this.navigation.totalItemText||v.getString("three_image_total_item"),t):v.replaceTokens(this.navigation.totalItemsText||v.getString("three_image_total_items"),t):v.replaceTokens(this.navigation.countOfTotalVisitedText||v.getString("three_image_count_of_total_visited"),t):this.isGuidedNav()?v.replaceTokens(this.navigation.countOfTotalText||v.getString("three_image_count_of_total"),t):void 0}},{key:"getVerboseNavigationText",value:function(){var t,e=arguments.length>0&&void 0!==arguments[0]&&arguments[0],n=this.getTokenValues(),i=n.total,r=v.getString("three_image_interaction"),o=e?v.getString("three_image_instructions"):"",a=this.isFreeNav()?v.getString("three_image_interaction_free"):v.getString("three_image_interaction_guided");if(this.isFreeNav()){var s=e?"".concat(this.altText," : ").concat(r,". ").concat(a,". "):"",l=1===i?v.getString("acc_three_image_count_of_total_item_visited",n):v.getString("acc_three_image_count_of_total_items_visited",n);t="".concat(s).concat(l)}else if(this.isGuidedNav()){var u=e?"".concat(this.altText," : ").concat(r,". ").concat(a,"."):"",c=v.getString("acc_three_image_step_count_of_total",n);t="".concat(u).concat(c)}return"".concat(t,". ").concat(o)}},{key:"updateNavigationText",value:function(){null!=this.navUi&&(this.navUi.threeNavContentEl.innerHTML=this.getNavigationText())}},{key:"setupNavigation",value:function(){if(this.hasNavigationVars()){var t=this.getAllMarkers((function(t){return t.shouldTrack()})).length;q(this.bind.total,t,this),this.isFreeNav()&&!0===this.navigation.visible?(this.navigationEl=this.miscOverlaysEl,null!=this.navigationEl&&(this.navigationEl.innerHTML=ct(this.navigation.textColor,this.navigation.backgroundColor),this.navUi={},f.selectAllByRef(this.navUi,this.navigationEl),this.updateNavigationText(),this.setLocVarsCenter())):this.isGuidedNav()&&(this.navigationEl=this.miscOverlaysEl,null!=this.navigationEl&&(this.setupGuidedUi(),this.goFirstGuidedMarker(),this.updateNavigationText()))}}},{key:"visitedMarkersChanged",value:function(){this.isGuidedNav()&&this.updateGuidedArrows()}},{key:"isFreeNav",value:function(){return this.navigation.type===dt.FREE}},{key:"isGuidedNav",value:function(){return this.navigation.type===dt.GUIDED}},{key:"setupGuidedUi",value:function(){!0===this.navigation.visible&&(this.navigationEl.innerHTML=ht(this.navigation.textColor,this.navigation.backgroundColor,this.playerAccentColor),this.navUi={},f.selectAllByRef(this.navUi,this.navigationEl),d.from(this.navUi.threeNavigationEl,.4,{opacity:0,delay:.4}),this.navUi.threeNavContentEl.addEventListener($,this.onNavClicked),this.navUi.threeGuidedLeftBtnEl.addEventListener($,this.goPrevGuidedClick),this.navUi.threeGuidedRightBtnEl.addEventListener($,this.goNextGuidedClick)),Object.values(this.markersByIdx).forEach((function(t){t.hide()}))}},{key:"goFirstGuidedMarker",value:function(){var t=this;this.slideObject.afterHtmlReady((function(){if(t.isGuidedNav()){var e=t.markersByIdx[t.markerIdxInView];null!=e&&(t.isNavigationPan=!0,e.show(),e.isHotspot()&&(e.polyHotspot.visible=t.hotspotReveal,e.polyHotspot.canClick=!0),t.panToMarker(e.id),t.updateGuidedArrows(),t.updateNavigationText())}}))}},{key:"isFirstMarkerWithNoResume",value:function(){return 0===this.markerIdxInView&&0===this.model.indexValues.length}},{key:"canNavNextMarker",value:function(){return-1!=this.model.indexValues.indexOf(this.markerIdxInView)&&this.markerIdxInView<this.vars.total.value()-1}},{key:"updateAccArrowBtns",value:function(t,e){var n=this;if(null!=this.prevAccBtn&&null!=t){var i=function(){t?n.prevAccBtn.setAttribute("aria-disabled",t):n.prevAccBtn.removeAttribute("aria-disabled")};this.prevAccBtn===document.activeElement?this.prevAccBtn.addEventListener("blur",(function t(){i(),n.prevAccBtn.removeEventListener("blur",t)})):i()}if(null!=this.nextAccBtn&&null!=e){var r=function(){e?n.nextAccBtn.setAttribute("aria-disabled",e):n.nextAccBtn.removeAttribute("aria-disabled")};this.nextAccBtn===document.activeElement?this.nextAccBtn.addEventListener("blur",(function t(){r(),n.nextAccBtn.removeEventListener("blur",t)})):r()}}},{key:"updateGuidedArrows",value:function(){if(null!=this.navUi){if(this.isFirstMarkerWithNoResume())return this.navUi.threeGuidedRightBtnEl.classList.add("three-guided-disabled"),this.navUi.threeGuidedLeftBtnEl.classList.add("three-guided-disabled"),void this.updateAccArrowBtns(!0,!0);this.canNavNextMarker()?(this.navUi.threeGuidedRightBtnEl.classList.remove("three-guided-disabled"),this.updateAccArrowBtns(null,!1)):(this.navUi.threeGuidedRightBtnEl.classList.add("three-guided-disabled"),this.updateAccArrowBtns(null,!0)),this.markerIdxInView>0?(this.navUi.threeGuidedLeftBtnEl.classList.remove("three-guided-disabled"),this.updateAccArrowBtns(!1)):(this.navUi.threeGuidedLeftBtnEl.classList.add("three-guided-disabled"),this.updateAccArrowBtns(!0))}}},{key:"markerIdxInView",get:function(){return this.model&&this.model.prop("MarkerInView")},set:function(t){this.model&&this.model.prop("MarkerInView",t)}},{key:"hideShowGuidedArrows",value:function(){if(null!=this.prevMarker&&(this.prevMarker.hide(),null!=this.prevMarker.panel&&(this.model.updateLabelState(this.prevMarker.idx,this.prevMarker.panel.shown),this.model.setVisitedMarkers()),this.prevMarker.isHotspot()&&(this.prevMarker.polyHotspot.visible=!1,this.prevMarker.polyHotspot.canClick=!1)),null!=this.nextMarker)if(this.nextMarker.show(),this.nextMarker.isHotspot()&&(this.nextMarker.polyHotspot.canClick=!0),this.isNavigationPan=!0,this.accNavConfig){var t=this.accNavConfig,e=t.isAcc,n=t.cb;this.panToMarker(this.nextMarker.id,e,n),this.accNavConfig=null}else this.panToMarker(this.nextMarker.id);this.updateNavigationText(),this.updateGuidedArrows()}},{key:"setAccNavPanConfig",value:function(t){this.accNavConfig={isAcc:!0,cb:t}}},{key:"positionInitialCamUi",value:function(){if(this.mode===lt.SET_INITIAL_CAMERA_ANGLE){var t=document.querySelector("#container");if(null!=t){var e=t.getBoundingClientRect();this.bottomCamUiEl.style.top="".concat(e.bottom,"px"),this.bottomCamUiEl.style.left="".concat(e.left,"px"),this.bottomCamUiEl.style.width="".concat(e.width,"px")}}}},{key:"positionCropUi",value:function(){if(this.mode===lt.SET_CROP_IMAGE_MEDIA){var t=document.querySelector(".panel-image-frame");if(null!=t){var e=t.getBoundingClientRect(),n={left:e.left,top:e.top,bottom:e.bottom,width:e.width};if(n.width<410){n.width=410;var i=(410-e.width)/2;n.left=e.left-i}this.bottomCropUiEl.style.top="".concat(n.bottom,"px"),this.bottomCropUiEl.style.left="".concat(n.left,"px"),this.bottomCropUiEl.style.width="".concat(n.width,"px")}}}},{key:"setInitialCameraAngle",value:function(){var t=this;if(this.deselectMarker(),this.hotspotLayer.currHotspot=null,this.el.parentNode.classList.add("three-setting-intial-camera"),this.disableVelocityDamping(),this.panToCoord=!1,this.setCameraTarget(this.initialLat,this.initialLon),Object.values(this.sprites).forEach((function(t){if(null!=t){var e=t.userData.cssMarker;null!=e.panel&&e.panel.shown&&e.panel.hide()}})),null!=this.editorApi&&null!=this.editorApi.forceFitInWindow&&this.editorApi.forceFitInWindow(),this.crossHairsEl)this.crossHairsEl.style.display="block",this.setCamUi.threeCrosshairsEl.style.opacity=1,this.setCamUi.threeLatLonPillEl.style.opacity=1,this.bottomCamUiEl.style.display="block";else{this.bottomCamUiEl=document.createElement("div");var e=this.localizedText,n=e.initialCameraReset,i=e.initialCameraCancel,r=e.initialCameraDone;this.bottomCamUiEl.innerHTML=at({reset:n,cancel:i,done:r}),this.bottomCamUiEl=this.bottomCamUiEl.firstElementChild,this.setCamUiBottom={},f.selectAllByRef(this.setCamUiBottom,this.bottomCamUiEl);var o=document.querySelector("#wrapper");null!=o&&o.appendChild(this.bottomCamUiEl),this.crossHairsEl=document.querySelector(".three-misc-overlays"),null!=this.crossHairsEl&&(this.crossHairsEl.innerHTML=ot()),this.setCamUi={},f.selectAllByRef(this.setCamUi,this.crossHairsEl),this.setCamUiBottom.threeBottomUiDoneEl.addEventListener("click",this.onSetInitialCamDone),this.setCamUiBottom.threeBottomUiResetEl.addEventListener("click",(function(){t.panToCoord=!1,t.deselectMarker(),t.setCameraTarget(0,0)})),this.setCamUiBottom.threeBottomUiCancelEl.addEventListener("click",(function(){null!=t.editorApi&&null!=t.editorApi.onCancelInitialCameraAngleSet&&t.editorApi.onCancelInitialCameraAngleSet(),t.setMode(lt.DEFAULT)}))}this.positionInitialCamUi(),this.updateSize(this.newWidth,this.newHeight),d.from(this.setCamUi.threeCrosshairsEl,.2,{opacity:0})}},{key:"panComplete",value:function(){var t=this;if(this.panToCoord&&(this.setLocVarsCenter(),this.panToCoord=!1,null!=this.panCallback&&(this.panCallback(this.showNextSprite),this.panCallback=null)),this.selectNextSprite&&setTimeout((function(){t.currMarker&&(t.displayBoundingBox(),t.showMarkerBounds(),t.boundingBox.style.display="block",t.selectNextSprite=!1)}),300),null!=this.showNextSprite){var e=this.showNextSprite,n=e.userData.cssMarker,i=n.polyHotspot,r=n.isHotspot(),o=this.editMode||!this.isGuidedNav()||this.markerShownCounter>0,a=this.isAccPan;this.isAccPan&&(this.isAccPan=!1),a||(this.hotspotLayer.currHotspot=r&&o?i:null),(n.panel||n.hotspotHint)&&this.mode!==lt.SET_INITIAL_CAMERA_ANGLE?(null!=n.panel&&(n.panel.forcePlaceCenter=!0),window.requestAnimationFrame((function(){if(!a&&(0!==t.markerShownCounter||t.editMode||t.model.labelValues[n.idx])){if(r){if(n.panel){t.calcSceneRect();var e=t.vecToScreenPosition(i.getCenterPoint(i.shapeMesh));n.panel.show(!0,e)}else l.trigger(u.threeSixtyImage.PUSH_DOWN_BY_LABEL);null!=n.hotspotHint&&n.hotspotHint.show()}else n.panel.show();null!=n.tooltip&&n.tooltip.toggleEditMode(!0)}null!=n.panel&&n.panel.hideSelectionBoxes(),t.markerShownCounter++}))):this.markerShownCounter++,this.isNavigationPan&&(window.requestAnimationFrame((function(){t.isFirstMarkerWithNoResume()||n.addToVisitedMarkers()})),this.isGuidedNav()&&(this.markerShownCounter>0&&n.triggerEvent("onlinkrelease",e.userData.id),r&&(i.visible=this.hotspotReveal,i.canClick=!0))),this.showNextSprite=null}this.isNavigationPan=!1}},{key:"moveCameraWithElement",value:function(){var t=50*this.sceneScale,e=.4,n=this.sceneRect.width-t,i=this.sceneRect.height-t,r=t,o=t,a=this.startPageX-this.pageX,s=this.startPageY-this.pageY,l=this.pageX/(window.innerWidth/this.sceneRect.width),u=this.pageY/(window.innerHeight/this.sceneRect.height);this.lat<89&&this.lat>-89&&(l>n&&a<0?(this.changeLocX(-.4),this.needsElementPan=!0):l<r&&a>0&&(this.changeLocX(e),this.needsElementPan=!0)),u<o&&s>0?(this.changeLocY(e),this.needsElementPan=!0):u>i&&s<0&&(this.changeLocY(-.4),this.needsElementPan=!0),this.needsElementPan&&(this.dragMarker(this.pageX,this.pageY),this.applyVelocity(!0),this.draggingOffEdge=!0,this.needsElementPan=!1)}},{key:"updateHotspotStrokes",value:function(){(Math.abs(this.locXvel)>.005||Math.abs(this.locYvel)>.005)&&Object.values(this.sprites).forEach((function(t){if(null!=t){var e=t.userData.cssMarker;e.isHotspot()&&e.displayBounds()}}))}},{key:"showMarkerBounds",value:function(){var t=this.currMarker.userData.cssMarker.displayBounds();t!=this.currMarkerBounds&&(this.hideMarkerBounds(),this.currMarkerBounds=t)}},{key:"hideMarkerBounds",value:function(){null!=this.currMarkerBounds&&(this.currMarkerBounds.hideShowControlPoints(!1),this.currMarkerBounds.isHotspot()||(this.currMarkerBounds.boundsEl.style.display="none"),this.currMarkerBounds=null)}},{key:"triggerEvent",value:function(t,e){this.model.executeFilteredPlayerEvent((function(t){return t.triggerid===e}),t)}},{key:"executeMarkerEvent",value:function(t,e){"click"===e?this.triggerEvent("onlinkrelease",t.userData.id):"move"!==e||t.userData.isOver?"out"===e&&(t.userData.isOver=!1):t.userData.isOver=!0}},{key:"getMarkerIntersection",value:function(t,e,n){var i=this,r=!1;this.mouseRay.x=t/window.innerWidth*2-1,this.mouseRay.y=-e/window.innerHeight*2+1,this.raycaster.setFromCamera(this.mouseRay,this.camera);var o=this.scene.children.filter((function(t){return"Sprite"===t.type&&!t.userData.isBackSprite&&!t.userData.isHotspotControlPoint})),a=this.raycaster.intersectObjects(o,!1),s={};return a.forEach((function(t){if(r=!0,s[t.object.userData.id]=t.object,!t.object.visible)return null;"over"===n&&i.setCurrMarker(t.object)})),r}},{key:"deselectMarker",value:function(){this.setCurrMarker(null),this.boundingBox.style.display="none",this.hideMarkerBounds(),this.forcingCameraTarget=!1}},{key:"deselectCurrentMarkerOrHotspot",value:function(){if(null!=this.currMarker){var t=this.currMarker.userData.cssMarker;t.props.hasPanel&&t.panel.hide(),t.isHotspot()&&this.hotspotLayer.currHotspot.deselect(),this.deselectMarker()}}},{key:"setCurrMarker",value:function(t){(null==this.hotspotLayer.currHotspot||this.hotspotLayer.currHotspot.finished)&&(this.currMarker=t,null!=t&&(this.lastActiveMarker=t),l.trigger(u.threeSixtyImage.SELECTED_MARKER_CHANGED,i.getPath(this,"currMarker.userData.cssMarker.id",null)),this.editMode&&null!=this.editorApi&&this.editorApi.onMarkerSelected(null!=this.currMarker?this.currMarker.userData.cssMarker.id:null))}},{key:"panToMarker",value:function(t,e,n){var i=this.sprites[t];if(null!=i){n&&(this.panCallback=n);var r=i.userData.cssMarker;if(null!=this.threeSixtyAcc&&this.isAccNav&&this.isNavigationPan&&null!=r.hotspotHint)return r.el.style.opacity=0,r.hotspotHint.show(),this.threeSixtyAcc.syncHotspotHint(r),void(r.hotspotHint.opened?(r.accHotspotHintBubbleEl.focus(),this.threeSixtyAcc.onInterceptShadowFocus({target:r.accHotspotHintBubbleEl})):(r.accHotspotHintEl.focus(),this.threeSixtyAcc.onInterceptShadowFocus({target:r.accHotspotHintEl})));if(this.isNavigationPan&&!this.hotspotReveal&&r.isHotspot()&&!e&&!this.isAccNav)return r.el.style.opacity=0,null!=r.hotspotHint&&r.hotspotHint.show(),void l.trigger(u.threeSixtyImage.PUSH_DOWN_BY_LABEL);this.isAccPan=e,this.setPanToCoord(i.position),this.showNextSprite=i}}},{key:"setPanToCoord",value:function(t){this.spherical.setFromCartesianCoords(t.x,t.y,t.z),this.panCoord=this.spherical;var e=L-this.panCoord.theta,n=j(this.theta,e);this.panCoord.theta=this.theta+n,this.panToCoord=!0}},{key:"getMarkerData",value:function(t){var e=this.getMarker(t);if(null!=e)return e.getData()}},{key:"getAllMarkers",value:function(t){return h.reduce(this.sprites,(function(e,n){var i=n.userData.cssMarker;return(null==t||t(i))&&e.push(i),e}),[])}},{key:"getAllMarkerData",value:function(t){var e=[];for(var n in this.sprites){var i=this.sprites[n].userData.cssMarker;(null==t||t.includes(i.id))&&e.push(i.getData())}return e}},{key:"getCentermostMarker",value:function(){this.calcSceneRect();var t=[],e={x:this.sceneRect.width/2,y:this.sceneRect.height/2};this.camera.updateMatrix(),this.camera.updateMatrixWorld();var n=new THREE.Frustum;for(var r in n.setFromProjectionMatrix((new THREE.Matrix4).multiplyMatrices(this.camera.projectionMatrix,this.camera.matrixWorldInverse)),this.sprites){var o=this.sprites[r].userData.cssMarker,a=o.isHotspot()?o.polyHotspot.shapeMesh:o.sprite;if(n.containsPoint(a.position)){var s=this.toScreenPosition(a,!0);if(null!=s){var l=i.dist(e.x,e.y,s.x,s.y);t.push({dist:l,marker:o})}}}var u=t.sort((function(t,e){return t.dist-e.dist}))[0];return null!=u&&u.marker}},{key:"mouseIntersect",value:function(t,e){return this.mouseRay.x=t/window.innerWidth*2-1,this.mouseRay.y=-e/window.innerHeight*2+1,this.raycaster.setFromCamera(this.mouseRay,this.camera),this.raycaster.intersectObject(this.sphereMesh,!1)}},{key:"placeMarkerFromContextMenu",value:function(t){null!=this.contextMenuOrigin&&this.placeMarker(this.contextMenuOrigin.pageX,this.contextMenuOrigin.pageY,t.props,t.id)}},{key:"placeMarker",value:function(t,e){var n,i,r=this,o=arguments.length>2&&void 0!==arguments[2]?arguments[2]:{},a=arguments.length>3?arguments[3]:void 0,s=this.mouseIntersect(t,e);if(s.length>0){var l=s[0].point;l.lerp(new THREE.Vector3(0,0,0),.05);var u=function(){null!=r.editorApi&&r.editorApi.onMarkerPlaced(n.marker.getData())};if(i=(n=this.createSprite(l,a,o)).marker.isHotspot())if(n.marker.hide(),n.marker.el.style.display="none",null==n.marker.props.hotspotData)this.setMode(lt.DRAWING_HOTSPOT),this.hotspotLayer.beginHotspot(l,n.marker,u);else{var c=this.hotspotLayer.createHotspot(n.marker.props.hotspotData,n.marker);c.drag(l),u(),this.setCurrMarker(c.marker.sprite),this.setFocus({focus:w})}else u(),this.makeMarkerSwitchable(n.marker,l);this.stopVelocity(),this.hideMarkerBounds(),this.setCurrMarker(n.sprite),i||this.setFocus({focus:w})}i||this.setMode(lt.DEFAULT)}},{key:"makeMarkerSwitchable",value:function(t,e){this.editMode&&"normal"===t.props.type&&(this.hotspotLayer.createHotspotAtPoint(e,t),t.polyHotspot.visible=!1)}},{key:"dragMarker",value:function(t,e){this.boundingBox.style.display="block",this.mouseRay.x=t/window.innerWidth*2-1,this.mouseRay.y=-e/window.innerHeight*2+1,this.raycaster.setFromCamera(this.mouseRay,this.camera);var n=this.raycaster.intersectObject(this.sphereMesh,!1);if(n.length>0){var i=n[0].point;i.lerp(new THREE.Vector3(0,0,0),.05),this.drag.started||(this.drag.startX=i.x-this.currMarker.position.x,this.drag.startY=i.y-this.currMarker.position.y,this.drag.startZ=i.z-this.currMarker.position.z,this.drag.started=!0,this.drag.count=0),this.drag.started&&(i.set(i.x-this.drag.startX,i.y-this.drag.startY,i.z-this.drag.startZ),this.drag.count++),this.currMarker.position.copy(i);var r=this.currMarker.userData.cssMarker;r.updateLoc(i),null!=r.polyHotspot&&r.polyHotspot.drag(i,!0)}}},{key:"canDragMarker",value:function(){return this.editMode&&this.downOnMarker&&null!=this.currMarker&&this.mode!=lt.SET_INITIAL_CAMERA_ANGLE}},{key:"checkHideHotspotPanel",value:function(){if(this.drag.started&&this.drag.count>4){var t=this.currMarker.userData.cssMarker;t.isHotspot()&&t.panel.shown&&(t.panel.hide(!0),this.hotspotLayer.currHotspot=null)}}},{key:"setLocVarsCenter",value:function(){this.calcSceneRect(),this.forcingCameraTarget=!1,this.downX=this.sceneRect.width/2,this.downY=this.sceneRect.height/2,this.locX=this.downX,this.locY=this.downY,this.locXvel=this.locYvel=this.locDist=this.locTheta=0,this.downLon=this.lon,this.downLat=this.lat,this.prevLocX=this.lastUpX=this.locX,this.prevLocY=this.lastUpY=this.locY,this.setLonLat(this.locX,this.locY)}},{key:"updateSize",value:function(t,e){var n=this;if(this.mode===lt.SET_INITIAL_CAMERA_ANGLE||this.mode===lt.SET_CROP_IMAGE_MEDIA){var r=(e-st)/e;t*=r,e*=r,window.ResizeContainer(t,e),document.getElementById("container").scrollIntoView({inline:"center",block:"center"}),this.calcSceneRect()}if(this.positionInitialCamUi(),this.positionCropUi(),clearTimeout(this.uiPositionId),this.uiPositionId=setTimeout((function(){n.positionInitialCamUi(),n.positionCropUi()}),100),this.newWidth=t,this.newHeight=e,l.trigger(u.threeSixtyImage.RESIZED,{scale:i.getPath(this,"slideObject.props.winScale",1),width:t,height:e}),null!=this.currMarker){var o=this.currMarker.userData.cssMarker;if(null!=o.panel&&o.panel.shown){var a=o.isHotspot();window.requestAnimationFrame((function(){return o.panel.update(a)}))}}}},{key:"hideLastPanel",value:function(){s.hideLast()}},{key:"lastPanel",value:function(){return s.last}},{key:"hidePanelAndDeselect",value:function(){if(null!=this.currMarker){var t=this.currMarker.userData.cssMarker,e=t.panel;null!=e&&e.hide(!0),t.disableActive()}else if(this.hotspotLayer.currHotspot){var n=this.hotspotLayer.currHotspot.marker;null!=n&&n.panel&&n.panel.hide(!0),this.hotspotLayer.currHotspot.deselect()}}},{key:"changeLocX",value:function(t){return this.hidePanelAndDeselect(),this.panToCoord=!1,this.forcingCameraTarget=!1,this.locXvel+=t,!0}},{key:"changeLocY",value:function(t){return this.hidePanelAndDeselect(),this.panToCoord=!1,this.forcingCameraTarget=!1,this.locYvel+=t,!0}},{key:"setCameraTarget",value:function(t,e){this.forcingCameraTarget=!0,this.lat=t||0,this.lon=e||0}}],n&&o(e.prototype,n),m&&o(e,m),Object.defineProperty(e,"prototype",{writable:!1}),t}();return gt.loadTracker={},gt.isWaitingLoad=function(t,n){var i=!1,r=m.getCurrentWindowSlide().absoluteId,o=gt.loadTracker[r];return null==o||0===o.length||(gt.loadTracker[r].forEach((function(t){t.ready||(i=!0)})),!t&&i&&(clearInterval(e),e=setInterval((function(){gt.isWaitingLoad(!0)||(clearInterval(e),n())}),16))),i},gt}.call(e,n,e,t),void 0===i||(t.exports=i)},3472:function(t,e,n){var i;i=function(t){"use strict";var e=n(2543),i=n(6876),r=n(9850),o=n(3410),a=o.math.TO_RADIANS,s=function(){this.reset()};return e.extend(s.prototype,{adjustByViewProps:function(t){return this.translate(t.RawXPos,t.RawYPos).scale(t.ScaleX,t.ScaleY,t.rotateXPos,t.rotateYPos).rotate(t.Rotation,t.rotateXPos,t.rotateYPos),this},reset:function(){return this.a=this.d=1,this.c=this.b=this.tx=this.ty=0,this},translate:function(t,e){return this.tx+=t*this.a+e*this.b,this.ty+=t*this.c+e*this.d,this},scale:function(t,e,n,i){var r=n||i;return r&&this.translate(n,i),this.a*=t,this.c*=t,this.b*=e,this.d*=e,r&&this.translate(-n,-i),this},rotate:function(t,e,n){t*=a;var i=Math.cos(t),r=Math.sin(t),o=e-e*i+n*r,s=n-e*r-n*i,l=this.a,u=this.b,c=this.c,h=this.d;return this.a=i*l+r*u,this.b=-r*l+i*u,this.c=i*c+r*h,this.d=-r*c+i*h,this.tx+=o*l+s*u,this.ty+=o*c+s*h,this},skew:function(t,e,n,i){var r=n||i,o=this.a,s=this.c;return t=Math.tan(t*a),e=Math.tan(e*a),r&&this.translate(n,i),this.a+=e*this.b,this.c+=e*this.d,this.b+=t*o,this.d+=t*s,r&&this.translate(-n,-i),this},transform:function(t,e){return{x:t*this.a+e*this.b+this.tx,y:t*this.c+e*this.d+this.ty}},copy:function(){var t=new s;return t.a=this.a,t.b=this.b,t.c=this.c,t.d=this.d,t.tx=this.tx,t.ty=this.ty,t},invert:function(){var t=1/(this.a*this.d-this.b*this.c),e=this.d*t,n=-this.b*t,i=-this.c*t,r=this.a*t,o=t*(this.b*this.ty-this.d*this.tx),a=t*(this.c*this.tx-this.a*this.ty);return this.a=e,this.b=n,this.c=i,this.d=r,this.tx=o,this.ty=a,this},toCssTransform:function(){var t=r.fix(this.a,6),e=r.fix(this.b,6),n=r.fix(this.c,6),o=r.fix(this.d,6),a=r.fix(this.tx,6),s=r.fix(this.ty,6);return i.buildTransformFn("matrix",t,n,e,o,a,s)},getScale:function(){return{x:r.hypot(this.a,this.c),y:r.hypot(this.b,this.d)}},transformPoint:function(t,e){return{x:t*this.a+e*this.b+this.tx,y:t*this.c+e*this.d+this.ty}},unTransformPoint:function(t,e){return this.copy().invert().transformPoint(t,e)},decompose:function(){var t,e,n,i=this.a,r=this.b,o=this.c,a=this.d;return n=i*a-r*o,Math.abs(n)<=1e-12?null:(r/=t=Math.sqrt(i*i+r*r),(i/=t)*(a/=e=Math.sqrt(o*o+a*a))<r*(o/=e)&&(i=-i,r=-r,t=-t),{scaling:{x:t,y:e},rotation:180*-Math.atan2(r,i)/Math.PI})},delta:function(t){var e=new s;return e.a=this.a-t.a,e.b=this.b-t.b,e.c=this.c-t.c,e.d=this.d-t.d,e.tx=this.tx-t.tx,e.ty=this.ty-t.ty,e},add:function(t){var e=arguments.length>1&&void 0!==arguments[1]?arguments[1]:1,n=new s;return n.a=this.a+t.a*e,n.b=this.b+t.b*e,n.c=this.c+t.c*e,n.d=this.d+t.d*e,n.tx=this.tx+t.tx*e,n.ty=this.ty+t.ty*e,n},append:function(t){var e=this.a,n=this.b,i=this.c,r=this.d,o=t.a,a=t.b,s=t.c,l=t.d,u=t.tx,c=t.ty;return this.a=o*e+s*n,this.b=a*e+l*n,this.c=o*i+s*r,this.d=a*i+l*r,this.tx+=u*e+c*n,this.ty+=u*i+c*r,this},isEqual:function(t){return this.tx===t.tx&&this.ty===t.ty&&this.a===t.a&&this.b===t.b&&this.c===t.c&&this.d===t.d},isOnlyTranslated:function(t){return this.a===t.a&&this.b===t.b&&this.c===t.c&&this.d===t.d}}),s}.call(e,n,e,t),void 0===i||(t.exports=i)},563:function(t,e,n){var i;void 0===(i=function(t){"use strict";var e,i,r,o=n(2543),a=n(6122),s=n(4966),l=n(9850),u=n(9323),c=n(5596),h=!1===window.globals.suppressAnalytics&&-1===window.location.protocol.indexOf("file");if(h){e=document.createElement("iframe"),i=function t(e){return e?(e^16*Math.random()>>e/4).toString(16):([1e7]+-1e3+-4e3+-8e3+-1e11).replace(/[018]/g,t)}(),r=u.Deferred();e.setAttribute("aria-hidden","true"),e.id="analytics-frame",e.src="analytics-frame.html#"+i,e.style.position="fixed",e.style.left="-1000px",e.style.top=0,window.addEventListener("message",(function t(n){n.data.id===i&&("loaded"===n.data.message?r.resolve():"xhr sent"===n.data.message&&(document.body.removeChild(e),window.removeEventListener("message",t),e=null,i=null))})),document.body.appendChild(e)}var d={initialize:function(t){o.bindAll(this,"onMounted"),this.confirmValidProps(),this.dfd=r,this.meta=t.get("meta"),t.assetLib(),t.slideMap(),c.once(s.slide.HAS_MOUNTED,this.onMounted)},confirmValidProps:function(){this.hasValidProps=["productChannel","publishSource","aid","cid","playerVersion"].every((function(t){return null!=window.globals[t]}))},getDevicePixelRatio:function(){return window.devicePixelRatio},formatScreenResolution:function(){return"".concat(window.screen.width,"x").concat(window.screen.height)},onMounted:function(t){var e=Math.round(performance.now()),n=l.getPath(t,"props.model.parent.isMessageScene",!1),i=document.getElementById("font-test"),r=document.getElementById("font-test-download"),o=document.getElementById("font-test-default"),s=Math.floor(r.getComputedTextLength())!==Math.floor(o.getComputedTextLength()),u={os:[a.osname,a.osversion].join(" "),browser:[a.name,a.version].join(" "),playerVersion:window.globals.playerVersion,playerType:"HTML5-A",playerFrame:"unified"===window.globals.themeName?"modern":"classic",publishTimestamp:window.globals.publishTimestamp,lmsPresent:window.globals.lmsPresent,tinCanPresent:window.globals.tinCanPresent,cmi5Present:window.globals.cmi5Present,aoSupport:window.globals.aoSupport,protocol:window.location.protocol.slice(0,-1),productChannel:window.globals.productChannel,publishSource:window.globals.publishSource,cid:window.globals.cid,timeToLoad:e,resumePrompt:n,canDownloadFonts:s,screenResolution:d.formatScreenResolution(),pixelRatio:d.getDevicePixelRatio(),multiLangProject:DS.localizationManager.isMultiLanguageProject(),langCode:DS.localizationManager.getCurrentLangCode(),browserLanguages:window.navigator.languages.join(","),projectLanguages:DS.localizationManager.getLanguages().map((function(t){return t.langCode})).join(","),hasMultiLanguageSource:l.getPath(this.meta,"hasMultiLanguageSource",!1)};i.parentNode.removeChild(i),this.sendMessage("player_course_load",u)},sendMessage:function(t,n){h&&this.hasValidProps&&r.then((function(){e.contentWindow.postMessage({id:i,event:t,properties:n,aid:window.globals.aid},"*")}))}};return d}.call(e,n,e,t))||(t.exports=i)},5179:function(t,e,n){var i;void 0===(i=function(t){"use strict";var e=n(2543),i=n(4966),r=n(5596),o=(n(9134),{callbacks:[],endFrameCallbacks:[],frameRequested:!1,staleFrameRequested:!1,timeStale:!0,staleTime:-1,lastCpuTime:Date.now(),lastEndFrameTime:0,currentTime:0,locks:[],locked:!1,waitingLock:!1,clockOverridden:!1,playbackSpeed:1,overrideClock:function(t){this.clockOverridden=!0,this.frameTimeMs=t,this.currentTime=0},requestAnimationFrame:function(t,e){e?this.endFrameCallbacks.push(t):this.callbacks.push(t),this.frameRequested||(this.frameRequested=!0,this.staleFrameRequested||this.clockOverridden||window.requestAnimationFrame(this.tick.bind(this)),this.staleFrameRequested=!1)},lock:function(){var t=e.uniqueId("lock-");return this.locks.push(t),this.locked=!0,t},unlock:function(t){e.pull(this.locks,t),this.locked=this.locks.length>0,!this.locked&&this.waitingLock&&(this.waitingLock=!1,this.tick())},playbackSpeedUpdated:function(t){this.playbackSpeed=t},startMediaSync:function(t){if(this.mediaInterface!==t&&!(null!=this.mediaInterface&&t.getRemainingTime()<this.mediaInterface.getRemainingTime())){var e=0;null!=this.mediaInterface?e=this.mediaInterface.getTime()-this.lastMediaTime:(e=Date.now()-this.lastCpuTime)>132&&(e=33),this.mediaInterface=t,this.lastMediaTime=this.mediaInterface.getTime()-e}},endMediaSync:function(t){this.mediaInterface===t&&(this.mediaInterface=null)},updateTime:function(){var t=Date.now(),e=t-this.lastCpuTime;if(this.lastCpuTime=t,e>132&&(e=33),null!=this.mediaInterface){var n=this.mediaInterface.getTime(),i=this.mediaInterface.getPlaybackRate();e=(n-this.lastMediaTime)/i,this.lastMediaTime=n}return this.currentTime+=this.clockOverridden?this.frameTimeMs:e*this.playbackSpeed,this.currentTime},requestStaleFrame:function(){this.frameRequested||this.staleFrameRequested||this.clockOverridden||(this.staleFrameRequested=!0,window.requestAnimationFrame(this.tick.bind(this)))},requestEndFrameTick:function(){this.frameRequested||this.clockOverridden||(this.frameRequested=!0,window.requestAnimationFrame(this.tick.bind(this)))},time:function(){return this.timeStale&&(this.requestStaleFrame(),-1===this.staleTime&&(this.staleTime=this.updateTime()),this.frameTime=this.staleTime),this.frameTime},tick:function(){if(this.locked)this.waitingLock=!0;else{var t=this.frameRequested;this.staleFrameRequested=!1,this.frameRequested=!1,this.frameTime=this.updateTime(),this.staleTime=-1,this.timeStale=!1,this.callbacks.length>0&&this.executeCallbacks(),this.endFrameCallbacks.length>0&&(this.currentTime-this.lastEndFrameTime>=33?(this.lastEndFrameTime=this.currentTime,this.executeCallbacks(!0)):this.requestEndFrameTick()),t?this.requestStaleFrame():this.timeStale=!0}},executeCallbacks:function(t){var e,n;t?(e=this.endFrameCallbacks.slice(0),this.endFrameCallbacks=[]):(e=this.callbacks.slice(0),this.callbacks=[]),n=e.length;for(var i=0;i<n;i++)e[i](this.frameTime)}});return r.on([i.detection.VISIBILITY_SHOWN,i.detection.VISIBILITY_HIDDEN].join(" "),o.updateTime.bind(o)),r.on(i.player.PLAYBACK_SPEED_CHANGED,o.playbackSpeedUpdated.bind(o)),o}.call(e,n,e,t))||(t.exports=i)},2239:function(t,e,n){var i;i=function(t){"use strict";var e,i=n(2543),r=n(3410),o=n(4966),a=n(9323),s=n(5596),l=n(9865),u=n(6812),c=l.extend({accessibleTextVar:null,playbackSpeed:1,shorthand:["currentLayout","currentVolume","accessibleTextOn"],subscriptions:(e={},e[o.app.COMPLETE]="onAppComplete",e[o.controlLayout.CHANGED]="onLayoutChanged",e),initialize:function(){var t=this;i.bindAll(this,"setAccessibleTextFromVar"),this.appCompleteDfd=new a.Deferred,this.setVolume(r.DEFAULT_VOLUME),u.device.isDesktop&&!u.os.isMac&&window.addEventListener("keydown",(function(e){"F11"===e.key&&(e.preventDefault(),t.toggleFullScreen())}))},connectVariables:function(t){var e=this,n=t.accessibleTextVar,i=t.fullScreenModeVar;if(null!=n){this.accessibleTextVar=n;var r=this.accessibleTextVar.value();this.accessibleTextOn(r),this.accessibleTextVar.on("change:value",this.setAccessibleTextFromVar),r&&this.onToggleAccessibleText(r)}var o=DS.utils.fullScreen;if(null!=i&&o.isSupported()){var a=this.getPresoEl();this.fullScreenModeVar=i,o.addChangeListener((function(){e.fullScreenModeVar.changeValue(o.getEl()===a)})),this.fullScreenModeVar.on("change:value",(function(){e.fullScreenModeVar.value()?e.enterFullScreen():e.exitFullScreen()}))}},getPresoEl:function(){return document.getElementById(r.els.PRESO)},toggleFullScreen:function(){DS.utils.fullScreen.getEl()!==this.getPresoEl()?this.enterFullScreen():this.exitFullScreen()},enterFullScreen:function(){DS.presentation.isPreview()?s.trigger(o.preview.NOTIFY,"PREVIEW_FULLSCREEN"):u.theme.isClassic||DS.utils.fullScreen.request(this.getPresoEl())},exitFullScreen:function(){DS.utils.fullScreen.exit()},setAccessibleTextFromVar:function(t){this.onToggleAccessibleText(t.value())},getAppCompletePromise:function(){return this.appCompleteDfd.promise()},onAppComplete:function(){this.appCompleteDfd.resolve()},unsetAttrs:function(){return this.set(i.toArray(arguments).reduce((function(t,e){return t[e]=null,t}),{})),this},onLayoutChanged:function(t,e){this.currentLayout(t),this.trigger(o.layout.CHANGED,this,t,e)},setVolume:function(t){this.volumeToggle=!1,this.currentVolume(t),s.trigger(o.volume.CHANGED,t)},getVolume:function(){return this.currentVolume()},onToggleVolume:function(){this.volumeToggle||(this.lastVolume=this.currentVolume()),this.volumeToggle=!this.volumeToggle;var t=this.volumeToggle?0:this.lastVolume;this.currentVolume(t),s.trigger(o.volume.CHANGED,t)},onToggleAccessibleText:function(t){var e=null==t?!this.accessibleTextOn():t;this.accessibleTextOn(e),null!=this.accessibleTextVar&&this.accessibleTextVar.value()!==e?this.accessibleTextVar.changeValue(e):this.trigger(DS.events.player.ACCESSIBLE_TEXT_CHANGED,e)},setPlaybackSpeed:function(t){this.playbackSpeed=t,s.trigger(o.player.PLAYBACK_SPEED_CHANGED,t)},getPlaybackSpeed:function(){return this.playbackSpeed}});return new c}.call(e,n,e,t),void 0===i||(t.exports=i)},2018:function(t,e,n){var i;void 0===(i=function(){"use strict";return window.AudioContext||window.webkitAudioContext||null}.call(e,n,e,t))||(t.exports=i)},4904:function(t,e,n){var i;i=function(t){"use strict";var e,i,r,o=n(2543),a=n(1143),s=n(5179),l=n(4966),u=n(5596),c=n(9850),h=n(6812),d=n(1748),f=n(5597),p=n(8100),v=n(1242).addBodyListener,g=n(5657),m=n(6085),y={},b=window.vInterfaceObject||window,w={mainWindow:null,updateTime:function(){var t=p.getCurrentWindowSlide();return null!=t&&s.tick(),this.getIsPlaying(t)||r},getIsPlaying:function(t){var e=this,n=t.getBaseLayer(),i=t.slideLayers().activeLayers,r=this.isLayerTimelinePlaying(n);return!r&&i.length>0&&(r=i.some((function(t){return e.isLayerTimelinePlaying(t)}))),r},isLayerTimelinePlaying:function(t){return!t.getHasTimelineFinished()&&!t.getIsTimelinePaused()},nextSlide:function(){var t=e.shift();t&&u.trigger(l.request.NEXT_SLIDE,c.prefixWithPlayer(t))},pausePlayer:function(){u.trigger(l.detection.VISIBILITY_HIDDEN)},playPlayer:function(){u.trigger(l.detection.VISIBILITY_SHOWN)}},S={silenceActions:{trigger_next_slide:!1,close_player:!1},initialize:function(t,n){var r=c.parseParams();if("1"===r.automation&&(window.autoSpider=!0,this.silenceActions.trigger_next_slide=!0,this.silenceActions.close_player=!0),window.autoSpider){i=r.frametimems?parseFloat(r.frametimems):33.33,v("mousedown",this.onPlayerClicked.bind(this)),v("touchstart",this.onPlayerClicked.bind(this)),window.g_nWidth=n.display().width(),window.g_nHeight=n.display().height(),"1"===r.overrideclock&&(a.prototype.play=o.noop,s.overrideClock(i),this.clockIsOverridden=!0,u.on(l.video.STATE_CHANGED,this.onVideoEvent.bind(this)));e=o(n.slideMap().slideRefs().where({type:"slide"})).map("id").filter((function(t){return!/^MsgScene|^PromptScene/.test(t)})).tap((function(e){e.forEach((function(e){var n=t.getSlide(c.prefixWithPlayer(e)).get("showAnimationId");null!=n&&(y[n]=e)}))})).tail().value();var b={playerTime:0,type:"dark-spider",AdvanceFrame:function(){return w.updateTime()},AutoUpdateTime:function(){s.tick()},UpdateAutomationTime:function(t){var e=s.frameTimeMs;s.frameTimeMs=t-s.currentTime,s.tick(),s.frameTimeMs=e},TriggerNextSlide:function(){w.nextSlide()},TriggerPause:function(){h.env.is360&&w.pausePlayer()},TriggerPlay:function(){h.env.is360&&w.playPlayer()},HighlightObject:function(t,e){DS.targetModeHelper.highlightObject(t,e)},JumpToLocation:function(t){var e=arguments.length>1&&void 0!==arguments[1]?arguments[1]:"_frame";return o.isArray(t)?m.jumpToPath(t,e):this.JumpToSlide(t,e)},JumpToSlide:function(t){var e=arguments.length>1&&void 0!==arguments[1]?arguments[1]:"_frame",n=DS.presentation.getFlatSlides().find((function(e){return e.id===t}));return null!=n?p.requestSlideForReview(n,e).then((function(){return{target:n.absoluteId}})):Promise.reject("Slide with id '".concat(t,"' not found"))},UpdateTextLibItem:function(t,e,n){g.updateTextItem(t,e,n)},UpdateTranslationsJson:function(t){g.updateTranslationsJson(t)},EnterTargetMode:function(t,e){return DS.targetModeHelper.enterTargetMode(t,e)},CaptureSlideImage:function(){return d.generate()},GetCourseStateData:function(){return f.getState()},GetTargetDuration:function(e){var n=y[e];return n?t.getSlide(c.prefixWithPlayer(n)).getTransitionAnimation().duration():t.getSlide(c.prefixWithPlayer(e)).getBaseLayer().timeline().duration()}};this.getPlayer=function(){return b},o.bindAll(this,"onSlideStarted","onSlideTransition","onNextSlideRequesting","onMainWindowCreated","onEnterFullscreen","onExitFullscreen","onLoaderShown","onLoaderHidden","onTincanStatement","onPlayButtonShown");var S={};S[l.slide.STARTED]=this.onSlideStarted,S[l.slide.TRANSITION_STARTED]=this.onSlideTransition,S[l.layer.TIMELINE_ACTIVATED]=this.onLayerTimelineActivated,S[l.loader.SHOW]=this.onLoaderShown,S[l.loader.HIDE]=this.onLoaderHidden,S[l.window.MAIN_CREATED]=this.onMainWindowCreated,S[l.request.NEXT_SLIDE]=this.onNextSlideRequesting,S[l.presentation.ENTER_FULLSCREEN]=this.onEnterFullscreen,S[l.presentation.EXIT_FULLSCREEN]=this.onExitFullscreen,S[l.startOverlay.READY]=this.onPlayButtonShown,h.env.isRise&&(S[l.tincan.STATEMENT]=this.onTincanStatement),u.on(S)}},onPlayerClicked:function(){this.callIfExists("OnPlayerClicked")},onEnterFullscreen:function(){this.callIfExists("OnEnterFullscreen")},onExitFullscreen:function(){this.callIfExists("OnExitFullscreen")},onMainWindowCreated:function(t){w.mainWindow=t,this.callIfExists("AutomationReady")},onSlideTransition:function(t,e,n){this.callIfExists("OnSlideTransition",t,e,n)},onSlideStarted:function(t){r=!1,this.callIfExists("OnSlideStarted",t)},onMediaStarted:function(t){this.callIfExists("OnMediaStarted",t)},onMediaPaused:function(t){this.callIfExists("OnMediaPaused",t)},onNextSlideRequesting:function(){r=!0,this.callIfExists("OnNextSlideRequesting")},onPlayButtonShown:function(){this.callIfExists("OnPlayButtonShown")},onLoaderShown:function(){this.callIfExists("OnLoaderShown")},onLoaderHidden:function(){this.callIfExists("OnLoaderHidden")},onVideoEvent:function(t,e,n){this.callIfExists("OnVideoEvent",t,e,n)},onTincanStatement:function(t){this.callIfExists("LmsUpdate",t)},onLayerTimelineActivated:function(t){if(t.isBaseLayer()){var e=t.getClosestAncestorByKind("slide").absoluteId;S.onSlideStarted(c.stripPlayer(e))}},callIfExists:function(t){var e=b[t];"function"==typeof e&&e.apply(b,o.tail(arguments))}};return S}.call(e,n,e,t),void 0===i||(t.exports=i)},7920:function(t,e,n){var i,r;i=[n(4574),n(4711)],void 0===(r=function(t,e){t.ajax=e}.apply(e,i))||(t.exports=r)},9807:function(t,e,n){!function(){var t=null;t=n(4574);var i=Array.prototype.slice;function r(t,e){t.prototype[e]=function(){var t=arguments.length?"set":"get",n=i.call(arguments);return n.unshift(e),this[t].apply(this,n)}}t.Model.shorthandify=function(t){if(!(t=t||this.prototype.shorthand))return this;"string"==typeof t&&(t=[t]);for(var e=0,n=t.length;e<n;e++)r(this,t[e]);return this},e.shorthandify=t.Model.shorthandify}()},8909:function(t,e,n){var i;i=function(t){"use strict";var e=n(2543),i=n(4574),r=n(9323),o="Could not fetch model",a={},s=function(t){return e.first(e.last(t.split("/")).split("."))},l=function t(e){return new Promise((function(n,i){DS.connection.requiredAsset(e,DS.connection.lastSlideLoaded,(function(){t(e).then((function(){n()})).catch((function(){i()}))}));var r=document.createElement("script"),o=function(){r.removeEventListener("load",a),r.removeEventListener("error",s),document.head.removeChild(r),r.src="",r=null},a=function(){n(),o(),DS.connection.assetLoaded(e)},s=function(){i(),o(),DS.connection.assetFailed(e)};r.addEventListener("load",a),r.addEventListener("error",s),r.src=e,document.head.appendChild(r)}))},u={origSync:i.sync,scriptSync:function(t,n,i){var u,c=i.url||e.result(n,"url"),h=r.Deferred(),d=h.promise();return c?(u=n.id||s(c),l(c).then((function(){var t=a[u];a[u]=null,i.success(t),h.resolve(t)})).catch((function(t){i.error(o),h.reject(o)})),d):(h.reject("Must provide a url to fetch model"),d)},sync:function(t,e,n){return u["read"===t?"scriptSync":"origSync"].apply(this,arguments)}};return i.sync=u.sync,window.globalProvideData=function(t,e){var n=JSON.parse(e),i="slide"===t?n.id:t;a[i]=n},u.loadFromJson=function(){u.scriptSync=function(t,n,i){var u=i.url||e.result(n,"url"),c=u.replace(".js",".json"),h=r.Deferred(),d=n.id||s(c),f=["paths","data","frame"].includes(d)?d:"slide",p=new XMLHttpRequest;return p.overrideMimeType("application/json"),p.onreadystatechange=function(){if(4===p.readyState&&200===p.status){window.globalProvideData(f,p.responseText.replace(/\\'/g,"'").replace(/\\"/g,'"'));var t=a[d];a[d]=null,i.success(t),h.resolve(t)}else 4===p.readyState&&404===p.status&&l(u).then((function(){var t=a[d];a[d]=null,i.success(t),h.resolve(t)})).catch((function(){i.error(o),h.reject(o)}))},p.open("GET",c,!0),p.send(null),h.promise()}},u}.call(e,n,e,t),void 0===i||(t.exports=i)},1:function(t,e,n){var i;function r(t){return function(t){if(Array.isArray(t))return o(t)}(t)||function(t){if("undefined"!=typeof Symbol&&null!=t[Symbol.iterator]||null!=t["@@iterator"])return Array.from(t)}(t)||function(t,e){if(!t)return;if("string"==typeof t)return o(t,e);var n=Object.prototype.toString.call(t).slice(8,-1);"Object"===n&&t.constructor&&(n=t.constructor.name);if("Map"===n||"Set"===n)return Array.from(t);if("Arguments"===n||/^(?:Ui|I)nt(?:8|16|32)(?:Clamped)?Array$/.test(n))return o(t,e)}(t)||function(){throw new TypeError("Invalid attempt to spread non-iterable instance.\nIn order to be iterable, non-array objects must have a [Symbol.iterator]() method.")}()}function o(t,e){(null==e||e>t.length)&&(e=t.length);for(var n=0,i=new Array(e);n<e;n++)i[n]=t[n];return i}void 0===(i=function(t){"use strict";var e=n(8909),i=n(4966),o=n(5596),a=n(9850),s=n(9323),l=n(2543),u=n(9675),c=n(7912),h=n(9134),d=n(8315),f=n(5582);f=window.captionator;var p,v,g,m=[],y='"Open Sans Full", Helvetica, Arial, sans-serif',b={},w=[],S={},A=!1,E="",T=function(t){return null!=t.captions()},C=function(t){A=t,null!=v&&v.value()!==A?v.changeValue(A):o.trigger(i.captions.ENABLED,A)},x=function(t){var e=t.getCueAsSource();return null!=e&&!l.isEmpty(e.trim())},_={initialize:function(t,e,n){var r=this,a=t.getCaptionData().font;g=null!=a?['"',a,'", ',y].join(""):y,p=e,null!=n?(A=(v=n).value(),v.on("change:value",(function(t){return C(t.value())})),A&&C(A)):A=!1,o.on(i.slide.STARTED,this.checkHasCaptions),o.on(i.layer.PLAYING,this.checkHasCaptions),o.on(i.layer.STACKING_CHANGED,this.checkHasCaptions),o.on(i.captions.ENABLE,C),h.multiLangSupport&&o.on(i.localization.LANGUAGE_UPDATED,(function(t){r.setLangCode(t)}))},syncAfterResume:function(){null!=v&&A!==v.value()&&C(v.value())},toggleCaptioning:function(){A=v.value(),C(!A)},checkHasCaptions:function(){var t=function(){var t=p.getCurrentWindowSlide();if(null!=t&&!t.isMessageSlide()){var e=(b[t.id]||[]).some((function(t){return a.getPath(t,"isMediaVisible")}));o.trigger(e?i.captions.SHOW_BUTTON:i.captions.HIDE_BUTTON)}};DS.flagManager.dropInAcc?requestAnimationFrame(t):t()},isCaptionEnabled:function(){return A},mount:function(t,e){S[t.getAssetId()]&&(null==b[e]&&(b[e]=[]),b[e].push(t))},unmount:function(t,e){var n=l.findIndex(b[e],(function(e){return e.getAssetId()===t.getAssetId()}));-1!==n&&b[e].splice(n,1)},hasCaptions:function(t){return Array.isArray(t)||(t=[t]),t.some((function(t){return null!=S[t]}))},getCaptions:function(t){return S[t]},getCaptionFont:function(){return g},excludeMedia:function(t){-1===w.indexOf(t)&&w.push(t)},includeMedia:function(t){var e=w.indexOf(t);-1!==e&&w.splice(e,1)}};return Object.assign(_,h.multiLangSupport?{prepare:function(t){var e=this;return Promise.all(t.filter(T).map((function(t){var n=DS.utils.resolveAssetUrl(t.captions()),i=t.id;return new Promise((function(t,e){u.load(n,{load:function(){var e=c.getJsAssetValue(n);c.clearAsset(n),e.assetId=i,m[i]=e,t()},error:function(t){e(t)}})})).then((function(){e.setLangCode(d.getCurrentLangCode())}))}))).then((function(){return!1}))},setLangCode:function(t){E=t,S=m.reduce((function(t,e){var n=e.captions.find((function(t){var e=t.langCode;return null==E||e.toLowerCase()===E}));return null!=n&&(t[e.assetId]=f.parseCaptions(decodeURI(n.data)).filter(x)),t}),{}),o.trigger(i.captions.LANGUAGE_UPDATED)}}:{prepare:function(t){return s.after.apply(s,r(t.filter(T).map((function(t){return s.promiseToVow(new Promise((function(n,i){e.scriptSync("read",{id:"caption"},{url:t.captions(),success:function(e){null!=e&&(S[t.id]=f.parseCaptions(decodeURI(e.data)).filter(x))},error:function(t){console.error(t)}}).then((function(){n()})).catch((function(){i()}))})))}))))}}),_}.call(e,n,e,t))||(t.exports=i)},3410:function(t,e,n){var i;void 0===(i=function(t){"use strict";var e=window.globals||{},n=window.location.protocol+"//",i=window.location.host,r=window.location.pathname.split(/\/+/).slice(0,-1).join("/"),o=e.DATA_PATH_BASE+"/html5/data/js",a=n+i+r+e.DATA_PATH_BASE+"/html5/lib/scripts",s=n+i+r+e.DATA_PATH_BASE+"/html5/lib/stylesheets",l={slideLocation:a+"/slides.min.js",frameLocations:{MOBILE:a+"/frame.mobile.min.js",DESKTOP:a+"/frame.desktop.min.js"},cssLocations:{MOBILE:s+"/mobile.min.css",DESKTOP:s+"/desktop.min.css"},player:{},LINE_BREAK_REGEX:/\n|\r/,theme:{},setThemeConstant:function(t,e){l.theme[t]=e},strings:{PROJECT_TITLE:"project-title",RESUME:"resume",RESTART:"restart"},els:{PRESO:"preso",LIB:"lib",MASK_LIB:"mask-library"},docked:{LEFT:"left",RIGHT:"right",NONE:"none"},SVG_HIT:"svgHit",RECT_HIT:"rectHit",GROUP_HIT:"groupHit",SLIDE_HIT:"slideHit",PATH_DELIMITER:".",NODE_DELIMITER:"-",SVG_NODE_PREFIX:"commandset",PRESENTATION_URL:[e.DATA_PATH_BASE,r].join(""),PRESENTATION_DATA_URL:[r,o].join(""),STORY_CONTENT_URL:"story_content/",QUIZ_MAKER_URL:"quiz_content/",PRESENTER_URL:"presentation_content/",PLAYER_PROPS_KEYPATH:"playerProps",DEFAULT_VOLUME:.8,DESKTOP_LOADER_DELAY:200,XAPI_RETRY_INTERVALS_MS:[100,400,400,600,600],LIGHTBOX_SCALAR:.85,UNIFIED_PORTRAIT_UI_SIZE:65,UNIFIED_LANDSCAPE_UI_SIZE:58,UNIFIED_LIGHTBOX_UI_SIZE:50,MOBILE_UI_SIZE:58,DOUBLE_MOBILE_UI_SIZE:116,MOBILE_ANIMATION_DURATION:260,ANIMATION_DURATION:300,MOBILE_WIDTH_MIN:320,MOBILE_360_PHONE_LARGE:380,MOBILE_360_PHONE_MEDIUM:375,MOBILE_360_IMAGE_SCALE_THRESHOLD:1.4,MOBILE_MIN_LANDSCAPE_FULL:314,MOBILE_MIN_LANDSCAPE:250,MOBILE_FONT:"Open Sans Full",XMLNS_XLINK:"http://www.w3.org/1999/xlink",XMLNS_XML:"http://www.w3.org/XML/1998/namespace",XMLNS:"http://www.w3.org/2000/svg",refs:{PLAYER:"_player",FRAME:"_frame",PARENT:"_parent",CURRENT_SLIDE:"_currentSlide",CHILDREN:"_children",SELF:"_this",CHOICES:"choices",STMTS:"statements",PLAYER_VARS:"_playerVars"},varTypes:{STRING:"string",NUM:"number",BOOL:"boolean"},statuses:{CORRECT:"correct",INCORRECT:"incorrect",INCOMPLETE:"incomplete",COMPLETE:"complete",NEUTRAL:"neutral",PASSING:"pass",FAILING:"fail"},reviewResetTypes:{ALL:"all",INCORRECTONLY:"incorrectonly"},dynamicTabEls:{},tabIndices:{SKIP:0,LIGHTBOX_CLOSE:1,SUBMIT_ALL:2,PREV:3,NEXT:4,SUBMIT:5,SIDEBAR:10,SEARCH_RESULTS_TREE_MODE:0,SEARCH_INPUT:1,SEARCH_SUBMIT:2,SEARCH_FILTER:3,SEARCH_NOTES:4,SEARCH_TEXT:5,SEARCH_RESULTS_LIST_MODE:6,SEARCH_CLEAR:17,TIME:39,TOP_TAB_LEFT:30,TOP_TAB_RIGHT:40,VOLUME:50,CAPTIONS:55,PLAYBACK_PLAY:60,PLAYBACK_PROGRESS:65,PLAYBACK_RESET:70},math:{QUARTER_PI:.25*Math.PI,HALF_PI:.5*Math.PI,THREE_QUARTER_PI:.75*Math.PI,TWO_PI:2*Math.PI,TO_RADIANS:Math.PI/180,TO_DEGREES:180/Math.PI},keys:{BACKSPACE:8,TAB:9,ENTER:13,SHIFT:16,CONTROL:17,ALT:18,CAPS_LOCK:20,ESCAPE:27,SPACE:32,PAGE_UP:33,PAGE_DOWN:34,END:35,HOME:36,LEFT:37,UP:38,RIGHT:39,DOWN:40,INSERT:45,DELETE:46,F1:112,F2:113,F3:114,F4:115,F5:116,F6:117,F7:118,F8:119,F9:120,F10:121,F11:122,F12:123,F13:124,F14:125,F15:126},printSettings:{android:{pageW:960,pageStyle:"@page { size: letter landscape; }"},ios:{pageW:670},desktop:{pageW:1056}},TINY_VIDEO:"data:video/mp4;base64, AAAAHGZ0eXBpc29tAAACAGlzb21pc28ybXA0MQAAAAhmcmVlAAAC721kYXQhEAUgpBv/wAAAAAAAAAAAAAAAAAAAAAAAAAAAAAAAAAAAAAAAAAAAAAAAAAAAAAAAAAAAAAAAAAAAAAAAAAAAAAAAAAAAAAAAAAAAAAAAAAAAAAAAAAAAAAAAAAAAAAAAAAAAAAAAAAAAAAAAAAAAAAAAAAAAAAAAAAAAAAAAAAAAAAAAAAAAAAAAAAAAAAAAAAAAAAAAAAAAAAAAAAAAAAAAAAAAAAAAAAAAAAAAAAAAAAAAAAAAAAAAAAAAAAAAAAAAAAAAAAAAAAAAAAAAAAAAAAAAAAAAAAAAAAAAAAAAAAAAAAAAAAAAAAAAAAAAAAAAAAAAAAAAAAAAAAAAAAAAAAAAAAAAAAAAAAAAAAAAAAA3pwAAAAAAAAAAAAAAAAAAAAAAAAAAAAAAAAAAAAAAAAAAAAAAAAAAAAAAAAAAAAAAAAAAAAAAAAAAAAAAAAAAAAAAAAAAAAAAAAAAAAAAAAAAAAAAAAAAAAAAAAAAcCEQBSCkG//AAAAAAAAAAAAAAAAAAAAAAAAAAAAAAAAAAAAAAAAAAAAAAAAAAAAAAAAAAAAAAAAAAAAAAAAAAAAAAAAAAAAAAAAAAAAAAAAAAAAAAAAAAAAAAAAAAAAAAAAAAAAAAAAAAAAAAAAAAAAAAAAAAAAAAAAAAAAAAAAAAAAAAAAAAAAAAAAAAAAAAAAAAAAAAAAAAAAAAAAAAAAAAAAAAAAAAAAAAAAAAAAAAAAAAAAAAAAAAAAAAAAAAAAAAAAAAAAAAAAAAAAAAAAAAAAAAAAAAAAAAAAAAAAAAAAAAAAAAAAAAAAAAAAAAAAAAAAAAAAAAAAAAAAAAAAAAAAAAAAAAAAAAAAAAAAAAAAAADengAAAAAAAAAAAAAAAAAAAAAAAAAAAAAAAAAAAAAAAAAAAAAAAAAAAAAAAAAAAAAAAAAAAAAAAAAAAAAAAAAAAAAAAAAAAAAAAAAAAAAAAAAAAAAAAAAAAAAAAAAAAcAAAAsJtb292AAAAbG12aGQAAAAAAAAAAAAAAAAAAAPoAAAALwABAAABAAAAAAAAAAAAAAAAAQAAAAAAAAAAAAAAAAAAAAEAAAAAAAAAAAAAAAAAAEAAAAAAAAAAAAAAAAAAAAAAAAAAAAAAAAAAAAAAAAADAAAB7HRyYWsAAABcdGtoZAAAAAMAAAAAAAAAAAAAAAIAAAAAAAAALwAAAAAAAAAAAAAAAQEAAAAAAQAAAAAAAAAAAAAAAAAAAAEAAAAAAAAAAAAAAAAAAEAAAAAAAAAAAAAAAAAAACRlZHRzAAAAHGVsc3QAAAAAAAAAAQAAAC8AAAAAAAEAAAAAAWRtZGlhAAAAIG1kaGQAAAAAAAAAAAAAAAAAAKxEAAAIAFXEAAAAAAAtaGRscgAAAAAAAAAAc291bgAAAAAAAAAAAAAAAFNvdW5kSGFuZGxlcgAAAAEPbWluZgAAABBzbWhkAAAAAAAAAAAAAAAkZGluZgAAABxkcmVmAAAAAAAAAAEAAAAMdXJsIAAAAAEAAADTc3RibAAAAGdzdHNkAAAAAAAAAAEAAABXbXA0YQAAAAAAAAABAAAAAAAAAAAAAgAQAAAAAKxEAAAAAAAzZXNkcwAAAAADgICAIgACAASAgIAUQBUAAAAAAfQAAAHz+QWAgIACEhAGgICAAQIAAAAYc3R0cwAAAAAAAAABAAAAAgAABAAAAAAcc3RzYwAAAAAAAAABAAAAAQAAAAIAAAABAAAAHHN0c3oAAAAAAAAAAAAAAAIAAAFzAAABdAAAABRzdGNvAAAAAAAAAAEAAAAsAAAAYnVkdGEAAABabWV0YQAAAAAAAAAhaGRscgAAAAAAAAAAbWRpcmFwcGwAAAAAAAAAAAAAAAAtaWxzdAAAACWpdG9vAAAAHWRhdGEAAAABAAAAAExhdmY1Ni40MC4xMDE=",TINY_AUDIO:"data:audio/mp3;base64,//MgxAAAAANIAAAAAExBTUUzLjk3VVVVVVVVVVVVVVVVVVVVVVVVVVVVVVVVVVVVVVVVVf/zIsQnAAADSAAAAABVVVVVVVVVVVVVVVVVVVVVVVVVVVVVVVVVVVVVVVVVVVVVVVVVVVVV//MgxE8AAANIAAAAAFVVVVVVVVVVVVVVVVVVVVVVVVVVVVVVVVVVVVVVVVVVVVVVVVVVVf/zIMR2AAADSAAAAABVVVVVVVVVVVVVVVVVVVVVVVVVVVVVVVVVVVVVVVVVVVVVVVVVVVX/8yDEnQAAA0gAAAAAVVVVVVVVVVVVVVVVVVVVVVVVVVVVVVVVVVVVVVVVVVVVVVVVVVVVVEFHOWVmMTRlNzg4YzVhNDQ5AAAAAAAAAAAAAAAAAAAAYjZiYWQ3ZjY2NjFkZWZhAAAAAAAAAAAAAAAAAAAAAAAAAAAAAAAAAAAAAAAAAAAAAAAAAAAAAAAAAAAAAAAAAAAAAAAAAAAAAAAAAAAAAAAAAAAAAAAAAAAAAAAAAAA="};return Object.freeze(l),Object.freeze(l.refs),Object.freeze(l.varTypes),Object.freeze(l.statuses),Object.freeze(l.tabIndices),Object.freeze(l.math),Object.freeze(l.keys),l}.call(e,n,e,t))||(t.exports=i)},9232:function(t,e,n){var i;void 0===(i=function(t){"use strict";var e=n(5596),i=n(4966);return{initialize:function(t,e,n){this.debugMode=void 0!==t&&t.get("debugMode"),this.setGlobals(t,e,n)},setGlobals:function(t,e,n){this.debugMode&&(window.presentation=t,window.player=e,window.app=n)},throwError:function(){!0===this.debugMode&&e.trigger(i.player.ERROR)}}}.call(e,n,e,t))||(t.exports=i)},6888:function(t,e,n){var i;function r(t){return r="function"==typeof Symbol&&"symbol"==typeof Symbol.iterator?function(t){return typeof t}:function(t){return t&&"function"==typeof Symbol&&t.constructor===Symbol&&t!==Symbol.prototype?"symbol":typeof t},r(t)}function o(t){return function(t){if(Array.isArray(t))return a(t)}(t)||function(t){if("undefined"!=typeof Symbol&&null!=t[Symbol.iterator]||null!=t["@@iterator"])return Array.from(t)}(t)||function(t,e){if(!t)return;if("string"==typeof t)return a(t,e);var n=Object.prototype.toString.call(t).slice(8,-1);"Object"===n&&t.constructor&&(n=t.constructor.name);if("Map"===n||"Set"===n)return Array.from(t);if("Arguments"===n||/^(?:Ui|I)nt(?:8|16|32)(?:Clamped)?Array$/.test(n))return a(t,e)}(t)||function(){throw new TypeError("Invalid attempt to spread non-iterable instance.\nIn order to be iterable, non-array objects must have a [Symbol.iterator]() method.")}()}function a(t,e){(null==e||e>t.length)&&(e=t.length);for(var n=0,i=new Array(e);n<e;n++)i[n]=t[n];return i}function s(t,e){for(var n=0;n<e.length;n++){var i=e[n];i.enumerable=i.enumerable||!1,i.configurable=!0,"value"in i&&(i.writable=!0),Object.defineProperty(t,(o=i.key,a=void 0,a=function(t,e){if("object"!==r(t)||null===t)return t;var n=t[Symbol.toPrimitive];if(void 0!==n){var i=n.call(t,e||"default");if("object"!==r(i))return i;throw new TypeError("@@toPrimitive must return a primitive value.")}return("string"===e?String:Number)(t)}(o,"string"),"symbol"===r(a)?a:String(a)),i)}var o,a}void 0===(i=function(t){var e=n(2543),i=n(9850),r=n(5596),a=n(3231),l=n(4966),u=n(3155),c=u.formatAuth,h=u.getLockIcon,d=u.buildRefs;return function(){function t(n){!function(t,e){if(!(t instanceof e))throw new TypeError("Cannot call a class as a function")}(this,t),this.windows={},this.props=n,this.props.auth=c(atob(n.param1||""),atob(n.param2||"")),this.endpointLocked=this.props.manualConfiguration&&!e.isEmpty(this.props.endpoint),this.authLocked=this.props.manualConfiguration&&!e.isEmpty(this.props.auth),this.el=document.createElement("div"),a.addClass(this.el,"debug-custom-settings"),this.render(),this.refs=d(this.el),this.addListeners(),this.populateWithQueryString()}var n,u,f;return n=t,(u=[{key:"render",value:function(){this.el.innerHTML='\n        <div class="debug-section" data-ref="settings">\n          <div class="border"></div>\n          <div class="title">Settings</div>\n          <div class="content">\n            <p>\n              <label '.concat(this.endpointLocked?'class="locked"':"",'>Endpoint:<br>\n                <input \n                  tabindex="0"\n                  data-prevent-focus \n                  name="endpoint"\n                  data-ref="endpoint" \n                  type="text" \n                  placeholder="').concat(this.props.endpoint||"",'" \n                  ').concat(this.endpointLocked?"disabled":"","\n                />").concat(h(),"\n              </label>\n            </p>\n            <p>\n              <label ").concat(this.authLocked?'class="locked"':"",'>Auth:<br>\n                <input \n                  tabindex="0"\n                  data-prevent-focus \n                  data-ref="auth"\n                  name="auth"\n                  type="text" \n                  placeholder="').concat(this.props.auth||"",'" \n                  ').concat(this.authLocked?"disabled":"","\n                />").concat(h(),'\n                <button tabindex="0" data-ref="buildAuth" data-prevent-focus class="open-wnd-btn">...</button>\n              </label>\n            </p>  \n            <p>\n              <label>Actor:<br>\n                <textarea tabindex="0" data-ref="actor" type="text" data-prevent-focus rows="6"></textarea>\n                <button tabindex="0" data-ref="buildActor" data-prevent-focus class="open-wnd-btn">...</button>\n              </label>\n            </p>\n            <p>\n              <label>Activity Id:<br>\n                <input \n                  tabindex="0"\n                  data-prevent-focus \n                  data-ref="activityId"\n                  name="activity-id"\n                  type="text" \n                  placeholder="').concat(this.props.activityId,'"\n                />\n              </label>\n            </p>            \n            <p>\n              <label>Registration:<br>\n                <input \n                  tabindex="0"\n                  data-prevent-focus \n                  name="registration"\n                  data-ref="registration" \n                  type="text"\n                />\n              </label>\n            </p>\n          </div>\n        </div>\n        <div class=\'tooltip\' data-ref=\'tooltip\'>Selecting <b>Manual</b> in LRS publish settings overrides querystring values.</div> \n      ')}},{key:"populateWithQueryString",value:function(){var t=this,n=(i.queryStringToObj()||{}).slxapi;null!=n&&(this.endpointLocked&&delete n.endpoint,this.authLocked&&delete n.auth,["endpoint","auth","registration","actor","activityId"].forEach((function(i){var r=n[i];e.isEmpty(r)||(e.isPlainObject(r)?t.refs[i].value=JSON.stringify(r,null,2):t.refs[i].value=r)})),this.onValueChanged())}},{key:"addListeners",value:function(){var t=this;e.bindAll(this,"onValueChanged","onBuildActor","onBuildAuth","showTip","hideTip"),this.refs.buildActor.addEventListener("click",this.onBuildActor),this.refs.buildAuth.addEventListener("click",this.onBuildAuth),o(this.el.querySelectorAll(".lock-icon")).forEach((function(e){e.addEventListener("mouseover",t.showTip),e.addEventListener("mouseout",t.hideTip)})),["activityId","endpoint","auth","actor","registration"].forEach((function(e){null!=t.refs[e]&&(t.refs[e].addEventListener("change",t.onValueChanged),t.refs[e].addEventListener("keyup",t.onValueChanged))}))}},{key:"showTip",value:function(t){var e=this.el.getBoundingClientRect(),n=t.currentTarget.getBoundingClientRect();Object.assign(this.refs.tooltip.style,{opacity:1,top:"".concat(n.top-e.top+(n.bottom-n.top)/2,"px"),left:"".concat(n.left-(e.left+10),"px")})}},{key:"hideTip",value:function(){Object.assign(this.refs.tooltip.style,{opacity:0})}},{key:"openSupportWnd",value:function(t,n,i){var r;null==this.windows[t]?(r=this.createSupportWnd(t,n,i),this.windows[t]=r):(r=this.windows[t]).style.display="block";var o=d(r),a=function(t){i(n.reduce((function(t,e){var n=e.dataref;return t[n]=o[n].value,t}),{})),l()},s=function(t){return l()},l=function(){r.style.display="none",o.ok.removeEventListener("click",a),o.cancel.removeEventListener("click",s)};o.ok.addEventListener("click",a),o.cancel.addEventListener("click",s),o[e.first(n).dataref].focus()}},{key:"createSupportWnd",value:function(t,e,n){var i=document.createElement("div");return a.addClass(i,"debug-build-actor"),i.innerHTML='\n        <div class="panel">\n          '.concat(e.map((function(t){var e=t.name,n=t.dataref;return"\n              <p>\n                <label>".concat(e,'<br>\n                  <input\n                    data-prevent-focus\n                    name="').concat(n,'"\n                    data-ref="').concat(n,'" \n                    type="text"\n                  />\n                </label>\n              </p>')})).join(""),"\n          <p class='button-wrapper'>\n            <button data-prevent-focus data-ref='ok'>OK</button><button data-prevent-focus data-ref='cancel'>Cancel</button>\n          </p>\n        </div>"),this.el.parentElement.appendChild(i),i}},{key:"onBuildAuth",value:function(t){var e=this;this.openSupportWnd("build-auth",[{name:"Key:",dataref:"key"},{name:"Secret:",dataref:"secret"}],(function(t){var n=t.key,i=t.secret;e.updateAuth(n,i)}))}},{key:"onBuildActor",value:function(t){var e=this;this.openSupportWnd("build-actor",[{name:"Learner Name:",dataref:"learnerName"},{name:"Learner Email:",dataref:"learnerEmail"}],(function(t){var n=t.learnerName,i=t.learnerEmail;e.updateActor(n,i)}))}},{key:"updateAuth",value:function(t,n){e.isEmpty(t)&&e.isEmpty(n)||(this.refs.auth.value=c(t,n),this.onValueChanged())}},{key:"updateActor",value:function(t,e){var n={mbox:"mailto:".concat(e),objectType:"Agent",name:t};this.refs.actor.value=JSON.stringify(n,null,2),this.onValueChanged()}},{key:"onValueChanged",value:function(){var t=this,n={};["activityId","endpoint","auth","registration"].forEach((function(i){var r=t.refs[i].value;e.isEmpty(r)||(n[i]=r)}));var i=function(t){try{return JSON.parse(t)}catch(t){return""}}(this.refs.actor.value);e.isEmpty(i)||(n.actor=i),r.trigger(l.debug.lrs.SETTINGS_CHANGED,n)}},{key:"getComponentEl",value:function(){return this.el}}])&&s(n.prototype,u),f&&s(n,f),Object.defineProperty(n,"prototype",{writable:!1}),t}()}.call(e,n,e,t))||(t.exports=i)},9171:function(t,e,n){var i;function r(t){return r="function"==typeof Symbol&&"symbol"==typeof Symbol.iterator?function(t){return typeof t}:function(t){return t&&"function"==typeof Symbol&&t.constructor===Symbol&&t!==Symbol.prototype?"symbol":typeof t},r(t)}function o(t){return function(t){if(Array.isArray(t))return a(t)}(t)||function(t){if("undefined"!=typeof Symbol&&null!=t[Symbol.iterator]||null!=t["@@iterator"])return Array.from(t)}(t)||function(t,e){if(!t)return;if("string"==typeof t)return a(t,e);var n=Object.prototype.toString.call(t).slice(8,-1);"Object"===n&&t.constructor&&(n=t.constructor.name);if("Map"===n||"Set"===n)return Array.from(t);if("Arguments"===n||/^(?:Ui|I)nt(?:8|16|32)(?:Clamped)?Array$/.test(n))return a(t,e)}(t)||function(){throw new TypeError("Invalid attempt to spread non-iterable instance.\nIn order to be iterable, non-array objects must have a [Symbol.iterator]() method.")}()}function a(t,e){(null==e||e>t.length)&&(e=t.length);for(var n=0,i=new Array(e);n<e;n++)i[n]=t[n];return i}function s(t,e){for(var n=0;n<e.length;n++){var i=e[n];i.enumerable=i.enumerable||!1,i.configurable=!0,"value"in i&&(i.writable=!0),Object.defineProperty(t,(o=i.key,a=void 0,a=function(t,e){if("object"!==r(t)||null===t)return t;var n=t[Symbol.toPrimitive];if(void 0!==n){var i=n.call(t,e||"default");if("object"!==r(i))return i;throw new TypeError("@@toPrimitive must return a primitive value.")}return("string"===e?String:Number)(t)}(o,"string"),"symbol"===r(a)?a:String(a)),i)}var o,a}void 0===(i=function(t){var e=n(2543),i=n(5596),r=n(3231),a=n(4966),l=n(3155),u=l.getCopyButton,c=l.buildRefs;return function(){function t(e){!function(t,e){if(!(t instanceof e))throw new TypeError("Cannot call a class as a function")}(this,t),this.type=e,this.el=document.createElement("div"),r.addClass(this.el,"debug-settings"),this.render(),this.refs=c(this.el),this.addListeners()}var n,l,h;return n=t,(l=[{key:"render",value:function(){this.el.innerHTML='\n        <div class="debug-section" data-ref="settings">\n          <div class="border"></div>\n          <div class="title">'.concat(this.type.toUpperCase(),' Settings</div>\n          <div class="content">\n            <p>\n              <label>Endpoint:<br>\n              <input data-ref="endpoint" name="').concat(this.type,'-endpoint" type="text" readonly/></label>').concat(u(),'\n            </p>\n            <p>\n              <label>Auth:<br>\n              <input data-ref="auth" name="').concat(this.type,'-auth" type="text" readonly/></label>').concat(u(),'\n            </p>\n            <p>\n              <label>Actor:<br>\n              <textarea data-ref="actor" name="').concat(this.type,'-actor" type="text" rows="6" readonly></textarea></label>').concat(u(),'\n            </p>\n            <p>\n             <label>Activity Id:<br>\n             <input data-ref="activityId" name="').concat(this.type,'-activity-id" type="text" readonly/></label>').concat(u(),'\n            </p>            \n            <p>\n              <label>Registration:<br>\n              <input data-ref="registration" name="').concat(this.type,'-registration" type="text" readonly/></label>').concat(u(),"\n            </p>\n          </div>\n        </div>          \n      ")}},{key:"addListeners",value:function(){var t=this;e.bindAll(this,"onInitialized","onCopy"),i.on(a.debug[this.type].INITIALIZED,this.onInitialized),i.on(a.debug[this.type].STATEMENT_SENT,this.onStatementSent),i.on(a.debug[this.type].STATEMENT_RESPONSE,this.onStatementResponse),o(this.refs.settings.querySelectorAll(".copy-btn")).forEach((function(e){e.addEventListener("click",t.onCopy)}))}},{key:"onInitialized",value:function(t){var n=this;t=e.pickBy(t,(function(t){return null!=t})),Object.keys(t).forEach((function(i){null!=n.refs[i]&&(e.isPlainObject(t[i])?n.refs[i].value=JSON.stringify(t[i],null,2):n.refs[i].value=t[i])}))}},{key:"onCopy",value:function(t){var e=t.currentTarget;null!=navigator.clipboard?navigator.clipboard.writeText(e.previousSibling.lastChild.value).then((function(t){console.log(t)})):(e.previousSibling.lastChild.focus(),e.previousSibling.lastChild.select(),document.execCommand("copy"))}},{key:"getComponentEl",value:function(){return this.el}}])&&s(n.prototype,l),h&&s(n,h),Object.defineProperty(n,"prototype",{writable:!1}),t}()}.call(e,n,e,t))||(t.exports=i)},5603:function(t,e,n){var i;function r(t){return r="function"==typeof Symbol&&"symbol"==typeof Symbol.iterator?function(t){return typeof t}:function(t){return t&&"function"==typeof Symbol&&t.constructor===Symbol&&t!==Symbol.prototype?"symbol":typeof t},r(t)}function o(t){return function(t){if(Array.isArray(t))return a(t)}(t)||function(t){if("undefined"!=typeof Symbol&&null!=t[Symbol.iterator]||null!=t["@@iterator"])return Array.from(t)}(t)||function(t,e){if(!t)return;if("string"==typeof t)return a(t,e);var n=Object.prototype.toString.call(t).slice(8,-1);"Object"===n&&t.constructor&&(n=t.constructor.name);if("Map"===n||"Set"===n)return Array.from(t);if("Arguments"===n||/^(?:Ui|I)nt(?:8|16|32)(?:Clamped)?Array$/.test(n))return a(t,e)}(t)||function(){throw new TypeError("Invalid attempt to spread non-iterable instance.\nIn order to be iterable, non-array objects must have a [Symbol.iterator]() method.")}()}function a(t,e){(null==e||e>t.length)&&(e=t.length);for(var n=0,i=new Array(e);n<e;n++)i[n]=t[n];return i}function s(t,e){for(var n=0;n<e.length;n++){var i=e[n];i.enumerable=i.enumerable||!1,i.configurable=!0,"value"in i&&(i.writable=!0),Object.defineProperty(t,(o=i.key,a=void 0,a=function(t,e){if("object"!==r(t)||null===t)return t;var n=t[Symbol.toPrimitive];if(void 0!==n){var i=n.call(t,e||"default");if("object"!==r(i))return i;throw new TypeError("@@toPrimitive must return a primitive value.")}return("string"===e?String:Number)(t)}(o,"string"),"symbol"===r(a)?a:String(a)),i)}var o,a}void 0===(i=function(t){var e=n(2543),i=n(5596),r=n(4966),a=n(9850),l=n(3231),u=n(3155),c=u.getCopyButton,h=u.buildRefs,d=u.getLangValue,f=u.getDownloadIcon;return function(){function t(e){!function(t,e){if(!(t instanceof e))throw new TypeError("Cannot call a class as a function")}(this,t),this.type=e,this.el=document.createElement("div"),this.awaitingResponse={},this.render(),this.refs=h(this.el),this.addListeners()}var n,u,p;return n=t,(u=[{key:"render",value:function(){this.el.innerHTML='\n        <div class="debug-section debug-statements">\n          <div class="border"></div>\n          <div class="title">Statements</div>\n          <button class="download" data-ref="downloadAll">'.concat(f(),'</button>\n          <div data-ref="statements" class="content">\n          </div>\n        </div>')}},{key:"addListeners",value:function(){e.bindAll(this,"onStatementSent","onStatementResponse","onError","onDownloadAll"),this.refs.downloadAll.addEventListener("click",this.onDownloadAll),i.on(r.debug[this.type].STATEMENT_SENT,this.onStatementSent),i.on(r.debug[this.type].STATEMENT_RESPONSE,this.onStatementResponse),i.on(r.debug[this.type].ERROR,this.onError)}},{key:"onError",value:function(t){var e=document.createElement("div");l.addClass(e,"statement"),l.addClass(e,"failed"),e.innerHTML='<div class="error">'.concat(t,"</div>"),this.refs.statements.insertAdjacentElement("afterbegin",e)}},{key:"onStatementSent",value:function(t){var e=this.getStatementSummary(t),n=e.actorName,i=e.verbName,r=e.objectName,o=document.createElement("div");l.addClass(o,"statement"),o.innerHTML='\n        <div class="summary">'.concat(n," ").concat(i," ").concat(r,'</div>\n        <div class="error"></div>\n        <div class="details">').concat(JSON.stringify(t,null,2)).concat(c(),"</div>"),this.refs.statements.insertAdjacentElement("afterbegin",o);var a=o.querySelector(".details"),s=o.querySelector(".copy-btn");this.awaitingResponse[t.id]=o,s.addEventListener("click",(function(t){if(null!=navigator.clipboard)navigator.clipboard.writeText(a.innerText).then((function(t){console.log(t)}));else{window.getSelection().removeAllRanges();var e=document.createRange();e.selectNode(a.firstChild),window.getSelection().addRange(e),document.execCommand("copy")}t.stopPropagation()})),o.addEventListener("click",(function(t){t.target!==a&&(l.hasClass(o,"open")?l.removeClass(o,"open"):l.addClass(o,"open"))}))}},{key:"onStatementResponse",value:function(t,e,n){var i=this.awaitingResponse[t];if(null!=i)if(null!=e){n=n||{responseText:"",status:""};var r=i.querySelector(".error"),o="Statement Failed: ".concat(n.responseText," : ").concat(n.status," : error ").concat(e);r.innerText=o,l.addClass(i,"failed")}else l.addClass(i,"success")}},{key:"getStatementSummary",value:function(t){var n=t.actor,i=t.verb,r=t.object,o=["name","mbox","account.name"].find((function(t){return!e.isEmpty(a.getPath(n,t))}));return{actorName:null!=o?a.getPath(n,o):JSON.stringify(n),verbName:null!=i.display?d(i.display):e.last(i.id.split("/")),objectName:null!=r.definition&&null!=r.definition.name?d(r.definition.name):r.id}}},{key:"getComponentEl",value:function(){return this.el}},{key:"onDownloadAll",value:function(){var t=o(this.refs.statements.children).map((function(t){return["summary","error","details"].reduce((function(n,i){var r=t.querySelector(".".concat(i)),o=r&&r.innerText;return e.isEmpty(o)||(n[i]="details"===i?JSON.parse(o):o),n}),{})})).reverse(),n=new Blob([JSON.stringify(t)],{type:"application/json"});if(navigator.msSaveBlob)navigator.msSaveBlob(n,"logs.json");else{var i=document.createElement("a");i.setAttribute("href",URL.createObjectURL(n)),i.setAttribute("download","logs.json"),i.style.display="none",document.body.appendChild(i),i.click(),document.body.removeChild(i)}}}])&&s(n.prototype,u),p&&s(n,p),Object.defineProperty(n,"prototype",{writable:!1}),t}()}.call(e,n,e,t))||(t.exports=i)},9824:function(t,e,n){var i;function r(t){return r="function"==typeof Symbol&&"symbol"==typeof Symbol.iterator?function(t){return typeof t}:function(t){return t&&"function"==typeof Symbol&&t.constructor===Symbol&&t!==Symbol.prototype?"symbol":typeof t},r(t)}function o(t,e){return function(t){if(Array.isArray(t))return t}(t)||function(t,e){var n=null==t?null:"undefined"!=typeof Symbol&&t[Symbol.iterator]||t["@@iterator"];if(null!=n){var i,r,o,a,s=[],l=!0,u=!1;try{if(o=(n=n.call(t)).next,0===e){if(Object(n)!==n)return;l=!1}else for(;!(l=(i=o.call(n)).done)&&(s.push(i.value),s.length!==e);l=!0);}catch(t){u=!0,r=t}finally{try{if(!l&&null!=n.return&&(a=n.return(),Object(a)!==a))return}finally{if(u)throw r}}return s}}(t,e)||s(t,e)||function(){throw new TypeError("Invalid attempt to destructure non-iterable instance.\nIn order to be iterable, non-array objects must have a [Symbol.iterator]() method.")}()}function a(t){return function(t){if(Array.isArray(t))return l(t)}(t)||function(t){if("undefined"!=typeof Symbol&&null!=t[Symbol.iterator]||null!=t["@@iterator"])return Array.from(t)}(t)||s(t)||function(){throw new TypeError("Invalid attempt to spread non-iterable instance.\nIn order to be iterable, non-array objects must have a [Symbol.iterator]() method.")}()}function s(t,e){if(t){if("string"==typeof t)return l(t,e);var n=Object.prototype.toString.call(t).slice(8,-1);return"Object"===n&&t.constructor&&(n=t.constructor.name),"Map"===n||"Set"===n?Array.from(t):"Arguments"===n||/^(?:Ui|I)nt(?:8|16|32)(?:Clamped)?Array$/.test(n)?l(t,e):void 0}}function l(t,e){(null==e||e>t.length)&&(e=t.length);for(var n=0,i=new Array(e);n<e;n++)i[n]=t[n];return i}function u(t,e){for(var n=0;n<e.length;n++){var i=e[n];i.enumerable=i.enumerable||!1,i.configurable=!0,"value"in i&&(i.writable=!0),Object.defineProperty(t,(o=i.key,a=void 0,a=function(t,e){if("object"!==r(t)||null===t)return t;var n=t[Symbol.toPrimitive];if(void 0!==n){var i=n.call(t,e||"default");if("object"!==r(i))return i;throw new TypeError("@@toPrimitive must return a primitive value.")}return("string"===e?String:Number)(t)}(o,"string"),"symbol"===r(a)?a:String(a)),i)}var o,a}void 0===(i=function(t){var e=n(2543),i=n(5596),r=n(3231),s=n(4966),l=n(3155),c=l.getCopyButton,h=l.buildRefs;return function(){function t(){!function(t,e){if(!(t instanceof e))throw new TypeError("Cannot call a class as a function")}(this,t),this.el=document.createElement("div"),r.addClass(this.el,"debug-storyline-launch"),this.render(),this.refs=h(this.el),this.addListeners(),this.updateLaunchLink()}var n,l,d;return n=t,(l=[{key:"render",value:function(){this.el.innerHTML='\n        <div class="debug-section" data-ref="settings">\n          <div class="border"></div>\n          <div class="title">Storyline Launch Link</div>\n          <div class="content">\n            <p>\n             <label>Launch Link:<br>\n             <input \n               data-prevent-focus \n               data-ref="launchLink" \n               name="launch-link" \n               type="text" \n               readonly\n             /></label>'.concat(c(),'\n            </p>\n            <p class="launch">\n              <button data-prevent-focus data-ref="launch">Relaunch</button>\n            </p>            \n          </div>\n        </div>    \n      ')}},{key:"onCopy",value:function(t){var e=t.currentTarget;null!=navigator.clipboard?navigator.clipboard.writeText(e.previousSibling.lastChild.value).then((function(t){console.log(t)})):(e.previousSibling.lastChild.focus(),e.previousSibling.lastChild.select(),document.execCommand("copy"))}},{key:"addListeners",value:function(){var t=this;e.bindAll(this,"updateLaunchLink","relaunch"),i.on(s.debug.lrs.SETTINGS_CHANGED,this.updateLaunchLink),this.refs.launch.addEventListener("click",this.relaunch),a(this.refs.settings.querySelectorAll(".copy-btn")).forEach((function(e){e.addEventListener("click",t.onCopy)}))}},{key:"relaunch",value:function(){var t=this;window.requestAnimationFrame((function(){document.location=t.refs.launchLink.value}))}},{key:"updateLaunchLink",value:function(t){if(e.isEmpty(t))this.refs.launchLink.value=document.location.href;else{var n=o(document.location.href.split("?"),2),i=n[0],r=n[1],a=(void 0===r?"":r).split("&").filter((function(t){return!t.includes("slxapi=")}));a.push("slxapi=".concat(encodeURIComponent(JSON.stringify(t)))),this.refs.launchLink.value="".concat(i,"?").concat(a.join("&"))}}},{key:"getComponentEl",value:function(){return this.el}}])&&u(n.prototype,l),d&&u(n,d),Object.defineProperty(n,"prototype",{writable:!1}),t}()}.call(e,n,e,t))||(t.exports=i)},3155:function(t,e,n){var i;function r(t){return function(t){if(Array.isArray(t))return o(t)}(t)||function(t){if("undefined"!=typeof Symbol&&null!=t[Symbol.iterator]||null!=t["@@iterator"])return Array.from(t)}(t)||function(t,e){if(!t)return;if("string"==typeof t)return o(t,e);var n=Object.prototype.toString.call(t).slice(8,-1);"Object"===n&&t.constructor&&(n=t.constructor.name);if("Map"===n||"Set"===n)return Array.from(t);if("Arguments"===n||/^(?:Ui|I)nt(?:8|16|32)(?:Clamped)?Array$/.test(n))return o(t,e)}(t)||function(){throw new TypeError("Invalid attempt to spread non-iterable instance.\nIn order to be iterable, non-array objects must have a [Symbol.iterator]() method.")}()}function o(t,e){(null==e||e>t.length)&&(e=t.length);for(var n=0,i=new Array(e);n<e;n++)i[n]=t[n];return i}void 0===(i=function(t){var e=n(2543);return{getCopyButton:function(){return'<button data-prevent-focus tabindex="0" class="copy-btn" type="button">\n        <svg viewBox="0 0 19 19" width="19" height="19">\n            <path fill="white" stroke="black" d="M1,1 L1,13 13,13 13,1 1,1 Z"/>\n            <path fill="white" stroke="black" d="M6,6 L6,18 18,18 18,6 6,6 Z"/>\n        </svg>\n    </button>'},buildRefs:function(t){var e={};return r(t.querySelectorAll("[data-ref]")).forEach((function(t){e[t.getAttribute("data-ref")]=t})),e},getLangValue:function(t){return t[Object.keys(t)[0]]},getLockIcon:function(){return'<svg class="lock-icon" viewBox="0 0 28 36" width="28" height="36" >\n      <path d="M26,36 L2,36 C1,36 0,35 0,34 L0,34 L0,19 C0,18 1,17 2,17 L2,17 L3,17 3,10 C3,5 8,0 14,0 19,0 24,5 24,10 L24,10 L24,17 26,17 C26,17 27,18 27,19 L27,19 L27,34 C27,35 26,36 26,36 z M19,11 C19,8 17,5 14,5 10,5 8,8 8,11 L8,11 L8,17 19,17 19,11 19,11 z"/>\n    </svg>'},getDownloadIcon:function(){return'<svg class="download-icon" viewBox="0 0 52 38" width="52" height="38" >\n      <g>\n        <path d="M42,31 L31,31 31,29 42,29 C46,29 50,26 50,22 50,18 46,15 42,15 40,15 38,15 37,17 37,16 37,16 37,16 37,9 32,3 25,3 19,3 13,7 12,13 11,12 11,12 10,12 6,12 3,16 3,21 3,25 6,29 11,29 11,29 11,29 11,29 L11,29 L11,29 21,29 21,31 11,31 C5,31 0,27 0,21 0,15 5,10 10,10 13,4 18,0 25,0 32,0 38,5 40,12 41,12 41,12 42,12 48,12 52,16 52,22 52,27 48,31 42,31 z"/>\n        <path stroke="none" fill="white" d="M21,29 L42,29 C46,29 50,26 50,22 50,18 46,15 42,15 40,15 38,15 37,17 37,16 37,16 37,16 37,9 32,3 25,3 19,3 13,7 12,13 11,12 11,12 10,12 6,12 3,16 3,21 3,25 6,29 11,29 11,29 11,29 11,29 L11,29 L11,29 21,29"/>\n        <path d="M24,20 L28,20 28,33 31,33 26,38 21,33 24,33 z"/>\n      </g>\n    </svg>'},formatAuth:function(t,n){return e.isEmpty(t)&&e.isEmpty(n)?"":"Basic ".concat(btoa("".concat(t,":").concat(n)))}}}.call(e,n,e,t))||(t.exports=i)},4712:function(t,e,n){var i;function r(t,e){return function(t){if(Array.isArray(t))return t}(t)||function(t,e){var n=null==t?null:"undefined"!=typeof Symbol&&t[Symbol.iterator]||t["@@iterator"];if(null!=n){var i,r,o,a,s=[],l=!0,u=!1;try{if(o=(n=n.call(t)).next,0===e){if(Object(n)!==n)return;l=!1}else for(;!(l=(i=o.call(n)).done)&&(s.push(i.value),s.length!==e);l=!0);}catch(t){u=!0,r=t}finally{try{if(!l&&null!=n.return&&(a=n.return(),Object(a)!==a))return}finally{if(u)throw r}}return s}}(t,e)||a(t,e)||function(){throw new TypeError("Invalid attempt to destructure non-iterable instance.\nIn order to be iterable, non-array objects must have a [Symbol.iterator]() method.")}()}function o(t){return function(t){if(Array.isArray(t))return s(t)}(t)||function(t){if("undefined"!=typeof Symbol&&null!=t[Symbol.iterator]||null!=t["@@iterator"])return Array.from(t)}(t)||a(t)||function(){throw new TypeError("Invalid attempt to spread non-iterable instance.\nIn order to be iterable, non-array objects must have a [Symbol.iterator]() method.")}()}function a(t,e){if(t){if("string"==typeof t)return s(t,e);var n=Object.prototype.toString.call(t).slice(8,-1);return"Object"===n&&t.constructor&&(n=t.constructor.name),"Map"===n||"Set"===n?Array.from(t):"Arguments"===n||/^(?:Ui|I)nt(?:8|16|32)(?:Clamped)?Array$/.test(n)?s(t,e):void 0}}function s(t,e){(null==e||e>t.length)&&(e=t.length);for(var n=0,i=new Array(e);n<e;n++)i[n]=t[n];return i}void 0===(i=function(t){var e=n(4307),i=n(6964),a=n(3406),s=n(6812),l=n(3231),u=n(9850),c=n(1242).addWindowListener,h=s.device.isMobile?{up:"touchend",down:"touchstart",move:"touchmove"}:{up:"mouseup",down:"mousedown",move:"mousemove"},d={init:function(t){this.props=t,(this.props.lmsEnabled||this.props.lrsEnabled)&&(this.tabs=[],this.render(),this.buildRefs(),this.addTabs(),this.addListeners(),this.onScrollContentUpdated())},enabled:function(){var t=window.globals,e=t.launchDebug;t.productChannel;return e&&!s.env.isPerpetual},buildRefs:function(){var t=this;this.refs={},o(this.debugWnd.querySelectorAll("[data-ref]")).forEach((function(e){t.refs[e.getAttribute("data-ref")]=e}))},addTabs:function(){this.props.lrsEnabled&&this.addTab("xAPI LRS",e),this.props.lmsEnabled&&this.addTab("xAPI LMS",i),this.props.lrsEnabled&&this.addTab("LRS Tools",a)},addListeners:function(){var t=this;if(["startDrag","dragging","endDrag","closeClicked","minClicked","tabClicked","startResize","resizing","endResize","startScroll","scrolling","endScroll","onScrollWheel","onScrollContentUpdated","orientationChange"].forEach((function(e){t[e]=t[e].bind(t)})),this.refs.titlebar.addEventListener(h.down,this.startDrag),this.refs.resize.addEventListener(h.down,this.startResize),this.refs.scrollbar.addEventListener(h.down,this.startScroll),this.refs.content.addEventListener("wheel",this.onScrollWheel),this.refs.close.addEventListener("click",this.closeClicked),this.refs.minimize.addEventListener("click",this.minClicked),this.tabs.forEach((function(e){e.tabEl.addEventListener("click",t.tabClicked)})),s.deviceView.isMobile&&(c("orientationchange",this.orientationChange),this.orientationChange()),null!=window.ResizeObserver)this.scrollContentObserver=new ResizeObserver((function(){t.frameRequested||(t.frameRequested=!0,window.requestAnimationFrame(t.onScrollContentUpdated))})),this.scrollContentObserver.observe(this.refs.content),this.scrollContentObserver.observe(this.selectedTab.contentEl);else{!function e(){var n=t.refs.content,i=n.clientHeight,r=n.scrollHeight;i===t.lastClientHeight&&r===t.lastScrollHeight||t.onScrollContentUpdated(),window.requestAnimationFrame(e)}()}},orientationChange:function(){var t=window.innerHeight-20,e=window.innerWidth-20;this.refs.window.style.width="".concat(e,"px"),this.refs.window.style.height="".concat(t,"px")},onScrollContentUpdated:function(){this.frameRequested=!1;var t=this.refs.content,e=t.clientHeight,n=t.scrollHeight,i=e/n*e,r=t.scrollTop*(e-i)/(n-e);this.refs.scrollbar.style.height="".concat(i,"px"),this.refs.scrollbar.style.top="".concat(r,"px"),this.refs.scrollbar.style.display=e>=n-10?"none":"block"},updateScrollPosition:function(){var t=this.refs.content,e=t.clientHeight,n=t.scrollHeight,i=this.refs.scrollbar,r=i.offsetTop/(e-i.clientHeight);this.refs.content.scrollTop=(n-e)*r},tabClicked:function(t){var e=this.selectedTab,n=e.tabEl,i=e.contentEl;null!=n&&l.removeClass(n,"selected"),null!=i&&null!=i.parentElement&&(i.parentElement.removeChild(i),this.scrollContentObserver&&this.scrollContentObserver.disconnect(i)),this.selectedTab=this.tabs.find((function(e){return e.tabEl===t.target})),l.addClass(this.selectedTab.tabEl,"selected"),null!=this.selectedTab.contentEl&&(this.refs.content.appendChild(this.selectedTab.contentEl),this.scrollContentObserver&&this.scrollContentObserver.observe(this.selectedTab.contentEl))},onScrollWheel:function(t){var e=parseInt(this.refs.scrollbar.offsetTop)+.1*t.deltaY;e=u.clamp(0,this.refs.content.clientHeight-this.refs.scrollbar.clientHeight,e),this.refs.scrollbar.style.top="".concat(e,"px"),this.updateScrollPosition()},startScroll:function(t){var e=r(t.touches||[t],1)[0],n=this.refs.scrollbar.getBoundingClientRect();this.scrollYOffset=e.pageY-n.top,document.body.addEventListener(h.move,this.scrolling),document.body.addEventListener(h.up,this.endScroll)},scrolling:function(t){var e=this.refs.content.getBoundingClientRect(),n=r(t.touches||[t],1)[0].pageY-e.top-this.scrollYOffset;n=u.clamp(0,this.refs.content.clientHeight-this.refs.scrollbar.clientHeight,n),this.refs.scrollbar.style.top="".concat(n,"px"),this.updateScrollPosition()},endScroll:function(t){document.body.removeEventListener(h.move,this.scrolling),document.body.removeEventListener(h.up,this.endScroll)},startResize:function(t){var e=r(t.touches||[t],1)[0],n=this.refs.resize.getBoundingClientRect();this.resizeOffset={x:e.pageX-n.right,y:e.pageY-n.bottom},l.addClass(this.refs.window,"resizing"),document.body.addEventListener(h.move,this.resizing),document.body.addEventListener(h.up,this.endResize)},resizing:function(t){var e=r(t.touches||[t],1)[0],n=e.pageX-this.refs.window.offsetLeft-this.resizeOffset.x,i=e.pageY-this.refs.window.offsetTop-this.resizeOffset.y;n=Math.max(100,n),i=Math.max(60,i),this.refs.window.style.width="".concat(n,"px"),this.refs.window.style.height="".concat(i,"px")},endResize:function(){l.removeClass(this.refs.window,"resizing"),document.body.removeEventListener(h.move,this.resizing),document.body.removeEventListener(h.up,this.endResize)},closeClicked:function(t){this.refs.window.style.display="none"},minClicked:function(t){l.hasClass(this.refs.window,"minified")?l.removeClass(this.refs.window,"minified"):l.addClass(this.refs.window,"minified")},startDrag:function(t){var e=r(t.touches||[t],1)[0];this.ptStart={x:e.pageX-this.refs.window.offsetLeft,y:e.pageY-this.refs.window.offsetTop},document.body.addEventListener(h.move,this.dragging),document.body.addEventListener(h.up,this.endDrag)},dragging:function(t){var e=r(t.touches||[t],1)[0],n=e.pageX-this.ptStart.x,i=e.pageY-this.ptStart.y;n=Math.max(2,Math.min(window.innerWidth-this.refs.window.clientWidth-4,n)),i=Math.max(2,Math.min(window.innerHeight-this.refs.window.clientHeight-4,i)),this.refs.window.style.left="".concat(n,"px"),this.refs.window.style.top="".concat(i,"px")},endDrag:function(){document.body.removeEventListener(h.move,this.dragging),document.body.removeEventListener(h.up,this.endDrag)},render:function(){this.debugWnd=document.createElement("div"),this.debugWnd.innerHTML='\n      <div class="debug-window" data-ref="window">\n        <div class="titlebar" data-ref="titlebar">\n          <div class="lineA"></div>\n          <div class="close" data-ref="close"></div>\n          <div class="min" data-ref="minimize"></div>\n          <div class="tabs" data-ref="tabs"></div>\n          <div class="lineB"></div>\n        </div>\n        <div class="scroll-wrapper">\n          <div class="scroll-content" data-ref="content"></div>\n          <div class="scrollbar" data-ref="scrollbar"></div>\n        </div>\n        <div class="resize" data-ref="resize">\n          <svg fill="#E7EAED" stroke="darkgrey" viewBox="0 0 18 18" width="18" height="18">\n            <path d="M0,18 L18,0 18,18 0,18 Z"></path>\n            <path stroke="white" d="M1,18 L18,1"></path>\n            <path d="M6,18 L18,6"></path>\n            <path stroke="white" d="M7,18 L18,7"></path>\n            <path d="M12,18 L18,12"></path>\n            <path stroke="white" d="M13,18 L18,13"></path>\n          </svg>\n        </div>\n      </div>',document.body.appendChild(this.debugWnd)},addTab:function(t,e){var n=document.createElement("div");l.addClass(n,"debug-tab"),n.innerText=t,this.refs.tabs.appendChild(n),null!=e&&e.init(this.props),this.tabs.push({tabEl:n,contentEl:e&&e.getComponentEl()}),1===this.tabs.length&&(l.addClass(n,"selected"),this.selectedTab=this.tabs[0],this.refs.content.appendChild(this.selectedTab.contentEl))}};return window.globals.launchDebug?d:{init:function(){},enabled:function(){return!1}}}.call(e,n,e,t))||(t.exports=i)},3406:function(t,e,n){var i;void 0===(i=function(t){var e=n(6888),i=n(9824);return{init:function(t){this.props=t,this.el=document.createElement("div"),this.render()},render:function(){this.el.appendChild(new i(this.props).getComponentEl()),this.el.insertAdjacentElement("afterbegin",new e(this.props).getComponentEl())},getComponentEl:function(){return this.el}}}.call(e,n,e,t))||(t.exports=i)},6964:function(t,e,n){var i;void 0===(i=function(t){var e=n(5603),i=n(9171);return{init:function(){this.el=document.createElement("div"),this.render()},render:function(){this.el.appendChild(new i("lms").getComponentEl()),this.el.appendChild(new e("lms").getComponentEl())},getComponentEl:function(){return this.el}}}.call(e,n,e,t))||(t.exports=i)},4307:function(t,e,n){var i;void 0===(i=function(t){var e=n(5603),i=n(9171);return{init:function(){this.el=document.createElement("div"),this.render()},render:function(){this.el.appendChild(new i("lrs").getComponentEl()),this.el.appendChild(new e("lrs").getComponentEl())},getComponentEl:function(){return this.el}}}.call(e,n,e,t))||(t.exports=i)},2255:function(t,e,n){var i;i=function(t){var e="pending",n="resolved",i="rejected";return function(){var t=this,r=e,o=[],a=[],s=[],l=[];this.resolve=function(){for(var i=arguments.length,a=new Array(i),u=0;u<i;u++)a[u]=arguments[u];return r===e&&(o=a,r=n,s.forEach((function(e){return e.apply(t,a)})),l=s=null),t},this.reject=function(){for(var n=arguments.length,o=new Array(n),u=0;u<n;u++)o[u]=arguments[u];return r===e&&(a=o,r=i,l.forEach((function(e){return e.apply(t,o)})),l=s=null),t},this.state=function(){return r},this.then=function(i){return r===n?i.apply(t,o):r===e&&s.push(i),t},this.catch=function(n){return r===i?n.apply(t,a):r===e&&l.push(n),t},this.always=function(e){return t.then(e).catch(e)};var u={then:this.then,catch:this.catch,always:this.always,state:this.state};this.promise=function(){return u},Object.freeze(this)}}.call(e,n,e,t),void 0===i||(t.exports=i)},6812:function(t,e,n){var i;void 0===(i=function(t){var e,i,r=n(6122),o=n(4966),a=n(5596),s=n(2018),l=n(1242).addWindowListener,u=window.globals&&window.globals.parsedParams||{},c=function(t){return"1"===u[t]},h=c("forcemobile"),d=c("devicepreview"),f=c("phone"),p=c("noframe"),v=c("enableFs"),g=u.videocontrolsfont,m=window.navigator.userAgent.toLowerCase(),y="ActiveXObject"in window||null!=window.MSBlobBuilder,b=window.isMobile.apple.device,w=b?parseInt((/os[x\s]+([0-9]+)_/.exec(m)||/version\/([0-9]+)/.exec(m))[1]):NaN,S=b&&m.indexOf("version")<0,A="file:"===document.location.protocol,E=null!=window.vInterfaceObject&&window.autoSpider,T=E&&h&&d,C=window.top!==window.self,x=C&&function(){try{return!window.top.location.hostname}catch(t){return!0}}(),_=(e=document.createElement("canvas"),i=e.getContext("webgl")||e.getContext("experimental-webgl"),e=null,null!=i),k=window.globals,M=k.deviceView,O=k.themeName,I=window,L=I.isMobile,P=I.isMobile.apple.tablet,D="classic"===O,R="unified"===O,N="perpetual"===window.globals.productChannel,H={device:{isDesktop:L.desktop,isMobile:L.mobile,isPhone:L.phone,isTablet:L.tablet},deviceView:{isDesktop:M.desktop,isMobile:M.mobile,isPhone:M.phone,isTablet:M.tablet,isClassicMobile:D&&M.mobile,isClassicDesktop:D&&M.desktop,isUnifiedMobile:R&&M.mobile,isUnifiedDesktop:R&&M.desktop},theme:{isClassic:D,isUnified:R},os:{isAndroid:window.isMobile.android.device,isIOS:b,iOSVersion:w,isIosPhoneBefore10:L.phone&&w<10,isMac:r.mac},browser:{isWebKit:m.includes("webkit"),isSafariMac:!(!r.mac||!r.safari),isSafari:r.safari,safariVersion:function(){if(r.safari){var t=/\/([\d]+)([.\d]+|[\w\d]+)\ssafari/.exec(m);if(null!==t)return parseInt(t[1])}return NaN}(),isFF:m.includes("firefox"),isChrome:r.chrome,isWebView:S,isUIWebView:S&&!window.indexedDB,isIE:y,isEdge:y&&null==window.msCrypto&&_},env:{is360:E,isDevicePreview:T,isPerpetual:N,isMobilePreview:h,isPhonePreview:T&&f,isRise:null!=window.vInterfaceObject&&window.vInterfaceObject.isRise,isInIframe:C,isXOriginIframe:x,isWebObject:/(\?|&)wo=1(&|$)/.test(window.location.search),isFileProtocol:A,enableFs:v&&T&&!f,hideFrame:p,videoControlsFont:null!=g&&"'".concat(window.decodeURIComponent(g),"'")},capabilities:{hasAudioApi:s&&(!A||L.mobile),isMemoryDeficientDevice:P&&(768===screen.height||768===screen.width)},orientation:{forceHideWarning:!1,prev:null}},V=H.os.isAndroid?function(){var t=window.screen,e=t.width,n=t.height>e?"portrait":"landscape",i=H.orientation;i.forceHideWarning=i.value!==n}:function(){},j=function(){var t=H.orientation;t.value=window.innerWidth>window.innerHeight?"landscape":"portrait",H.innerHeight=window.innerHeight,H.innerWidth=window.innerWidth,V(),(t.value!==t.prev||H.forceHideWarning)&&(document.body.classList.add("orientation-changing"),"portrait"===t.value?(document.body.classList.remove("is-landscape"),document.body.classList.add("is-portrait"),t.isPortrait=!0,t.isLandscape=!1):(document.body.classList.add("is-landscape"),document.body.classList.remove("is-portrait"),t.isPortrait=!1,t.isLandscape=!0),a.trigger(o.detection.ORIENTATION_CHANGE,{orientation:t.value}),t.prev=t.value,requestAnimationFrame((function(){requestAnimationFrame((function(){document.body.classList.remove("orientation-changing")}))})))};if(H.device.isMobile&&H.env.isInIframe){document.body.style.position="fixed";var F=function(){document.body.style.width=window.innerWidth+"px",document.body.style.height=window.innerHeight+"px"};l("resize",F),F()}return H.isRise&&(document.body.classList.add("is-rise"),document.body.styles.background="transparent"),H.isMobile&&!H.theme.isUnified&&document.getElementById("preso").setAttribute("class",""),j(),l("orientationchange",j),H}.call(e,n,e,t))||(t.exports=i)},3231:function(t,e,n){var i;function r(t){return function(t){if(Array.isArray(t))return o(t)}(t)||function(t){if("undefined"!=typeof Symbol&&null!=t[Symbol.iterator]||null!=t["@@iterator"])return Array.from(t)}(t)||function(t,e){if(!t)return;if("string"==typeof t)return o(t,e);var n=Object.prototype.toString.call(t).slice(8,-1);"Object"===n&&t.constructor&&(n=t.constructor.name);if("Map"===n||"Set"===n)return Array.from(t);if("Arguments"===n||/^(?:Ui|I)nt(?:8|16|32)(?:Clamped)?Array$/.test(n))return o(t,e)}(t)||function(){throw new TypeError("Invalid attempt to spread non-iterable instance.\nIn order to be iterable, non-array objects must have a [Symbol.iterator]() method.")}()}function o(t,e){(null==e||e>t.length)&&(e=t.length);for(var n=0,i=new Array(e);n<e;n++)i[n]=t[n];return i}void 0===(i=function(t){"use strict";var e=n(2543),i=n(9850),o=(n(8139),n(3410)),a=n(1497),s=n(1242).addBodyListener,l=function(t,e,n){t.removeEventListener(e,n)},u=function(t){return 1===t.nodeType},c=function(t,e,n){var r=[];for(e=e||i.alwaysTrue;t&&u(t)&&(r.push(t),null==n||!n(t));)t=t.parentNode;return r.slice(1).filter(e)},h=function(t,e){return S.closest(t,(function(t){return S.hasClass(t,e)}))},d=function(t,e){return!!h(t,e)},f=function(t,e){return e.tagName.toLowerCase()===t.toLowerCase()},p=function(t){return null==t?"":e.isString(t)?t.replace(/&/g,"&amp;").replace(/</g,"&lt;").replace(/>/g,"&gt;").replace(/"/g,"&quot;").replace(/'/g,"&apos;"):t},v=function(t,e){if(null!=t.classList)return t.classList.contains(e);var n=t.getAttribute("class");return null!=n&&n.split(/[ ,]+/).includes(e)},g=function(t,n){if(null!=t.classList)t.classList.remove(n);else{var i=t.getAttribute("class").split(/[ ,]+/);t.setAttribute("class",e.without(i,n).join(" "))}},m=function(t,e){if(null!=t.classList)t.classList.add(e);else{var n=t.getAttribute("class").split(/[ ,]+/);n.includes(e)||n.push(e),t.setAttribute("class",n.join(" "))}},y=["date","datetime-local","email","month","number","password","search","tel","text","time","url","week"],b=function(t,n,i){var r=["<",t];return n&&e.isPlainObject(n)&&e.forOwn(n,(function(t,e){r.push(" ",e,'="',p(t),'"')}),r),r.push(!0===i||!0===n?" />":">"),r.join("")},w=e.partialRight((function(t,e,n){return t.classList.add(e),setTimeout((function(){t.classList.remove(e)}),n)}),"button-tapped",o.MOBILE_ANIMATION_DURATION),S={on:function(t,n,i,r){return t.addEventListener(n,i,!!r),e.partial(l,t,n,i)},off:l,parentNodesOf:c,closest:function(t,e,n){return(e=e||i.alwaysTrue)(t)?t:c(t,e,n)[0]},isNodeOfType:f,isInput:function(t){return null!=t&&(f("input",t)&&function(t){return y.some((function(e){return t.type===e}))}(t)||f("textarea",t))},isLink:e.partial(f,"a"),isVideoNode:e.partial(f,"video"),isIconNode:function(t){return v(t,"svg-icon-wrapper")},isSlideObject:function(t){return v(t,"slide-object")},selectAllByRef:function(t,n){r(n.querySelectorAll("[data-ref]")).forEach((function(n){var i=n.classList||n.getAttribute("class").split(),r=e.first(i);null!=r&&(t[e.camelCase(r)+"El"]=n)}))},setAttributes:function(t,n){return e.forOwn(n,(function(e,n){t.setAttribute(n,e)})),t},setStyles:function(t,n){return e.forOwn(n,(function(e,n){t.style[n]=e})),t},getScrollRecommendation:function(t,e){var n=e.getBoundingClientRect(),i=t.getBoundingClientRect();return n.height>i.height||i.top>n.top?t.scrollTop-(i.top-n.top):i.bottom<n.bottom?t.scrollTop+(n.bottom-i.bottom):-1},resizeToFit:function(t,n,r,o){var a=!!e.isFinite(r)&&n.length>r,s=t.getBoundingClientRect().width,l=s,u=0,c=l/n.length;o=o||0,e(n).map((function(t,e){t.style.width="";var n=t.getBoundingClientRect().width+o;return u+=n,{el:t,width:n}})).sortBy("width").forEach((function(t,e){var r=e+1,h=Math.min(t.width,c);u>s?(t.el.style.width=i.pxify(h-o),c=(l-=h)/(n.length-r)):a&&(t.el.style.width=i.pxify(t.width+(l-u)/n.length))}))},hasClass:v,addClass:m,removeClass:g,toggleClasses:function(t,e,n,i){var r=i?[m,g]:[g,m];r[0](t,e),r[1](t,n)},writeNode:b,writeCloseNode:function(t){return b(t).replace("<","</")},tappedClass:w,trigger:function(t,n,i){if(i=i||{ignoreDisabled:!0},null!=t){var r=function(t,n){var i=document.createEvent("Event");return i.initEvent(t,!0,!0),e.defaults(i,n),i}(n);return i.ignoreDisabled&&t.disabled||t.dispatchEvent(r),r}},getParentFrame:function(){try{for(var t,e=window.parent.document.getElementsByTagName("iframe"),n=e.length,i=0;i<n;i++)if((t=e[i]).contentDocument===document)return t}catch(t){}},getParentWithClass:h,isWithin:d,isWithinSlide:function(t){return d(t,"slide")},isWithinShadowDom:function(t){return d(t,"acc-shadow-dom")},mapShadowToModel:function(t){if(null==t)return null;var e=t;if(S.isWithinShadowDom(e)){for(;null!==e&&null==e.dataset.represents;)e=e.parentElement;return null==e?null:a.resolvePath(e.dataset.represents)}return null},xmlEncodeValue:p,updateMousePosition:function(t){null!=t.pageX&&null!=t.pageY&&(S.mouseX=t.pageX,S.mouseY=t.pageY)},mouseX:0,mouseY:0};return s("mousemove",(function(t){S.updateMousePosition(t)})),s("touchstart",(function(t){t.touches&&t.touches.length>0&&(S.mouseX=t.touches[0].pageX,S.mouseY=t.touches[0].pageY)}),!0),S}.call(e,n,e,t))||(t.exports=i)},8770:function(t,e,n){var i;i=function(t){"use strict";var e=n(2543),i=n(9232),r=e.curry((function(t,n,i,r){t([n,"::",i," - ",e.slice(arguments,3).join(" ")].join(""))}),4);return{throwFatal:r((function(t){throw new Error(t)})),throwError:r((function(t){var e=i.debugMode?"error":"warn";console[e](t),i.throwError()})),throwErrorSoft:r((function(t){i.debugMode&&console.warn(t)})),warn:r((function(t){console.warn(t)})),backtick:function(t){return["`",t,"`"].join("")}}}.call(e,n,e,t),void 0===i||(t.exports=i)},4966:function(t,e,n){var i;void 0===(i=function(t){"use strict";var e={ds:{FRAME_DATA_LOADED:"ds:frameLoaded",PRESO_LOADED:"ds:presoLoaded",PRESO_READY:"ds:presoReady"},actionlink:{EVENT:"actionlink:event",VIEWED:"actionlink:viewed"},animation:{CREATED:"animation:created",DESTROYED:"animation:destroyed"},app:{COMPLETE:"app:complete",BRANDING_COLOR:"app:brandingColor",PRESENTATION_POSITION:"app:presentationPosition",SHOW_LOADER:"app:showLoader",HIDE_LOADER:"app:hideLoader"},audioClip:{ENDED:"audioClip:ended",TIME_UPDATE:"audioClip:timeUpdate"},backgroundAudio:{CONTROL:"backgroundAudio:control",SWITCH_PLAYLIST:"backgroundAudio:switchPlaylist",TOGGLE:"backgroundAudio:toggle",HAS_TOGGLED:"backgroundAudio:hasToggled"},captions:{SHOW_BUTTON:"captions:showbutton",HIDE_BUTTON:"captions:hidebutton",ENABLED:"captions:enabled",ENABLE:"captions:enable",ADD:"captions:add",REMOVE:"captions:remove",LANGUAGE_UPDATED:"captions:languageUpdated"},ccOptions:{CHANGED:"ccoptions:changed"},controlLayout:{CHANGED:"controllayout:changed",UPDATE:"controlLayout:update"},controlOptions:{CHANGED:"controlOptions:changed",RESET:"controlOptions:reset"},course:{COMPLETED:"course:completed",VIEWED:"course:viewed",MANUALLY_COMPLETED:"course:manuallyCompleted",SEND_XAPI_STATEMENT:"course:sendXApiStatement",AUDIO_START:"course:audioStart",ANY_SOUND_STARTED:"course:anySoundStarted",ALL_SOUNDS_STOPPED:"course:allSoundsStopped",ANY_VIDEO_STARTED:"course:anyVideoStarted",ALL_VIDEOS_STOPPED:"course:allVideosStopped",ANY_MEDIA_STARTED:"course:anyMediaStarted",ALL_MEDIA_STOPPED:"course:allMediaStopped",PAUSED:"course:paused",PLAYING:"course:playing"},customlink:{EVENT:"customlink:event"},currTimeline:{TICK:"currTimeline:tick"},data:{INITIALIZED:"data:initialized",UPDATED:"data:updated"},debug:{lms:{INITIALIZED:"debug:lms:initialized",STATEMENT_SENT:"debug:lms:statement:sent",STATEMENT_RESPONSE:"debug:lms:statement:response"},lrs:{INITIALIZED:"debug:lrs:initialized",STATEMENT_SENT:"debug:lrs:statement:sent",STATEMENT_RESPONSE:"debug:lrs:statement:response",SETTINGS_CHANGED:"debug:lrs:settings:changed",ERROR:"debug:lrs:error"}},detection:{VISIBILITY_HIDDEN:"detection:visibilityhidden",VISIBILITY_SHOWN:"detection:visibilityshown",ORIENTATION_CHANGE:"detection:orientationChange"},draw:{RESET:"draw:reset",RESET_COMPLETE:"draw:resetcomplete",EXIT:"draw:exit"},error:{INTERFACE:"error:interface"},frame:{LAYOUT_READY:"frame:layoutReady",REFLOW:"frame:reflow",MODEL_READY:"frame:modelReady",SCALE:"frame:scale",RESIZE:"frame:resize",FONT_SCALE:"font:scale",SHOW_TAB_ITEM:"frame:showFrameItem",LOCALIZATION_UPDATED:"frame:localizationUpdated"},frameModel:{LAYOUT_CHANGED:"frameData:layoutChanged",CHROMELESS_CHANGED:"frameData:chromelessChanged",BLOCKED_CHANGED:"frameData:blockedChanged"},localization:{LANGUAGE_UPDATED:"localization:languageUpdated",TABLE_LOADED:"localization:tableLoaded",REVIEW_STRING_UPDATED:"localization:reviewStringUpdated",REVIEW_FRAME_UPDATED:"localization:reviewFrameUpdated",REVIEW_PROPERTY_UPDATED:"localization:reviewPropertyUpdated",CREATE_REVIEW_SLIDE:"localization:createReviewSlide"},glossary:{UPDATE:"glossary:update",REFRESH_VIEW:"glossary:refreshView"},hamburger:{TOGGLE:"hamburger:toggle"},interaction:{EVALUATED:"interaction:evaluated",VIEWED:"interaction:viewed"},keyManager:{FRAME_CONTROL_KEY:"keyManager:frameControlKey"},layer:{HIDDEN:"hidden",HIDE_OTHER_LAYERS:"hideOtherLayers",STACKING_CHANGED:"layer:stackingChanged",ACTIVATED:"activated",TIMELINE_ACTIVATED:"layer:timelineActivated",PAUSE_TIMELINE:"layer:pauseTimeline",PLAYING:"layer:playing",DIALOG_SHOWN:"layer:dialogShown",DIALOG_HIDDEN:"layer:dialogHidden",HIDE_OR_SHOW:"layer:hideOrShow"},layout:{CHANGED:"layout:changed"},loader:{MUTE:"loader:mute",UNMUTE:"loader:unmute",HIDE:"loader:hide",SHOW:"loader:show",SILENCE:"loader:silence",REMOVE_TITLE:"loader:removeTitle"},main:{PREPARE_AUDIO:"main:prepareAudio"},media:{CURRENT_TIME:"media:currentTime"},menuLinksListItem:{ITEM_SELECTED:"menuLinksListItem:itemSelected",TOGGLE:"menuLinksListItem:toggle"},messageWindow:{SHOWN:"messageWindow:shown"},mobile:{PRESENTATION_VISIBLE:"mobileChromeKiller:presentationVisible",ENTER_THUMB_VIEW:"mobileStartOverlay:enterThumbView",EXIT_THUMB_VIEW:"mobileStartOverlay:exitThumbView",MENU_OPEN:"uiMobile:menuOpen",OUTLINE_SHOWN:"panelsMobile:outlineShown",NOTES_SHOWN:"panelsMobile:notesShown"},navcontrols:{CHANGED:"navcontrols:changed"},navData:{UPDATE:"navData:update",REFRESH_VIEW:"navData:refreshView",SELECT_FIRST_SLIDE_LINK:"navData:selectFirstSlideLink"},player:{RESET:"player:reset",CLOSING:"player:closing",ERROR:"player:error",MENU_OPTIONS:"player:menuOptions",ENABLE_KEYBOARD_SHORTCUTS:"player:enableKeyboardShortcuts",INITIALIZED:"player:initialized",ACCESSIBLE_TEXT_CHANGED:"player:accessibleTextChanged",TOGGLE_PLAYBACK:"player:togglePlayback",SEEK:"player:seek",PLAYBACK_SPEED_CHANGED:"player:playbackSpeedChanged"},popup:{SHOW:"popup:show",HIDE:"popup:hide",TOGGLE:"popup:toggle",EMAIL:"popup:email"},presentation:{ENTER_FULLSCREEN:"presentation:enterFullscreen",EXIT_FULLSCREEN:"presentation:exitFullscreen",ON_OBJECT_EVENT:"presentation:onobjectevent",ON_BEFORE_SLIDE_JUMP:"presentation:onbeforeslidejump"},preview:{NOTIFY:"preview:notify"},quiz:{INTERACTION_ANSWERED:"quiz:interactionAnswered",COMPLETED:"quiz:completed",RETRIED:"quiz:retried"},renderTree:{DESTROYED:"renderTree:destroyed"},request:{START:"start:requesting",NEXT_SLIDE:"nextSlide:requesting",PREV_SLIDE:"prevSlide:requesting",NEXT_DRAW_SLIDE:"nextDrawSlide:requesting",PREV_HISTORY_GROUP:"prevHistoryGroup:requesting"},resources:{LINK_CLICKED:"resources:linkClicked",UPDATE_DESCRIPTION:"resources:updateDescription",UPDATE:"resources:update",REFRESH_VIEW:"resources:refreshView"},resume:{SET_DATA:"resume:setdata",RESET:"resume:reset",APPLIED:"resume:applied",COMPLETE:"resume:complete",RESET_DATA:"resume:resetData",COURSE_SETTING_UPDATED:"resume:courseSettingUpdated"},scheme:{CHANGED:"scheme:changed"},search:{START:"search:start",CLEAR:"search:clear",BLUR:"search:blur",SHOW:"search:show",UPDATE_PANEL:"search:updatePanel"},sidebar:{ACTIVE_TAB_SET:"sidebar:activeTabSet",SHOW_SEARCH:"sidebar:showSearch",HIDE_SEARCH:"sidebar:hideSearch",RESIZING:"sidebar:resizing",FORCE_OPEN:"sidebar:forceOpen",OPEN:"sidebar:open",CLOSE:"sidebar:close"},playbackControls:{TIMELINE_CHANGED:"playbackControls:timelineChanged"},skipNav:{FOCUSED:"skipNav:focused"},slide:{WILL_CHANGE:"slide:willChange",JUMPING:"slide:jumping",CHANGE:"change:slides",READY:"slide:ready",STARTED:"slide:started",VIEWED:"slide:viewed",TRANSITION_STARTED:"slide:transitionStarted",ON_TRANSITION_IN:"slide:ontransitionin",CURRENT_TIMELINE:"slide:currentTimeline",PAUSE_TIMELINE:"slide:pauseTimeline",PLAY_TIMELINE:"slide:playTimeline",HAS_MOUNTED:"slide:hasMounted",HAS_CHANGED:"slide:hasChanged",ALL_TIMELINES_COMPLETE:"slide:allTimelinesComplete",ARIA_TOGGLE:"slide:ariaToggle",SLIDE_NUMBERS_UPDATED:"slide:slideNumbersUpdated",ZOOMED:"slide:zoomed",PREVENT_SWIPE:"slide:preventSwipe",ALLOW_SWIPE:"slide:allowSwipe",SCALE_COMPLETE:"slide:scaleComplete",TEARDOWN:"slide:tearDown"},slideWindow:{CLEAR_HISTORY:"slideWindow:clearHistory"},slideContainer:{POSITIONED:"slideContainer:positioned"},slideObject:{FOCUS:"slideobject:focus",TRANSFORM_DIRTY:"slideobject:transformdirty",TOGGLE_VISIBILITY:"slideobject:toggleVisibility",ON_TRANSITION_IN:"ontransitionin"},startOverlay:{READY:"startOverlay:ready"},status:{UPDATED:"status:updated"},strings:{UPDATE_STRINGS:"strings:updateStrings"},swipe:{CHANGED:"swipe:changed"},tab:{SHOW:"tab:show",HIDE:"tab:hide"},tabLink:{SHOW_PANEL:"tabLink:showPanel",PANEL_SHOWN:"tabLink:panelShown",HIDE_PANEL:"tabLink:hidePanel"},textItem:{MOUSEOVER:"textItem.mouseover",MOUSEDOWN:"textItem.mousedown",MOUSEOUT:"textItem.mouseout"},threeSixtyImage:{EDIT_MODE_CHANGED:"threeSixtyImage:editModeChanged",EDITOR_SETTINGS_CHANGED:"threeSixtyImage:editorSettingsChanged",SELECTED_MARKER_CHANGED:"threeSixtyImage:selectedMarkerChanged",MARKER_UPDATED:"threeSixtyImage:markerUpdated",UN_PUSH_LABEL:"threeSixtyImage:unPushLabel",PUSH_UP_BY_LABEL:"threeSixtyImage:pushUpByLabel",PUSH_DOWN_BY_LABEL:"threeSixtyImage:pushDownByLabel",APPLY_RESUME_DATA:"threeSixtyImage:applyResumeData",RESET_VIEW:"threeSixtyImage:resetView",UPDATE_RESUME_PROPS:"threeSixtyImage:updateResumeProps",READY:"threeSixtyImage:ready",RESIZED:"threeSixtyImage:resize",MEDIA_CLOSED:"threeSixtyImage:mediaClosed",MEDIA_TOGGLE_PLAY:"threeSixtyImage:mediaTogglePlay",MEDIA_RESTART:"threeSixtyImage:mediaRestart"},timeline:{PLAYING:"timeline:playing",PAUSED:"timeline:paused",BEFORE_RESET:"timeline:beforereset",RESET:"timeline:reset",TICK:"timeline:tick",ENDED:"timeline:ended",COMPLETE:"timeline:complete",BEFORE_SEEK_UPDATE:"timeline:beforeSeekUpdate",AFTER_SEEK_UPDATE:"timeline:afterSeekUpdate",SEEK_START:"timeline:seekStart",SEEK_END:"timeline:seekEnd",CHANGED:"timeline:changed",CURRENT_TIMELINE:"timeline:currentTimeline"},timer:{SHOW:"timer:show",HIDE:"timer:hide",SHOWN:"timer:shown",HIDDEN:"timer:hidden",COMPLETE:"timer:complete"},tincan:{STATEMENT:"tincan:statement"},topbar:{CLOSED_SIDEBAR:"topbar:closedSidebar",OPENED_SIDEBAR:"topbar:openedSidebar"},topEllipsesPanel:{HIDE:"topEllipsesPanel:hide",PANEL_SHOWN:"topEllipsesPanel:panelShown",HIDE_PANEL:"topEllipsesPanel:hidePanel"},topTabs:{OPEN_DROPDOWN:"topTabs:openDropDown",OPEN_PANEL:"topTabs:openPanel"},topTabsItem:{ACTIVATE:"topTabsItem:activate",HIDE:"topTabsItem:hide"},touchHelper:{TOUCH_START:"touchHelper:touchStart"},transcript:{CHANGED:"transcript:changed",REFRESH_VIEW:"transcript:refeshView"},tween:{UPDATE:"tween:update"},variable:{CHANGED:"variable:changed",REFRESH_VIEW:"variable:refreshView"},video:{STATE_CHANGED:"video:stateChanged",PIP_MODE_CHANGED:"video:pipModeChanged",CHANGE_TRANSCRIPT_TRACK:"video:changeTranscriptTrack"},videoManager:{PLAY:"videoManager:play",PAUSE:"videoManager:pause"},utilityWindow:{WINDOW_TOGGLED:"utilityWindow:windowToggled",TOGGLE_WINDOW:"utilityWindow:toggleWindow",DOCKED:"utilityWindow:docked"},elso:{TOGGLE_EXPANDED:"elso:toggleExpanded",SHOW_CONTENT_START:"elso:showContentStart",HIDE_CONTENT_COMPLETE:"elso:hideContentCompelete"},volume:{CHANGED:"volume:changed",CHANGE_CURRENT:"change:currentVolume"},window:{CLOSING:"window:closing",CLOSED:"window:closed",CREATED:"window:created",OPEN_EXTERNAL:"externalWindow:open",MAIN_CREATED:"mainWindow:created",MAIN_CHANGED:"mainWindow:slideChanged",SCALE:"window:scale",AFTER_SCALE:"window:afterScale",STACKING_CHANGED:"window:stackingChanged",ZOOM_MODE_CHANGED:"window:zoomModeChanged"},windowManager:{CREATED:"windowManager:created",TOP_MOST_CHANGED:"windowManager:topMostChanged"}};return Object.freeze(e),Object.freeze(e.actionlink),Object.freeze(e.animation),Object.freeze(e.app),Object.freeze(e.audioClip),Object.freeze(e.captions),Object.freeze(e.controlLayout),Object.freeze(e.course),Object.freeze(e.customlink),Object.freeze(e.data),Object.freeze(e.debug),Object.freeze(e.detection),Object.freeze(e.draw),Object.freeze(e.error),Object.freeze(e.hamburger),Object.freeze(e.interaction),Object.freeze(e.keyManager),Object.freeze(e.layer),Object.freeze(e.layout),Object.freeze(e.loader),Object.freeze(e.media),Object.freeze(e.menuLinksListItem),Object.freeze(e.mobile),Object.freeze(e.navcontrols),Object.freeze(e.player),Object.freeze(e.popup),Object.freeze(e.presentation),Object.freeze(e.preview),Object.freeze(e.quiz),Object.freeze(e.request),Object.freeze(e.resources),Object.freeze(e.resume),Object.freeze(e.scheme),Object.freeze(e.search),Object.freeze(e.sidebar),Object.freeze(e.slide),Object.freeze(e.slideContainer),Object.freeze(e.status),Object.freeze(e.swipe),Object.freeze(e.timeline),Object.freeze(e.timer),Object.freeze(e.topbar),Object.freeze(e.topTabsItem),Object.freeze(e.tween),Object.freeze(e.variable),Object.freeze(e.volume),Object.freeze(e.window),Object.freeze(e.windowManager),e}.call(e,n,e,t))||(t.exports=i)},9275:function(t,e,n){var i;void 0===(i=function(t){"use strict";var e=n(2543),i=n(4574),r=n(2214),o=e.partialRight(e.omit,"mixins"),a=i.Model.extend,s=function(t,n){var i;return t=t||{},e.isArray(t)||(t=[t]),t=t.filter(e.isPlainObject),(i=e.extend.apply(e,t.map(o))).mixins=e(t).map("mixins").unshift(this.prototype.mixins).flatten().filter(e.isPlainObject).uniq().value(),r.mix(i),a.call(this,i,n)};return"Model Collection View Router History".split(" ").forEach((function(t){i[t].extend=s})),s}.call(e,n,e,t))||(t.exports=i)},2813:function(t,e,n){var i;i=function(t){function e(t){if(t)return function(t){for(var n in e.prototype)t[n]=e.prototype[n];return t}(t)}return e.prototype.on=e.prototype.addEventListener=function(t,e){return this._callbacks=this._callbacks||{},(this._callbacks[t]=this._callbacks[t]||[]).push(e),this},e.prototype.once=function(t,e){var n=this;function i(){n.off(t,i),e.apply(this,arguments)}return this._callbacks=this._callbacks||{},i.fn=e,this.on(t,i),this},e.prototype.off=e.prototype.removeListener=e.prototype.removeAllListeners=e.prototype.removeEventListener=function(t,e){if(this._callbacks=this._callbacks||{},0==arguments.length)return this._callbacks={},this;var n,i=this._callbacks[t];if(!i)return this;if(1==arguments.length)return delete this._callbacks[t],this;for(var r=0;r<i.length;r++)if((n=i[r])===e||n.fn===e){i.splice(r,1);break}return this},e.prototype.emit=function(t){this._callbacks=this._callbacks||{};var e=[].slice.call(arguments,1),n=this._callbacks[t];if(n)for(var i=0,r=(n=n.slice(0)).length;i<r;++i)n[i].apply(this,e);return this},e.prototype.listeners=function(t){return this._callbacks=this._callbacks||{},this._callbacks[t]||[]},e.prototype.hasListeners=function(t){return!!this.listeners(t).length},e}.call(e,n,e,t),void 0===i||(t.exports=i)},3572:function(t,e,n){var i;function r(t){return r="function"==typeof Symbol&&"symbol"==typeof Symbol.iterator?function(t){return typeof t}:function(t){return t&&"function"==typeof Symbol&&t.constructor===Symbol&&t!==Symbol.prototype?"symbol":typeof t},r(t)}function o(t){return function(t){if(Array.isArray(t))return a(t)}(t)||function(t){if("undefined"!=typeof Symbol&&null!=t[Symbol.iterator]||null!=t["@@iterator"])return Array.from(t)}(t)||function(t,e){if(!t)return;if("string"==typeof t)return a(t,e);var n=Object.prototype.toString.call(t).slice(8,-1);"Object"===n&&t.constructor&&(n=t.constructor.name);if("Map"===n||"Set"===n)return Array.from(t);if("Arguments"===n||/^(?:Ui|I)nt(?:8|16|32)(?:Clamped)?Array$/.test(n))return a(t,e)}(t)||function(){throw new TypeError("Invalid attempt to spread non-iterable instance.\nIn order to be iterable, non-array objects must have a [Symbol.iterator]() method.")}()}function a(t,e){(null==e||e>t.length)&&(e=t.length);for(var n=0,i=new Array(e);n<e;n++)i[n]=t[n];return i}function s(t,e){for(var n=0;n<e.length;n++){var i=e[n];i.enumerable=i.enumerable||!1,i.configurable=!0,"value"in i&&(i.writable=!0),Object.defineProperty(t,(o=i.key,a=void 0,a=function(t,e){if("object"!==r(t)||null===t)return t;var n=t[Symbol.toPrimitive];if(void 0!==n){var i=n.call(t,e||"default");if("object"!==r(i))return i;throw new TypeError("@@toPrimitive must return a primitive value.")}return("string"===e?String:Number)(t)}(o,"string"),"symbol"===r(a)?a:String(a)),i)}var o,a}i=function(t){"use strict";var e=n(2543),i=n(9323),r=n(5596),a=n(4966),l=n(9850),u=n(9134),c=window.TinCan||n(4247),h=n(3410).XAPI_RETRY_INTERVALS_MS,d=n(675),f=d.getCourseAttemptedStmt,p=d.getCourseCompleteStmt,v=d.getSlideViewedStmt,g=d.getSlideLeftStmt,m=d.getViewedCompleteStmt,y=d.getQuizCompleteStmt,b=d.getQuestionStmt,w=d.getLikertStmts,S=d.formatCustomStatement,A="resume",E=function(){function t(n,i,r){!function(t,e){if(!(t instanceof e))throw new TypeError("Cannot call a class as a function")}(this,t),this.activityId=n,this.scoring=i.first(),this.resumer=r,this.pending={},e.bindAll(this,"sendResumeReady"),this.resolveLrsSettings(),this.valid&&(this.lrs=new c.LRS(this.lrsConfig))}var n,d,E;return n=t,d=[{key:"getDataLaunchConfig",value:function(){var t=DS.presentation.get("xapi")||{},n={};e.isEmpty(t.endpoint)||(n.endpoint=t.endpoint);var i=atob(t.param1||""),r=atob(t.param2||"");return e.isEmpty(i)||e.isEmpty(r)||(n.auth="Basic ".concat(btoa("".concat(i,":").concat(r)))),n}},{key:"getTinCanLaunchConfig",value:function(t){var e=window.globals,n=e.tinCanPresent,i=e.cmi5Present,r=n||i,o={};return null!=t.actor&&(o.actor=t.actor),r||["auth","endpoint","registration"].forEach((function(e){null!=t[e]&&(o[e]=t[e])})),o}},{key:"getStorylineXApiLaunchConfig",value:function(t){var e={};return null!=t.slxapi&&["auth","endpoint","actor","registration"].forEach((function(n){null!=t.slxapi[n]&&(e[n]=t.slxapi[n])})),e}},{key:"getJsActor",value:function(){return null!=window.getActor?{actor:window.getActor()}:{}}},{key:"resolveLrsSettings",value:function(){var t=this,n=DS.presentation.get("xapi"),i=l.queryStringToObj()||{},s=n&&n.manualConfiguration,u=this.getDataLaunchConfig(),c=this.getTinCanLaunchConfig(i),h=this.getStorylineXApiLaunchConfig(i),d=this.getJsActor();this.lrsConfig=Object.assign.apply(Object,[{}].concat(o(s?[c,h,u,d]:[u,c,h,d]))),this.valid=["auth","endpoint","actor"].every((function(n){var i=!e.isEmpty(t.lrsConfig[n]);if(!i){var o="The value of '".concat(n,"' is not defined. This course will be unable to send learner data to the LRS");console.error(o),DS.debugWindow.enabled()&&r.trigger(a.debug.lrs.ERROR,o)}return i})),DS.debugWindow.enabled()&&r.trigger(a.debug.lrs.INITIALIZED,Object.assign({activityId:this.activityId},e.cloneDeep(this.lrsConfig))),this.actor=this.lrsConfig.actor,this.registration=this.lrsConfig.registration,delete this.lrsConfig.actor,delete this.lrsConfig.registration}},{key:"isValid",value:function(){return this.valid}},{key:"sendStatement",value:function(t){var e=this,n=arguments.length>1&&void 0!==arguments[1]?arguments[1]:0,i=arguments.length>2?arguments[2]:void 0;null==this.registration||null!=t.context&&null!=t.context.registration||(t.context=t.context||{},t.context.registration=this.registration);var o=Object.assign({},t,{actor:this.actor}),s=i||Math.random()+"-lms";DS.connection.requiredAsset(s),this.lrs.saveStatement(new c.Statement(o),{callback:function(i,l){null!=i?DS.connection.useConnectionMessages&&0===i?(DS.connection.assetFailed(s),setTimeout((function(){e.sendStatement(t,n+1,s)}),DS.connection.retryDelay),DS.debugWindow.enabled()&&r.trigger(a.debug.lrs.STATEMENT_RESPONSE,o.id,i,l)):n<h.length?setTimeout((function(){return e.sendStatement(t,n+1)}),h[n]):(e.pending[o.id]=!1,DS.debugWindow.enabled()&&r.trigger(a.debug.lrs.STATEMENT_RESPONSE,o.id,i,l)):(DS.connection.assetLoaded(s),e.pending[o.id]=!1,DS.debugWindow.enabled()&&r.trigger(a.debug.lrs.STATEMENT_RESPONSE,o.id))}}),0===n&&DS.debugWindow.enabled()&&(this.pending[o.id]=!0,r.trigger(a.debug.lrs.STATEMENT_SENT,o))}},{key:"isCloseReady",value:function(){return e.every(this.pending,(function(t){return!t}))}},{key:"courseStarted",value:function(t){this.sendStatement(f(this.scoring,t))}},{key:"courseComplete",value:function(t,e){e||this.isCourseCompletionReported||(this.isCourseCompletionReported=!0,this.sendStatement(p(t,this.resumer.getCourseTime())))}},{key:"slideViewed",value:function(t){this.sendStatement(v(t))}},{key:"slideLeft",value:function(t){this.sendStatement(g(t))}},{key:"viewedComplete",value:function(t){this.isCourseCompletionReported||(this.isCourseCompletionReported=!0,this.sendStatement(m(t,this.resumer.getCourseTime())))}},{key:"manualCourseComplete",value:function(t,e){this.courseComplete(e,!1)}},{key:"interactionAnswered",value:function(t,e){e.hasResponses()&&(e.isType("likert")?this.logLikert(t,e):this.logQuestion(t,e))}},{key:"logLikert",value:function(t,e){var n=this;w(t,e).forEach((function(t){n.sendStatement(t)}))}},{key:"logQuestion",value:function(t,e){this.sendStatement(b(t,e))}},{key:"quizComplete",value:function(t){this.isCourseCompletionReported||(this.lastScoredScoring=t.scoring,this.sendStatement(y(t)))}},{key:"quizRetried",value:function(t){u.multipleQuizTracking&&this.lastScoredScoring===t&&(this.isCourseCompletionReported=!1)}},{key:"sendXApiStatement",value:function(t){this.sendStatement(S(t))}},{key:"getResumeConfig",value:function(t){return{agent:new c.Agent(this.actor),activity:{id:this.activityId},callback:t,overwriteJSON:!0,registration:this.registration}}},{key:"getItem",value:function(){return this.resumeDfd=i.Deferred(),this.lrs.retrieveState(A,this.getResumeConfig(this.sendResumeReady)),DS.detection.env.isFileProtocol&&this.resumeDfd.resolve(""),this.resumeDfd.promise()}},{key:"setItem",value:function(t,n){this.lrs.saveState(A,n,this.getResumeConfig(e.noop))}},{key:"sendResumeReady",value:function(t,e){null==t?this.resumeDfd.resolve(e&&e.contents):this.resumeDfd.resolve("")}}],d&&s(n.prototype,d),E&&s(n,E),Object.defineProperty(n,"prototype",{writable:!1}),t}();return E}.call(e,n,e,t),void 0===i||(t.exports=i)},5403:function(t,e,n){var i;function r(t){return r="function"==typeof Symbol&&"symbol"==typeof Symbol.iterator?function(t){return typeof t}:function(t){return t&&"function"==typeof Symbol&&t.constructor===Symbol&&t!==Symbol.prototype?"symbol":typeof t},r(t)}function o(t,e,n){return(e=function(t){var e=function(t,e){if("object"!==r(t)||null===t)return t;var n=t[Symbol.toPrimitive];if(void 0!==n){var i=n.call(t,e||"default");if("object"!==r(i))return i;throw new TypeError("@@toPrimitive must return a primitive value.")}return("string"===e?String:Number)(t)}(t,"string");return"symbol"===r(e)?e:String(e)}(e))in t?Object.defineProperty(t,e,{value:n,enumerable:!0,configurable:!0,writable:!0}):t[e]=n,t}i=function(t){"use strict";var e,i,r=n(2543),a=n(8229),s=n(1649),l=n(9323),u=n(9850),c=n(1242).addWindowListener,h=n(9134),d=n(7066),f=(window.TinCan||n(4247)).Utils.convertMillisecondsToISO8601Duration,p={complete:function(t){if(h.multipleQuizTracking){if(i)return;i=!0}t.api.SetReachedEnd()},incomplete:function(t){t.api.ResetStatus()},fail:function(t){if(h.multipleQuizTracking){if(i)return;i=!0}t.isCmi5&&t.api.SetReachedEnd(),t.api.SetFailed()},pass:function(t){if(h.multipleQuizTracking){if(i)return;i=!0}t.isCmi5&&t.api.SetReachedEnd(),t.api.SetPassed()}},v={queue:[],resumer:null,scorings:[],api:null,lessonCompleted:!1,setTotalSlides:r.noop,quizComplete:r.noop,courseStarted:function(t){if(this.isCmi5){var e=this.api.cmi5.prepareStatement(d.verbs.VERB_ATTEMPTED),n=this.scorings.first();this.setCmi5StatementDefinitionParams(e,d.objects.OBJECT_COURSE,n.get("lmstext"),n.get("description")),t||(e.result=new this.api.TinCan.Result({completion:!1})),this.sendCmi5Statement(e)}},slideViewed:function(t){if(this.isCmi5){var e=this.api.cmi5.prepareStatement(d.verbs.VERB_EXPERIENCED),n=DS.flagManager.multiLangSupport?t.get("lmsTitle"):t.get("title");this.setCmi5StatementDefinitionParams(e,d.objects.OBJECT_MODULE,n,n),this.sendCmi5Statement(e)}},setCourseLanguage:function(){var t=DS.localizationManager.getCurrentLangCode();this.api.SetLanguagePreference(t)},slideLeft:function(t){if(this.isCmi5){var e=this.api.cmi5.prepareStatement(d.verbs.VERB_LEFT),n=DS.flagManager.multiLangSupport?t.get("lmsTitle"):t.get("title");this.setCmi5StatementDefinitionParams(e,d.objects.OBJECT_MODULE,n,n),e.verb.display={"en-US":"left"},e.result=new this.api.TinCan.Result({duration:f(t.elapsedTime)}),this.sendCmi5Statement(e)}},setCmi5StatementDefinitionParams:function(t,e,n,i){t.target.definition=new this.api.TinCan.ActivityDefinition({type:e,name:{},description:{}}),t.target.definition.name[d.lang]=n,t.target.definition.description[d.lang]=i},sendCmi5Statement:function(t,e){var n=this;if(DS.connection.useConnectionMessages){var i=e||Math.random()+"-lms";DS.connection.requiredAsset(i),this.api.cmi5.sendStatement(t,(function(){for(var e=arguments.length,r=new Array(e),o=0;o<e;o++)r[o]=arguments[o];null!=r[0]&&0==r[0].message?(DS.connection.assetFailed(i),setTimeout((function(){return n.sendCmi5Statement(t,i)}),DS.connection.retryDelay)):DS.connection.assetLoaded(i)}))}else this.api.cmi5.sendStatement(t,(function(){}))},buildCMI5Statement:function(t){var e={actor:this.api.cmi5.getActor(),context:this.api.cmi5._prepareContext()},n=this.api.cmi5.getProgress();return"http://adlnet.gov/expapi/verbs/completed"!==t.verb.id&&null!==n&&(e.result={extensions:o({},"https://w3id.org/xapi/cmi5/result/extensions/progress",n)}),new this.api.TinCan.Statement(Object.assign(e,t))},sendXApiStatement:function(t){this.isCmi5&&this.sendCmi5Statement(this.buildCMI5Statement(t))},initialize:function(t,e,n){var i=this.startWindow();return i&&(window.lmsAPI=window.parent,this.scorings=e,this.courseId=t,this.isCmi5=n,c("pagehide",this.lmsUnload.bind(this)),this.initCommitTimeout()),(DS.flagManager.aiCourseTranslation||DS.flagManager.multiLangSupport)&&i&&this.isCmi5&&this.initCmi5Overrides(),!0===i?this:i},initCmi5Overrides:function(){var t=this.api.cmi5._lrs;t.origSaveStatement=t.saveStatement,t.saveStatement=function(){var t=DS.localizationManager.getCurrentLangCode();if(!r.isEmpty(t)){var e=arguments.length<=0?void 0:arguments[0];null!=e.context&&null==e.context.language&&(e.context.language=t)}return this.origSaveStatement.apply(this,arguments)},t.origSaveStatements=t.saveStatements,t.saveStatements=function(){var t=DS.localizationManager.getCurrentLangCode();r.isEmpty(t)||(arguments.length<=0?void 0:arguments[0]).forEach((function(e){null!=e.context&&null==e.context.language&&(e.context.language=t)}));return this.origSaveStatements.apply(this,arguments)}},startWindow:function(){this.api=window;var t=r.isFunction(this.api.Start);return t&&this.api.Start(),t},setResumer:function(t){this.resumer=t},getItem:function(t){if(this.resumeDfd=this.resumeDfd||l.Deferred(),null!=this.api.IsLoaded&&this.api.IsLoaded()){var e=this.api.GetDataChunk();this.resumeDfd.resolve(e),this.listenToResumer(),this.lessonCompleted=this.api.GetStatus()===this.api.LESSON_STATUS_COMPLETED}else s.delayedCall(.5,this.getItem,void 0,this);if(null!=t)return this.resumeDfd.promise()},listenToResumer:function(){var t=this;this.resumer.resumeDfd.catch((function(){t.lastStatus="incomplete",p.incomplete(t)}))},setItem:function(t,e){this.resumeData=e,this.sendDataCall||(this.sendDataCall=s.delayedCall(.5,this.sendData,void 0,this))},initCommitTimeout:function(){var t=parseInt(u.getPath(window,"FORCED_COMMIT_TIME",6e4),10);t>0&&s.delayedCall(u.toSeconds(t),this.onCommitDelayComplete,void 0,this)},onCommitDelayComplete:function(){this.commit().initCommitTimeout()},sendData:function(){return this.sendDataCall&&this.sendDataCall.kill(),this.sendDataCall=null,null!=this.resumeData&&this.api.SetDataChunk(this.resumeData),this},interactionAnswered:function(t,e){this.scorings.length>0&&(0,a[e.type()])(t,e,this.resumer.getCourseTime())},reportStatus:function(t){return this.updateScore(t),this.updateStatus(),this},updateStatus:function(){var t=this.scorings.getStatus(),e=p[t]||r.noop;return this.lastStatus&&this.lastStatus===t||(this.lastStatus=t,e(this)),this},updateScore:function(t){if((!h.multipleQuizTracking||!i)&&(null==t&&(t=this.scorings.guessCurrentScoring()),null!=t&&t.isType("quiz"))){var n=t.prop("PercentScore"),r=this.isCmi5?Math.round(n):n;this.lastScore!==r&&(e=t,this.lastScore=r,this.api.SetScore(r,100,0))}},viewedComplete:function(){return p[this.scorings.getStatus()](this),this.resumer.savePresentationData(),this.commit(),this},forceCommit:function(){return this.resumer.savePresentationData(),this.sendData().commit(),this},lmsUnload:function(t){null==this.unloaded&&(this.unloaded=!0,this.reportStatus(null),null!=this.sendDataCall&&this.forceCommit(),this.api.ConcedeControl(!0===t),this.api.Unload())},commit:function(){return this.api.CommitData(),this},courseComplete:function(t){return this.reportStatus(t).forceCommit(),this},quizRetried:function(t){h.multipleQuizTracking&&e===t&&(i=!1)},manualCourseComplete:function(t,e){v.courseComplete(e)}};return v}.call(e,n,e,t),void 0===i||(t.exports=i)},8229:function(t,e,n){var i;void 0===(i=function(t){"use strict";var e=n(2543),i=(n(3410),function(t){return null==t&&(t=""),window.CreateResponseIdentifier(t.substr(0,1),t)}),r=function(t,e){return t.push(i(e)),t},o=function(t,e,n){var i=e.statement.lmstext||e.statement,r=e.choice.lmstext||e.choice,o=window.CreateResponseIdentifier(n.toString(),i),a=window.CreateResponseIdentifier(i.charAt(0),r);return t.push(new window.MatchingResponse(o,a)),t},a=function(t){return null==t.choice&&""===t?t="_":""===t.choice&&(t.choice="_"),t},s={C:window.INTERACTION_RESULT_CORRECT,I:window.INTERACTION_RESULT_WRONG,W:window.INTERACTION_RESULT_WRONG,U:window.INTERACTION_RESULT_UNANTICIPATED,N:window.INTERACTION_RESULT_NEUTRAL},l=function(t){var n=e.first(t).toUpperCase();return s[n]||t},u=function(t){return null!=t&&"true"===t.lmstext.toLowerCase()},c=function(t,e){var n,i=e,r=[e.prop("AttemptCount")-1,t.getAttempts()];do{(n=i.get("lmsId"))&&r.push(n)}while(i=i.parent);return r.reverse().join("_")},h={truefalse:function(t,n,i){window.RecordTrueFalseInteraction(c(t,n),u(e.first(n.getResponseValues())),l(n.prop("Status")),u(e.first(n.getCorrectValues())),n.get("lmstext"),t.prop("Weight")*n.get("maxpoints"),i,t.get("lmstext"))},multiEtc:function(t,n,o,s){var u,h,d,f;o.isType("sequence")?(h=function(t,e,n){return t.push(i(e.statement.lmstext),i(e.choice.lmstext)),t},d=o.getResponseValues().reduce(h,[]),f=a(o.getCorrectValues()).reduce(h,[])):(u=function(t){return e.isString(t)?t:null!=t.choice?t.choice.lmstext:t.lmstext},d=o.getResponseValues().map(u).reduce(r,[]),f=a(o.getCorrectValues().map(u)).reduce(r,[])),window[t](c(n,o),d,l(o.prop("Status")),f,o.get("lmstext"),n.prop("Weight")*o.get("maxpoints"),s,n.get("lmstext"))},numeric:function(t,e,n,i){window.RecordFillInInteraction(c(t,e),e.getResponseValues(),l(e.prop("Status")),i||e.getCorrectValues(),e.get("lmstext"),t.prop("Weight")*e.get("maxpoints"),n,t.get("lmstext"))},fillin:function(t,e,n){var i=e.getCorrectValues().map((function(t){return t.lmstext})).join("|#|");h.numeric(t,e,n,i)},matching:function(t,e,n){var i=e.getResponseValues().reduce(o,[]),r=e.getCorrectValues();r=a(r).reduce(o,[]),window.RecordMatchingInteraction(c(t,e),i,l(e.prop("Status")),r,e.get("lmstext"),t.prop("Weight")*e.get("maxpoints"),n,t.get("lmstext"))},likert:function(t,n,i){var r=e.flatten(n.getResponseValues().map((function(t){return[t.statement.lmstext,t.choice.lmstext]}))).join("|#|");window.RecordLikertInteraction(c(t,n),window.CreateResponseIdentifier(r.substr(0,1),r),l(n.prop("Status")),"",n.get("lmstext"),t.prop("Weight")*n.get("maxpoints"),i,t.get("lmstext"))}};return h.wordbank=h.hotspot=h.multiplechoice=h.multipleresponse=e.partial(h.multiEtc,"RecordMultipleChoiceInteraction"),h.sequence=e.partial(h.multiEtc,"RecordSequencingInteraction"),h.essay=h.numeric,h}.call(e,n,e,t))||(t.exports=i)},2024:function(t,e,n){var i;i=function(t){"use strict";var e,i=n(2543),r=n(6812),o=n(4966),a=n(5596),s=n(9850),l=n(1816),u=n(5403),c=n(3572),h=n(675),d=n(9323),f={initialize:function(t,n){e=t,this.resumer=n,this.learningInterfaces=[];var i=e.get("xapi");null!=i&&(i.manualConfiguration||(i=Object.assign({},i,{endpoint:"",param1:"",param2:""}),DS.presentation.set("xapi",i)),DS.debugWindow.init(Object.assign({},i,{lmsEnabled:window.globals.tinCanPresent})),h.setConfig(this.getXApiStatementConfig())),this.initLms(),this.initLrs(),this.addPartials(),this.addListeners()},getXApiStatementConfig:function(){return{version:e.get("tincanVersion"),lang:e.get("tincanLanguage"),activityId:this.getActivityId()}},getActivityId:function(){var t=s.queryStringToObj()||{};return s.getPath(t,"activity_id",s.getPath(t,"slxapi.activityId",s.getPath(e,"xapi.activityId","")))},getItem:function(t){var e=i.first(this.learningInterfaces);if(null==e){var n=d.Deferred();return n.resolve(),n.promise()}return e.getItem(t)},setItem:function(t,e){i.first(this.learningInterfaces).setItem(t,e)},getScorings:function(){var t=e.get("scoring"),n=e.scorings()||[];return 0===n.length&&null!=t&&n.push(t),n},initLms:function(){var t,n=this.getScorings(),i=e.get("courseId"),o=window.globals,a=o.lmsPresent,s=o.tinCanPresent,c=o.cmi5Present,h=r.env.isRise;s||h?t=l.initialize(i,e.get("tincanVersion"),n,e,h):a&&(t=u.initialize(i,n,c)),t&&(t.setResumer(this.resumer),this.learningInterfaces.push(t))},initLrs:function(){var t=e.get("xapi");if(t&&t.lrsEnabled){var n=new c(this.getActivityId(),this.getScorings(),this.resumer);n.isValid()&&this.learningInterfaces.push(n)}},lmsPresent:function(){return this.learningInterfaces&&this.learningInterfaces.length>0},addListeners:function(){var t={};t[o.interaction.EVALUATED]=this.onInteractionEvaluated.bind(this),t[o.quiz.COMPLETED]=this.quizComplete,t[o.course.COMPLETED]=this.courseComplete,t[o.course.MANUALLY_COMPLETED]=this.manualCourseComplete,t[o.course.VIEWED]=this.viewedComplete,t[o.status.UPDATED]=this.reportStatus,t[o.quiz.RETRIED]=this.quizRetried,t[o.course.SEND_XAPI_STATEMENT]=this.sendXApiStatement.bind(this),t[o.localization.LANGUAGE_UPDATED]=this.setCourseLanguage.bind(this),a.on(t)},onInteractionEvaluated:function(t,e){var n=this.getScorings();(t.hasScoring()||n.length>0&&n.hasQuiz(t))&&this.learningInterfaces.forEach((function(n){return n.interactionAnswered(t,e)}))},sendXApiStatement:function(t){null!=t.result&&null!=t.result.duration&&(t.result.duration=h.formatTime(t.result.duration)),this.callInterfaceMethod("sendXApiStatement",t)},callInterfaceMethod:function(t){for(var e=arguments.length,n=new Array(e>1?e-1:0),r=1;r<e;r++)n[r-1]=arguments[r];this.learningInterfaces.forEach((function(e){i.isFunction(e[t])&&e[t].apply(e,n)}))},addPartials:function(){var t=this;this.callInterfaceMethod=this.callInterfaceMethod.bind(this);["courseStarted","slideViewed","slideLeft","setTotalSlides","setCourseLanguage","quizComplete","courseComplete","manualCourseComplete","viewedComplete","reportStatus","quizRetried"].forEach((function(e){t[e]=i.partial(t.callInterfaceMethod,e)}))},lmsUnload:function(t){return this.learningInterfaces.some((function(e){return!!i.isFunction(e.lmsUnload)&&(e.lmsUnload(t),!0)}))},checkAllInterfacesCloseReady:function(){return this.learningInterfaces.every((function(t){return null==t.isCloseReady||t.isCloseReady()}))},whenCloseReady:function(){var t=this;return new Promise((function(e){window.requestAnimationFrame((function n(){t.checkAllInterfacesCloseReady()?e():window.requestAnimationFrame(n)}))}))}};return f}.call(e,n,e,t),void 0===i||(t.exports=i)},2299:function(t,e,n){var i;i=function(t){var e=n(2813),i="undefined"==typeof window?this||self:window;function r(){}function o(t){switch({}.toString.call(t)){case"[object File]":case"[object Blob]":case"[object FormData]":return!0;default:return!1}}d.getXHR=function(){if(!(!i.XMLHttpRequest||i.location&&"file:"==i.location.protocol&&i.ActiveXObject))return new XMLHttpRequest;try{return new ActiveXObject("Microsoft.XMLHTTP")}catch(t){}try{return new ActiveXObject("Msxml2.XMLHTTP.6.0")}catch(t){}try{return new ActiveXObject("Msxml2.XMLHTTP.3.0")}catch(t){}try{return new ActiveXObject("Msxml2.XMLHTTP")}catch(t){}return!1};var a="".trim?function(t){return t.trim()}:function(t){return t.replace(/(^\s*|\s*$)/g,"")};function s(t){return t===Object(t)}function l(t){if(!s(t))return t;var e=[];for(var n in t)null!=t[n]&&e.push(encodeURIComponent(n)+"="+encodeURIComponent(t[n]));return e.join("&")}function u(t){for(var e,n={},i=t.split("&"),r=0,o=i.length;r<o;++r)e=i[r].split("="),n[decodeURIComponent(e[0])]=decodeURIComponent(e[1]);return n}function c(t,e){e=e||{},this.req=t,this.xhr=this.req.xhr,this.text="HEAD"!=this.req.method&&(""===this.xhr.responseType||"text"===this.xhr.responseType)||void 0===this.xhr.responseType?this.xhr.responseText:null,this.statusText=this.req.xhr.statusText,this.setStatusProperties(this.xhr.status),this.header=this.headers=function(t){var e,n,i,r,o=t.split(/\r?\n/),s={};o.pop();for(var l=0,u=o.length;l<u;++l)e=(n=o[l]).indexOf(":"),i=n.slice(0,e).toLowerCase(),r=a(n.slice(e+1)),s[i]=r;return s}(this.xhr.getAllResponseHeaders()),this.header["content-type"]=this.xhr.getResponseHeader("content-type"),this.setHeaderProperties(this.header),this.body="HEAD"!=this.req.method?this.parseBody(this.text?this.text:this.xhr.response):null}function h(t,n){var i=this;e.call(this),this._query=this._query||[],this.method=t,this.url=n,this.header={},this._header={},this.on("end",(function(){var t=null,e=null;try{e=new c(i)}catch(e){return(t=new Error("Parser is unable to parse the response")).parse=!0,t.original=e,i.callback(t)}if(i.emit("response",e),t)return i.callback(t,e);if(e.status>=200&&e.status<300||0===e.status)return i.callback(t,e);var n=new Error(e.statusText||"Unsuccessful HTTP response");n.original=t,n.response=e,n.status=e.status,i.callback(t||n,e)}))}function d(t,e){return"function"==typeof e?new h("GET",t).end(e):1==arguments.length?new h("GET",t):new h(t,e)}return d.serializeObject=l,d.parseString=u,d.types={html:"text/html",json:"application/json",xml:"application/xml",urlencoded:"application/x-www-form-urlencoded",form:"application/x-www-form-urlencoded","form-data":"application/x-www-form-urlencoded"},d.serialize={"application/x-www-form-urlencoded":l,"application/json":JSON.stringify},d.parse={"application/x-www-form-urlencoded":u,"application/json":JSON.parse},c.prototype.get=function(t){return this.header[t.toLowerCase()]},c.prototype.setHeaderProperties=function(t){var e=this.header["content-type"]||"";this.type=e.split(/ *; */).shift();var n=function(t){return function(t,e,n){for(var i=0,r=t.length,o=3==arguments.length?n:t[i++];i<r;)o=e.call(null,o,t[i],++i,t);return o}(t.split(/ *; */),(function(t,e){var n=e.split(/ *= */),i=n.shift(),r=n.shift();return i&&r&&(t[i]=r),t}),{})}(e);for(var i in n)this[i]=n[i]},c.prototype.parseBody=function(t){var e=d.parse[this.type];return e&&t&&(t.length||t instanceof Object)?e(t):null},c.prototype.setStatusProperties=function(t){1223===t&&(t=204);var e=t/100|0;this.status=t,this.statusType=e,this.info=1==e,this.ok=2==e,this.clientError=4==e,this.serverError=5==e,this.error=(4==e||5==e)&&this.toError(),this.accepted=202==t,this.noContent=204==t,this.badRequest=400==t,this.unauthorized=401==t,this.notAcceptable=406==t,this.notFound=404==t,this.forbidden=403==t},c.prototype.toError=function(){var t=this.req,e=t.method,n=t.url,i="cannot "+e+" "+n+" ("+this.status+")",r=new Error(i);return r.status=this.status,r.method=e,r.url=n,r},d.Response=c,e(h.prototype),h.prototype.use=function(t){return t(this),this},h.prototype.timeout=function(t){return this._timeout=t,this},h.prototype.clearTimeout=function(){return this._timeout=0,clearTimeout(this._timer),this},h.prototype.abort=function(){if(!this.aborted)return this.aborted=!0,this.xhr.abort(),this.clearTimeout(),this.emit("abort"),this},h.prototype.set=function(t,e){if(s(t)){for(var n in t)this.set(n,t[n]);return this}return this._header[t.toLowerCase()]=e,this.header[t]=e,this},h.prototype.unset=function(t){return delete this._header[t.toLowerCase()],delete this.header[t],this},h.prototype.getHeader=function(t){return this._header[t.toLowerCase()]},h.prototype.type=function(t){return this.set("Content-Type",d.types[t]||t),this},h.prototype.accept=function(t){return this.set("Accept",d.types[t]||t),this},h.prototype.auth=function(t,e){var n=btoa(t+":"+e);return this.set("Authorization","Basic "+n),this},h.prototype.query=function(t){return"string"!=typeof t&&(t=l(t)),t&&this._query.push(t),this},h.prototype.field=function(t,e){return this._formData||(this._formData=new i.FormData),this._formData.append(t,e),this},h.prototype.attach=function(t,e,n){return this._formData||(this._formData=new i.FormData),this._formData.append(t,e,n),this},h.prototype.send=function(t){var e=s(t),n=this.getHeader("Content-Type");if(e&&s(this._data))for(var i in t)this._data[i]=t[i];else"string"==typeof t?(n||this.type("form"),n=this.getHeader("Content-Type"),this._data="application/x-www-form-urlencoded"==n?this._data?this._data+"&"+t:t:(this._data||"")+t):this._data=t;return!e||o(t)||n||this.type("json"),this},h.prototype.callback=function(t,e){var n=this._callback;this.clearTimeout(),n(t,e)},h.prototype.crossDomainError=function(){var t=new Error("Origin is not allowed by Access-Control-Allow-Origin");t.crossDomain=!0,this.callback(t)},h.prototype.timeoutError=function(){var t=this._timeout,e=new Error("timeout of "+t+"ms exceeded");e.timeout=t,this.callback(e)},h.prototype.withCredentials=function(){return this._withCredentials=!0,this},h.prototype.end=function(t){var e=this,n=this.xhr=d.getXHR(),i=this._query.join("&"),a=this._timeout,s=this._formData||this._data;this._callback=t||r,n.onreadystatechange=function(){if(4==n.readyState){try{n.status}catch(t){if(e.timedout)return e.timeoutError();if(e.aborted)return;return e.crossDomainError()}e.emit("end")}};var l=function(t){t.total>0&&(t.percent=t.loaded/t.total*100),e.emit("progress",t)};this.hasListeners("progress")&&(n.onprogress=l);try{n.upload&&this.hasListeners("progress")&&(n.upload.onprogress=l)}catch(t){}if(a&&!this._timer&&(this._timer=setTimeout((function(){e.timedout=!0,e.abort()}),a)),i&&(i=d.serializeObject(i),this.url+=~this.url.indexOf("?")?"&"+i:"?"+i),n.open(this.method,this.url,!0),this._withCredentials&&(n.withCredentials=!0),"GET"!=this.method&&"HEAD"!=this.method&&"string"!=typeof s&&!o(s)){var u=d.serialize[this.getHeader("Content-Type")];u&&(s=u(s))}for(var c in this.header)null!=this.header[c]&&n.setRequestHeader(c,this.header[c]);return this.emit("request",this),n.send(s),this},d.Request=h,d.get=function(t,e,n){var i=d("GET",t);return"function"==typeof e&&(n=e,e=null),e&&i.query(e),n&&i.end(n),i},d.head=function(t,e,n){var i=d("HEAD",t);return"function"==typeof e&&(n=e,e=null),e&&i.send(e),n&&i.end(n),i},d.del=function(t,e){var n=d("DELETE",t);return e&&n.end(e),n},d.patch=function(t,e,n){var i=d("PATCH",t);return"function"==typeof e&&(n=e,e=null),e&&i.send(e),n&&i.end(n),i},d.post=function(t,e,n){var i=d("POST",t);return"function"==typeof e&&(n=e,e=null),e&&i.send(e),n&&i.end(n),i},d.put=function(t,e,n){var i=d("PUT",t);return"function"==typeof e&&(n=e,e=null),e&&i.send(e),n&&i.end(n),i},d}.call(e,n,e,t),void 0===i||(t.exports=i)},1816:function(t,e,n){var i;void 0===(i=function(t){"use strict";var e,i,r,o=n(2543),a=n(9323),s=n(9850),l=n(4966),u=n(5596),c=window.TinCan||n(4247),h=n(3410),d=n(9134),f=n(675),p=n(4712),v="resume",g=/file/.test(window.location.protocol);return{queue:[],tinCan:null,resumer:null,scoring:null,scorings:null,version:0,retryCount:0,setTotalSlides:o.noop,reportStatus:o.noop,initialize:function(t,e,n,i,r){if(window.globals.tinCanPresent||r){if(this.activityId=t,this.setPreso(i),this.urlParams=s.queryStringToObj(),this.version=e,this.scoring=n.first(),this.tinCan=g||r?new c:new c({url:window.location.toString().replace("&tincan=true","")}),this.pending={},p.enabled()){var a=o.first(this.tinCan.recordStores)||{},h=null!=this.tinCan.actor&&null!=this.tinCan.actor.asVersion?this.tinCan.actor.asVersion(this.version):"";u.trigger(l.debug.lms.INITIALIZED,{activityId:s.getPath(this,"tinCan.activity.id"),endpoint:a.endpoint,auth:a.auth,actor:h,registration:this.tinCan.registration})}return this.sendData=r?this.sendStatementLocal:this.sendStatement,this}},setPreso:function(t){e=t},setResumer:function(t){this.resumer=t},createConfig:function(t){return null==this.urlParams.activity_id&&(t.activity={id:e.get("xapi").activityId}),t},getItem:function(){this.resumeDfd=a.Deferred();var t=this.createConfig({callback:this.sendResumeReady.bind(this),overwriteJSON:!0});return this.tinCan.getState(v,t),g&&this.resumeDfd.resolve(""),this.resumeDfd.promise()},setItem:function(t,e){var n=this.createConfig({callback:o.noop});this.tinCan.setState(v,e,n)},sendResumeReady:function(t,e){null==t&&this.resumeDfd.resolve(e&&e.contents)},courseStarted:function(t){this.queueStatement(f.getCourseAttemptedStmt(this.scoring,t))},quizComplete:function(t){r||(i=t.scoring,this.queueStatement(f.getQuizCompleteStmt(t)))},courseComplete:function(t,e){e||r||(r=!0,this.queueStatement(f.getCourseCompleteStmt(t,this.resumer.getCourseTime())))},manualCourseComplete:function(t,e){this.courseComplete(e,!1)},quizRetried:function(t){d.multipleQuizTracking&&i===t&&(r=!1)},viewedComplete:function(t){r||(r=!0,this.queueStatement(f.getViewedCompleteStmt(t,this.resumer.getCourseTime())))},slideViewed:function(t){this.queueStatement(f.getSlideViewedStmt(t))},slideLeft:function(t){this.queueStatement(f.getSlideLeftStmt(t))},interactionAnswered:function(t,e){e.hasResponses()&&(e.isType("likert")?this.logLikert(t,e):this.logQuestion(t,e))},logLikert:function(t,e){var n=this;f.getLikertStmts(t,e).forEach((function(t){n.queueStatement(t)}))},logQuestion:function(t,e){this.queueStatement(f.getQuestionStmt(t,e))},sendXApiStatement:function(t){this.queueStatement(f.formatCustomStatement(t))},queueStatement:function(t){0===this.queue.length?this.sendData(t):this.queue.unshift(t)},sendStatementCallback:function(t,e){var n=this;if(DS.connection.requiredAsset(e.id),DS.connection.useConnectionMessages&&0===t[0].err)DS.connection.assetFailed(e.id),setTimeout((function(){return n.sendStatement(e)}),DS.connection.retryDelay);else if(!DS.connection.useConnectionMessages&&0===t[0].err&&this.retryCount<h.XAPI_RETRY_INTERVALS_MS.length)setTimeout((function(){return n.sendStatement(e)}),h.XAPI_RETRY_INTERVALS_MS[this.retryCount++]);else{if(p.enabled())if(null!=t[0].err){var i=t[0],r=i.err,o=i.xhr;u.trigger(l.debug.lms.STATEMENT_RESPONSE,e.id,r,o)}else u.trigger(l.debug.lms.STATEMENT_RESPONSE,e.id);DS.connection.assetLoaded(e.id),this.pending[e.id]=null,this.retryCount=0,this.popQueue()}},isCloseReady:function(){return o.every(this.pending,(function(t){return!t}))},popQueue:function(){this.queue.length>0&&this.sendData(this.queue.pop())},sendStatement:function(t){if(DS.connection.requiredAsset(t.id),this.tinCan.sendStatement(t,this.sendStatementCallback.bind(this)),!this.pending[t.id]&&(this.pending[t.id]=!0,p.enabled())){var e=this.tinCan.prepareStatement(t).asVersion(this.version);u.trigger(l.debug.lms.STATEMENT_SENT,e)}},sendStatementLocal:function(t){u.trigger(l.tincan.STATEMENT,t),this.popQueue()}}}.call(e,n,e,t))||(t.exports=i)},675:function(t,e,n){var i;function r(t){return r="function"==typeof Symbol&&"symbol"==typeof Symbol.iterator?function(t){return typeof t}:function(t){return t&&"function"==typeof Symbol&&t.constructor===Symbol&&t!==Symbol.prototype?"symbol":typeof t},r(t)}function o(t){return function(t){if(Array.isArray(t))return a(t)}(t)||function(t){if("undefined"!=typeof Symbol&&null!=t[Symbol.iterator]||null!=t["@@iterator"])return Array.from(t)}(t)||function(t,e){if(!t)return;if("string"==typeof t)return a(t,e);var n=Object.prototype.toString.call(t).slice(8,-1);"Object"===n&&t.constructor&&(n=t.constructor.name);if("Map"===n||"Set"===n)return Array.from(t);if("Arguments"===n||/^(?:Ui|I)nt(?:8|16|32)(?:Clamped)?Array$/.test(n))return a(t,e)}(t)||function(){throw new TypeError("Invalid attempt to spread non-iterable instance.\nIn order to be iterable, non-array objects must have a [Symbol.iterator]() method.")}()}function a(t,e){(null==e||e>t.length)&&(e=t.length);for(var n=0,i=new Array(e);n<e;n++)i[n]=t[n];return i}function s(t,e,n){return(e=function(t){var e=function(t,e){if("object"!==r(t)||null===t)return t;var n=t[Symbol.toPrimitive];if(void 0!==n){var i=n.call(t,e||"default");if("object"!==r(i))return i;throw new TypeError("@@toPrimitive must return a primitive value.")}return("string"===e?String:Number)(t)}(t,"string");return"symbol"===r(e)?e:String(e)}(e))in t?Object.defineProperty(t,e,{value:n,enumerable:!0,configurable:!0,writable:!0}):t[e]=n,t}i=function(t){"use strict";var e,i=n(2543),r=n(9850),a=window.TinCan||n(4247),l=a.Utils,u=l.convertMillisecondsToISO8601Duration,c=l.getUUID,h="choice",d="matching",f="sequencing",p="completed",v="answered",g={id:"http://activitystrea.ms/schema/1.0/leave",display:{"en-US":"left"}},m="http://adlnet.gov/expapi/activities/course",y="http://adlnet.gov/expapi/activities/module",b="http://adlnet.gov/expapi/activities/cmi.interaction",w=function(t){var e={id:t.id,description:{}};return e.description[k]=t.lmstext,e},S=function(t,e){t.choices=e.choices().map(w)},A=(s(e={},h,S),s(e,f,S),s(e,d,(function(t,e){t.target=e.choices().map(w),t.source=e.statements().map(w)})),e),E={likert:"likert",sequence:f,numeric:"numeric",fillin:"fill-in",essay:"long-fill-in",matching:d,multiplechoice:h,truefalse:h,hotspot:h,wordbank:h,multipleresponse:h},T=function(t){var e=t&&t.choiceResponse,n=null!=e?e:t;return r.stripChoice(n)},C=function(t){return t},x={multiplechoice:T,hotspot:T,wordbank:T,sequence:T,truefalse:T,multipleresponse:T,essay:C,fillin:C,numeric:C,matching:function(t){return[r.stripStatement(t.statementResponse),r.stripChoice(t.choiceResponse)].join("[.]")}},_="/",k="und",M="",O=function(){for(var t=arguments.length,e=new Array(t),n=0;n<t;n++)e[n]=arguments[n];return[M].concat(o(i.compact(e))).join(_)},I=function(t){var e=new a.Verb(t);return null==e.display["en-US"]&&null!=e.display.und&&(e.display["en-US"]=e.display.und,delete e.display.und),e},L=function(t,e){var n={contextActivities:{grouping:[{id:t,objectType:"Activity"}],parent:[{id:e,objectType:"Activity"}]}};if(DS.flagManager.aiCourseTranslation||DS.flagManager.multiLangSupport){var r=DS.localizationManager.getCurrentLangCode();i.isEmpty(r)||(n.language=r)}return n},P=function(t,e){i.isPlainObject(t)&&(e=t,t=void 0);var n={name:s({},k,e.name||""),description:s({},k,e.description||""),type:e.type};return i.isArray(t)||(t=[t]),{id:c(),object:{id:O.apply(void 0,o(t)),definition:n},context:L(O(),e.parent||M),verb:e.verb,objectType:"Activity"}},D=function(t){return null==t||t.isType("survey")?p:t.isPassed()?"passed":"failed"},R=function(t){var e=t.prop("CorrectResponse"),n=t.isType("sequence");return e.map((function(t){var e=t.id;return n?e=t.choice.id:t.choice&&t.statement&&(e=[t.statement.id,t.choice.id].join("[.]")),e})).join("[,]")};return{setConfig:function(t){var e;e=t.version,_=e<1?".":"/",M=t.activityId.replace(/\/$/,""),k=t.lang},formatCustomStatement:function(t){return Object.assign({id:c(),context:L(M,M)},t)},getCourseAttemptedStmt:function(t,e){var n=P({type:m,name:t.get("lmstext"),description:t.get("description"),verb:I("attempted")});return e||(n.result={completion:!1}),n},getSlideViewedStmt:function(t){var e=DS.flagManager.multiLangSupport?t.get("lmsTitle"):t.get("title");return P(t.id,{type:y,name:e,description:e,verb:I("experienced")})},getSlideLeftStmt:function(t){var e=DS.flagManager.multiLangSupport?t.get("lmsTitle"):t.get("title"),n=P(t.id,{type:y,name:e,description:e,verb:I(g)});return n.result={duration:u(t.elapsedTime)},n},getCourseCompleteStmt:function(t,e){var n=P({type:m,name:t.get("lmstext"),description:t.get("description"),verb:I(D(t))});return n.result={duration:u(e),completion:!0},t.isSurvey()||t.isAction()||(n.result.score={scaled:t.getPercentScore()},n.result.success=t.isPassed()),n},getViewedCompleteStmt:function(t,e){var n=P({type:m,name:t.get("lmstext"),description:t.get("description"),verb:I(p)});return n.result={duration:u(e),completion:!0,extensions:s({},O("viewcount"),t.viewedSlides)},n},getQuizCompleteStmt:function(t){var e=t.get("lmstext"),n=P(t.id,{type:"http://adlnet.gov/expapi/activities/objective",name:e,description:e,verb:I(D(t))});return t.get("issurvey")||(n.result={score:{scaled:t.prop("PercentScore")/100,raw:t.prop("Score"),min:0,max:t.maxPoints},success:t.isPassed()}),n},getLikertStmts:function(t,e){return e.responses.map((function(n,i){var o=e.statements()[i].lmstext,a=[e.parent.id,e.id,r.stripStatement(n.statementResponse)],s=P(a,{type:b,name:o,description:o,verb:I(v),parent:O(t.id)});return s.result={response:r.stripChoice(n.choiceResponse)},Object.assign(s.object.definition,{scale:e.choices().map(w),interactionType:E.likert}),s}))},getQuestionStmt:function(t,e){var n=r.getPath(e.getClosestAncestorByKind("slide"),"elapsedTime",0),o=e.get("lmstext"),a=e.type(),s=[e.parent.id,e.id],l=P(s,{type:b,name:o,description:o,verb:I(v),parent:O(t.id)}),c=E[a],p={interactionType:c},g=A[c]||i.noop;(function(t){return t===d||t===f||t===h})(c)&&(p.correctResponsesPattern=[R(e)]),g(p,e),Object.assign(l.object.definition,p);var m=x[a],y={response:e.responses.map(m).join("[,]"),duration:u(n)};return e.get("issurvey")||(y.success=e.isPassing(),y.score={raw:e.prop("Score")}),l.result=y,l},formatTime:function(t){var e=parseInt(t);return isNaN(e)?t:u(t)}}}.call(e,n,e,t),void 0===i||(t.exports=i)},7066:function(t,e,n){var i;void 0===(i=function(t){"use strict";var e={verbs:{VERB_EXPERIENCED:"http://adlnet.gov/expapi/verbs/experienced",VERB_ATTEMPTED:"http://adlnet.gov/expapi/verbs/attempted",VERB_LEFT:"http://activitystrea.ms/schema/1.0/leave"},objects:{OBJECT_MODULE:"http://adlnet.gov/expapi/activities/module",OBJECT_COURSE:"http://adlnet.gov/expapi/activities/course"},lang:"und"};return Object.freeze(e),Object.freeze(e.verbs),Object.freeze(e.objects),e}.call(e,n,e,t))||(t.exports=i)},4032:function(t,e,n){var i;void 0===(i=function(t){"use strict";var e=n(2543),i=n(6812);return{formatSrcUrl:i.env.isFileProtocol&&i.browser.isIE?function(t){return document.location.origin+t}:e.identity}}.call(e,n,e,t))||(t.exports=i)},9134:function(t,e,n){var i;void 0===(i=function(t){"use strict";var e=[{flagName:"MultipleQuizTracking",alias:"multipleQuizTracking"},{flagName:"UpdatedThemeEditor",alias:"updatedThemeColorsEnabled"},{flagName:"DropInBase",alias:"dropInBase"},{flagName:"DropInVectors",alias:"dropInVectors"},{flagName:"DropInMisc",alias:"dropInMisc"},{flagName:"DropInVideo",alias:"dropInVideo"},{flagName:"DropInInteractions",alias:"dropInInteractions"},{flagName:"DropInCore",alias:"dropInCore"},{flagName:"DropInAcc",alias:"dropInAcc"},{flagName:"IncreaseMax360ImageAssetSize",alias:"increaseMax360ImageAssetSize"},{flagName:"SlideLevelScale",alias:"slideLevelScale"},{flagName:"MultiLanguageSinglePackageSupport",alias:"multiLangSupport"},{flagName:"NewAiCourseTranslation",alias:"aiCourseTranslation"},{flagName:"MorphTransition",alias:"morphTransition"},{flagName:"JsApiBasics",alias:"jsApiBasics"},{flagName:"MathExpressions",alias:"mathExpressions"}];document.body.classList.add("ff-on");var n={},i=(window.globals||{}).features;return(void 0===i?"":i).split(",").forEach((function(t){var i=e.find((function(e){var n=e.flagName;e.alias;return n===t}))||{},r=i.alias,o=i.flagName;null!=r&&(n[r]=!0,document.body.classList.add("ff-".concat(_.kebabCase(o))))})),Object.freeze(n),n}.call(e,n,e,t))||(t.exports=i)},8176:function(t,e,n){var i;function r(t){return function(t){if(Array.isArray(t))return o(t)}(t)||function(t){if("undefined"!=typeof Symbol&&null!=t[Symbol.iterator]||null!=t["@@iterator"])return Array.from(t)}(t)||function(t,e){if(!t)return;if("string"==typeof t)return o(t,e);var n=Object.prototype.toString.call(t).slice(8,-1);"Object"===n&&t.constructor&&(n=t.constructor.name);if("Map"===n||"Set"===n)return Array.from(t);if("Arguments"===n||/^(?:Ui|I)nt(?:8|16|32)(?:Clamped)?Array$/.test(n))return o(t,e)}(t)||function(){throw new TypeError("Invalid attempt to spread non-iterable instance.\nIn order to be iterable, non-array objects must have a [Symbol.iterator]() method.")}()}function o(t,e){(null==e||e>t.length)&&(e=t.length);for(var n=0,i=new Array(e);n<e;n++)i[n]=t[n];return i}i=function(t){"use strict";var e=n(3231),i=n(4966),o=n(5596),a=n(9850),s=a.getPath,l=a.fullScreen,u=n(1242),c=u.addWindowListener,h=(u.addDocumentListener,document.createElement("div"));h.id="focusBoxes",document.body.appendChild(h);var d,f=document.getElementById("focus-sink"),p=!window.globals.HAS_FRAME,v={initialize:function(){var t=this;_.bindAll(this,"onSlideStarted","takeFocusOff","onFullScreenChange"),o.on(i.slide.STARTED,this.onSlideStarted),c("resize",(function(){t.takeFocusOff()})),l.addChangeListener(this.onFullScreenChange)},setFocusRectOn:function(t,n){var i=arguments.length>2&&void 0!==arguments[2]?arguments[2]:0;if(!p)if(null!=t&&t.classList.contains("acc-text"))v.takeFocusOff();else if(document.querySelectorAll(".acc-shadow-dom").forEach((function(t){t.scrollTop=0,t.scrollLeft=0})),null!=t){var o=[];o=null==n?t.getClientRects():Array.isArray(n)?r(n):[n],o=_.map(o,(function(n){var r={left:n.left,top:n.top,width:n.width,height:n.height,bottom:n.bottom,right:n.right};if(e.hasClass(t,"acc-shadow-el")&&!t.hasAttribute("data-top-level")){var o=DS.views.getTopNameSpace().slide.el.getBoundingClientRect();r.left=Math.max(r.left,o.left),r.top=Math.max(r.top,o.top),r.right=Math.min(r.right,o.right),r.bottom=Math.min(r.bottom,o.bottom),r.width=r.right-r.left,r.height=r.bottom-r.top}else r.bottom=r.right="";for(var a in r.left-=i,r.top-=i,r.width+=2*i,r.height+=2*i,r)r[a]+="px";return r})),h.innerHTML="",_.forEach(o,(function(t){var n=document.createElement("div");n.className="tab-focus-box",h.appendChild(n),e.setStyles(n,t)})),d=t}else console.warn('cannot set focus rect on "null"')},takeFocusOff:function(t){null!=t&&t!==d||(h.innerHTML="")},onFullScreenChange:function(t){l.getEl()===document.getElementById(DS.constants.els.PRESO)?document.getElementById("preso").insertAdjacentElement("afterbegin",f):document.getElementById("preso").insertAdjacentElement("beforebegin",f);var e=l.getEl();if(null==e)document.body.appendChild(h);else{var n=function(){var t=e.querySelector(".focus-container");null!=t&&t.appendChild(h)};DS.flagManager.dropInVideo?window.setTimeout(n,100):window.requestAnimationFrame(n)}},reCenter:function(){document.body.focus(),this.takeFocusOff()},onSlideStarted:function(t,n){var i=this;if(!p&&null!=n.currView&&document.hasFocus()){var r=e.closest(n.currView.el,(function(t){return"label"===t.firstElementChild.getAttribute("data-ref")}));DS.flagManager.dropInAcc?null!=DS.focusManager.focusWhenReady||null==r||r.contains(document.activeElement)||(f.focus({preventScroll:!0}),window.setTimeout((function(){r.contains(document.activeElement)||r.focus({preventScroll:!0})}),100)):null==r||r.contains(document.activeElement)||(f.focus({preventScroll:!0}),window.setTimeout((function(){return r.focus({preventScroll:!0})}),100));var o=s(n,"lastFocusedItem.accShadowView");null!=o?(n.lastFocusedItem=null,o.takeFocus()):null!=r&&window.setTimeout((function(){return i.setFocusRectOn(r)}),16)}},updateFocusBox:function(){null!=d&&this.setFocusRectOn(d)},lastFocusedElement:function(){return d}};return v.initialize(),v}.call(e,n,e,t),void 0===i||(t.exports=i)},7575:function(t,e,n){var i;function r(t){return function(t){if(Array.isArray(t))return o(t)}(t)||function(t){if("undefined"!=typeof Symbol&&null!=t[Symbol.iterator]||null!=t["@@iterator"])return Array.from(t)}(t)||function(t,e){if(!t)return;if("string"==typeof t)return o(t,e);var n=Object.prototype.toString.call(t).slice(8,-1);"Object"===n&&t.constructor&&(n=t.constructor.name);if("Map"===n||"Set"===n)return Array.from(t);if("Arguments"===n||/^(?:Ui|I)nt(?:8|16|32)(?:Clamped)?Array$/.test(n))return o(t,e)}(t)||function(){throw new TypeError("Invalid attempt to spread non-iterable instance.\nIn order to be iterable, non-array objects must have a [Symbol.iterator]() method.")}()}function o(t,e){(null==e||e>t.length)&&(e=t.length);for(var n=0,i=new Array(e);n<e;n++)i[n]=t[n];return i}void 0===(i=function(t){"use strict";var e=n(5144),i=n(8770),o=n(9323),a=i.warn("fontHelper");return{loadFonts:function(t){if(null!=e.loadFonts){var n=DS.frame.getFonts().reduce((function(t,e){return t.push.apply(t,r(e.files.map((function(t){var n=t.bold,i=t.italic;return{name:e.name,bold:n,italic:i}})))),t}),[]);return e.loadFonts([].concat(r(t.get("fontLib")||[]),r(n)),a)}return o.promiseToVow(Promise.all(Array.from(document.fonts).map((function(t){return t.load()}))))}}}.call(e,n,e,t))||(t.exports=i)},1242:function(t,e,n){var i;function r(t){return function(t){if(Array.isArray(t))return o(t)}(t)||function(t){if("undefined"!=typeof Symbol&&null!=t[Symbol.iterator]||null!=t["@@iterator"])return Array.from(t)}(t)||function(t,e){if(!t)return;if("string"==typeof t)return o(t,e);var n=Object.prototype.toString.call(t).slice(8,-1);"Object"===n&&t.constructor&&(n=t.constructor.name);if("Map"===n||"Set"===n)return Array.from(t);if("Arguments"===n||/^(?:Ui|I)nt(?:8|16|32)(?:Clamped)?Array$/.test(n))return o(t,e)}(t)||function(){throw new TypeError("Invalid attempt to spread non-iterable instance.\nIn order to be iterable, non-array objects must have a [Symbol.iterator]() method.")}()}function o(t,e){(null==e||e>t.length)&&(e=t.length);for(var n=0,i=new Array(e);n<e;n++)i[n]=t[n];return i}i=function(t){var e,i,o=n(5596),a=n(4966),s=new Map([[document,"document"],[document.body,"body"],[window,"window"]]),l=["before","on","after"],u={},c=window,h=c.lastWidth,d=c.lastHeight,f=function(t,e,n){return((u[t]||{})[e]||{})[n]},p=function(t,e,n,i){var o=arguments.length>4&&void 0!==arguments[4]?arguments[4]:"on",a=t===window&&("resize"===e||"orientationchange"===e);i=!!i&&!a;var c=s.get(t),h=u[c]=u[c]||{},d=h[e]=h[e]||{},f=d[i]=d[i]||{callbacks:{before:new Set,on:new Set,after:new Set},listener:null,customEvent:a};return l.reduce((function(t,e){return f.callbacks[e].has(n)||t}),!1)||(f.callbacks[o].add(n),null===f.listener&&(f.listener=function(t){return l.forEach((function(e){return r(f.callbacks[e]).forEach((function(e){return e(t)}))}))},a||t.addEventListener(e,f.listener,i))),function(){return v(t,e,n,i)}},v=function(t,e,n){var i=arguments.length>3&&void 0!==arguments[3]&&arguments[3],r=s.get(t),o=f(r,e,i);null!=o&&(l.forEach((function(t){return o.callbacks[t].delete(n)})),o.customEvent||0!==l.reduce((function(t,e){return o.callbacks[e].size+t}),0)||t.removeEventListener(e,n,i))},g=function(t,e,n){var i=f(t,e,!1);null!=i&&i.listener(n)},m=function t(e){h!==window.innerWidth||d!==window.innerHeight?(i=null,y()):e-i<1e3?window.requestAnimationFrame(t):i=null},y=function(){var t=arguments.length>0&&void 0!==arguments[0]?arguments[0]:{};!function(t){var n=window.innerWidth>window.innerHeight;e!==n&&(e=n,g("window","orientationchange",t))}(t),function(t){h===window.innerWidth&&d===window.innerHeight||(h=window.innerWidth,d=window.innerHeight,g("window","resize",t))}(t),null==i&&(i=window.performance.now(),window.requestAnimationFrame(m))};return window.addEventListener("orientationchange",y),window.addEventListener("resize",y),o.on(a.window.ZOOM_MODE_CHANGED,(function(){g("window","resize",null)})),{addBodyListener:function(t,e,n,i){return p(document.body,t,e,n,i)},removeBodyListener:function(t,e,n){return v(document.body,t,e,n)},addDocumentListener:function(t,e,n,i){return p(document,t,e,n,i)},removeDocumentListener:function(t,e,n){return v(document,t,e,n)},addWindowListener:function(t,e,n,i){return p(window,t,e,n,i)},removeWindowListener:function(t,e,n){return v(window,t,e,n)},addResizeListener:function(t,e){var n=new ResizeObserver(e);return n.observe(t),function(){n.unobserve(t)}}}}.call(e,n,e,t),void 0===i||(t.exports=i)},6899:function(t,e,n){var i;function r(t,e){return function(t){if(Array.isArray(t))return t}(t)||function(t,e){var n=null==t?null:"undefined"!=typeof Symbol&&t[Symbol.iterator]||t["@@iterator"];if(null!=n){var i,r,o,a,s=[],l=!0,u=!1;try{if(o=(n=n.call(t)).next,0===e){if(Object(n)!==n)return;l=!1}else for(;!(l=(i=o.call(n)).done)&&(s.push(i.value),s.length!==e);l=!0);}catch(t){u=!0,r=t}finally{try{if(!l&&null!=n.return&&(a=n.return(),Object(a)!==a))return}finally{if(u)throw r}}return s}}(t,e)||function(t,e){if(!t)return;if("string"==typeof t)return o(t,e);var n=Object.prototype.toString.call(t).slice(8,-1);"Object"===n&&t.constructor&&(n=t.constructor.name);if("Map"===n||"Set"===n)return Array.from(t);if("Arguments"===n||/^(?:Ui|I)nt(?:8|16|32)(?:Clamped)?Array$/.test(n))return o(t,e)}(t,e)||function(){throw new TypeError("Invalid attempt to destructure non-iterable instance.\nIn order to be iterable, non-array objects must have a [Symbol.iterator]() method.")}()}function o(t,e){(null==e||e>t.length)&&(e=t.length);for(var n=0,i=new Array(e);n<e;n++)i[n]=t[n];return i}void 0===(i=function(t){"use strict";var e,i,o,a,s=n(1242),l=n(2239),u=n(3231),c=s.addBodyListener,h=s.addWindowListener,d=[],f=null,p=!1,v=function(t,e){var n,i=r(document.elementsFromPoint(t.clientX,t.clientY),2),o=(i[0],i[1]);if(null!=o&&u.isWithinSlide(o)){var a=u.closest(o,(function(t){return u.hasClass(t,"slide")})),s=(n=a.dataset.id,DS.presentation.getFlatSlides().find((function(t){return t.id===n})));if(null!=s.currView){var l=s.currView.getObjectUnderPoint(t.clientX,t.clientY);if(null!=l){var c=l.getTargetModeTextInfo(t.clientX,t.clientY)||{},h=c.targetEl,p=c.textId;null!=p&&null!=h?(y(h),f!==h&&(f=h,d=["textLibItem",s.id,p],null!=e&&e(d))):(b(),d=[])}}}},g=!1,m=function(){g||(g=!0,(o=document.createElement("div")).classList.add("target-container"),document.body.appendChild(o),(a=document.createElement("div")).classList.add("target-highlight"),o.appendChild(a))},y=function(t){var e=t.getBoundingClientRect(),n=e.top,i=e.left,r=e.width,o=e.height;a.classList.add("active"),Object.assign(a.style,{top:"".concat(n,"px"),left:"".concat(i,"px"),width:"".concat(r,"px"),height:"".concat(o,"px")})},b=function(){a.classList.remove("active")},w=function t(){b(),document.body.classList.remove("highlight-mode"),a.classList.remove("target-selected"),document.body.removeEventListener("pointermove",t)},S=function(t){return t.filter((function(t){return null!=t})).join(".")},A={};return{registerTarget:function(t,e,n,i,r){A[S([e,n,i,r])]=t},highlightObject:function(t,e){m(),t?(l.accessibleTextOn()||l.onToggleAccessibleText(!0),requestAnimationFrame((function(){var n=A[S(t)];if(null!=n){var i=DS.resolver.resolvePath(n);if(null!=i){var o=i.currView;if(null!=o&&o.trulyVisible){var s=r(t,3),l=(s[0],s[1],s[2]),u=o.getTextItemEl(l);return y(u),document.body.classList.add("highlight-mode"),a.classList[e?"add":"remove"]("target-selected"),void document.body.addEventListener("pointermove",w)}}}w()}))):w()},enterTargetMode:function(t,n){var r;return t?(m(),p&&null!=e?e:(p=!0,l.accessibleTextOn()||l.onToggleAccessibleText(!0),(e=new Promise((function(t,o){i=o,document.body.classList.add("target-mode");var a=c("mousemove",(function(t){return v(t,n)})),s=c("mousedown",(function(e){t(d),document.body.classList.remove("target-mode")})),l=h("resize",b);r=function(){p=!1,e=null,i=null,document.body.classList.remove("target-mode"),b(),a(),s(),l()}}))).finally((function(){r()})))):(p&&null!=i&&i(),Promise.resolve())}}}.call(e,n,e,t))||(t.exports=i)},6085:function(t,e,n){var i;function r(t){return r="function"==typeof Symbol&&"symbol"==typeof Symbol.iterator?function(t){return typeof t}:function(t){return t&&"function"==typeof Symbol&&t.constructor===Symbol&&t!==Symbol.prototype?"symbol":typeof t},r(t)}function o(t){return function(t){if(Array.isArray(t))return u(t)}(t)||function(t){if("undefined"!=typeof Symbol&&null!=t[Symbol.iterator]||null!=t["@@iterator"])return Array.from(t)}(t)||l(t)||function(){throw new TypeError("Invalid attempt to spread non-iterable instance.\nIn order to be iterable, non-array objects must have a [Symbol.iterator]() method.")}()}function a(t,e,n){return(e=function(t){var e=function(t,e){if("object"!==r(t)||null===t)return t;var n=t[Symbol.toPrimitive];if(void 0!==n){var i=n.call(t,e||"default");if("object"!==r(i))return i;throw new TypeError("@@toPrimitive must return a primitive value.")}return("string"===e?String:Number)(t)}(t,"string");return"symbol"===r(e)?e:String(e)}(e))in t?Object.defineProperty(t,e,{value:n,enumerable:!0,configurable:!0,writable:!0}):t[e]=n,t}function s(t,e){return function(t){if(Array.isArray(t))return t}(t)||function(t,e){var n=null==t?null:"undefined"!=typeof Symbol&&t[Symbol.iterator]||t["@@iterator"];if(null!=n){var i,r,o,a,s=[],l=!0,u=!1;try{if(o=(n=n.call(t)).next,0===e){if(Object(n)!==n)return;l=!1}else for(;!(l=(i=o.call(n)).done)&&(s.push(i.value),s.length!==e);l=!0);}catch(t){u=!0,r=t}finally{try{if(!l&&null!=n.return&&(a=n.return(),Object(a)!==a))return}finally{if(u)throw r}}return s}}(t,e)||l(t,e)||function(){throw new TypeError("Invalid attempt to destructure non-iterable instance.\nIn order to be iterable, non-array objects must have a [Symbol.iterator]() method.")}()}function l(t,e){if(t){if("string"==typeof t)return u(t,e);var n=Object.prototype.toString.call(t).slice(8,-1);return"Object"===n&&t.constructor&&(n=t.constructor.name),"Map"===n||"Set"===n?Array.from(t):"Arguments"===n||/^(?:Ui|I)nt(?:8|16|32)(?:Clamped)?Array$/.test(n)?u(t,e):void 0}}function u(t,e){(null==e||e>t.length)&&(e=t.length);for(var n=0,i=new Array(e);n<e;n++)i[n]=t[n];return i}i=function(t){"use strict";var e,i,r=n(8100),l=n(5596),u=n(4966),c="sceneName",h="projectTitle",d="textLibItem",f="slideName",p="slideNote",v="frameLink",g="resourceItem",m="resource",y="glossaryItem",b="glossary",w="menuItem",S="menu",A="altText",E=(a(e={},"slide",(function(t,e){var n=s(t,3),i=(n[0],n[1],n[2]);return _(i,e)})),a(e,f,(function(t,e){var n=s(t,3),i=(n[0],n[1],n[2]);return _(i,e)})),a(e,d,(function(t,e){var n=s(t,2),i=(n[0],n[1]);return _(i,e)})),a(e,A,(function(t,e){var n=s(t,2),i=(n[0],n[1]);return _(i,e)})),a(e,p,(function(t,e){var n=s(t,2),i=(n[0],n[1]);return _(i,e).then((function(){return C(p)}))})),a(e,g,(function(t){var e=s(t,3),n=e[0],i=(e[1],e[2]);return C(n,i)})),a(e,m,(function(t){var e=s(t,1)[0];return C(e)})),a(e,y,(function(t){var e=s(t,4),n=e[0],i=(e[1],e[2]),r=e[3];return C(n,"".concat(i,".").concat(r))})),a(e,b,(function(t){var e=s(t,1)[0];return C(e)})),a(e,w,(function(t){var e=s(t,3),n=e[0],i=(e[1],e[2]);return C(n,i)})),a(e,S,(function(t){var e=s(t,1)[0];return C(e)})),e),T=(a(i={},g,"resource"),a(i,m,"resource"),a(i,y,"glossary"),a(i,b,"glossary"),a(i,w,"outline"),a(i,S,"outline"),a(i,p,"transcript"),i),C=function(t,e){return l.trigger(u.frame.SHOW_TAB_ITEM,T[t],e),Promise.resolve({target:[T[t]].concat(o(e?[e]:[])).join(".")})},x=function(t){return DS.presentation.getFlatSlides().find((function(e){return e.id===t}))},_=function(t){var e=arguments.length>1&&void 0!==arguments[1]?arguments[1]:"_frame",n=x(t);return null==n&&(l.trigger(u.localization.CREATE_REVIEW_SLIDE,t),n=x(t)),null!=n?r.requestSlideForReview(n,e).then((function(){return{target:n.absoluteId}})):Promise.reject("Slide with id '".concat(t,"' not found"))},k=function(){return Promise.resolve()},M={jumpToPath:function(t){var e=arguments.length>1&&void 0!==arguments[1]?arguments[1]:"_default",n=s(t,1)[0];return(E[n]||k)(t,e)},isSlideStringPath:function(t){var e=s(t||[],1)[0];return e===d||e===A},isFramePath:function(t){var e=s(t||[],1)[0];return e===h||e===p||e===v||e===g||e===y||e===w},isPropertyPath:function(t){var e=s(t||[],1)[0];return e===f||e===c}};return M}.call(e,n,e,t),void 0===i||(t.exports=i)},5657:function(t,e,n){var i;function r(t){return function(t){if(Array.isArray(t))return t}(t)||function(t){if("undefined"!=typeof Symbol&&null!=t[Symbol.iterator]||null!=t["@@iterator"])return Array.from(t)}(t)||function(t,e){if(!t)return;if("string"==typeof t)return o(t,e);var n=Object.prototype.toString.call(t).slice(8,-1);"Object"===n&&t.constructor&&(n=t.constructor.name);if("Map"===n||"Set"===n)return Array.from(t);if("Arguments"===n||/^(?:Ui|I)nt(?:8|16|32)(?:Clamped)?Array$/.test(n))return o(t,e)}(t)||function(){throw new TypeError("Invalid attempt to destructure non-iterable instance.\nIn order to be iterable, non-array objects must have a [Symbol.iterator]() method.")}()}function o(t,e){(null==e||e>t.length)&&(e=t.length);for(var n=0,i=new Array(e);n<e;n++)i[n]=t[n];return i}void 0===(i=function(t){"use strict";var e=n(6085),i=n(5596),o=n(4966),a=n(2239),s=/[\u0591-\u07FF\uFB1D-\uFDFD\uFE70-\uFEFC]/,l=/\s/,u=0,c={},h=function(t){var n=null==t;(n||e.isSlideStringPath(t))&&(u++,i.trigger(o.localization.REVIEW_STRING_UPDATED,"rev".concat(u))),(n||e.isFramePath(t))&&i.trigger(o.localization.REVIEW_FRAME_UPDATED),(n||e.isPropertyPath(t))&&i.trigger(o.localization.REVIEW_PROPERTY_UPDATED)},d=function(t,e){return{idx:t,len:1,flowDirection:e,cursive:!1}},f=function t(e){e.forEach((function(e){if("group"===e.type)t(e.children);else if("item"===e.type){var n=e.path,i=e.target,r=e.livePreviewData;p(n,i,r)}}))},p=function(t,e,n){a.accessibleTextOn()||a.onToggleAccessibleText(!0);var i=r(t||[]),o=i[0],s=(i[1],i[2]),l=i.slice(3),u=n||{},h=u.secondaryPaths,d=void 0===h?[]:h,f=u.variables;if(null!=f){var p=JSON.stringify(e);p=p.replaceAll("^","^^").replaceAll("%","^%^"),f.forEach((function(t){var e=t.alias,n=t.path;p=p.replaceAll("^%^".concat(e,"^%^"),"%".concat(n,"%"))})),e=JSON.parse(p)}null==c[o]&&(c[o]=new Map);var g=c[o],m=_.isEmpty(l)?s:"".concat(s,"-").concat(l.join("."));g.set(m,{textConfig:e,path:t,blockRunsUpdated:!1,isPlainText:"string"==typeof e}),d.forEach((function(t){v.updateTextItem(t,e)}))},v={updateTranslationsJson:function(t){f(t.children||[]),h()},updateTextItem:function(t,e,n){p(t,e,n),h(t)},getUpdatedTextData:function(t,e,n){var i=c[t];if(null!=i){var r=i.get(e),o=r||{},a=o.textConfig,u=o.blockRunsUpdated,h=void 0!==u&&u;if(o.isPlainText)return a;if(null!=a)return h||(a.blocks.forEach((function(t){var e,n,i,r;r=0,(e=t).runs=[],e.spans.forEach((function(t){var o=t.text,a=o.length;o.split("").forEach((function(o,u){var c=l.test(o)?u+1<a?s.test(t.text.charAt(u)):i||d(r,"leftToRight"):s.test(o);c!==i?(n=d(r,(i=c)?"rightToLeft":"leftToRight"),e.runs.push(n)):n.len++,r++}))}))})),r.blockRunsUpdated=!0),a}return n}};return v}.call(e,n,e,t))||(t.exports=i)},6557:function(t,e,n){var i;function r(t){return function(t){if(Array.isArray(t))return o(t)}(t)||function(t){if("undefined"!=typeof Symbol&&null!=t[Symbol.iterator]||null!=t["@@iterator"])return Array.from(t)}(t)||function(t,e){if(!t)return;if("string"==typeof t)return o(t,e);var n=Object.prototype.toString.call(t).slice(8,-1);"Object"===n&&t.constructor&&(n=t.constructor.name);if("Map"===n||"Set"===n)return Array.from(t);if("Arguments"===n||/^(?:Ui|I)nt(?:8|16|32)(?:Clamped)?Array$/.test(n))return o(t,e)}(t)||function(){throw new TypeError("Invalid attempt to spread non-iterable instance.\nIn order to be iterable, non-array objects must have a [Symbol.iterator]() method.")}()}function o(t,e){(null==e||e>t.length)&&(e=t.length);for(var n=0,i=new Array(e);n<e;n++)i[n]=t[n];return i}void 0===(i=function(t){"use strict";var e=n(2543),i=n(3410),o=n(1242).addBodyListener,a=n(3231),s=a.hasClass,l=a.closest,u=n(8100),c=["LastKeyCodeString","LastKeyCode","LastKeyValue","LastKeyCtrl","LastKeyShift","LastKeyAlt"],h=e.invert(i.keys),d=function(t){var e=t.keyCode,n=t.altKey,i=t.shiftKey,o=t.ctrlKey,a=String.fromCharCode(e),s=[].concat(r(o?["[CTRL] + "]:[]),r(i?["[SHIFT] + "]:[]),r(n?["[ALT] + "]:[]));return e>=48&&e<=90?s.push(a):(s.push("["),null!=h[e]?s.push(h[e]):s.push("#".concat(e)),s.push("]")),s.join("")},f={isShowFocus:!1,lastKeyPressTargets:[],initialize:function(){var t=this;o("mousedown",(function(e){t.isShowFocus=!1,t.isAccClick(e)||document.body.classList.remove("show-focus")}),!0),o("keyup",(function(e){t.isTabKey(e.which)&&!t.isShowFocus&&e.target&&null==e.target.getAttribute("data-prevent-focus")&&(t.isShowFocus=!0,document.body.classList.add("show-focus")),t.clearLastKey()}),!0)},isAccClick:function(t){return 0===t.offsetX&&0===t.offsetY&&0===t.detail||((0===t.mozInputSource||6===t.mozInputSource)&&0===t.buttons||null!=l(t.target,(function(t){return s(t,"acc-shadow-el")})))},isKey:function(t,e){return t===e},keyPressHandlerExists:function(t){var e=u.getCurrentWindowSlide();if(null==e)return!1;var n=e.slideLayers().getTopMostLayer()||e.getBaseLayer(),i=e.slideLayers().activeLayers.slice(0);return this.handlerExists(n,t,i)},getLayerStack:function(t){var n=u.getCurrentWindowSlide(),i=null!=n?n.slideLayers().activeLayers.slice(0):[],r=e.findIndex(i,t);return r>0&&(i.length=r),i},getParentFromLayerstack:function(t,n){var i=null;if(n=n||this.getLayerStack(t),t.isSlideObject){if(null==(i=t.getClosestAncestor((function(t){return t.isSlideObject})))){var r=t.getLayer();r.isBaseLayer()?n=[]:n.length=e.findIndex(n,r)+1}}else if(null==t.modal||!t.modal()){do{i=n.pop()}while(null!=i&&!i.isOpen);null==i&&(i=t.getClosestAncestor((function(t){return t.isSlide})))}return{parent:i,layerStack:n}},handlerExists:function(t,e,n){if(null!=t.getFilteredPlayerEvent((function(t){return t.keycode===e.keyCode&&t.shift===e.shiftKey&&t.ctrl===e.ctrlKey&&t.alt===e.altKey}),"onkeypress").events.first())return!0;var i=this.getParentFromLayerstack(t,n),r=i.parent,o=i.layerStack;return null!=r&&this.handlerExists(r,e,o)},executeKeypressEvent:function(t,n,r){this.lastKeyPressTargets.push(t),e.includes([i.keys.CONTROL,i.keys.SHIFT,i.keys.ALT],n.keyCode)||(t.prop(function(t){var e=t.keyCode,n=t.altKey,i=t.shiftKey,r=t.ctrlKey,o=String.fromCharCode(e);return{LastKeyCodeString:d(t),LastKeyCode:e,LastKeyValue:o,LastKeyCtrl:r,LastKeyShift:i,LastKeyAlt:n}}(n)),t.executePlayerEvent("onanykeypress"));var o=this.getParentFromLayerstack(t,r),a=o.parent,s=o.layerStack;t.executeFilteredPlayerEvent((function(t){return t.keycode===n.keyCode&&t.shift===n.shiftKey&&t.ctrl===n.ctrlKey&&t.alt===n.altKey}),"onkeypress"),null!=a&&this.executeKeypressEvent(a,n,s)},clearLastKey:function(){this.lastKeyPressTargets.forEach((function(t){t.resetSpecifiedProps(c)})),this.lastKeyPressTargets=[]},isReturnKey:function(t){return f.isKey(t,i.keys.ENTER)},isSpaceKey:function(t){return f.isKey(t,i.keys.SPACE)},isActionKey:function(t){return f.isReturnKey(t)||f.isSpaceKey(t)},isRightKey:function(t){return f.isKey(t,i.keys.RIGHT)},isDownKey:function(t){return f.isKey(t,i.keys.DOWN)},isPageDownKey:function(t){return f.isKey(t,i.keys.PAGE_DOWN)},isDownishKey:function(t){return f.isLeftKey(t)||f.isDownKey(t)},isRtlDownishKey:function(t){return f.isRightKey(t)||f.isDownKey(t)},isLeftKey:function(t){return f.isKey(t,i.keys.LEFT)},isUpKey:function(t){return f.isKey(t,i.keys.UP)},isPageUpKey:function(t){return f.isKey(t,i.keys.PAGE_UP)},isUpishKey:function(t){return f.isRightKey(t)||f.isUpKey(t)},isRtlUpishKey:function(t){return f.isLeftKey(t)||f.isUpKey(t)},isHomeKey:function(t){return f.isKey(t,i.keys.HOME)},isEndKey:function(t){return f.isKey(t,i.keys.END)},isTabKey:function(t){return f.isKey(t,i.keys.TAB)},isEscapeKey:function(t){return f.isKey(t,i.keys.ESCAPE)},isBackspaceKey:function(t){return f.isKey(t,i.keys.BACKSPACE)},isDeleteKey:function(t){return f.isKey(t,i.keys.DELETE)},isSeekKey:function(t){return f.isUpishKey(t)||f.isDownishKey(t)||f.isHomeKey(t)||f.isEndKey(t)||f.isPageUpKey(t)||f.isPageDownKey(t)},isNonInputKey:function(t){return f.isUpishKey(t)||f.isDownishKey(t)||f.isHomeKey(t)||f.isEndKey(t)||f.isPageUpKey(t)||f.isBackspaceKey(t)||f.isDeleteKey(t)||f.isPageDownKey(t)}};return f}.call(e,n,e,t))||(t.exports=i)},7912:function(t,e,n){var i;void 0===(i=function(t){"use strict";var e=new Map;return{addJsAsset:function(t,n){e.set(t,n)},getJsAssetValue:function(t){return e.get(t)},clearAsset:function(t){e.delete(t)}}}.call(e,n,e,t))||(t.exports=i)},9675:function(t,e,n){var i;void 0===(i=function(t){"use strict";var e=n(7912);return window.globalLoadJsAsset=function(t,n){var i="string"==typeof n?JSON.parse(n):n,r=DS.utils.resolveAssetUrl(t);e.addJsAsset(r,i)},{load:function(t,e){DS.loadScript(t,e)}}}.call(e,n,e,t))||(t.exports=i)},8315:function(t,e,n){var i;void 0===(i=function(t){"use strict";var e,i,r,o,a=n(9850),s=n(9675),l=n(7912),u=n(4966),c=n(5596),h=n(8176),d=null,f={},p=[];return{setWindowManager:function(t){e=t},registerFrameLanguageData:function(t){i=t.default,t.languages.forEach((function(t){var e=t.langCode,n=t.path,i=t.displayNames;e=e.toLowerCase(),null==f[e]&&(f[e]={langCode:e}),Object.assign(f[e],{framePath:n,displayNames:i})}))},initSlideData:function(t){return null!=t&&DS.flagManager.multiLangSupport?(this.registerSlideLanguageData(t),this.loadLanguageManifest()):Promise.resolve()},isTableLoaded:function(t){return null!=p[t]},isMultiLanguageProject:function(){return Object.keys(f).length>1},addStringTable:function(t,e,n){if(null!=t){var i=t.id,r=t.strings;p[i]={langCode:e,ownerId:n,strings:r.reduce((function(t,e){var n=e.id,i=e.type,r=e.value;return t[n]={type:i,value:r},t}),{})},c.trigger(u.localization.TABLE_LOADED,i)}},getString:function(t,e){return a.getPath(p,[t,"strings",e,"value"])},getStringFromRef:function(t){if(null!=t){var e=t.tableId,n=t.id;return this.getString(e,n)}},getLanguages:function(){return Object.keys(f).map((function(t){var e=f[t];return{langCode:e.langCode,displayNames:e.displayNames}}))},registerSlideLanguageData:function(t){i=t.default,t.languages.forEach((function(t){var e=t.langCode,n=t.manifestPath;e=e.toLowerCase(),null==f[e]&&(f[e]={langCode:e}),f[e].manifestPath=n}))},getCurrentLangCode:function(){return null==r&&(r=function(){var t=window.navigator.languages.map((function(t){return t.toLowerCase()})),e=t.find((function(t){return null!=f[t]}));if(null==e){var n=Object.keys(f).reduce((function(t,e){return t[e.split("-")[0]]=e,t}),{});e=n[t.find((function(t){return null!=n[t]}))]}return null==e&&(e=i),e}()),r},getCourseSetting:function(){return this.getCurrentLangCode()},restoreCourseSetting:function(t){this.setCurrentLanguage(t)},connectVariable:function(t){var e=this;this.langCodeVar=t;var n=this.langCodeVar.value();0!==Object.keys(f).length||null==n?(this.langCodeVar.on("change:value",(function(){e.syncWithVariable()})),null==d&&this.langCodeVar.changeValue(r)):r=n.toLowerCase()},syncWithVariable:function(){var t=this;null!=this.langCodeVar&&this.setCurrentLanguage(this.langCodeVar.value()).catch((function(e){t.langCodeVar.changeValue(t.getCurrentLangCode())}))},setCurrentLanguage:function(t){var e=this;return t=t.toLowerCase(),null==f[t]?Promise.reject(new Error("language code not found")):(o=t,d||(t===r?Promise.resolve():d=new Promise((function(n){e.loadLanguageDataFiles(t).then((function(){r=o,null!=e.langCodeVar&&e.langCodeVar.changeValue(r),window.globals.updateHtmlLangCode(r),c.trigger(u.localization.LANGUAGE_UPDATED,r),c.trigger(u.resume.COURSE_SETTING_UPDATED),h.updateFocusBox(),d=null,n()}))}))))},loadLanguageDataFiles:function(t){var e=this;return Promise.all([this.loadFrameData(t),this.loadLanguageManifest(t)]).then((function(){return t===o?e.updateSlideData(t).then((function(){if(t!==o)return e.loadLanguageDataFiles(o)})):e.loadLanguageDataFiles(o)}))},loadFile:function(t){return new Promise((function(e){var n=a.resolveAssetUrl(t),i=function(){s.load(n,{load:function(){DS.connection.assetLoaded(n),e(l.getJsAssetValue(n)),l.clearAsset(n)},error:function(){DS.connection.assetFailed(n)}})};DS.connection.requiredAsset(n,null,i),i()}))},loadFrameData:function(t){var e=this,n=t||this.getCurrentLangCode(),i=f[n].framePath;return this.loadFile(i).then((function(t){return e.frameData=t,t}))},getCurrentFrameData:function(){return this.frameData},loadLanguageManifest:function(t){var e=this,n=t||this.getCurrentLangCode(),i=f[n].manifestPath;return this.loadFile(i).then((function(t){e.handleManifestLoaded(t)}))},handleManifestLoaded:function(t){this.languageManifest=t;var e=this.languageManifest,n=e.stringTable,i=e.langCode;this.addStringTable(n,i,"manifest")},getSlideDataFileName:function(t){if(null!=this.languageManifest)return this.languageManifest.slides.find((function(e){return e.slideId===t}))},updateSlideData:function(t){var n=null!=e?e.getLoadedSlideIds():null;return null===n?Promise.resolve():this.loadSlideData(n,t)},loadSlideData:function(t,e){var n=this,i=e||this.getCurrentLangCode(),r=null!=d&&i!==o?d:Promise.resolve(),a="string"==typeof t?[t]:t;return r.then((function(){return Promise.all(a.map((function(t){var e=n.getSlideDataFileName(t);return null!=e?n.loadFile(e.path).then((function(e){var i=e.stringTable,r=e.langCode;n.addStringTable(i,r,t)})):Promise.resolve()})))}))}}}.call(e,n,e,t))||(t.exports=i)},2214:function(t,e,n){var i;void 0===(i=function(t){"use strict";var e=n(2543),i=function(t,e){var n,i,o=r[t],a=e.mixins.slice(0);for(i=a.length;i--;)null!=(n=a[i])[t]&&n[t].call(e),null!=n[o]&&n[o].call(e);return this},r={init:"componentWillMount"},o=["preInit","init","postInit"],a=e.partialRight(e.omit,o),s={mixInto:function(t,n){return e.defaults.apply(e,e(n).map(a).unshift(t).value()),t},mix:function(t){return this.mixInto(t,t.mixins),t}};return o.forEach((function(t){s[t+"MixinsOf"]=e.partial(i,t)})),s}.call(e,n,e,t))||(t.exports=i)},4861:function(t,e,n){var i;void 0===(i=function(t){"use strict";var e=n(2543),i=function(t,n){return e.includes(e.values(n.associations),t)},r={isAncestral:!0,createParentReference:function(t){return t&&t.parent&&(this.parent=t.parent),this},getClosestAncestor:function(t,e){for(var n=e?this:this.parent;n&&!t(n);)n=n.parent;return n},getClosestAncestorWithAssoc:function(t){var n=e.partial(i,t);return this.getClosestAncestor(n)},getClosestAncestorByAttr:function(t,e,n){return this.getClosestAncestor((function(n){return n.get(t)===e}),n)},forEachAncestor:function(t,e){for(var n=e?this:this.parent,i=0;null!=n;){if(!1===t(n,i++))return;n=n.parent}}};return r.getClosestAncestorByKind=e.partial(r.getClosestAncestorByAttr,"kind"),r}.call(e,n,e,t))||(t.exports=i)},8861:function(t,e,n){var i;void 0===(i=function(t){"use strict";var e=n(2543),i=n(4861),r=n(1497),o=i.getClosestAncestor;return{resolvePath:function(t){return r.resolvePath(t,this.getClosestThisRef())},getClosestParentRef:e.partial(o,(function(t){return t.abilities.resolveAsParent})),getClosestThisRef:e.partial(o,(function(t){return t.abilities.resolveAsThis}),!0),getClosestEventTarget:e.partial(o,(function(t){return t.abilities.beEventTarget}),!0),getChildren:function(){return this.objects().slice()}}}.call(e,n,e,t))||(t.exports=i)},9190:function(t,e,n){var i;void 0===(i=function(t){"use strict";var e=n(2543),i=n(8770),r=i.warn("shortEventable")("bindShortEvents"),o=i.backtick,a=function(t,n){return e.mapValues(n,(function(e){return t[e]}))},s=function(t,n){var i=t[n];return i?e.isFunction(i)?i.call(t):i:t.get?t.get(n):t.props&&t.props[n]};return{componentWillMount:function(){return this.bindShortEvents(),this},bindShortEvents:function(){var t,e,n,i,l=Object.keys(this.shortEvents||{}),u=l.length;for(i=0;i<u;i++){if(e="self"===(t=l[i])?this:s(this,t),n=a(this,this.shortEvents[t]),!e)return void r("Cannot listen to undefined object",o(t));this.listenTo(e,n)}return this},rebindShortEvents:function(){return this.stopListening(),this.bindShortEvents(),this}}}.call(e,n,e,t))||(t.exports=i)},8741:function(t,e,n){var i;i=function(t){"use strict";var e=n(2543),i=n(5596),r=n(8770).throwError("subscribable"),o={componentWillMount:function(){return this.addSubscriptions(),this},addSubscriptions:function(){for(var t in this.resetSubscriptions(),this.subscriptions)this.subscriptions.hasOwnProperty(t)&&this.addSubscription(t,this.subscriptions[t]);return this},addSubscription:function(t,n){return e.isFunction(this[n])||r("addSubscription","this."+n,"is not a defined callback."),this.addSubscribedEvent(t).listenTo(i,t,this[n]),this},addSubscribedEvent:function(t){return this.subscribedEvents.push(t),this},removeSubscriptions:function(){var t=this;return e.each(e.uniq(this.subscribedEvents),(function(){return t.removeSubscription.apply(t,arguments)})),this},removeSubscription:function(t,e){var n=this.subscribedEvents.indexOf(t);return this.stopListening(i,t,this[e]),n>-1&&this.subscribedEvents.splice(n,1),this},resetSubscriptions:function(){return this.removeSubscriptions(),this.subscribedEvents=[],this}};return o}.call(e,n,e,t),void 0===i||(t.exports=i)},5456:function(t,e,n){var i;void 0===(i=function(t){"use strict";var e=n(2543),i=n(1242),r=i.addWindowListener,o=i.addDocumentListener,a=i.addBodyListener,s=n(6812),l=(n(4966),n(5596),n(9850)),u=n(3231),c=n(1649),h=(n(3410),n(6876)),d=n(1824),f={doFullScreen:function(t){t.requestFullscreen?t.requestFullscreen():t.mozRequestFullScreen?t.mozRequestFullScreen():t.webkitRequestFullscreen?t.webkitRequestFullscreen():t.msRequestFullscreen&&t.msRequestFullscreen()},styleIfExists:function(t,e,n){t&&(t.style[e]=n)},androidOrientation:function(){document.querySelector(".slide-controls"),document.querySelector(".option-pane");s.orientation.isPortrait?(this.styleIfExists(this.optionPane,"minHeight",null),this.styleIfExists(this.slideControls,"display","block")):(this.styleIfExists(this.optionPane,"minHeight",l.pxify(this.smallestSide)),this.styleIfExists(this.slideControls,"display","none"))},initAndroid:function(){this.smallestSide=Math.min(document.documentElement.clientHeight,document.documentElement.clientWidth),document.body.style.minHeight=s.smallestSide+"px"},initTouchableThemeAndPhone:function(){var t,e,n="130vh";document.body.style.height=n,document.documentElement.style.height=n,document.body.style.overflow="auto",document.querySelector("#preso").style.position="fixed",s.os.iOSVersion>=10&&setInterval((function(){var n=document.querySelector(".controls"),i=window.innerHeight,r=document.documentElement.clientHeight;i<r?(t=r-i)!==e&&null!=n&&(n.style.transform=h.transformTranslate(l.pxify(0),l.pxify(-t)),e=t):null!=n&&""!==n.style.transform&&(n.style.transform="")}),100)},initIOS:function(){var t=document.querySelector(".mobile-chrome-warning");t.innerHTML='<div class="mobile-chrome-warning-btn">\n      <svg xmlns="http://www.w3.org/2000/svg" version="1.1" xmlns:xlink="http://www.w3.org/1999/xlink" preserveAspectRatio="none" x="0px" y="0px" width="107px" height="78px" viewBox="0 0 107 78">\n\n        <g id="mobile-chrome-warning-arrow">\n          <path fill="white" stroke="none" d="\n          M 24.1 31.4\n          L 12.05 15.85 0 31.4 8.3 31.4 8.3 54 15.25 54 15.25 31.4 24.1 31.4 Z"></path>\n        </g>\n\n        <path id="mobile-chrome-warning-hand" stroke="white" stroke-width="2" stroke-linejoin="round" stroke-linecap="round" fill="none" d="\n        M 37.55 16.1\n        Q 36.3 14.8 36.3 13.1 36.3 11.45 37.55 10.15 38.85 8.9 40.55 8.9 42.2 8.9 43.5 10.15\n        L 46.75 13.375 46.75 13.35\n        Q 45.5 12.05 45.5 10.35 45.5 8.7 46.75 7.4 48.05 6.15 49.75 6.15 51.4 6.15 52.7 7.4\n        L 57 11.65\n        Q 56.05 10.4828125 56.05 9 56.05 7.3 57.3 6 58.6 4.8 60.3 4.8 62 4.8 63.3 6\n        L 74.3 17\n        Q 76.3 19.05 77.5 21.55 78.75 24.05 79.1 26.9 79.4 29.7 80.65 32.25 81.85 34.75 83.85 36.75\n        L 85.6 38.5 69.5 54.6\n        Q 68.25 53.35 66.5 52.1 64.75 50.8 62.85 49.85 60.95 48.85 59.25 48.5\n        L 32 42.5\n        Q 31.15 42.3 30.45 41.8 29.1 40.8 28.85 39.3 28.6 37.85 29.35 36.55 30.05 35.25 31.65 34.7\n        L 31.9 34.65\n        Q 32.55 34.45 33.25 34.45\n        L 44.3 34.9 17.65 8.2\n        Q 16.4 6.9 16.4 5.2 16.4 3.55 17.65 2.25 18.95 1 20.65 1 22.3 1 23.6 2.25\n        L 37.55 16.1 39.2 17.75\n        M 58.95 13.65\n        L 58.075 12.775 57.3 12\n        Q 57.140234375 11.833984375 57 11.65\n        L 58.075 12.775\n        M 46.75 13.375\n        L 48.4 15"></path>\n\n      </svg>\n    </div>\n\n    <div class="mobile-chrome-warning-bubble">\n      Drag up for fullscreen\n    </div>';var n,i,s,h,f,p=document.querySelector(".mobile-chrome-warning-bubble"),v=document.querySelector(".mobile-chrome-warning-btn"),g=document.querySelector("#preso"),m=0;document.body.style.height="120%",o("touchstart",(function(){i=!0})),o("touchend",(function(){i=!1})),t.addEventListener("touchstart",(function(){c.killTweensOf(p),c.killTweensOf(v),c.to(v,.05,{opacity:1,scaleX:.6,scaleY:.6}),c.to(p,.1,{opacity:1}),c.to(p,.3,{opacity:0,delay:3})})),setInterval((function(){var n=document.activeElement,r=window.innerHeight,o=document.documentElement.clientHeight,a=r<o;e.extend(g.style,{position:"fixed",left:"0px",top:"0px",zIndex:0}),(!n||"INPUT"!==n.tagName&&"TEXTAREA"!==n.tagName)&&(a?("block"!==t.style.display&&"none"!==g.style.display&&(t.style.display="block",c.killTweensOf(p),c.killTweensOf(v),c.set(p,{opacity:0}),c.to(p,1,{opacity:1}),c.to(p,.8,{opacity:0,delay:3}),c.to(v,.35,{opacity:.85,delay:3.5,scaleX:.55,scaleY:.55,ease:"back.out"}),s=!0,m=Math.abs(window.innerHeight-document.body.clientHeight)),0===document.body.scrollTop||i||window.scrollTo(0,0)):"none"!==t.style.display&&"block"!==g.style.display&&(t.style.display="none",g.style.zIndex=null,s=!1))}),100),r("resize",(function(){clearTimeout(n),n=setTimeout((function(){window.scrollTo(0,1)}),30)})),a("touchstart",(function(t){1===t.touches.length&&(h=t.touches[0].clientY),s&&(m=Math.abs(window.innerHeight-document.body.clientHeight))}));!function e(){if(s&&i){var n=Math.abs(Math.abs(window.innerHeight-document.body.clientHeight)-m)/88;t.style.opacity=1-n,t.style.height=l.pxify(75+150*n)}else i||(t.style.opacity=1,t.style.height="75px");window.requestAnimationFrame(e)}(),a("touchmove",(function(t){var n,i=!1,r=t.target,o=u.parentNodesOf(r,(function(t){return d.isScrollable(t)}));d.isScrollable(r)&&o.unshift(r),s||(1===t.touches.length&&null!=h?(n=t.touches[0].clientY,i=!e.isEmpty(o)&&o.every((function(t){var e=0===t.scrollTop&&n>h,i=t.scrollTop+t.offsetHeight===t.scrollHeight&&n<h;return e||i}))):i=!0),i&&t.preventDefault()})),a("touchend",(function(){h=null})),document.documentElement.addEventListener("touchstart",(function(t){1===t.touches.length&&(f?t.preventDefault():(f=!0,setTimeout((function(){f=!1}),500)))}))}};return s.theme.isClassic&&s.device.isMobile&&window.addEventListener("scroll",(function(){document.body.scrollTop<0&&(document.body.scrollTop=0)})),document.addEventListener("touchmove",(function(t){1!==t.touches.length&&t.preventDefault()}),{passive:!1}),s.env.isInIframe||s.deviceView.isTablet?f.init=e.noop:s.os.isAndroid&&!s.env.is360?f.init=f.initAndroid:s.os.isIOS&&s.device.isPhone?f.init=f.initTouchableThemeAndPhone:s.os.isIOS&&s.os.iOSVersion>=8?f.init=f.initIOS:f.init=e.noop,f}.call(e,n,e,t))||(t.exports=i)},2508:function(t,e,n){var i;void 0===(i=function(t){var e=n(2543),i=n(9850),r=n(3410),o=n(3472),a=n(1824),s=n(1242),l=s.addDocumentListener,u=s.removeDocumentListener,c=function(t){return!t||t.length<2},h=function(t){var e=c(t)?{x:0,y:0}:t[0],n=t[1]||e;return{x:(e.pageX+n.pageX)/2,y:(e.pageY+n.pageY)/2}},d=function(t){return c(t)?1:i.dist(t[0].pageX,t[0].pageY,t[1].pageX,t[1].pageY)};return{shouldPinchZoom:function(){return!0},isLightboxed:function(){return!1},notifyZoomUpdate:function(){},zoomScaleUpdate:function(){},constrainToScreen:function(){var t=!1,e=window,n=e.innerWidth,i=e.innerHeight,r=this.zoomTarget.getBoundingClientRect(),o=Math.max((n-r.width)/2,0),a=Math.max((i-r.height)/2,0),s=n-o,l=i-a;r.left>o?(t=!0,this.pinch.currMatrix.tx=o):r.right<s&&(t=!0,this.pinch.currMatrix.tx=s-r.width),r.top>a?(t=!0,this.pinch.currMatrix.ty=a):r.bottom<l&&(t=!0,this.pinch.currMatrix.ty=l-r.height),t&&this.startTransition(400)},getContainerBounds:function(){return{left:0,top:0,right:window.innerWidth,bottom:window.innerHeight}},offsetStart:function(t,e){this.pinchStartX=t,this.pinchStartY=e,this.pinch.matrix.translate(t,e)},initZoomTarget:function(t){this.isInLightbox=this.isLightboxed(),this.resetPinch(),this.zoomTarget=t,this.zoomTarget.addEventListener("gesturestart",this.onPrevent),this.zoomTarget.addEventListener("touchstart",this.onTouchStart,!0),this.zoomTarget.addEventListener("touchmove",this.onTouchMove),this.zoomTarget.addEventListener("touchend",this.onTouchEnd),this.doubleTapCount=0,l("touchstart",this.onDoubleTap)},resetPinch:function(){this.pinch={scale:1,matrix:(new o).translate(this.pinchStartX||0,this.pinchStartY||0),panning:!1,zooming:!1,width:document.body.clientWidth,height:document.body.clientHeight,disable:!1}},resetDoubleTap:function(){this.doubleTapCount=0},onPrevent:function(t){t.preventDefault()},onDoubleTap:function(t){c(t.touches)&&this.pinch.scale>1&&!a.isDoubleClickRelated(t.target)?(clearTimeout(this.doubeTapTimeout),this.doubleTapCount++,this.doubeTapTimeout=setInterval(this.resetDoubleTap,250),2===this.doubleTapCount&&1!==this.pinch.scale&&this.zoomOut()):this.resetDoubleTap()},onTouchStart:function(t){var e=this.transTouch(t.touches);if(this.firstPinch||(document.body.classList.add("pinch-zoom-started"),this.firstPinch=!0),2===e.length){this.pinch.panning=!1,this.pinch.zooming=!0;var n=h(e);this.pinch.startCenter=this.pinch.matrix.unTransformPoint(n.x,n.y),this.pinch.startDistance=d(e),this.pinch.disable=!1}else 1!==e.length||1===this.pinch.scale||this.shouldDisablePan(t)?(this.pinch.panning=!1,this.pinch.zooming=!1,this.pinch.disable=!0):(this.pinch.panning=!0,this.pinch.zooming=!1,this.pinch.startCenter=this.pinch.matrix.unTransformPoint(e[0].pageX,e[0].pageY),this.pinch.disable=!1);this.pinch.disable||this.endTransition(),this.pinch.totalTouches=t.touches.length},onTouchEnd:function(t){this.pinch.disable=!1,t.touches.length<2&&(this.pinch.panning=!1,this.pinch.zooming=!1,this.pinch.currMatrix&&!this.pinch.zoomingOut&&(this.pinch.scale=this.pinch.currMatrix.getScale().x,this.constrainToScreen(),this.pinch.matrix=this.pinch.currMatrix,this.zoomScaleUpdate()))},handleConstraint:function(){var t=.1*(this.pinch.appliedMatrix.tx-this.pinch.currMatrix.tx),e=.1*(this.pinch.appliedMatrix.ty-this.pinch.currMatrix.ty);this.pinch.currMatrix.translate(t,e),this.updateTransform(this.pinch.currMatrix)},onTouchMove:function(t){var e=this;if(!this.pinch.disable){var n=this.transTouch(t.touches);2===n.length?this.updatePinchZoom(n):1===n.length&&(1!==this.pinch.scale||this.isInLightbox)&&this.pinch.panning&&this.updatePinchPan(n),null!=this.pinch.currMatrix&&this.constrainToScreen((function(){return e.handleConstraint()})),clearTimeout(this.disableTimeoutId),this.pinch.disableSwipe=!0,this.disableTimeoutId=setTimeout((function(){e.pinch.disableSwipe=!1}),300)}},zoomOut:function(){var t=this;this.pinch.matrix=(new o).translate(this.pinchStartX||0,this.pinchStartY||0),this.pinch.currMatrix=this.pinch.matrix.copy(),this.pinch.zoomingOut=!0,this.pinch.scale=1,this.zoomScaleUpdate(),this.startTransition(200,(function(){t.pinch.zoomingOut=!1}))},transTouch:function(t){var n=this.getContainerBounds(),i=n.left,r=n.top;return e(t).map((function(t){return{pageX:t.pageX-i,pageY:t.pageY-r}})).value()},updatePinchPan:function(t){var e=this.pinch.matrix.unTransformPoint(t[0].pageX,t[0].pageY);this.pinch.currMatrix=this.pinch.matrix.copy().translate(e.x-this.pinch.startCenter.x,e.y-this.pinch.startCenter.y),this.zoomTarget.style[this.cssTransformOrigin]="0 0",this.updateTransform(this.pinch.currMatrix),this.isInLightbox&&this.notifyZoomUpdate()},updatePinchZoom:function(t){var e=this.threeSixtyImageRestrictedZoom||6,n=d(t),i=h(t),r=this.pinch.matrix.unTransformPoint(i.x,i.y),o=Math.max(1/this.pinch.scale,Math.min(n/this.pinch.startDistance,e/this.pinch.scale));this.pinch.zoom=o,this.pinch.currMatrix=this.pinch.matrix.copy().translate(r.x,r.y).scale(o,o).translate(-this.pinch.startCenter.x,-this.pinch.startCenter.y),this.zoomTarget.style[this.cssTransformOrigin]="0 0",this.updateTransform(this.pinch.currMatrix),this.notifyZoomUpdate()},updateTransform:function(t){this.zoomTarget.style[this.cssTransform]=t.toCssTransform(),this.pinch.appliedMatrix=t.copy()},startTransition:function(t,n){var i=this;n=n||e.noop,this.pinchZoomTransition={startTime:performance.now(),startMatrix:this.pinch.appliedMatrix.copy(),deltaMatrix:this.pinch.currMatrix.delta(this.pinch.appliedMatrix),duration:t,onComplete:n,onUpdate:function(){return i.notifyZoomUpdate()}},window.requestAnimationFrame(this.stepTransition)},endTransition:function(){this.pinchZoomTransition=null},stepTransition:function(){if(null!=this.pinchZoomTransition){var t=this.pinchZoomTransition,e=t.startMatrix,n=t.deltaMatrix,r=t.duration,o=t.startTime,a=t.onComplete,s=t.onUpdate,l=i.clamp(0,r,performance.now()-o),u=function(t,e){return gsap.parseEase("power1.out")(t/e)}(l,r);this.updateTransform(e.add(n,u)),s(),l<r?window.requestAnimationFrame(this.stepTransition):(a(),this.endTransition())}},shouldDisablePan:function(t){return 1===t.touches.length&&(a.isDraggableRelated(t.target)||a.isScrollRelated(t.target)||a.isRotatableRelated(t.target)||a.isSlideableRelated(t.target)||a.isThreeSixtyImageRelated(t.target)&&this.pinch.scale<=r.MOBILE_360_IMAGE_SCALE_THRESHOLD)},destroyPinchZoom:function(){this.shouldPinchZoom()&&(null!=this.zoomTarget&&(this.zoomTarget.style[this.cssTransform]="",this.notifyZoomUpdate(),this.zoomTarget.removeEventListener("gesturestart",this.onPrevent),this.zoomTarget.removeEventListener("touchstart",this.onTouchStart),this.zoomTarget.removeEventListener("touchmove",this.onTouchMove),this.zoomTarget.removeEventListener("touchend",this.onTouchEnd)),u("touchstart",this.onDoubleTap),u("touchstart",this.onDoubleTap))}}}.call(e,n,e,t))||(t.exports=i)},8144:function(t,e,n){var i;void 0===(i=function(t){"use strict";var e={presentation:null,player:null};return Object.seal(e),e}.call(e,n,e,t))||(t.exports=i)},6927:function(t,e,n){var i,r;i=[n(2543),n(8770),n(5596),n(4966),n(1497),n(4100),n(3410),n(9850),n(8100),n(9134)],r=function(t,e,n,i,r,o,a,s,l,u){"use strict";var c,h,d,f,p=e.throwError("previewHelper"),v={kind:"adjustvar",operator:"set"},g={kind:"reset_player"},m=function(t){var e=r.resolvePath(s.prefixWithPlayer(t),{context:f,optional:!0});if(null==e)throw new Error(["No object exists at path ",s.doubleQuote(t)].join(""));return e},y={getValue:function(t){var e=m(t);return e.isVar?e.value():e},getCurrentTime:function(){return parseInt(l.getCurrentWindowSlide().currentTimeline().elapsedTime())},setCurrentTime:function(t){l.getCurrentWindowSlide().currentTimeline().seek(t)},gotoSlide:function(t){n.trigger(i.request.NEXT_SLIDE,s.prefixWithPlayer(t))},overrideOrientations:function(t){d.set("orientations",t)},resetPlayer:function(e){h.executeAction(t.defaults({startslideid:s.prefixWithPlayer(e)},g),{context:f})},resetSlide:function(t){var e=m(t);if(!e.isSlide)throw new Error(["Object at",s.doubleQuote(t),"is not a slide"].join(" "));e.reset()},setVariable:function(e,n){var i=m(e);if(!i.isVar)throw new Error(["Object at",s.doubleQuote(e),"is not a variable"].join(" "));h.executeAction(t.defaults({variable:i.absoluteId,value:{type:i.type(),value:n}},v),{context:f})},setBackgroundColor:function(t){document.body.style.background=t},setStringTable:function(t){o.reInit(JSON.parse(t)),n.trigger(i.controlOptions.RESET),A(DS.frameModel.frame.controlOptions.controls.closed_captions)},setColorScheme:function(t){var e=DS.frameModel.frame.controlOptions.controls.closed_captions;S("player-preview-css",t),n.trigger(i.scheme.CHANGED,"player-preview-css"),n.trigger(i.controlOptions.RESET),A(e)},setFontScale:function(t){n.trigger(i.frame.FONT_SCALE,t),A(DS.frameModel.frame.controlOptions.controls.closed_captions)},setControlOptions:function(t,e){var r=JSON.parse(t),o=JSON.parse(e),s=DS.frameModel.outlineInSidebar,l=DS.frameModel.sidebarOpts.closed;n.trigger(i.controlLayout.UPDATE,DS.frameModel.frame.default_layout,a.refs.FRAME,o),n.trigger(i.controlOptions.CHANGED,r),!s&&DS.frameModel.outlineInSidebar||!o.outline.search?n.trigger(i.sidebar.HIDE_SEARCH):o.outline.search&&o.outline.enabled&&!DS.frameModel.outlineInSidebar&&n.trigger(i.sidebar.SHOW_SEARCH),l&&!DS.frameModel.sidebarOpts.closed?n.trigger(i.sidebar.OPEN):!l&&DS.frameModel.sidebarOpts.closed&&n.trigger(i.sidebar.CLOSE),A(r.controls.closed_captions)},setCcOptions:function(t){var e=JSON.parse(t);n.trigger(i.ccOptions.CHANGED,e)},setGlossaryData:function(t){var e=JSON.parse(t);n.trigger(i.glossary.UPDATE,e)},setNavData:function(t){var e=JSON.parse(t);n.trigger(i.navData.UPDATE,e),A(DS.frameModel.frame.controlOptions.controls.closed_captions)},setSkipNav:function(t){t!=DS.frameModel.frame.skip_nav_enabled&&(DS.frameModel.frame.skip_nav_enabled=t,DS.pubSub.trigger(DS.events.controlOptions.RESET),A(DS.frameModel.frame.controlOptions.controls.closed_captions))},setResources:function(t){var e=JSON.parse(t);n.trigger(i.resources.UPDATE,e)},setResourcesDescription:function(t){n.trigger(i.resources.UPDATE_DESCRIPTION,t)},setActiveTab:function(t){n.trigger(i.sidebar.ACTIVE_TAB_SET,t)},setChromeless:function(t){t!=DS.frameModel.frame.chromeless&&(DS.frameModel.frame.chromeless=t,n.trigger(i.frameModel.CHROMELESS_CHANGED,t),A(DS.frameModel.frame.controlOptions.controls.closed_captions))},setFont:function(t){S("player-preview-font-css",t),n.trigger(i.controlOptions.RESET),A(DS.frameModel.frame.controlOptions.controls.closed_captions)},setTextDirection:function(t){t!=DS.frameModel.frame.textdirection&&(DS.frameModel.frame.textdirection=t,DS.frameModel.rtl="rtl"===t,n.trigger(i.controlOptions.RESET),n.trigger(i.navData.REFRESH_VIEW),A(DS.frameModel.frame.controlOptions.controls.closed_captions))},setFrameSize:function(t,e){DS.presentation.updateTotalSize(t,e),DS.scaler.scale()},showStartOverlayPreview:function(t){var e=DS.views.model.frame.controlOptions.courseOptions,n=e&&e.thumbnailUrl?DS.utils.resolveAssetUrl(e.thumbnailUrl):"",i=s.getPath(e,"thumbnailFillFrame");t?DS.renderEngine.showPlayerPropertiesImagePreview({url:n,showStartButton:!0,thumbnailFillFrame:i}):DS.renderEngine.killPlayerPropertiesImagePreview()},showLogoPreview:function(t){var e=DS.utils.resolveAssetUrl(DS.frameModel.sidebarOpts.html5_logo_url);t?DS.renderEngine.showPlayerPropertiesImagePreview({url:e,showStartButton:!1}):DS.renderEngine.killPlayerPropertiesImagePreview()}},b=function(t){c.postMessage(JSON.stringify(t),"*")},w=function(){var e,n;e="notifyPreview",n=t.toArray(arguments),b({jsonrpc:"2.0",method:e,params:n})},S=function(t,e){var n=document.getElementById(t);null==n&&((n=document.createElement("style")).id=t,document.body.appendChild(n)),n.innerText=e},A=function(t){window.globals.HAS_SLIDE||(n.trigger(i.slide.STARTED,"dummySlide",f.getFirstSlide(),a.refs.FRAME),n.trigger(i.navData.SELECT_FIRST_SLIDE_LINK),t?n.trigger(i.captions.SHOW_BUTTON):n.trigger(i.captions.HIDE_BUTTON))},E=function(t){var e,n,i=JSON.parse(t.data);try{e=i.id,n=y[i.method].apply(this,i.params),b({jsonrpc:"2.0",id:e,result:n})}catch(t){!function(t,e){b({jsonrpc:"2.0",id:t,error:{code:-1,message:e}})}(i.id,t.message)}};return{initialize:function(t,e,r){(h=r,e.isPreview())&&(null!=window.parent&&window.parent!==window?(d=t,f=e,c=window.parent,window.document.getElementById(a.els.PRESO).addEventListener("click",(function(){return w("PREVIEW_CLICKED")})),window.addEventListener("message",E),window.globals.HAS_SLIDE||A(DS.frameModel.frame.controlOptions.controls.closed_captions),n.on(i.preview.NOTIFY,w),w("PREVIEW_FRAME_READY")):p("initialize","Cannot load parent window"))}}}.apply(e,i),void 0===r||(t.exports=r)},8570:function(t,e,n){var i;void 0===(i=function(t){"use strict";var e=n(3410);return{initialize:function(t){if(this.isInitialized=!0,t){var n=document.createElement("div");n.id="slide";var i=document.createElement("div");i.className="slide-container",n.appendChild(i),document.getElementById(e.els.PRESO).appendChild(n),DS.frame={createWindow:function(){return{el:n,captionEl:document.createElement("div"),id:e.refs.FRAME,x:function(){return 0},y:function(){return 0},getWinScale:function(){return DS.scaler.getScale()},onPinchZoom:function(){},getPinchZoomBounds:function(){}}}}}else{var r=this.getPreviewInfo(),o=r.totalWidth,a=r.totalHeight,s=this.getPreviewInfo(),l=s.slideWidth,u=s.slideHeight,c=s.slideDurationMs,h=s.text;DS.courseAudio={hasAudio:function(){return!0},set enabled(t){this.isEnabled=t},get enabled(){return this.isEnabled},toggleEnabled:function(){this.isEnabled=!this.isEnabled}},DS.presentation={isPreview:function(){return!0},getFirstSlide:function(){return{props:{width:l,height:u},get:function(t){return this.props[t]},currentTimelineCompletedOnce:function(){return!1},currentTimeline:function(){return{on:function(){},off:function(){},progress:function(){return.5},timelineDuration:function(){return c},playbackState:function(){return"paused"},isPlaying:function(){return!1}}},on:function(){},off:function(){}}},updateTotalSize:function(t,e){o=t,a=e},display:function(){return{width:function(){return o},height:function(){return a},getWindowById:function(){}}},assetLib:function(){},slideMap:function(){},get:function(){}},DS.renderEngine={createMobileStartOverlay:function(){var t=this;if(!this.mobileStartContainer){var e=document.createElement("div");e.className="mobile-start-overlay shown",e.style="background: transparent;";var n=document.createElement("div");n.className="mobile-start-overlay-frame",n.style="\n              position: absolute;\n              width: 100%;\n              height: 100%;\n              background: #000000;\n              opacity: 1;\n            ";var i=document.createElement("div");i.className="mobile-start-overlay-thumbnail";var r=document.createElement("img");r.style="\n              max-height: 510px;\n              max-width: 760px;\n              position: absolute;\n              top: 50%;\n              left: 50%;\n              transform: translate(-50%, -50%);\n              display: none;\n            ";var o=document.createElement("button");o.id="mobile-start-button",o.tabIndex=0,o.style="\n              position: absolute;\n              width: 120px;\n              height: 120px;\n              left: calc(50% - 60px);\n            ",o.innerHTML='\n            <svg className="play-icon" width="125px" height="125px" viewBox="0 0 125 125" fill="none" xmlns="http://www.w3.org/2000/svg">\n              <circle opacity="0.8" cx="62.5" cy="62.5" r="61.5" fill="black" stroke="white" stroke-width="2"/>\n              <path d="M51.8745 83.6249C52.6245 83.9999 53.3745 84.1249 54.1245 84.1249C54.9995 84.1249 55.9995 83.8749 56.7495 83.2499L81.9995 65.9999C83.2495 65.1249 83.9995 63.6249 83.9995 62.1249C83.9995 60.6249 83.2495 59.1249 81.8745 58.2499L56.6245 41.4999C55.1245 40.4999 53.3745 40.4999 51.7495 41.2499C50.2495 42.1249 49.2495 43.6249 49.2495 45.3749V79.3749C49.3745 81.2499 50.2495 82.8749 51.8745 83.6249Z" fill="white"/>\n            </svg>\n            ',i.appendChild(r),e.appendChild(n),e.appendChild(i),e.appendChild(o);var a=document.createElement("div");a.style="position: fixed; top: 21px; right: 21px; background: transparent; cursor: pointer;",a.innerHTML='\n              <svg width="35" height="35" viewBox="0 0 35 35" fill="none" xmlns="http://www.w3.org/2000/svg">\n                <circle cx="17.5" cy="17.5" r="17.5" fill="black"/>\n                <path d="M26 11.0252L24.9748 10L18 16.9748L11.025 10L10 11.0252L16.975 18L10 24.9748L11.025 26L18 19.0252L24.9748 26L26 24.9748L19.0254 18L26 11.0252Z" fill="white"/>\n              </svg>\n              ',a.addEventListener("click",(function(){return t.killPlayerPropertiesImagePreview()}));var s=document.createElement("div");s.setAttribute("id","mobile-start-container"),s.classList.add("fn-".concat(DS.frame.getDefaultLayout())),s.appendChild(e),s.appendChild(a);var l=document.getElementById("preso");l.parentNode.insertBefore(s,l.nextSibling),this.startButton=o,this.previewImage=r,this.mobileStartContainer=s,this.thumbnailOverlay=i}},showPlayerPropertiesImagePreview:function(t){this.createMobileStartOverlay(),t.thumbnailFillFrame&&this.thumbnailOverlay.classList.add("fill-window"),this.previewImage.src=t.url,this.previewImage.style.display="block",this.startButton.style.display=t.showStartButton?"block":"none",this.mobileStartContainer.style.display="block"},killPlayerPropertiesImagePreview:function(){this.mobileStartContainer&&(this.previewImage.style.display="none",this.startButton.style.display="none",this.mobileStartContainer.style.display="none")},createWindowFor:function(){var t=document.getElementById("slide");t.className="placeholder";var e=document.createElement("div");return e.className="placeholder-text",e.style.fontSize="8vw",e.innerText=h,t.appendChild(e),t}}}},getPreviewInfo:function(){return{slideWidth:this.getPreviewInfoParameter("slideWidth",720,parseInt),slideHeight:this.getPreviewInfoParameter("slideHeight",540,parseInt),totalWidth:this.getPreviewInfoParameter("totalWidth",980,parseInt),totalHeight:this.getPreviewInfoParameter("totalHeight",658,parseInt),slideDurationMs:this.getPreviewInfoParameter("slideDurationMs",5e3,parseInt),text:this.getPreviewInfoParameter("text","SLIDE")}},getPreviewInfoParameter:function(t,e,n){if(null!=window.globals.parsedParams){var i=window.globals.parsedParams[t];return null==i?e:null==n?i:n(i)}return e}}}.call(e,n,e,t))||(t.exports=i)},5596:function(t,e,n){var i;void 0===(i=function(t){"use strict";var e=n(4574);return n(2543).extend({},e.Events,{addListener:function(t,e,n){var i=this;return this.on(t,e,n),function(){i.off(t,e,n)}}})}.call(e,n,e,t))||(t.exports=i)},9946:function(t,e,n){var i;void 0===(i=function(t){"use strict";var e=n(2543),i=n(1242),r=i.addDocumentListener,o=i.removeDocumentListener,a="allowTheChangeEventToPropagate",s=function(t,n){var i=document.createEvent("Event");i.initEvent("change",!0,!0),e.defaults(i,n),Object.defineProperty(i,a,{value:!0}),t.dispatchEvent(i),o("mouseup",t.fireChangeEvent)};return{patchEvents:function(){r("change",(function(t){var n,i;t[a]||"range"!==t.target.getAttribute("type")||(t.stopPropagation(),(n=document.createEvent("Event")).initEvent("input",!0,!0),e.defaults(n,t),t.target.dispatchEvent(n),o("mouseup",t.target.fireChangeEvent),i=e.partial(s,t.target),t.target.fireChangeEvent=i,r("mouseup",i))}),!0)}}}.call(e,n,e,t))||(t.exports=i)},6809:function(t,e,n){var i;void 0===(i=function(t){"use strict";for(var e=0,n=["ms","moz","webkit","o"],i=0;i<n.length&&!window.requestAnimationFrame;++i)window.requestAnimationFrame=window[n[i]+"RequestAnimationFrame"],window.cancelAnimationFrame=window[n[i]+"CancelAnimationFrame"]||window[n[i]+"CancelRequestAnimationFrame"];window.requestAnimationFrame||(window.requestAnimationFrame=function(t,n){var i=(new Date).getTime(),r=Math.max(0,16-(i-e)),o=window.setTimeout((function(){t(i+r)}),r);return e=i+r,o}),window.cancelAnimationFrame||(window.cancelAnimationFrame=function(t){clearTimeout(t)})}.call(e,n,e,t))||(t.exports=i)},1497:function(t,e,n){var i;void 0===(i=function(t){"use strict";var e=n(2543),i=n(8770),r=n(3410),o=/^RAND/,a=function(t){return o.test(t)},s={};s.string=s.object=s.boolean=function(t){return t},s.stringL10nRef=function(t){return DS.localizationManager.getStringFromRef(t)},s.num=s.number=function(t){return a(t)?t:parseFloat(t)},s.var=s.variable=function(t,n){var i=e.identity,r=this.resolvePath(t,n,{optional:!0});return null!=r&&("number"===r.type()&&(i=parseFloat),r=i(r.value())),r},s.property=function(t,e){return this.resolvePath(t,e,{optional:!0})},s.drawid=function(t,e){return this.resolvePath(t,e,{optional:!0})},s.param=function(t,e,n){return this.getRef(n.params[t],e,n)},s.valueref=function(t,n,i){return this.getRef(e.find(i.iterables,{name:t}),n,i)},s.actparam=function(t,e,n){return n[t]},s.default=function(t,e){return this.getRef(t,e)},s.varpointer=function(t,e){var n=this.getRef({value:t,type:"var"},e);return this.getRef({value:n,type:"var"},e)};var l,u=i.throwError("resolver"),c=u("resolvePath"),h=u("getRef"),d=u("findReference"),f=/\$/,p=/\#/,v=/\$/g,g=/\#/g,m=/^\$/,y=/^\#/,b=new RegExp("^"+r.refs.PLAYER),w=function(t){return t.replace(f,"")},S=function(t){return t.replace(p,"")},A=function(t){return f.test(t)},E=function(t){return t.split(r.PATH_DELIMITER)},T=function(t,n){var i;return e.find(t.resolveables,(function(r){var o=t.get(r);return!!o&&(!(i=o.isCollection?o.get(n):o.id===n?o:o[n])&&function(t,n){return e.has(n.resolvers,t)}(r,t)&&(i=t.resolvers[r].call(t,n,o)),i)}),t),i},C=function(t,e){var n,i,r="$"===e?v:g;return i=e+(n=t.replace(r,"").split(".")).pop(),n.push(i),n.join(".")},x=e.partialRight(C,"$"),_=e.partialRight(C,"#"),k={initialize:function(){l=DS.presentation},getPresentationContext:function(){return DS.presentation},getSlideBankSlideInstance:function(t){var e=null;return l.scenes().some((function(n){return n.slidedraws().some((function(n){return n.slides().some((function(n){return n.id===t&&(e=n),null!=e})),null!=e})),null!=e})),e},resolvePath:function(t,n,i){if(t)return null==l&&null!=DS.presentation&&this.initialize(DS.presentation),!function(t){return y.test(t)&&-1!==t.indexOf(".")}(t)?function(t){return m.test(t)&&-1!==t.indexOf(".")}(t)&&(t=x(t)):t=_(t),i=i||{},n&&e.isPlainObject(n)&&(i=n,n=void 0),this.resolvePathArray(E(t),n,i);c("Must provide a path to resolve")},resolvePathArray:function(t,n,i){var o=t.shift();switch(o){case r.refs.PLAYER:n=l;break;case r.refs.PLAYER_VARS:n=l.playerVars();break;case r.refs.PARENT:n=n.getClosestParentRef();break;case r.refs.CHILDREN:n=n.getChildren();break;case r.refs.SELF:n=n.getClosestThisRef();break;case r.refs.CURRENT_SLIDE:n=this.resolvePath(l.prop("CurrentSlideId"),l);break;default:n=k.findReference(o,n)}return null==n?i.optional?void 0:void c("Path did not resolve at:",o):t.length?e.isArray(n)?e.compact(e(n).map((function(e){var n=t.slice();return k.resolvePathArray(n,e,{optional:!0})})).value()):k.resolvePathArray(t,n,i):n},findReference:function(t,e){if(t){var n,i,r;if(e)return e.isCollection&&e.get(t)?e.get(t):A(t)?e.prop(w(t)):(r=t,p.test(r)?(i=S(t),e.getVariableProp&&(n=e.getVariableProp(i))?n.value():e.variables().get(S(t))):e.isModel||null==e[t]?T(e,t)||(e.id===t?e:function(t,e){return t.prop&&t.hasOwnPlayerProp(w(e))}(e,t)?e.prop(t):void 0):e[t]);d("Context must be defined.")}else d("Cannot find a reference with no ID")},getRef:function(t,e,n){if(t){if(t.type)return(s[t.type]||s.default).call(this,t.value,e,n);h("Type is undefined for the provided reference")}else h("No reference passed in")}};return k.normalizePropRef=w,k.isPropRef=A,k.splitPath=E,k.joinPath=function(t){return t.join(r.PATH_DELIMITER)},k.isRelativePath=function(t){return!b.test(t)},k.isRandomToken=a,k.resolveAbsolutePathWithFilter=function(t,n){var i,r;return t=t.split("."),i=e.first(t.splice(0,1)),t.some((function(t){return i+="."+t,r=k.resolvePath(i),n(r)}))?r:null},k}.call(e,n,e,t))||(t.exports=i)},2193:function(t,e,n){var i;i=function(t){"use strict";var e=n(2543),i=n(9865),r="abcdefghijklmnopqrstuvwxyz",o=e.union(e.range(10).map((function(t){return t.toString()})),r.split(""),r.toUpperCase().split(""),"_$".split("")),a=/([^a-zA-Z0-9_$])/,s=i.extend({shorthand:["encodedLength","strLength","fullString","encodedString","strVal","remainder"],initialize:function(t){var e,n=1,i=0;"~"===this.fullString().charAt(0)&&(i=2,n=parseInt(this.fullString().charAt(1))),e=i+n,this.encodedLength(this.fullString().slice(i,e)),this.strLength(parseInt(s.fromUnsignedString64(this.encodedLength()))),this.encodedString(this.fullString().slice(e,e+this.strLength())),this.remainder(this.fullString().slice(e+this.strLength()))},getDecodedValue:function(t){var e=this.encodedString();return a.test(e)||(e=s[t](e)),e},reChunk:function(){return new s({fullString:this.remainder()})}}),l=s.prototype;return l.getSignedValue=e.partial(l.getDecodedValue,"fromSignedString64"),l.getUnsignedValue=e.partial(l.getDecodedValue,"fromUnsignedString64"),s.EMPTY_CHUNK=0,s.create=function(t){null==t&&(t="");var e="",n=t.toString().length,i=s.toUnsignedString64(n);return n>63&&(e+="~"+i.length),e+=i+t},s.packData=function(t){return[s.create(s.toUnsignedString64(t.length)),t].join("")},s.toUnsignedString64=function(t,n,i){var r="",a=!0,l=t;for(i=i||s.EMPTY_CHUNK;l>0||a;)a=!1,r+=o[63&l],l>>=6;return r+=e.times(n-r.length,e.partial(e.identity,i)).join("")},s.toSignedString64=function(t,e){var n,i=arguments.length>2&&void 0!==arguments[2]&&arguments[2],r=t,o=t<0,a=1,l=0;for(e=e||-1;Math.pow(64,a)/2<=Math.abs(t);)a++;if(n=Math.max(e,a),o){for(;-t>=Math.pow(64,l)/2;)l++;r=Math.pow(64,l)+t}var u=s.toUnsignedString64(r,n,o?"$":"0");return i&&n>e?"~".concat(s.toSignedString64(n)).concat(u):u},s.toSignedFloatString64=function(t,n){if(t%1==0||e.isNaN(t))return s.toSignedString64(t,n);var i,r=Math.min(3,(i=t,Math.floor(i)===i?0:i.toString().split(".")[1].length||0)),o=Math.trunc(t*Math.pow(10,r));return s.toSignedString64(o)+"-"+r.toString()},s.fromOverflowString64=function(t,e){var n=e,i=0,r=arguments.length>2&&void 0!==arguments[2]&&arguments[2]?s.fromUnsignedString64:s.fromSignedString64;return"~"===t.charAt(0)&&(n=(e=s.fromUnsignedString64(t.charAt(1)))+2,i=2),{length:n,value:r(t.substr(i,e))}},s.fromUnsignedString64=function(t){return t.toString().split("").reduce((function(t,e,n){var i;return t+=(i=e,o.indexOf(i)<<6*n)}),0)},s.fromSignedString64=function(t){var e=s.fromUnsignedString64(t.toString()),n=Math.pow(64,t.length)/2;return e>=n&&(e-=2*n),e},s.fromSignedFloatString64=function(t){if(!t.includes("-"))return s.fromSignedString64(t);var e=t.split("-");return s.fromSignedString64(e[0])/Math.pow(10,Number(e[1]))},s}.call(e,n,e,t),void 0===i||(t.exports=i)},5597:function(t,e,n){var i;void 0===(i=function(t){"use strict";var e,i,r=n(2543),o=n(9850),a=n(9323),s=n(2193),l={initialize:function(){var t,e,n={},i=window.vRestoreStateData;if(this.hasData=!r.isEmpty(i),this.hasData){for(t=new s({fullString:i}),this.resumeData=t.encodedString(),t=t.reChunk(),e=(t=new s({fullString:t.encodedString()})).encodedString();e.length>0;)t=t.reChunk(),n[e]=t.encodedString(),e=(t=t.reChunk()).encodedString();this.slideStateData=n}},setResumer:function(t){e=t},setWindowManager:function(t){i=t},getSlideStateData:function(t){if(this.hasData)return this.slideStateData[o.stripPlayer(t)]},clearSlideStateData:function(t){this.slideStateData[o.stripPlayer(t)]=null},getState:function(){return r.map([s.packData(e.collectResumeData()),this.getActiveSlideStates()],s.create).join("")},shouldShimLMS:function(){return window.autoSpider},getLMSShim:function(){return{getItem:function(){var t=a.Deferred();return t.resolve(),t.promise()},setItem:r.noop,setResumer:r.noop}},getActiveSlideStates:function(){return i.windows.map((function(t){var e=t.getCurrentSlide();return null==e?"":(e.prepareResumeData({retainState:!0,force:!0,skipPostBuild:!0}),r.map([o.stripPlayer(e.absoluteId),e.getResumeData()],s.create).join(""))})).join("")}};return l.initialize(),l}.call(e,n,e,t))||(t.exports=i)},2879:function(t,e,n){var i;void 0===(i=function(t){"use strict";var e=n(2543),i=n(9323),r="path=/",o=function(t){return t.split("=")},a=function(t){return t[0]},s={setCookie:function(t,e){var n=[t,e].join("=");return document.cookie=[n,["expires",new Date(Date.now()+31536e7).toGMTString()].join("="),r].join("; "),this},getCookies:function(t){return document.cookie.split("; ").map(o).filter((function(e){return 0===e[0].indexOf(t)}))},getItem:function(t){var n=i.Deferred(),r=e(this.getCookies(t)).sortBy(a).reduce((function(t,e){return t+e[1]}),"");return n.resolve(r),n.promise()},setItem:function(t,e){for(var n,i,r=0;e.length>0;)i=[t,r++].join("_"),n=e.slice(0,4048),this.setCookie(i,n),e=e.slice(4048);return this}},l={getItem:function(t){var e=i.Deferred(),n=window.localStorage.getItem(t);return e.resolve(n),e.promise()},setItem:function(t,e){var n;try{n=window.localStorage.setItem(t,e)}catch(t){console.warn(t)}return n}},u={setResumer:e.noop};return{hasStorage:function(){try{return null!=window.vInterfaceObject||!e.isUndefined(window.localStorage)}catch(t){return!1}},getStorage:function(){return e.extend(u,this.hasStorage()?l:s)}}}.call(e,n,e,t))||(t.exports=i)},6824:function(t,e,n){var i;void 0===(i=function(t){"use strict";var e,i,r,o=n(2543),a=n(2239),s=n(4966),l=n(5596),u=n(2879),c=n(2193),h=n(9323),d=n(8770),f=n(6812),p=n(5597),v=n(6074),g=n(2024),m=n(9134),y=n(8315),b=function(t){return t.remainder().length===t.getUnsignedValue()},w=function(t){return t.match(/.{2}/g)},S=function(t){return t.getViewGroupId()},A={viewedSlides:[],totalViewedSlides:[],viewedActionLinks:{},courseStartTime:!1,hasOverlay:!1,initialize:function(t,e){var n=this;return this.addPartial(),o.bindAll(this,"savePresentationData"),this.setPresentation(t),i=t.resume()||{},this.resumeDfd=h.Deferred(),this.hasOverlay=e,this.resumeDfd.catch((function(){n.setViewedSlidesFromString("")})),p.setResumer(this),g.initialize(t,this),this.createResumeInterface(),l.on(s.player.CLOSING,this.closePlayer.bind(this)),this.isResumable()?this.setListeners().createSceneResumeArray().setResumeDataCallback().initResumeData():(this.lmsDfd=h.Deferred().resolve().promise(),this.setListeners().checkAndReject()),this.resumeDfd.promise()},setPresentation:function(t){e=t},addPartial:function(){this.getUniqueViewedSlides=o.partial(this.getUniqueSlides,"viewedSlides"),this.getUniqueTotalSlides=o.partial(this.getUniqueSlides,"totalViewedSlides"),this.checkAndReject=o.partial(this.check,this.rejectDeferred.bind(this)),this.checkAndResolve=o.partial(this.check,this.resolveDeferred.bind(this))},isResumable:function(){return this.resumeInterface},createResumeInterface:function(){g.lmsPresent()||window.globals.lmsPresent?this.resumeInterface=g:!0===i.flashresume?this.resumeInterface=u.getStorage():p.shouldShimLMS()&&(this.resumeInterface=p.getLMSShim()),f.env.isWebObject&&null!=this.resumeInterface&&(this.resumeInterface=v.getResumer(this.resumeInterface)),!g.lmsPresent()||i.lmsresume&&!f.env.isRise||(this.resumeInterface={getItem:function(){var t=h.Deferred();return t.resolve(),t.promise()},setItem:o.noop})},setListeners:function(){var t={};return t[s.slide.WILL_CHANGE]=this.slideChanging.bind(this),t[s.window.CLOSING]=this.windowClosing.bind(this),t[s.slide.VIEWED]=this.slideViewed.bind(this),t[s.slideWindow.CLEAR_HISTORY]=this.clearResumeData.bind(this),t[s.actionlink.EVENT]=this.onActionLink.bind(this),m.multiLangSupport&&(t[s.resume.COURSE_SETTING_UPDATED]=this.onCourseSettingUpdated.bind(this)),l.on(t),this},closePlayer:function(){e.isPreview()?l.trigger(s.preview.NOTIFY,"PREVIEW_CLOSE_WND"):g.lmsUnload(!0)||g.whenCloseReady().then((function(){window.top.window.open("","_self","").close()}))},setWindowManager:function(t){r=t,p.setWindowManager(t),null!=this.lmsDfd&&this.lmsDfd.then(this.checkQuickResume.bind(this))},createSceneResumeArray:function(){return this.sceneResume=e.scenes().map((function(){return c.EMPTY_CHUNK})),this},callForLightboxClose:function(){return l.trigger(s.window.CLOSING,i.window),this},resolveDeferred:function(){return this.resumeDfd.resolve(),l.trigger(s.resume.SET_DATA,this.totalViewedSlides,Object.keys(this.viewedActionLinks)),this},rejectDeferred:function(){return this.resumeDfd.reject(),l.trigger(s.resume.SET_DATA),this},check:function(t){var n=this;(this.hasOverlay||f.theme.isClassic||!f.deviceView.isDesktop||this.mobileStartAsPrompt)&&(this.hasOverlay||f.deviceView.isPhone&&f.env.isDevicePreview||f.device.isMobile||!f.theme.isClassic&&!e.isPreview())?((f.deviceView.isMobile||f.theme.isUnified)&&DS.renderEngine.createMobileStartOverlay(),a.getAppCompletePromise().then((function(){var e=f.deviceView.isClassicDesktop?t:{rejectDeferred:t,mobileStartAsPrompt:n.mobileStartAsPrompt};l.trigger(s.request.START,e)}))):t()},checkApplyResumeData:function(){return i.prompt&&!p.hasData&&a.getAppCompletePromise().then((function(){l.trigger(s.request.NEXT_SLIDE,i.slideId,i.window)})),this},applyResumeData:function(t){var e=t?"resolveDeferred":"rejectDeferred";this.callForLightboxClose(),this[e]()},slideViewed:function(t){t.get("trackViews")&&(this.addSlideToViewedList(t),g.lmsPresent()&&g.slideViewed(t))},windowClosing:function(){var t=r.getCurrentWindowSlide();null!=t&&this.slideLeft(t)},slideChanging:function(t,e,n){n||this.slideLeft(t)},slideLeft:function(t){f.env.isPerpetual||t.get("trackViews")&&g.lmsPresent()&&g.slideLeft(t)},onActionLink:function(t){var n=o.findIndex(e.get("actionlinks"),{id:t});-1!==n&&(this.viewedActionLinks[t]=n)},addSlideToViewedList:function(t){this.viewedSlides.push(t),this.viewedSlides=o.uniq(this.viewedSlides),this.totalViewedSlides.push.apply(this.totalViewedSlides,this.viewedSlides),this.totalViewedSlides=o.uniq(this.totalViewedSlides)},getViewedSlidesString:function(){return this.totalViewedSlides.reduce((function(t,e){return t+c.toUnsignedString64(e.prop("Index")+1,2)}),"")},setViewedSlidesFromString:function(t){if(t.length){var n=e.getFlatSlides(),i=e.get("scoring"),r=e.scorings();0===r.length&&null!=i&&r.push(i),this.totalViewedSlides=o(w(t)).map(c.fromUnsignedString64).map((function(t){var e=o.find(n,(function(e){return e.prop("Index")===t-1}));return null!=e&&(r.incrementViewed(e),e.restoreViewed()),e})).compact().value()}g.lmsPresent()&&e.getDrawPromise().then((function(){g.setTotalSlides(e.getUniqueSlides().length)}))},getUniqueSlides:function(t){return o.uniq(this[t],S)},getViewedActionLinksString:function(){return o.reduce(this.viewedActionLinks,(function(t,e){return t+c.toUnsignedString64(e,2)}),"")},setViewedActionLinksFromString:function(t){if(t.length>0){var n=e.get("actionlinks");null!=n&&(this.viewedActionLinks=w(t).map(c.fromUnsignedString64).reduce((function(t,e){var i=n[e];return null!=i&&(t[i.id]=e),t}),{}))}},collectResumeData:function(){return[c.create(this.getViewedSlidesString()),c.create(r.getResumeData()),e.variables().length>0?c.create(e.variables().getResumeDataOrReturn("")):"",null!=e.playerVars()?c.create(e.playerVars().variables().getResumeDataOrReturn("")):"",this.sceneResume.join(""),e.quizzes().getResumeData(),e.timers().length>0?e.timers().getResumeData():"",c.create(this.getViewedActionLinksString())].join("")},saveSceneData:function(t){null!=t&&(this.sceneResume[t.index()]=c.create(t.getResumeData()))},setResumeDataCallback:function(){return this.resumeDfd.then(this.setResumeData.bind(this)).catch(o.noop),this},setSceneResumeData:function(t){return this.sceneResume=e.scenes().map((function(e){var n=t.encodedString();return e.setResumeData(n),t=t.reChunk(),c.create(n)})),t},courseStarted:function(t){this.courseStartTime=Date.now(),g.lmsPresent()&&((m.multiLangSupport||m.aiCourseTranslation)&&g.setCourseLanguage(),g.courseStarted(t))},getCourseTime:function(){return Date.now()-this.courseStartTime},clearResumeData:function(){e.scenes().forEach((function(t){t.clearResumeData()})),e.getUniqueSlides().forEach((function(t){t.clearResumeData()})),r.setResumeData(""),this.viewedSlides=[],this.totalViewedSlides=[],this.isResumable()&&this.resumeInterface.setItem(i.id,"")}};return m.multiLangSupport?Object.assign(A,{savePresentationData:function(t){if(!this.isResumable()||h.isPending(this.resumeDfd))return this;var e=r.getCurrentWindowSlide();this.saveSceneData(t),null!=e&&(this.stateData=this.collectResumeData(),this.commitStateData())},validateDataAndStore:function(t){if(null==t||0===t.length)return!1;var e=new c({fullString:t});return b(e)?(e=e.reChunk(),this.extractCourseSettings(e),this.stateData=e.remainder(),!o.isEmpty(this.stateData)):(d.warn("validateData","the data is the incorrect length, resume not attempted"),!1)},initResumeData:function(){var t=this;this.lmsDfd=this.resumeInterface.getItem(i.id).then((function(e){p.hasData&&(e=p.resumeData),t.validateDataAndStore(e)?i.prompt&&!f.theme.isClassic?(t.mobileStartAsPrompt=!0,t.checkAndResolve()):t.checkApplyResumeData():t.checkAndReject()}))},checkQuickResume:function(){o.isEmpty(this.stateData)||i.prompt&&!p.hasData||this.checkAndResolve()},setResumeData:function(){var t=new c({fullString:this.stateData}),n=t.encodedString(),i=e.variables().length>0,o=null!=e.playerVars(),a=t.reChunk(),s=null,l=null,u=a.reChunk();i&&(u=(s=u).reChunk()),o&&(l=u,u=u.reChunk());var h=u;i&&e.variables().setResumeData(s.encodedString());var d=this.setSceneResumeData(h);e.createSlideIndices(),this.setViewedSlidesFromString(n);var f=e.quizzes().setResumeData(d);e.timers().length>0&&e.timers().setResumeData(f);var p=f;this.setViewedActionLinksFromString(p.encodedString()),o&&e.playerVars().variables().setResumeData(l.encodedString()),r.setResumeData(a.encodedString()),e.onAfterSetResume()},onCourseSettingUpdated:function(){this.commitStateData()},collectCourseSettings:function(){return c.create([y.getCourseSetting()].map(c.create).join(""))},extractCourseSettings:function(t){var e=new c({fullString:t.encodedString()});[y.restoreCourseSetting.bind(y)].forEach((function(t){t(e.encodedString()),e=e.reChunk()}))},commitStateData:function(){null!=this.resumeInterface&&this.resumeInterface.setItem(i.id,c.packData([this.collectCourseSettings(),this.stateData].join("")))}}):Object.assign(A,{savePresentationData:function(t){if(!this.isResumable()||h.isPending(this.resumeDfd))return this;var e=r.getCurrentWindowSlide();this.saveSceneData(t),null!=e&&(this.resumeData=this.collectResumeData(),this.resumeInterface.setItem(i.id,c.packData(this.resumeData)))},initResumeData:function(){var t=this;this.lmsDfd=this.resumeInterface.getItem(i.id).then((function(e){var n=!1;p.hasData&&(e=p.resumeData),null!=e&&e.length&&(n=t.processResumeData(e)),n?i.prompt&&!f.theme.isClassic?(t.mobileStartAsPrompt=!0,t.checkAndResolve()):t.checkApplyResumeData():t.checkAndReject()}))},checkQuickResume:function(){null==this.resumeData||i.prompt&&!p.hasData||this.checkAndResolve()},processResumeData:function(t){var e=new c({fullString:t});return b(e)?(this.resumeData=e.reChunk(),!0):(d.warn("processResumeData","the data is the incorrect length, resume not attempted"),!1)},setResumeData:function(){var t=this.resumeData.encodedString(),n=e.variables().length>0,i=null!=e.playerVars(),o=this.resumeData.reChunk(),a=null,s=null,l=o.reChunk();n&&(l=(a=l).reChunk()),i&&(s=l,l=l.reChunk());var u=l;n&&e.variables().setResumeData(a.encodedString());var c=this.setSceneResumeData(u);e.createSlideIndices(),this.setViewedSlidesFromString(t);var h=e.quizzes().setResumeData(c);e.timers().length>0&&e.timers().setResumeData(h);var d=h;this.setViewedActionLinksFromString(d.encodedString()),i&&e.playerVars().variables().setResumeData(s.encodedString()),r.setResumeData(o.encodedString()),e.onAfterSetResume()}}),A}.call(e,n,e,t))||(t.exports=i)},8139:function(t,e,n){var i;i=function(t){"use strict";var e=n(2543),i=n(1242).addWindowListener,r=n(8144),o=n(9850),a=n(6812),s=n(4966),l=n(5596),u={scaleValue:1,zoomMode:!1,zoomVar:null,enableZoomMode:function(t){this.zoomMode=t,document.body.classList[t?"add":"remove"]("zoom-mode"),null!=this.zoomVar&&this.zoomVar.value()!==t?this.zoomVar.changeValue(t):l.trigger(s.window.ZOOM_MODE_CHANGED)},setZoomModeVariable:function(t){this.enableZoomMode(t.value())},initialize:function(t){e.bindAll(this,"scale","sendWindowScale","setZoomModeVariable"),this.isShowAll()&&!a.deviceView.isClassicMobile?this.startScaling():i("resize",this.sendWindowScale)},connectVariables:function(t){if(null!=t){this.zoomVar=t;var e=this.zoomVar.value();e&&this.enableZoomMode(e),this.zoomVar.on("change:value",this.setZoomModeVariable)}},isShowAll:function(){return"show all"===window.globals.scale},sendWindowScale:function(){l.trigger(s.window.SCALE),l.trigger(s.window.AFTER_SCALE)},setWindowScale:function(t){this.windowScale=t},getWindowScale:function(t){return this.windowScale},startScaling:function(){this.scale(),i("resize",this.scale)},getScaledFontSize:function(){return r.player.getFontScale()*this.getScale()},queueScale:function(){this.pending||(this.pending=!0,window.requestAnimationFrame(this.scale))},scale:function(){this.scaleValue=this.calcScale(),this.sendWindowScale(),this.pending=!1},calcScale:function(){var t=this.getWindowDimensions(),e=t.height,n=t.width,i=e/r.presentation.display().height(),a=n/r.presentation.display().width();return o.fix(Math.min(i,a),5)},getWindowDimensions:function(){return{height:window.innerHeight,width:window.innerWidth}},getScale:function(){return this.scaleValue}};return o.scaleVal=function(t){var e=!(arguments.length>1&&void 0!==arguments[1])||arguments[1],n=t*u.getScale();return e?Math.round(n):n},u}.call(e,n,e,t),void 0===i||(t.exports=i)},1902:function(t,e,n){var i;void 0===(i=function(t){"use strict";var e,i,r=n(2543),o=n(1242).addDocumentListener,a=n(3231).isInput,s=n(8139),l=(n(9134),n(6557)),u=n(6812),c=n(1),h=n(5596),d=n(4966),f=n(2239),p=n(3410),v=[];return{enabled:!0,initialize:function(t){var e=this;i=t||function(t){return t},r.bindAll(this,"onTimelineChanged","onKeyDown"),this.setupKeyLookup(),u.deviceView.isUnifiedDesktop&&!DS.presentation.isPreview()&&this.registerShortcut(i("togglezoom"),{key:"z",ctrl:!0,alt:!0},(function(){s.enableZoomMode(!s.zoomMode)})),u.deviceView.isDesktop&&(h.on(d.playbackControls.TIMELINE_CHANGED,this.onTimelineChanged),this.registerShortcut(i("acctext_shortcut"),{key:"t",ctrl:!0,alt:!0},(function(){f.onToggleAccessibleText()})),this.registerShortcut(i("mute_shortcut"),{key:"m",ctrl:!0,alt:!0},(function(){f.onToggleVolume()})),this.registerShortcut(i("closedcaptions_shortcut"),{key:"c",ctrl:!0,alt:!0},(function(){c.toggleCaptioning()})),this.registerShortcut(i("replay_shortcut"),{key:"r",ctrl:!0,alt:!0},(function(){e.threeSixtyImageMediaVisible()?h.trigger(d.threeSixtyImage.MEDIA_RESTART):e.currTimeline.reset()})),this.registerShortcut(i("playpause_shortcut"),{key:"p",ctrl:!0,alt:!0},(function(){e.threeSixtyImageMediaVisible()?h.trigger(d.threeSixtyImage.MEDIA_TOGGLE_PLAY):null!=e.currTimeline&&(1!==e.currTimeline.progress()?e.currTimeline.togglePlayback():u.theme.isUnified&&e.currTimeline.reset())})),this.registerShortcut(i("previous_shortcut"),{key:",",keyCode:188,ctrl:!0,alt:!0},(function(){e.onControlButtonShortcut("prev")})),this.registerShortcut(i("next_shortcut"),{key:".",keyCode:190,ctrl:!0,alt:!0},(function(){e.onControlButtonShortcut("next")})),this.registerShortcut(i("submit_shortcut"),{key:"s",ctrl:!0,alt:!0},(function(){e.onControlButtonShortcut("submit")})),this.registerShortcut(i("fullscreen_shortcut"),{key:"f",ctrl:!0,alt:!0},(function(){return f.toggleFullScreen()})),null!=DS.courseAudio&&DS.courseAudio.hasAudio()&&this.registerShortcut(i("background_audio_shortcut"),{key:"a",ctrl:!0,alt:!0},(function(){return h.trigger(d.backgroundAudio.TOGGLE)})))},threeSixtyImageMediaVisible:function(){return null!=document.querySelector(".panel-video-player")||document.querySelector(".three-sixty-overlay .panel-shown .panel-audio")},setupKeyLookup:function(){var t=this,e="abcdefghijklmnopqrstuvwxyz".split("");this.keyToCode={},e.forEach((function(e,n){t.keyToCode[e]=65+n}))},onControlButtonShortcut:function(t){var e=DS.views.getTopNameSpace()[t];e&&e.shortcutActivated()},onTimelineChanged:function(t){this.currTimeline=t},closeShortcutWindow:function(){null!=e&&(e.close(),e=null)},registerShortcut:function(t,n,r){var a=this;this.listenerAdded||(this.listenerAdded=!0,o("keydown",(function(t){return a.onKeyDown(t)})),this.registerShortcut(i("shortcuthelp"),{key:"?",shift:!0},(function(){null==e?(e=DS.frame.createWindow("ShortcutWnd")).el.focus():a.closeShortcutWindow()}))),v.push({name:t,keyInfo:n,cb:r})},enableShortcuts:function(t){this.enabled=t,h.trigger(DS.events.player.ENABLE_KEYBOARD_SHORTCUTS,t)},onKeyDown:function(t){var e=this,n=t.ctrlKey,i=t.shiftKey,r=t.altKey,o=t.key,s=t.keyCode;if(!(a(document.activeElement)||l.keyPressHandlerExists(t)||!this.enabled&&"?"!==o||null!=DS.connection&&DS.connection.warningShown)){var u=v.find((function(t){var a=t.keyInfo,l=a.key,u=a.keyCode,c=void 0===u?0:u,h=a.ctrl,d=void 0!==h&&h,f=a.shift,p=void 0!==f&&f,v=a.alt;return d===n&&p===i&&(void 0!==v&&v)===r&&(e.keyToCode[l]===s||l.toLowerCase()===o.toLowerCase()||c===s)}));u&&u.cb(),s==p.keys.F5&&t.preventDefault()}},getShortcutList:function(){return[].concat(v)}}}.call(e,n,e,t))||(t.exports=i)},7848:function(t,e,n){var i;void 0===(i=function(t){"use strict";var e,i,r=n(2543),o=n(4966),a=n(3410),s=n(5596),l=n(9850),u={slides:{},scenes:{}},c=function(t){var e=t.viewed,n=t.total;return 0===n?"":"".concat((100*e/n).toFixed(0),"%")},h=a.varTypes,d=h.NUM,f=h.STRING,p=[{name:"menuSlidesViewed",update:function(t){return t.menu.viewed},type:d},{name:"menuTotalSlides",update:function(t){return t.menu.total},type:d},{name:"menuProgress",update:function(t){var e=t.menu;return c(e)},type:d},{name:"menuSectionSlidesViewed",update:function(t,e,n){var i=t.section;return(0,n.menuInclude)(i.viewed)},type:d},{name:"menuSectionTotalSlides",update:function(t,e,n){var i=t.section;return(0,n.menuInclude)(i.total)},type:d},{name:"menuSectionProgress",update:function(t,e,n){var i=t.section;return(0,n.menuInclude)(c(i))},type:d},{name:"projectSlidesViewed",update:function(t){return t.project.viewed},type:d},{name:"projectTotalSlides",update:function(t){return t.project.total},type:d},{name:"projectProgress",update:function(t){var e=t.project;return c(e)},type:d},{name:"sceneSlidesViewed",update:function(t){return t.scene.viewed},type:d},{name:"sceneTotalSlides",update:function(t){return t.scene.total},type:d},{name:"sceneProgress",update:function(t){var e=t.scene;return c(e)},type:d},{name:"menuSectionsViewed",update:function(t){return t.viewedSectionCount},type:d},{name:"projectScenesViewed",update:function(t){return t.viewedSceneCount},type:d},{name:"menuSlideNumber",update:function(t,e,n){var i=e.menuSlideNumber;return(0,n.menuCountInclude)(i)},type:d},{name:"menuSlideTitle",update:function(t,e){return e.menuSlideTitle},type:f},{name:"menuSlideReference",update:function(t,e){return e.menuSlideReference},type:f},{name:"menuSectionNumber",update:function(t,e,n){var i=e.menuSection;return(0,n.menuInclude)(i)},type:d},{name:"menuSectionSlideNumber",update:function(t,e,n){var i=e.menuSectionSlideNumber;return(0,n.menuCountInclude)(i)},type:d},{name:"menuTotalSections",update:function(){return u.menuTotalSections},type:d},{name:"projectSlideNumber",update:function(t,e,n){var i=e.slideNumberInProject;return(0,n.projectInclude)(i)},type:d},{name:"projectSlideTitle",update:function(t,e){return e.slide.title()},type:f},{name:"projectSlideReference",update:function(t,e,n){var i=e.slideNumberInScene,r=n.sceneNumber;return"".concat(r,".").concat(i)},type:f},{name:"projectTotalScenes",update:function(){return u.sceneCount},type:d},{name:"projectSceneNumber",update:function(t,e,n){var i=n.sceneNumber;return 0===i?"":i},type:d},{name:"sceneSlideNumber",update:function(t,e,n){var i=e.slideNumberInScene;return(0,n.projectInclude)(i)},type:d},{name:"currentSlideId",update:function(t,e){return e.slide.id},type:f}],v=function(){var t=i.getCurrentWindowSlide();if(null!=t){var n=t.getScene();if(!n.isMessageScene()){var a=u.slides[t.absoluteId],l=e.variables(),c=function(t){var e=t.getScene(),n=u.slides[t.absoluteId].menuSection,i=new Set,o=new Set,a={total:0,viewed:0},s={total:0,viewed:0},l={total:0,viewed:0},c={total:0,viewed:0};return r.forEach(u.slides,(function(t){var r=t.slide.viewed;t.slide.includeInSlideCounts()&&(a.total++,r&&(a.viewed++,i.add(t.scene)),t.scene===e&&(s.total++,r&&s.viewed++)),null!=t.menuSection&&t.slide.includeInSlideCounts()&&(l.total++,r&&(l.viewed++,o.add(t.menuSection)),t.menuSection===n&&(c.total++,r&&c.viewed++))})),{viewedSceneCount:i.size,viewedSectionCount:o.size,project:a,scene:s,menu:l,section:c}}(t),h={sceneNumber:n.sceneNumber(),menuInclude:null!=a.menuSection?function(t){return t}:function(t){return""},projectInclude:t.includeInSlideCounts()?function(t){return t}:function(t){return""},menuCountInclude:null!==a.menuSection&&t.includeInSlideCounts()?function(t){return t}:function(t){return""}};p.forEach((function(t){var e=t.name,n=t.update;return l.get(e).value(n(c,a,h))})),s.trigger(o.slide.SLIDE_NUMBERS_UPDATED)}}},g=function(t,e){var n=0,i=0;u.slides={};var r=function(t,e){var n=function(t){var e=t.getSlideDraw();return null!=e?e.slideNumberInScene()+t.index():t.slideNumberInScene()};return n(t)-n(e)};t.scenes().forEach((function(t){if(!t.isMessageScene()){var e=0;t.getAllSlides().sort(r).forEach((function(i){u.slides[i.absoluteId]={slideNumberInProject:i.includeInSlideCounts()?++n:0,slideNumberInScene:i.includeInSlideCounts()?++e:0,slide:i,scene:t},u.scenes[t.absoluteId]={slideCount:e}})),0!==t.sceneNumber()&&i++}})),u.sceneCount=i,m(e)},m=function(t){var e=0,n=function t(n,i,o,a,s){var c=u.slides[n.slideid];return null!=c&&(c.menuSlideNumber=c.slide.includeInSlideCounts()?++e:0,c.menuSlideTitle=l.decodeHtml(n.displaytext),c.menuSlideReference=a,c.menuSectionSlideNumber=c.slide.includeInSlideCounts()?o++:0,c.menuSection=s),r.forEach(n.links,(function(e,n){o=t(e,i+1,o,"".concat(a,".").concat(n+1),s)})),o},i=0;(t||[]).forEach((function(t,e){n(t,1,1,i=e+1,i)})),u.menuTotalSections=i},y=function(){m(DS.playerGlobals.player.getNavData())};return{initialize:function(t,n,r){e=n.playerVars(),i=t,this.presentation=n,this.links=r,g(n,r),s.on(o.slide.HAS_MOUNTED,v),s.on(o.window.CLOSING,v),s.on(o.draw.RESET_COMPLETE,(function(){return g(n,r)})),DS.flagManager.aiCourseTranslation&&s.on(o.localization.REVIEW_PROPERTY_UPDATED,v),DS.flagManager.multiLangSupport&&s.on(o.frame.LOCALIZATION_UPDATED,y)},getPlayerVariables:function(){return p.map((function(t){var e=t.name,n=t.type;return function(t,e,n){return{kind:"variable",name:t,type:e,value:n,resume:!1}}(e,n,n===d?0:"")}))},updateNumbering:function(){g(this.presentation,this.links)}}}.call(e,n,e,t))||(t.exports=i)},1824:function(t,e,n){var i;void 0===(i=function(t){"use strict";var e=n(2543),i=n(9850),r=n(3231),o=n(6812),a=e.partialRight(r.hasClass,"draggable"),s=e.partialRight(r.hasClass,"hidden"),l=e.partialRight(r.hasClass,"rotatable"),u=e.partialRight(r.hasClass,"slideable-parent"),c=function(t){return r.hasClass(t,"is-scrollable")||r.hasClass(t,"scrollarea-scrollbar")},h=function(t){return r.hasClass(t,"three-sixty-image")},d=function(t,e){return!!e(t)||!!r.closest(t,e)},f=function(t){return t.scrollHeight>t.offsetHeight||r.hasClass(t,"scrollarea-scrollbar")},p=function(t){return t.hasAttribute("data-double-click")},v=e.partialRight(d,(function(t){return c(t)&&f(t)})),g=e.partialRight(d,(function(t){return l(t)})),m=e.partialRight(d,(function(t){return s(t)})),y=e.partialRight(d,(function(t){return a(t)})),b=e.partialRight(d,(function(t){return u(t)})),w=function(t){return r.hasClass(t,"eventable")},S=e.partialRight(d,(function(t){return w(t)})),A=function(t,e){var n,i;return t.objects().forEach((function(t,r){var o,a=null!=e?e.refs["obj"+r]:t.currView,s=a&&a.getFocusTarget();null!=s&&(o=s.props.model.prop("tabIndex"),s.isFocusable()&&s.isVisible()&&(null==i||i>o)&&(i=o,n=a))})),n};return{isRelated:d,needsToScroll:f,isScrollable:c,isScrollRelated:function(t){return c(t)?f(t):v(t)},isDraggable:a,isDraggableRelated:y,isEventable:w,isEventableRelated:S,isRotatable:l,isRotatableRelated:g,isSlideableRelated:b,isDoubleClickRelated:function(t){return p(t)||d(t,p)},activeMobileMenuItem:function(t,e){o.deviceView.isClassicMobile&&(0===i.getPath(t,"length",0)?document.body.classList.add(e):document.body.classList.remove(e))},isThreeSixtyImageRelated:function(t){return d(t,h)},isMobileSlide:function(t){return o.deviceView.isMobile&&!t.props.isMessageWindow},getGroupFocusTarget:function(t){var e=t.props.parent;if(!o.deviceView.isMobile)return e.isFocusable()?e:A(t.props.model,t)},removeEngageBorder:function(){var t=r.getParentFrame();null!=t&&t.classList.remove("webobject-engage")},getChildAtLowestTabIndex:A,isHiddenRelated:m}}.call(e,n,e,t))||(t.exports=i)},1748:function(t,e,n){var i;function r(t){return function(t){if(Array.isArray(t))return o(t)}(t)||function(t){if("undefined"!=typeof Symbol&&null!=t[Symbol.iterator]||null!=t["@@iterator"])return Array.from(t)}(t)||function(t,e){if(!t)return;if("string"==typeof t)return o(t,e);var n=Object.prototype.toString.call(t).slice(8,-1);"Object"===n&&t.constructor&&(n=t.constructor.name);if("Map"===n||"Set"===n)return Array.from(t);if("Arguments"===n||/^(?:Ui|I)nt(?:8|16|32)(?:Clamped)?Array$/.test(n))return o(t,e)}(t)||function(){throw new TypeError("Invalid attempt to spread non-iterable instance.\nIn order to be iterable, non-array objects must have a [Symbol.iterator]() method.")}()}function o(t,e){(null==e||e>t.length)&&(e=t.length);for(var n=0,i=new Array(e);n<e;n++)i[n]=t[n];return i}void 0===(i=function(t){"use strict";var e=n(8100),i=n(3410),o=n(2543),a=n(8139),s=n(5596),l=n(6812),u=l.device.isMobile,c=l.theme.isUnified,h=document.createElement("div"),d=function(t,e){return'<!DOCTYPE html><html lang="en"> <head> <meta charset="utf-8" /> <link rel="stylesheet" href="html5/lib/stylesheets/'.concat(u?"mobile":"desktop",'.min.css" /> <link rel="stylesheet" href="html5/data/css/output.min.css" /> <style>* { margin: 0; padding: 0; pointer-events: none !important; } .slide-thumb { position: absolute; left: 0; top: 0; width: ').concat(t,"px; height: ").concat(e,'px; } </style> </head> <body> <div class="slide-thumb">')},f=function(t,e){return'</div> <script> (function() { var slide = document.querySelector(".slide-thumb"), topLeft = "0 0", scaleValue; slide.style.WebkitTransformOrigin = topLeft; slide.style.MozTransformOrigin = topLeft; slide.style.MsTransformOrigin = topLeft; slide.style.transformOrigin = topLeft; var scale = function() { var winH = window.innerHeight, winW = window.innerWidth, slideH = '+e+", slideW = "+t+', xScale = winH / slideH, yScale = winW / slideW, nextScaleValue = Math.min(xScale, yScale); if (scaleValue !== nextScaleValue) { scaleValue = nextScaleValue; slide.style.WebkitTransform = "scale(" + scaleValue + ")"; slide.style.WebkitTransform = "scale(" + scaleValue + ")"; slide.style.transform = "scale(" + scaleValue + ")"; } }; window.addEventListener("resize", scale); scale(); })(); <\/script> </body></html>'},p=/data-reactid="(.*?)"/g,v=/(-webkit-|-moz-|-ms-)?transform(-origin)?:\s*([^;]*);/g;return{createVideoThumb:function(t){var e=document.createElement("canvas"),n=e.getContext("2d"),i=parseFloat(t.parentNode.style.width),r=parseFloat(t.parentNode.style.height);return(isNaN(i)||isNaN(r))&&(i=parseFloat(t.parentNode.parentNode.style.width),r=parseFloat(t.parentNode.parentNode.style.height)),e.width=i,e.height=r,n.drawImage(t,0,0,e.width,e.height),{uri:e.toDataURL("image/jpeg",.8),src:t.src}},addVideoImageThumbs:function(t,e){var n=r(t).map(this.createVideoThumb).reduce((function(t,e){return t[e.src]=e.uri,t}),{});return e.replace(/<video(.*?)<\/video>/g,(function(t){h.innerHTML=t;var e=h.querySelector("video").src;return h.innerHTML="",'<img src="'.concat(n[e],'" />')}))},addCanvasThumbs:function(t,e){return e.replace(/<canvas(.*?)<\/canvas>/g,(function(t){h.innerHTML=t;var e=h.querySelector("canvas");if("360-image"!==e.dataset.canvasType)return h.innerHTML="",t;var n=e.id,i=o.pick(e.style,["width","height"]);h.innerHTML="",s.trigger("forceRender",n);var r=document.getElementById(n);return'<img src="'.concat(r.toDataURL("image/jpeg",.8),'" style="width: ').concat(i.width,"; height: ").concat(i.height,';" />')}))},generate:function(){var t,n,r,o,s,l,h=e.getCurrentWindow().getCurSlide(),g="",m=u||c?a.getWindowScale():a.getScale();if(null!=h){t=h.el.innerHTML,n=h.props.model.get("width"),r=h.props.model.get("height"),t=t.replace(p,"").replace(v,"-webkit-transform$2: $3; -moz-transform$2: $3; -ms-transform$2: $3; transform$2: $3;"),(l=document.getElementById("slide").querySelectorAll("video")).length>0&&(t=this.addVideoImageThumbs(l,t));var y=document.querySelectorAll("[data-canvas-type='360-image']");return y.length>0&&(t=this.addCanvasThumbs(y,t)),s=function(t){var e;if(null!=t)return(e=document.createElement("div")).id="lib",e.setAttribute("class","offscreen"),e.innerHTML=t.innerHTML,[e.querySelector("#video-pen"),e.querySelector("#presentation-canvas"),e.querySelector("#zoomimage-container"),e.querySelector("canvas")].forEach((function(t){null!=t&&t.parentNode.removeChild(t)})),e}(o=document.getElementById(i.els.LIB)),null!=o&&(g=s.outerHTML.replace(p,"")),{width:n,height:r,html:[d(n*m,r*m),t,g,f(n*m,r*m)].join("")}}return{html:null}}}}.call(e,n,e,t))||(t.exports=i)},4281:function(t,e,n){var i;void 0===(i=function(t){"use strict";var e=n(2543),i=n(4574),r=n(8741),o=n(9850),a=n(1497),s=n(8315),l=n(9134),u=n(9323);return e.extend({initialize:function(){this.addSubscriptions()},ensureSlideIsSlide:function(t){return t.isScene&&(t=this.getStartingSlide(t)),t.isSlideDraw&&(t=o.getPath(t.slides(),"first")),t},getSlide:function(t,e){var n=a.isRelativePath(t)?e:DS.presentation,i=a.resolvePath(t,n,{optional:!0});return null!=i&&(i=this.ensureSlideIsSlide(i)),i},getRef:function(t){var e=DS.presentation.slideMap().slideRefs();return e.get(t.fullId())||e.get(t.id)},getStartingSlide:function(t){return a.resolvePath(t.startingSlide(),DS.presentation)},getEntrypoint:function(){return DS.presentation.entryPoint()},loadSlide:function(t,n){var i=e.isString(t)?this.getSlide(t,n):t,r=l.multiLangSupport?u.promiseToVow(Promise.all([i.load(this.getRef(i)),s.loadSlideData(i.id)])):i.load(this.getRef(i));return DS.presentation.slideMap().setCurrentSlide(i.absoluteId),r},getSlideFromIndices:function(t,e){return DS.presentation.scenes().at(t).slides().at(e)},getDrawFromIndices:function(t,e,n){return DS.presentation.scenes().at(e).slidedraws().at(t).slides().at(n)}},i.Events,r)}.call(e,n,e,t))||(t.exports=i)},4100:function(t,e,n){var i;void 0===(i=function(t){"use strict";var e,i=n(8770),r=n(3410),o=n(2543),a=/(%[^%^\^^\s]+%)/g,s=[{find:/\^%\^/g,replace:"%"},{find:/\^\^/g,replace:"^"}];return{initialize:function(t){e=t},reInit:function(t){e.frame.stringTables[e.currLayout.string_table].string=t},getString:function(t,n){var o=e&&(t===r.strings.PROJECT_TITLE?e.title.text:e.getString(t));return null==o&&(o=t.replace(/_/g," "),i.throwErrorSoft("getString","could not resolve the string",i.backtick(t))),null!=n&&(o=this.replaceTokens(o,n)),o},replaceTokens:function(t,e){return function(t){if(null==t)return[""];var e=t.split(a);return e.length<=1?[t]:o.compact(e)}(t).map((function(t){return"%"!==o.first(t)||"%"!==o.last(t)?(n=t,s.reduce((function(t,e){return t.replace(e.find,e.replace)}),n)):e[t.substr(1,t.length-2)];var n})).join("")}}}.call(e,n,e,t))||(t.exports=i)},6876:function(t,e,n){var i;i=function(t){"use strict";var e=n(2543),i=n(9850),r=n(3410),o=r.XMLNS_XLINK,a=r.XMLNS,s=r.math.TWO_PI,l=function(t,n,i){var r,o,a=(o=e.slice(arguments,3),function(){return e.toArray(arguments).concat(o)});return r=n.apply(null,a(i)),r=t.apply(null,a(a,n,r,i))},u=e.partial(l,(function(t,n,i){return i.children&&!i.children.skipTraversal&&(i.children=i.children.map((function(i){if(e.isString(i))return i;var r=t(n,i);return u.apply(null,r)}))),i})),c={isNodeOfType:function(t,e){var n;return e&&(n=e.tagName||e.nodeType),!!n&&t.toLowerCase()===n.toLowerCase()},svgPrefix:function(t){return[r.SVG_NODE_PREFIX,t].join(r.NODE_DELIMITER)},buildTransformFromConfigFn:function(t){var e=t.args.slice();return e.unshift(t.type),c.buildTransformFn.apply(this,e)},buildTransformFn:function(t){for(var n=arguments.length,i=new Array(n),r=0;r<n;++r)i[r]=arguments[r];return[t,"(",e.tail(i).join(", "),")"].join("")},buildTransformConfig:function(t){return{type:t,args:e.tail(arguments)}},applyTransformTo:function(t,e){return t.transform=[e],t},getTransformOf:function(t){return t.transform=t.transform||[],t.transform},transformNodeConfig:function(t,n){e.isFunction(t.beforeStart)&&t.beforeStart();var i=u.apply(null,arguments);return e.isFunction(t.afterFinish)&&(i=t.afterFinish(i)),i},getFromNodeConfig:e.partial(l,(function(t,e,n,i){return null!=n&&!1!==n||!i.children||i.children.every((function(i){var r=t(e,i),o=c.getFromNodeConfig.apply(null,r);return null==o||!1===o||(n=o,!1)})),n})),getFullSvgConfig:function(t,n,r,s){var l={height:(n.fullHeight+Math.ceil(n.strokewidth/2))*s,width:(n.fullWidth+Math.ceil(n.strokewidth/2))*s},u={nodeType:"svg",xmlns:a,"xmlns:xlink":o,"data-xmlns-xlink":o,version:"1.1",baseprofile:"full",height:n.fullHeight*s,width:n.fullWidth*s,focusable:"false",viewBox:[n.fullX,n.fullY,n.fullWidth,n.fullHeight].join(" "),children:[t],"data-commandset-id":r,"data-accepts":"events",ref:e.uniqueId("ref-")};return l.transform=c.transformTranslate(i.pxify(n.fullX*s),i.pxify(n.fullY*s)),{nodeType:"div",className:"slideobject-maskable",style:l,children:[u]}},createSvgNode:function(t,e){var n=document.createElementNS(a,"svg");return n.setAttribute("width",t),n.setAttribute("focusable","false"),n.setAttribute("height",e),n},getFirstTransformOfType:function(t,n){return e.find(n,{type:t})},buildUrl:function(t){return["url(#",t,")"].join("")},createElement:function(t){return document.createElementNS(a,t)},rectPath:function(t,e,n,i){var r=t+n,o=e+i;return["M",t,e,"L",r,e,r,o,t,o].join(" ")},ellipsePath:function(t,e,n,i){var r=2*n;return["M",t,e,"m",-n,0,"a",n,i,0,1,0,r,0,"a",n,i,0,1,0,-r,0].join(" ")},diamondPath:function(t,e,n,i){var r=n/2+t,o=i/2+e;return["M",r,e,"L",n+t,o,r,i+e,t,o].join(" ")},rightRoundedRectPath:function(t,e,n,i,r){return["M",t,e,"h",n-r,"a",r,r,"0 0 1",r,r,"v",i-2*r,"a",r,r,"0 0 1",-r,r,"h",r-n,"z"].join(" ")},wheelPath:function(t,e,n,r,o,a){if(null==o)return"";r=i.degToRad(r),(o=i.degToRad(o))===s&&(o=s-1e-5),a&&0===o&&(o+=1e-5);var l=o-r>Math.PI?1:0;return["M",t,e,"l",i.fix(n*Math.cos(r),4),i.fix(n*Math.sin(r),4),"A",n,n,0,a?1^l:l,a?0:1,i.fix(t+n*Math.cos(o),4),i.fix(e+n*Math.sin(o),4),"z"].join(" ")}};return c.getFirstTranslate=e.partial(c.getFirstTransformOfType,"translate"),c.getFirstRotate=e.partial(c.getFirstTransformOfType,"rotate"),c.getFirstScale=e.partial(c.getFirstTransformOfType,"scale"),c.buildTranslateConfig=e.partial(c.buildTransformConfig,"translate"),c.buildRotateConfig=e.partial(c.buildTransformConfig,"rotate"),c.buildScaleConfig=e.partial(c.buildTransformConfig,"scale"),c.isImageNode=e.partial(c.isNodeOfType,"image"),c.isPatternNode=e.partial(c.isNodeOfType,"pattern"),c.isDefsNode=e.partial(c.isNodeOfType,"defs"),c.isUseNode=e.partial(c.isNodeOfType,"use"),c.isPathNode=e.partial(c.isNodeOfType,"path"),c.isTextNode=e.partial(c.isNodeOfType,"text"),c.isTspanNode=e.partial(c.isNodeOfType,"tspan"),c.transformScale=e.partial(c.buildTransformFn,"scale"),c.transformRotate=e.partial(c.buildTransformFn,"rotate"),c.transformTranslate=e.partial(c.buildTransformFn,"translate"),c.transformTranslateX=e.partial(c.buildTransformFn,"translateX"),c.scaleFromCenter=function(t,e){return null==e&&(e=t),[c.transformTranslate(.5,.5),c.transformScale(t,e),c.transformTranslate(-.5,-.5)].join(" ")},c.getDefsNode=e.partial(c.getFromNodeConfig,(function(t){if(c.isDefsNode(t))return t})),c}.call(e,n,e,t),void 0===i||(t.exports=i)},4085:function(t,e,n){var i;void 0===(i=function(t){"use strict";var e,i=n(2543),r=n(3231),o=n(9850),a=n(5596),s=n(2239),l=(n(8139),n(6812)),u=n(8770),c=n(4966),h=n(3410),d=n(1242),f=d.addWindowListener,p=d.addDocumentListener,v=1.2,g={sidebarOpen:!0,tryToSelect:function(t,e){var n=t.querySelector(e);return null==n&&u.throwError("tabFocusBox","invalid focus rule selector: ",e),n},focusRuleConfig:{VectorSlideObject:function(t){return g.tryToSelect(t,"svg g")},ImageSlideObject:function(t){return g.tryToSelect(t,"img")},VideoSlideObject:function(t){return g.tryToSelect(t,".video-slide-object")},ResourcesList:function(t){return t.parentNode}},defaultOffsets:{x:0,y:0,width:0,height:0},focusOffsetConfig:{PlayPauseButton:{x:-1,y:-3,width:0,height:0},PlaybackResetButton:{x:0,y:-2,width:0,height:0},PlaybackProgress:{x:0,y:0,width:0,height:-5},SequenceCtrlDrop:{x:30,y:0,width:0,height:0}},onAncestorHidden:function(){this.hide()},listenForHide:function(t){"SlideObject"===t.displayName&&(t.props.model.forEachAncestor(function(e){"SlideObject"===o.getPath(this,"lastItemFocused.displayName")&&(this.lastItemFocused.stopListening(e,"hidden",m),this.lastItemFocused.stopListening(this.lastItemFocused.props.model,"hidden",m)),(e.isSlideObject||e.isSlideLayer)&&t.listenTo(e,{hidden:m})}.bind(this)),t.listenTo(t.props.model,{hidden:m}))},show:function(t){null!=t&&(l.theme.isClassic||(this.handleSearch(t),this.sidebarOpen||this.isInSidebar(t),this.handleTopTabsDrop(t)),this.update(t),this.listenForHide(t),this.lastItemFocused=t)},handleTopTabsDrop:function(t){t&&t.el&&r.hasClass(t.el,"topmenu-item")&&null!=t.el.parentNode&&r.hasClass(t.el.parentNode,"top-tabs-drop")&&a.trigger(c.topTabs.OPEN_DROPDOWN,t)},handleSearch:function(t){"INPUT"===o.getPath(t,"tagName")&&r.hasClass(t,"search-input-element")&&a.trigger(c.search.SHOW)},isInSidebar:function(t){var e;null!=t.parentNode?e=t:null!=o.getPath(t,"el.parentNode")&&(e=t.el),null!=e&&!!r.closest(e,(function(t){return r.hasClass(t,"area-secondary")}))&&(a.trigger(c.sidebar.FORCE_OPEN),setTimeout(function(){this.update(t)}.bind(this),h.ANIMATION_DURATION))},updateLastFocusItem:function(){this.lastItemFocused&&this.update(this.lastItemFocused)},hide:function(){null!=this.borderEl&&(this.borderEl.style.display="none"),this.lastItemFocused=null,this.isShown=!1},getOrCreateBorder:function(){return null!=this.borderEl||(this.borderEl=document.createElement("div"),this.borderEl.setAttribute("class","tab-focus-box"),r.setStyles(this.borderEl,{position:"absolute",left:0,top:0,border:"3px solid yellow","pointer-events":"none","z-index":99999})),this.borderEl},slideObjectShouldUseCss:function(t){return"TextInputSlideObject"===o.getPath(t,"refs.innard.displayName")||t.decorators&&null!=t.decorators.slideable||!l.theme.isClassic&&r.hasClass(t.el,"glossary-child")},domElShouldUseCss:function(t){return t.parentNode&&r.hasClass(t.parentNode,"search-clear")||r.hasClass(t,"lightbox-close-btn")||!l.theme.isClassic&&r.hasClass(t,"search-input-element")||r.closest(t,(function(t){return r.hasClass(t,"lightbox")}))},update:function(t){var e,n,a,l,u,c,h,d,f,p=this.getOrCreateBorder(),v=0,g=0,m={left:0,top:0},y=this.defaultOffsets,b=0;if(null!=t.displayName){if(v+=(y=this.focusOffsetConfig[t.displayName]||this.defaultOffsets).x,g+=y.y,this.slideObjectShouldUseCss(t))return void this.hide();e=t.el,h=null!=o.getPath(t,"refs.innard")?t.refs.innard.displayName:t.displayName,e=(this.focusRuleConfig[h]||i.identity)(e)}else{if(this.domElShouldUseCss(t))return void this.hide();e=t}a=e.getBoundingClientRect(),(l=r.isWithinSlide(e))?(m=(n=(c=s.windowManager.getCurrentWindow().getCurSlide()).el).getBoundingClientRect(),b=4,n.querySelector(".slide-top-container-main").appendChild(p)):((d=document.querySelector("#app-top-container")).appendChild(p),m=d.getBoundingClientRect()),0!==a.width&&0!==a.height?(u=2*b,(f=i.mapValues(this.constrainToSlide(l,c,{left:a.left-m.left+v-b,top:a.top-m.top+g-b,width:a.width+y.width+u,height:a.height+y.height+u}),o.pxify)).display="block",r.setStyles(p,f),this.isShown=!0):this.hide()},constrainToSlide:function(t,e,n){if(!t)return n;var i=e.props,r=e.props.winScale,o=i.model.get("width")*r,a=i.model.get("height")*r,s=n.left+n.width-o,l=n.top+n.height-a,u=n.left,c=n.top;return s>0&&(n.width-=s-v),l>0&&(n.height-=l-v),u<0&&(n.width+=n.left,n.left=-1.2),c<0&&(n.height+=n.top,n.top=-1.2),n}},m=g.onAncestorHidden.bind(g);return l.theme.isClassic||(a.on(c.topbar.CLOSED_SIDEBAR,(function(){g.sidebarOpen=!1})),a.on(c.topbar.OPENED_SIDEBAR,(function(){g.sidebarOpen=!0})),p("mousedown",(function(){clearTimeout(e),g.hide()})),f("resize",(function(){clearTimeout(e),null!=g.borderEl&&(g.borderEl.style.display="none",e=setTimeout((function(){g.borderEl.style.display="block",g.updateLastFocusItem()}),h.ANIMATION_DURATION))}))),g}.call(e,n,e,t))||(t.exports=i)},8906:function(t,e,n){var i;void 0===(i=function(t){"use strict";var e=n(5144),i=n(5596),r=n(4966);(e.detectVisibilityChange||function(){document.addEventListener("visibilitychange",(function(t){i.trigger(r.detection["VISIBILITY_"+(document.hidden?"HIDDEN":"SHOWN")])}),!1)})()}.call(e,n,e,t))||(t.exports=i)},9985:function(t,e,n){var i;function r(t){return r="function"==typeof Symbol&&"symbol"==typeof Symbol.iterator?function(t){return typeof t}:function(t){return t&&"function"==typeof Symbol&&t.constructor===Symbol&&t!==Symbol.prototype?"symbol":typeof t},r(t)}function o(t,e){for(var n=0;n<e.length;n++){var i=e[n];i.enumerable=i.enumerable||!1,i.configurable=!0,"value"in i&&(i.writable=!0),Object.defineProperty(t,(o=i.key,a=void 0,a=function(t,e){if("object"!==r(t)||null===t)return t;var n=t[Symbol.toPrimitive];if(void 0!==n){var i=n.call(t,e||"default");if("object"!==r(i))return i;throw new TypeError("@@toPrimitive must return a primitive value.")}return("string"===e?String:Number)(t)}(o,"string"),"symbol"===r(a)?a:String(a)),i)}var o,a}void 0===(i=function(t){var e=n(2543),i=n(5596),r=n(4966),a=n(6557),s=n(31),l=s.parseFontFamily,u=s.parseFontThemeType,c=/\<(span|ol|ul|li|blockquote)\/?\>/i;return function(){function t(){!function(t,e){if(!(t instanceof e))throw new TypeError("Cannot call a class as a function")}(this,t),e.bindAll(this,"onEditorKeyDown","onContentPasted","onContentChanged")}var n,s,h;return n=t,(s=[{key:"setEditMode",value:function(t){this.editMode=t,this.editMode?(this.contentEl.setAttribute("contentEditable","true"),this.contentEl.addEventListener("input",this.onContentChanged),this.contentEl.addEventListener("keydown",this.onEditorKeyDown),this.contentEl.addEventListener("paste",this.onContentPasted),this.contentEl.addEventListener("formatMessage",this.onContentChanged)):(this.contentEl.removeAttribute("contentEditable"),this.contentEl.removeEventListener("input",this.onContentChanged),this.contentEl.removeEventListener("keydown",this.onEditorKeyDown),this.contentEl.removeEventListener("paste",this.onContentPasted),this.contentEl.removeEventListener("formatMessage",this.onContentChanged))}},{key:"destroy",value:function(){this.removeListeners(),this.setEditMode(!1),this.el.parentElement&&this.el.parentElement.removeChild(this.el)}},{key:"isEmptyOrWhitespace",value:function(t){return""===t.innerText.trim()&&!c.test(t.innerHTML)}},{key:"clearWhitespace",value:function(t){this.isEmptyOrWhitespace(t)&&(t.innerHTML="")}},{key:"onEditorKeyDown",value:function(t){(function(t){return t.ctrlKey&&(66===t.which||85===t.which||73===t.which||67===t.which||88===t.which||86===t.which||90===t.which)})(t)&&t.preventDefault(),this.contentEl.textContent.length>=this.props.body.maxChars&&!a.isNonInputKey(t.which)&&t.preventDefault()}},{key:"onContentPasted",value:function(t){t.preventDefault();var e=this.contentEl.textContent.length;if(!(e>=this.props.body.maxChars)){var n=(t.clipboardData||window.clipboardData).getData("Text"),i=document.getSelection(),r=i.getRangeAt(0),o=this.props.body.maxChars,a=document.createTextNode(n.substr(0,o-e));r.deleteContents(),r.insertNode(a),r.selectNodeContents(a),r.collapse(!1),i.removeAllRanges(),i.addRange(r),this.onContentChanged(t)}}},{key:"contentChangedHook",value:function(){}},{key:"onContentChanged",value:function(t){this.updateTextData(this.props.body,this.contentEl),this.clearWhitespace(t.currentTarget),this.contentChangedHook(),i.trigger(r.threeSixtyImage.MARKER_UPDATED,this.marker)}},{key:"updateTextData",value:function(t,e){t.innerHTML=e.innerHTML,t.style.fontFamily=l(e.style.fontFamily),t.style.fontSize=parseFloat(e.style.fontSize),t.style.fontThemeType=u(e.dataset.fontThemeType)}}])&&o(n.prototype,s),h&&o(n,h),Object.defineProperty(n,"prototype",{writable:!1}),t}()}.call(e,n,e,t))||(t.exports=i)},5691:function(t,e,n){var i;function r(t){return r="function"==typeof Symbol&&"symbol"==typeof Symbol.iterator?function(t){return typeof t}:function(t){return t&&"function"==typeof Symbol&&t.constructor===Symbol&&t!==Symbol.prototype?"symbol":typeof t},r(t)}function o(t,e){for(var n=0;n<e.length;n++){var i=e[n];i.enumerable=i.enumerable||!1,i.configurable=!0,"value"in i&&(i.writable=!0),Object.defineProperty(t,(o=i.key,a=void 0,a=function(t,e){if("object"!==r(t)||null===t)return t;var n=t[Symbol.toPrimitive];if(void 0!==n){var i=n.call(t,e||"default");if("object"!==r(i))return i;throw new TypeError("@@toPrimitive must return a primitive value.")}return("string"===e?String:Number)(t)}(o,"string"),"symbol"===r(a)?a:String(a)),i)}var o,a}i=function(t){var e=THREE,i=e.Line2,r=e.LineMaterial,a=e.LineGeometry,s=n(3804).modes,l=n(8536).navigation,u=n(5907).FOCUS_ON_TITLE,c=n(31).overlayColor,h=512,d=n(3410).math.TWO_PI;function f(t,e,n,i){var r,o,a,s={x:0,y:0},l=i.x-n.x,u=i.y-n.y,c=e.x-t.x,h=e.y-t.y,d=t.x-n.x,f=t.y-n.y;return r=l*f-u*d,o=c*f-h*d,o/=a=u*c-l*h,(r/=a)>=0&&r<=1&&o>=0&&o<=1?(o=t.y+r*h,r=t.x+r*c,s.x=r,s.y=o):s=null,s}if(null!=THREE&&null!=THREE.Vector3){var p=new THREE.Vector3(0,0,0),v=function(){function t(e){var n=e.layer,i=e.pano,o=e.point,a=e.marker,s=e.finishedFn;!function(t,e){if(!(t instanceof e))throw new TypeError("Cannot call a class as a function")}(this,t),this.layer=n,this.layer.hotspots.push(this),this.pano=i,this.points=[],this.points2d=[],this.marker=a,this.marker.polyHotspot=this,this.startPoint=o,this.pointCalls=0,this.isVisible=!0,this.finishedFn=s,this.sprites=[],this.spriteMaterial=new THREE.SpriteMaterial({color:"#ffffff",sizeAttenuation:!1}),this.spriteMaterial.depthTest=!1,this.meshMaterial=new THREE.MeshBasicMaterial({color:this.pano.hotspotColor,opacity:.4,transparent:!0,depthTest:!1,side:THREE.DoubleSide}),this.borderMaterial=new r({color:this.pano.hotspotColor,resolution:new THREE.Vector2(200,200),linewidth:.8,transparent:!0}),this.color=this.pano.hotspotColor,this.pano.editMode||(this.opacity=0,this.visible=!1,this.visited=this.marker.visited)}var e,n,v;return e=t,n=[{key:"cntrlPointText",value:function(){var t,e,n;return e=(t=document.createElement("canvas")).getContext("2d"),t.width=32,t.height=32,e.fillStyle="white",e.strokeStyle="gray",e.lineWidth=4,e.fillRect(0,0,t.width,t.height),e.strokeRect(0,0,t.width,t.height),{tex:n=new THREE.CanvasTexture(t),ctx:e,mat:new THREE.SpriteMaterial({map:n,sizeAttenuation:!1}),width:t.width,height:t.height}}},{key:"createPulseSpriteCanvas",value:function(){var t=this,e=document.createElement("canvas"),n=e.getContext("2d"),i=new THREE.CanvasTexture(e);e.width=h,e.height=h;var r=e.width/4-50,o=e.width/2,a=e.height/2,s=0,l=.5,u=.5,c=window.performance.now();return window.requestAnimationFrame((function e(f){var p=(f-c)/16;c=f;var v=60+25*Math.sin(s),g=10*Math.sin(s+d);if(s+=.025*p,u=t.isHovered||t.isBlinking?0:.5,l<u?l=Math.min(l+.025*p,u):l>u&&(l=Math.max(l-.025*p,u)),n.clearRect(0,0,h,h),t.isClickable()){n.fillStyle="transparent",n.strokeStyle="rgba(255, 255, 255, ".concat(l,")"),n.lineWidth=35+g/2;var m=2*(r+v),y=m;n.strokeRect(o-m/2,a-y/2,m,y)}i.needsUpdate=!0,t.destroyed||window.requestAnimationFrame(e)})),new THREE.SpriteMaterial({map:i,sizeAttenuation:!1,depthTest:!1})}},{key:"createPulseSprite",value:function(){if(!this.pano.editMode&&this.pano.hotspotReveal&&this.pano.pulseHotspots){var t=this.getCenterPoint(this.shapeMesh);this.pulseSprite=new THREE.Sprite(this.createPulseSpriteCanvas()),this.pulseSprite.position.copy(t),this.pulseSprite.scale.set(.25,.25,.25),this.pulseSprite.renderOrder=10,this.pano.scene.add(this.pulseSprite)}}},{key:"visited",get:function(){return this.isVisited},set:function(t){if(!this.pano.editMode){var e=c(this.pano.hotspotColor,"#000000",.5);this.isVisited&&this.color==e||(this.isVisited=t,this.isVisited&&(null!=this.pulseSprite&&(this.pano.scene.remove(this.pulseSprite),this.pulseSprite=null),this.selected||this.isHovered?TweenLite.to(this,1.1,{color:e,ease:"power4.out"}):this.color=e))}}},{key:"color",get:function(){return this.hotspotColor},set:function(t){this.hotspotColor=t,this.meshMaterial.color.set(t),this.borderMaterial.color.set(t)}},{key:"mouseOverMobile",value:function(t){this.marker.triggerMouseOver(t)}},{key:"mouseOver",value:function(t){this.isHovered=!0,this.marker.triggerMouseOver(t),!this.pano.editMode&&this.pano.hotspotReveal&&this.isClickable()&&!this.selected&&(TweenLite.killTweensOf(this),this.tweenOpacityTo(1,.3))}},{key:"mouseOut",value:function(){if(this.isHovered&&this.marker.triggerMouseOut(),this.isHovered=!1,!this.pano.editMode)if(this.selected){if(null!=this.marker.panel&&this.marker.panel.shown)return;this.deselect()}else TweenLite.killTweensOf(this),this.tweenOpacityTo(0,1.1)}},{key:"disablePulse",value:function(){this.pulseSprite&&(this.pano.scene.remove(this.pulseSprite),this.pulseSprite=null)}},{key:"enablePulse",value:function(){this.pulseSprite||this.createPulseSprite()}},{key:"select",value:function(){this.selected?this.pano.editMode||!this.marker.props.hasPanel||null==this.marker.panel||this.marker.panel.shown||this.deselect():(this.selected=!0,this.pano.editMode&&(this.pano.mode!==s.SET_INITIAL_CAMERA_ANGLE&&(this.pointsGroup.visible=!0),this.layer.lastActiveHotspot=this),!this.pano.editMode&&this.isClickable()&&(this.disablePulse(),this.setBorderThick(),TweenLite.killTweensOf(this),this.tweenOpacityTo(1,.3)))}},{key:"setBorderThick",value:function(){this.borderMaterial.linewidth=1.1}},{key:"setBorderThin",value:function(){this.borderMaterial.linewidth=.8}},{key:"deselect",value:function(){!this.selected||!this.pano.editMode&&null!=this.marker.panel&&this.marker.panel.shown||(this.selected=!1,this.pano.editMode&&(this.pointsGroup.visible=!1,this.outOnAll(!0)),this.pano.editMode||(this.marker.visited&&(this.visited=!0),this.setBorderThin(),this.isHovered||(TweenLite.killTweensOf(this),this.tweenOpacityTo(0,1.1))))}},{key:"blink",value:function(){var t=this;this.pano.editMode||!this.isClickable()||this.selected||(TweenLite.killTweensOf(this),this.isBlinking=!0,this.marker.visited&&(this.visited=!0),this.tweenOpacityTo(1,.6,(function(){t.isHovered||t.tweenOpacityTo(0,.6,(function(){t.isBlinking=!1}))})))}},{key:"opacity",get:function(){return this.borderMaterial.opacity},set:function(t){this.meshMaterial.opacity=.4*t,this.borderMaterial.opacity=t}},{key:"tweenOpacityTo",value:function(t,e,n){var i=this,r=function(){0!==i.opacity||i.canClick||(i.shapeMesh.visible=!1,i.borderMesh.visible=!1)};if(0===e)return this.opacity=t,void r();var o=t<this.opacity;TweenLite.to(this,e,{opacity:t,ease:o?"power4.out":"power1.out",onComplete:function(){n&&n(),r()}})}},{key:"visible",get:function(){return this.isVisible},set:function(t){var e=this.pano.editMode||(this.selected||this.isHovered)&&this.pano.hotspotReveal&&this.isClickable(),n=this.pano.editMode?0:1.2;t?(this.canClick=!0,this.tweenOpacityTo(e?1:0,n),this.marker.ariaHidden(!1)):(this.tweenOpacityTo(0,n),this.marker.ariaHidden(!0)),this.isVisible=t,this.pano.editMode&&(this.pointsObj.visible=t);for(var i=0;i<this.sprites.length;i++)this.sprites[i].visible=t}},{key:"isClickable",value:function(){return!!this.pano.editMode||this.canClick}},{key:"canClick",get:function(){return this.pano.navigation.type===l.FREE||this.canBeClicked},set:function(t){t?(this.shapeMesh.visible=!0,this.borderMesh.visible=!0):this.visible=!1,this.canBeClicked=t,this.marker.setAriaHidden(!t)}},{key:"getFirstPoint",value:function(){return this.firstPointAdded}},{key:"deletePoint",value:function(t){null!=this.points[t]&&(this.meshesToGlobal(),this.points.splice(t,1),this.killSprites(),this.recalcMeshes(!1))}},{key:"delete",value:function(t){if(!this.pointSelected||this.points.length<=3||this.deleteUnfinished||t){this.borderMesh.geometry.dispose(),this.pointsObj.geometry.dispose(),null!=this.shapeMesh&&(this.pano.scene.remove(this.shapeMesh),this.shapeMesh.geometry.dispose());for(var e=0;e<this.sprites.length;e++)this.sprites[e].material.dispose(),this.sprites[e].geometry.dispose(),this.pano.scene.remove(this.sprites[e]);return this.pano.scene.remove(this.borderMesh),this.pano.scene.remove(this.pointsObj),this.pano.scene.remove(this.pointsGroup),!1}return this.deletePoint(this.lastPointIdx),this.pointSelected=!1,this.lastPointIdx=null,!0}},{key:"drawBorderMesh",value:function(){var t=this.points.concat();if(0!=t.length){t.length>1&&t.push(t[0].clone()),this.finished||this.isRectangle||t.pop();for(var e=[],n=0;n<t.length;n++){var r=t[n];e.push(r.x,r.y,r.z)}var o=3*(e.length+1);if(null==this.lineGeom)this.lineGeom=new a,this.lineGeom.setPositions(new Float32Array(o));else{var s=new a;this.lineGeom.setPositions(new Float32Array(o)),this.lineGeom.copy(s)}e.length>0&&this.lineGeom.setPositions(e),null==this.borderMesh?(this.borderMesh=new i(this.lineGeom,this.borderMaterial),this.pano.scene.add(this.borderMesh)):(this.pano.scene.remove(this.borderMesh),this.borderMesh.geometry.dispose(),this.borderMesh=new i(this.lineGeom,this.borderMaterial),this.pano.scene.add(this.borderMesh))}}},{key:"loadData",value:function(t){this.finished=!0,this.points=t.points.map((function(t){return new THREE.Vector3(t.x,t.y,t.z)})),this.createPointObj(),this.pano.editMode||(this.pointsObj.visible=!1),this.drawMesh(),this.drawBorderMesh(),this.originPnt=this.firstPoint=new THREE.Vector3(t.origin.x,t.origin.y,t.origin.z),this.shapeMesh.position.copy(this.firstPoint),this.borderMesh.position.copy(this.firstPoint),this.pointsObj.position.copy(this.firstPoint);var e=new THREE.Quaternion(t.quat.x,t.quat.y,t.quat.z,t.quat.w);this.shapeMesh.quaternion.copy(e),this.borderMesh.quaternion.copy(e),this.pointsObj.quaternion.copy(e),this.pano.scene.remove(this.plane),this.positionControlsPoints(),this.pointsGroup.visible=!1,this.drag(t.dragPoint),(this.pano.editMode||this.pano.navigation.type===l.FREE)&&(this.canClick=!0),this.createPulseSprite()}},{key:"getData",value:function(){if(this.shapeMesh){var t=this.shapeMesh.quaternion,e=t.x,n=t.y,i=t.z,r=t.w;return this.data={points:this.points,origin:this.originPnt,dragPoint:this.originPnt,quat:{x:e,y:n,z:i,w:r}},window.btoa(JSON.stringify(this.data))}}},{key:"killSprites",value:function(){for(var t=0;t<this.sprites.length;t++)this.sprites[t].material.dispose(),this.sprites[t].geometry.dispose(),this.pano.scene.remove(this.sprites[t]);this.sprites=[],this.spriteMap={}}},{key:"drawMesh",value:function(t){var e=this.points.concat();if(this.drawBorderMesh(e),function(t){for(var e=0,n=0;n<t.length;n++){var i=t[n],r=t[(n+1)%t.length];e+=(r.x-i.x)*(r.y+i.y)}return e>0}(e)||(e.reverse(),this.pointsReversed=!0),e.push(e[0].clone()),e.length>2){null!=this.shapeMesh&&(this.shapeMesh.geometry.dispose(),this.pano.scene.remove(this.shapeMesh));var n=new THREE.Shape(e),i=new THREE.ShapeGeometry(n);i.vertices=e,this.shapeMesh=new THREE.Mesh(i,this.meshMaterial),this.shapeMesh.userData.isPolyHotspot=!0,this.shapeMesh.userData.marker=this.marker,this.shapeMesh.userData.hotspot=this,this.shapeMesh.visible=!1,this.pano.scene.add(this.shapeMesh)}if(!t){this.killSprites();for(var r=0;r<e.length-1;r++){var o=this.cntrlPointText();o.mat.depthTest=!1;var a=new THREE.Sprite(o.mat);a.renderOrder=10,this.spriteMap[a.uuid]=a,a.userData.isHotspotControlPoint=!0,a.userData.cntrlTex=o,a.userData.marker=this.marker,a.userData.hotspot=this,a.userData.idx=r,a.scale.set(.025,.025,1),this.pano.scene.add(a),a.position.copy(e[r]),this.sprites.push(a)}this.firstSrpite=this.pointsReversed?this.sprites[this.sprites.length-1]:this.sprites[0]}}},{key:"activeSprite",value:function(t,e){var n=this.spriteMap[t]||e;if(null!=n){this.lastActiveSprite=n;var i=n.userData.cntrlTex,r=i.ctx,o=i.tex,a=i.width,s=i.height;r.fillStyle="gray",r.strokeStyle="white",r.lineWidth=4,r.fillRect(0,0,a,s),r.strokeRect(0,0,a,s),o.needsUpdate=!0}}},{key:"overSprite",value:function(t,e){var n=this.spriteMap[t]||e;if(null!=n){if(null!=this.lastDraggedPoint&&this.lastDraggedPoint.userData.idx===n.userData.idx)return;var i=n.userData.cntrlTex,r=i.ctx,o=i.tex,a=i.width,s=i.height;r.fillStyle="gray",r.strokeStyle="white",r.lineWidth=4,r.fillRect(0,0,a,s),r.strokeRect(0,0,a,s),o.needsUpdate=!0}}},{key:"outOnAll",value:function(t){var e=this;this.sprites.forEach((function(n){e.outSprite(null,n,t)}))}},{key:"outSprite",value:function(t,e,n){var i=this.spriteMap[t]||e;if(null!=i){if(null!=this.lastDraggedPoint&&this.lastDraggedPoint.userData.idx===i.userData.idx&&!n)return;var r=i.userData.cntrlTex,o=r.ctx,a=r.tex,s=r.width,l=r.height;o.fillStyle="white",o.strokeStyle="gray",o.lineWidth=4,o.fillRect(0,0,s,l),o.strokeRect(0,0,s,l),a.needsUpdate=!0}}},{key:"createPointObj",value:function(){this.pointsGeom=new THREE.BufferGeometry,this.pointsGeom.setFromPoints(this.points),this.pointsGroup=new THREE.Group,this.pointsObj=new THREE.Points(this.pointsGeom,new THREE.PointsMaterial({color:"white",size:25,side:THREE.DoubleSide})),this.pointsGroup.userData.controlGroup=!0,this.pointsObj.userData.hotspot=this,this.pointsObj.frustumCulled=!1,this.pano.editMode&&this.pano.scene.add(this.pointsGroup)}},{key:"getCenterPoint",value:function(t){var e=new THREE.Vector3,n=t.geometry;return n.computeBoundingBox(),e.x=(n.boundingBox.max.x+n.boundingBox.min.x)/2,e.y=(n.boundingBox.max.y+n.boundingBox.min.y)/2,e.z=(n.boundingBox.max.z+n.boundingBox.min.z)/2,t.localToWorld(e),e}},{key:"activatePlane",value:function(){this.pano.scene.add(this.plane),this.plane.lookAt(p)}},{key:"downControlPoint",value:function(t){this.lastPointIdx=t.userData.idx,this.pointSelected=!0,this.outOnAll(),this.activeSprite(this.sprites[this.lastPointIdx].uuid)}},{key:"startDragPoint",value:function(){this.meshesToGlobal(),this.dragCount=0}},{key:"dragControlPoint",value:function(t,e){0===this.dragCount&&(this.origDragPoint=this.points[t.userData.idx].clone(),this.origControlPoint=t),this.dragCount++,this.points[t.userData.idx].copy(e),this.lastPointIdx=t.userData.idx,this.drawMesh(),this.shapeMesh.visible=!1,this.drawBorderMesh(),this.outOnAll()}},{key:"stopDragControlPoint",value:function(){this.anyOverlappingLines()&&this.dragControlPoint(this.origControlPoint,this.origDragPoint),this.shapeMesh.visible||(this.recalcMeshes(),this.shapeMesh.visible=!0,this.pano.scene.remove(this.plane)),this.activeSprite(this.sprites[this.lastPointIdx].uuid)}},{key:"drag",value:function(t){var e=arguments.length>1&&void 0!==arguments[1]&&arguments[1];if(!this.meshGlobal){this.lastDraggedPoint=null;for(var n=0;n<this.sprites.length;n++)this.outSprite(null,this.sprites[n],!0);if(this.pointSelected=!1,this.originPnt.copy(t),this.shapeMesh.position.copy(t),this.borderMesh.position.copy(t),this.pointsObj.position.copy(t),this.pointsGroup.position.copy(t),this.plane.position.copy(t),this.shapeMesh.lookAt(p),this.borderMesh.lookAt(p),this.pointsObj.lookAt(p),this.pointsGroup.lookAt(p),this.plane.lookAt(p),"hotspot"===this.marker.props.type&&!e){var i=this.getCenterPoint(this.shapeMesh);this.marker.updatePosition(i.x,i.y,i.z)}}}},{key:"extendRect",value:function(t,e,n,i){this.finished||(this.points=[t,e,n,i],this.pointsGeom.setFromPoints(this.points),this.drawMesh(),this.isRectangle=!0)}},{key:"linesFromProjectionResults",value:function(t,e){for(var n=[],i=1;i<t.length;i++){var r=t[i-1],o=t[i];null!=r&&null!=o&&n.push({a:{x:r.x,y:r.y,id:r.object.userData.idx},b:{x:o.x,y:o.y,id:o.object.userData.idx}})}if(e){var a,s=t[t.length-1],l=t[0];return null!=s&&null!=l&&(a={a:{x:s.x,y:s.y,idx:s.object.userData.idx},b:{x:l.x,y:l.y,idx:l.object.userData.idx}}),{lines:n,closeLine:a}}return n}},{key:"tailLineIntersect",value:function(t){for(var e=t[t.length-1],n=0;n<t.length-2;n++){var i=t[n];if(null!=f(e.a,e.b,i.a,i.b))return!0}}},{key:"endsWithOverlappingLine",value:function(t){var e=this.projectSprites();this.pointsReversed&&e.reverse();var n=this.linesFromProjectionResults(e);if(n.length>2){if(this.tailLineIntersect(n))return!0;if(n.reverse(),this.tailLineIntersect(n))return!0}return!1}},{key:"anyOverlappingLines",value:function(){var t=this.projectSprites(),e=this.linesFromProjectionResults(t,!0),n=e.lines,i=e.closeLine;null!=i&&n.push(i);for(var r=0;r<n.length;r++)for(var o=n[r],a=0;a<n.length;a++){var s=Math.abs(r-a);if(!(s<=1||s===n.length-1)){var l=n[a];if(null!=f(l.a,l.b,o.a,o.b))return!0}}return!1}},{key:"closingHasOverlap",value:function(){if(!(this.points.length<4)){var t=this.projectSprites();this.pointsReversed&&t.reverse();var e=this.linesFromProjectionResults(t,!0),n=e.lines,i=e.closeLine;if(null==i)return!1;for(var r=1;r<n.length-1;r++){var o=n[r];if(null!=f(i.a,i.b,o.a,o.b))return!0}return!1}}},{key:"preventOverlapClose",value:function(){var t,e=this.closingHasOverlap();return e?(this.points.length>this.lastClosingLength||!this.lastClosingLength?(t=this.points.pop(),this.pointAdditionPrevented=!0,this.oldClosingPoint=t):t=this.oldClosingPoint,this.lastClosingLength=this.points.length,this.pointsGeom.setFromPoints(this.points),this.drawMesh(),this.layer.resetPreviewLine(!0),this.failedClosingPoint=t,this.points[this.points.length-1]):e}},{key:"projectSprites",value:function(){if(null==this.spriteMap)return[];this.pano.viewMatrix.copy(this.pano.camera.matrixWorldInverse),this.pano.viewProjectionMatrix.multiplyMatrices(this.pano.camera.projectionMatrix,this.pano.viewMatrix),this.pano.renderData=this.pano.projector.projectScene(this.pano.scene,this.pano.camera),this.pano.elements=this.pano.renderData.elements,this.pano.calcSceneRect();for(var t=[],e=0;e<this.pano.elements.length;e++){var n=this.pano.elements[e];null!=n.object&&this.spriteMap[n.object.uuid]&&(n.x*=this.pano.sceneRect.width/2,n.y*=-this.pano.sceneRect.height/2,t[n.object.userData.idx]=n)}return t}},{key:"addPoint",value:function(t){if(!(this.finished||this.isRectangle||(this.pointAdditionPrevented=!1,this.pointCalls++,null!=this.lastPoint&&t.distanceTo(this.lastPoint)<20)))return this.lastPoint=new THREE.Vector3(t.x,t.y,t.z),this.points.push(this.lastPoint),1==this.points.length&&(this.firstPointAdded=t,this.createPointObj()),this.pointsGeom.setFromPoints(this.points),this.drawMesh(),null!=this.lastPoint&&this.points.length>2&&t.distanceTo(this.firstPointAdded)<20&&!this.anyOverlappingLines()?(this.points.pop(),this.pointsGeom.setFromPoints(this.points),this.drawMesh(),this.layer.finishCurrent(),this.pointAdditionPrevented=!0,this.lastPoint=this.points[this.points.length-1],this.lastPoint):this.points.length>2&&this.endsWithOverlappingLine(t)?(this.points.pop(),this.pointsGeom.setFromPoints(this.points),this.drawMesh(),this.layer.resetPreviewLine(),this.pointAdditionPrevented=!0,this.lastPoint=this.points[this.points.length-1],this.lastPoint):this.lastPoint}},{key:"calcCenter",value:function(){this.center=new THREE.Vector3(0,0,0);for(var t=0;t<this.points.length;t++)this.center.add(this.points[t]);this.center.x/=this.points.length,this.center.y/=this.points.length,this.center.z/=this.points.length,this.center.add(this.shapeMesh.position)}},{key:"positionControlsPoints",value:function(){for(var t=0;t<this.sprites.length;t++)null!=this.points[t]&&(this.sprites[t].userData.idx=t,this.sprites[t].position.copy(this.points[t]),this.pointsGroup.add(this.sprites[t]));this.pano.editMode&&this.pano.scene.add(this.pointsGroup)}},{key:"meshesToGlobal",value:function(){if(!this.meshGlobal){this.savedPoints=this.points.concat(),this.oldQuat=this.shapeMesh.quaternion.clone().conjugate();for(var t=0;t<this.points.length;t++)this.points[t]=new THREE.Vector3,this.sprites[t].getWorldPosition(this.points[t]);this.shapeMesh.position.copy(p),this.borderMesh.position.copy(p),this.pointsObj.position.copy(p);var e=new THREE.Quaternion;this.shapeMesh.quaternion.copy(e),this.borderMesh.quaternion.copy(e),this.pointsObj.quaternion.copy(e);for(var n=0;n<this.sprites.length;n++)null!=this.sprites[n]&&this.pointsGroup.remove(this.sprites[n]);this.drawMesh(),this.drawBorderMesh(),this.meshGlobal=!0,this.meshRecalced=!1}}},{key:"recalcMeshes",value:function(){var t=!(arguments.length>0&&void 0!==arguments[0])||arguments[0];if(!(this.meshRecalced||this.points.length<=2)){this.originPnt?this.firstPoint=this.originPnt:this.originPnt=this.firstPoint=this.points[0].clone();for(var e=0;e<this.points.length;e++)this.points[e].x+=-this.firstPoint.x,this.points[e].y+=-this.firstPoint.y,this.points[e].z+=-this.firstPoint.z;var n=this.oldQuat||this.plane.quaternion.conjugate();this.points.forEach((function(t){t.applyQuaternion(n)})),this.pointsGeom.setFromPoints(this.points),this.drawMesh(t),this.shapeMesh.position.copy(this.firstPoint),this.borderMesh.position.copy(this.firstPoint),this.pointsObj.position.copy(this.firstPoint);var i=n.conjugate();this.shapeMesh.quaternion.copy(i),this.borderMesh.quaternion.copy(i),this.pointsObj.quaternion.copy(i),this.oldQuat=null,this.calcCenter(),"hotspot"===this.marker.props.type&&this.marker.updatePosition(this.center.x,this.center.y,this.center.z),this.pointsGroup.position.copy(this.firstPoint),this.pointsGroup.quaternion.copy(i),this.positionControlsPoints(),this.shapeMesh.visible=!0,this.meshGlobal=!1,this.meshRecalced=!0}}},{key:"updateData",value:function(){if(!(this.points.length<=2)){var t=this.getData();this.marker.adjust({props:{hotspotData:t}})}}},{key:"finish",value:function(t){var e=this;this.finished=!0,this.recalcMeshes(),this.pano.scene.remove(this.plane),null!=this.finishedFn&&(this.finishedFn(),this.pano.setMode(s.DEFAULT)),t||(this.updateData(),this.sprites[0].material.color.set("#ffffff"),window.requestAnimationFrame((function(){e.pano.setCurrMarker(e.marker.sprite),e.pano.setFocus({focus:u})})))}},{key:"destroy",value:function(){this.delete(!0),this.destroyed=!0}}],n&&o(e.prototype,n),v&&o(e,v),Object.defineProperty(e,"prototype",{writable:!1}),t}();return v}}.call(e,n,e,t),void 0===i||(t.exports=i)},7454:function(t,e,n){var i;function r(t){return r="function"==typeof Symbol&&"symbol"==typeof Symbol.iterator?function(t){return typeof t}:function(t){return t&&"function"==typeof Symbol&&t.constructor===Symbol&&t!==Symbol.prototype?"symbol":typeof t},r(t)}function o(t){return function(t){if(Array.isArray(t))return a(t)}(t)||function(t){if("undefined"!=typeof Symbol&&null!=t[Symbol.iterator]||null!=t["@@iterator"])return Array.from(t)}(t)||function(t,e){if(!t)return;if("string"==typeof t)return a(t,e);var n=Object.prototype.toString.call(t).slice(8,-1);"Object"===n&&t.constructor&&(n=t.constructor.name);if("Map"===n||"Set"===n)return Array.from(t);if("Arguments"===n||/^(?:Ui|I)nt(?:8|16|32)(?:Clamped)?Array$/.test(n))return a(t,e)}(t)||function(){throw new TypeError("Invalid attempt to spread non-iterable instance.\nIn order to be iterable, non-array objects must have a [Symbol.iterator]() method.")}()}function a(t,e){(null==e||e>t.length)&&(e=t.length);for(var n=0,i=new Array(e);n<e;n++)i[n]=t[n];return i}function s(t,e){for(var n=0;n<e.length;n++){var i=e[n];i.enumerable=i.enumerable||!1,i.configurable=!0,"value"in i&&(i.writable=!0),Object.defineProperty(t,(o=i.key,a=void 0,a=function(t,e){if("object"!==r(t)||null===t)return t;var n=t[Symbol.toPrimitive];if(void 0!==n){var i=n.call(t,e||"default");if("object"!==r(i))return i;throw new TypeError("@@toPrimitive must return a primitive value.")}return("string"===e?String:Number)(t)}(o,"string"),"symbol"===r(a)?a:String(a)),i)}var o,a}function l(t,e){return l=Object.setPrototypeOf?Object.setPrototypeOf.bind():function(t,e){return t.__proto__=e,t},l(t,e)}function u(t){var e=function(){if("undefined"==typeof Reflect||!Reflect.construct)return!1;if(Reflect.construct.sham)return!1;if("function"==typeof Proxy)return!0;try{return Boolean.prototype.valueOf.call(Reflect.construct(Boolean,[],(function(){}))),!0}catch(t){return!1}}();return function(){var n,i=h(t);if(e){var o=h(this).constructor;n=Reflect.construct(i,arguments,o)}else n=i.apply(this,arguments);return function(t,e){if(e&&("object"===r(e)||"function"==typeof e))return e;if(void 0!==e)throw new TypeError("Derived constructors may only return object or undefined");return c(t)}(this,n)}}function c(t){if(void 0===t)throw new ReferenceError("this hasn't been initialised - super() hasn't been called");return t}function h(t){return h=Object.setPrototypeOf?Object.getPrototypeOf.bind():function(t){return t.__proto__||Object.getPrototypeOf(t)},h(t)}i=function(t){var e=n(2543),i=n(3231),r=n(5596),a=n(6812),h=n(4966),d=n(7255).clickOrTouchEnd,f=(n(4100),n(9985)),p=n(9134),v=n(8315),g={marker:{borderColor:"transparent",borderWidth:0,background:"#000000",boxShadow:"0 0px 10px rgba(0, 0, 0, 0.25)",iconColor:"#ffffff"},panel:{borderColor:"transparent",borderWidth:0,background:"#000000",boxShadow:"0 0px 10px rgba(0, 0, 0, 0.25)",textColor:"#ffffff"},body:{maxChars:250,innerHTML:"",style:{fontFamily:"Open Sans",fontThemeType:"body",fontSize:13,fontWeight:"normal"}}},m=function(t){return null!=(null==t?void 0:t.innerHtmlL10nRef)?v.getStringFromRef(t.innerHtmlL10nRef):null==t?void 0:t.innerHTML},y=function(t){!function(t,e){if("function"!=typeof e&&null!==e)throw new TypeError("Super expression must either be null or a function");t.prototype=Object.create(e&&e.prototype,{constructor:{value:t,writable:!0,configurable:!0}}),Object.defineProperty(t,"prototype",{writable:!1}),e&&l(t,e)}(b,t);var n,f,v,y=u(b);function b(t){var n,i=t.parentEl,r=t.enabled,o=t.props,a=t.editMode,s=t.localizedText,l=t.marker;return function(t,e){if(!(t instanceof e))throw new TypeError("Cannot call a class as a function")}(this,b),(n=y.call(this)).parentEl=i,n.opened=!0,n.props=e.merge({},g,o),n.localizedText=s,n.marker=l,n.viewed=!1,n.editMode=a,e.bindAll(c(n),"onMarkerClicked","onSelectedMarkerChanged","onResize"),n.createEls(),n.updateStyles(),n.enable(r),n.setEditMode(a),n}return n=b,f=[{key:"update",value:function(t){var n,i=t.enabled,r=t.props,o=t.editMode;this.props=e.merge(this.props,r);var a=p.multiLangSupport?m(null==r?void 0:r.body):null==r||null===(n=r.body)||void 0===n?void 0:n.innerHTML;null!=a&&(this.contentEl.innerHTML=a),this.enable(i),this.updateStyles(),this.setEditMode(o)}},{key:"createEls",value:function(){this.el=document.createElement("div"),i.addClass(this.el,"hint"),this.opened&&i.addClass(this.el,"opened"),this.parentEl.appendChild(this.el);var t,e=p.multiLangSupport?m(this.props.body):this.props.body.innerHTML,n=this.props.marker.iconColor;this.el.innerHTML='\n        <div class="hint-marker">\n          <div class="closed_icon">'.concat((t=n,"\n    <svg viewBox=\"0 0 26 67\" height='15px' fill='".concat(t,'\'>\n      <path d="M 18.3,1 C 16.6,1,15.1,1.6,13.9,2.8 C 12.7,4,12.1,5.5,12.1,7.2 C 12.1,8.9,12.7,10.4,13.9,11.6 C 15.1,12.8,16.6,13.4,18.3,13.4 C 20,13.4,21.5,12.8,22.7,11.6 C 23.9,10.4,24.5,8.9,24.5,7.2 C 24.5,5.5,23.9,4,22.7,2.8 C 21.5,1.6,20,1,18.3,1 Z M 20.9,20.5 L 20.8,21 C 20.8,21,20.9,21,20.9,21 Z M 20.8,21 C 15.2,21.8,9.6,22.2,4.1,23 L 3.5,25.5 C 4.1,25.5,4.6,25.5,5,25.5 C 5.9,25.5,6.7,25.7,7.2,26.2 C 7.7,26.7,8,27.2,8,27.9 C 8,28.9,7.7,29.4,7.2,31.3 L 1.3,51.6 C 0.8,53.2,0.6,54.5,0.6,55.6 C 0.6,57.2,1.1,58.5,2.2,59.5 C 3.3,60.5,6.8,61,8.6,61 C 13.4,61,21.3,58.4,25.6,51 L 22.2,49 C 20.4,51.7,17.2,53.7,15.7,54.6 C 14.1,55.4,13.3,55.3,12.8,55.3 C 12.5,55.3,12.2,55.2,12,54.9 C 11.7,54.6,11.6,54.3,11.6,54 C 11.6,53.5,11.8,52.3,12.3,50.6 Z">\n      </path>\n    </svg>\n  ')),'</div>\n          <div class="opened_icon">').concat(function(t){return"\n    <svg viewBox=\"0 0 18 18\" height='18px' width='18px' fill=\"none\" stroke='".concat(t,'\' stroke-width="1.575" stroke-miterlimit="10" stroke-linecap="round" stroke-linejoin="round">\n      <path d="M3.88879 3.88867L13.611 13.6109" />\n      <path d="M13.611 3.88867L3.88879 13.6109" />\n    </svg>\n  ')}(n),'</div>\n        </div>\n        <div class="hint-bubble">\n          <div class="hint-wrapper">\n            <div class="hint-content" dir="auto" placeholder="').concat(this.localizedText.hint,'">').concat(e,'</div>\n            <div class="hint-selection"></div>\n          </div>\n        </div>\n      '),this.iconEl=this.el.querySelector(".hint-marker"),this.contentEl=this.el.querySelector(".hint-content"),this.bubbleEl=this.el.querySelector(".hint-bubble"),this.svgIconEls=o(this.iconEl.querySelectorAll("svg"))}},{key:"getAccHtml",value:function(t,e){var n="hotspot hint",r=document.createElement("div");r.innerHTML=this.props.body.innerHTML;var o=r.innerText,a=e;return i.hasClass(this.el,"opened")||(a=!0),'\n      <div\n        id="acc-hot-hint-'.concat(t,'"\n        data-parent-marker-id="').concat(t,'"\n        aria-label="').concat(n,", ").concat(o,'"\n        style="display: ').concat(a?"none":"block",'"\n        class="acc-shadow-el acc-three-sixty-hotspot-hint-tip" tabIndex="0" aria-hidden="').concat(a,'">\n        ').concat(this.props.body.innerHTML,'\n      </div>\n      <button\n        aria-hidden="').concat(e,'"\n        role="button"\n        data-hot-hint-id="').concat(t,'"\n        data-parent-marker-id="').concat(t,'"\n        data-is-hotspot-hint="true"\n        aria-label="').concat(n,'"\n        aria-pressed="').concat(!a,'"\n        tabIndex="0"\n        class="acc-shadow-el acc-button acc-three-sixty-hotspot-hint">\n      </button>\n      ')}},{key:"onResize",value:function(t){var e=t.width-70;this.bubbleEl.style.width="".concat(e,"px"),this.contentEl.style.maxWidth="".concat(e,"px")}},{key:"updateStyles",value:function(){var t=this.props,e=t.marker,n=t.panel,i=t.body;Object.assign(this.iconEl.style,{borderWidth:"".concat(e.borderWidth,"px"),borderColor:e.borderColor,background:e.background,boxShadow:e.boxShadow}),Object.assign(this.contentEl.style,{borderWidth:"".concat(n.borderWidth,"px"),borderColor:n.borderColor,background:n.background,boxShadow:n.boxShadow,color:n.textColor,fontFamily:'"'.concat(i.style.fontFamily,'"'),fontSize:"".concat(i.style.fontSize,"px")}),this.svgIconEls.forEach((function(t){t.setAttribute("stroke",e.iconColor),t.setAttribute("fill",e.iconColor)})),this.editMode&&(this.contentEl.style.fontWeight=i.style.fontWeight,this.contentEl.dataset.fontThemeType=i.style.fontThemeType)}},{key:"addListeners",value:function(){var t=this;this.iconEl.addEventListener(d,this.onMarkerClicked),r.on(h.threeSixtyImage.SELECTED_MARKER_CHANGED,this.onSelectedMarkerChanged),a.deviceView.isPhone&&r.on(h.threeSixtyImage.RESIZED,this.onResize),p.multiLangSupport&&(this.removeLocalizationListener=r.addListener(h.localization.LANGUAGE_UPDATED,(function(){var e=m(t.props.body);null!=e&&(t.contentEl.innerHTML=e)})))}},{key:"removeListeners",value:function(){this.iconEl.removeEventListener(d,this.onMarkerClicked),r.off(h.threeSixtyImage.SELECTED_MARKER_CHANGED,this.onSelectedMarkerChanged),r.off(h.threeSixtyImage.RESIZED,this.onResize),null!=this.removeLocalizationListener&&this.removeLocalizationListener()}},{key:"onSelectedMarkerChanged",value:function(t){t!==this.marker.id&&this.editMode&&this.hide()}},{key:"onMarkerClicked",value:function(t){this.toggleOpen(),t.stopPropagation()}},{key:"toggleOpen",value:function(){this.opened=!this.opened,this.opened?(i.addClass(this.el,"opened"),i.removeClass(this.el,"closed")):(i.addClass(this.el,"closed"),i.removeClass(this.el,"opened")),this.updateAccHidden()}},{key:"updateAccHidden",value:function(){null!=this.marker.accHotspotHintBubbleEl&&(this.opened?(this.marker.accHotspotHintBubbleEl.style.display="block",this.marker.accHotspotHintBubbleEl.removeAttribute("aria-hidden")):(this.marker.accHotspotHintBubbleEl.style.display="none",this.marker.accHotspotHintBubbleEl.setAttribute("aria-hidden",!0)))}},{key:"hide",value:function(){i.removeClass(this.el,"show")}},{key:"show",value:function(){var t=arguments.length>0&&void 0!==arguments[0]&&arguments[0];(this.editMode&&!this.opened||this.viewed&&this.opened)&&this.toggleOpen(),i.addClass(this.el,"show");var n=p.multiLangSupport?m(this.props.body):this.props.body.innerHTML;this.editMode&&t&&e.isEmpty(n)&&this.contentEl.focus()}},{key:"enable",value:function(t){this.enabled=t,this.enabled?(this.addListeners(),i.removeClass(this.el,"disabled")):(this.removeListeners(),i.addClass(this.el,"disabled"))}},{key:"setViewed",value:function(){this.viewed=!0,this.opened&&this.toggleOpen()}}],f&&s(n.prototype,f),v&&s(n,v),Object.defineProperty(n,"prototype",{writable:!1}),b}(f);return y}.call(e,n,e,t),void 0===i||(t.exports=i)},7730:function(t,e,n){var i;function r(t){return r="function"==typeof Symbol&&"symbol"==typeof Symbol.iterator?function(t){return typeof t}:function(t){return t&&"function"==typeof Symbol&&t.constructor===Symbol&&t!==Symbol.prototype?"symbol":typeof t},r(t)}function o(t,e){for(var n=0;n<e.length;n++){var i=e[n];i.enumerable=i.enumerable||!1,i.configurable=!0,"value"in i&&(i.writable=!0),Object.defineProperty(t,a(i.key),i)}}function a(t){var e=function(t,e){if("object"!==r(t)||null===t)return t;var n=t[Symbol.toPrimitive];if(void 0!==n){var i=n.call(t,e||"default");if("object"!==r(i))return i;throw new TypeError("@@toPrimitive must return a primitive value.")}return("string"===e?String:Number)(t)}(t,"string");return"symbol"===r(e)?e:String(e)}i=function(t){var e=THREE,i=e.Line2,r=e.LineMaterial,s=e.LineGeometry,l=n(5691),u=n(9174),c=n(9850),h=n(3231),d=n(6812).deviceView,f=d.isMobile,p=d.isPhone,v=(n(8536).navigation,n(3804).modes),g=n(4117),m=(g.isRightClick,g.isLeftClickOrTouch),y=(g.touchify,n(9463).MOVE_THRESHOLD),b=function(){function t(e){var n,i,r,o=this;!function(t,e){if(!(t instanceof e))throw new TypeError("Cannot call a class as a function")}(this,t),n=this,r=function(t){if(o.pano.editMode){if(null!=o.currHotspot){if(o.currHotspot.pointAdditionPrevented)return;if(o.currHotspot.points.length<=2)return void o.deleteUnfinishedHotspot();if(o.mouseDidNotMove(t)||o.currHotspot.preventOverlapClose())return o.preventCloseLine.setVerts([o.currHotspot.points[0],o.currHotspot.oldClosingPoint]),o.preventCloseLine.show(),setTimeout((function(){o.preventCloseLine.hide()}),200),o.lastX=t.clientX,void(o.lastY=t.clientY)}o.finishCurrent()}},(i=a(i="onDoubleClick"))in n?Object.defineProperty(n,i,{value:r,enumerable:!0,configurable:!0,writable:!0}):n[i]=r,this.pano=e,this.hotspots=[],this.targetObject=this.pano.sphereMesh,this.raycaster=new THREE.Raycaster,this.previewPoints=[new THREE.Vector3,new THREE.Vector3],this.setupMaterials(),this.setupPreventClose(),this.drag={},document.addEventListener("dblclick",this.onDoubleClick)}var e,n,d;return e=t,n=[{key:"destroy",value:function(){this.hotspots.forEach((function(t){t.destroy()})),document.removeEventListener("dblclick",this.onDoubleClick)}},{key:"setupPreventClose",value:function(){var t=this;this.preventCloseLine={lineGeom:new s,show:function(){t.pano.scene.add(t.preventCloseLine.line)},hide:function(){t.pano.scene.remove(t.preventCloseLine.line)},setVerts:function(e){for(var n=[],i=0;i<e.length;i++){var r=e[i];n.push(r.x,r.y,r.z)}t.preventCloseLine.lineGeom.setPositions(n)}},this.preventCloseLine.lineGeom.setPositions(new Float32Array(6)),this.preventCloseLine.line=new i(this.preventCloseLine.lineGeom,this.redLineMaterial)}},{key:"deleteUnfinishedHotspot",va
[truncated: 620,249 more chars]
