# Supplementary material for: An Interactive, Asynchronous Intimate Partner Violence Module for Medical Students: Improving Preparedness, Confidence, and Knowledge
Source: MedEdPORTAL. 2026 Jul 14;22:11618. doi: 10.15766/mep_2374-8265.11618 (PMC13364887; doi:10.15766/mep_2374-8265.11618)
Supplement: Supplementary file 1 — IPV Articulate Module FolderIPV Pre- and Postmodule Survey.docx [file mep_2374-8265.11618-s001.zip › A. IPV Articulate Module Folder/assets/dVsl6e94HTFzvzuc/meta.xml]

<?xml version="1.0" encoding="utf-8"?><meta xmlns:xsd="http://www.w3.org/2001/XMLSchema" xmlns:xsi="http://www.w3.org/2001/XMLSchema-instance"><project id="5gEC4Jmm98E" courseid="5zZTd6FGOEv" thumburl="story_content/thumbnail.jpg" title="Untitled1" datepublished="2025-04-17T16:08:39" version="1.0.0.0" flashdata="story_content/data.swf" html5data="mobile/data.json" mobiledata="mobile/data.gz" enabledownload="false" duration="About 15 seconds" totalaudio="0" totalvideo="0"><description /><keywords /><slidemeta moniker="slide" monikerplural="slides" viewslides="3" slidecountdescription="3 slides" /><author name="Ethan Grant" email="" website="" /><application name="Articulate Storyline" version="3.95.33670.0" xmlversion="4.0" /></project></meta>
