# Supplementary material for: An Interactive, Asynchronous Intimate Partner Violence Module for Medical Students: Improving Preparedness, Confidence, and Knowledge
Source: MedEdPORTAL. 2026 Jul 14;22:11618. doi: 10.15766/mep_2374-8265.11618 (PMC13364887; doi:10.15766/mep_2374-8265.11618)
Supplement: Supplementary file 1 — IPV Articulate Module FolderIPV Pre- and Postmodule Survey.docx [file mep_2374-8265.11618-s001.zip › A. IPV Articulate Module Folder/assets/dVsl6e94HTFzvzuc/story_content/triggers.js]

function ExecuteScript(strId)
{
  switch (strId)
  {
  }
}

window.InitExecuteScripts = function()
{
var player = GetPlayer();
var object = player.object;
var addToTimeline = player.addToTimeline;
var setVar = player.SetVar;
var getVar = player.GetVar;
};
