# Supplementary material for: An Interactive, Asynchronous Intimate Partner Violence Module for Medical Students: Improving Preparedness, Confidence, and Knowledge
Source: MedEdPORTAL. 2026 Jul 14;22:11618. doi: 10.15766/mep_2374-8265.11618 (PMC13364887; doi:10.15766/mep_2374-8265.11618)
Supplement: Supplementary file 1 — IPV Articulate Module FolderIPV Pre- and Postmodule Survey.docx [file mep_2374-8265.11618-s001.zip › A. IPV Articulate Module Folder/assets/GZSmw96rjfp7G5Hz/html5/data/css/output.min.css]

@font-face {
  font-family: 'LatoBold Charset1_ BoldF453E173';
  src: url('data:application/font-woff;base64,d09GRgABAAAAACKwAA8AAAAASiQAAAAAAAAAAAAAAAAAAAAAAAAAAAAAAABPUy8yAAABWAAAAFsAAABg2uetkGNtYXAAAAG0AAAAZgAAAPzpe+nKY3Z0IAAAAhwAAAArAAAALgfIGaBmcGdtAAACSAAAA5AAAAblclpyQGdhc3AAAAXYAAAADAAAAAwADQAYZ2x5ZgAABeQAABOfAAAnxO9qgvloZWFkAAAZhAAAADYAAAA2/N3yR2hoZWEAABm8AAAAIQAAACQP9gfUaG10eAAAGeAAAACXAAAEPHxiCWBrZXJuAAAaeAAAANgAAAGABa8FkmxvY2EAABtQAAAAWAAAAiyMN5ekbWF4cAAAG6gAAAAgAAAAIAH2B3NuYW1lAAAbyAAABoUAABAUPIRVK3Bvc3QAACJQAAAAEwAAACD/iwCgcHJlcAAAImQAAABLAAAAS6YHlRd42mNgZlFh2sPAysDAWsEqwsDAKAGhmXcxLGD8wsHMxM/BxMTEwszEvICBYX0AQ4I3AxSUVAb4MCgwMPxmYvP6V8U4gX0b4yogdzJIjoWJdRmQUmBgAgCeLg7zAHjaY2BgYGRgBmIGBh4GFoYPQNqCQQHIkgCSegxWDK4MkQyJDEkMyQwpDKkM6QwZDJkMOQy5DHkM+QwFDIUMRQzFDCUMpQzlDJUPGB4w/v8PNIFMnf8fkwoVPBVZwW4nCwAAi6FL3gAAeNpjYICD/wx7gRhE7mNdxsDAeoaFiYHh30bWbf8/ANlC/z/+mwEA/eMPfgB42pVU23LbRgzl6mZJTnOxJTkx3QbsRm5qLln3EkcPmkxGtKRJnuROO0OmL0tf8h195teAdj8gn9aDFSmlrfsQj0gD2LPAHuAs2TN0zWQ/avZW6U0WsUKA+NOKW8cfuDX/Iw104Bcp8WqVBvw284knYk2yjLg3z6/5pbi9OfGpGKeC+LRK6SMVRU7cX6UWEZK1vlhnYp1Z32ZZ5rMXZllVG8Ubhnf0jDt4PHkS7iQXKe8k4a2nvMTOeHRzBFzTYI1QsjG/YjW/tOcRt+qYF+qy0xpbmhc6FzKutufL+Zh8cKgrcnOs83PsbRtWlsAneS8rMPQs4754v8Lrw4u4IwW4MZ5VZyl7sMs+XqxGmpAM+YFojWdFQajN7ZNAs8pr26/243F+hnpLVFla/vNyy6X0vH19ziph782tUgqlIt4xHlnkutvdVd6ssGWnEUbcNQjuWkpQxkpu/C5STVO4mvdujvwgwMl7hrshd08i7huiJW1r6Xyiqfg9/XfQl227xgMz7p+wGp5G/MDQK+SN+CvEm2ssml1vE9Mb/eXJ3/kbPSkfqCEqPjQ0RfZNcvQgn0T8yMQH04gf37MK5ldAPDFlwxuNKaalE0Nj/K4olnqp80tWenb7WKnhAAX2MJYRmo6fW2UV3hSxJpoWyLK/XaXYrRO3kU2FxFYm/fYivWtSi/y75nHrMJvNMMlugpE5sF5YbicYjxVdrRXdTOy15laSX2PezST3YVvREmA56uLm6AVaqJFnITPpJi4XUqxTaadROFZ61hYxyF7sQ3YIF9mbeEO1vg6ybUaMZCB0CJH2cUVHT8Fy6MLc1TOsLfRS8kuXR459U2Sx7o33WxrTFDd6rZW6Idvmdcbw3jmFqvmVvqwUUfVTiywOqmJJ3VArHxAQqHv+1GiKhfkCl2eaxWVPDSDWZ5vw6vPw4T/R92J8lByudYDLh7nvx/wQsz/6n/jXpvTUYJ8fwf7G8BP804b3wnvPdWx4PyxwdhEGOP4Xg1HF3AP0xUZNdfshJFw3iqH3dbbAlF18Ab5cdcsvE5ocUS7vVOOyfjb0IKsOQkb0wM9hfivca7pjoRvoim917g3D58Jwjh7QAl+tmtR3hgebBC/F4aewvnfWM1gnrjFwDuGEhocbtBHHoSNnCTp2lkB/MDzaQE/FcdAfnSXQn5wl0J8NH2ygv4jjoK+cJdAzZwn0tcFrYvj1+sv1NxuE5h4AAQACAA0AB///AA942p1aC3BU53X+H/fe3dVKu9rH3ff7Je2utJJ29RYSK4MAAeJlIyQwYMAYO7GNbVwaY7BxgJoaO7YTt27atONHzTitHUMyje06adOWpK2dup5OH5lpO5Npp2kyDYntdEqD0dJz/rt392olAS6DdHf//3zn/ve8z7kiEskRIoXksyRJBsgIWU4qZc/ysdFlI8NDg73FXHsiFg46WiXWZMqvO7d700x5BaGM0AjhjDJOi4RKjErdhBDGCaMkQyQimyUZP1ksCiEpoijWKDGbTfjZZGo2xSzBdef2A6vxxVkpxEIUCwEGizGtMbKbYuZgee3/i4fJZCbwxDovvMQts7PnBvOuMVoqRpjqtkl2mmzLjEl9vZlkwsaSiTZX7xirbsLXAqNxR3wAfn4+9Oy+VfdtyIZyxUJS9nzVoXizpc5odyHVkwraE62b1FQxHOpJq2q6JxQuptTKV/nHV2zj/K4rz0sPF5ZnJvaMDGwcyaVTntseSPfl09lSMtlha7WF59pCRYQVQ+GelKqmeqQnLm+fkMOEkRP8afYu6K2JqGR/2Wm1EmJVrarDDitNiqTo+gq6my1UIpRGQAgE/qdkLnFKrSTGg+W22q5YFQRJjQA+phj+piQuoWiow2SjyUSmizri9Y90u9eUzqVyioet1j/JZys//EpHV1fHV2is/glUAbwmr35MP0ejxEUeKyutNkVieFILnNSG+3BT+OWkMQZG4pi/qmqrvkVp9y9CW/aK7xRUrW/gJc5nZ4WyBxoUOunNDsaig+0+X/tgNDaY9Z6ufRlo93rbB0Du98P5X+A/hvO3kR+Wm1KJgA+fQtKfIkA42CLcijFbdN4ppeoTLUGhahS+6/LIXJcHysIHZwXD51T4QH0flB43bi0mH2l2CQE5Gr7f3yiw6wmQ/aRRomgTX4QYlABbtpIXyk5YsRJrk8VsUmQJHtKkW3IaKOHQTPNqGSxZobIMsYVzCd1YkpqlmFx9/CTsAWv4Aeo6rkZql0BS5Y4lqCSJY3zQqfESl4VEqAoOX/2REnOP0l9WTOyxK/fJZ/+xcvBvKwf+CR5Dfybl6/AlS06Xm1OJeMzvsdtarLL+NCGuBS6G96VFCRzPGgW3o811HUYW0qADI5UdqcrtCwiExyYNlHjVzx6h3jE6QMf4CHUkHb39A9RG8zSRaYMdFVZQtV7K73SEbbaIg75mdqgB53sXOa+ss3fH0rFue2VC4hffcwZUp5meYzOxiWRqVYzH7U4zu7ydnw2Mxa58PxSNhvhAfHnwynb5LDM77Vf+ldCrvwSVJUEebrK7bHY7we8p12WhNnMwSBGiIDChPTdjdNKEYNwktBc27SJ0uRas57n2mBCeIIh7vLXnpSOUq5VfzH10MZm1UYs3YWuJe6nJ2pH4GSvOvc+K/MFEoBLOT6UzUzn6754MCHTz1Q/5q5JK2kk/HSt7ctnurmx/rj+ViIT8XrfLamHEguePwBGXxSmXC1QxQXZReAQMhnGJFYGLSWEmKuxORveSZXfUTBUFYyucGh/TFNRkUP40PFBCglE9Mpir4hpbgo8MVi0Ll69zBFEauUB0MAXL65ZgQBQK516UkRl3FLC7OjO8xM1aFImLTGHjGDH6IIIM1FIqLPeLeEKLuGzjqtvDXz2YbG/ytK3btH1g/N6NHaNf+Okb225etmmkGPGnrJ3nL29/am+pEsuUh/qCdz87k55SY5PJvpQzuerOieH7dyyTlh3YF0qGAq6NL43c9cVtFactlA29Lgdzg/HxQfRNRh6/+pE0IL9P/CRHT5Q9wQAhiVggF8zBis9hN8mMmlG3GK17OJVoJMxkSaVMBnkQ0hI1UUmqCg2UIcsYihXOGHOymAKKiH1qoKoB0RL6DEC+KFChnDfrcCLApqr6S41gCkgZ1oS6WwTUPh+K970I0OI1oDJhiEgjnGBMBF4cgm152bVAnMkitwAKMo5Yqt4XL3FFTzMlR8lRq7tEYmnD+oImFJMjAutjYDYF9vil0d8+cMuZ/QNjh17e37WhPOC3KmE/HZ26pyu3b3hw+/JEuH9Kfn/um+NTEyf//JFDF57Z7Er0RCYCHr5lfKTS25vNTZ+Y3X5sQwqD4/KrH/EXJCfpoKxsy7XHIj6Py2ExSUzRNV/qoFQOQEHJQAUUjs+LWGZy1g1KqLsiYxIVKcUp1Zz500JVqabAnqWhMhxbpsLzDEAlWB6+IYwEIRe0oWPxEjdpCqBYzRUYOqXqjjCUeKkYNbgshlO+1aq6XaniRGl873gsedOukZHJYtobsa/O3nbg3v7drx6bHH/kjx869PoEz9pavWFv18yxjVuOb+sMJ8Pe7d3jba2rT3/3kfv/7KlNayc0PxwFHVwEP/SRLF1b9gT8cKKoPxvIeoUuiI/6hB8Kd1KpzMIhJmKPBIbGeYvBjt3CQ0RcVZgIrDV3uh5QwUBsdDARB6vu1AhmRJaYrIXjFgG1N0Br7rQk1IQVNyLSiOfoTsCMoDuNXg+EVQmgKGQ+sVa9MV40f8J4m+hqUB34V7rYP+AoUF3FfLrb7o6t2ryz/5YnwaMefGn/9JHuS5XY1N3duX1DgzvQmTZ07ksN57yrTl145AFwpoECi1wu/lF5hH6/lMttRVfamBR6RF/6MfhSmhRoa9nXlqEkl80U2grhoNtpb7FaSJqmLbpf9XqxSQM9UDTRIvRqlGO6gDQio7mmIKWQJRzrU2MNnlWcjwVKAClEKLPGp9G1Rm4MdC3f0sNaXAtloA+jZ3khyMUhurGOPS8fvklu8Tjmfs363JFl28Z7vHaPeU32joOH+j/71ukNKx9983N3H3HQDwL9WyTn2K++fjCUVi2/91woEWq2au515m8ev+vtX990/sh93VuhXBZ1KLRA7Bvyn5IwOS9q6zAJh4IBv9tpazYptdo6b6dYe4GtgcmxqjE7oiAGIspIQmxRrLabZWHfKM42A4RiBYpNNlJKMrTaJIPkdhmr1FKdEhYluW8evbhFUgBFsY0XNGWRF9oKdJSWNDP2ip7TxsIUi+9zs+Hkl/v2fWF29ajMivGOiW4/tVbm+BqbHAnuXz/z5N5e19GwzdU1NbTy3JU3CTparPI8/2/JTYbJBrKL3lYObdpIycz0xl2bdq2bHF+eSvh9zlYo/YfpsBUlE4LHnLBQk7nkYsx0Ux7SOI80URM0CiYxUuBEVriwBUptOORAE7RoJqgoVUPySKI4GwVmaxqZAT1gzMXFmV6T3+7FDndtfgqRkEnayNiMNd/GpfggidkENk8yS7CUJCz8aqfDi173UYg8cdWt2LG9EIm9TYHYo+hJvg86kAIVFaF2ob0Fqc1G9RREReKHUhFRjP7nTQ920zZf+NYm6+hnvzQ9PNA9tPPw0cM7h1Y8+tbhX3nt/sGZDZlCa7yY2DA7es9v0AOpsZt37ivkSsGRXSsnbh+PVD4qrOz07oB/3s4JyR0M3OoNyI7AcGz9w9Nd1nAqGm7mTf7+nZMrj98+2rlub9+avWF11aC3pzvvyD25a/3D2wqf/EkkozbJsuJdng12JVxqusTu8HeMpdfPzq5PjXX6NZ87CbbMIK+p5N1yK6yoRHW2tjRjXVmby4BTceqmjDOtwIMUUKvvwFMYa2a1ZjZhoKUis+vlnKC0M9ExXmzgWqMURHrVhrTlTuPNsecFDRoZMxwTAQo/YPPYUKRh84hqMTlOXlr2zJ5bPr+t89K2beX7ilB9fXdo1dCBp6fnDrGndh0YLs4FgMeDcJNz8ntgNl7o8G1gdc4mM3yDG9b6YT/EHU61VBiFdEZt1T5Qb4aDjQTVJ7JrJD/AmQemQWx4wcTrxAy7xSROPCjOTDI6UbLOBC9i6iHax6SD1ixUm3fQM5doKJAfjseGcn5/bigWH84HJPZJBcJ+PjaIa4OwhtdhYPYccDwD+ufkYLlJRB5u6HZbMBi2VJ9OH13VF+3aImrTTrQ2XuzhctnP9MOz+YfnhsOfuSS/fxl0oduiksY6l/ys7IGVDtKRbUsloYv1uRxWC6e1LrYdynaSp9DsRVqgoAgr1YKKoYHYomYTBAbezIVV4nN0NNATLUloJQkez13H6EmjEQNkgOB6f4K1kIaxi+6ib8EtJCx8kkvB8JMogzR7hRJ2jGP9g7/rdmubZ8HPd9tbgyMrpgp7jkV9a6b39Gw9ub3r0vTNmfGe0P/evLlvZ7vEOtdHiin1rm2lyYKn9/ZndqJ1790X6FnbjZ8O7OorzDl0vwdZ+8lfCb/3E7/H7WhFKSu6lGMy1G4+zfU41wcBtprPS1Xppgx0uH+t+GCkXcyNtQhR7jSy5EzM/W7A66tSjDRKzRGdmJrprTs/iGlzrDfjbnB/rc6XekEuLhIlf1h2qm5Kgn53VI1CZeiirlrHFapKRBIZT6a1SqQ6+dx9LRrD7DOAm9WWcz4FRILU/E2KdUiyTsX0AaixdKuGAlexX89HHjZ86J2Ta9acfOfQoW+dmpw89a1Dxx9++Pjnjx6VnGtPX3joyIUn1q594sKRhy6cXnvld187e/Zrb7zyyusgi5OV8yALFSJhO3287PH7CIHes93fDitejIvcMHsAIyehIDTXHjFCqLU4wmLqPYxTtPWtmpsFPgVQNQKxQOlrAArTW2xoYQTrxfnAInddEofHQe68Xp833ts4ugAIOnd63uQC5w8LDqxFiIbhBZdZPVRUedXnDy6HKMqNI4hMm8M1f/xw8nlfQnaPvXi3PoLY9lD3T8TsodouTVXOy5s93t2rZ1ad+gsxfujrqtwqvdg4ewB/qJznF8EGgqSDni57wiE4VCLUEe6AlQB2vsb5kxc6wlhUdIQUO0LD0MhtVI0Tk0crqdvAjQJVA1DYAAC5AYjasi1otRvANRtoAF8LhglaMCfGHm0+vNb/otJQayQ9v93GpnnhgWVknmzongnCMvURFl7qRoCp09g1R5h3ACyCNvTNFy9FJzbMlPSuuXvjisFAi5zwVd6c1zpL7PIb9IN4X1rV22dHrCM05PVc+UZjAy3yBneCPXjoWpE3PMTjcrTaMBaI2IjqjFsViMyqGPJAM8oMmYOKNx8Y/BL4msRAKNyX1yOgWyfWc3geiLlOzLjEWW5httEgegpfDGLMItjFIcSu3eXr2LUvdhcuLUhAVajWAUL2XwCTitfHGYaKulNrnWM1cz2bicj2geduXV+McbfD3pufujcjsVDi6O57k2877batW+YeA+65qx/ydshZo+R7ZdvIUHsmGQ/4avNBMeQbhZ42QplknLpJUKzMH/KJ0YCI0vUpbc/S0PrArgYUM9ry8A1hxAQiWcPiBQcRxhnfvB6sbUCLetUop+gTI/YfTR6HM9s/0TV5S3719l3bV+f77/zyvr79OzdGhqwRrzfbPznYsTzryq/esXvH6nxxz7O7P/O1YT7c2uL2u8eK8c5EMJZdPjO29tiOkitRCO5yOAORgJro9KUKsJW/6baVyx/YWlo1BGdvu/oh+zd5GUlQWobaIBz0eVxOR6u9RZFgLSFioR2rRwulPAbPKuyB9WIBXx2faeMJSN9iAuSsj/9KDRjIJDJV5OI8LJkHrWlpCSiKnSqcagNtHagSoaUbwRAi5uI1LF71cZGcyPQ5wFhH6YALX1yJN41uT31yROk/nHrmTnf4lV4p7DlObZWPu9u9Ua/TYrWZ1/Y/2fr8KTYaCOwNUp/bU/n2ubm/7+63Nlut1s91FjDWHAS7vigxqE3f1WtUt7O5yWKWeb1GhTPBjaAQjED8rLZiaFAYSow16kI62NdDO0jWyWs1aqaBtmrbdgO1Kmr+zjqh+NsNrM7QjPHlbDWHC3K86FUqFRKCQF0C0dWGnw56hyhML2GxGls5NVu65bGZTonNPbjrwFCR/eiTSueWGETooTufnmZPwo1MUGe0QaVUIGfKzYWORCwadtggh+ge723zmrFyiVRbIomK5kZ/Uzlvm5Ne3LZr23+NLzIX2c5DQerX1/Htey88o75XrUJd6I8u7V2mMImGr+DWbbxA22zUxJU8NV0IZeQvNdtNVr/tD5SU755gSnm1RW0yOVp+S87436m885cx29sWu6zYLO/Y2r8tsYB77l86p/P56U6WcQfg2wf5zdn8dIGl3IFPKh1sc3gkHBmJzJ3vQBlB/RoF+/GQu8tmj9usSEx0tlg5uG0y01/j2qqFAa/aiqe6V/1LA0Ei3uPG6iCxpXW2VOtstVpci1556qKNoqAfWpOpt75T2fODSMz8z9ZWxeyyvm9Oe79X+VEgSH+HfzPknPtpYDAU7g8xlzugzUOloPx3JEZ+XnbDYWIkFo3gSFR14UTUrOu609GKaROKSONIVLw5qI9ETQqbnxsNIKSQJXT2jBEvINXc+PsNENyTpb7FkaLc7VtIPW+YKg4nhqn49xHwSzY2xMZpqscwToXKpzpQHXvkOydyMzEzKyT2nNicZEcvVU5UR6rxXS8eXmFpOu61JFbsX+G/YuKTYqxalemgfIFEaVLMGKJEiNTnhihuR6mKGUM7PG2W4sg8QupDghacbBKRwLUpA6sNDIQaqgDGxDS6robFQHrgroJwU+FEISKZ1qGMaQMDJtwT73QUQLmFIIY0TLQddTyqrtyrHwv/QkVUI9rbmcw8eO0+rNZuLNSD+FsMLDCVMC2pSU0Ppc+8dHDHy5vP/E/f/uR9h3/xX1Ud5Lf85qGJ5str5GamHDuUF3Pt/wPBl/FbAAABAAAAARqgPiKn3l8PPPUAGQfQAAAAAMqTXnAAAAAAyt8ugP9P/pcI7gdSAAEACQACAAAAAAAAeNpjYGRgYN/2L4yBgVP7v/9/T453DEARZMDICQCRHgXeAAAAeNpjcWPQYoACxiYIzezD0MxAAmA8xOBJinomIYZCYtWyVDJMwifP7oJfHh2wyv7/idc+cYZAlhKGduZdDPZA2pZFl8GeaS+DOAs3gwJLIUMLkxxDCdwfcgxT2KYwtIDEgdiWJRtIA/UwGzK0MGcxaDGzMagDxfNBatn0GNjB5mtD6FEwCgYzYNkETPOXGMTxqQEA1FQXMgB42h3PMQ6CQBQE0G/BATiAnZ1XwMQCZZVmWdAo2cIbWJlQaOcxLDyBlY2N8SAmFPZeYRyHhJfJhP93Mfs/g6MNbGIvS+zGN8WYZjaiOZ50jistpJNBNjS1hN+nlmFLWzxoRMf5hBsybtvSIU40x57OsaOFdHIJT72+qWRQXys3yivlNQ50o9zy9IxnXSznHe60xZdGvG3G5kojenPKTnnBW01pirOVmio1VWrKq/FqvJpKTaWmUhO0LWhbrVwrr7izozk+1jI/LKqJ/N+eFtLJIBv0P4K/fet42mNgYLgDg4wWOOAM7JDJCStcgwqZTXDAHlTIUsVaw2bHrsT+gaOMcxWXEdcqMPzAvYzHiGcH7y6+Q/w9Ak4CPwTbBNuEJICwYhRSGworCT/CDQHRn5RzAAEAAAEVAF8ABAAAAAAAAgAiAC0AOQAAAIEG5QAAAAB42tVWvW8cRRR/ju3Ejp0gRRSIIhodBWflvGdHqZwqH7JkyUqiJEo6wtzu3N3odnc2M7PenAsaqJDo+BsoEQ0SVQr+DkSRiooKUVHw3pvZ+4gTRJBAItbdvZ15H7/f772ZDQBcXSlhBcK/L/ET7BVYw6dgn4O11c+jvQofrw6jvQabq59Fex26q19F+zyufx/tC7C3+jLaG/DB2ma0N+E9eBXti+d+mtXaQp+Por0N19e+i/Yl+HH112hfhg/XvkYkK5gNVt5fexXtFdhY/z3a52Bj65dor8K9rW+jvQZXtn6O9jo82Poj2ufhyvZxtC/Ap9ufRHsD9rZ/i/YmXD3/TbQvrv8wq7UFe5e60d6G7PLtaF9a+WL7ZbQvw43LF++Yamr1aOxFN90R1/f293bxa18MpsJPH5hclpk4rifSnYq7p1plpzoVjfZj8VA5ZU9UJg5N6cU9WSjROZbedBJxrFNVOtyqy0xZ4cdKPDo6FvcrVQbv6NATT5R12pRiP9lPKFhoJ6RwEjetHiKCSg1lqsRQFjqfikw5PSoxsS5D1roosAChJsBPpXWy2R1Iqh197Rn03QBTFArLiE7I0aGUSFe78U4ijrzwVisnEFEqrRrWOVYfSFQDwTiDXCvjVem1pI3UlMNcp16XI1FZbaz2GHwgtBdubOo8E06pQjyvtUeRvMW6FWYtfUc0Y9SkdoHSwGSounrhxaD2ouHITLsql9NQFDOPdClzRCe1d8vRubQjpOv0qXKJeIzypLl0TqfoX1lTGetRatcTWNvrtEZ/xH6inR7kqlW0riplU0m9GekTxWu58l7ZobGFC43Q0oqxtIUpp4LmQ+VqRMok4pbnCEfT4HWBWQimy5WazLuaGzMRhZygvupEZ6gDB2GjyZA4HjQJjXRL/aYm9zBAEVBTj8Ykb2YwSWm8GJo8Nw2iwW7U1nJO/M6CEE4VetcaGkcaDC917oQZLrBzgS5XlmKoVE7NRJcGefpxD6XWeZDDeWtwD3/q1NdWkbhEA3l6OUB1fFCFyJralcq5pD1KYRbbUTwI9W6bPDsgfvsLx2Hvxk3xVDmEVl4LcykMnh9napsqCtulsPmZwYnIVCHthHm95eQm/+S0d8feVwf9ftM0yKNipyQ1RX/n37kIZgVdanXlXeJ0nhg76t8/PN5J3gamPe6uH/A/a/H34Q4YqGAKFjSMYAweBHQhhR38vQ57sI+f3Wjt49oAfQV6TeEBRuYgoYQMV46hhgk+OTjFp7v4rUHhDv2muNLgr8f8Ah7iusOPhRP2EHCImUqufA8zFLgqoIMZJa4ZtBLOT3kU+rkYVXNlyiM4M0U9giP0FHAfOZHvYu7lDD1cecLRDtcN++5jJfq0lQXuOPyW+HHMNODWMIwaUJUh7qRcfcjoNapCGmXMk1QtI2LNVeZYa/QuIoNW61bhp5jLctUG9R+wsiHLcl77N7TvLqkpuGZgQzov4ujMUIbuEv8xzgJ14IhV9MxfcWzQKGWkpEONEYE74Q2zEZRx6Bn6WqHluQse88hZRMo9GHLNlPdKZEj+lvtjeX5C5QNG6TnvGPeobsZPCv8KtJ7jmuY6xJAwB75VxErVOzyV4zgn9UzfwH+AebM46wpecLUBenmOmtfMWKOK2U6XmJp4pigf8RQRB+Fyf1k7Z5Sj2F3q9Snzpi48jtOTspfj3TTmJ60MK2xZK8Oce7wj41rKyOkp6H7C+DVyyznv8ozWGFkxjjROIGUjTie83/pRrGelLPaQ6hfMcX4iNNcU6C95l7BN+WyF+0NxjtFsZojrrThx4zhD7d1APIqIpVXTcbzCc/Cms5pjPcN7Be5N4vwqZp/FeZhXCie6XZHx9mjvhIaVePv5bk9yL1ZQM0VpakZ8B4bpzXAlICn5VAjWLme0TdQmnI0amdgFnMHOlibC8exrvC0sVwq3Y3tjeJ68nKuZeH+d7Z1b6u6cs2RsirvUnsyQpYn9pGy9ONU6ztK8c54xhbjwVLPCNTNpJ7fthoteEqcyzI5fmpW2s4ZPTskRdDpefyst3ouv34oHS/xuc1TGq+277s1vhz24ATf5flaMkXxKuLZ0Xwo+heFNY5gjTXRbbXdW7U3vmXBHZNxLUnay0K93e+cm/9m7vcu5PdY6gD7+NfyXxDfkPFPCt3yBHjv/q/8RnGXoMI5Urfj2STgix1/D93Yfqx1idnpvvqsyr7/dHa4t6v/sjP79PwF885VJAAAAeNpjYGYAg/8dDAsYsAAAMb0CKwC5CAAIAGMgsAEjRCCwAyNwsBRFICCwKGBmIIpVWLACJWGwAUVjI2KwAiNEswkKAwIrswsQAwIrsxEWAwIrWbIEKAZFUkSzCxAEAisA');
  font-style: normal;
  font-weight: normal;
}
@font-face {
  font-family: 'Lato Charset1_ 6317bGQl69739632';
  src: url('data:application/font-woff;base64,d09GRgABAAAAABMgAA8AAAAAJ+gAAAAAAAAAAAAAAAAAAAAAAAAAAAAAAABPUy8yAAABWAAAAFsAAABg2a2v2WNtYXAAAAG0AAAALwAAADQAkgC0Y3Z0IAAAAeQAAAAsAAAALgb3GKNmcGdtAAACEAAAA5AAAAblclpyQGdhc3AAAAWgAAAADAAAAAwAEgAYZ2x5ZgAABawAAAWEAAAI8Abw60ZoZWFkAAALMAAAADYAAAA2/JzyI2hoZWEAAAtoAAAAIAAAACQPtgbzaG10eAAAC4gAAAA3AAAC2CGDA2trZXJuAAALwAAAADAAAAAwAD4ArGxvY2EAAAvwAAAAJQAAAiwIVgrobWF4cAAADBgAAAAgAAAAIAIFB1JuYW1lAAAMOAAABoUAABAmqrwz63Bvc3QAABLAAAAAEwAAACD/dwB4cHJlcAAAEtQAAABLAAAAS6YHlRd42mNgZhFinMDAysDAWsEqwsDAKAGhmXcxVDB+4WBm4mdlYmJiYWZiXsDAsD6AIcGbAQpKKgN8GByAjCI2r39VjBPYtzGuUmBgmAySY/7KOhNIKTAwAQB3rg8DAHjaY2BgYGRgBmIGBh4GFgYNIM0GpBkZmBi8Gfz//wfywfT/x/8fg1UBAQCQcwlAAHjaY2CAgx0M3UAMIntYZzIwsO5i/srA8G8l68r/H1h3sbD+//RvCgDeyQ6veNqVVNty20YM5epmSU5zsSU5Md0G7EZuai5Z9xJHD5pMRrSkSZ7kTjtDpi9LX/IdfebXgHY/IJ/WgxUppa37EI9IA9izwB7gLNkzdM1kP2r2VulNFrFCgPjTilvHH7g1/yMNdOAXKfFqlQb8NvOJJ2JNsoy4N8+v+aW4vTnxqRingvi0SukjFUVO3F+lFhGStb5YZ2KdWd9mWeazF2ZZVRvFG4Z39Iw7eDx5Eu4kFynvJOGtp7zEznh0cwRc02CNULIxv2I1v7TnEbfqmBfqstMaW5oXOhcyrrbny/mYfHCoK3JzrPNz7G0bVpbAJ3kvKzD0LOO+eL/C68OLuCMFuDGeVWcpe7DLPl6sRpqQDPmBaI1nRUGoze2TQLPKa9uv9uNxfoZ6S1RZWv7zcsul9Lx9fc4qYe/NrVIKpSLeMR5Z5Lrb3VXerLBlpxFG3DUI7lpKUMZKbvwuUk1TuJr3bo78IMDJe4a7IXdPIu4boiVta+l8oqn4Pf130Jdtu8YDM+6fsBqeRvzA0CvkjfgrxJtrLJpdbxPTG/3lyd/5Gz0pH6ghKj40NEX2TXL0IJ9E/MjEB9OIH9+zCuZXQDwxZcMbjSmmpRNDY/yuKJZ6qfNLVnp2+1ip4QAF9jCWEZqOn1tlFd4UsSaaFsiyv12l2K0Tt5FNhcRWJv32Ir1rUov8u+Zx6zCbzTDJboKRObBeWG4nGI8VXa0V3UzsteZWkl9j3s0k92Fb0RJgOeri5ugFWqiRZyEz6SYuF1KsU2mnUThWetYWMche7EN2CBfZm3hDtb4Osm1GjGQgdAiR9nFFR0/BcujC3NUzrC30UvJLl0eOfVNkse6N91sa0xQ3eq2VuiHb5nXG8N45har5lb6sFFH1U4ssDqpiSd1QKx8QEKh7/tRoioX5ApdnmsVlTw0g1meb8Orz8OE/0fdifJQcrnWAy4e578f8ELM/+p/416b01GCfH8H+xvAT/NOG98J7z3VseD8scHYRBjj+F4NRxdwD9MVGTXX7ISRcN4qh93W2wJRdfAG+XHXLLxOaHFEu71Tjsn429CCrDkJG9MDPYX4r3Gu6Y6Eb6Ipvde4Nw+fCcI4e0AJfrZrUd4YHmwQvxeGnsL531jNYJ64xcA7hhIaHG7QRx6EjZwk6dpZAfzA82kBPxXHQH50l0J+cJdCfDR9soL+I46CvnCXQM2cJ9LXBa2L49frL9TcbhOYeAAEAAgASAAf//wAPeNqdVVtoFFcY/s9lZvYye5nszmz2PnvNJnGTuLu562a9QJOKlz5psGLBktAaqKIiVFqsxkcj8aUGaSClxdaHIn1M89BESkFKQd8rSClIX0orfcll7X9mNqutiw+F3T1nz/m+f/7/+y8DHIoAbENagBz0wzDshnrN2L1rdGR4aHCgUuoqZNPJeKBN5i6l+8C9k0eO1fYBoUASwCihjJSAcEp4HwBQBpRAHjhIDi6JndMpA2RBlt1JcDgUsVcUVTGd0QP3ZtDUntamZHCC7AQ00Mpo05BPMR3R2pv/y4aiOAAyTVtiSTknJ+8NdQeqrFxKUD3o5T6S6chXeX8ln0l7aSbdEagMNO7wX56ktNQgftfDw/sP94xNT3QmigN9Ga59qPJIcbDPnBjuHCrE3GH1VLXPKMQ1LV4w+qr1JfbzZqnETm1+xi8Y+biWqR0fGjwy2p3Phd67kC53F3pGCuVdbUabsbnRW9MSnaFQIaGN8S/WpwekHSIeuMUW6GXMmQt0uF1rc7sB3Lpb13x44pK5vJ2raFB1Eg6EJFAAwE9WYpwR4gaTYQ6eIqSjCbGuLFTGRuE2S8UvgRSP1ooWEkVOcEKYjcOVCukhj2cWAWy8ZIlJNMVLUKpeoqVebEnZz2LJSFz2k6fbO2mh/vi2mcmYt0n6xU4YWwOQRjDWNDyoedMpM5mIBTSnQqEZZcIj3EmgMgydQV8k9MWd5IRSlZq8UWxmKxR6nhU4n40TgnTZOLzFqiFYJK0IYk1J0drOhlEiNbHcwoIEnEpcFKBNApsjT9rClEsDg6RKRgnxEiVBQihND+0gPQw1y2hlcnUiXwySX4xO88utx3pOj3WF6MhXgUjA76hr7kA41X5sdZXlAiEaC+tbn4ZMlzMb3ZqUXX4nHVY1Vdo6g5oJ/b4BkD/BfQa+r6lmIh4zAh7V7ZS21Ysxu4HwB30sccyrO4nZJyppapd4FSOKSaB8pKlc4RWUVT2Zl+BiFbr1IpQLKGdYUSUAbiFBiMeZ3baCAjZjWzUUqkps3VClCkood5N0B57rQrWSESLsA6/uchle8psnFrlxl9K6Hi7GiuG6i7G7NyIxD/mDyu390Vg5ws6GXOvTPK73hTcvF4vsaqSkb/wqLbhCm3Ng9dnbz/+UnkhfQwA64GLNlU1H2v1emfNt7SJARd7RTaIlgTG7AaANmsq1Cy0YseZP814X7VdLvXwFomoyTQizes4OOkhlnkln87S/0jaQLZe40aZUeqiYSXowQculKpWeTC3XNxYX65vLU1PLhC8uEml56sfx2ZXz51aujY9fWzl3fmV2nP60VH+2dvr0GvEsLRHP/ZmZ+/VnS7OP5g8dmn80O/tw/uDB+Yci7vHnf7EfpFUwIEdGa0Z7iEAyHsq15/Sg5lMkMIjhEBqkMcKeABZ/NMIYlyiOYeZJgiTZFU+DSYVwLkIiMgVQwZSjtnKl17JkTLpqcRvq6sRUGor2/YtJQcI+s9X1WDzff3jiideR19uap4jhJ+A5QWai5tASmFikI69liGwhxZqE+RePFItVryJ3qXQv8Vqt3V+pUlGfWlnLYetrPXgqi/Sx43mXf8+dmaNz7w7sOvv59InZyrf13UevDu688MbcrfTed3KXDp/cd2Xt4zOrc2+NDdPS+tiVIxPk9739D747df14l9UoNzFp61zBfD2p+fHEACOg+b0uByPWlIxg/CkVu1OXKadUtDO1soIhe5MSOq9yq2RFanaoGFMDiAXKGeXYoIhDYRqyBrc5ciMpLTlEvBmsYYj9Ld49yPFxoWx/y0cwbs2AFjSxbg+BsujzJM4AIaci4ysFlVS0m1Nxg6uVhemu/fGQ0u4dqZz4qIv9bUQX378Y0K6FAzPTW5fgH4ooMVIAAQAAAAEaoNH2a7xfDzz1ABkH0AAAAADKk15wAAAAAMrfLoX/RP6TCLkHLQAAAAkAAgAAAAAAAHjaY2BkYGDf9i+MgYGT6b/Lf2eOnQxAERQQDgCH/wW8eNpjUWfQZUADzFIMMxgGOWANYjgEotkNGNaBaDYbhhhq28ESx+BBjj5mNYZJDKNgQAEAozoFDwAAAAAAAAAALAABAAUAGAACAAYABQAy/9IABQBH/6QALgAy/+IALgBH/9wAMgAF/9J42mNgYLgFg4wBVIcfGD8w9TH1MXMRDR/hhiwVo3AgIQAVZ37VAAAAAAEAAAEVAD4ABAAAAAAAAgAiAC0AOQAAAJAG5QAAAAB42tVWv28cRRR+ztmJEztOQxEhFI1c2cTe80WpLlWUyJIlK4kcK6ELc7tzd6Pb3dnMzHpzLmigoqLmb6BEKDXiD+APoEIUVFSUFLz3ZvbOZ8eIIIFErLt7O/N+fN/33swGAO4slbAE4d+X+An2EizjU7CvwLXO59HuwMedYbSXYb3zWbRXYKvzVbSv4vrbaF+Dvc4P0V6F28u3on0dbsHP0b5x5adZrTX02Y72Otxb/i7aN+H7zu/R3oAPl79GJEvL1xHoB8u/RnsJVlf+iPYV2Fj7LdodOF77NtrLcHvtl2ivwLP11Whfhdvrn0T7Gny6XkV7FfZuXo32dbhz9Zto31h5O6u1hj79aK9DtnEc7ZtLX6z/GO0NuL/x0SNTTa0ejb3YSrfFvb3e3i5+9cRgKvz0mcllmYnDeiLdqXh8qlV2qlPRaD8WR8ope6IysW9KL57IQonNQ+nNZiIOdapKh1t1mSkr/FiJ5weH4mmlyuAdHXbEC2WdNqXoJb2EgoV2QgoncdPqISKo1FCmSgxlofOpyJTToxIT6zJkrYsCCxBqAvxSWieb3YGk2tHXXkC/FWCKQmEZsRlybFJKpKvdeDsRB154q5UTiCiVVg3rHKsPJKqBYJxBrpXxqvRa0kZqymGuU6/LkaisNlZ7DO4L7YUbmzrPhFOqEK9r7VEkb7FuhVlLvymaMWpSu0BpYDJUXb3xYlB70XBkpl2Vy2koiplHupQ5opPau8XoXNoR0nX6VLlEHKM8aS6d0yn6V9ZUxnqU2u0IrO11WqM/Yj/RTg9y1SpaV5WyqaTejPSJ4rVcea/s0NjChUZoacVY2sKUU0HzoXI1ImUS8dBzhKNp8LrALATT5UpN5l3NjZmIQk5QX3WiM9SBg7DRZEgcD5qERrqFflOTdzBAEVBTj8Ykb2YwSWm8GJo8Nw2iwW7U1nJO/M6CEE4VetcaGkcaDC917oQZnmHnAl2uLMVQqZyaiS4N8vTjHZRa50EO563BPfypU19bReISDeTp5QDV8UEVImtqVyrnkvYohVlsR7Ef6h2pETWjTxR7Z07E3v0H4qVyiK68G0ZTGDxCztQ2VRS5GyPnJwfnIlOFtBNmd8n5Tf7Jmd8ae1/1u92maZBNxU5Jaoru9r9zHcwKutTqyrvE6TwxdtR9un+4nVwGpj30rhvwv2rxd+ERGKhgChY0jGAMHgRsQQrb+HsP9qCHn91o9XBtgL4CvabwDCNzkFBChiuHUMMEnxyc4tNj/NagcId+U1xp8NdjfgFHuO7wY+GEPQTsY6aSKz/BDAWuCtjEjBLXDFoJ56c8Cv1cjKq5MuURnJminsMBegp4ipzI92zuxQw7uPKCox2uG/btYSX6tJUF7jj8lvhxzDTg1jCMGlCVIe6kXH3I6DWqQhplzJNULSNizVXmWGv0LiKDVutW4ZeYy3LVBvUfsLIhy2Je+ze031pQU3DNwIZ0Potjc4YydJf4j3EWqAMHrKJn/opjg0YpIyUdaowI3AlvmI2gjEPP0NcKLc9d8JhHziJS7sGQa6a8VyJD8rfcH8vzEyr3GaXnvGPco7oZPyn8K9B6jWua6xBDwhz4VhErVd/kqRzHOaln+gb+A8ybxVlX8IarDdDLc9S8ZsYaVcx2usDUxDNF+YiniDgIl/vL2jmjHMXuUq9PmTd14ThOT8pejnfTmJ+0MqywZa0Mc97hHRnXUkZOT0H3E8avkVvOeRdntMbIinGkcQIpG3E64f3Wj2I9K2Wxh1S/YI7zE6G5pkB/ybuEbcpnK9wfinOMZjNDXB/GiRvHGWrvBuJRRCytmo7jFZ6Dd53VHOsZ3itwbxLnVzH7LM7DvFI40e2KjLdHeyc0rMTl57s9yTuxgpopSlMz4jswTG+GKwFJyadCsHY5o22iNuFs1MjEnsEZ7GxhIhzPvsbbwnKlcDu2N4bnycu5mon318XeuYXuzjlLxqa4S+3JDFma2E/KthOnWsdZmnfOM6YQF55qVrhmJu3ktt1w0UviVIbZ8Quz0nbW8MkpOYJOx/m30tl78fyt2F/gd8Sz156M/qyLvUveEXtwHx7wLa0YKfmUcHfh1hR8FsP7xjBTmuu25u65mu9654T7IuO+ks/kTO/e7/2b/Gfv+S3O7bFWH7r41/BfEt+W80wJ3/gFemz/r/53cJGhwzhSteKbKOGIHH8N3+FdrLaP2ekd+r7KnH/TO1w7q/+rC/p3/wR08JmLAAAAeNpjYGYAg/8lDBUMWAAALKkB7wC5CAAIAGMgsAEjRCCwAyNwsBRFICCwKGBmIIpVWLACJWGwAUVjI2KwAiNEswkKAwIrswsQAwIrsxEWAwIrWbIEKAZFUkSzCxAEAisA');
  font-style: normal;
  font-weight: normal;
}
@font-face {
  font-family: 'Open SansBold CharsBoldF9BE3CE7';
  src: url('data:application/font-woff;base64,d09GRgABAAAAAB9YAA8AAAAAR7gAAAAAAAAAAAAAAAAAAAAAAAAAAAAAAABPUy8yAAABWAAAAFUAAABgl2yDDFNUQVQAAAGwAAAATQAAAFpe+UGhY21hcAAAAgAAAABoAAABDArgKfBjdnQgAAACaAAAAMcAAAD8PUksyGZwZ20AAAMwAAAIHgAAD5TiGZ5aZ2FzcAAAC1AAAAAQAAAAEAAVACNnbHlmAAALYAAADZUAABI++dI1AGhlYWQAABj4AAAANgAAADYbnjS6aGhlYQAAGTAAAAAhAAAAJA3ICE1obXR4AAAZVAAAAOYAABB8u28Q4GxvY2EAABo8AAAAfgAACOqgbZy5bWF4cAAAGrwAAAAgAAAAIAfgD/BuYW1lAAAa3AAAAlYAAAVwm6LDn3Bvc3QAAB00AAAAEwAAACD/nwAycHJlcAAAHUgAAAIPAAACn4X9e+l42mNgYZnItIeBlYGB1ZjlLAMDwywIzXSWwYhpEgMSeMDA9N+BQUEayNQA8d39/d0ZFzAw/P/L0ft3BQMDxz+mbgYGxvkgORYP1m1ASoGBBQAlRBGDAAAAeNodi0EKgDAQAydbKJ7Fk6gv8FNCoRU8LvRzPs61l0wIE4SYSMAy8sR68SZBr80Duv16tGFkZo7wwbRSgv8bZXujpzBMO4ydD35iBzYAAAB42mNgYGBkYAZiBgYeBhYQxWDDoMDAwiADJPUZrBgcGZwYnBncGfwZAhiCGEIYEhlSGFIZMhgyGbIZchhyGfIY8hkKGAoZihiKGUoYShkqFST//weaQoHu/4/Jgw/fgv1BNgAA399PxnjaJY1JagJRFEVP2Q10WroWcQWO3YZk4Ew/KBJb7LEJSQo0JPaKCkIW4ChrScQlWLlV8nj/Xe7779yITSz8TcLrUAYb3F/11Zv3hHuXH5f+A9ZseVEteVbtpHLM6LOR88MTLd7J0sPBMKdrpajK+ZR/o0beSus1cqbinP3rGgPexJiLcdLdkr1PMuI/aN4cavOhneFLqUcqdHgVPUeZhvIdFhSp02bi64Py8pRoMlJmQb+83Vi8VeQSNOEotpsMTIOrf8jHSTQAeNqNV1tv3MYVHlJ731WwNgLXANV2iCmJAJSCvhSQVSMhtNq1Lo290q4dUrZTci+SlSax04vltFGruHVtTB8LtOlv6MvQeVn3qX7Ij+mvUL8zw11d4AYlhuTMOWfOOXNuMxNu/uPrv//t+Z+f/emPT786/sPvj7783W+/eHL4+De//tUvP3/08LNPP/nFxwcP9vfGo+EgTX7+0f17d3fj6MM7t/u97e6tmx/8bGtzY/1G550fNmvVRSur11qiNa4tLbKsVke3vrRoqVJLlTVQ3Qq4Crcjd2snaq85rhs7wlWhKnhtetORHE4RMVhgFuaCxVZPbG3vRrwtE40EpH9uZPDLM1zeU3arH6lOgNGZ8Q09ng3XL6A3pmjBFetKOcrYnAd46GSW7hRbf4mxklioQSBcEY1Bm1VYw+0nLfQa057Fb4AjnzTZAO/wQzGx8t5upHiyF6+Dmtme0q03YT8RT0w/UXzIuSp5YtCNpKusRDj5eCeCxazUka5weRxPTl4vELVwwctmq5mwXmxnofWitxtBlOIv+tFL27JbyWqc/Qi4aMKZCjXUJigBacBpwLYseOalXdH0ziRk6lhjCxqgx0OsQsMM0auQWWw4sQ2saQT5JAgYG5iCwYRT6gJgFQM7NtTv5NQVYJqEecVsiymNNA+sBM+EtWJYCathw5634QsCvQTkXxZjVYt907DmLScDzx0NnljHWTV0JprTTk55DEqCHc9g0JzIzjCCPLPw26cruL0bfdNg4K+/oFilZ2mxndk3A3Ea1tsRvNfOrJtBgtCm4ZzX5ghrFfYiok0cxDyie21pkaKLR2LsiDh7+235qJ01m60t2UIgI9Z0gGVpyU8CaUKOAk00VxCmc97GUHQSkAikDdoGQMM7PFGDJECXNzuyQ1GREjW7ktlzXmYVPOs99h7sVmqomhivqrpYnWHeZ+8bTIkwZbGqrCvG6m3R5lcP5FAMEIFhN9p39uIUvFUoUlUQq05WYKvIl6sWltTO2M0Aa9tCDN4KuneRpGQMLuUaz8KCnw5TGq+5yHuZo8TaWnxmRptLFabDBBTtWBMjEwFsi5SPYGUsF5brCXR3d2lOfzeSjZEYCVg4DGWKZTt8GDsyHmqLYz5UY0uLxdPqlBcnm3LeG+7hg7QYJGJgAJSdF2H7FwF7oDoLE5skTv8t/Zeboj0CBb3pSM0h4lw+ik3IsK6uG/+TyDpDxOFTzVw2fzodWfkIAzSp9s8PH8yGHXoTWO1dEyuq4FPkRa762FGfxMGMJFXHAy55U6wI+ujJN+hNVBGd42FKxalEsQfAJgA8GiCWwbCTyGnEYVrBn0lSnwXnWKKkWn2Itj1ajjru8iTmSQIossd1uCriz/dSCi4qu12zni5qP36p7GEuowRyVBk7wF46Fi6qtaKkNdYnHQvQjvUixRwphVQWVPQ6IAZ7X5X8DfqhPQpEOoYTSR5Px3puB+pq6xA3py3cGCS2p20Jw6FaDOgzlIhGdR/ZVvQuycuSX5OoWvdRcAv+8E6CbYE3eYdrV6eIZDLCBo1iMDKEVY8IMV83X30aZPfL3ilEt4eBIa5ortBsJ1LdKUlZN3Q+D5T9vWUgafHWDupHQTuKjFf0NmDeEFHl0Gyu7H6Uu0fP36CpztRhZhoguuzStuhO9a0bfY3Qkm4N3aqeqnhwtCpAB4Mu03JOgwB9KG3mzGl1zQLQhyieY/RCknxQ8MZ6TWY75FQ+cVBIBb3O5OTfXdTIRNAbxyS+ogXRDM1aGsZkrhIh32SKXJJpdWobeglnwTXdylpnwpklFc8bPrcetMot5+YPxQyt8nmelXnejR31IA5GZlYpr+AcFRWVe7itTxt3kQ3CLaOOYfnIKq56ATYRvbbnxqqbpjpQVFodwTqIobzDrjDFxLpFH4bUEuvKxnDWEy9tZlXEMv2qYjmzrTKqPRWj5nwDhV4Ok5HZqGFltuxcp6NRSTu6qn37mEpTPyo6hViHjK8OgzyKzfdxMMMfUk6Wp5asEE7OkEXN7tDEhp9/HweVN86Slf9PWCX3pqpqHFUjv/LdouaMgzaNuzZtw3nT1IlNymkpqbRl99+iDG34lwC/DNWuQclruZawzZdQpUuiKxqih0i3Mqlj3ObVgWiC9rUJ7TqQTWjz2jFUaJOTE623oTZGgN41z8R5js5nm+g8DGL0OvQmIOnQm2dSPc/SxoWqn7M3Pq2eR4oZM9roxYwjjTKrgTNwwSlCos+bMNeKtqcPVTGWK5lV9nOCIhHY3oqU9Wn9p/L/irGQ6cMli+VFgDqCP+Dr+TdjKheh8xqce3l+9idgng61lqq36PxCe1OVAuBd+Pfo27zm6OPEGcNoEKXiWehVsn15WhIeBtO5U7vt6ZTO516A9qMjQMlS39JOoiz8i75Lr0Om09Ioxh8G+UH3iLz7VLN7GnB+gHNWy8JpCxvlAW1VnKgrvi5yEgeegzTVdUhfY67iLLVDp2PcAESTW9fZdXMZEvk9A3tAwYuuO9di3CsmJ/9ZiE2psrHJ4+1LzpuXgJL8Mi4a6pk2b44TGoZdvOTnVLSCZ0hOQ0faN2y51YMR6EZWW3ZqdMubXrC+Dr4LzWk+qtSEPRBPXLLFhH0kvsBxoSUU5/dQFLHVT9gHC7GU2FKloNvUnch8CWlN2I8X6HxAZ5kZ/fcXcFc7C2gsUOClk5N/LtDF6VTuVzO5h5BLPTkVPGH7bxRLIWfdNYGHptcyYdiNhVGk4Oey5T25i+sikD8g8bk+NH5rIdZcoNBfSaH/Ar8medcAAAABAAMACAAKAA0AB///AA942o1Xa1RU57n+vm9f5sYMs/fcuMPMcBUcYAZmihgZEC8oIiKgIKJyEwVMs1FRwVwUg6cxJcZrTEhNVGISY9toiLVRmxglNVGOJ8fVNjksa2LMSjVpmuS0qTo75/32DGJ7+qO6Zmavxcx+nvd5n/d5v40I2sIMMkXcEGKQChmHOPwoyxAJpbujLrqzsgsZJ2OHF34u7VwaOQVv3FDga2KkL4SRASGmWPmt7jj8CqtRQTr8CNsxUxy4Kt8kdm7o9iz4AiJozQ+f4Q/ZTqRDNmR80xKukhiNjgKlA05XjtfjtlrMvNORLNx3vWZ5yYzly2eULB/77K8vLa2vLS9ndtKLRXPnwp3hH7eFewv4iyjar9czIiEMRyQVo1buL+RleoS8rOxlUIoduGHGRVIMRMWwvpWBmyvl1wmLuwkfkFdq7Xat1pmgWoHr5IPcW7eLyVJc6Wh7MC1tfbtNPgJ1nkCI/Q4KAiSUhOL94Rq1yRQTg2JFtRSNSLAeEQDFPECcb09goRBeZYkj9NNpxx63Nzcn2ekUhOBVsvMEHsaJOCO3aWbJ2hmb/jIYGMXe432t3VsOXNi2KuuhRm7o4KX5j1frteElT3RuOd3MdFbNrywJnJM3ty/yVrgQ9KHrh1vsZe59FA/KokhG0hg1Y8oWOgwAbbUCmk8ABo5EkpsjehNBYpsqOZlJqvmPxVlzXny05tiKZW+t+UQe3VZ7FKPBjo+bmioG2d9O23Si89mPO1OT5Lupzl/jedcGsfnCKl/W3ZRJQVwuBXDtKNIfZoc2mPWMFMOFwKnuQMA+DjuG6nTw/D1SdvIpKe78fuAj+T+f/yWu+uvqT+qWTz1S3zfcUXa4r2hRqnyTyQ1okyceweX/ewOXn3Cnfu9w9Vzd0z+6Ua/C2bR+6Ar/IXTFhmL84bowC2bVBi2RbEa14gDaEhs1AHZCHwS7AG3A8A5O8/qcmHHK+zVEo5Zv4kFcy+MH8aB8lVMTjdzHdqcdOjk7sJAbuvMiW397Fjk+7fiBtDt94Dpa++fcRSSgBFA91sBIVm5cdTPhWSg6OVQ1K3LBcqHlhFbPfV75qnz72DH59quVu7D3z19hz647V+Yc3NR7cPaRc5sPzSGjL8s332trew9bX/kUzzt5Uj56/ZnRrq7RZ25gddconSjqxVeg6jBkRTa/Llyj0RnCiKSjNd9TnxrQQMBvdoFzCkEGyeQJHI3ZSZs/2r9FvoDPPtmy4NHp67ihb68s/fnWuYHvuSFZLnM1zGlfEUThZgJKOIpAsX6DWhTDwgxCOJG0BvV4n0WQt9DNWhW3w4yN41G4hmHMPFzaMxMflQ/LBw4B5s76pn1b+rmhpe/sbNrdag9sJtmBEYq7ZnlT60La0zSobj3gqpDJr1ExDEvzJVgZ1LWMtg/+k1vyBbmTLYfXcUxkmepSDdOQz65BsSgVOf2iKilJF2cyIZ1OYrWSDakU1ul0SAUPvVchpI3gTHGCTI7k5Nwcr89HR9TBq1K8XqxSrEoLISuvfX0lX53VtGlx40Dt7dvv1FXMe66suWYUR6zd2VlR1NDHrnn3vYBt7+TSxNKB9a+/rOGzF1a4nJcyvYHtLNtQPj1/dRvwqwN+D/FmcGsiSvKbBa1kRJJOGx/PqySTOSICKbEoeDzBN0jUaQ4iGEUYHqvNAwyhcIWuD8YnyBQYEvLrm1/9pnxDTbyWF7D7T/n62AXrojYuZ5q2NkudZpyEY3A8TsmY5UrYWIRb/n5ru2t2xre7dtsPvHb04MHBEK8GSGgb5AjMczTPI41RJ0WEFFNiTVHLarHYg8NrUUY7mSaKDfSyuwjpePaPGwKZ3PbH2l6vn//GY4flwI4tX+2vWaPBR3DmYraz65MDOx/bkZFxKy25R377Xcxt/oO0oXjlFNrz/dDzw6BMFOS4IQpJ4ZFaieVMJo3qniJ0vwhmXuWZQqgedJpzgnkCV/iyjjEmNq6btv54kzyysK5uZYY8wpvls/N3x0+a6ah646lACnly3YaqQ12BbwCHoB0AexWuGPC38U1Wy/AS0VKXXaJTDLc0ja0i8AW+LI88U9zQUDxt2TK2niYCHiqoriosrKouCLH/K9xLRAl+kwjsDSynU/NavR5arOWD3oUgulcCpA9dR3asUrhreTa+MAnn4YVyMf6dvF8+vZmyD8wseLggozoVV8rRgT58boV8EECCePiywj3sDYIkrPAOjgZlirPhb8q3VEXQ1RSU6rfFxCYmsSaTXQM9taukKF4ycJHaYEYqkyXYxgYipGvw4p7CHltQeBuQ594+fVa+VFG9vkUeSZw1qWpZmjzyRZrgWN7j737VFe1+k+08+7ug4K+9EBghT5a3exXl2fp+6EZ5ZXXZWM+Bn4X2PJyXOINWEgWNBv1jz/+JksKDiT72kTyyYPG2FgU4sW3zOOLpY2M4IWfvBYxgVscZVJDVuvGspoPvUtYiVHZfUitls3tn9//24bXnts/t/e7lgW+fuHsnq6ViXnNmZkvF+g6Sve33u0pLd/1+20lMHn9clk+u2l1aunvVgztm0YnaL5vZ44AbAUkEky7ykmCQdGEOh0onWcyRkffVGJr0QrcowO6gQZTiDNpbKVXloKeIcWaM4dQXq955eN7qijhYcvLI9+mGuOr1Ynl9OklbVjW9dmIL2yl/JF8/LQd60wqTUitT5Qf4Wdsnlk78rqi32d6+u6xsT0dw6oHjQ8DRGkwjq0Gy8JJJjI+HExrL2Wzq/5dGhbA3fU46+UQIambz+MDAwGw8jpgCFa9P39N96ov2tx/pfiZLHY1JQK5szCBNj3esbJfN+MqEqrRpS2kuncFM75Jp/X8fIsNFW5qSaCC99FLI4UyX4o1Ivx68oVhDpRqXLegMG0M7ZSDjxjDaHjDZwn3m/AcXeuSRzyeG2xsfYTs5Vv6E4+KmdswNDLP1b+UtyQMM8AZzBDAmoCi/wSCmWFk2IVIl6diQQZSTQyE9vDmSU3KVBlBnpFDDeMfPM7Q3tjjCHGn77+fXvFS16PLcmjnxLR0r+gr/cqH1VFPd/B2lU4udzQ1LtpXiUmlgXpzzblpubnrMxDxXRm33kmcHJrj+J9GVmBQ9wZOaUrWRVp8JzHxcaXDvGkS9xWIMBwshVYjZRdhedO82jwUxXQ3OXJ/PY7Fb7AKshC73kszs7dVNP1v09OGFZ3GePFxy1Rz+qTW28IWnSPRjLbe++izwmZ9m1z6YEMgzyH6YQpuelxhWFKH1wVAJtp92fnxNChRBcaPAvvinNGNi+6bp615vxNnV9YtXptN47M+DyD3+FPlDoFOJXGKgVSHw25OAFEv15mNj9CyKEMKlMMTfp/c8uymO0IzxmexYAQxJD7sZl32oNUBQ8xbjCJ4hp6T/5FhbTmm0xe/0100RRbY+8ETclKJEb72LrLljWv1smY7/hlN7F3l94PZM8jU5wQ2jGMjDeMBPTBRjEcdpfmNFjPLU84E7U8jLc993LggpS8+K950LTOPnArzv6W198ek9s0o6Js8fWNXoL3D9OL+oaP+JxkVeV8KcGm5450Z5+qpJ/qzG0vKlLo4VMnMd0X0Jbnkdzxc4kxMr/cAsD5hdA2Zh0G/jkJFhrBqFkVtZumMriO48zhwyIVAh1341sOPMieeX7a2RnYUzZ/j9M2YWsnWvnTnz2tFTVS+ubmpubmpqbATdI5m38UE4T+mQ4Q3MPaqjzypRF6m3bfAs5JzC+PBug5g31fGxITbaquaGrCWHBmdP7u3tyUVY7oKD1fbQkx4RJeAbfNJzYrL97pU/M+mhBz2MWkkpo2L/hswws1oa5AYWGY0IZbozjR+4wbL3lB1LcycdWq+XcKt/ej5vcl3R+T3ROud69m+rN8mz8daZJVKb/C75WXWOa2zngXuUncf/i50HfwMOP+QzKnIN3Bzh14HegrrHtlFv7UYFni+vu4MULMEN7PknKtilIjpn+9S1/ecn5S+aep5cO+OuFXNc95NhBkMYkwBDhDoNoVWv6RE36oUgjBIbY2ve58HYyags9P48S8zpEe//Ub6KPZ/9VxUgyPXJs5OjciI+kEflXmwsuAwAQQTsAgQGaY+RjRhu+yUcBUEt7Dp//ty977An8A2UDNktxESLYoIGoYSEyB7OYIigRATPl+7gQfdfKj92dnL+w2ZnTvU8Mpz7o7lF8OYriKYNsU4tn1D+41jRvhbfGNOidan8c/rpaZyhdMiZbs5y57jQWAeAF3WBTlnnKBw4KdIofP5NF4yDjbuAoFbZzITD3S3IASd8o1YTG8ubRKsVIWOPgQeQS9eDIPdVrUxQcKeGoOiJ1TI2S/hu996B7rmLY7Ucd/6FGE1sY3hZAZkyv7iwCN/4xStHfplrj/BEyN8w5xek5j9dU2tuaG1thMGCWif/kEkagU0auE2vR0KyxcHHR/RoGVrtdTc1QrP531sfpPG5faUdvvytnkluc9GMaQsmDGwu3lA42bskOyPDWuSfUusmLR2iZU9kfEKkEO2IifLOyltcHxnda4mxWo2R8RE2z2zKKR442cgKmIBYv15nNgt6g8Eo9CAV5fTdxZAhwE73dsfY6vCASc1WvM/+QHxC/Y8aNtV35D3y/vuZBWGarXqxbhOeWvbAT/t/Ip9KSUL/BxmVproAAAAAAQAAAAMAQh6eO8dfDzz1AAsIAAAAAADZzML3AAAAAN13JlH7nP3TCZwIYgABAAYAAgAAAAAAAHjaY2BkYODo/buCgYFz2e85f0045zAARZAB8ykAoN8HJgAAAHjaYznLcJABCJhEIBgEmI8ztDKQCJj9GPiIVcvkwVCKS44VaDNrAsMOVkmGchTx06h8GGDvZtgBotniGMpZ2SBsVg8IzbKIQZNUf7BcZQiD2ynAEMOyiyEGzndiWMBUyDAZrO4bmL2A/TbDApA4yxeGGKD6BSA9zIsYFjD/AtKVDPpAuVko5vcyUASYBRj0KdIvzWDJMApGwSgYBaNgFOAAjHsYJCnSz/WvnDmLIWM0JEfBKBgFo2AUUBuA+l/UMAdUTzFbMmQwTmPIYJUGskF8L4YMpmkMNkxODPKjIU0bAAD5Lif1AAB42mNgQAJyOKEJVpiIAqczPGKUg8IkJDgHCO8yCQChDxBm4oQ7QZCZldkNDOuZlwLhXeYPLA4sRSzrWBlY/VgbWM+yMbNZQGE5AXiEAPwyCkfhKESG7MIEoAZ7+CgchaOQaJhFBJzDfpb9Poc2RxTHQo7XnPKjkBYQAKPCch4AAAABAAAEdAArAAMAAAAAAAIAEAAvAJoAAAK+D5QAAAAAeNqNVE1v00AQfeuYNi2lhx4qERXJ4oBKBWmBnihCUFBRUSB8qT07teumOHEVO1T5B/wQjpz5AYifwJEDJ34DR97OTuo4zQFZ3n2ZnTfzPDMbAKtmGTUYfwHAV74OG6zglmIPdfxUXMMWvRz2sYZfiq+ggb+K54i/K57HF7OiuI4N803xAtbNb8WL2PXqiq/isfdS8RIeeZ8VXzM3vR+Kl7Fd+6P4Ohp+w2EDLPnbig0W/SeK50r9pkEfjW/WiA8U36D/Bp4hwxlGGKCLBCcoEOA+v9i+AT7QEnNv0ydGn+g9Qu450RtyMpzSfiSspxhyP6FtIOfrEq0gM8dDbPJJmMN6DNFBk6wMPbFmfBKkjHRM1KdPTnumOXPNeBsPyNqSZwcvqKnNdedC21jZXeySmyKaqXp8dsATq7MrGYOJ2LNYXVlDvgVZIfkxtYfEH2nLqDuglvI7AmFG3K3XiHtHrAOuiUQrJH8sPl3JdiSWgv7u9ynrNBDfiKutsdOaU+krQRltI1EbYF8yJcJN5HefnFmez7nm0u2+dDgmr1exOlUd0X2ZH1X4hfKbF912vT6Xp1np7mTPY/puauSMaDa7N5W9jGArOJTKZDKlrkN7Oj+2d7YrBaOEUudxD1OppZsr951D6ZStfSDTGQt7H63K3JeRW5UId2iZnqV71GnfYEJZNW85UZ+k3ynXjk7Oud4SN297vFdvBResTXDpTuWMaqfkTG5NU1Sk3O0tTHjeZoTWVHX/jzN9r95J5S0+pH38b3FIFIne18K3HimrV8jOb/4H5fTZyAAAeNpjYGYAg/9zGIwYsAAAKoMB0QB42m2NS1MTQRSFeyZDeIgkYhHy5EAgkDgQMgMmURFHEF9RhxBa00kcfMc3StQq3MDGKjZQVPEzZuHgirX7lD8lP+GagJRYZXXde75zbvdtg77OrPN18SVr4nOW8Clro5auYy1N+Ji28SFDWD1PeD9l4d0U4e20jTfThNc64VWqipcpQjW1hhepBTzXCM+0Op5qJp5MWng8SXiUNLGStGElCQ+TaVQmCOVxC6VxghivoqhaeKDu4b5K4OcIywkLhYSNpQQhH9/EYpxgNvXeGOHuKOFOjJCLbeJ2zMCtEcLNYcKNqI3rUcJC1MK1oT3MDxHmUMdVEAzYuDJImB2s4vIAYSZCuBRew8Uw4ULYRMb4mbYwPWVCS6lIxE3E+0KBylhoAqPNL2I9wUBlJKhhOABEA4QhVDHY3Iqw31cZ8IcR6SeEfYSQHkDZn/VlysEW9beoLzDro9JZrZef0by8V3jFab2bt+kK7xaK8CgbSkNxeaiHn9K7eLvu5tIK4z2iS7jFL3fDLTOxyjbYd9ZgipdJnXoHd+ky7xCy8MgbckN2eZnLMNqkA2nXWVZzB+20lHM6F8uOtOXECq1u5EuOe8thvFQu7kvSjvi2vc0iczlnt1D84WJNFPuyPJ8v7iuuHTFXYypTVbXW1ENsGVX9kx516cRhLXtYx7O/4dFT9Sg9af+TSMfwz62m8f8GiPisZgA=');
  font-style: normal;
  font-weight: normal;
}
@font-face {
  font-family: 'Open Sans Charset1_ 6dfFDD69D1E';
  src: url('data:application/font-woff;base64,d09GRgABAAAAACYwAA8AAAAAUNwAAAAAAAAAAAAAAAAAAAAAAAAAAAAAAABPUy8yAAABWAAAAFUAAABglkCDLFNUQVQAAAGwAAAAUQAAAF5e+0M1Y21hcAAAAgQAAACMAAABnBUEMVpjdnQgAAACkAAAAMcAAAD8PT8syGZwZ20AAANYAAAIHgAAD5TiGZ5aZ2FzcAAAC3gAAAAQAAAAEAAVACNnbHlmAAALiAAAE8wAABrCVu0GymhlYWQAAB9UAAAANgAAADYbnTS6aGhlYQAAH4wAAAAhAAAAJA3ICE1obXR4AAAfsAAAATEAABB8E30ZUWxvY2EAACDkAAAArQAACOqstqc0bWF4cAAAIZQAAAAgAAAAIAfnEFRuYW1lAAAhtAAAAlcAAAV8nW/FSnBvc3QAACQMAAAAEwAAACD/nwAycHJlcAAAJCAAAAIPAAACn4X9e+l42mNgYZnIOIGBlYGB1ZjlLAMDwywIzXSWwYhpEgMSeMDA9N+BQUEayNQA8d39/d0ZDzAw/P/L0ft3BQMDxz+mbgYGxvkgORYP1m1ASoGBBQAZZBF2AAAAeNodijEKgDAQBGcvItZiJdpY+ykhYATLg3zDB/k4z2yxyyyDEAMJmFrvWM1eJKhn8RhdftxaMHpGtvDBNJNjU5Cp0xPX29iCV/6E9wGlqAfNAAAAeNq10DlqQmEAReHvYeyyAcHAD7bGLRglhRYOoJDWIeIQ5yGDS7DKEhVr1/Dy4hr0Hi63PHARSSXl0UP0m2zHi7SQkPesoKik7FVFVU1dQ1NL25uunr53A0MjYxMfpmbmFpZW1ja2dj59+fZjHzIhG56OjlEcJ6Y7G+Lz7Tld/gnV3OH62V3zByddfkF42iWNS2oCURBFjzE6MNNOr0WyAvciDpzpgwTxG/yTqGgaOuJfIxoIuABHrkXFJXR7u0NRry63Xp0bt3iKHbCDfkxhgX9WX4Pp2b4n/1n6AqzYMFAtKKp+pLJ802Et50SGOl+kaeNgmNGKvFCWM5F/o0IuktJr5Lji/IXXFbqMxJiJ8au7BduQZMT/pwXzQ5uxdoapUveUaDIUPUuBmvId5rxSpUE/1Dvl5XjjnU9l5vUr2PXEW8aPURNLYPnJBze6vAO/cUkqAHjajVdbb9zGFR5Se99VsDYC1wDVdogpiQCUgr4UkFUjIbTatS6NvdKuHVK2U3IvkpUmsdOL5bRRq7h1bUwfC7Tpb+jL0HlZ96l+yI/pr1C/M8NdXeAGJYbkzDlnzjlzbjMTbv7j67//7fmfn/3pj0+/Ov7D74++/N1vv3hy+Pg3v/7VLz9/9PCzTz/5xccHD/b3xqPhIE1+/tH9e3d34+jDO7f7ve3urZsf/Gxrc2P9RuedHzZr1UUrq9daojWuLS2yrFZHt760aKlSS5U1UN0KuAq3I3drJ2qvOa4bO8JVoSp4bXrTkRxOETFYYBbmgsVWT2xt70a8LRONBKR/bmTwyzNc3lN2qx+pToDRmfENPZ4N1y+gN6ZowRXrSjnK2JwHeOhklu4UW3+JsZJYqEEgXBGNQZtVWMPtJy30GtOexW+AI5802QDv8EMxsfLebqR4shevg5rZntKtN2E/EU9MP1F8yLkqeWLQjaSrrEQ4+XgngsWs1JGucHkcT05eLxC1cMHLZquZsF5sZ6H1orcbQZTiL/rRS9uyW8lqnP0IuGjCmQo11CYoAWnAacC2LHjmpV3R9M4kZOpYYwsaoMdDrELDDNGrkFlsOLENrGkE+SQIGBuYgsGEU+oCYBUDOzbU7+TUFWCahHnFbIspjTQPrATPhLViWAmrYcOet+ELAr0E5F8WY1WLfdOw5i0nA88dDZ5Yx1k1dCaa005OeQxKgh3PYNCcyM4wgjyz8NunK7i9G33TYOCvv6BYpWdpsZ3ZNwNxGtbbEbzXzqybQYLQpuGc1+YIaxX2IqJNHMQ8onttaZGii0di7Ig4e/tt+aidNZutLdlCICPWdIBlaclPAmlCjgJNNFcQpnPexlB0EpAIpA3aBkDDOzxRgyRAlzc7skNRkRI1u5LZc15mFTzrPfYe7FZqqJoYr6q6WJ1h3mfvG0yJMGWxqqwrxupt0eZXD+RQDBCBYTfad/biFLxVKFJVEKtOVmCryJerFpbUztjNAGvbQgzeCrp3kaRkDC7lGs/Cgp8OUxqvuch7maPE2lp8ZkabSxWmwwQU7VgTIxMBbIuUj2BlLBeW6wl0d3dpTn83ko2RGAlYOAxlimU7fBg7Mh5qi2M+VGNLi8XT6pQXJ5ty3hvu4YO0GCRiYACUnRdh+xcBe6A6CxObJE7/Lf2Xm6I9AgW96UjNIeJcPopNyLCurhv/k8g6Q8ThU81cNn86HVn5CAM0qfbPDx/Mhh16E1jtXRMrquBT5EWu+thRn8TBjCRVxwMueVOsCProyTfoTVQRneNhSsWpRLEHwCYAPBoglsGwk8hpxGFawZ9JUp8F51iipFp9iLY9Wo467vIk5kkCKLLHdbgq4s/3UgouKrtds54uaj9+qexhLqMEclQZO8BeOhYuqrWipDXWJx0L0I71IsUcKYVUFlT0OiAGe1+V/A36oT0KRDqGE0keT8d6bgfqausQN6ct3BgktqdtCcOhWgzoM5SIRnUf2Vb0LsnLkl+TqFr3UXAL/vBOgm2BN3mHa1eniGQywgaNYjAyhFWPCDFfN199GmT3y94pRLeHgSGuaK7QbCdS3SlJWTd0Pg+U/b1lIGnx1g7qR0E7ioxX9DZg3hBR5dBsrux+lLtHz9+gqc7UYWYaILrs0rboTvWtG32N0JJuDd2qnqp4cLQqQAeDLtNyToMAfSht5sxpdc0C0IconmP0QpJ8UPDGek1mO+RUPnFQSAW9zuTk313UyETQG8ckvqIF0QzNWhrGZK4SId9kilySaXVqG3oJZ8E13cpaZ8KZJRXPGz63HrTKLefmD8UMrfJ5npV53o0d9SAORmZWKa/gHBUVlXu4rU8bd5ENwi2jjmH5yCquegE2Eb2258aqm6Y6UFRaHcE6iKG8w64wxcS6RR+G1BLrysZw1hMvbWZVxDL9qmI5s60yqj0Vo+Z8A4VeDpOR2ahhZbbsXKejUUk7uqp9+5hKUz8qOoVYh4yvDoM8is33cTDDH1JOlqeWrBBOzpBFze7QxIaffx8HlTfOkpX/T1gl96aqahxVI7/y3aLmjIM2jbs2bcN509SJTcppKam0Zfffogxt+JcAvwzVrkHJa7mWsM2XUKVLoisaoodItzKpY9zm1YFogva1Ce06kE1o89oxVGiTkxOtt6E2RoDeNc/EeY7OZ5voPAxi9Dr0JiDp0JtnUj3P0saFqp+zNz6tnkeKGTPa6MWMI40yq4EzcMEpQqLPmzDXiranD1UxliuZVfZzgiIR2N6KlPVp/afy/4qxkOnDJYvlRYA6gj/g6/k3YyoXofManHt5fvYnYJ4OtZaqt+j8QntTlQLgXfj36Nu85ujjxBnDaBCl4lnoVbJ9eVoSHgbTuVO77emUzudegPajI0DJUt/STqIs/Iu+S69DptPSKMYfBvlB94i8+1SzexpwfoBzVsvCaQsb5QFtVZyoK74uchIHnoM01XVIX2Ou4iy1Q6dj3ABEk1vX2XVzGRL5PQN7QMGLrjvXYtwrJif/WYhNqbKxyePtS86bl4CS/DIuGuqZNm+OExqGXbzk51S0gmdITkNH2jdsudWDEehGVlt2anTLm16wvg6+C81pPqrUhD0QT1yyxYR9JL7AcaElFOf3UBSx1U/YBwuxlNhSpaDb1J3IfAlpTdiPF+h8QGeZGf33F3BXOwtoLFDgpZOTfy7QxelU7lczuYeQSz05FTxh+28USyFn3TWBh6bXMmHYjYVRpODnsuU9uYvrIpA/IPG5PjR+ayHWXKDQX0mh/wK/JnnXAAAAAQADAAgACgANAAf//wAPeNqNWHlYVNfZv+fcbRaYfWGHmQEGRFlmgIGgMKyCioCIK4sLgguiHRQIiwuLGLVRCcFoE2OiAcQmSjBoDdG4JLFJNEnr08YnS5vEtF8Sk27p97XKXL733jssafJHeWC4z517z+9dfu/7/s4hMNFF9uHT9AhBEiyhGqHRLorELiLK5nfLFhuXTlpIE/yhlPANYdgctiGMHnH/Fav4PwIRxdy/UBPxHSEjvIbpXYggYuC12Lh1RgVmLanYgTZ7axzpphZ9hEn2nTGvrz+vcOjFXALeXIQ+xhl4K6BKhoT3YuOKE0z6Reiv6OOeHv6J3vF7qIP4ipATsmFSKudNio1riE+02wx6HWMxh/dmxdlzcuxxWetzUlJystPSCAITweP3yNn0O0QwEUUYnfLgYIslUu7y0pL8+1E2tT0GnEqIT0x0pOKE+HCLmWGtiZ41GVaB9XpyGgQKCZqfuXBlxJ6mtcfmPrLo9fqrd2bXzs/I8RvKiI/Lzo6Lz0C98YV1lUnpK0vT12+xWfZEJV7pL2vfPCepZHmqifvNNMvgh/amRyHKGsLf6e1NajAmaexiSYlgmzo5xq5Ojo1bzQcc2REio7EV4khSZefdI8O/xLOP4iRuwxnGP0AqMxokL6H3uVh69EEWrka3NIuW+UcWZftwdojoTYKgRiGjgEOEEcFOpVSi1QYEEIEaicufwGIkNACnSQa8YlMIJTivD8L8f4tJa7Il8rGxqNXiVbjlJjqONEiX3rJyVc/i1ntPc9JB5HPlibNXxlDs9efzTu6lR069UdK1TC1TFh7a0nWpgszc8Whrrfug+5OjbcX1aeA/WEUXgVUyQkeoLqgY7FLTouc8z3SYspgAjtKw8ZiHtofA4+e5M//g6tCv/oAyzg63uy/88z0UjWLwV//HvdJPj5zkrv7tDUS0PtyMZvCM4RECAEFO+Dq9JCRJywEETYDw8YXoWtQmNawOn3Y6YNBNDA6SxCAechcAsQ/jLZ51kEuoCK9XEISLXyAqNq4O3ro5SI88mCc+w2yEZ4xEgFMp99IjSqKQYZdRJRHg+AAb+WQiC0SVB4SM2uE/zzwLIudzegnFUMfH0Hss+t2DAYohJZySVkTW788dq6RHHjqp1x/MIwfS27dHPfje41sa4Gl5VmMvqVYOrkklE7nkoSzTsKJxAviXdmPsCwkpoY9fJ/1YzNAnqHfjWn+eN3YRAJIsu590kgU8M1vH79Oj9C1CTYRAZgIVpMtAS6dlhuFLIRzKRRNqhwTROo3BbkvUJKgwlA+mR5ecfvDCoLu/uAfN+uIuijz6cNvGj04P3l3/7cPBjzfhT05z37xVU3MTGU7/ES0avcSd/fIS99eeHqS6hPxRWjf3D0JkB1UF/nkRBt5DpVQqV3hhl1yIvSd36TxRFRjIYVHT4KYtkScnzoFl6Dl7Pznx8iCqvfHsgVfLL9Ejn9wu69+Z575Kjxx2/3J219bug3xmN4zfpxB0hxjImkpF6GZG+DJUaCDp8qI8DgtZS9eJLlsTDAYPSrg1muTbBrQGIxvO9w1GrzMYjEGYQrv/55ninpaY+R/W1z5VkHG0o+zxVXENv31s+1vFCQVD5eW7s9IP1u8+X4462y6sUgUZTgYnpGxZOH9dcYypoLKjZHv/8plh3aaZjsrs/KqCqJgNR3hLNRCPYogHS2idUpYkKUi3JxYeFkO3NOHHznDxVDqXSIf09sJbQQTBZsNbkdBhFBJjKKmMDFJhF1Z6iGJTC+4hC4omrQqShQu7Nog0ppIO4Cd/gR1aNpt79Az3qbdR501iudrozf3pDNcy9I2XXq1gaJXW6I3Ys0ij8NEqGVbnr/qGLwnywxkl+SlK5SMLlswci6RHxjZFL19cGG4tWbZiFrl/rDamdGmBJa6mPo3sgWyXj98n36FWEIFEBGFxatiwMHmQVkvI5S5K5jISrGBtFN+ioOb4zENDVlusFkg+pCUhPjTMMdW8ESvkAhKVgPNuXH40RBJd2V5R+YvliEKy15q2LHk6xz7vdZTbf2vAVd59iVpx7qrb+PzsosicxzefOieRZD7uspl3hCe6r7GS+pryFc8/DxaeBabUMTpgYygR5tQZCJde5tJog4OVchdNGY0SwUa13S5+QHtIV+sY1s4zRKMW+WO1sBY14pniMS8+HJWwWDprsOP2P7e+u7+tf5a3uRH9qeHAnH0jR48eYXRcc+YOy7wq7gvuz7/i2lbnPMHo3KNlrx6UvvfRH9+/8zvIsAsi102VQuRUF5RghJGQT1RqthCaH1EUgB16hsFVPZ/v6Pz6yUVH42y29mTXkfl5hzcvPZDs6NI1Pbj8lrvJ5LtfF7Lm8v7O0bVhvj0BQXxVAhqVAFEwilFQy1wqwiWXBQczrEur8/ERwadHIduM1SoNmGAw2sEcSJ+QNit4L2YMTMIJ7//jX7eXtpWHeFGSvj2+bHBFe9q57v0Xjj51RIcCkA8UtCk6Py64xowu/Pv+03GFMftuvhH0wR+/eeftjz1WaSEGRpjy0On9GYaQquQuHw9vhNEmcMag15smAyAyR5NoBNaYojEuOXBzo1tOXjq9/sSS4pNbjn/T1nD3cOdxJc5CKY1Uacsfnqy++nZ4WHeYefeDV4YQeWDvS0+vebJYrDJSwQQTPnyVMTRCRsal9UIuUiYUKB8Lvsr4OWNJcPwwJWARPsL9pe/atUVPb03bEBFlLplZsRKpyTfHHiHfLHTk7XtxkUHRLtc2txcCDBHM6agYqhw6Vhoxn5jlNJi9nM4QJjk5MpLwMxpztKwrllBOVLddLUz1N6Fh8haYeT44wqc+E4XEmPSsQRQ4Vg9FBMFDhXlancVDHa0oA4Scoc8+/Lp9W9SczOwlm9Zc6ghMSdShxreDIj69Fh0bZ7fOi786fIX7kPt27/Dy2dsWX55Xm9I70tDY1OBqbuF0zx2u7vbRFcbPXjnD0r+lvn8ZLWU2+VprM09dlfhnRIWEq3sPjVxrc1TPzcg0Rq/IXF5G1jTWNTfvbNraCPE+C70wHVjox8fbj3ApfWUuitZqpVM1OFl/qZh3kZ+C8WIFwBUqoWi5ecOe+R1Dy0+17m46nNYHpRYTUWR+pCBy8bkD7kR85bG9Zefb3NcBBRMnoAGvpz+H6CuhyigZybiwkNrb/DyEBbUT+hBCikr6SiJTUiKjkpOp3IcXqVx0LCHJAVM+KQEqaPwQpxPWUhEBfCfX+ckZF+tJGL9csXliyvC1An1DO01+RtkXBAQ7I7IW9zk7lMlRIgynU8q6ZPIFldS/H8orDy5gVyclCIieSIWCDxoixKnVQKQU4LmEkXl7Q+nKGHF+wIib1q74xg9jgOXjtJjBrL4oANVc5+aiuze51s4XGN3YhxF1M/2qglEHN9N9ALNNHN8XBSy0BK54lQQ1iWSiSlrN648l/f0TzzDXoFKtRITTGBAYGkZptSYp1KmJdfkxLgXtKxPVkjDX1MbJVi9mT7yYzKPdKKbXCGbTJa9cPFX3s2cPvWBfl7+5IwXaiNRU2ZLTejpcmjhKlb72gduG3+zsvDjs/gV+c3l9yoqh3e5RKvcXyQsjyioqyogJXoF1ep5XSsZFK6DFq6VS4oe8+g+DBCvwyPWbQKWRHh7XUrOHKr3yW5FGt2+4r1G5x4FZnk61ChBEZRWkYEFZyaeUFT/OQKl56pLWTakNwKJW5XS8Wl97oTOv6Ytnej9rHbuc013neiInp3vbmWdxeNed7vz87jtd592de9zDHdc2brzW0X5l/ef87OIMVB2g+sB0ha6tYVxqhUvuZTazcpde5+tL/Hh2Tc4sGFpi+QhuQq+EfcGUXfjlW99vfWff0o7yYC9S2v+YQRJS2pnq2u/Ec37eULU38whVyv2J+/JVri16YbS1NpJLZWzP24rjDiw72xGy//XK2jd2XfsSLPwZWBgPFk5MV4VLDy1UA9OVhcqG6Sr/8XSFHmbhTcRqT0O1O+xqBHY5JpsU+TjQPXpwz6+/33rrsfa+GIlvB+e77UA6PjR8rLeXM6DfWavCFlTBiPH7FddePe+Zf9/Gq5aea7fc+eibX//6Dx5OkOECJ3yd3sAJgRIsOxUykRFiN1fgKUI8Z8oN0PtnBGZsX2br36dhzat2UqUsc4yVJKzdX+I+T+W+PWfdbECohgm+DRBmEH5OhUJjNVBUiC/rklPyHyvQidYg6E+eKNMGiag+yW0brnfVDaRlXlr9+C5748YNR4s/u7D2xflJWccK65qTd1RX9xahmRsO5oaajpoSSwtmZadbIwpcK/c/aTV1BkYsyLBnPGINL6rjfQ8Zv4/P0DnAm0DeMm+9XqUE8hCsx7JboMU0YNy6aQOVn3AOux60qBoGuzpyiX9gddzSx0uefiajEqVzVyq2KWS7vTVzunfjfUXp33Ft7ubqKsA6CZWRROXCDIfaM3ozLpLSaCDtYhsRUy8020nRx7dHkYdqKmmvj9Rc07Wg7dzygZadTYedfOs9lrzQuvjcPnzbnfpYV+lwG04HHPghxwHHm9A7ZSxDeCFwSMQQd00ggA1CR3FooRGe4Fa9/DffeBnrlWT828tcBZXr3pB1ymZ7IRMfeXgR1vMhMONPzYPsgd16M0MqIgOBJjMUMs8MFtK3jgR9bQGBTQoCGwNDSFhfvMI8EhV13duoVdIspdAaFO++yv3ml8dVgXpawii1Bvnbw9eVgT60hDIEqk6c5j7AeEdkQV6a0Zg2ryjS3QlWnZy9vTrcN6egwIKb3Xti168ON1c2puIyMBKstEJnk4LXcn53KmUIkkISiVzmonnvBYUisozv/UL7h9/zXOdlZEIho1wnOnSZu8W9M4rjsJFbgfrcX7nfQ1c4Pp6Y01IYVg7k2csEBnhThI9a6fIimGnsLRY9FWMqpG9iJ+Vw4Jf/rg8NkLCK+KAvhzlL+LpDVTG5foY0c+rKDJ/Z4FlHUnX5TNvJEtz80Liut0jOdtKSmBWpx3i/eEm0BdClvO5jKYqGySyRCJwBynj2RqYExG+OkIncMvYZXu6+he+7z+LyWnJZW/PYeeg+WaQW19JvwUS2EsHgRWioJpCgaenrBkI4JvJ71xYDAso2becxIR95D6Z2HtqpnQda39ax0mh15Tsr7DmHNm8tSXVUR0fFt91Z07IiNWF9Gf1WbQOXujQqeeaKzKxSG0XFZCcF+lT4mbgjFOV8JCFubTFYlgmWvUbfhF2wD6EaUZGkQSpYZBME7YTk8AwL+4Q8w6+9+MT+s4M9q3++0D1eWlVVVlq1rpzacuri8Om+4aJjtY+2tj7a2MQrKT/yKkoXTkgUryB6l5w/C/K7xTNBPLGDbaBNqUnKMDUpgwOMEnrEkNffl5fctmdHIljnT17FQ8IJjh726DK1SsVQu2R67ImZGC9+HStw3DJxgYf0kWbZkFKTnGn+X/7ynJfGkWGmR/KHX5pr4M8EJy8AAyzE5wQM/hxAhry81PQumWECQ9wNThwvWiasxs8JVrfqZ5hlryvUyRmmRmWwv5EFB+b1v5C34OVzc4UL0RPYReEF+Ab1NaEDHsn4ka+gCJWKP4aMUQkg9p+c+7DXvL6zbVPR4vpVNUtVjLmJ+rpuJ7cY9S1a1FLPDeDuinjH+Di/P6CvMMFUOJEH7Ycl8vAQQYj3Kd9p9xdMu89Ou18wdZ95e/K+VVyHf49eM/n9xZ/4voD/HrxcCgK0SMh2hFMrpSiJhKYZ7JKRpFyOMZIQacL2WiwccaMNxeNQW6F6WLURF3HMwAB6MDCw1kINhK1dG/ZwmcUzI0FS54rKj/mh8ivp64NvkKB7+WdUhGJkmuT9CcE7XeT+p7YV9qCwA0qAeWkm7ITFqfWbMSNQ7tLIlS4oftJimZjMno2XOJ15afDDCZowJR9UGqPZU7epmN+VhuPEn72YIjd0rv/9QOON/Pz36ntP0kjieHH7nb989+2arpxjTy5tyQ/LOkiVlpT0Pnz+2AebQi3HIqIHe2IDVxqWLUURyAuxKOFA1dV9738Uu7p7ddwTry4nhN16Cr6BP4Mp5+OU05RaLWkxtnobmiHy396zCTQrnjw2+CHdPiVJ1tSYt6sd6NZQUYM/477yjdXZHa4dIuFat3MDZJ8HYwgwNMBlhUfwS1s0rd5qEUZoyBNi38F3e5LVW9SfUIhSxGvv7+Q+R/a2sSWbAMHfJ9tfNUf7Ffdnrgs58r6bWJ/4FNYnCdkwbkWw6LexcUsh15/W1Lwx8QS1Dt0lwkHLqQP8NZoQKUGEhPi20AqFT7PAsm9tMR6u/aTE/ymFTzbUN26an7e+bNP8eXOXhPMFp08vii6s9WUszeiuq5UrQoOFhVs2cYf4/46N+dwp3F1mjvZNSk5Omow+2MVXuVwQ9oQSbBLCItjzX1Y5uvujKhd4qcf3YHU9MNPiVMmkgYGMVmMwEISqRcEAyO17Isg0r3XisdCkwk4UTiOmToeudh4/sadkcxCLmJrlCjp449wtFbh0+9q1a9DdwdOnX5o9w5jhy/2dvLhmVvrihnpda+fhbdv28b5mjsfgNLAmEpjm7U2ow0GbBPu0yEje23s2ngTZuv9OUuK0p9rnb46MakotKzYVZGWvTexuSN8aFzqrMn5eYdiizIw1CeryNQZtqS7EEesfaTX6xGY5ilf46ArUPtHW4AiL0RCXzdukH49Bo3gdsD/Q6S3X6dTeCoVK3UKwvE3f37JPNJ3sST05ISftQFCdAS3zd2i0mSElDeuqotLff3/OTgmTL5Ev2Yb2xFoPPrWQa02dQ/w/Ww6VdAABAAAAAwBChjQHsV8PPPUACwgAAAAAANnMwvcAAAAA3XcmUfuc/dMJnAhiAAAABgACAAAAAAAAeNpjYGRg4Oj9u4KBgXPZ7zl/TTjnMABFkAHzKQCg3wcmAAAAeNrtl71LA0EQxd/Nzt2VQlCQExI7C0EOtRHsor0fhYJgYUBj6WIlaGsrCNaCnc1iY2Oj3RFQImKjdcR/QuJsDiMWgdOQQpgfPGZ3dpddZovh8T3uINBwLo9JcYwCUAmrdIoVSnCGPjH7qPgYDokmkXXGD3n8InxDRvM/c/E0sigSzeGQm99rXMMu11Hq7quhXOQdbLHJLTjzDCvR8hEsXaHM66jwOxyFOKewfcKznbGL63A+L3f7/U60ZxblfBM79IJxWbswbSCawSinmGACmVss/bVO9ISFfupMH6hCURRFUXoQbCDp9owGxkTJr3t6CquVVBRF+d+EW+KBrnPF27kK+Y1LrA3qTd5/eS9WyNe1evci36foBjZYFg/3COvnZkpyB6gGrxjR3x8Mn+OaP70AAAB42mNgQAJyWKA1gw9DOkG4BQhfMpoAYSoUdjLOhsLLTIxMzkxlYHia6RkIMlthgd3M11n4WCJZZrKcZw1k7WRdz/qMTYZNj62WbR3bS3Yr9nb2HRysHNYc+RzTOV5xinOGcVbihccIwG+jcBSOQmTIJQqG7lxVOOHKUTgKhz3cynWQ6yzXXa63mJBbkiSozR2ABa5DgQ94BHgUeXJ55vA85tXlTRyFtIAA7TszTQAAAAABAAAEdABMAAMAQgAEAAIAEAAvAJoAAAK+D5QAAwABeNqNVMtuE0EQrLEXQkLwIYqQsACtckABgRMeyoEgxEtBkQyGgJKzHS8bB9sbeddE/g8+gSNfwRdw4As4c+ILqKltx17HB7Sandp2V3dNd48BXHUVlOGCRQDfuXLssIJbhkuo4JfhMrboleMAa/ht+AKqLjB8ESF+GF7AN3fT8CXccWP7ItbdH8NLeFFaNXwZT0v7hpfxpPTV8BW3VvppuIJH5b+Gr6EamE4HLAfPDDssBXXDwUS/q9LH4rvrxC3DN+i/hZdIcIIRBuggxhEynuQBNrVCfKQl4t6gT4Q+0Qc0uadE78hJcEz7oVjPMeR+RNtAv68rWkZmisfY4BMzh/cYooUaWQl6siZ8YnQZ6RNRnz4p7YnlTC3jbTwka1PPNl5TU4Pv7TNtY2X3sMfvmFm6tAzmai967PPLa+4oeziVZx63o3eTKyOriTY9eorzmbaEZwipa3KmUMw2d+814t6SdSANPlqm/JF8Osp2KEtG//z7mFoH8m3z7euda02p9I1QQttIakPsKlMsbqzvPjnzPF/xnarzfXU7Iq9XsOaqWtJ9nt8u8DPj1846n/f9VE+t0Onp/kf03bDICdF8dm8m+ySCr+BQlUk0sXmHdmyWfO98VzJGaarO4x52Vct8xvJzDtUpX/tQkxqJvYt64Q5MItcLEe7SMjtL96nTr3BKWTHvZKK+qN9+Jls2Oad2Y/J52+Edey+csTbhufuVMqqfkhPdoJpUdLn7Gxnz9wYj1Geq+3+c2Tu2p8p7fED7+J/jgKgtvW/F9x5dVi/TzjP/A7KL3EEAeNpjYGYAg/9zGIwYsAAAKoMB0QB42m2NS1MTQRSFeyZDeIgkYhHy5EAgkDgQMgMmURFHEF9RhxBa00kcfMc3StQq3MDGKjZQVPEzZuHgirX7lD8lP+GagJRYZXXde75zbvdtg77OrPN18SVr4nOW8Clro5auYy1N+Ji28SFDWD1PeD9l4d0U4e20jTfThNc64VWqipcpQjW1hhepBTzXCM+0Op5qJp5MWng8SXiUNLGStGElCQ+TaVQmCOVxC6VxghivoqhaeKDu4b5K4OcIywkLhYSNpQQhH9/EYpxgNvXeGOHuKOFOjJCLbeJ2zMCtEcLNYcKNqI3rUcJC1MK1oT3MDxHmUMdVEAzYuDJImB2s4vIAYSZCuBRew8Uw4ULYRMb4mbYwPWVCS6lIxE3E+0KBylhoAqPNL2I9wUBlJKhhOABEA4QhVDHY3Iqw31cZ8IcR6SeEfYSQHkDZn/VlysEW9beoLzDro9JZrZef0by8V3jFab2bt+kK7xaK8CgbSkNxeaiHn9K7eLvu5tIK4z2iS7jFL3fDLTOxyjbYd9ZgipdJnXoHd+ky7xCy8MgbckN2eZnLMNqkA2nXWVZzB+20lHM6F8uOtOXECq1u5EuOe8thvFQu7kvSjvi2vc0iczlnt1D84WJNFPuyPJ8v7iuuHTFXYypTVbXW1ENsGVX9kx516cRhLXtYx7O/4dFT9Sg9af+TSMfwz62m8f8GiPisZgA=');
  font-style: normal;
  font-weight: normal;
}
@font-face {
  font-family: 'Open Sans Charset0_v9TY33EDE6F2';
  src: url('data:application/font-woff;base64,d09GRgABAAAAAF1EABIAAAAAtswAAAAAAAAAAAAAAAAAAAAAAAAAAAAAAABHREVGAABcBAAAAUAAAAG+tMixYEdQT1MAADksAAAagQAAOXRbqnJwR1NVQgAAU7AAAAf9AAAPBoPtmZdPUy8yAAACEAAAAFUAAABglkCDLFNUQVQAAFuwAAAAUQAAAF5e+0M1Y21hcAAABFwAAADDAAABGtqEr4ljdnQgAAAPUAAAAMcAAAD8PT8syGZwZ20AAAUgAAAIHgAAD5TiGZ5aZ2FzcAAAORwAAAAQAAAAEAAVACNnbHlmAAAQGAAAJSwAADWCPqRtyGhlYWQAAAGUAAAANgAAADYbnTS6aGhlYQAAAcwAAAAhAAAAJA3ICO9obXR4AAACaAAAAfIAABHAXGAxo2xvY2EAADVEAAABagAACOqr8aBCbWF4cAAAAfAAAAAgAAAAIAfnEFRuYW1lAAA2sAAAAlcAAAV8nW/FSnBvc3QAADkIAAAAEwAAACD/nwAycHJlcAAADUAAAAIPAAACn4X9e+kAAQAAAAMAQpzXwFRfDzz1AAsIAAAAAADZzML3AAAAAN13JlH7nP3TCZwIYgAAAAYAAgAAAAAAAHjaY2BkYODo/buCgYFz2e85f0045zAARZABSw4AoIMGyQAAAAABAAAEdABMAAMAQgAEAAIAEAAvAJoAAAK+D5QAAwABeNpjYGGZyDiBgZWBgdWY5SwDA8MsCM10lsGIaRIDEnjAwPTfgUFBGsjUAPHd/f3dGQ8wMPz/y9H7dwUDA8c/pm4GBsb5IDkWD9ZtQEqBgQUAGWQRdgAAAHja7ZjPS1RRFMe/c+95M9AmGhyQCbSoCE1kUBel4sKpEBpIU1FQU5T80aqeImjoSihoMyAUuhLaSfEIIgg3tXsIhRJtam24s38gp++d54hIo89CXHi/8OHce8/98e57l3feefIZn0CpkgAjncJTHCKZx4iKo13N455K4oXaQsK0kQ/kAeklVWSOTJC+Hf+I6b9/Pj2BcmOds+QafOcMZpwv8MWFn29fZ/0nfNUY1AuK1cCPRskNzMha4JNfHDeEMRlFfLffEMoQQlzvvmzA09/g0royC1e9RZl0o1w24SkHS8rJZaUuX/Zio/BMO9c2/T3yWN/i+DXu8zsu0PdK54BoLUolhauioPRHtOIfpb7i5oF+HzXkShFfRv1GGlZWVlZWVkUU6UFyN26s4jxJHml8dHuO3xHuSe6B8S5Bmkg9qbNP1crK6rSI77yKHS7971zOIHOg9wGx4YBQ17CMrmPbn2NysFw2VF63UTwWmTilVuBG2pjDrcM1dV3NtmmkIz+QsCfpxM5uppDP7onlFYV4bs61LGNcT6JWHuKuPEOXLCJFOytZjEsc5+QdplkeDj3fazzSl1EpreiUNBrkOarlCaZkAZNyHRfz/zAWMJi3vWghL0k/uUNiZIB0kGaSIbfDrv3X+/AGLXvtfv0Btp+UAAAAeNpjYGBgYmBgYAZiESDJCKZZGNmAtAmDAgMLkMfAwAtkKTFYMdgzuDJ4MgQwhDCEM1QxrGLYzLCL0ZDJXEFSQVbBRaFAoUqhS2HOb5b//xkY4Lq0gbocGdwZfBmCgLoSgbo2MeyE6pIB6ypRqFeY+psBqIvx/9f/j7HAQyDIVMdY+fAtEF56zA4y/rEORxfYvcQCLgYxCIPJnMmCuYLJksmKuZIlg0mcJZIliiWaJYYlliWOJZ4lgSWRJYklCwBy20FjAHjajVdbb9zGFR5Se99VsDYC1wDVdogpiQCUgr4UkFUjIbTatS6NvdKuHVK2U3IvkpUmsdOL5bRRq7h1bUwfC7Tpb+jL0HlZ96l+yI/pr1C/M8NdXeAGJYbkzDlnzjlzbjMTbv7j67//7fmfn/3pj0+/Ov7D74++/N1vv3hy+Pg3v/7VLz9/9PCzTz/5xccHD/b3xqPhIE1+/tH9e3d34+jDO7f7ve3urZsf/Gxrc2P9RuedHzZr1UUrq9daojWuLS2yrFZHt760aKlSS5U1UN0KuAq3I3drJ2qvOa4bO8JVoSp4bXrTkRxOETFYYBbmgsVWT2xt70a8LRONBKR/bmTwyzNc3lN2qx+pToDRmfENPZ4N1y+gN6ZowRXrSjnK2JwHeOhklu4UW3+JsZJYqEEgXBGNQZtVWMPtJy30GtOexW+AI5802QDv8EMxsfLebqR4shevg5rZntKtN2E/EU9MP1F8yLkqeWLQjaSrrEQ4+XgngsWs1JGucHkcT05eLxC1cMHLZquZsF5sZ6H1orcbQZTiL/rRS9uyW8lqnP0IuGjCmQo11CYoAWnAacC2LHjmpV3R9M4kZOpYYwsaoMdDrELDDNGrkFlsOLENrGkE+SQIGBuYgsGEU+oCYBUDOzbU7+TUFWCahHnFbIspjTQPrATPhLViWAmrYcOet+ELAr0E5F8WY1WLfdOw5i0nA88dDZ5Yx1k1dCaa005OeQxKgh3PYNCcyM4wgjyz8NunK7i9G33TYOCvv6BYpWdpsZ3ZNwNxGtbbEbzXzqybQYLQpuGc1+YIaxX2IqJNHMQ8onttaZGii0di7Ig4e/tt+aidNZutLdlCICPWdIBlaclPAmlCjgJNNFcQpnPexlB0EpAIpA3aBkDDOzxRgyRAlzc7skNRkRI1u5LZc15mFTzrPfYe7FZqqJoYr6q6WJ1h3mfvG0yJMGWxqqwrxupt0eZXD+RQDBCBYTfad/biFLxVKFJVEKtOVmCryJerFpbUztjNAGvbQgzeCrp3kaRkDC7lGs/Cgp8OUxqvuch7maPE2lp8ZkabSxWmwwQU7VgTIxMBbIuUj2BlLBeW6wl0d3dpTn83ko2RGAlYOAxlimU7fBg7Mh5qi2M+VGNLi8XT6pQXJ5ty3hvu4YO0GCRiYACUnRdh+xcBe6A6CxObJE7/Lf2Xm6I9AgW96UjNIeJcPopNyLCurhv/k8g6Q8ThU81cNn86HVn5CAM0qfbPDx/Mhh16E1jtXRMrquBT5EWu+thRn8TBjCRVxwMueVOsCProyTfoTVQRneNhSsWpRLEHwCYAPBoglsGwk8hpxGFawZ9JUp8F51iipFp9iLY9Wo467vIk5kkCKLLHdbgq4s/3UgouKrtds54uaj9+qexhLqMEclQZO8BeOhYuqrWipDXWJx0L0I71IsUcKYVUFlT0OiAGe1+V/A36oT0KRDqGE0keT8d6bgfqausQN6ct3BgktqdtCcOhWgzoM5SIRnUf2Vb0LsnLkl+TqFr3UXAL/vBOgm2BN3mHa1eniGQywgaNYjAyhFWPCDFfN199GmT3y94pRLeHgSGuaK7QbCdS3SlJWTd0Pg+U/b1lIGnx1g7qR0E7ioxX9DZg3hBR5dBsrux+lLtHz9+gqc7UYWYaILrs0rboTvWtG32N0JJuDd2qnqp4cLQqQAeDLtNyToMAfSht5sxpdc0C0IconmP0QpJ8UPDGek1mO+RUPnFQSAW9zuTk313UyETQG8ckvqIF0QzNWhrGZK4SId9kilySaXVqG3oJZ8E13cpaZ8KZJRXPGz63HrTKLefmD8UMrfJ5npV53o0d9SAORmZWKa/gHBUVlXu4rU8bd5ENwi2jjmH5yCquegE2Eb2258aqm6Y6UFRaHcE6iKG8w64wxcS6RR+G1BLrysZw1hMvbWZVxDL9qmI5s60yqj0Vo+Z8A4VeDpOR2ahhZbbsXKejUUk7uqp9+5hKUz8qOoVYh4yvDoM8is33cTDDH1JOlqeWrBBOzpBFze7QxIaffx8HlTfOkpX/T1gl96aqahxVI7/y3aLmjIM2jbs2bcN509SJTcppKam0Zfffogxt+JcAvwzVrkHJa7mWsM2XUKVLoisaoodItzKpY9zm1YFogva1Ce06kE1o89oxVGiTkxOtt6E2RoDeNc/EeY7OZ5voPAxi9Dr0JiDp0JtnUj3P0saFqp+zNz6tnkeKGTPa6MWMI40yq4EzcMEpQqLPmzDXiranD1UxliuZVfZzgiIR2N6KlPVp/afy/4qxkOnDJYvlRYA6gj/g6/k3YyoXofManHt5fvYnYJ4OtZaqt+j8QntTlQLgXfj36Nu85ujjxBnDaBCl4lnoVbJ9eVoSHgbTuVO77emUzudegPajI0DJUt/STqIs/Iu+S69DptPSKMYfBvlB94i8+1SzexpwfoBzVsvCaQsb5QFtVZyoK74uchIHnoM01XVIX2Ou4iy1Q6dj3ABEk1vX2XVzGRL5PQN7QMGLrjvXYtwrJif/WYhNqbKxyePtS86bl4CS/DIuGuqZNm+OExqGXbzk51S0gmdITkNH2jdsudWDEehGVlt2anTLm16wvg6+C81pPqrUhD0QT1yyxYR9JL7AcaElFOf3UBSx1U/YBwuxlNhSpaDb1J3IfAlpTdiPF+h8QGeZGf33F3BXOwtoLFDgpZOTfy7QxelU7lczuYeQSz05FTxh+28USyFn3TWBh6bXMmHYjYVRpODnsuU9uYvrIpA/IPG5PjR+ayHWXKDQX0mh/wK/JnnXAAB42m2NS1MTQRSFeyZDeIgkYhHy5EAgkDgQMgMmURFHEF9RhxBa00kcfMc3StQq3MDGKjZQVPEzZuHgirX7lD8lP+GagJRYZXXde75zbvdtg77OrPN18SVr4nOW8Clro5auYy1N+Ji28SFDWD1PeD9l4d0U4e20jTfThNc64VWqipcpQjW1hhepBTzXCM+0Op5qJp5MWng8SXiUNLGStGElCQ+TaVQmCOVxC6VxghivoqhaeKDu4b5K4OcIywkLhYSNpQQhH9/EYpxgNvXeGOHuKOFOjJCLbeJ2zMCtEcLNYcKNqI3rUcJC1MK1oT3MDxHmUMdVEAzYuDJImB2s4vIAYSZCuBRew8Uw4ULYRMb4mbYwPWVCS6lIxE3E+0KBylhoAqPNL2I9wUBlJKhhOABEA4QhVDHY3Iqw31cZ8IcR6SeEfYSQHkDZn/VlysEW9beoLzDro9JZrZef0by8V3jFab2bt+kK7xaK8CgbSkNxeaiHn9K7eLvu5tIK4z2iS7jFL3fDLTOxyjbYd9ZgipdJnXoHd+ky7xCy8MgbckN2eZnLMNqkA2nXWVZzB+20lHM6F8uOtOXECq1u5EuOe8thvFQu7kvSjvi2vc0iczlnt1D84WJNFPuyPJ8v7iuuHTFXYypTVbXW1ENsGVX9kx516cRhLXtYx7O/4dFT9Sg9af+TSMfwz62m8f8GiPisZgB42iWNS2oCURBFjzE6MNNOr0WyAvciDpzpgwTxG/yTqGgaOuJfIxoIuABHrkXFJXR7u0NRry63Xp0bt3iKHbCDfkxhgX9WX4Pp2b4n/1n6AqzYMFAtKKp+pLJ802Et50SGOl+kaeNgmNGKvFCWM5F/o0IuktJr5Lji/IXXFbqMxJiJ8au7BduQZMT/pwXzQ5uxdoapUveUaDIUPUuBmvId5rxSpUE/1Dvl5XjjnU9l5vUr2PXEW8aPURNLYPnJBze6vAO/cUkqAHjalXsHXFRX9v+795VpMEwfOgwDDIjShmqhCQgIAgIKSrFgQwUdFLArig1siBiNmthAMbagaIyJLW2TGM2muokpq8kma5JNtuS/P2Wev3PfzMCYZH+bvx+B9+68d8+5p3zPOfeeoTC1ge7Cx9k+iqZElKKPRasZGluosGjPm9GRUam0kTbADxoRPCcIBwTNCWL7rD9iBfmhEDWL+poJYa5SMkp+TiqRsBwVYTYrzfCeQWtQGpWGWIPSjNvQPr56E1+N9m2idRv5UnRsI+qBt4v4f6Ol1A+UlHLpZVcjiooAopFRM/RyLDIm4Xg031UVn2pYrg0xSH/QZ3d1ZxecPZlFwZvj0ac4DS8AnsVnhfcio4piDdrx6Ef0aUcHeaLz8X20jvoWOJP20hIZWVBkVGNMnDlap9VwxoDgzvQoc2amOSp9duaIEZkZycnkLS1F4TuCLGTnQApITCWHwWKQEeE71i+OYAPb9zAHPsfUrMffMWHsTUpB+VOKCz6urEXLuhIqhE6qBnOEBo6NURGKKlaj0pmj41SxMTjYGMBhJixu0cU1hz+YU/X+qaMfzu6/l9S6cGFrctLm+vrNo/Dd5/lvrs94HhX+8FdUeL6XP/3d2/yPG9Yjxc0/ILdNm/ifgNMXgNNbwIkrpU2RyqRSzoWxUC7AQFh0dAQoYKpRGRMXF89xIpEJmfGtQ4im/eJCuieits2My4iSMUH+wwzrF6IomGsGRTFG9i3Kh9KnyKQq1uKFvb0RmSxaaTaTBU01xKIkWA1hXmRKwrAmIkZOhLQGxtifhjbM3zVuZ9OcQyVlwzftL9vwytzyrjr+On7QirbUPtddvXxtVtqCqNyhlaeaFr1+Yz5/Q0SkXQ4y9AS64ZRfihvLeHt7ebkEDmUtahe7JJWJEWZVYiIRKNDS2miCXE2xOiJO4CfYaIyFqzgba8BbHJE3/X3uxvJTpxv/dWXRq5Mmf1j9xvPTX2hu39nYNbFj1bjVCxKKC75u/+ILZuq07ZNVYt259lWv1AWF7RtmfmZz1eL4rZmrJtYt8U8IsiRNehs0PRSkM499GaxUR/jkdGDnCGGViLFgm8AJm2D1xOyNgtEjuDMoY8CEjURGzLxPDllH4YsnP+HXYoZGYnWUBz8KFfEnUVEb/Xl/GPosviwvMyCkzGhdA3JZB3LxAd0aKGOK0tPDQ6fzoyixrxdjcRM7SQaICK4W/Uu5xDkUpQYvpOPisHnXp0ua/9ljeWV09u1pdd0VvdeSOiKLE/BH1gtBwU30yhlXN3XeWRwScmBozJgdte3PaFzi8amn+DFiJax/EXATCVoKoKLI+lXK0FCdjjP6ulpcOdbGjQq4EdZfFJNEg/z12mDBzEXmQVMxBoRjFO1QlFbjixcFlT5175lhswOCqiIvfVApkvlN2TR59ZU5C25tm3uuJQd9t/FI+87qjvGmgqV44br+O0cqJNJtri6H+AcnowsjZ7+2ZfenjeMP/cR3nzqz/VjRytS0jYsyQXoVoK+hID2OUqdIWIzpAccg0pqKAJO0CAXg0v579C3rc6zvU6sfvgkeTzw6FNbpB/Y4kvJMkYe5i+MYyqhwtURQ9oUq9YmDAhf5Yrvcg2OJr4Vj8ofWOEzTZJJjFABL1en0gvPgLDC0vOb8yt2ljR9uf/rOwglbi7OXjFn46vUDzz7VldtWFVi+Jh2NbOjMXjkutyF9F/tWwdMLy1qmm8LmtVcv651ScXrZjF3zgkJmbppc93Tho+4FO3Y0ZNeVBroGVzTQaxfW5M4Z6++fV5NTs4ASEOoBEzSoN6XKrjcW9OZkRTa71cjpQftRxRvl2LEsc7SvfRU2ywrHTFBQ2VNfPRNWawyqjnzxw0rOxXfq5vJVL82pv71l3rmWbF7VcnRrx8xdhaA4ekxL/5+OVMik213dDiLtycjCqNmvte2+2zT+8I+o9NTpHcfGr0xL21g/hnAsYDYzDTBbD5iqdRNZ7Mj9S+xW/haO/xLP6ctZI0ZkpSclwcx+j+/TIwXdhhGM8/MzGkNlFhc1bZeDOQJkIChxEOXi7DQ4kRxrtbQTSeTvO3b0uMkh65dO3ztm+PirDdfeH1k7Ni3T82xaTFRGRlRMGuqMKaivTkidXJ46uy7auD4s7kp3xdr5oxJKypIM/B8HIg6m4B/ryl6G2KuivFJcXWkVWCyLLSJaLPAmqAiMbioJw8iMEB2Owa5ENFNxztrX+xweuQcn8HNOcF7eEqleJz6FbvOR7OWH6XgWuqkaX+oVWpjhzpvBvt8Av7gMfgF0qCBiERKxWu3tTfmoxBYvCg96soC4RQZ/Rli81m7lBrXB5r1GpdJgx9430AGkQprU5ZOndBSvuL+Pl/Qg9ys7T1/pR5E3DmUf3sj2HXm1ZEOpUupWsL1uw6UqevTKJStqrdusd/c0FzUkg7euAK97S9CM4gLlQVskCslAFA0AwdsCZ7yW+FmgEE8DCcCIgoPpxCXXNmTVf/XctJPjC84s+Zz/YFdFL2KP171TlJ7ZzcYW7f+s9SL/U4fBo8PX5wU0/usupH5j/tDQ7f4RIHeQBlsI0pBSGqCs4LBFyYqd4jdjNMAyGZWIRGyj0uwPj5/jT/yDr0cvfI7STveutV741y0UjiLwt/+PP9/N9h3mr/30Kizo0Xw0hEQ3oED/DBRklEeKCyeRIMAiixSJB12PxFUlSZSEH/rn/j/S4dbluMp6EK9j+zp5U4f1HmWTEZsAMjKQmQzAuMaVtnizEueZUg3KARE5JEQg2CFAmD8RPa7/R+d9/vVDvajoh6WfVKYW3pjd+3hDw8NXp28dzp/AvHWEKbgPFX5zD41/cVhohzG6g//7Cxf4nzr1CnTVvibW27EmMU2zMhAcYp9cE0RAiIJm+G1mvXusVE8PTfXgs9Z8SB134Dr7PMgi5Fku5xGYHpkAEq16eOuNHpJj2Z7hauAZPeWd4iZz0SJGLJdii14hFsgRYyVoPBUZwUIJQfAOs9KW9hgRPZbXihmOOdCPbonQhw+PMRwt5t1YeWhDa1Z/Ndv3KIW5+jCHPpa6dnHYw3/a15YM9NQEIbCLRC2DpUnEDr8gpIxOtADtYX3Jr/TfE9Ni9sAN2lOEOfZZ5u2oFVuy+y8CgQTjml0pdD7xcqLBy5AtKm3Zopy26FjJL7PFYLvumMF0UYGJDtnLE44/PNpj7S7qQMPu3UGhex4tqvnkeM+d2d8/6vl0Lr57nH/w+rx5byDd8S/Q+MuX+NNfXeJ/7OhAikvICyW38/+gbBbPzIT1uUAeAyt0k0hkchdskYkHchhghTg9YD9JY1hYpi2XwJkwDTtq491nn+9Bta880/Zi5SW27+47Fd2rsq3X2L4d1udGbljQvs1B5R2g4ka5Uz4pcrFK5eIiV7qB5cvFzkmdUxiF7NowQI+QKzr3YFHxxjy04zV+L3+7B6356Jve471sX1nflkVPT/G01uFp1gNs307rrfatu5YTe5oDKILAQyLAVhQKSjM0xINjAn1oiwtjF7NgK6n2cO2UJwWbwmlbmHO4jC1g+2IGrflmf1HH8oixHzfUPpWftmddxdYpUY3vbVr8elFs/tnKyjXpqdsa1pyrRC3NF6YofHWH/WJH1I0bO6MowpBfva5kcXfZ0KB2w9D46oy8mflhEXN2E05VIJ8ikI+IZCcimmZIlTGYnQglk9aAN53gY5hUPo717+yEt3wpSpQBb4VCjJCL9YG0W6ivAluwm12m9sQEJBlOm+Q0EalZ7Uvrk+h48ApygePVogx+yQn+M1c9wAeWKfWu/Ncn+OVnH7holXKOVaj1rkh0Gqnk7mo3TqTxUjwgjkh/PKQkb4Sb2/DcCUP7Q9m+/rnhZcUFwaaS0knD6Nb+2ojyifnGqHkNyXQHaL/y8Xf0W8wkqCRCIHdViYKCZL5qNSWTWRipRU+JBG7DbOmiPXcFdzINpBuBQfGD4ReJOHvaEYuzX3l5ib84vHptVfXTZYhB0peW1k3Yl2nOuYqyum8es1S2X2Imnblm1R8aWRiauXX+kTNi8eitluiAlcFx1usiccO8ykmHDgGHp8FS6jkN+EAgFZSi0VEWrdSiUvv5ucksLKPXi0UDZQ/5Rao/pYYTmYmFqJT2NNsoMioRsRStI9lDJSIsGdaz7p1/LXi7tbl7mGtAE/q6sW3U5r49e3ZzGn7Z6JXGnJn8Pf4vL/DNUzN3chrr5YoXt0luffLF7fc/BA1bQHLtTDlITnHBDZjQUwOZT8ZAJvaEidrDIp7Z8eeVLX/dNX5PVHT02kTL7rHZO+ZPbEuM36BZ+vDl161LDR6tGv9pL7e2XJ4e5NHh7Uu8FKgxsSAFvU0KSqlFQVlkUj8/TmRRa9zdbcSdpZARgJUKFUnm9WZgB9QnqM0Eq7dpDFjCsbf/8e93JjZX+rsw4q71HiK/qrXJZ9pbL+x5arcGeSN3gBFDeF6U37wAdOF/vtsXVRCx+Y1Xfd/94sFbb35q50oNMtBDNgDxxYvjKIlCZnG3242QnNhxQ2vQDeYFRDyqOD1YjSEc45K2N2qsMvrS8dnPTig6XHfgQXPjnR0tB9xwOhrRxJQv/3zXrGtvBge1BwWseXj+LKLbNp7aN21Xkc3LaDnnB8gFXsZBkafnoBZFFloqOCiRRaIQaQEeY+OfVAlwhHfzf+u6fn38vgXJc0LCAkqGVk1GSvq1/uH0awXx2ZtPjtfJ18rUy9YWABnKj9cwEUwlIFYyNZYalqILcElJ8ecSE0NDKU+9PlMtskRSbg7vNttA8zUAT8JBALGH+ODB33GCYgxakc6WoprsJiKkrEyQHeqMdtNRO8owuEZffvzXtYvCRo3OmDB32qV1PiPiNKjpTd+Qz66HR0aZTTkx13qv8B/z32/sLRu5qPjlnNoRnX2NTUsbLcuW85qDO2a1u2sKYkZOHmLsrmvoLmUl3FwPU+3oI9fEXmlh/sHKzu1915vjZ41JG60PnzS6rIKe11S/bNmqpQuaQN6nAQtTwQo9ibw9KYubh9TCsGq1ZNAHB/zPXkiS+G7zALhCJQwrC5izfuy6s2VHVqxZuiO5C1wtIqQwYHh+aPGZNmscvrJpY8W5ZusNoIKpZwGAZ7N/Bum7gZcxUpqzYEG175AoDBOqHRk+iBSVdJWEjhgRGpaYyGQ9ushkob2xCfGQWyTEggc93s5rhLkUlDdBco2njLOI7Aoj0xUN7lKA9gA31E4FRJg519svJSS9uCtlnVtimI0Mr3GTbpDKcquZ/3kkq96WK5qaECtQtEsqENagovxT1CqQlBxWLuakrq7gulLOFj8gxDnBFQF+CAMiIqdiKMW1hd5o3g1+DLrzBr+i5Sin6f84pH6o50w/tI4fam3DoqU8wUWBFpoAVyQ3A59EUltuNpVkPRO6ux3PcNfBU01USIre2ycwiFGrDRLwU4PI4slZ5KyH1JajCXFNqR+Aepv2bBcDejTrberVA9tsyfmLR+oXPrP9qHlG3vx1IwBGJIbq5ZkrjgdL4i4z5S+9a43Gr7W0XOy1Po1fK2sYMensGutlJuvpxHEhFVVVFZTDroA7LbErN87CygHilRIJ9aRd/YIhgQvcd+MNMKW+DkLXOG89U37lPZsZvfOK9TqTdQAsy45UU4CCLZ/zlYsgn5MN5nMknNl2A4jRsprBbANoMVMy173YUHuhJXvpvf2dX67ofzmzvd6yMzOzfdGJZ3Dwhvfb8/La399wztqy3tq77npNzfV1a6/M/jOJXbyOqQeq7hBdAbVVnEUpt8hcAgJEMotW4+FB/Tp2DcQsCFo29xGWqSd7ZdpBvvDzN/+54K3NE9dV+rnQku5NOrF/eUuSpTUFj9rSOHPj6N1MOf81/9WLfHP4uHBTbSifxEUfii6Kais9vc6/9Wp17aurr38FHC4EDmOAQ0d0lVu0AKEqiK4i8GyIrrJfR1fAMCNhESvtgGqONysR8BU/AFL0VjD38J71f/jngpub1nZFiD3W8R6L2lLx9t69nZ28Dn1omhmUOxNCjOcL/NpZOfv/5x08ZeKZtcb3P3nwhz98brcJOliwCY8UV7AJwSREokGR2SzChuZyPGgQBw1Z3lqvNJ+0xaXR3ZtVooApq5hyEbdXJI6d3lpiPcdkvTlqxkiyFw4RfBFQGEL2juQqk45h/D1EFhkj+3UG6rSBaRIMxSmQ2LJPetGcGxvqjyWPvjR162pzU82cPUVfXph+cmxC+t6C+mWJK2fN6ixEQ+dsywo07DHElecPy0g1heRbJrfuMhlafEJy08xpw03BhfVk7f6Pv8Mn2ExbRi5XuWq1CjcwHkpk5+wm5GIkI5/hFFBJhIs3a0llCoFdGTrBy2dW1MStJfv2p1WjVP5K1SK5dI2ralT7Gry5MPUHvtm6bNZMoHUYPCOByYIYDr6nd+UsNKNSgdptMOLYT051SvoIPNrsUMkkbHSXBMzbkNt8puzY8lVLd6QQ6N2bOM5UfGYzfseatGlDeW8zTgU68I9+DHSE/W8RR7kgWJCNhq1WgwRYJyBKvBqA8Fl+yvM/ecRIRS4J+p+e56uYLOuc9CPR0UdH492PLsJ87hTmvJgc0B7wrQ3gaHmoD5jJELnUHoMF9c2gIb82QoJNCwk2BguhYX7bFSaUmLAbrnq1Gyti5Gqd/O0X+T8+d0Dho2XFnJtaJ3uz94abjzsrZnQ+imeP8+9ivDI0PztZr0/OKQy1tgBXh0cunhXskZmfb8TLrOsjZ08NDqhuSsIVwCRwaQJkk8CqZaQmlnAUzSCxWCa1sGT1QoZiszKC/QL8w/9zfMvLyID8L/MtaPvL/E3+rcs4Cuv5SajL+q31FrrCE3liXs1gmNmHWC/n4+3KUO5KN4sLxTlZb5FtpTaZCupzVFLx8fj5v2sDvcUieYzvV728MXjG9pkRWZ665ICkyWnuI2Fl6xJmVQ6NPlyClz3Sz+gslIlaWHHEpKS9ZF0kJaoD6hKS94kYhoXILBYLNgMmY6+NDLG2vVsDXdf/JS6z3sTfWU/jylq6tHlZ/zlAn3RajWvZ1yEimyg/WEVgoMqHYlnJVR0lbPR5vh0dAQlUtFPl4bR961R5qAcrDzS7ed1kvcmSl1Jlztw+f0FJUvys8LCY5venLZ+UFDu7gn29tpFPmhiWOHTS6PTyaIaJyEjwca/yNPC7GSZleGzUdJJZRtPFuJ57DzId1QUMQN0kVTZSyeb7NlYMsb+57Sgy4Hrrle/HlxrGpY2aFTt6ZNuE5o74uXk9aC9dPPubgpnjI9LGRISWRY9csyDdsij7CJFkEJ2BtwAlUim6cCIfH09PjWuTkQJy0fejB85TBBL2E5Un8Mh2nuJUhBVtay9LKqw68fzYtaPSNyfNm9U4r7Fx9tSSlJS6+PSkNu69ldOKa9ScYk5RY4en7xL/wIljczNqxo9OTQkzlg2LIzzl0sXoS+4a+KoqRSKTgoJxkyswdF+wVaXTSVUQ+nIDprE2xmd+GpJx1/p34rjA5FE+6iHqvEpy5EWNBh2/xL5BuYDHKvoUNK2TCLoVDr1SHcmbPewOrAS/dHJn6+mejqlbxlkfl8+cWVE+c0YlU3fkYu/xrt7CvbVLVqxY0rSU5KSe9DWUKuxwyc8jdrWM7It63iR82k4loaCOdlMlpBmWuvl568Vsny67uys7sXn9yjjgzou+hs8Ku4paSp8iVSoUHLNaqsV267Opm8xjImdDjgt8VhsaID3rpkocHfAzuTzjoopPC2D78npPjdGRc8+BC6ABHOIzAg2yjyNFLi5KdrVU56Bhq6sdR6hGB9f4oMD1Cu2QAOlVuTIxzdDk5uelF8ECcrqPZuc+f2aMcGFbCeLXgbDX2E9CscoCdAdOQtf079hK19pPQqFyxbn4FeavlAZ8V0rSLDlDKRTkUDZCIbBj/s1cC0zrxqrmuYXFDVPmTVRwAUuZv9av4otR1/jxyxv4Y7i9KiYeqGrBc85zr8Nq1RC9XDmZTCJhEKKb3ESCBzmdgxm1xlj72RspjMCgaHx+9Va+Fu1qXc3/naZlo/RnGcPNm9NwuvXtW0NrozwqA/jHxEKT6DTcChbqS3DDx9vbw4OGjN2lCfva3NSJitYgihvM5J0cRzhww9P4dWrPUYGbzj13ZHRbeMLm+KoF82fE5fqNNHDXar5lxVtXb93v7bnaEDxhUmGZQhyMjhH6w2GV7UCfE07gEddEE/cQCBbZQO8wmsrH4VL+ADz5sL6y/yfQTAz4egd3m/IAvDODLbiYPDVcOGtwaQqx+7t+0Ncdrm4DO+GPmuyv29k3qYXUQy+kg2jGwoMTUoumHtswddOYITnhaRlHiyNTDRMmlJVMLkLpeSUpqePyudvza3Or/QMWFC/cNKJ2bOKEFH3IpHHzFvNeWnNq6Mi83FEjC73Q+qSEhCwP9zHDE8g5TCidjg9wfxROeOTnXagmFWcTsKOotQnW5FygTtu/r/Pw/mc6u8onTCifVFJMp3/7+ScPvvnsTz80HT3Rc/Toc8eP2mc+yL0LGhwKdijzc5G5uZl0TaJB4LPbof1s0r6loxs8wUvC6sGdFSKEz/wy3fVjguvWDOfEPgtLlnSO3VxRsXOCaWqPfkRZVNiEpILppdy7Ys4ilk3YWT505La1lZtySk6tnfXijmI+b2iGKXZa0tQpBeXAnRG428d9ANE1jOCyRhsY6O6ukDT5DrLn8BOdsAHrFFmF5JjIRu90ChccjErKOyaaqo41G7P0urSoBSsTWal3TVHz7u7W3Ori0uFl0UNKuA+KTqyf9VJHiZhbJHGZ3Fkaktre0nKstrK8cGpYhmnUlITHj8muB3uF82OCqWxIqkRUNj5LUbZxxsNpPNdpXOQ0nj84zr05MG6yzUPeY6cNfH7xNz7PJ5+DD0wExCkUkDckRS1hGLGYZTlskYLfyjAmrRiCC9rSAZszQkoQrzSBe4iUelzIc8eOoYfHjk03MseCpk8PelRqtGf+qARyC6Ge5Z6sZ0u6uuATJFTz5BkFJe9zKuR/o4x3Lt1/WbELO2u8homFKiAAPNKYovYcMsRHZlHJ3CyQ0tBGo6PesG8n2SySFDxP1gWxg0WRQqUPsGcjkCQQzeO4hSdHyHQtsz861vRKXt6ths7DLBLHn1z8/t9++H7ahsy9uyYuzwtK38aUl5R0Pjq09925gca9IeE9HZE+k3WlE1EIckEiFNs289rm259ETm2fGrXzxTJK2IMcgV/BX4JvuqfIWEapFC/Xr3DVLQPJf09SFYJGA5uhTwL6ZzQtMjRlr14LgN5YNQ9/yX/rEakxx1tW2iB9xWL+GN1lp3EWaKjAS+X2bQzJctUKV6WNjJBmOrYw4kkOS4u0RuVdBjHyGPV3q/g/I3Nz/4S5QMHLPcNLMUr9Lf8XfgOKz/7BMT/1GcxPU9JevALBpN9HRk0EXX82b96rjieYGegOFQwVqtLbS6Xyl1CUv7/HclYud18mWNn30RF2W/vNjYvf2regGxua5o7Nnl0xd2zOmAnBJKRpUwvDC2o9OOMydMeygi9EPQUFdXP57eRvfE0efwS3VwSEeyQkJiYMSB/4InFUJmxXUG7AkyCW6IjfH0fRnd+KoxZei+/D7FqwTGOKQirx8eHUKp2OohTL5RwQeee+jYjTqm0RbnDfIE7YYx3c877WcuDZ9SXzfUWIm1cmZ/1qxtRV4fLF06dPQ3d6jh8/NXKIPs0DAu/FacNSixsbNCtadixatJmsdfTjCJwM3ISCpbm6UspgqLj83JdL6WVCNCBGkKH5fYUyTn5q7dj5oWFLkyqKDPnpGdPj2htTF0QFDquOySkIGj86bVqssnKaTl2u8Y+P9Ao16d0j0+OLJrlr8pXu4Sa/EKNeF5Uh9H49jkCX8QywfsgzZBqN0lUuVyiXUyLC0z9vmh2gkzFQJTuKZDMYKASqUq94lXq0f0njjJlhqbdvj1ol5vIgNCxC6yNN254ax69IGkVwMPTxj/gAvRKyk0aK6n8ORgA40Jf0fE5ELbOPRAOU1NOrYGSRfSTo8U94izCy2D5CetXO0/WcCMfbR5Ie/4BbyTw4wT5CaB2kVwCtJvvIcHirXXgm0T4SAzN30MthZLh9xAhv7aPXwFtLyAhYTz1U9fHC+SU5p/eW/2a3m1O7GzkpUCkdzW7xpNlt2fnG4VXvne76YHb/vR3Hj7c/0es24xpy732ACoRmNyhRb6MIFONodgPdmIHrbEe3G2k0lDEWV+duN+dmNyXqwjTtFx/SNRG1tj7R7PYwh8yWDxHMxdHvJlGyFk/k5UU597vV/+d2N22+rdmtseZwcdnwjQcmrX+lpvzogv+z2e0pIb6BDLVAdRixL4YmlZksMIxVyVzBvpLNKqdet1+3uv26183R6vZN9yanTreW7nHTLzXvsLW6NZwscnS67Tzr5dzoltVSPtDplpFgSZr0FoldkSCXBUKnm1bItSHwShSQbDMMlFvJyYkRqkR7n9tUe5MbGD5tO3AnwsH/tI7ELzz3yScHEUOLdSkefIG9wa2TP4m+RZ9lLyoPCqk2WncSeawEeeiFLjdDiptzl5ubeFAiv7/HbVjnp03N/+ipH+hxu5rcEVGSgD+29gUGLfmPPW5ZIqXdviPsvVKQnzlapVxdOXaAFeXv7W8zBdv62+qDSnffeyZ8VkBQZeQLH1aJXOz9bQtvbZ17viUbfbfhSHs76W/Lf6K/7SD/4NSv+tu6ESpa5ehwU1IU/YXQ4abo41yEFjchbCWD4dqqhQ9/1d22FFY4XOiziaSSSK0QEip2j2ITFKw/eFVydLJZAN0ne9nMT3a6mRxH5iahcNCpHT5CbnDl0x8vLNlaktM0ZuGN5atfqc1bnV/RWdrwYcfMrTm5rVMCy9eMztyyMKcxo2P54s6cFZonu9me7HRrSWvId3S2jctZnIY/8sudO7ZmgdDjBvqaCasx/lpfrCvn+oS+fldfm97R12Z07mv7oMrR1za7/vaWuaSvTb3+6LadMzsdfW13jpZLZdtIX5vmlK2v7alPbX1tJ89s70KFK4TGNoLCeDg+wL5hQ3z+Z4L4OAd9yV6wIb4wEo1zcD37BxviCyNBeATeIowsto9o4Znz7Es2xBdGknACbiXzEMQXRgitg+zrNsQXRobDW+3CM4n2kRiYuYN9zYb4wogR3trHvmVDfP5nkPACkPAoppJyo7wA8XVikUXxxIk0dshQq8DO5RouOvRRzYI/PbP0/JKR//rHwb37n9m/f59mB8LHT/BbCnffXslb+dfb/vThex999N7tLwgODAHomQmUXCnVBaGRmbNQVERYtKMhwrmNeeYxzGJ1cujt8ehMG94bN2uyUZPgs2chGk5mKgG/+DfM5ANRQiJTiWx9zJSQ1jzRxeyEnzb7ZvUG+t/9FWj33NXDExcWT3yuqHTW52uXnZ2Stbma/wjjpzcgQ+6s6ekpk6PSMuon5o3bXl3RtizzYw6ojuD30m8xVTZcZxmC6y6BYSKL2gUoO3XU/c4eZgeuH0hbXdFzaNW3z66+WJBzY+7JS1POrVzdPP3o9N0La/aW5k640/zi95gvbyvXcprjezdcnTXMtCs4cf/WsoVxbXFLqusah4+0jMm6RHA9nO9iZoNcCK77psiVChFnsW2kYCSlkm+a7WUViGjGEw3MDmBnZt8/bM3DJ07c55dghhYpRg7ja438WrSilr7Zn4suJs+bk+A3Jc36EshjCb+H0UIt9Utc5yxu4gGJ/H5cD2u/u2zdv3rqr2ZWvjTN0jX5ynMpbel58fhz6wVTcj1WVV3esvfW7KEheyJiMtpqdj2l1oTjvg4+3UUOK28AK45j3wFeIknHo0IZEqLVsgE+rhYX9te9yypIcH8PuOsB3Bsmn/z3/ojyYaGV8U9/ulQiG1K3fuymqzNqb+1ceWnZKPTdtgO7tkzcXYGGFDbi+Z+izA/nIJm01UW2if/uj0ml4XP/sGXX3aVTTv6V33X+xM4uhAtWZ43eZCHobuBP0t+D/AR0J+DO2RKTiIG9oL/htP4f6betF/mTrKS95uGtJ7qXI6hRZA9/qLs4nqECFa6WyP+/7uXBzqhftS+vvvHb7cuZW2tmbB2bvWfJYP9yTkPmf+1fBmAnOF9bMcypgdkG9KC7afxeJgis1h9WBBivNJlAdQZvEahOMCPlAMZjZwNygPx/wPig0hP9RxKqw8LmhB+4v0YqNs1tK3/98wW3ty9+YU06r9i+f/fWiZ3lpvwl6M4d/rU3p7lI21zla5Hi3dGThn37x52fLC06/BOafOHZ3YfQmJUF6Rvq0ii79Mm3QWio3gKJ9ClEY0ZigNzSQ+LqfP5nQnr1f/t2CPKtwadrKv+Pr4igSXPxqRr+/f/6RRHA9iySdzKVDMekf0zudwMkvCfcZ8wn91WQ9WHhPlNK7scCnn3CVMH9GAW5FwF6pAqfZ90h91P4PXQ/kwX32X8h98Uwv4Z9B+5zPiP3afxJRi58PtZA7nPhczn7FtznfkXuM0GvEmG+vPtCPcR/jQ/gRbbo+OgQeYP/GX2Jp9uiozASzf+M6/FiW3QURoL4v+Atwshi+4gWnjmP59iiozCSxN/HrWQeEh2FEULrIK63RUdhZDi81S48k2gfiYGZO7DFFh2FESO8tQ832qLjo0Pgo1l4O8SsFygZpeoTsQwjpUiYcXwJJBbwPFYoC7Uo6O7d6rt38fZ71X/+c/U9mz488EyUxomY2VBdbfpfRT0kL3jaY2BAAnIY0JYhiiGboY1hNsNtRkZGW8YJjCeZBJgymFqY3jC7MhfB4X4g/MJiz1LNsoblIstFVjFWK1YfKGxh3cT6hU0dCJPYtrNdAkF2NSywnP0w+y8OV45Wjt2ctpylnLM5L3FxcElxZXLN4rrKrcZdzL2E+yOPOk80TzPPNV5mXifeVLxwExp8zmeIBMP52kfhKByFKHAZGN7g58YBFfj9KYRN/If47wqYjcJROCAwWWCTIANByCMoIagiaCLoggUWkASbBJdjQiFWFGgulC5UIXRE6LOwlXCL8I4hDA8KnxK+LHxH+KnwO+HvIgwinCJCIkEilSJbRFlFbUSbRG+KfhaLEtsotkvssNgZsati98Sei30Q+ynOJM4t7iCeKr5A/KOEhkSexAmJx5I+koskP0j+kGKQ4pASkJKQUpDSkDKQspBykPKUCpKKlkqRypUqk6qX6pCaKDULCe4AwoOYEACR4R+gAAB42o1Uy24TQRCssRdCQvAhipCwAK1yQAGBEx7KgSDES0GRDIaAkrMdLxsH2xt510T+Dz6BI1/BF3DgCzhz4guoqW3HXscHtJqd2nZXd013jwFcdRWU4YJFAN+5cuywgluGS6jgl+EytuiV4wBr+G34AqouMHwRIX4YXsA3d9PwJdxxY/si1t0fw0t4UVo1fBlPS/uGl/Gk9NXwFbdW+mm4gkflv4avoRqYTgcsB88MOywFdcPBRL+r0sfiu+vELcM36L+Fl0hwghEG6CDGETKe5AE2tUJ8pCXi3qBPhD7RBzS5p0TvyElwTPuhWM8x5H5E20C/rytaRmaKx9jgEzOH9xiihRpZCXqyJnxidBnpE1GfPintieVMLeNtPCRrU882XlNTg+/tM21jZfewx++YWbq0DOZqL3rs88tr7ih7OJVnHrejd5MrI6uJNj16ivOZtoRnCKlrcqZQzDZ37zXi3pJ1IA0+Wqb8kXw6ynYoS0b//PuYWgfybfPt651rTan0jVBC20hqQ+wqUyxurO8+OfM8X/GdqvN9dTsir1ew5qpa0n2e3y7wM+PXzjqf9/1UT63Q6en+R/TdsMgJ0Xx2byb7JIKv4FCVSTSxeYd2bJZ873xXMkZpqs7jHnZVy3zG8nMO1Slf+1CTGom9i3rhDkwi1wsR7tIyO0v3qdOvcEpZMe9kor6o334mWzY5p3Zj8nnb4R17L5yxNuG5+5Uyqp+SE92gmlR0ufsbGfP3BiPUZ6r7f5zZO7anynt8QPv4n+OAqC29b8X3Hl1WL9POM/8DsovcQQB42mNgZgCD/3MYjBiwAAAqgwHRAAABAAMACAAKAA0AB///AA942o1bC3SOV7re3+X/o6kadQmNNP8l//1+CcXR1DFYqkaNiTRjuR80TdUl0hQ16qQYVRPqpBlVS41RTJYxqMkYo2osS1UdJzVqGYMaNaqKYlSNw5/z7ufbe6eNjjnN+l5Pnm/vd7977/ey90eZxhhzsw4sm5msO+vNBrChTH9ubMWzbOhzzz73LBvObH37Dypmxf8xs2ISK366YsKzrLhswrgKVjxpbOVkVkz9GNOorw1/9mJ21pb+7E2/WagP42PoeMv/1JnBCvFbtRFhNr3aLGGa1prFmK6dID0aW8z7aIXAa4HL2UHGmpqEFp1pxiKjhrDNVeda7ap3bXPtYaarwjXDNcc1j1qYelezjfk9sy21NY1Ko5Ixo8qoYpqpmQ8w3XzQ7MC+R+9s2o+0YjKqq96V6WhnoJ1J7bw0I421lZrMjmaO2cnsbD5k5ppdzDzzYdNpuqmVzuyWFvTX0d/AOCbGedDMN/NZR9be5XGFXAlXN1cvVx/XANdgV7FruGuMa6JrkrTctci1lPS1uodV+cxG4zpZAY3tZh7TSxZ4aZ2Zqyc9tOqu/vQMomcoPaX0lItnFD3jBZ5KTxU9s+mppmchy2nRa9c3etS06FXzrZ7W77X0rKBnNT3r6NlIz1Z6tjMfY85r9NxkmnMV/ZkRWslvXNn0kC+4uP3cgjzxu5ueAD0x8bs1N825lp56ejbfNU/N2UDPTnoOiWcPPfsFPkLPccxIc56m5xw9F1mIrKG5OjlL1jjJKucBemiuTpqrk+bjpPk6aa7OavE7zddJ83XWit9pvs511D+bHvJ2J83CSXN30tyd2+nZRVwePW56CsUToCcmcE96aNece5npbCTcnxnOo/TnIKY7TxB3hjBFJEsyD3uUPL4vG8ly2ST6KWSz6acrq2Y/Y93YMracImUF284eZzvYKVbGTtPPz9gZ+qlhZ+lnCTvHPmdL2Rf0U8su0c/r7Ev6qWNX6efn7Lr2OFuuDdOGscvaU1op+1Ibrk1gV7WntefZHe0F7S2ttbaGQq+rPlAfqNXqP9B/oL2uP6kP1er0Yv0pbYX+Y71KW6X/RJ+j7dSr9c3aLn2r/lvtkv47fa92Vd9nJLUmI22k9WeNrsZYfZLxnDFdf8N43nheX23MMubpvzCWGEv0jUat8br+a+Pnxlr9N8Y6Y6P+rrHJ2KzvNd4x3tHfNxqMXfp+Y7exW//I+MD4VD9sTjGn6pfMCnO6/qV+NaknWzk60Eoxn5la6MjlKLTJN9Th5Mjhc21yRBwpxpJtkh0c3cEVeXc6+nLkbuXWHQPRt9zfzjHEUUJvRzjGOco4593jLnFM5sgzI5ZyVKLHLN8BxyzHXOpRGOjrWMC5xCnPPMdijpLd4+WOtY5l9La/b5BjucU5VjnWou850lIPzQ1kwWb0neQrdTQ4dlK73KTTsQc9yoK7HPth6aGY7jgC+8ZHZziOo0e3xHDHaVhV4W3jOIcey2J7HBfR41os13ETa7DD73FkOIouii6lFEKxl1wVzyOvpf+cOc488lGOAs6YsxCop9vp7E0eyZL1/m3kkVxzfWHKQu65ocHkmUDuBc5SiiKKoMAQHj3UrsF/yt0A++YlOzin8jgK1/vzeSwxFmx0VicxI/e1guyQnSP/pvQGHl3UY0bBIGcNj7BkQ/y8pcW5wrma4oyjjYEIjy7q0SuVx2OMevRJTKRI42/3FjTyGCbUSHGE/5wnKIosdD7ZqiWKLVPcZYnC1xR3XaFbEdNCoU0uC7BAZbJDSxR3S+RdKxHVpx0C2T3zLOSxx8tboniVRK7WEkXWqXZ1ka0WKqhOOlsiVzuFOksUSCWGCy7fN0ggqkICJWJ7WqLYcsV1kyh8U3G9FOoTaStWY4drgBhtbjyvJYoHJPLXSeQaXDikJQp0l8i/Q70t9hwUsyz1nxJr0FquaTOKV6t1Hi5RZLtEiXmRXULLwvj5lsi9ViLXGIkitxITBTcxKHwocl5xk6RHuCrUqu1X3nRErRBVdAsllyWXC26eb6hAi/wegVYqbo3iliqu7p7tNrg2WYjH9F2+ttu1T6CDaoUOq104prhTijuruAuSS7ZJrBRoVXJtSx9v3l/XFbcu0A2FbktEmbWNQB387QTKdQs/9ZW7fYKLyJ12p6QfuJVvuIskStYnNwuur3ugQEPcJcqbUsJLZrgvirdz3SPEHhWFBgtunO+AQGXuBQLNck9WPSolp9rNbW73/+QWy4gvWCjnljjlXibm0eAWvuFeJdu516o1qHdvlj0SZ2UP/0qRWRfJzJCok/vh3ik59x4VKc2ZRsWMe3+hXLVD7iMCHY+JVXOfLsgW6Jxav2vumwJlZLsCU7YraOvdKVBOeoNAAcXFJOdtKJD5YFOB+5+3S0wqKBRoRkFP8ba3r1Sg/gWDZDvJ8aoh3g5V2bFURfwoxY1XXLnipiquSnGzFdecbVXeSOYW1Mj9SErra2PC2wtWBCICrZYZuGCdzCCeNYrb6BVRUbC1oFGg7Yrbpbi9ijuguKMFJwQ6UyAtvRwSOafgusxDBapueZjM2R67rCSe1jI7ehs87eTOeDqLuekyr3nyPSLneEKehEDdPL0E6uMRNcAz2FMs0PDE7m9r8az0jPGINfBl+6QtFZ5JMtNY3kntKuR8+TnM4vhZSsa09D/PHGk9P33JSJFxlIx4Fgkk+npW+nr6eose/WVFpJkvvcubull75FkZ7B3sL3rQmctCzZynTmpu3lXPBlm3PJtiwirPNr/Iop4dcl08uxOy3T7V43BgsucY0CnPWc8FoCvpYpm5lL4bntvCel1q9rbytvFiBQuL5BjNuc6b6xVe7PV5hXdGJ3rFSnq7e4tkvVTnl75ekSMC47wi73pLvCNUHhJZyjvOWybWpVHOKKx7RRYNJbyV3ll4OygoKph3rneVrPbSUu8C2de7WFmwTHHLZY/mU5X3XETkCG+99KbgQu9muasyq3j3ePcLdMgrcp33uPd0Sy2ByrSIHu/FyHWx5z2911rGgvemNyPe0g2jpT+Hin053/ZnepsXEf6SnBuZKn0yUiveuhUKSAt8sUK9pWfLWGj2Z27f3f7Mbzst/dk3Ss7ou/zZV+4TVvmqonaBZvuqBVroE7nOV+tbIdDqqMgCvnWFsopvjIjq59vq2y7QrpA6BcmM5Nsrq6Sv0SfOV8HaoMhmvhO+M/K8Ic8WvvMRMSPf5ch4ga5HVgt0S6LoxFAf4VfML+bhby1XLTRD2tLs4+FlfpHr+O1Enmjl+Sp00C/OyvyGIfQl/N0EovuHQH38Iv/5B0dlFi32D78LjfFLLZOiInf6K/xiF/xzUnsFmucXmSs82b+05fnZf0xGvH+NXDX/BtV3k6yh/NbW8kzN72+C2+0Xp0P/Qf9hpVnEtP+sWskLauZX/DcEuh0Q3hloFRCZOtBBVr9Arqx+38k5FedTnLqnNJ+9m89wCbHexBXJWAgMDMgZ6YES6WGBESq2tsrMFSiTFTswWWaulHnX/W2WjMFv3GIWSL8KLA6I81pgeUDkocDaQL1AmwMNAu0MCB8P7A8cEuhI4LhAp+UsA+cC4lQVuBYQp6pAJiisCmbLiAq2DYpcEswLitNSMBCMCVQY7NkypptzbPMaNN+AosNlvgqWBkUGCY5S3HjFTQ1WCTQ7WC0za7BGxarIAsHVwXUCbQyK0YJ7gyK6g9uDu+7iGuWNKtpHVqboYOnFwTNBcZIJXg7KfHVLhCAL2UOthZeUh2RMdw7JqPWEQrLihITHROfJ+hHqJf052Ubm2NAAaUGoOCR2JjRGvg2vCq9VeUP4ZGhSqKJlLgnNC4lYDS0N1Qm0MrRGoA3Sh0KbQttkfgntlvk5tE9mmtDhb588iDsWOvXPuejwkLgRhC6Ergh0I3Rb1t+w/JbRJixzXW5Y+FW4QWb5sC99+C6uKCziMpwKd1eciLzwwLCIvHCJrGrhETI/h8eFy2TmCovbU3hWeK6F8m+EF8hoDC+WGTi8vOWKh+vDm6VVYVHFw3vCooqHD4VFFQ8fD4sqHj6nvt1cVN8t1Fec5i8Y4Yw8DUey5Wk4kqO+GuTJ2I+45akgEkiIfBqJKa6n4nrLNYgMkmsQKZU1PjJKVqtIueKqIrMFqpY5J7JQekmkRnErFKe+ADV/1fiu6I5slFxku+L2ypocaZQVInJUngUiJ2S2jZxRnPrSEbmsOJWVo0x6SbS1rHTRztF8GclRUTmjIXk+iHaTlS7aJzpAtSuWXhwdI2t3VNwDohXyXBKdIytscyQ3f+mI1kVFlEVXKrQhKr+IbIuK7yDR3VERZdGDUeHt0WNRGUdnoxcEuhIV9S16W9aoWKuYqG+xDrFcgZwx8bUiFpE3kVh3WVOaz+ixgTERKbGSmKxMeuyQOg+JuhAbp74elakvSpMVV3lPbpbi5ipugeIWK26ZHDe2XI27SrVbq9p9F1evuM2Ka1DczuavYGqMI3KMZJv4QnWaE3Urdlp6ceycjLfYRcVdU9xNxWXuxcVN9TUqW3FtFZejOLe0JR6QtsQLm09G8Z7qdD1bxpbq0Vt9o+2vNA9S3NB7cqWKG6W48YqbqrgqOW68Wo1bE98oUK2MgO/kVihuteLWKW6r4rbHRWaI740fkLk43ihPRnFRneMn5DeP+Bn5zSN+OSHqb/x6ovM9uFuSSzDJJeyKa6e4/ITIFolQIqEqXa+WJ+7EAFn9EoMVV6y4MYqblKiQ34IS8tbRPSHv9vPkd8zEIsXVKW6NzOiJTQlRpxPqbvov0D65uv8CHU4ca/k1L3EhIWp34kbidsubZvMNkv9tkEDXkjeTPuv7RjKVRH1OFiXFKfIbqK9CixUaqNAQhUoUupYccRcap96WJeX5ufIbPWbJe21yQbN9d417T65QfdUlJPJp8lDydMuv583fn5u//jZ/fUvuSZ62/k7pG32PKHRcoXOpjcmLLazK8Oydyk61TeXwipNyp3qmAinKEalCQr1TVONTg9KnUtX8rJwaSqg0NYrQeELlKarsqarUbPG2hrjaFJ2QU6sJrUtRDKa2prandvH6mzqQrkg1pijKUifSK1NnUhRbqcup66lbabIjbU+3TrdLU3yk89On0p40nWjTiXRFuluaoiLdJz0gPZh/C0oPT69Mj0mT36cn0dsZ/Myanpfel16UJs9O19HbNfwWmN5E3LY01cH0bkIH+VkvfYw0n01TzUtfSd9I3y7UC1sVtinsUJjLbx2FvsLId+0Hoe4KifrGNGZk/o1pd9ZkfsH/VUamA/8XHpkipueczbmQczjnBqHjOYdyjuTsJNSYczTnRM4ZZtDbTfT+Ss6NnFP029Gc1ZzPOZ9zmXT92v4a0/Rqe5zwQ3YHyS+4ZAx4ke0oYc02kY9n+yvnbWeY1pSxfUC4lX0hyal2F7fM7qT2b3Hc9LWtgfAf7N1Jvgd5wLaV5Ee2P+PfpNBM7vCzFukR/76Ey6ym93jfpp18xKZ36flH0x8hiWm6w7qQbGKd0PL3HDctIHmt6X/I/h+bA0gO4fLOryAfgvwCchGXTIPUuWzKAJuQUyEZWr6Ft3830oS3g/kD5PuQh/C2yfYMjfUj9BpjfkzSrg/k0uRyOGfMBF8Bm86l+Vcu9dNg3gY+r/+F+MeBx3Fp3MTbDZDvgr/O22gOjjUHXx/t98B3oNNq87+QnXjLrPvQ9xS05UP/egtn1jLN/iB6vQ/ZE/Ix9E3zlraNYFai/RYus6w2VZBDIJ+FbI91rreT55kFXBobOWNO4VifrnsID+OMdpv7j8aDTNMzHOtt0dfJvdZ8wnyc3prQMwh9K3lf7QT3LtPHGe1NSJ3zxge8b1YrjFUHPeUYC3tt/DWTQ/Jl8Ots/anXZGi7bVnCbTCOomUul/Zs6MkCcxxtPgGuAB5l+2+SI4yOJF8GfsF4gDTPz1oC+QRkNrX/M9bwH3xGhsF5Ix9vL2bVQP47yWfQZg5WYA5WowePEb2H7SQwRZAxF5b3yWC+ePu0/WE+R7SptB3ma4tVmm9vRN+xHNsoLvSlFP+a0Rq2PcH7Eh7CMV9JwjXgndwDgd+FDectPwR+HpqfB54G/f2gf1rWMODPgIcAc51FXA/JYZDEG49ghYvgP4/wDKVf521oiS8RroLm6/DhqLWnfF4kx0KSfqMV16zHsQIded+mrzJvE5PLtWm5fHaannWZxwsY3eIREbqlEzYYvKWBLKlXckkMn3UlVuArrPNXvKX5E+x4PuZYDhvegf0fgv8QNs/AuKexIzOwYm9g3NOI/TsYZQZmeprrZ3fQqx96fY5eD2JGn3NJfA14bkkaerZAQxp8ErPYAg0X4UWV2P2L2JFK7MhFWFuJHbmYdQPzWgi8BJiP+Bn8YQv2KBdjPYoV0ICHwrZP0HIo3zvtE6z8UNjwCW+jXcJOvYP4HQh7rtg+JDkQs1iYtZF7YNYG0j8Lqz0dXpcPG8rFrP8Ns+br3wGr2gq783PgZcDTgeF1RgVwBfBE4ImwQbdvI211WPk6WDLUkmDqIcvR3gDf1Vp/6HFyngXR5lFE4gz7NO5RkP/FJemfhsjio8yAbzwNDbV87uZkxOz94O9H1kKN0Cfac/gqYb8uZaAN/CjMfRS8qwuwx5LQOQttZmENw5jdOWg4Bw1v4u2baPkMfOYyctFl/lY7B3wObz+BhhjsScFXO6LvdGSJcjGjaZyH7GzFNVbgOezREmuVsDIPwpKOHFPEvUTtUVkMZAnjY+CPhQ/w9jOzZpL8IlONETkzHW+XAj8H2RHMLt7GGAMND6HXGrxtBLMC+AtLon018DPA/4C0ascy8IOtmmhJjL4V9chlSay5D9iHXu+h5XuYxSTgV5Ar/o42SUui5UKrCtvzuQQzCOs5CHgw8ODMfJKXsAt/AbMC8nX7/TwugK1I+RL4S+AXLR/mtUnvA3wG/Enk25PYxxy0n2lJjDIGe7rUkmi/G293Yy6WN46wJHRuQcsfWhLtu4v9PYwcyH1pB/dD7Rbs/xzSbtnG2xjD0Xc49NcA10BDpVWXgdvBkzXMF5lT/0nmpyTz7J9yCW1/sL3CJfRsQWbIRWbYwn3PyMVYOdD2qJXPebYxVqAlfNL4AO13Wh515088z0A+gxHHg/+78GfeKxv+3A+2vYq+yAlGPbS5MBf4hr4Nu7wNeJHNzyXHtodxanoY/vMATgUPoM1v0H4rcE/wP4XP/BSacRo03sfbv6Hl34BfQcuTaHkSOgvAFODtMDvfkWGZJ2nuX9ogMy+SHpwVjQQ02+ztuIRv4JSiv4w53oc53gedf4L+P2XakyyB/hKO9SWwZAl2HJVO+wonkzZZo7lE1LyJHXwTezcG+zsGtk1F36nA0618wv1W2wFmOd4uz3DswFtHhp9/XoXlryLS87AmedA8jNcgDbFAcyzCqYxrWAcbYtAQyyzgfgXcDv6TD3tyreyB9rusvUabhdB8Dfw1K3ItHmsyAGsygFtoVMGSKliYBwvhn/qr4FuLMxu36glx7ipCRa7mEQqbz/CxtCbgJuzFTFgeRfsot9yYAs1TwOP0SJmZW/gh9H8I/gXwLyCuyzA6vEKHZr0JOw5vMU5m5pJEfTEY12OMRM68iv3aA517sP7d0bc7n51+HPxxjPUjjH4RbV5Emxczrbk26Gdog9uN/hZa7kPffeCngJ/C7TR+ifa/BH8T/E20nw97esCe+agmPRDRs9B+llXTYf90EaEzEZu8/X6M9Ri0XUHfK2jzGDSMRH4YCeYqstZVK144T5FymEuLgZ5h8JavsTtfw8OzcUZ6lZ+RKCdwbdnWjkPbq7AtH3x+Fr9N5ONtuVUxgRdwXl8AzbfAz4RODeeumbBZs3jE40z00hCV+/B2H5gpaDMFuAus7QK/2oE9nQAbJsCe9ph7e7TEOZbOurzW78C8duBUMNOqucBhrF4Y+EnwT6Iv7rk6TlD6I4igEuivxb7U4o5WC+YNMG8Ap7FTVoV9CX1fwo53gbYusBZ3BAN3BAMZ2EB1Nu9HrN0P/m3wb1u5C+3xf6Xoi6FnMfBR6D8K/AZ42KA/Zc0a87XOAEfAHMEcUdH0HwLPz/oUvvca8EfAL3Hc6nHgr4HH4VzaFm1qwDvBtwfeA1yKNnbgEcA8jnpg9Pk4XS/l31bIt/kZuwfwNIzeD6NPw8m8H07m02BJP1gyDZb0gyXTYEk/WDJWxEIN3nJ7xnKdVPte41WYY/LJT3Fyew34I2B+EsuHznKuk/A4fqa1/JZrppb8hO+EheXQPAHaHPDPClRDBzRXQLMD91N8SSBvOckx9ssBDRWWFwF/BlkKeREaKjH3UuxyJ+hfD/2d8HY99HeC/k7Qvx7rs95qj1E6Qdt6jLIe+FHrZA6MLzN0KvgUMfUaMF/nR60o49rY71Dj0tZXC9S4JG76W5Cfy63bHI9ZWpMiRPdYrAnHCeh/DN77Y3ivdXbSs35Gcq1V9TjWK6wzNkb5BNXZsO4X/Gys4zysW+fhj4A/sjwH2DqtTQOeYN3jgD8D/k/grjiFjrMyEnAJzkIluH+V8FlrJXwWhIdxiUpagtt3GTSUcUuI+RRv+eqh9ukDMKMSKzNjvj0w937AY6FH53c98jrOV4IvBR6NU4RV90fDl0bD/0fjbjgWK7yM34YM3Iy0EstyK4r5Vy/9Ket8q/WlneoA5iFLgn9JX0FyDWe0NWAY3XU0loc2piXBj+a8/jKXlEracYlvgyYYaNY6gHlAX0nSib4vWxL2vKx7Sc4DM8+6zWGsG/g6dwN9sw06qbIcaLtlSYw+kuvUroJBDdLGg7kCBjVL+z60dYH+uZbEKHP5uMya9QuWBP8CLGfQwMTcqaW2CwxOONoIzKUjek20JPo+jdUYCcaqjyMxSi6YaZYE/306v/N95MxoMGOMH1DL9hjlc0tirM+xPo+gJb7baPdplGFYJzBllrTuPnzXWGf0zVgS7YdhBdqhZaMlcZbubR4hD/Fqf6S3H9tG4jzM374Cbb/SlxP/MHYhjPjNtnwS+T8buesd6EftNi/D0+KIlAbcxIvARMBshTfifG637uwm7uy/BY87iH08x3a6NfwfKUXcgwAAAHjanZdrcFVXFcfX3mvdhIRHIE0hDRRu2xgQUxLygAQobSBAEm4ehDRASiFvQrkk8d5AIVDEiHxAxEBrxFoRItaKiBURa8VqKwTt1BnH4UMnxUdb7AeGYWilTu1Q8L/XObmjM8g0zp39W2vts/Y5+7HWOueSIaJE6qbpFCheHKoxOU1bI2Ezf12kZYOZ1dbSGDFzwg1d7aaCpprVptmGTBi/LrPd7DJ7zTP4PWeOmuPmlDmD31n83jAXzBVz0VwyV2ytuW6u23pzw4odZVPsJJtuM22enWeLKdjQEO6yR5uaNnba48r3lGeUA8rB5vaOjTatNdLQZP8YXr+uwQbD7Zs22oxwR1PYZipzlAXK+cpiZZmySlmrXI2hEdvY4e7Q1hFpbrftnU7virqZnIpGs2cqc2w3mGt3gnl2d3RTY9TujW7qjNoDXc7/YHdLpMMesnuJbDbaSrSdZMuXFgft8eXVC4J2UJopvqiqqkR6FxbVBOWVUqdfKS8qCQbSyitDwUBJRVFtMLC5urI8GDhK7hRMfJDYybiTns1rSJwU8aT9wJN80b9+zJP2qi+vU5zKC77/sZj0rr/jy0ZPBnw7kOn3V/mywpchX5b58kVfPuKPS/XlfF82+89b4PtN9uVu/7q/TjtK52ltL5braQcxR087ac86HxqvvF85WTlWOUqZpBypTFYmKEcoE5XjlHcr71NOUk5Rpis/o8xQ3qVMUQaVD7gZqeakpYDKdB3FasfFtHjVJlAq3QNNtM8bERfT1b51S5/E6I/HfBNgpWCW4/2xaTQR87wXa54S85Vh+JpP6ZvyX75jhuWdfAdvI9fMhzjrDLkL+mUr0NNkKph46wp6Pla+KXMd7VNkEtKdBjkN8gJkCeRNyNNkAzYwCtYlsvKKvOZsElNiSs0DJh0WdoYP8Cl+mn8Gj5uw9nMv/4RPwrqBXQvTdm02kEcBfpl/yWf4V/xT2G0Uxz/mFyUiHdIpUS/vArVoET1txs/IAFqdf/5p2nMDrcTvmag9yAV5we+5V3tmoB2K9djANBrBz/Bp/jr/nPv4Jf4G/8J7nryHef4TazJ6xibBUoI8Ie2Y1Wbplh3SI7tlD/pDlCj75ID0yQl5Vg5Jvzwvp+RY7MwD/9eZJ34KbxvzHjmse48a1r1HD8s7aVjeY4flPe4O3pb7KUmapVXa+EnaRl20yc62BbzFFto5vFXW2wnwqaAUyZaZkiO5kif5MktmS4EUSrEsksWyREqkVMpkqYSkHN7ZeNptniiVUiXLpFqWS408KrWyQlbCOxn3vs2V/3Hv8TReWmQdImqV1MljsloelzWyVuqlQRplA7/Kr/Fv+Syf4wE+z7/DiBRK5YP8TX6Wv8XP8bf5EH+HD/MR/i4f5e/xC/wDPsY/5OP8Iz7Bv+Hn+fvYESO7KZuTOZUny2b+SOIkRe7HDszHLOqwU+k8nbN5Fl/jebyAS7iCa7iO67mVwxzhLbyDd/EeZG0fntiPZ5xAPr+Muw/wG/wnfpP/wpf4MvKknsrseAq7+bmshs+rLoO9NdB2bw2xmQ/lm5/x/kq8dfgVw9URl4t45n6srBdrQ+Xw1/drVxeGVilRV2+4XzJkqkyTz8p0+ZxkyoMyQ7IQ88a87oiqaPQt4nqKsC+L0fAmlR1oexBjBudUrtFmZI4s9DT4e28lS1lUSQFcWYBnzJA8EsRau2yRHmg9shfZfxh+YqaYIG/kdqfTDfrExJl47V9romaHeVr70ymHiqnazQW7ZvStVawyx/UKvgDwhWKkFa0N7Qm0MBruKp1orgoGqIz+Sm/Tu/R3nXMGVkveNelC24y2Ba0bbbu/TnwFoVL1gL2gqwchKqf3zVVzjfPdzGy+jJEkGevep9zFXSh8Rkbrzo2gATpPg/QWXcOIXJOn71zdH0T9StQr2IisQthuJxP/47rrTdTvgpGoPbd/mwVpmX5X3MljKVXgFKrguZxqaQX8UymTHqR99DXqpf10ma7QVczvA/oHfWhWmVaz2Rw2R0y/PW3PcQ7ncR/m2CwtYKusA9uwt1bWywZ820zgc1h1Hx8BX8I+YvZSDKbIIvBuRIxFzi4BJ+AtYylVSsF7pAxMk6XgRAmBk1x+Y82V4EypAnNkGZgr1WCeLAfzpQacJY+Cs6UWLJAVYKGrJBhbrGMX6djFOnaJji3RsaU6tkzHLtWxIR1bTsw9/CXehZPdhmyYKXNRj+pgdSFqc2QeatNjsDYhS3LlIdSp1RRnZyNj8lARlsvjsAqQPfnyMOrXGryFtyCTZskjqGVrca0QWTVbilDX6mHNQR4UIB9WSAM8t0oWZrAQ9a6R4vlJxGM2sqUCsbEKe5Ko50o42TF+VDDOM4h3yzL8xriYoiQz0oykcRotyRpDkzSyMnDOZcjfdD1rlzlliAQXuV40VPvRMBQFQ3E6lB1eVGhMDGWky1IXw4iRtYiSKOIEuenFinnd5UMsYvJdNnMf1jIX+/cQ9ulh7EcR1r3QuIzdqtlRaSimZ7GrJ6X8FTDEe8FK/irWWwprn8pK9SuloTFZ+o0xJmZXqj2an0JtGYGabXm7rxneploAfd2+ZviLMb+dMb8vxPx2DPm5CmO+bPZrxb6Pryo/Uv5L+bHyhvIT5U3lLUf3Fc+/5z/wIF/kP/Pf+G1+h9/FblvUi0HlNUeTq/p55VvK97U/z5E7lJ3KzxOjP8QRT+p/g3SahnPOoQKccwlOuZpW/hvorCa1AAAAeNodijEKgDAQBGcvItZiJdpY+ykhYATLg3zDB/k4z2yxyyyDEAMJmFrvWM1eJKhn8RhdftxaMHpGtvDBNJNjU5Cp0xPX29iCV/6E9wGlqAfNAAAAeNol0M0rw3EcB/D35yE3s5V5tuThD9AsJzcXq6XYGpqDg1yI2KaEw3JSrETkoiQnSZaHHLSDlH9CQkqSlD/A2/zefV+9f5fP99MXAkUAlU8y7L3oRB8E/Rin04xgmREUsEG3sEf3cU1v8EifGMEzI3hlBG94px+M4JMRfDGCb0bwIwMQGZYkTFKSYk/LCB2TSTolObooB/RQuZTGNAbTuMbZE5qggzpEk5qmo5qnK7pKC3pGz/WCXukdvbduiEUtSmM2QWdsgWYtC7Oc8S7LW559ydbY120TakUrsm/bDt21I3psJ/TUON9KVqKXdkvLVqYP9gJx8S6Yz/oc+7zzFsb4rEGeHp4M/4Ma84DXeNDDXuf13uCN3uTN3uKt3ubtnKCoqrwNKjvq/3acXQ33kNci5BGPIPw33Tt+AYv1Q00=');
  font-style: normal;
  font-weight: normal;
}
@font-face {
  font-family: 'Open SansBold CharsBoldE47A47C6';
  src: url('data:application/font-woff;base64,d09GRgABAAAAAFQcABIAAAAArJgAAAAAAAAAAAAAAAAAAAAAAAAAAAAAAABHREVGAABS3AAAAUAAAAG+tMixYEdQT1MAADHQAAAYvAAAN6B7anE6R1NVQgAASowAAAf9AAAPBoPtmZdPUy8yAAACEAAAAFUAAABgl2yDDFNUQVQAAFKMAAAATQAAAFpe+UGhY21hcAAABBAAAADBAAABMrYNsWljdnQgAAAPBAAAAMcAAAD8PUksyGZwZ20AAATUAAAIHgAAD5TiGZ5aZ2FzcAAAMcAAAAAQAAAAEAAVACNnbHlmAAAPzAAAHkwAAC0cBYWDCWhlYWQAAAGUAAAANgAAADYbnjS6aGhlYQAAAcwAAAAhAAAAJA3ICO9obXR4AAACaAAAAaUAABHAFJYoF2xvY2EAAC4YAAABPAAACOrKHMA4bWF4cAAAAfAAAAAgAAAAIAfkEENuYW1lAAAvVAAAAlYAAAVwm6LDn3Bvc3QAADGsAAAAEwAAACD/nwAycHJlcAAADPQAAAIPAAACn4X9e+kAAQAAAAMAQmz3wKRfDzz1AAsIAAAAAADZzML3AAAAAN13JlH7nP3TCZwIYgABAAYAAgAAAAAAAHjaY2BkYODo/buCgYFz2e85f0045zAARZABSw4AoIMGyQAAAAABAAAEdAA/AAMAPgADAAIAEAAvAJoAAAK+D5QAAQABeNpjYGGZyLSHgZWBgdWY5SwDA8MsCM10lsGIaRIDEnjAwPTfgUFBGsjUAPHd/f3dGRcwMPz/y9H7dwUDA8c/pm4GBsb5IDkWD9ZtQEqBgQUAJUQRgwAAAHja7Zi/S0JRFMe/vnueSkQ4BCEOEU4S4uAQYhZYiDg4RTg8RCLiETQ0hEizQ0RDCA4O8nAI/wSJliaHcGiIiIbof4iGhujcq4ZIlmEQ1P3Al/vj3N/v8A73UgeXYIzZriSijTK+gCrIqX4VJIw0DkQWM1yXYZVY2Z6CrG1WmrXUS5Oy/ahxTZ7ZLKBl+lFU8xyipeqvuuVhPMdduzuPounutU2jRTby1EAI34RusGn64KhxfLDoHNb72pJwjH1UVLtnlXc893BkPT3Bkv1kH9GAI144LSHCtppa3x3U6dIJJkL4EPnU7kWEFR9hs0QAMWg0Go1GMwLXBfwT9Z96LYpd2L+5B45306wNGQ9ZYf1VNRrNf4H/eSFWlLX4F/cn718/ck4cp0QMtqsK2wxwXpYzsI0qlo0k5rUn/ZrvWv377EAsj/bjufRrusUeBeGnEtbVm8OZenPYoWuuT2GO2tjivDX2eI8oiA68dIpVKiPB9/8w1WBTEzk6Qkq9YTTVO0aG6myv85x1rLHirAWWzcqxUj3byrhzf+jjD0gPpsO8AYubX40AAAB42mNgYGBiYGBgBmIRIMkIplkY5YC0FYMCAwuDFJDFC2QpMWgDRZwZXBncGXwZAhhCGJIYUhkyGUoZyhkqGVYxbGbYxWioIKngolCgUKXQpTDn/38GBiS9ugyOUL3+DEEMiQwpDBkM2VC9mxh2wvWWKNQrTAXqZfz/9f9jAvAQCDLVPXz78NJjdpBlj3XAPiAVcAD9DARM5kwWzBVMlkxWzJUsGUziLJEsUSzRLDEssSxxLPEsCSyJLEksWQDvkEugAAAAeNqNV1tv3MYVHlJ731WwNgLXANV2iCmJAJSCvhSQVSMhtNq1Lo290q4dUrZTci+SlSax04vltFGruHVtTB8LtOlv6MvQeVn3qX7Ij+mvUL8zw11d4AYlhuTMOWfOOXNuMxNu/uPrv//t+Z+f/emPT786/sPvj7783W+/eHL4+De//tUvP3/08LNPP/nFxwcP9vfGo+EgTX7+0f17d3fj6MM7t/u97e6tmx/8bGtzY/1G550fNmvVRSur11qiNa4tLbKsVke3vrRoqVJLlTVQ3Qq4Crcjd2snaq85rhs7wlWhKnhtetORHE4RMVhgFuaCxVZPbG3vRrwtE40EpH9uZPDLM1zeU3arH6lOgNGZ8Q09ng3XL6A3pmjBFetKOcrYnAd46GSW7hRbf4mxklioQSBcEY1Bm1VYw+0nLfQa057Fb4AjnzTZAO/wQzGx8t5upHiyF6+Dmtme0q03YT8RT0w/UXzIuSp5YtCNpKusRDj5eCeCxazUka5weRxPTl4vELVwwctmq5mwXmxnofWitxtBlOIv+tFL27JbyWqc/Qi4aMKZCjXUJigBacBpwLYseOalXdH0ziRk6lhjCxqgx0OsQsMM0auQWWw4sQ2saQT5JAgYG5iCwYRT6gJgFQM7NtTv5NQVYJqEecVsiymNNA+sBM+EtWJYCathw5634QsCvQTkXxZjVYt907DmLScDzx0NnljHWTV0JprTTk55DEqCHc9g0JzIzjCCPLPw26cruL0bfdNg4K+/oFilZ2mxndk3A3Ea1tsRvNfOrJtBgtCm4ZzX5ghrFfYiok0cxDyie21pkaKLR2LsiDh7+235qJ01m60t2UIgI9Z0gGVpyU8CaUKOAk00VxCmc97GUHQSkAikDdoGQMM7PFGDJECXNzuyQ1GREjW7ktlzXmYVPOs99h7sVmqomhivqrpYnWHeZ+8bTIkwZbGqrCvG6m3R5lcP5FAMEIFhN9p39uIUvFUoUlUQq05WYKvIl6sWltTO2M0Aa9tCDN4KuneRpGQMLuUaz8KCnw5TGq+5yHuZo8TaWnxmRptLFabDBBTtWBMjEwFsi5SPYGUsF5brCXR3d2lOfzeSjZEYCVg4DGWKZTt8GDsyHmqLYz5UY0uLxdPqlBcnm3LeG+7hg7QYJGJgAJSdF2H7FwF7oDoLE5skTv8t/Zeboj0CBb3pSM0h4lw+ik3IsK6uG/+TyDpDxOFTzVw2fzodWfkIAzSp9s8PH8yGHXoTWO1dEyuq4FPkRa762FGfxMGMJFXHAy55U6wI+ujJN+hNVBGd42FKxalEsQfAJgA8GiCWwbCTyGnEYVrBn0lSnwXnWKKkWn2Itj1ajjru8iTmSQIossd1uCriz/dSCi4qu12zni5qP36p7GEuowRyVBk7wF46Fi6qtaKkNdYnHQvQjvUixRwphVQWVPQ6IAZ7X5X8DfqhPQpEOoYTSR5Px3puB+pq6xA3py3cGCS2p20Jw6FaDOgzlIhGdR/ZVvQuycuSX5OoWvdRcAv+8E6CbYE3eYdrV6eIZDLCBo1iMDKEVY8IMV83X30aZPfL3ilEt4eBIa5ortBsJ1LdKUlZN3Q+D5T9vWUgafHWDupHQTuKjFf0NmDeEFHl0Gyu7H6Uu0fP36CpztRhZhoguuzStuhO9a0bfY3Qkm4N3aqeqnhwtCpAB4Mu03JOgwB9KG3mzGl1zQLQhyieY/RCknxQ8MZ6TWY75FQ+cVBIBb3O5OTfXdTIRNAbxyS+ogXRDM1aGsZkrhIh32SKXJJpdWobeglnwTXdylpnwpklFc8bPrcetMot5+YPxQyt8nmelXnejR31IA5GZlYpr+AcFRWVe7itTxt3kQ3CLaOOYfnIKq56ATYRvbbnxqqbpjpQVFodwTqIobzDrjDFxLpFH4bUEuvKxnDWEy9tZlXEMv2qYjmzrTKqPRWj5nwDhV4Ok5HZqGFltuxcp6NRSTu6qn37mEpTPyo6hViHjK8OgzyKzfdxMMMfUk6Wp5asEE7OkEXN7tDEhp9/HweVN86Slf9PWCX3pqpqHFUjv/LdouaMgzaNuzZtw3nT1IlNymkpqbRl99+iDG34lwC/DNWuQclruZawzZdQpUuiKxqih0i3Mqlj3ObVgWiC9rUJ7TqQTWjz2jFUaJOTE623oTZGgN41z8R5js5nm+g8DGL0OvQmIOnQm2dSPc/SxoWqn7M3Pq2eR4oZM9roxYwjjTKrgTNwwSlCos+bMNeKtqcPVTGWK5lV9nOCIhHY3oqU9Wn9p/L/irGQ6cMli+VFgDqCP+Dr+TdjKheh8xqce3l+9idgng61lqq36PxCe1OVAuBd+Pfo27zm6OPEGcNoEKXiWehVsn15WhIeBtO5U7vt6ZTO516A9qMjQMlS39JOoiz8i75Lr0Om09Ioxh8G+UH3iLz7VLN7GnB+gHNWy8JpCxvlAW1VnKgrvi5yEgeegzTVdUhfY67iLLVDp2PcAESTW9fZdXMZEvk9A3tAwYuuO9di3CsmJ/9ZiE2psrHJ4+1LzpuXgJL8Mi4a6pk2b44TGoZdvOTnVLSCZ0hOQ0faN2y51YMR6EZWW3ZqdMubXrC+Dr4LzWk+qtSEPRBPXLLFhH0kvsBxoSUU5/dQFLHVT9gHC7GU2FKloNvUnch8CWlN2I8X6HxAZ5kZ/fcXcFc7C2gsUOClk5N/LtDF6VTuVzO5h5BLPTkVPGH7bxRLIWfdNYGHptcyYdiNhVGk4Oey5T25i+sikD8g8bk+NH5rIdZcoNBfSaH/Ar8medcAAHjabY1LUxNBFIV7JkN4iCRiEfLkQCCQOBAyAyZREUcQX1GHEFrTSRx8xzdK1CrcwMYqNlBU8TNm4eCKtfuUPyU/4ZqAlFhldd17vnNu922Dvs6s83XxJWvic5bwKWujlq5jLU34mLbxIUNYPU94P2Xh3RTh7bSNN9OE1zrhVaqKlylCNbWGF6kFPNcIz7Q6nmomnkxaeDxJeJQ0sZK0YSUJD5NpVCYI5XELpXGCGK+iqFp4oO7hvkrg5wjLCQuFhI2lBCEf38RinGA29d4Y4e4o4U6MkItt4nbMwK0Rws1hwo2ojetRwkLUwrWhPcwPEeZQx1UQDNi4MkiYHazi8gBhJkK4FF7DxTDhQthExviZtjA9ZUJLqUjETcT7QoHKWGgCo80vYj3BQGUkqGE4AEQDhCFUMdjcirDfVxnwhxHpJ4R9hJAeQNmf9WXKwRb1t6gvMOuj0lmtl5/RvLxXeMVpvZu36QrvForwKBtKQ3F5qIef0rt4u+7m0grjPaJLuMUvd8MtM7HKNth31mCKl0mdegd36TLvELLwyBtyQ3Z5mcsw2qQDaddZVnMH7bSUczoXy4605cQKrW7kS457y2G8VC7uS9KO+La9zSJzOWe3UPzhYk0U+7I8ny/uK64dMVdjKlNVtdbUQ2wZVf2THnXpxGEte1jHs7/h0VP1KD1p/5NIx/DPrabx/waI+KxmAHjaJY1JagJRFEVP2Q10WroWcQWO3YZk4Ew/KBJb7LEJSQo0JPaKCkIW4ChrScQlWLlV8nj/Xe7779yITSz8TcLrUAYb3F/11Zv3hHuXH5f+A9ZseVEteVbtpHLM6LOR88MTLd7J0sPBMKdrpajK+ZR/o0beSus1cqbinP3rGgPexJiLcdLdkr1PMuI/aN4cavOhneFLqUcqdHgVPUeZhvIdFhSp02bi64Py8pRoMlJmQb+83Vi8VeQSNOEotpsMTIOrf8jHSTQAeNqtegtclNXW97P3c5n7MDPMhTsMw1VgBmaYQQTlIigiICBeUCTu4gXRQQUEvIGXUo+aZmZqnjKzjpWloplpWuopS4/1+tnJ10/N9HyVWZ1T5qvO47f2MzOA1Xve+n2f/gbm2TzPs9Ze67/+a+29NoWpZfQuOpvtpWhKRKl6WbSYobGTirMGfGxNTMqiTbQRPmhr7MlY/A78YHtd32MV+VCImkhdZ1KZk5SMUu6XSiQsR1lsNrUNnjPqjGqT2mg3qm24F3XzXZf4LtR9ic64xC9CSy6h5fD0ULQbj8fPg2TxG4iiLCBvrN2oG4r90e579yi4Y97DG+hTlArvl+6jJTKiVmJSa7LDZtXrtJwpPGre1FEjp04dOWrq2sqCgspJxcXkKSVF0TnCjGT7YS5ITGXEgUrIiOgc1xX+G2xke+/lww0UpvIf3mLy2I8pFRVGqQ4GK1injlUQOURSlhZzRAq2J2uITA2r1ettVofDnhwVZQrnOCYvpf391Xu/mFl79e3Xr89y2SMnFhWWR0WVFxZNjMSX3uC/PtGwD5V88y0q2b+Pf/32S1dmN1/Z/dLVOXOugp7toGcRqKGgdJlSmVTKyRknJQfhcVarBYxYbVQnOxwpHCcSRSMbXcSfwQyWDQ/e/RS6yNNFpqlN8YoM/xWHUSuZdRFFMcXsGSqYMmTKpBrWGYiDghB5nVVts5HpVBvtaBjMhaguih6GYUbEjPB6nZEpfoBRc/OKodUl43ZM2J2x5u3udedmVx1ccgR3XUQtzmcW5k2YUJR32lGV1rhvTvtf3299QylIBftlg1QzFZrpwzJBQYGB8oh41ukr91hRnWqxaVJTiTFBkk6QyIBNo9WCKQVLmuweoxKbiqIdYGuGMZStLd97sIt/8HH7+YrKs+W7lg175vHmOSvW2Kpmj2ipMK0d/48dXyAx01y/sVLP6fesW/zh3OgYJEpMamkcWhb/ra08tWiiKclwYVip4GkT2GcOWFtK6YmunB7wihDWiBgndhudqAroJfAF6AJ4EaDXaE8ehlNMoBdi5uzlP3Gtw0tQ8F4+nGZYJPYdFMT/iCz8eWS5SO99MO2uqapqtE9s4SB+BrFOHVjHDjKNlClTHeDvr9eHUpQ4JJBx+ogH2AeECkFj/aV1HF5n+YI6tMOBG5afb+vmXcdbzhQUXKisWJi17qnUjtiOFNrfdScwvJje1XBq/fYbC8AOspiUpKnFM5x6WTb+ir/HXxMpiRXyQKNi9jQVTiURK2jUsbF6PWcKUTgVHOvWSAMaCVYYCzOPAJAYdG60i2z9mDGFmzFr9fpMpw3BeZEVuxDVG9cSFTM5ofd0iUgRNG5B6eIjDQuuPDP7xJOlWDXZWVuXM3Vw0OCxuGnhz5derhaJf5bI5n68Mqkgoensxu1fthdu/+FGZ8+MjqFTkmx1pVawYIqA6l6Ko3wzJSzGdF+IEIu1gIeMOnQdR7osjL/rIvMmYk7cl0Pkk3nmsx9QoYDMdCogUxnnJ3YwlEmlcFooz0TVhtQ+o3OiEOyeV1SUnUSdGZNftNYL0uhoJfYNh5nq9QYhiHD+wguLc+ePLlpdvvTm5p0320YvLsyakdH9vxrnNLc4s2qsgZmPOb4oqEsqSTQXW+vZD4q2zZ/YUxsZ2/Rk9YJ9NZWvL6jbOCMqtnH5hLlbx9w/MmZqbcngsuHByuC8SXRs0Ujr6MF+ekeBfWQReC1bmE2f19Qaj9dY8NoAHLmxq1ViAUJ2N4RSTErsnZXNGoIjhUm4wWXGTD647SG4bW5UzCTzwdMlnDx4zILKrrfq269unn1iQ6nru0nOmrrchlRwGz1i4d1LL1eJRHelsrlnVyQWJjSd2/Dc9QWF2/8Jbpve6XUbaCwwN9MCzG0AXtX5iJwe/v4lg6t/i81/yer0RvJl8pgx8Gb4xy5jj0C20lCBmQoFrQFUsNgposXC+wVDgGOrIXEZgfMRbcbgOxHNpEx3fTOdfxMzqANzLn661GiUSk1hommogt/JHrmXg6tQWfiM5tjY9pkGfg+g6BCg70dAH0iiIonlJWJf36AgKlgjdgZSuD9eBIYbawxjBCjpPFgyIjd4TCa12st1h9BpFIHi7XV5o+aPXPrDLtdl5Ni/orFj2Qsfrp6VOKeW7d15duzy8Qqpz6hVLcuO1tMt48aWjXKd5LtnTnaUmgmrtAIazgPnhoJlKX/aKVFJ+jJWuBLr3EkqRU3QHCHkLiGKRVFRdGT541MSC59fXL5vWvWReV/wl1dPeg1Ru5ou1dWV7mI+yF16qOXZSy0xkfyDGNPbqOTaLqT9cFZK4oPoISCXWAODNWSUf6ack0gQxKNTisT9ABRyFkn9wofBD3rpfNct9B2vxlq2l+eP8fwKzwzYaJiBkbzJCA7VKmhnECsZ+KYsY/8EvPq7ucYzPSO+jnNa7m77nP/b9jfQuDtzv6iYOnxP5YrTTUW7V2RPjuG/oe0uaVTCHlT8001UfMgaczfc3Hnl6bWXuxQilES5Z8R9CjMyUEGZPjK5DjFipRQ7DSqxMCniXMIR1cgEHiUpAdkI4whp2YRoE79DgiVi/hu0C03iUDPaxV9hxVjCr2A6Yl88PNo1ke29/zxTeS8f78/d/0Ls/RWAXzL3f0DFoXZXHEraqWclAysOCN6IKM+smQElByazZ/9R9hf+3r59/L2/lD2FHN/dRran7l8o3Lm0Z+foPSe7XyzEl1/mv/nrjBl/RfpXrqOSw4f517585nJr6+VnbiJx62USm8SPr8Cs5ZAJoVbwkUhkSjl2ysR9WRAUIVAG4iCJkDWpPbkIr0KBiBnS/fmOZfyH6L01DRMWj2hje/91oer1lWNcd4mLi8w1hTOnuaWweSDFh/KjgjOVYo1GLleqfQAxSvHA0oBQMOOmYIjWfnlEXM1pRC8s6MxDr/G7+RdeBJkbK+u2LFvL9lad2Fi3qdHo6sZJrnNE7rypdY0TiU8rIToMgC0L+FSlorTxMf4cExFMO+WMx8yCT7M8ZD8g00ZFm2k3Sz4CNkMIZgwLf9hTsH5ZeuPVWQVTBuUvKbG1zcxtu7LZeW5OXf2OsUNKBw3tqJj93Hi0aem7jdroYBRmzo8ZkZBSlBPtl1u3tq77cK3d+kNsQuTw+OSR2fH2lmdB01jwQztYSERym4imGVKr9uU2EknkP77Ff8i3MMXw2Y8wzxMPjoc5pjHzoNaLgcpCI4qMlIX4+lIymZOROg2USJhnnDuReyoLndoU3Z8JUlK8lYXDgUScJyPY8fRr319IEyfWLZ1Su23SvXsnKkpLthbVl19GfvM3tpRm16xg5r3/V5dhc3pBRMG29jdflnBJE0vNprMWh2s9w9QUj0ibOwP02wH67ee0gK8IKjJTq6ecOqlT4xsa6iNzsozBIBb1laXkB6nO1VqoL4jtNWqIAZK/TCKTGpGyQ+dNwui8iJXHb24/8vXME4s7/hSvs32F5cWVcbhqUWXzbE7Lb8roDM+t5j/nvzzGu7onpnRwWteM7J564wuvvrZz5y7QrAI0mwOaGdyaqaVOFeWUSUNDOZHTV+vnR8l+qVluOFarNKTuMdjAduASwZApQEFuG4J6GL/9ze13ixeUh0o5NbJ+naYIntAW0DWVrltZ72zRokgUhEJRdHy+OawrGzX816315tHx/3pq06N61UC+NACrAycGchwlUcmcfh5fCknGU6zojG4C1An0GEX43QCeNJoxbnr26gKXhV2/ZMablWMPLNnNuzYsu72jfJ4E7UGWKUxL6xcvbFyyIT7+VmxUJ3/8fcR2/925IGf6MBI3OwCNu8EyAZBVlQGU08df6mRYX19Jv6/6/OSpAwkTusMEvqHzMloVUduW276/jj83saJiejx/Dnzy3thNoUPywscdWOeKxmvaFox7sdX1T5CDqQ0g9gp8o4EjVAcZKc05sZTg/yxhQnilr7cwAMSi8/y5Z3JqanJyq6uZSsKqqDdj/LisrHHjMzza34F3aaiwTF8NaK9kWJmYkyoU4GIp544qCPwBUEshxYERiQTdpRwTmhWJUtFEPgdWVzv4o91Ee1dexsKM+PExqIwPdK1AJ6fxO0GIWx46L+guP4ApJxL0dgct0RQlwd+Eu0TZ4NVoKibTEBQcEcn4+hol4FOjyBnAOZWsv9SdZ4SYVxu8oeqxq/tLn4VtBrfhDaA8e/zoe/zZ0vHtDfy5iPwh46pj+XNfxarDp3ZmdvzFHGg9yLS8d9Ft8Ff/7DqH1xTPdAiWZyrXgjeKy8YXeX0O+umIz304J6uEMFVLJNSjPv+FSoIedOC+z/lzE6asbhAER8zo7pd4dJ9XjgfZm0GGO9+FKEWQ72T9+Y5Qkvm/W2Azm0ev/WDh/JPrx/T8+PK2f616cD+xobSk3mJpKG1vwkmrP3uqoOCpz1YfRnj5cp4/PGtTQcGmWc0b8klE7eC1zH6Q6wccCZGu4ZxqpVMmDw8XyZw6rb8/9WsO6uMeIB83vIWpijwk5NWMVr7z1awTC0vmloZAocCfuxunDBnfriFEFFs9bsSkhAamhXDQUd7VE5sVGVMWww/l8tcnFCT8SLho5qaioqeb3FEPOs4BHb08qXTqOKevBnhSBLEHPCn7NU8CeZtI5GO122YGWwoAmBT6fXREZ4g4RdzTHe98NfP4oo5nEsWBCLv4stp4XLe8afpMXosuDBoXm1tFeOkYonsey137X734dPayukhCSC+95EE43Spgwz9TAdgQoCES9ZvNjQwDTTylxP3AUBmG+hp8UrRpzRNt/Ll/JPgYaxcxLSzDf8GyIcObxrhOM5VHUh9LBRmADXoPyBhEVmhKTbSeYcL8RU4ZI/t1pvasZ9x5mizO+tO0J0vTe2b8x/Z5L42bfH5MeWFoQ9O0FVk/fNj4Tl3F2A0Fw3NM9TWPrS5ABc5tJSGmB7F2e1xQQqo5flLHY89uG2T+zwhzRGTgIFtM9LguMnsLaJbCFrhrF6VGodOpfABClMij2ceQV0ntUu8lYpIaTPaUFJuO1L6QElqtj1mS1o+ve27yk7snvodS+dOjrmh9ruuDs/68Dgcuabh1+4brRibhri0QIcBnwP0QhQYF56QZjQZc7yYV7+5N1oAEriYSBDSqmee/jlVFzFw6ou3NWpQ0vnLK9DhCj2tTgXL3r8N/d7UIlIuF3RqgLu4kSBpEJOnCOVoZGwyuHaSUumflKXdpMw2iaBFZP/mGYPAqneLr+YbhG2JSxovCIkNFElFIZJh4En+IP4ESlyj8fKH6Vah9mCdQcbfIoEFiRhuoXI7i+KNohenxbctDQ5dvXxXBdzGVvDp57bLo4KqpY32wn+v/BC9cFhW+fEMy+u7+86AnBXGxBvQMJrjggoMUDOWn9nHKKW4ALkrcGgHwQSPBMH1L3hRU9KlUCQmF06nOoZF8dNwT+2YkFwTqMk2ZFcM0GqbStSpkWHaEo9KM5933nftskYz7Jyt2THakQFRa8Pf4EKy2g4C3Q0F+RIQmmGJZybt6ihZ2Rj+yWtSpqdYBldWAjYMBlZVvf2WFtjy5ekVoXGf+qKb0sdtm1WZmmGenZWfvOFQ72WEOKyxnT2/s4kfMGpKZWFtQXGVmGbXFHh64IszKt3FchikqoiyToJIuw0e5C5CjNQcxUFibVN1KZdi+dKtitKf0b+85PMtqTiQy4qOu9qtDc4MTY2Im2Duynm/qeSGhpngaqqLLdl9KL86MiIyJtWxOzVu8YOj02aMqCVLS6Bzcy30KNWogrPVEwcEBAVpFm4kCcdYvrX17eoIIz67eIzHq3tMbUGS2d+0sKa+v3nu4oCcru2dUfm5u9eyKxnSrzVKWWj/sae7Trukj6oLl+rkj21eFm47FWB3JsdnP5cRGWaNi1liECqUCZp/HHacUlCZTIpPKRQxuU4BCXwosoTb175ZG4rzbmMFys7qoCSVwxx9sQEcDJxT5qBKVQxfdIhV0Kvj4GvhYDhGu6lXRtF4i+FbYeM3yFh2kymG91SfMBF97a9uGY4e2V28u501ZeSMzM0fmZTEVrx479upr74x7fm5dfX1dXW0t6OpPH0c7hbWy8gBiF8vIXkHAx0RPgxKLTBBQaJNSkzo8/JIyOFAvZnv1o17cNTq9p6fTTiG+FVRc79nBxhon6OvewTYhvP7Bhe/oOM8GNqIacQEtYn6GyPbPlJLUrWQoWPVQFqtF9ZHVsyMkYNSbv02Eph0OzM7906nU9IrsU08HykztzM9zl/Kj0cq8Uc4Z/Pv4ufHJZpAqB4vf4U5TUsoXeFDByWQSCYMQ3eYjEnA3YO/SpDPZjXZkE3ZM3W7Ad7pu80vQkltd/FM0LU3SLKJvbd78DM52fbRzUGVSUEPQMZhBGSDtDHg1hMRacFCQvz+Era+8DYe4oT1Ahs4ocvTvFg0Am7BFitfyW1W6Iablh471jnjCal3uKKqcUOKf698UyR1/awXNrlmxfod/wLthsekjMzJl4jj0lhvpZfgiyOeE7gfi2mgCKUHgWGS0G3VoC1R/hXgrfwzu3P/WJlcs+CWBzsCXIBL9gSNssIqWRwdoOTNrlLfFeGLE0B8f3vBwE4Twy1fYp3GrH+3eVzQIxQVatmT/2PScmUe2NG8ZE583yDHqUHNYgt+Q1LT0zFQmLgHSn3UQd2HO7ILq8MiaspbN2fMLBxen6aPqC2a1uG4pIxJCEoYMSYhN90Ud5uBBSXqtNS6Y+DIWNL4CGpMdOeUBOdWm4dwGJrtGHrCDmtFei4JGaMnLr+/cv+fNlw5YzWZrUgJM+qfP/v7993//7KdzXYsWdnYuXLgQ3mwDD14Grgih4gGFslC5zMcnWt8m6icLDwr7N5L72MltlWFka9W7s0MW/qqg0X56u/+sBTZGHFA1um118caGxufK46e/JYkZHBxgH2TPHsx9KubekckzZo2MHPpkT/mqMRX7l1UdWDeON4UlBZhyE0ZmDs4C7eJAuwugXTAVR7hMq4uI8PNTSdpC+tXzRole2PIYuHXKeYjAMGDTNCoKzZu2vTxu+uE/BeX7G5L9m9u9Wr65M3l46hDQ0N/BfVqxf3nVgbXjxNwRqaDksA09y199c0RWSnZYkn9EboJ3FQF5TlhFcL+xioC/QYw/TKNF+Br4zS9TBplBLe40dCn0HeC9bwn1C6Gh7bPqwFBHZhGWmWYOn7/21JC0ycNP4WvHrJM0yeaBwU7v8sgYAjI04EGlZ/Ek6dR0KdRuMW6K9SycUmwImWiRjryfY7A2zu/MVf4Kst34ZBxI4CujRkcFJPt9xF/me5Aq4zwIcEtAZpBAU9J9uAvBa7+FxTWwETKfOnWy7x7mELpJRUE1rA4K1GjCJBQVFubfySqVfkQRte1bq3tT4zeZzbsaNT2yVqLf6Vx02j54TDb8SMkIJISnH148qHh2sMY4H9302qKxin+d/LbVjhQY0BSnTbQmmymvB0AvwrIyYYFE+YBOgmmslt/Psv3CBrJsI6+lfeDtOiqcMmWqpJLgYM5Xo9dTlKpTyYGQs1+6hQyYtZsBhVWKRxTZA+jfKXnQsXlbx5gpwVKWPfXnIElwrU9RBh42NicrG93c+8qeN+xGP5sf/0/61ISYtCfLJ2lrGhtrIXHBXNMfWnAtaBMLaFMoKHUU1Imhfp1SukNgCwKEeu3vK8hx7dYtBU0paSttQ6za7JG5EwZt685ZkJXueCwpPl6fnTlskhU3NGl0T/uHhvmrA8ODAhz5qVMq/QN7dEF6vco/1M9gG010CgWdDHgaRABkIZlWq1YolSp1JyUiOv34sQcQAKe+atxbjNsApEBkW4xDQ8MqB9csrWxKXXTmjCVDLlmp0FQsRcOLhv5p7RP8O9GR1MOHVOzDb/AVegknghxAPdgDIxWQifPoJk5EdXhGLDBylNxDzfWMpD38HvfSi2BknmdEDvfcoVs4EU7xjJTBPWfIe/Bgz4gNRi6Tp+g273vgqYvCPamekQTQ5xKRhYd4RuLgqQvCU+1kBNDTBKuH6cJ+MukHBCl/s4P9SAvb24ogDezpKe3vrel5tyu99srbe7+Y5XKMnzu3PGpSYWF5hKd/3XAC6d/wNrDvPbj3wN2+JjUO6Hvb278m7X8Z41QM7F8PbF+r0SHM/nb3+l4+eVsORTEjvP1riZp1BqDAQGpg/7rlv29fq/PQrOYVQ6tKy35v85p/MKB7nUBwxdCkypVFxLEamQJwlWHTDOhd/7p1/evedV/runf5wM51c3dqf+t62hZ7X+d684GwRxrXyTW5fZ3rUeFC43pg31on1GA0FGEqKMIYBmCWkZFq0aR6utbVnpY14WV3i4LsqeMNnpb1Xv4TmsESzaAg/q6nXf09fx6HokrLqDS/yLxYvon4oQFskiL0rI2ZPgN71j7ifqv8/o514/9rx5rge56n9wn529v6VCg4tk8d9R/uVjdFVryIqIP/n7vVBvCVRehWq3o5udCuFpJWRl+r+j0c4Upk/Ppb1ZAPa2CGdUKvOpEaRmrJmFixXxI7WMWGQWxlWDNshHRzH+1M2x7tW0d7WxjR7gagrzdSyAWue+Fme8GioqyZGT0XOhdeWJzTOrpozcSlN7cWNthIpzqjymGtK7QUJ9UXjq5PKtE+2px+tHF9PaHE4W1Up9pLLbjX3aYWWtae/b66X/uLVXCKR/z1B/vUdZ4+dQvpU/eeLuUUQcULpnS91bCA9KmfLHV9TxyW2zD4D/SpCeNjO77CnnEzPn+HMD7Ox3nsQTfjCyMWGDlK7iGML4yk4SG4l/3AzfjCiBzuucO+42Z8YaQM7jlD3kMYXxixwchl8hRhfM978vFF4Z5Uz0gC6HOJyCKML4zEwVMXhKfayQhYuAos3M3Mo3yoQGB8vVjkVFF9O6q5fceVABgqKnJAOY+bX/tmfuftvyw52ZPD/4t3zWmcMds5rVG7GjEHehG9asymiyv5H/gPf9r1yt7tO157+SVAtBhCEOKPrLkPCkeUOCcsLoHg1b88oCQ0qjBN69LC925El5EI2xImT4zySw7oPoGEyiIDoiND6FrpYP2uEblPKFFCaeM5nxQpwHbADkb/AaWMB76orrEzJXbMkPKdhZtmPnjp8ZPTc56Ythv73fg6Z3JBQvywsJyss5VTxm5pqly3IHOqlMgcyu9hkphVboZnGcLw8og4kdNXDnIH9O5/5+kkj1YMN3pdw4GDq/m7h+cfb674cML2TYVb22bNnrahaP7ksmfLljT+vO4/f6aTJm9oCBDp925eeaIx3IwYS1LjtBETB90yT84pHpPsOFeYd5AwXAK/W/AnYfiQTKVaJeKc7qU2RlIq42M324LNofJ65GCSh+JppruX/9S1Bj+ODL18MM0yYn226XowvwrNO0U/+eDpr22NVVHR1Xb+TVLLgkVSYV3xS37nnD7iPps8yu/cv+H3urWfzF368Ej72cLJvY3l3SOXrk5emd6aQge6bgfGV+KCmndXP321IyYG4TibrbGoZp4GqOkG/4C/IhPD3CcCliexH4E2ieR8hUodE6PTseHBCqec/fV5JI0jwvA/MnwUxxmA4SdWHUY+exPqks0NqWvebRDJIx6bn7PscO38/7110cmVI7C8sqm2Jr1+KAoZPAY3XUUjP2lAEukPMkn933akF8fM+tuGrTc6y3ffurt46ZxWNLhycOrUMWaw3wj+OJMD9hM4nlA85y5RLMJ+AeH4G9jXVUTzrutw57MIH7ofSD1yIslCDSX7mvF+4hSGilApnIl/7ERSf7/6dx9JstblF9bbEqeP/0NnkoDdgewTCwqTfn0oiZwl4/cypYDbMJgRML06OhpcZwwSgesEIKn7mB5zv8H0XqJHjxJ96cT9/NfH0utj4iriNv2tRSyNnNJR8t5nrVeeXXh61SjXt5Wz6mrSGzNDhpSii//Bn3u/UszdkcimnNw6rDjqp8+f/bJrwiv3EL10YdMCx5S0wfVFZrC995QnDSu4CGJ7CtGYkRihyvSXKAb2GqKRwfA/nfpEletx8YbN/+boJ+qGO9bf/XfnP4HZh4JWVcw8hmNyLpNcBEalrcJ17ghyPRz4crhwPYIh12kQuRZmFVyP5Mm1EXijVfh73o/k2hPZcD2KItee2ILrfOHag1y4Hi1cFwlnAT+A6wKOXA8Df+YJ7yu8I+RG/hq+glvdufH+8yQ38ndwHq5150ZhxAIjR8k9JDcKI2n8TdyL57lzozAih3vu4Gnu3CiMlME9Z8h7SG4URmwwcpk8RXKj5z138EXhnlTPSALoc4nIIrlRGImDpy4IT7WTEYjOPNyMNzNHKRml6RWxDCMlu+Y277FOO3C5XVgU6lDoxYvPX7yIm6+tun591TUy37yHgXgzms6JmEaytvq/azjzjXjaY2BAAnIY0BYI/RgyGeoZ9jI8YZRnLGFcx/idyZ8pm+kSszZzBArsY77JIgqEVkBYhwR3AOFPVh0gzGDdy3oLF2TTYisHwsPsLGBoy54MhLPZ17H/4zDgyOHYx8nDacfZzXmQ8xvnNy4vIOwkAK+hQm5u7lAkWM29ehSOwlGIAk8RgPd5+CiEDjwNPLN5vozCUTgQkFeRt4B3Hx3hRcKQj5nPhM+NbxLfQX4O/iD+tiEM+/ln8C/kX8W/mX8P/1H+c/zX+R8IyAq4CNQJXBDkEAwQXCZ4UEhDqF6oQ2ii0CyhxUJrhLYK7RM6LnRB6KYwv7CpcL7wQeEfIvYiM0S2iMqKFonuFT0qelb0quhd0aeib0W/iv4VYxXjFRMTkxfTEDMUsxJzFvMRCxWLE0tHgq1A2IcJAVawSdx42o1UTW/TQBB965g2LaWHHioRFcnigEoFaYGeKEJQUFFRIHypPTu166Y4cRU7VPkH/BCOnPkBiJ/AkQMnfgNH3s5O6jjNAVnefZmdN/M8MxsAq2YZNRh/AcBXvg4brOCWYg91/FRcwxa9HPaxhl+Kr6CBv4rniL8rnscXs6K4jg3zTfEC1s1vxYvY9eqKr+Kx91LxEh55nxVfMze9H4qXsV37o/g6Gn7DYQMs+duKDRb9J4rnSv2mQR+Nb9aIDxTfoP8GniHDGUYYoIsEJygQ4D6/2L4BPtASc2/TJ0af6D1C7jnRG3IynNJ+JKynGHI/oW0g5+sSrSAzx0Ns8kmYw3oM0UGTrAw9sWZ8EqSMdEzUp09Oe6Y5c814Gw/I2pJnBy+oqc1150LbWNld7JKbIpqpenx2wBOrsysZg4nYs1hdWUO+BVkh+TG1h8QfacuoO6CW8jsCYUbcrdeIe0esA66JRCskfyw+Xcl2JJaC/u73Kes0EN+Iq62x05pT6StBGW0jURtgXzIlwk3kd5+cWZ7PuebS7b50OCavV7E6VR3RfZkfVfiF8psX3Xa9PpenWenuZM9j+m5q5IxoNrs3lb2MYCs4lMpkMqWuQ3s6P7Z3tisFo4RS53EPU6mlmyv3nUPplK19INMZC3sfrcrcl5FblQh3aJmepXvUad9gQlk1bzlRn6TfKdeOTs653hI3b3u8V28FF6xNcOlO5Yxqp+RMbk1TVKTc7S1MeN5mhNZUdf+PM32v3knlLT6kffxvcUgUid7XwrceKatXyM5v/gfl9NnIAAB42mNgZgCD/3MYjBiwAAAqgwHRAAABAAMACAAKAA0AB///AA942pVbC2xV15U999z7ni3L43EYmxJKeO++730fvx+fACWAPMhyLdeDPC51kcdDGUo9DgRKgADmF6AJISSmlDoexFDXYyHL9TCW6zIWYiwKJCGUkgSlJCUpAUJoyFBKEEIIkZc5Z53PIwYjTay7vVh3n31+e++zz4UQgxDiIyWkgFhkCplFKkktoUt+sPxpUrvk6SVPk3nENbuiuo7U/cua5YtJ3Y+W//BpUtf0wwXLSd3iH6x4htSxdoQYrK0Lv6cTNylmv2exPwlUTngfFG/5b0pMMhF/2mzGiYtutuYSwygkCUKNj5gdg+zgbYyJwF3AzeQUIV99Ja1QYpjbzVcZdtltdofdYw/YR4llL7dX2xvsrUzDopOsIutvrWKma5krzBWEmKvMVcSwDOtvCLUes0rI37J3LuMfjTo2qEl0EqHQM6FnMb0gm5FBipUlq9QabX3DGmM9bo21vmmNs56wvJaPaVHiFlbQnqK9iX4s9POYNd4aT0rJ39kBO2qn7Mn2dLvcrrRr7Dp7nj3fXmQvViO3t9s7mb38R4xqPHGxfr3Ez/r2kYAVZCMIsnUmNltxe5r8zZ8K9jTKp5o9teypl39eyJ5m9ixjzyr2rCOjZate2XL/fa2aZcvmEVsTezN7trGH7Yq9Wz572NNBQoR4r8CS4e1i+Jqw7L3JnjsMs7F7s+K3zXzJLpCYj2gce3zscdiTYO33wQbs2BPlfMWcDW8Pe47Kp489B9lzWP75BHtOY2aG9z32nGPPBRJlPfORDLI/sV69bK7efvawuXrZPL1sbt6F8jebr3eZxGy+XjZfL5uvl83Xu5u1t2BD2GHz9nbIZz/jWBR4HfmMZs849vjkn/ms2Ey8vcTynmR4GjG9Q+z3LEK9xyVXwXwiTQLkKebxs8k/kbFkMfuZSNaxn0lkM3mFTCa7SDuLlD1kkHybHCLnSRO5wH5eIZfYz6vkMvtpJVfIVbKT/C/72U3+wn5+Tv7KftrIF+znNXLL+DZpN75rfJdcN75n1JO/GvOMH5IvjB8ZK8mXxnPGL4xCo5OF3iRaRauM3fQ79DvGz+k/0FqjjdbR7xl76PfpKmMfXU83GIfpZtpnDNF++hvjL/S/6XHjC/qGmTa+MieYE+jT5iTzB3SxucR8lv6budJcSTvMteZW+kuz1WylveZu8+f0P83XzC76X+Z+s5f+j3nA7KPHzV+bv6ZvmgfNIXrCPGIeoe+ab5mf0DPWUmsZ/Yu13HqW/pV+kXSSifH32EqRwO3APQ/PGCRSEJziyeeIxd5kT5GnhJDkxOQ0z1jOebyekCfOUTxhb/Vk0OJsvNozxTODWRnwzPZUwd6AfSR0liP/Mue0Zw7s3XDinrmeBkKC3tAlzwLOJQv86zxNHCW6yrZ6NnmeYW8zzmzPCsF51no2cRSc4WvwvADL3YEDnh14uyNV7jns2cWszEpWeNqhRxN3PPsw0q7QoKeHo9iO2C5PH1rMTaz1HMSomtNXPIcxgv74R56jGF95cJfnBGbkC+3xnEbbnlif5z3POaY3lDjtucC5zDrPFc819HHTc8eTRdu9zgWWaphHJ0+GFjIv5pZPZiSyT6VfYN4Mzr4d62FeTby+0HXm1Zw7mzriw+omephegvt42eXgOebf7D+nyjsr+RlHvipfE/Nv9l+oPtTIo5G1aPft89byKEyeTeTzSORx6G3mccejMHScRyFblzuxdv91tFiQeEG+3ezL8rjkkcniEv959/BIxP72JhMjI+9+haLTNZd72x93BIoURIoFKpucnDYyCuxVyJ4enCKtDPrXSb2dZVtHRt4hhaKnFIo0Rj8QyPdesmJk5D2uUOhkYq1Azgxntnx70vuOnDnzkpGR96xC0XLNfaTRpWidHJUv2ilHX544PTKKLlco9E6m8RGoWSH/rfQLcm49qSPS3l7FPQx5P1Moel5z17WVc4n8kZH3lkKxkoRqe9eZI7l8xdlEeYTt1qt2SXvTdcXZhfYogZL9yUHJBZQf2NHQnkdwYzQ3/pF6rJqQ42MxPdzX7HL/KokqtSfWqF2w6zQ3T3PzNbdIccmJ9mKJhpLHH/B2vb+shpF+ymoZhTYoxDLrdsntjFdL1OZckD501jknub1qp+1O5Qd2t0YHFEqeTEovtgfC9yQ6ZB/R3rRQ+tAy+w359pR9RiCekST3gROX6Lx9W6Ib9mXVh/254pQez3X/P86XryLed07NLVlgyzEnz/royHq+Il+JapEsVi1CFTKz9qnMkDisfdyrOF9Ix0cuv+hI8cV9GYmm+GZINNfXINECX5NA7IySeYNl6jkj6/nWBg5ItCnUODIX6PY9I/eo3rdiZL3EDp8cKTsNdsi3u1LlErETQukpLqE5X5fOiT06zvs0d1BzhzV3VHMnNHdac7kcq7NFcpbvgtqPpIz40P6QjPNQb+j48Aycyyr+/Yrz3UxfkeiOLyvRFc1d09xD9PyWv0CiYv9oicapPOT3qTzkd9S55U+onF22U50kOY8IdPsnqp3xy+gO14RlC/8sv1wDf3XoukS1/nrZ9khARlmwKLpBvm1My53mFRmYDqfPOSj1aFCupH+hjoqJIqv4O3glozKDyBb+Dl5LqZh2ZM4JZlSG49WXihQVR/7N/m3SN2Rbf0cwFIyrtupE9L8amvWAN80Ve8RazFZ7yWsuuS4HwgOy7W7/Hjlmvav+Xv9JifrjzRIN+u9KNKTWxX88cUfOcppu8Y7/rB8757/k/0xUN7lzMHlJ2QtMDtTIHbysLAdIwB0oBBql+sjlusAYlZsC4wMBiaKB1HB797XQJ0mgPFCpfEPpRfoD0jcC81I3JJqvZ1QbWJQ7NQI4QcKHwnKnA8sDbRKtViMNbFBtA1v1CLZrbqduoauqwAeB8xJ1Km8Ks5pf+bPKKoGBwKHhfho4FTjzgJXLyjsDn8elRwRDgRtf92LmB/tiXVJP95bz5+Q4572v+/P9URFvjMuTKVgSlaMKjlUoXKPjI+en2rNVLOT8+Wt62p/5bWe4Pwdn6Bk9xJ+DVUGZ24NzY16JGoILJGoKyj2KEv12Raxq+GoE1+o+NgXlDgZ3BHepKkhlpGB7UGbqYFewR6KDoVq5QtOCfcpzVG0ROxfdrvRUBAQPR+VeOmMVSp5VnhPbpDwneDR4QnI3Vb2R8/Hg6eB7Ko6C51RFq+qr4IWgzEP8hiG5a8GbErH7h4yKbaFXJZdNSa8LWaGCB1BxSGbq0LjYXIl8jtytkBOVvhZKhFQunqZy033187qQqu+r1ao5NKMs14d0jRRaOLym5vc3yS0LrXoArXuwzg5tVjPPzTK0W61QqEOP+WGn38O4fs0NPeqUzNVw4s4N9JGKhdBn6hRKOqFbysNCd1V8qPMt0aMrsllhorxEeWyujg27VQzmKtpwofKr8KjwGInGJ6S9cCAclSil/Co8OTxdovJw5fAzNDItpVrMC8+XaFF4sbrdhZdLbrVajfCGsIzz8PbwTonawnsl6gx3Dz+Pcjn2/jVQexl+I7lfolN65mc094HmzodlDRz+PHxDZVZVZzvUkbnOKXJKVAw6MjM4IbXiTkZ5du726VTpG1WDIyMg1uTIetI56sic4zQ5Muc4Kxx1h93kvKCyqCNrQmeX067215FZxelyZFbJ1Ru5Nchxjq6anaNxWck4J1RtkcvjsZuxO8PvKblc4lxxrkl005F6TjZiyagtVPkg99Ugd2NO7IjIqB1/PjLu65UH14s4I3ORRGSi8quIzBGRiki1On8j9cqvIjKOIs2RZcPzeG58OS6yOSLzQeTVyDrNbdOc/K4S2aNOtUiHys+R/ZFeVR9EZJxHhiIyziMnI++olYx8pFYyos63zyIypiO3InfVqKJuNdKovE9Hx0THSxSIyoiKpvS3m8n6u4X+ipP7ghGtVNVwtEZVw9F5yu+j8/V3iw+ii4efQtFFisvl4uhqtQbRrWoNojvVGR9tU6dVsla32Kt2P9qtck70gMo00QHNHdGc/gKU+6rxsOiOnlFcTi96WZ3J0c9Vpo7e1tw9lW1jVHG5Lx2xIs3prBwbq7wkFlKeE4vH5F0yNiUm75Kx2bo+mKNOulhDbIGK+JiM7tiKmMr8m2IvDK9Lxl9WJ2yuysh96YgdjB2W6GhMnfGnYypqz8VkhMauxK4Nj+RYNi4jNF4Ql3EZHx2XMRj3KS+JJ+ITVV2iViNeoeqweK3KG7m6Llejx5fFZRzF18U3q9Mq/pmuh+S5Fd+mvx69qr8o7dbcnkdyHZrbr7l3NKe/4cV7Vb/xXL+DWm9I6z2MO665k4/s45Lu47rqIzmxbLqKozJ5Isbv6q9HRMebW3OFmhuluTGP5MZrLqC5qOZSmpusxlJWrsZSVpOrjMrqdHXdpmKrTH3bnKe/oczX31UWaW7xI7nlmlutuQ2a237fd5o2VX3pfrvLZBYoO1B25hHcgOYOae6I5k5p7oOy86reLftcnZxl6o5ztkx+tSq7p755JKj65pEoUrVPoiQx5RHcWM15NRfSXEZzMxKyKkhUJebok65heMWdaFKnX+IZza3Q3CbN7UjsUt+CEur7UFdCVwCJoxL1ae6w5k4oL0m8l5BnfOKCvkXn0JWHoGvqrnEfuvkQlE1aD3zNm5UcreqNpG/4TTN3g+R/GyRQakxqfLJanCnJ+iS8N7kwJU/Eh6JejZo1WqbRKoVSY5LrhqPkZq23LSmr/+Tu+1rIe0CyQ1WRfHzD+300l1mmYpAhlUWvp8jwr+e578+5r7+5r2/JSyki/k7pvra3NLqrUMqdKkyN+voIUgFemadSqcmp6fzGnKpMzU/VpFg+SM1jaFGKnfup5emqVDc/81KrMwWpDSkWv6ntDO1MsahN7U11yrcDjDvE71GpN1KnUmdS7ExOnU9dTn3Ov5KkbqfbU/fSlJB0frooXZIey5A3HUrfSWcZiqcz6SlpdoamZ6er0nPS7ORMN6QXpJu4r6VXpNemN/Fskd6RPpHel2YnYnpXul2innRf+mCanYjpo+zt6TQ7B9Pn0jfTF/i3tPQ1htBHxsoUZIr5bTEzLuPLOJlEZmJmWmZWpiLDvCpTm6l/2H4w1KyRPNX4v7PIfosYX27J1gKX8H/hwSQtLS4dXZIt9THkLrlbOqqUEFpyr5SW5pcWEbPkHH9fOq7UV1rA/nRK8KUlpWOZrV53FzFoo3sSw5PcHiZvcEko8Ho374O6+ph0u2O8P8ncYbLQ3c/kS26byXwuv2wFdrsOMvy2u57J3wvp+j2Tf+Ztv3xe/ssULo2vfsPxV78CPgB5GPJX0CmW/4aF6/wH+PWQzD6ttRqZtW7ISZA3INdzSdyQBJJC5kO+BGlBs1W8NScw/Dswb0F+wuVXWddi1ssEjukcaBp0JZfWPzP5r64MQ4N8pq4nubRuAB/jkt6mHzKmFngB5AQ+X+tb0OmEvM2lWcw1+b8+YTovgw+DL0Gr2fxtHiy468EnYflPAmfZ3rknoZUHY5iJVrVcx/UJ+AJofsxl3s/AlEHzD5BrIJfy2Vn1fHfMj4F7OKYv0STDP+WMwf/ewTDruFfQANZkAvc/ay/0n4d+J9enlRxbN7k0psIC1j9vJTSxzrQF/J85Nt/ndsw1wNhNM+aqZm0PQ+cP0J8JWYExLOHY3QdrCzG2W2jVA7ySe5qxkt5icg/wK/Qia3ssbxFkAWtViDUp54yZhHTnNbC3f8Ts/oi9aHYXQTIPNw+JMYOBd9FOt8XXB7M+lsdxs6uXY9dhLjEjK28Jw9VugdcA29w3gH+LXuADdA/sNMFOI+w05W1BVMaAlwBznSWwPIFbYHILJHtrerAyHp4dzGL+1ngq730uxS7wkRtTuWWGY3ytwNdxTeLJtjDLb/G2RgV6aQGeAztTuR36HJipgudjNqaix3LO0E70W45RIb7Ml+DtHwInMZcW9PspVv5TtL2Kt1exDn+CHUSoMRN4AKv0J7xFbjFmAgf5ChhZLmkFRpjFqtZibNfRthZ8G+Z4HX25sfudfB0Y5uvcyVeD4S3g+djc+QXA/eDXADPLJkVfDXydjVtugdcA81HxbzSG8SH3HAOzptdcv2OyKit8o4f7Bpfm21ifXow2iNFmsW51WJN6jPMecC/kAViucg9gtNxPGiB/L3xGrD96rAJTBTwfbYNCIsdG8HYjPLzVzb13C+Qgl8w+xy+iFzH+g3wu5hzs4AFERIWIPsT7czIWON+BOa4BXgP9GqxDFXSew0y7gLuguQB4AeaVxUreBrNGSLmzP2F4H0YSBv+iyAno/WfAiEE2cgsjtzAeMQu8hVwJC02Y9V7sZgXWAWtiYM2Z57Nz1CLIgTiPLAqMf/VoTsUaws9pHyx057UzeS87l8lDsHYQb/cCwz/NN9FqIWQj1zdfx9t7QkJ/jzgjgAeg+WNIW0jY/y1GMkdIjG0lMOZlih6TYCqFhLUe8D3A67Ev64F/gpX8CXB3dimTaTAXsZ7zhRRzAb8Xq/Qt7NqTYJ4U/oZsVg6+BvwraCvsXISF98G/D32x48j8xtvQ2SKk8FW8Ff12YvevIqauCg9BqyzwU5BT+V6bosdXRCt4UaV7Jt8jWOvD7Orc17iETqGrlZ9riL4liOiPuVeYH4rTBDZ/DM2NIuPBb9djL15Hq0HhG2h7C5rHvuzmcc2lCc8xq+EhF6HzLtq+C/5ljKof+9KPtvtdYXYKIypdEVhGHWK1yuzBNfn3E8OFKHbBY61+6MCC+aQYLWdcS6CzBDrt0GnH2xfdN7jM8hN5qmshlxybz2NsqMHMee5RXGI3u9HvPIwWa0WxVi54l6sS0dcL+73QPyj8H/hxtHocZ1Nl3k+5hA9fxL5cxI48B/3nMLaV2DURoVvAC3/A2UFfgk2x43fA38gilvG2KctPcFHteHgv5uvwh9fRSzvaToXmVIzHjZGgNqA90OlDj32wPwEjQeVGUfvRt7AyRbBcLPYLa4t1s57nIzGxX2YrH4n5BNbzCbSyRFxjDLXodwJ6rIblavB3oXMXb2GHtnIdE5WkOYh+YzLjcR61pfkk9FEv0T9z3hK10GyMDZnNqkDb2Wg7G23fRP7ZyHfBFHVgAVZyH+zsyxby3Qc/D/ZxItOraFssqlPo78dMl4JZCs270LyL2V3FjK6C7wDfgRHCe60gRjWAUQ1A/xiyaDN84xjyczNi8G1x9kGzV2bvdlQ+fPwViFnMmjEWZseZN7EOG8FsxNt22ESuoHUYTx08oRrn/kWc+9VoWw39i9BE7mK1SgMkH3MSb1vwtpsztBC4UGRRWKtEtdaNHiul5hpgnkOughcVTgfeivp8Jl8TA6ttiNXuQL8dGMMizGURWj0F/aeQG+9A/042wpjr4K/Do9owxzbwqByoWD2cGvQVMMiWxj1RZ6IXce4MAPcjq4vcgjxgdgO3YC9aYAe7Q9/GLu9Hj/uxy37ssh/6Q9Afgk+KW0YZeJH53waeAPsTxBrCjugrH3y+iHfwN8Ruol+R00TNCW83UY3QT6H5KeZ+LO82fKkL+F3gjRznVwHfAb8G2AY/Cvi3wPWo09zAS4Gf4FJke1SJx3i1wPR5Td4M3IQeG9FjEyrMRtwRmtB7I3pvQu+N6L0JlhthuUnkWNhpxHgaOWanTxc/7zhmfngbHtgF/C7wRo5hs4XbZJj7T1r4KrfMNPmZlYblFlhugbUa9DiIE6oGlgdhuQY3oBpYGMT4cd6ZNVjnGtgZxDoPwg4F8zKwG3Y6sQIvi/MOvRegl5f5W4a7gHkvQqcAdXiB0EcvwloB/KQA9jeKqhW4Er1vRF+V6GsjVlvEeyW3RmTWFfdfxEsbbpGIEROVEm2R9xEL64ObDuK3RVT46KUR3ntd3OhFBZ73FuQQP085ZpLjNoxf3CULMf5yca8UKyPOETBFwoswhmMiswEvEXcT6KDmpLfAN+KGhbgzXwRuRWXSymfNpAW5hUvMtBU3xItoexFe1MrXir3lq4e7P/0Yc2kV+RYzbcasG8Wss+KeWALfw10e/MvAqNksUclvgUdtQRRsQT6ZjxVOo/LHjliNwK1i5JhXK/9mQgUuJ+w+TkrB1AqJse2i/87kJ5wxPgHjZ/cAg8SgkxQS/AzO0w7oP8mrKQMVESmkv+D/7xIsIHKJwxkyBW07hBTZmKYwR850gvk1NL1o6wgJC6bZxuQ3oRkWEmP4e65PHwPzGJj5sDAKTEJI8NXgo2B+yfslPuABIdH7b6Bjo9+0kGibhj76NV4XErwF/W/AQouQsLMOo9qBViHwO4TE2++b/MvVeDCrhQS/xvwO/z+vwIi1mgJ+ClbpWTDPot9imsc0x4m5CCkyD3bKA+ZxIaHfgHEWccb8hpCobF+ztjG81jjCbbrqmP4ptDoFa1n6GmuVwnxxwyXI9ka58FKcg4gyGuae5loJf8OJaYmavwEMbppWLccWfCxvKUa1EGOYCR73o7xmjvOYz/wfgAyPa3janZdrcFVXFcfX3mvdhIRHIE0hDRRu2xgQUxLygAQobSBAEm4ehDRASiFvQrkk8d5AIVDEiHxAxEBrxFoRItaKiBURa8VqKwTt1BnH4UMnxUdb7AeGYWilTu1Q8L/XObmjM8g0zp39W2vts/Y5+7HWOueSIaJE6qbpFCheHKoxOU1bI2Ezf12kZYOZ1dbSGDFzwg1d7aaCpprVptmGTBi/LrPd7DJ7zTP4PWeOmuPmlDmD31n83jAXzBVz0VwyV2ytuW6u23pzw4odZVPsJJtuM22enWeLKdjQEO6yR5uaNnba48r3lGeUA8rB5vaOjTatNdLQZP8YXr+uwQbD7Zs22oxwR1PYZipzlAXK+cpiZZmySlmrXI2hEdvY4e7Q1hFpbrftnU7virqZnIpGs2cqc2w3mGt3gnl2d3RTY9TujW7qjNoDXc7/YHdLpMMesnuJbDbaSrSdZMuXFgft8eXVC4J2UJopvqiqqkR6FxbVBOWVUqdfKS8qCQbSyitDwUBJRVFtMLC5urI8GDhK7hRMfJDYybiTns1rSJwU8aT9wJN80b9+zJP2qi+vU5zKC77/sZj0rr/jy0ZPBnw7kOn3V/mywpchX5b58kVfPuKPS/XlfF82+89b4PtN9uVu/7q/TjtK52ltL5braQcxR087ac86HxqvvF85WTlWOUqZpBypTFYmKEcoE5XjlHcr71NOUk5Rpis/o8xQ3qVMUQaVD7gZqeakpYDKdB3FasfFtHjVJlAq3QNNtM8bERfT1b51S5/E6I/HfBNgpWCW4/2xaTQR87wXa54S85Vh+JpP6ZvyX75jhuWdfAdvI9fMhzjrDLkL+mUr0NNkKph46wp6Pla+KXMd7VNkEtKdBjkN8gJkCeRNyNNkAzYwCtYlsvKKvOZsElNiSs0DJh0WdoYP8Cl+mn8Gj5uw9nMv/4RPwrqBXQvTdm02kEcBfpl/yWf4V/xT2G0Uxz/mFyUiHdIpUS/vArVoET1txs/IAFqdf/5p2nMDrcTvmag9yAV5we+5V3tmoB2K9djANBrBz/Bp/jr/nPv4Jf4G/8J7nryHef4TazJ6xibBUoI8Ie2Y1Wbplh3SI7tlD/pDlCj75ID0yQl5Vg5Jvzwvp+RY7MwD/9eZJ34KbxvzHjmse48a1r1HD8s7aVjeY4flPe4O3pb7KUmapVXa+EnaRl20yc62BbzFFto5vFXW2wnwqaAUyZaZkiO5kif5MktmS4EUSrEsksWyREqkVMpkqYSkHN7ZeNptniiVUiXLpFqWS408KrWyQlbCOxn3vs2V/3Hv8TReWmQdImqV1MljsloelzWyVuqlQRplA7/Kr/Fv+Syf4wE+z7/DiBRK5YP8TX6Wv8XP8bf5EH+HD/MR/i4f5e/xC/wDPsY/5OP8Iz7Bv+Hn+fvYESO7KZuTOZUny2b+SOIkRe7HDszHLOqwU+k8nbN5Fl/jebyAS7iCa7iO67mVwxzhLbyDd/EeZG0fntiPZ5xAPr+Muw/wG/wnfpP/wpf4MvKknsrseAq7+bmshs+rLoO9NdB2bw2xmQ/lm5/x/kq8dfgVw9URl4t45n6srBdrQ+Xw1/drVxeGVilRV2+4XzJkqkyTz8p0+ZxkyoMyQ7IQ88a87oiqaPQt4nqKsC+L0fAmlR1oexBjBudUrtFmZI4s9DT4e28lS1lUSQFcWYBnzJA8EsRau2yRHmg9shfZfxh+YqaYIG/kdqfTDfrExJl47V9romaHeVr70ymHiqnazQW7ZvStVawyx/UKvgDwhWKkFa0N7Qm0MBruKp1orgoGqIz+Sm/Tu/R3nXMGVkveNelC24y2Ba0bbbu/TnwFoVL1gL2gqwchKqf3zVVzjfPdzGy+jJEkGevep9zFXSh8Rkbrzo2gATpPg/QWXcOIXJOn71zdH0T9StQr2IisQthuJxP/47rrTdTvgpGoPbd/mwVpmX5X3MljKVXgFKrguZxqaQX8UymTHqR99DXqpf10ma7QVczvA/oHfWhWmVaz2Rw2R0y/PW3PcQ7ncR/m2CwtYKusA9uwt1bWywZ820zgc1h1Hx8BX8I+YvZSDKbIIvBuRIxFzi4BJ+AtYylVSsF7pAxMk6XgRAmBk1x+Y82V4EypAnNkGZgr1WCeLAfzpQacJY+Cs6UWLJAVYKGrJBhbrGMX6djFOnaJji3RsaU6tkzHLtWxIR1bTsw9/CXehZPdhmyYKXNRj+pgdSFqc2QeatNjsDYhS3LlIdSp1RRnZyNj8lARlsvjsAqQPfnyMOrXGryFtyCTZskjqGVrca0QWTVbilDX6mHNQR4UIB9WSAM8t0oWZrAQ9a6R4vlJxGM2sqUCsbEKe5Ko50o42TF+VDDOM4h3yzL8xriYoiQz0oykcRotyRpDkzSyMnDOZcjfdD1rlzlliAQXuV40VPvRMBQFQ3E6lB1eVGhMDGWky1IXw4iRtYiSKOIEuenFinnd5UMsYvJdNnMf1jIX+/cQ9ulh7EcR1r3QuIzdqtlRaSimZ7GrJ6X8FTDEe8FK/irWWwprn8pK9SuloTFZ+o0xJmZXqj2an0JtGYGabXm7rxneploAfd2+ZviLMb+dMb8vxPx2DPm5CmO+bPZrxb6Pryo/Uv5L+bHyhvIT5U3lLUf3Fc+/5z/wIF/kP/Pf+G1+h9/FblvUi0HlNUeTq/p55VvK97U/z5E7lJ3KzxOjP8QRT+p/g3SahnPOoQKccwlOuZpW/hvorCa1AAAAeNodi0EKgDAQAydbKJ7Fk6gv8FNCoRU8LvRzPs61l0wIE4SYSMAy8sR68SZBr80Duv16tGFkZo7wwbRSgv8bZXujpzBMO4ydD35iBzYAAAB42iXQzSvDcRwH8PfnITezlXm25OEP0CwnNxerpdgamoODXIjYpoTDclKsROSiJCdJlocctIOUf0JCSpKUP8Db/N59X71/l8/30xcCRQCVTzLsvehEHwT9GKfTjGCZERSwQbewR/dxTW/wSJ8YwTMjeGUEb3inH4zgkxF8MYJvRvAjAxAZliRMUpJiT8sIHZNJOiU5uigH9FC5lMY0BtO4xtkTmqCDOkSTmqajmqcrukoLekbP9YJe6R29t26IRS1KYzZBZ2yBZi0Ls5zxLstbnn3J1tjXbRNqRSuyb9sO3bUjemwn9NQ430pWopd2S8tWpg/2AnHxLpjP+hz7vPMWxvisQZ4engz/gxrzgNd40MNe5/Xe4I3e5M3e4q3e5u2coKiqvA0qO+r/dpxdDfeQ1yLkEY8g/DfdO34Bi/VDTQ==');
  font-style: normal;
  font-weight: normal;
}
.cs-HTML {
  background: rgba(40, 40, 40, 1);
}
.cs-npnxnanbnsnfns00000000001 .cs-infopanel  {
  box-shadow: 0 1px 0 rgba(0, 0, 0, 0);
  background: rgba(255, 255, 255, 1);
}
.cs-npnxnanbnsnfns00000000001 .cs-infopanel .cs-link {
  color: rgba(186, 187, 186, 1);
}
.cs-npnxnanbnsnfns00000000001 .cs-infopanel .cs-link:hover {
  color: rgba(255, 255, 255, 1);
}
.cs-npnxnanbnsnfns00000000001 .cs-infopanel .cs-name {
  color: rgba(68, 68, 68, 1);
}
.cs-npnxnanbnsnfns00000000001 .cs-infopanel .cs-title {
  color: rgba(153, 153, 153, 1);
}
.cs-npnxnanbnsnfns00000000001 .cs-infopanelpopup  {
  box-shadow: 0 1px 0 rgba(0, 0, 0, 0);
  background: rgba(0, 0, 0, 0);
}
.cs-npnxnanbnsnfns00000000001 .cs-infopanelpopup .cs-link {
  color: rgba(255, 0, 0, 1);
}
.cs-npnxnanbnsnfns00000000001 .cs-infopanelpopup .cs-link:hover {
  color: rgba(255, 255, 255, 1);
}
.cs-npnxnanbnsnfns00000000001 .cs-infopanelpopup .cs-name {
  color: rgba(255, 255, 255, 1);
}
.cs-npnxnanbnsnfns00000000001 .cs-infopanelpopup .cs-bio {
  color: rgba(186, 187, 186, 1);
}
.cs-npnxnanbnsnfns00000000001 .cs-timer  {
  color: rgba(186, 187, 186, 1);
}
.cs-npnxnanbnsnfns00000000001 .cs-duration stop:first-child {
  stop-color: rgba(60, 60, 60, 1);
}
.cs-npnxnanbnsnfns00000000001 .cs-duration stop:last-child {
  stop-color: rgba(60, 60, 60, 1);
}
.cs-npnxnanbnsnfns00000000001 .cs-elapsed stop:first-child {
  stop-color: rgba(254, 227, 71, 1);
}
.cs-npnxnanbnsnfns00000000001 .cs-elapsed stop:last-child {
  stop-color: rgba(254, 227, 71, 1);
}
.cs-npnxnanbnsnfns00000000001 .cs-timer .cs-pie .cs-innerstroke {
  stroke: rgba(199, 199, 199, 1);
}
.cs-npnxnanbnsnfns00000000001 .cs-timer .cs-pie .cs-innerborder {
  stroke: rgba(255, 255, 255, 1);
}
.cs-npnxnanbnsnfns00000000001 .cs-window  {
  box-shadow: 0 8px 5px rgba(0, 0, 0, 0.2);
  border-color: rgba(49, 99, 0, 0);
  background: rgba(33, 33, 33, 1);
  color: rgba(248, 248, 248, 1);
}
.cs-npnxnanbnsnfns00000000001 .cs-window .cs-diva {
  border-color: rgba(78, 78, 78, 1);
}
.cs-npnxnanbnsnfns00000000001 .cs-window .cs-divb {
  border-color: rgba(78, 78, 78, 0);
}
.cs-npnxnanbnsnfns00000000001 .cs-editor .cs-editor-slide {
  color: rgba(226, 226, 226, 1);
}
.cs-npnxnanbnsnfns00000000001 .cs-editor .cs-editor-html {
  color: rgba(186, 187, 186, 1);
}
.cs-npnxnanbnsnfns00000000001 .cs-editor .cs-editor-button {
  text-shadow: 0 1px 0 rgba(0, 0, 0, 0);
  color: rgba(255, 255, 255, 1);
  border-color: rgba(211, 211, 211, 1);
  background: rgba(34, 34, 34, 1);
}
.cs-npnxnanbnsnfns00000000001 .cs-editor .cs-editor-button:hover {
  background: rgba(68, 68, 68, 1);
}
.cs-npnxnanbnsnfns00000000001 .cs-editor .cs-editor-button:active {
  background: rgba(68, 68, 68, 1);
}
.cs-npnxnanbnsnfns00000000001 .cs-listitem  {
  color: rgba(186, 187, 186, 1);
  border-color: none;
  border: 1px solid transparent;
}
.cs-npnxnanbnsnfns00000000001 .cs-listitem:hover {
  background: rgba(255, 255, 255, 0.06);
  border-color: rgba(108, 108, 108, 1) !important;
  border-width: 1px;
  border-radius: 2px;
  border-style: solid;
  box-sizing: border-box;
}
.cs-npnxnanbnsnfns00000000001 .cs-listitem.hover {
  background: rgba(255, 255, 255, 0.06);
  border-color: rgba(108, 108, 108, 1) !important;
  border-width: 1px;
  border-radius: 2px;
  border-style: solid;
  box-sizing: border-box;
}
.cs-npnxnanbnsnfns00000000001 .cs-glossary  {
  color: rgba(186, 187, 186, 1);
}
.cs-npnxnanbnsnfns00000000001 .cs-glossary .cs-scrolling-panel {
  background: rgba(0, 0, 0, 0);
}
.cs-npnxnanbnsnfns00000000001 .cs-glossary .cs-term.cs-selected .cs-choice-list-trigger {
  color: rgba(255, 255, 255, 1);
  background: rgba(255, 255, 255, 1);
}
.cs-npnxnanbnsnfns00000000001 .cs-glossary .cs-term.cs-selected .cs-choice-list-trigger:focus {
  color: rgba(255, 255, 255, 1);
  background: rgba(255, 255, 255, 1);
}
.cs-npnxnanbnsnfns00000000001 .cs-glossary .cs-term:hover .cs-choice-list-trigger {
  background: rgba(186, 187, 186, 1);
}
.cs-npnxnanbnsnfns00000000001 .cs-glossary .cs-term.hover .cs-choice-list-trigger {
  background: rgba(186, 187, 186, 1);
}
.cs-npnxnanbnsnfns00000000001 .cs-glossary .cs-term .cs-choice-list-trigger:focus {
  background: rgba(186, 187, 186, 1);
}
.cs-npnxnanbnsnfns00000000001 .cs-glossary .cs-diva {
  border-color: rgba(0, 0, 0, 0);
}
.cs-npnxnanbnsnfns00000000001 .cs-glossary .cs-divb {
  border-color: rgba(0, 0, 0, 0);
}
.cs-npnxnanbnsnfns00000000001 .cs-glossary .cs-divc {
  border-color: rgba(0, 0, 0, 0);
}
.cs-npnxnanbnsnfns00000000001 .cs-glossary .cs-heading {
  color: rgba(248, 248, 248, 1);
  font-weight: 700;
}
.note-content p span {
  color: rgba(186, 187, 186, 1);
  line-height: 1.4em;
  font-size: 103.769%;
}
.cs-npnxnanbnsnfns00000000001 .cs-resource .cs-separator {
  border-color: rgba(0, 0, 0, 0);
}
.cs-npnxnanbnsnfns00000000001 .cs-outline  {
  color: rgba(45, 45, 45, 1);
}
.cs-npnxnanbnsnfns00000000001 .cs-outline .cs-diva {
  border-color: rgba(0, 0, 0, 0);
}
.cs-npnxnanbnsnfns00000000001 .cs-outline .cs-divb {
  border-color: rgba(0, 0, 0, 0);
}
.cs-npnxnanbnsnfns00000000001 .cs-outline .cs-divc {
  border-color: rgba(0, 0, 0, 0);
}
.cs-npnxnanbnsnfns00000000001 .cs-outline .cs-search-filter:hover {
  color: rgba(0, 0, 0, 0);
}
.cs-npnxnanbnsnfns00000000001 .cs-outline .cs-search-filter.hover {
  color: rgba(0, 0, 0, 0);
}
.cs-npnxnanbnsnfns00000000001 .cs-transcript  {
  color: rgba(255, 255, 255, 1);
}
.cs-npnxnanbnsnfns00000000001 .cs-transcript .cs-div {
  border-color: rgba(0, 0, 0, 0);
}
.cs-npnxnanbnsnfns00000000001 .cs-tabs:not(.topmenu-item) {
  color: rgba(248, 248, 248, 1);
}
.cs-npnxnanbnsnfns00000000001 .cs-tabs .cs-inner-button:not(.topmenu-item) {
  text-shadow: 0 1px 0 rgba(0, 0, 0, 0);
}
.cs-npnxnanbnsnfns00000000001 .cs-tabs:hover:not(.topmenu-item) {
  color: rgba(248, 248, 248, 1);
}
.cs-npnxnanbnsnfns00000000001 .cs-tabs.cs-selected {
  background: rgba(0, 0, 0, 0);
  color: rgba(248, 248, 248, 1);
}
.cs-npnxnanbnsnfns00000000001 .cs-seekcontrol  {
  background: rgba(0, 0, 0, 0);
  border-color: rgba(0, 0, 0, 0);
}
.cs-npnxnanbnsnfns00000000001 .cs-seekcontrol .cs-button:hover .cs-icon {
  fill: rgba(255, 255, 255, 1);
}
.cs-npnxnanbnsnfns00000000001 .cs-seekcontrol .cs-button.hover .cs-icon {
  fill: rgba(255, 255, 255, 1);
}
.cs-npnxnanbnsnfns00000000001 .cs-seekcontrol .cs-button .cs-icon-shadow {
  fill: rgba(0, 0, 0, 0);
}
.cs-npnxnanbnsnfns00000000001 .cs-seekcontrol .cs-button .cs-icon {
  fill: rgba(180, 180, 180, 1);
}
.cs-npnxnanbnsnfns00000000001 .cs-seekcontrol .cs-seek .cs-fill {
  background: rgba(255, 255, 255, 0.6);
}
.cs-npnxnanbnsnfns00000000001 .cs-seekcontrol .cs-seek {
  background: rgba(108, 108, 108, 1);
  border-color: rgba(0, 0, 0, 0);
}
.cs-npnxnanbnsnfns00000000001 .cs-searchinput .cs-input {
  color: rgba(186, 187, 186, 1);
  border-color: rgba(0, 0, 0, 0);
  background: rgba(255, 255, 255, 0.06);
}
.cs-npnxnanbnsnfns00000000001 .cs-searchinput .cs-input:focus {
  color: rgba(248, 248, 248, 1);
  background: rgba(41, 41, 41, 1);
}
.cs-npnxnanbnsnfns00000000001 .cs-searchinput .cs-input:hover {
  box-shadow: inset 0 0 1px 0 rgba(69, 126, 19, 0);
}
.cs-npnxnanbnsnfns00000000001 .cs-searchinput .cs-input.hover {
  box-shadow: inset 0 0 1px 0 rgba(69, 126, 19, 0);
}
.cs-npnxnanbnsnfns00000000001 .cs-searchinput .cs-button .cs-icon {
  fill: rgba(186, 187, 186, 1);
}
.cs-npnxnanbnsnfns00000000001 .cs-searchinput .cs-button:hover {
  fill: rgba(63, 133, 0, 1);
}
.cs-npnxnanbnsnfns00000000001 .cs-searchinput .cs-button.hover {
  fill: rgba(63, 133, 0, 1);
}
.cs-npnxnanbnsnfns00000000001 .cs-menu  {
  box-shadow: 0 1px 0 rgba(0, 0, 0, 0);
  background: rgba(33, 33, 33, 1);
}
.cs-npnxnanbnsnfns00000000001 .cs-topmenu-item.active .cs-tab {
  background: rgba(33, 33, 33, 1);
}
.cs-npnxnanbnsnfns00000000001 .cs-logo  {
  box-shadow: 0 1px 0 rgba(37, 75, 0, 1);
  background: rgba(255, 255, 255, 0);
}
.cs-npnxnanbnsnfns00000000001 .cs-checkbox  {
  color: rgba(255, 255, 255, 1);
}
.cs-npnxnanbnsnfns00000000001 .cs-checkbox:hover {
  border-color: rgba(175, 221, 130, 1);
}
.cs-npnxnanbnsnfns00000000001 .cs-checkbox.hover {
  border-color: rgba(175, 221, 130, 1);
}
.cs-npnxnanbnsnfns00000000001 .cs-checkbox .cs-box {
  color: rgba(255, 255, 255, 1);
  border-color: rgba(42, 83, 0, 1);
}
.cs-npnxnanbnsnfns00000000001 .cs-checkbox .cs-box:checked::after {
  color: rgba(43, 196, 0, 1);
}
.cs-npnxnanbnsnfns00000000001 .cs-button  {
  text-shadow: 0 1px 0 rgba(0, 0, 0, 0);
  color: rgba(186, 187, 186, 1);
  border-color: rgba(0, 0, 0, 0);
  background: rgba(0, 0, 0, 0);
  box-shadow: 0 1px 0 rgba(0, 0, 0, 0);
}
.cs-npnxnanbnsnfns00000000001 .cs-button .cs-icon {
  fill: rgba(186, 187, 186, 1);
}
.cs-npnxnanbnsnfns00000000001 .cs-button .cs-icon-shadow {
  fill: rgba(0, 0, 0, 0);
}
.cs-npnxnanbnsnfns00000000001 .cs-button:hover {
  background: rgba(248, 248, 248, 1);
}
.cs-npnxnanbnsnfns00000000001 .cs-button.hover {
  background: rgba(248, 248, 248, 1);
}
.cs-npnxnanbnsnfns00000000001 .cs-button:active {
  background: rgba(0, 0, 0, 0);
}
.cs-npnxnanbnsnfns00000000001 .cs-button.cs-disabled:hover {
  background: rgba(0, 0, 0, 0);
}
.cs-npnxnanbnsnfns00000000001 .cs-button.cs-disabled.hover {
  background: rgba(0, 0, 0, 0);
}
.cs-npnxnanbnsnfns00000000001 .cs-button.cs-disabled:active {
  background: rgba(0, 0, 0, 0);
}
.cs-npnxnanbnsnfns00000000001 .cs-button.cs-volume:hover {
  background: rgba(0, 0, 0, 0);
}
.cs-npnxnanbnsnfns00000000001 .cs-button.cs-volume.hover {
  background: rgba(0, 0, 0, 0);
}
.cs-npnxnanbnsnfns00000000001 .cs-button.cs-volume:active {
  background: rgba(0, 0, 0, 0);
}
.cs-npnxnanbnsnfns00000000001.cs-base  {
  color: rgba(186, 187, 186, 1);
  border-color: rgba(40, 40, 40, 1);
  background: rgba(40, 40, 40, 1);
}
.cs-npnxnanbnsnfns00000000001.cs-base .cs-separator .cs-diva {
  background: rgba(69, 69, 69, 1);
}
.cs-npnxnanbnsnfns00000000001.cs-base .cs-separator .cs-divb {
  background: rgba(0, 0, 0, 0);
}
.cs-npnxnanbnsnfns00000000001.cs-base .cs-topmenu-item.active .cs-tab {
  border-color: rgba(69, 69, 69, 1);
}
.cs-npnxnanbnsnfns00000000001.cs-base .cs-topmenu-item.active .cs-panel {
  border-color: rgba(69, 69, 69, 1);
}
.cs-npnxnanbnsnfns00000000001.cs-base .cs-left {
  background: rgba(33, 33, 33, 1);
}
.cs-npnxnanbnsnfns00000000001.cs-base .cs-area-primary .cs-slide-container {
  background: rgba(40, 40, 40, 1);
}
.cs-npnxnanbnsnfns00000000001.cs-base.cs-custom-theme .cs-brandhighlight-bg {
  background: rgba(79, 189, 244, 1) !important;
}
.cs-npnxnanbnsnfns00000000001.cs-base.cs-custom-theme .cs-brandhighlight-secondary-bg {
  background: rgba(255, 255, 255, 1) !important;
}
.cs-npnxnanbnsnfns00000000001.cs-base.cs-custom-theme .cs-brandhighlight-border {
  border-color: rgba(79, 189, 244, 1) !important;
}
.cs-npnxnanbnsnfns00000000001.cs-base.cs-custom-theme .cs-brandhighlight-text {
  color: rgba(79, 189, 244, 1) !important;
}
.cs-npnxnanbnsnfns00000000001.cs-base.cs-custom-theme .cs-brandhighlight-fill {
  fill: rgba(79, 189, 244, 1) !important;
}
.cs-npnxnanbnsnfns00000000001.cs-base.cs-custom-theme .cs-listitem.cs-selected {
  background-color: rgba(255, 255, 255, 0.06) !important;
}
.cs-npnxnanbnsnfns00000000001 .cs-volume::-moz-range-thumb {
  border-color: rgba(43, 85, 0, 1);
  box-shadow: inset 0 0 1px 0 rgba(43, 85, 0, 1);
  background: rgba(255, 255, 255, 1);
}
.cs-npnxnanbnsnfns00000000001 .cs-volume::-ms-thumb {
  border-color: rgba(43, 85, 0, 1);
  box-shadow: inset 0 0 1px 0 rgba(43, 85, 0, 1);
  background: rgba(255, 255, 255, 1);
}
.cs-npnxnanbnsnfns00000000001 .cs-volume::-webkit-slider-thumb {
  border-color: rgba(43, 85, 0, 1);
  box-shadow: inset 0 0 1px 0 rgba(43, 85, 0, 1);
  background: rgba(255, 255, 255, 1);
}
.cs-npnxnanbnsnfns00000000001 .cs-volume::-moz-range-track {
  border-color: rgba(66, 140, 1, 1);
  background: rgba(108, 108, 108, 1);
}
.cs-npnxnanbnsnfns00000000001 .cs-volume::-ms-track {
  border-color: rgba(66, 140, 1, 1);
  background: rgba(108, 108, 108, 1);
}
.cs-npnxnanbnsnfns00000000001 .cs-volume::-webkit-slider-runnable-track {
  border-color: rgba(66, 140, 1, 1);
  background: rgba(108, 108, 108, 1);
}
body.show-focus .tab-focus-box {
  box-shadow: 0 0 0 1px rgba(255, 255, 0, 1), 0 0 0 3px rgba(0, 32, 96, 1), 0 0 5px 5px rgba(255, 255, 0, 1);
  border-color: transparent;
  outline: 2px transparent solid;
}
.skipnav {
  box-shadow: 0 0 0 1px rgba(255, 255, 0, 1), 0 0 0 3px rgba(0, 32, 96, 1), 0 0 5px 5px rgba(255, 255, 0, 1);
  border-color: transparent;
  outline: 2px transparent solid;
}
.cs-npnxnanbnsnfns00000000001 .cs-listitem:hover {
  color: none;
}
.cs-npnxnanbnsnfns00000000001 .cs-listitem.hover {
  color: none;
}
.cs-npnxnanbnsnfns00000000001 .cs-listitem.cs-viewed {
  color: #BABBBA;
}
.cs-npnxnanbnsnfns00000000001 .cs-listitem {
  color: #BABBBA;
}
.cs-npnxnanbnsnfns00000000001 .cs-listitem:hover .cs-icon-carrot * {
  fill: none;
}
.cs-npnxnanbnsnfns00000000001 .cs-listitem.hover .cs-icon-carrot * {
  fill: none;
}
.cs-npnxnanbnsnfns00000000001 .cs-listitem .cs-icon-carrot {
  color: none;
  top: calc(3px);
}
.cs-npnxnanbnsnfns00000000001 .cs-listitem .cs-icon-carrot .cs-shadow {
  color: #F8F8F8;
}
.cs-npnxnanbnsnfns00000000001 .item-collapsible .is-scene {
  color: #F8F8F8 !important;
  font-weight: 700;
}
.cs-npnxnanbnsnfns00000000001 .is-scene .cs-icon-carrot * {
  color: #F8F8F8 !important;
  font-weight: 700;
}
.cs-npnxnanbnsnfns00000000001 .is-scene:not(.outline-links-collapse) > a {
  color: #F8F8F8;
}
.cs-npnxnanbnsnfns00000000001 .is-scene:not(.outline-links-collapse) .cs-icon-carrot * {
  fill: none !important;
  color: #F8F8F8 !important;
}
.cs-npnxnanbnsnfns00000000001 .tabs, .cs-npnxnanbnsnfns00000000001 .cs-logo {
  border-bottom: 1px solid rgba(108, 108, 108, 1);
}
.cs-npnxnanbnsnfns00000000001 .area-secondary-wrapper:after {
  background-image: url('data:image/svg+xml;base64,PHN2ZyB2ZXJzaW9uPSIxLjEiIHhtbG5zPSJodHRwOi8vd3d3LnczLm9yZy8yMDAwL3N2ZyI+PGRlZnM+CiAgICA8bGluZWFyR3JhZGllbnQgaWQ9ImdyYWQiIGdyYWRpZW50VW5pdHM9Im9iamVjdEJvdW5kaW5nQm94IiB4MT0iMC4wIiB5MT0iMC41IiB4Mj0iMS4wIiB5Mj0iMC41Ij48c3RvcAogICAgICBvZmZzZXQ9IjAlIgogICAgICBzdG9wLWNvbG9yPSIjMDAwMDAwIgogICAgICBzdG9wLW9wYWNpdHk9IjAiLz48c3RvcAogICAgICBvZmZzZXQ9IjEwMCUiCiAgICAgIHN0b3AtY29sb3I9IiMwMDAwMDAiCiAgICAgIHN0b3Atb3BhY2l0eT0iMC4zIi8+PC9saW5lYXJHcmFkaWVudD48L2RlZnM+PHJlY3QgeD0iMCIgeT0iMCIgd2lkdGg9IjEwMCUiIGhlaWdodD0iMTAwJSIgZmlsbD0idXJsKCNncmFkKSIgLz48L3N2Zz4=');
  background-size: 100%;
}
.cs-npnxnanbnsnfns00000000001 .panel-footer {
  background: #212121;
}
.cs-npnxnanbnsnfns00000000001 #outline-search {
  background: rgba(255, 255, 255, 0.06);
  border-color: rgba(108, 108, 108, 1);
  border-width: 1px;
  border-style: solid;
}
.cs-npnxnanbnsnfns00000000001 .topmenu-panel #outline-search {
  background: #545454;
}
.cs-npnxnanbnsnfns00000000001 .search-icon circle, .cs-npnxnanbnsnfns00000000001 .search-icon path {
  stroke: #BABBBA;
}
.cs-npnxnanbnsnfns00000000001 #outline-search input[type   =search] {
  color: #F8F8F8;
}
.cs-npnxnanbnsnfns00000000001 #outline-search ::-webkit-input-placeholder {
  color: #BABBBA !important;
}
.cs-npnxnanbnsnfns00000000001 #outline-search :-ms-input-placeholder {
  color: #BABBBA !important;
}
.cs-npnxnanbnsnfns00000000001 #outline-search ::-moz-placeholder {
  color: #BABBBA !important;
  opacity: 1;
}
.cs-npnxnanbnsnfns00000000001 .cs-topmenu-item.active, body:not(.is-touchable-tablet) .cs-npnxnanbnsnfns00000000001 .cs-topmenu-item:hover {
  color: #F8F8F8;
}
.cs-npnxnanbnsnfns00000000001 .cs-topmenu-item.button-tapped {
  color: #F8F8F8;
}
.cs-npnxnanbnsnfns00000000001 .cs-topmenu-item.active .cs-tab, .cs-npnxnanbnsnfns00000000001 .cs-topmenu-item .cs-tab {
  background: transparent !important;
  border: none !important;
}
.cs-npnxnanbnsnfns00000000001 .top-tabs-drop-icon div {
  background: #BABBBA;
}
.cs-npnxnanbnsnfns00000000001 .cs-panel.topmenu-panel .panel-content, .cs-npnxnanbnsnfns00000000001 .top-tabs-drop {
  background: #212121;
}
.cs-npnxnanbnsnfns00000000001 .cs-topmenu-item.active .cs-panel {
  background: #212121;
}
.cs-npnxnanbnsnfns00000000001 .cs-menu.topmenu-panel, .cs-npnxnanbnsnfns00000000001 .top-tabs-drop {
  border: 1px solid rgba(69, 69, 69, 1) !important;
  border-radius: 3px;
}
.cs-npnxnanbnsnfns00000000001 .resources .resources-list a:hover {
  background: rgba(255, 255, 255, 0.06);
}
body:not(.is-touchable-tablet) .cs-npnxnanbnsnfns00000000001 .resources .resources-list a:hover {
  background: rgba(255, 255, 255, 0.06);
}
.cs-npnxnanbnsnfns00000000001 .resources .resources-list a.hover {
  background: rgba(255, 255, 255, 0.06);
}
body:not(.is-touchable-tablet) .cs-npnxnanbnsnfns00000000001 .resources .resources-list a.hover {
  background: rgba(255, 255, 255, 0.06);
}
.cs-npnxnanbnsnfns00000000001 .resources .resources-list a.button-tapped {
  background: rgba(255, 255, 255, 0.06);
}
.cs-npnxnanbnsnfns00000000001 .cs-icon path, .cs-npnxnanbnsnfns00000000001 .cs-icon rect, .cs-npnxnanbnsnfns00000000001 .cs-icon polygon, .cs-npnxnanbnsnfns00000000001 .menu-icon-wrapper.menu-icon-wrapper-hover path {
  fill: #BABBBA;
}
.cs-npnxnanbnsnfns00000000001 .cs-icon .icon-stroke-only {
  fill: none !important;
  stroke: #BABBBA !important;
}
body:not(.is-touchable-tablet) .cs-npnxnanbnsnfns00000000001 .cs-button:hover .cs-icon path, body:not(.is-touchable-tablet) .cs-npnxnanbnsnfns00000000001 .cs-button:hover .cs-icon rect, body:not(.is-touchable-tablet) .cs-npnxnanbnsnfns00000000001 .cs-button:hover .cs-icon polygon {
  fill: #F8F8F8;
}
body:not(.is-touchable-tablet) .cs-npnxnanbnsnfns00000000001 .cs-tabs:hover .search-icon circle, body:not(.is-touchable-tablet) .cs-npnxnanbnsnfns00000000001 .cs-tabs:hover .search-icon path {
  stroke: #F8F8F8;
}
.cs-npnxnanbnsnfns00000000001 .cs-button.button-tapped .cs-icon path, .cs-npnxnanbnsnfns00000000001 .cs-button.button-tapped .cs-icon rect, .cs-npnxnanbnsnfns00000000001 .cs-button.button-tapped .cs-icon polygon {
  fill: #F8F8F8;
}
body:not(.is-touchable-tablet) .cs-npnxnanbnsnfns00000000001 .cs-button:hover .cs-icon .icon-stroke-only {
  fill: none !important;
  stroke: #F8F8F8 !important;
}
.cs-npnxnanbnsnfns00000000001 .cs-button:button-tapped .cs-icon .icon-stroke-only {
  fill: none !important;
  stroke: #F8F8F8 !important;
}
.cs-npnxnanbnsnfns00000000001 .menu-icon-wrapper.menu-icon-wrapper-hover svg path {
  fill: #F8F8F8;
}
.floating-sidebar:not(.sidebar-closed) .cs-npnxnanbnsnfns00000000001 #hamburger .menu-icon-wrapper svg path {
  fill: #BABBBA;
}
.floating-sidebar:not(.sidebar-closed) .cs-npnxnanbnsnfns00000000001 #hamburger .menu-icon-wrapper.menu-icon-wrapper-hover svg path {
  fill: #F8F8F8;
}
.cs-npnxnanbnsnfns00000000001 .volume .btn:before {
  background-image: url('data:image/svg+xml;base64,DQo8c3ZnIHhtbG5zPSdodHRwOi8vd3d3LnczLm9yZy8yMDAwL3N2ZycgeG1sbnM6eGxpbms9J2h0dHA6Ly93d3cudzMub3JnLzE5OTkveGxpbmsnDQogICAgdmVyc2lvbj0nMS4xJyB3aWR0aD0nNDZweCcgaGVpZ2h0PScxMDhweCcgdmlld0JveD0nMCAwIDQ2IDEwOCcgPg0KICA8ZGVmcz4NCiAgICA8cGF0aCBpZD0ncGF0aC0xJyBkPSdNMTE2Niw0NyBMMTE5MCw0NyBDMTE5MS42NTY4NSw0NyAxMTkzLDQ4LjM0MzE0NTggMTE5Myw1MCBMMTE5MywxMjMuNzU3MzU5IEMxMTkzLDEyNC41NTMwMDkgMTE5Mi42ODM5MywxMjUuMzE2MDcxIDExOTIuMTIxMzIsMTI1Ljg3ODY4IEwxMTgwLjEyMTMyLDEzNy44Nzg2OCBDMTE3OC45NDk3NSwxMzkuMDUwMjUzIDExNzcuMDUwMjUsMTM5LjA1MDI1Mw0KICAgICAgICAxMTc1Ljg3ODY4LDEzNy44Nzg2OCBMMTE2My44Nzg2OCwxMjUuODc4NjggQzExNjMuMzE2MDcsMTI1LjMxNjA3MSAxMTYzLDEyNC41NTMwMDkgMTE2MywxMjMuNzU3MzU5IEwxMTYzLDUwIEMxMTYzLDQ4LjM0MzE0NTggMTE2NC4zNDMxNSw0NyAxMTY2LDQ3IFonPg0KICAgIDwvcGF0aD4NCiAgICA8ZmlsdGVyIHg9Jy00MS43JScgeT0nLTEzLjQlJyB3aWR0aD0nMTgzLjMlJyBoZWlnaHQ9JzEyNS41JScgZmlsdGVyVW5pdHM9J29iamVjdEJvdW5kaW5nQm94JyBpZD0nZmlsdGVyLTInPg0KICAgICAgPGZlTW9ycGhvbG9neSByYWRpdXM9JzAuNScgb3BlcmF0b3I9J2RpbGF0ZScgaW49J1NvdXJjZUFscGhhJyByZXN1bHQ9J3NoYWRvd1NwcmVhZE91dGVyMSc+PC9mZU1vcnBob2xvZ3k+DQogICAgICA8ZmVPZmZzZXQgZHg9JzAnIGR5PScwJyBpbj0nc2hhZG93U3ByZWFkT3V0ZXIxJyByZXN1bHQ9J3NoYWRvd09mZnNldE91dGVyMSc+PC9mZU9mZnNldD4NCiAgICAgIDxmZUdhdXNzaWFuQmx1ciBzdGREZXZpYXRpb249JzQnIGluPSdzaGFkb3dPZmZzZXRPdXRlcjEnIHJlc3VsdD0nc2hhZG93Qmx1ck91dGVyMSc+PC9mZUdhdXNzaWFuQmx1cj4NCiAgICAgIDxmZUNvbXBvc2l0ZSBpbj0nc2hhZG93Qmx1ck91dGVyMScgaW4yPSdTb3VyY2VBbHBoYScgb3BlcmF0b3I9J291dCcgcmVzdWx0PSdzaGFkb3dCbHVyT3V0ZXIxJz48L2ZlQ29tcG9zaXRlPg0KICAgICAgPGZlQ29sb3JNYXRyaXggdmFsdWVzPScwIDAgMCAwIDAgMCAwIDAgMCAwIDAgMCAwIDAgMCAwIDAgMCAwLjM1IDAnIHR5cGU9J21hdHJpeCcgaW49J3NoYWRvd0JsdXJPdXRlcjEnPjwvZmVDb2xvck1hdHJpeD4NCiAgICA8L2ZpbHRlcj4NCiAgPC9kZWZzPg0KICA8ZyBzdHJva2U9J25vbmUnIHN0cm9rZS13aWR0aD0nMScgZmlsbD0nbm9uZScgZmlsbC1ydWxlPSdldmVub2RkJz4NCiAgICA8ZyB0cmFuc2Zvcm09J3RyYW5zbGF0ZSgtMTE1NS4wMDAwMDAsIC0zOS4wMDAwMDApJz4NCiAgICAgIDx1c2UgZmlsbD0ncmdiYSgzMywgMzMsIDMzLCAxKScgZmlsbC1vcGFjaXR5PScxJyBmaWx0ZXI9J3VybCgjZmlsdGVyLTIpJyB4bGluazpocmVmPScjcGF0aC0xJz48L3VzZT4NCiAgICAgIDx1c2Ugc3Ryb2tlPSdyZ2JhKDY5LCA2OSwgNjksIDEpJyBzdHJva2Utd2lkdGg9JzEnIGZpbGw9J3JnYmEoMzMsIDMzLCAzMywgMSknIGZpbGwtcnVsZT0nZXZlbm9kZCcgeGxpbms6aHJlZj0nI3BhdGgtMSc+PC91c2U+DQogICAgPC9nPg0KICA8L2c+DQo8L3N2Zz4=');
}
.cs-npnxnanbnsnfns00000000001 .volume-track {
  background: #6C6C6C;
}
.cs-npnxnanbnsnfns00000000001 .volume-icon circle {
  stroke: #BABBBA;
}
.cs-npnxnanbnsnfns00000000001 .cs-settings > .settings-panel {
  background: #212121;
  border: 1px solid rgba(69, 69, 69, 1) !important;
  border-radius: 3px;
}
.cs-npnxnanbnsnfns00000000001 .cs-settings > .panel-down-arrow {
  fill: #212121;
}
.cs-npnxnanbnsnfns00000000001 .switch-toggle .border {
  stroke: #7C7C7C;
}
.cs-npnxnanbnsnfns00000000001 .switch-toggle .thumb-off .thumb {
  fill: #A2A2A2;
}
.cs-npnxnanbnsnfns00000000001 .switch-toggle .thumb-on .track {
  fill: rgba(79, 189, 244, 1);
}
.cs-npnxnanbnsnfns00000000001 .switch-toggle .thumb-off .track {
  fill: rgba(255, 255, 255, 0.1);
}
.cs-npnxnanbnsnfns00000000001 .switch-label {
  color: #BABBBA;
}
.cs-npnxnanbnsnfns00000000001 .cs-panel .scrollarea-btn:after {
  background: rgba(179, 180, 179, 0.75);
}
.scrollarea-scrollbar:hover .scrollarea-btn:after, .scrollarea-scrollbar.highlight-scrollbar .scrollarea-btn:after {
  background: rgba(179, 180, 179, 0.75);
}
.floating-sidebar .sidebar-overlay {
  background: rgba(0, 0, 0, 0.85);
}
.cs-npnxnanbnsnfns00000000001 .overlay-message {
  background: rgba(0, 0, 0, 0.85);
}
.cs-npnxnanbnsnfns00000000001 .top-ui-bg, .cs-npnxnanbnsnfns00000000001 .bottom-ui-bg, .cs-npnxnanbnsnfns00000000001 .right-ui-bg, .cs-npnxnanbnsnfns00000000001 .left-ui-bg {
  background: rgba(40, 40, 40, 0.8);
}
.cs-npnxnanbnsnfns00000000001 .circle-progress-bg {
  fill: #282828;
}
.cs-npnxnanbnsnfns00000000001 .circle-progress-well {
  fill: #6C6C6C;
}
.cs-npnxnanbnsnfns00000000001 .circle-progress-pie {
  stroke: #6C6C6C;
}
.cs-npnxnanbnsnfns00000000001 .lightbox .option-pane {
  background: rgba(40, 40, 40, 0.8);
}
.cs-npnxnanbnsnfns00000000001 .lightbox .option-pane:before {
  background: #282828;
}
.cs-npnxnanbnsnfns00000000001 .message-window {
  background: #212121;
  border: 1px solid rgba(255, 255, 255, 1) !important;
  border-radius: 3px;
}
.cs-npnxnanbnsnfns00000000001 .message-window-header p, .cs-npnxnanbnsnfns00000000001 .message-window-text {
  color: #F8F8F8;
}
.cs-npnxnanbnsnfns00000000001 .message-window-header p {
  border-bottom: 1px solid rgba(255, 255, 255, 1);
}
.cs-npnxnanbnsnfns00000000001 .message-window button.slide-object-button {
  border: 1px solid rgba(255, 255, 255, 1) !important;
}
.cs-npnxnanbnsnfns00000000001 .message-window button.slide-object-button:hover {
  background: rgba(255, 255, 255, 0.06) !important;
}
.message-window .slide-object-button tspan, .message-window .slide-object-button-text tspan {
  fill: #F8F8F8 !important;
}
body:not(.is-touchable-tablet) .cs-npnxnanbnsnfns00000000001 .cs-button:hover .text {
  color: #F8F8F8;
}
.cs-npnxnanbnsnfns00000000001 .cs-button.button-tapped .text {
  color: #F8F8F8;
}
.cs-npnxnanbnsnfns00000000001.cs-base {
  background: #282828;
}
.cs-npnxnanbnsnfns00000000001 .cs-menu {
  background: transparent;
}
.cs-npnxnanbnsnfns00000000001 .progress-bar .progress-bar-fill:after {
  background: #FFFFFF !important;
}
.cs-npnxnanbnsnfns00000000001 .volume-dot {
  background: #FFFFFF !important;
}
.fn-npnxnanbsnfns00000000001 {
  font-family: 'Lato22AB4CAF';
  -webkit-font-variant-ligatures: no-common-ligatures;
  font-variant-ligatures: no-common-ligatures;
}
.fn-pxabnsnfns00000000001 {
  font-family: 'Lato22AB4CAF';
  -webkit-font-variant-ligatures: no-common-ligatures;
  font-variant-ligatures: no-common-ligatures;
}
.fn-npxnabnsnfns00000000001 {
  font-family: 'Lato22AB4CAF';
  -webkit-font-variant-ligatures: no-common-ligatures;
  font-variant-ligatures: no-common-ligatures;
}
.fn-npnxnanbnsnfns00000000001 {
  font-family: 'Lato22AB4CAF';
  -webkit-font-variant-ligatures: no-common-ligatures;
  font-variant-ligatures: no-common-ligatures;
}
.fn-pxabnsnfns00000000000 {
  font-family: 'Lato22AB4CAF';
  -webkit-font-variant-ligatures: no-common-ligatures;
  font-variant-ligatures: no-common-ligatures;
}
@font-face {
  font-family: 'Lato22AB4CAF';
  src: url('data:application/font-woff;base64,d09GRgABAAAAAEdQABIAAAAAxXQAAAAAAAAAAAAAAAAAAAAAAAAAAAAAAABEU0lHAABHSAAAAAgAAAAIAAAAAUdQT1MAADgMAAAOeQAAUgqqrP3nR1NVQgAARogAAAC/AAABDlYuVAVPUy8yAAACEAAAAFsAAABg2uetkGNtYXAAAAN0AAAA+wAAA0gS0AzrY3Z0IAAACEwAAAArAAAALgfIGaBmcGdtAAAEcAAAA5AAAAblclpyQGdhc3AAADgAAAAADAAAAAwADQAYZ2x5ZgAACHgAACTzAABH/A9CAGxoZWFkAAABlAAAADYAAAA2/N3yR2hoZWEAAAHMAAAAIQAAACQP9gfUaG10eAAAAmwAAAEGAAAEPBdOFJdrZXJuAAAuEAAAA1QAAAb2JqUf9mxvY2EAAC1sAAAAogAAAizIKttYbWF4cAAAAfAAAAAgAAAAIAH2B3NuYW1lAAAxZAAABoUAABAUPIRVK3Bvc3QAADfsAAAAEwAAACD/iwCgcHJlcAAACAAAAABLAAAAS6YHlRcAAQAAAAEaoOdsaShfDzz1ABkH0AAAAADKk15wAAAAAMrfLoD/T/6XCO4HUgABAAkAAgAAAAAAAHjaY2BkYGDf9i+MgYFT+7//f0+OdwxAEWTAyAkAkR4F3gAAAAABAAABFQBfAAQAAAAAAAIAIgAtADkAAACBBuUAAAAAeNpjYGZRYdrDwMrAwFrBKsLAwCgBoZl3MSxg/MLBzMTPwcTExMLMxLyAgWF9AEOCNwMUlFQG+DAoMDD8ZmLz+lfFOIF9G+MqIHcySI6FiXUZkFJgYAIAni4O8wB42u2SvUrDYBSGnyYniag4uKSLxUEQKhXq5BIzVAtKqQiC4KLgpoMUsjhaA3VwCp3s3M6im+DiJXgJTt6Ck75NXVt0cOsLD+fnPRw4H5/VKfOjQnsU3QY3/EGFV3aH0W7ZEH1xKI5FKBriSJyKpmg7i7TG7fLu8L2QzIvYyndekdmZ6sGodhKe8rmEns2SBdvyPsj8mJq908u9krwqKzag6D1wrZ02U2Hea4qlr89Jt1jIgSV03GdixcgqxM6L7phj2VqkTokkn9uno7zrd0mHfRHZBWn+flVS95yy67Oq/qWtseCvE9gmReUB/yjnnh2xN8Y7YaqpfiF71J9/I5w08w2axjHhAAB42t2SO09CQRCFv73CxcbC4ANfiSFg1BgeGl9oQ5DHRYKIEUVtLI2NsfPfWFprRctfobWxsLJYDjdaSMTQ6tlM5szO2czkZIER/HCeMPQwr0rMGcU1r/7N22fnJzgMg96M4IDeuCLMBJNMMU2EGWaZ0xYL31Qx4iwpL7PCqvKaIkGSFGnW2VC1yRbb7LBLhj32+6YckKdAkRIeZQ6p6K7KETWOqXOi6pQGZ5zT5IJLrvgnMK4JDSEL8Oi7vCgWEBsTi8rhDDm55smnJjfc8cALrQ/HWv/VlypFVv568rXONbfc8yyVkcrYd9sZcNq27QZ/+Vt/aL8u7gBohQB42pVU23LbRgzl6mZJTnOxJTkx3QbsRm5qLln3EkcPmkxGtKRJnuROO0OmL0tf8h195teAdj8gn9aDFSmlrfsQj0gD2LPAHuAs2TN0zWQ/avZW6U0WsUKA+NOKW8cfuDX/Iw104Bcp8WqVBvw284knYk2yjLg3z6/5pbi9OfGpGKeC+LRK6SMVRU7cX6UWEZK1vlhnYp1Z32ZZ5rMXZllVG8Ubhnf0jDt4PHkS7iQXKe8k4a2nvMTOeHRzBFzTYI1QsjG/YjW/tOcRt+qYF+qy0xpbmhc6FzKutufL+Zh8cKgrcnOs83PsbRtWlsAneS8rMPQs4754v8Lrw4u4IwW4MZ5VZyl7sMs+XqxGmpAM+YFojWdFQajN7ZNAs8pr26/243F+hnpLVFla/vNyy6X0vH19ziph782tUgqlIt4xHlnkutvdVd6ssGWnEUbcNQjuWkpQxkpu/C5STVO4mvdujvwgwMl7hrshd08i7huiJW1r6Xyiqfg9/XfQl227xgMz7p+wGp5G/MDQK+SN+CvEm2ssml1vE9Mb/eXJ3/kbPSkfqCEqPjQ0RfZNcvQgn0T8yMQH04gf37MK5ldAPDFlwxuNKaalE0Nj/K4olnqp80tWenb7WKnhAAX2MJYRmo6fW2UV3hSxJpoWyLK/XaXYrRO3kU2FxFYm/fYivWtSi/y75nHrMJvNMMlugpE5sF5YbicYjxVdrRXdTOy15laSX2PezST3YVvREmA56uLm6AVaqJFnITPpJi4XUqxTaadROFZ61hYxyF7sQ3YIF9mbeEO1vg6ybUaMZCB0CJH2cUVHT8Fy6MLc1TOsLfRS8kuXR459U2Sx7o33WxrTFDd6rZW6Idvmdcbw3jmFqvmVvqwUUfVTiywOqmJJ3VArHxAQqHv+1GiKhfkCl2eaxWVPDSDWZ5vw6vPw4T/R92J8lByudYDLh7nvx/wQsz/6n/jXpvTUYJ8fwf7G8BP804b3wnvPdWx4PyxwdhEGOP4Xg1HF3AP0xUZNdfshJFw3iqH3dbbAlF18Ab5cdcsvE5ocUS7vVOOyfjb0IKsOQkb0wM9hfivca7pjoRvoim917g3D58Jwjh7QAl+tmtR3hgebBC/F4aewvnfWM1gnrjFwDuGEhocbtBHHoSNnCTp2lkB/MDzaQE/FcdAfnSXQn5wl0J8NH2ygv4jjoK+cJdAzZwn0tcFrYvj1+sv1NxuE5h65CAAIAGMgsAEjRCCwAyNwsBRFICCwKGBmIIpVWLACJWGwAUVjI2KwAiNEswkKAwIrswsQAwIrsxEWAwIrWbIEKAZFUkSzCxAEAisAeNpjYICD/wx7gRhE7mNdxsDAeoaFiYHh30bWbf8/ANlC/z/+mwEA/eMPfgB42sV8CXhc1ZXmvW+rKlWp9n3fVYtUkkoq7UvZsmRLtmzLi2zJ+4YXvOBlbGNsY2MbOzEYSEhnI3EgiYEkEDtMCIRAx8FhJtAh6aSnIZOQpJPpTJIOaZYZmAbrec69772qV5JsIN983/iz9KrePee+u5zlP+fcJ8ShDEKcn7+AYqgVdaJeJBadvT3dXZ0d7W3N+UwqGg74LGaOqdJk515cs3B5sQ9hBuEgYhnMsDiPMMdgrgEhxLCIwSiJOMRrOZ580ukEhOJIEPQhpNVqyGeNxqAJ63xzL26CrmZM35WAdEjQIehguk5LHZk0Ya2vOPQ39aHRaBHMWOmLXCK6sbGLbVlbD27KBxmH3ciZcKwm2cMVmpOxqJGJRWtszT2M3AhfcwyOWCKt8PPv7fdtGLhlftqfyedivPNRi+BKN9WFGnLxxrjPFDUvdMTzAX9jwuFINPoD+bhDfJR966pxBrv16qe523K9yf51na0LOjOJuHPtnkQhm0g3xWK1RrMxMFHjzxO2vD/QGHc44o3cx98b7+cDiEEn2HuYF2HfqpADbSpa9XqE9A69w2KCO1UCJyj75bMbdJhDGAdhERD8j/Msx2KsR2HWV6wptdK7lCAmEcDHOEN+YxThyNJgi8aIY9FkPbZEyh/xuEuTyMQzgpOZrXziL4i/faC2vr72ARwuf4KtgL4Gr72FD+IQsqHjRcFsFDiGjFQHIzWSdngo/LLiMANCYqm865Duuqel3TQNbdFFv2PYaqWBXCLs2Bjd7NZJGzroSreFQ20ptzvVFgq3pV1nSl9aUy5XqhXWPX/tDW6UfxLGX4MOFKviUa+bzIJT1tuLGEYegyWEWJYsIzzdisKcPEo33AJZpTJZanfQ7YiomxBiycgVElbaCLoTdoYsfw4zhWYrFVhs1TTnGCKnDnsQ5tTDcKMj9zy/e/flcwsXnru8e/fz94xcyw1vbClsmFdXN29DoWXjcI75+bPin54cG3sSu559DjvJJ/HPz33h5UONjYde/oJ8JXv2VbARdfwjMIlPFg1Wi9lkrNZpMOKVOccMoHUMaCHoIow9D0ugDxFp4hATRxxn4MK8PPmwQgq/m8l2NKvoTISumJmOhONgkWJlWnKJCHQ1EhFLc6sij7jJEnFEcDVOsD+t9lXbI9r5+OmXMHf1t0+zcxtbHtdrLfqb8YH3LU9Dz0ugt2bYywb0ZNGMUSYVj9pt5mrUgBtK+lNXizlWD+NhggjUguXAyEhbAqYEwRZjmDTsD8MYmLAgzzI7lYlQsxzZ0mSZxcSQCTd/ADUVqFiJi1zkqWNZeDUYpCCSdwZwpNDc0op72AIVB4EuSz18Z8Y3Xtg/s37Btg7xuw0rM3hvqv5q2OHC32ld1hkKtg03jO116WujJusdptHjD/NPdm7/zKqFZw7v6xKfMJrqEvcv8rS48FNtN23c3N68oMU3Pi8ZYV1bvrC1QORjHHRiJqzjTOI9MOrqaGnO1dVmYxGfx2ZBM/FMXcl79GCNUIU53oVZhg0ijcALGh4EhmM5hs0jHnEMz5FZCwJZY620xixbVnat4j1u3BXhFDRIIH2Vey11BPZBA97jb+oDY1kxpb7IJaKt3I8gVmxKTWtLU97pCrJEKemuFMjuJCs2Z/fGB/d0hzqXttxxbOGZJzbueOjgkuAOf8Cb1luzXSNtvat7Q86BEztXHJztv2Xd8n0uQyZqVnaqfdOZBf1b57dY04/cvv3C7o78+nOr6gxOR2xWIZKeOZJuXtoVvYjD7QsbNm9dNVjeNrBlYB65jfzDyIyc6FzR6HSYTXqdViPANEvyH7SD8oF7wGTeDBFC8KQceHQq8IpNk6mIXjZXkFIZ50CpVQREhAs8NcXE2xCvg5k4dTlYUWrc5LAL4HJiloik1iyR6wj7+JNez4lXJ77oSfIe5rE/v8rxYi9+ioncYw+I5/G6kOsI+0lxcXgoNfEpyd/MA9k0gp/Mot8WzdlMTSIU8LqtZi1xPMocO9M8w+MUZnknhq0HNMFz4AQBTSCexRQygCCUsAwH9omqr5UBIZIWoP16XQAbJqKcVHVW6sBBTEZx5kfiZRiOSJ/SB7lENLJbEGIRtkXt0aj0SQ6BypymxhZhX+ubL+5pXj+y57H9XSP3/nDfrEM3r4jPc6c8TbPGi7O29Mc+dmrrts8dBHjRXZgp/sw+6+CDq/Y+d3rIX98d3RoNJ8O1C3YU959K1jLPISpHy2CNB2GNA6gRnSeWNFcbj7oceh0K4EBJkuI+gjSIJIGVQ1SViJ+gesTIyq24CZkW+maa1QwlWgehLdZdj0ylooykoswkk0lWR7KVuBNjI9b0YGxXVkpypcwXF31+/5yhO5/ds++pO/oXL8Nj1v66X4mLjR5DZp34m8iMtb2dG2ankgPrOzvX9ifY0y07Htq+6dLJeUOnntlz0yv78E/c0Ym3LUGzwy32dm0YqEnNWdfes6E/npq9jsrmWhjxHFg3C9pWNMAdC7IYDTpNCUvYZZsPiIAsFEIGghKkFbKyRMUQcQ1EOk2I4J0g6bVAAAThi7FYwSLkooAHUCwNTDiLcUsrKFc35uY4qiZes/QUnmAaYtmJea4of+Hmhk77+5+JNXIjsxqjrofJPrNoPuxzB9j5EKpHfehK0dvYEAlj1Nne0NfYl64J10fqAX+GcKhk73NuLQP+LKiFfWIZjvozni/hIw0MkJh5sLAEISnus1bmImLPUbFX8at5ADWBFLR8ADkioCSm4iNXWRx4WQxyuFACg4JsvmsUrREIqLKpJIN8Z2bd8vTJwaOntm3tO/jwxo0PH+zbtvXU0cGTT9/SvbI3fHLfvpPh3pXdXYvyDm/zwtbWhQWPI7/I3LXzgbXHLmVrH9qz6NzWzs6t5xbteag2e+nY2gd2dl2O9YzmDxw6dCA/2hNjHkj2jmTTQ+3RaPtQOjvSm5R07Q6QmYV0DxrRFyRdS8Y9LtA1WPeyrgVkcwurwXCowvVZZNut6FpUpgWzzWG6QyouxX7XyUSgaQU1JUKyNZIREVdeWkyXtoywZaHrwa1GjEsL6SQax1jn3rt71pw7nty569KRPle2KyF+29KX/T2+bAka8wexKT5zRUvbeG/0yN6uVcUIM6N56+e3rPvasaGBoxdh+XdtLYgpd4RpdKTs4Qi+1LmqGE0Ax623J2eOw5B3Q8zxJfaPFLP/dhJm11HMzrKyRTaGKiILTo5CrkPhkCjcH9hH8gP7kCIDBrSMYSWVLrfTyEDVNF1Mw41dJ6ixTPq+e3KQ80FBD/OnyVEQkUPwTfzHwHZVA3Y4UzRASGDQ6wSeKUcFARvAWuryiegghoigPkSiUEM5GFKIIORsLlMSIhMhKqZU7TQaLQAFaDeVOUxCAUwusshFIAaoYSMsFbQIwIUcrgHTzn/sp7G6qu0Tj27X1kf/kWnDNvFe/OOLhoDR6KuOeXGN+AtXkr9w9TD+l/CypqblEVjqT4Bk/wDmZ0NhlEZPF512O0LpmljEHraHXA64DxZYq8y11oCpBeI0uGzm5NCOYiVMLQ/GBlyychmZBxaSQ5JvL3OXOUzU0zXdkBiTkDFWZqLmXloSiIcU/eOoCED0rliyRFO+BQxcFn8Cv33uR8e7gr3r+nBm4M4rR8V/w5a5m7p9weLG2eIbr3zs3LEzf+AvtGw8N9a0amSmq+/aygd2F5lD4vJ418K6+rkF/3c37ti9lnifnmtv8AawT3Xox0UrRjWJgM/ttJg0PKrDdSXE1QzbCsKMeYZsLfHbeQHTqTWU0REYqpKvsOIS1MrfgJeBrwxX4WUcZMWLnR+OCRP3ESsxk4sCrvIhLHCxaDxJgu6WOAH1FMBXht2tPZjb5zRvWy5e+88PiteeXLf9CrZ89cE3R8e1HqerYWj3spu+flt///4vrWwdm9sXqXLipZa9O/btvILND34Zm67s2Lz0iMEaz8Rnn3x2/6Hn7ug3eNNBnV7CskQmwTcjPfpS0UokC+mrCF7nYfy4tLYJOYkgZb94RCSC5ynQ4giGrYjHY9AGXcMPRZkKX4kUQnLQwtrrUHGwjhRmSdTkEuFllBEhgTj94aITt+P/EDXM8au38Bf+Wdz1E3HzKzCNijnp0NmiGe7oUGlG5RikYkbkWTymMQjLGtiSKfHzxC6Qn0lTMbE01QWIgC1U0DDEzkwKrCcNnw6eCUz8XnyTDH3JKxNPkJFLct5Ncwf/WoTYJpWMhHwei6lKJ3Akf1CyDJ0BEBvQUqzHLAJszwsMWMk8KoM3gcRbZK0JHqJJnzgM2sqWY4vrdMEhWCcanJY6U3XgYInc930kXprYiJU7IRdZ/hP5llZLjMDFiMXIqvWAc2mEWLQmxyp6wGZWnO7+tjeI/6X1wOnPjX1RfOcHO7Y9j52PXcLs+HxX0u0J941smnnzY4dmDhx9/IVIAGsCjs9MfCfVmbTJimC+sn3rkkMJsy3pt86583v7jjx/52xJXp6AX5dhC1g0UhSIP2WUlTbARioouZwRpEFmvISQXUhOcpYayIVkBGGOabCN+LL4FjZKe/x5UJ/NEB8H0Y+KxmDA7/O6bRadhlFFx9WwrNQsswzN1oDFgEFwuCI6Dk9HRYwcoTNJdMPEI0h0xOpIKZ/pGMg1Ah6hQe6UxwxP5zOZB1WyCGNyYJ1XBT1B7CJ5sxqcA48J0h7Bj/Qm81Z8j6c180fR48q4IwUPfuevDfVmcbM9n1sqvo2r2TkOF/6PsGfiYX/SYKiNTqzweRmn1zVxkn9Y0Wn2d7CEPNpY1FJVRqyyYjYkxzKS8yYOUQlpbDSOKzeZKPLxy3elbEGplVzkiCZBNRWfZ/quXsTVv/41PJmOQfgWfEoTdBKPRsIeJ2AUfQmd+FmpcCCJfx5UEJGcJR1QKasxlQbTcIyOjaCTKQQUo8RUlOSqGBVYbUC/uIftJIkNEnwSoEKWHwIOuENgmguzWywATIIW/A2txeG1vvQ6y4pzTQ3hRLjBJPZz7OsvWb0OqxZfZJaH+2PxgTAbMVm1zHvj7AVvT/jqP/hDIT/bGun1XR3nLzBaq+nqa9J68KOwHm60vmhwu5wOo0Ffpcrhmjhi/sgSUNFVFMjCyfETDUJNpKHoJ/cgmEJkouVWcpUVCdOJQExlabLEVPPDIavbZtUz78IszoYz9gkDy75+N3+B1VmMV9tjfQF213vjdi/7fLjXe/UMjJZBfWBnJ/7/59srXT/ntPKT8u38xLbvi2995Svim5e3bbuMTV/5CjZ+f5v4l979j27b9rUDxeKBr23b9uj+Xubn58U3X9i16wVsOn8em17YdcsPxTfPH3j25MDAyWcPHHj2xMDAiWdh3mB7uC/DChiRT/KMxLvAt2q+0jOyoP+k+kXTSvJCKFaw5BkJrmaxlBop01ObSD0jPK+gpmEYeSkYGtUxLLU50loQK6GEEzVKugTg9iNgGl65758+PnPgrp/d/eKLQzvnxONzdg69iCdElr8w69DXNm395tGBnyX6N3R3rJ4ZQ9IceQ7m6IFRP0QQTTzq98I3sLJ8BaIxyuhaAJM3KYlQiihKiEYmLiUDVGzluCInURHLRKdeogUsIwW0LIXStCqmBLSqqWucJcOprEJSXoSn7//56d7syIF5TQm87a1Yo0X8qSWd2vvIvN2D8fs+9Q2mMPESf6F752dXDt6xbaE70DLxZ78X/8TrvJzsW9m6cz+RvmtvsP8bZL4bvVA0drZnUomY36vTcExp35u6AamGMcMxJOUDQ2TzNCbnGhCFsHFYIMv0mcrG67OSiIXH02QoOz4Uzw0ykxVAWShnJ6VqKw1DcoKULHC62M/qA3Z7ftaKnrbF7f721QePHFzd3nf8uwf777zt5sx8fcjm6Vhw89y9R6HpMDT13npx97FX53HnndZQMuRr6Es1zWpIZtuXHR1f//XbB335gexxoy2dT++4qX1OYzTVNn56w4K/2zewcA6M3Q16BhYIadAuWj/UIBl9liyjg0gNWAfwpCSAneSz4Cax+ayEKIlfAAsZIv6pwJG7LLWSLGmPU2lD5UQcwZeRAne3OCy+Lc7lL7z2fiv3o9cknHMc7F4D1Y3dRSNGdpvRoBGQB3vK42JlrCFZYGmXlXE5qOtpVjU6SGMxVLpPs2GxMgE137JDJfIMY1PSpORjkGFenX/b0jpcvfiBX589++vPL8bVdUtu+0Xz6jsXs+uvfvH4L8+PjZ3/5XH4fH7xnWuIwyZInT9N85tjRa3FbKpmVDhAS10nxnKAbCiPvdzEoGYpAwUjt0y6m5VcjY1IDPGsCqqJcb+I1erxEkvI6Irixbpc9BcTT73NX4j6rp7Lbm7fu5zd40q+N07GZ0BIG6EYYWvRkE6FQ0G/xajKYLjiTi1xB0FG8o1kHw1saZwVzSxqJs1SrOGYpkU9XpuCBGDAZPhO8s0mDR9LOQscM/wuVq99R2fSaG167NfWRxfEcjrsdZo1Ju07moboz8Xet8UrQrUA/8XLMMOI/+r58NxMZm6YXedKkm/F+TVzQuw6TxzAwa9stR5Pre1qXJIvmDs/E+buB/mq8nstpmo9WP+SbBmpfMjbI2OC0rxVjSpkQPxpuUUSLxWJSr50OEJmTVagpSkC34ghJXOmeZvXxSZs8Huq8CBv0OI6ZwwzYg7/RnzbF9GLl7gqXvx7fdh9lfkj85zJMvF6taca/zIxMTxR7bcyGYNDJyJLgM7x2n/AHGMwRztaU9TarQJYpJL8OQwscfFki8oOs6Q9qkbQlpKntE25L+8qcQ1YkURlZ1mH+PbEm6/H0kasc0WN1REX1uhro39l8hMvM3l2X9QrBrLDieRwBv/eSQKxEbD7j3AOlEItuKfozKQb6tMtmZZ4NOj3uOw2vY5BNLMehCF2RTDL5wAJgLUXWFI4ZliOxpUagdFIWEd2BPaQFkvlVCy5SuIKyBoUP0ofZIVoR1NLsT3X6YcHJ8FLGapSj7CU6l6kOuzc63SABFL/mrYjLWmBADZW7kyQC7FKJrAek0BVSkK3lo7xwG2pRIZJuqZgZB12J/vIrliqylkzd+F464ydC2q7z/3lm8sWdy3szAc9cX3dpffG717fJIaTxfaCb/t9yxPDjvBgrBC3xga29HfsXtHFdW3e4AcfbVvwUOfWTywTrUZ/2v8Y78u0RWa0SXn709fe5Fr5l8GeZ/CJotPnRSga9mZ8GYJ3SH6MkbKJJNvcSHBYMMDwnAOCO5YEjtUhDS7hOztJjBG1ggCYWn2SUgx/ZEaHxEgkoaBiZKdlFIjtU9gld6IgiqbJzKDJHC9BSdIPYTVVspLnvk5yeTdg5RFDOBKC7D1JXyzJhXbdiIllaAYPJEcJg5Xn8koULOdFmyyls14SGiHpPBwVNJYgVnDt6Xe7P7d5ydlNrT17v7ypfn6x1aMXAh7cPbyjPrOhg1QkAi3D/MsTT84Y7j/5g6N7r9w7Yos2Bvu9TnbRjE6xuTmdGT0xNn5kPk009F57k/0SZ0W1mCkaM6lw0O0k+QQZ15Gdb6oFoOXFAKVUQAusFqPCdXbiLuWUkZUrKfNHZXVwZUh4fdYyvFMzEkj4oXgoFoyVeMmFQMKpmJDGUE35kEplKRRcqnfYbfF8f9OM9TPCsZmrOzsH8wlX0DQ7vXbzzpY1jxwZnHH0u7fufayfTRvNroCrfvmRBYuOLasLxAKu8YYZNebZZ354dPfluxcO9Ut62A178DrooRul8VDR6fXAiEKetDftonuB3NhN9ZCqkwPzTMDPUNtDC/NstUqO7VRDqF0VGGpYS+r0QYykeGlQK5ijnN9umswMiIRjeMkcV1NW0yTWkjpdl1VDCuWEIyHIaJZ0Rsun3R/ERCJBgWJc6Z78YA4r+kTsbbR+0taBftGcIQRISl5wtMFkDw+MrGpZchdo1L6HNo0eanhXDA9vb8hsaG9bQZRpft2GeEfGNXDqytE9oEytOSb4Xv7bxU78D02ZzFKiSgtidB+JLv0RdCmBcthcdNckMcqkk7maXMBntwKY0aEETugUvWp2kYOhsA+YiCg5WYFZ4i7AjUh1GpLzvI5ifWRelWblK3mBEpgEqYBT6meyanV+OKYb6ZZi1iKSKYP9UGuWC4xcBKwbU7vuy/tn8tVOy8Sd+vsPdS2b0egyObVz0jft2tty81Nn5s+6/TsHtx+y4J96WxZx1p4Dj+3yJxy6L97vj/oNekm9zv749NanP7bw0qFbGpYWExK2dMEGPcH/PQqgS7ROEUAkd+qxW0kMU4rqsyZSp8I8CSrVORx61C9OjvoZQ6RyYeBLJbMaFQst45M8Bj0UyJNgI0nITTyJ75vKlHCT4wsV9OrThEg6TViul9XkcDduksRYKvEYmQAmOcaLY4HYZwsbzo3N7uaZfKS2v8GD9eIEO8fIB32b5i2/a32z7XDAaKsfbp918ep36JmJsPhp9n9xdtSB5qPVeG3Rv3ABRstHF6xeuHru4IzeeNTjtpo5FnXgDj1ZGT9Ms1+HNdomG8NoZmbBjbPBKqxBDKuR81S8wPJSftdIDlYTEdRJIlgqJTg5Cs66obM5kzsDeuDR5qfv9Ib9rZlucDfuT0Ac6SSh7lhLMN+C6/VDSLQakHmUvE6XHKlcxEqjIxcF95FwKuKwCyasHMGrEdQph/JZD/mCm3McxFuKC8IVZz7w/5y5rwHXuAMrq/TdN39ytKO1oX3V/sP7V7X33f7U/v/0jd1ty+cnc+ZIPjp/rHvHp/DmeM/iVRtymSZf5+pZ/RtnBMU3c7PqXCvgn6uun7P7vCtdXt7i7QjPu220Xh+IhwIGtsrTsmpw1rGN3XVz1xfmrA84BtpcjQ1ZS+au1fNuW5Z7/7lg0lHF84KrN+2rj9ociSbmJk9tT2Le2Ni8eE+dR9K5k4gcUHwZOdCLtI7mQA6rudpAcGX5VAgLjtpO0nkSwCufCbGHQFMqT4WoaDH17Aqco5Ry1eL1Sb2WKCmRgtqkEyTqh2OaPa7omNTgCBeSq3CTQBpJmNNDk5aT73bdu27JHcvq3l22rHhLHtDXD9sH2jffMzqxl7l79eaO/IQX+tgHD7nIvwRi40JfIpkdu7VKSypaqsyOB9FEJ3WFENxTfapInPomE5RrSYTkVZJdJm6QFpESKmIaDcfIiQ2aHkoqRLFyJ1jOBEnhY8yCSxIqndfAZ9/Ffm+2IxJuz3g8mfZwpCPr5Zj3RTD72XAbudcG98i1Azo7DfvfAfsfRP9MbW4QkYKVh8yaLWdSSXK0ohJFLGZ1iJoSuWilCEDiuqSqyhUvy0BKJp5ShCJ0Sgm6midwo1EihRsfsXBlIZUr2/SVK1i+ozmP33zNkgz9TrxsiTscYTMe/U0gZRbfNwWDbe/yL199zGjDnXaXeMIRqzalXKLR7sanXEYxA8tGdeh++HUWvrBoV7GKWm9WlTGoJg6lelKBsXzTJN0kq2FCUvmHttGyo4dRBIDBkwuPJQE4C4N8L08HQ/VZSJBYAf216IQ7tag2XROPBf0et82i17G4lAlIkZp2FkPAHKwGUBYQZFBKk1bGkFYDxpWkrXjZgNdOokeSo5VgHRmevcxTOpE3iQfIBKyUCyQ8KfGYaIRWmPIIjlaWr8dGPin7DDoPYUAPSzAk+V3WfWOFFfh0g8ns6+wbzq07EnLPGV3XuPTkeP27o4uTMxr9/2fxSGFVimPq5gXzccfWZU2DOWfzxntXEQuxfoO3caiBfNq8upCbsCi2E9bag/4rtZ0e5HHaLWayyoKyymEexNYtmS+pRIQpQlHsJievblxFR9pvZGPVtNOZQuXsnbpLlubVPozllFcxOHnVLKH+4eXNZQMKyzQSbk7aJ5lQKVbimmFdbCiEvl60OuwYgUUJOUKArm3YVopa/fKKcBQ18KVTp8rptzU3olGdf/OSxlLFW00B1jRe2SgdeeKnnHCdesa3h7HRY07UpzuZjr3PnJwz5+Qze/d+79Tg4Knv7T12223H7jh8mLMOnbly66ErHx8a+viVQ7deOTN09QvfuHDh8W9+9auPwVqcFC/BWjjAm6Tw6aLT40YI4veUJwV3XJKVLedvQMiR38fwnJOmYUphIpWYchxopakRs6Rm3o/A6FAzEpBXmMRIRW+6xI+aWQlwWqd56nX55PqpsXw8JT/52er0Dym9scQ3qrM/JIczZcCShZiUAGJ5pmwq5L7KORybhQY26jROssZiq0zhnPy0O8rbex7crqRxlt3a8Ceav5FDzmHxEj/idK2ZvXzg1PM0hVOoF1dyD07N34CdYK0gA048RO2EEzltFrOR7D3VBbKFEb0AmuigiRFWPnIsWwpMT14RYY8S/6oipNtVPq1NTAUuHdOisRIQswoxw3Isk5lqXSSW0jtI07CorYZyjMokPeVbJNKd7iksN8XgyKxS1ATWfgobl/9gPlUiTtlEKdqSLdV9ySBvar1/5bx8mLVbTM3Z4Z1JjvFHD6/ZGXvaajIuXTRxHHrPXHuDTYGNkmulqWQs4nVPrZUGb1wrtd+gVhr8G2qlwf8HtVJh+lIplepSrZT51yqnxZpu6a8fXJKdPb56fHa2ZctnNxQ2rVoQbNcHXa50y2BbbW/alp29Ys2K2dn8uvvWbHu8g+0wV9s99p58pC7qC6d7l/cMHVnRZIvmfKstVm/Q64jWueM5aMrOXDurd8/SpoF2GHvNtTeY3/FdKIoxOfNGTnbayOuA1QIH96LU/pkIWtBhzIZhrlQemGYCeuWUkxTSg7mmWRNrOWXWNIkHEYAo8PkKXlTBWtql67CSZccCi5XTuBKjA9Fd+jA8CMmnQWVeclVSLHw0WZDOw0mYlB4XlE6zS9kWjP/bqXu32ANfbeYCzmPYKL7VkHKFXFad3qgdarnL/OlTTLfXu96H3Xan+OzFiX9qaNEb9Hr9wbocsTW7QK5f5xjAIi8qmMRuNVTptDxbxiQwJngQOP4g+H85fFEqcmpMMpUO2glx+bChgkmSk2hl2TapqB0U49WVCek71sQbEzFWztNUnCHkFZhLVqillR4LKiUMLfgmCkTeJeAkPGt4rGnJ8eV1HDOxb/Xm9jzzh/fFukXhQsLRvuWeUeYueBBEc1wA1sZK6spWM1dxvqwKK1U946SqXrlJXdOzTLorV/QiMayq1NItZu78rbjlx76E5gWLS6dzWV/SxD3Pc4zXPvGrhpW53MoGJm73kr3TgN+rAc+dQ2eLhlxtNBwKVNaVa1yqurJxSl1Z3ayuK8+9+CNSnJymOQsT8Sj36Tuz9KyB1CajItvk+Uz6CmanRj4wzwpZrLniT/KfNJg0eo/xa0LcvcMXFx6pdlRpLNWf4ZOeZ8Rn/kvY+LTOxAtG3TPG1LPSQtSNZrOjdUzS7oVvP82OpLOjObIs74u1zEigMxDsDE5cqpXPXYRhD/3kVJffazUbDar6s8thEsBIykVm4+QKtKeiubIGHVO33bgKTRdEmb6OhpOgXNLbAwfEb/7V5616hTfpHzN4bb8XH8dr/+qL6P+7zvx9fdj9GmPBb5os4qOWqAUbbVbRO/E//Fa8Ke4WX7EEiAwAXgzBMJxoe1HrtJP3DamMErRmN/JMhZCaJSElM3fKbfLbHZSEymm4zESbpEgSS5Fk+agaGbxtiujiN/Sx+FPfF9e9Ggxrf6k3C1qb/mVtwvWC+AevD3+efdJvnfiLt80faPEzNhBijPrZk8x6YTeqQ8fIW0apZDRM342uw3XU/rQSiJG94YvLZTgjveac/Vtec1bBeZN8XkJ6y7kXV7xHm6yHVry6Y0Vv2JNuCRzzt7iO+0MTv682/6Mz5bfUxCKpar3Hxes1Gyz3C7ujHQty6Vk9HcE7tLqgZ2u7JWl+2dnY2OiK10VCVivGpr07aRw+xB5mNsI6dKNvkXebWwuN9elUTTIc9LgsJtSNu0vvus1oxxpBC+jV8RFeJqYvKhKjapdeSP5b+rjOC8mllRMmv45M30ZukV5GLuU7S28j4y3ty3vCze1dPbmh1Q0to31527DTmjAKZnfYUddgjLRnMq2h6pqaWFqvc9v1phXa+oFxYXekpT/Ru8xtH+zsGev0O+qH20Jav95tM+RjvrhTt6/aFXUkshGv3caa2pe2+aScyxqQs4XCVlCBrUWDmb5GRE4BUFu5iODpKpZ6FNWfA1BXCOhfDMhOpbn+nwygltDSSs6sg8y0Avx0RB48yw+brSY33/qnT+0VR9h38JamboNBO/cHE3fvKdU0OB//MxRG/160w50wCofokXAHPZlVOu9fZzETQYYtVJc1aPWvXNbQCEwlVlcxEQryXgpSa1C1xCJj9a9MYiFtPFeYnpPqXmEqdUVBhA6OrhVJ1sEvXp2QUVdEnKqSCHk7WyqK9Bz9/onM8rCWyUXXnRiJMYffFU/IZZHI6gf39+mqjrl00b5NfZ6rGnaQlkbkNW3jr6AQjtEcVwjRJXXbAVWayKpS3UrBbNOYlL2CqJykqibVCYSkP8NAslxMKWFFt0FmoG8RlcLZ6zApQFJmIo0CS95wS1awMoyUsGKoOyZPOkwO7U9lYggNQ8PeMj+V1GZlWPRQfIyekaPBbgV76TlMKdydug/0DDkprgoB3OSISfvQtO2hXSu+PHL2ncKm2C373/43eQ+yi/5ub7/hvTm8gRGO7M3S2tT/Bab12M4AeNpjYGC4A4OMFjjgDMYZTEJMdcxKzP9YCliVWPexibHdYC/ikEGBPZwanNc4r3E5cM3hjgDCPu4+Hi2eHJ4vvAG8Z/jsgPAUfwP/GQE9gTqBP4J5gsdQodAW4W0iFaIxYlpiG8SfSORIPJF4ItkmeUaqSZpPeorMNJlpsglyYnJn5KPkVynYKKxR5CERTlByQIJTRiEmVLZT/ocbAgDEUquKAAB42h3Uv6scVRTA8fuKBAub/QNetzzMGl9wYrLZnSkM7Nud9zbI7izvx+xOYaGl2OxqYEmnhdZWopAmfQhCSKFYRAjoCyKYgAgBTW1hY5fjd77Nh8udM2fOuXNmUko7KV38N+3s7F1M6bX0Ml1InXgTu3ET9+IZ9jTTQbqMQy1SF0fxA47jLk601Ao76QLZOuT5BXuaaT9u4UCHcQeLqLGO27iMR9iw5glU0iXDOfY00358hDfI1iXPKQ7jayziCOu4h42u4zpudIuX6PEW7sZj7JLnEvX/iBMtdebVuVbuLFwf6xnuU9Vf2NNMx/E7TrTUw3iCletT6tmntoe4pPJ9KnyYrqQLr14iJ4F7cR97mmk/ZjjgHK7QY41F7OI4/sCJllppHV/g0nsb1+t4Cze6xYxTfYYdasg4gXPsxwMcUG2WcnrJeMr9dDV1Xv2H3fgQR/EUx1y9ynNbS63wGpX/ij3NtE+2a7yj89T3zPuc+fvYnnmf+AfY00xH8TqO4x2caKlHMcWZ9861cn/h+lhPYo1nrmuftXRnFZ9iw84NaniKXboeMKGXsRMF7sa32GWKBlT1BHua6Sg+x7FOtNRDuh5Q2yc4M8NcK68uXB/rSXyFp/EbnrlTx0+4iu+xcb1Ob+NGtzi0wiEV3sFufIkj7h1SyXOcaKlHfGtDntuuT+JnXHvvRreYO6u5s5o7q7mzmjurubOaO6u5s5o7q7mzmjurubNatP8G7DCHBed2p/0L8MUVzm3h3BbObUG1H+OYN1LwlNZSj5jnghNr751r5f7C9bGexAbPXNfxDS7pseDEbmPjzpp3WdBj6xZHTPV3WMefuIx/sHG9dn+jWzwg8i4OeFMHfFPPsY4XuOK7PuCuF6k0pjSmNKY0pjSmNOaQ03gXO/EZrtMHuNEtTq1naj1T65laz9R6ptYztZ73OKXHONFSK5yZYWaGmRlmZpiZYWaGmRnmRs6NnBs5N3Ju5NzIuZGVfVX2VdlXZV+VfVX2tTBmYczCmIUxC2MWxhzT9W0cxd+pdl0zCfdwzNWaXlpLrXBJzKO0stOVna7sdGWnjRkaMzRmaMzQmKExw5qr13HA17FmrluL9AYn3u5v3N+4v3F/6/7W/a3723b/fwy4TDR42tVWvW8cRRR/ju3Ejp0gRRSIIhodBWflvGdHqZwqH7JkyUqiJEo6wtzu3N3odnc2M7PenAsaqJDo+BsoEQ0SVQr+DkSRiooKUVHw3pvZ+4gTRJBAItbdvZ15H7/f772ZDQBcXSlhBcK/L/ET7BVYw6dgn4O11c+jvQofrw6jvQabq59Fex26q19F+zyufx/tC7C3+jLaG/DB2ma0N+E9eBXti+d+mtXaQp+Por0N19e+i/Yl+HH112hfhg/XvkYkK5gNVt5fexXtFdhY/z3a52Bj65dor8K9rW+jvQZXtn6O9jo82Poj2ufhyvZxtC/Ap9ufRHsD9rZ/i/YmXD3/TbQvrv8wq7UFe5e60d6G7PLtaF9a+WL7ZbQvw43LF++Yamr1aOxFN90R1/f293bxa18MpsJPH5hclpk4rifSnYq7p1plpzoVjfZj8VA5ZU9UJg5N6cU9WSjROZbedBJxrFNVOtyqy0xZ4cdKPDo6FvcrVQbv6NATT5R12pRiP9lPKFhoJ6RwEjetHiKCSg1lqsRQFjqfikw5PSoxsS5D1roosAChJsBPpXWy2R1Iqh197Rn03QBTFArLiE7I0aGUSFe78U4ijrzwVisnEFEqrRrWOVYfSFQDwTiDXCvjVem1pI3UlMNcp16XI1FZbaz2GHwgtBdubOo8E06pQjyvtUeRvMW6FWYtfUc0Y9SkdoHSwGSounrhxaD2ouHITLsql9NQFDOPdClzRCe1d8vRubQjpOv0qXKJeIzypLl0TqfoX1lTGetRatcTWNvrtEZ/xH6inR7kqlW0riplU0m9GekTxWu58l7ZobGFC43Q0oqxtIUpp4LmQ+VqRMok4pbnCEfT4HWBWQimy5WazLuaGzMRhZygvupEZ6gDB2GjyZA4HjQJjXRL/aYm9zBAEVBTj8Ykb2YwSWm8GJo8Nw2iwW7U1nJO/M6CEE4VetcaGkcaDC917oQZLrBzgS5XlmKoVE7NRJcGefpxD6XWeZDDeWtwD3/q1NdWkbhEA3l6OUB1fFCFyJralcq5pD1KYRbbUTwI9W6bPDsgfvsLx2Hvxk3xVDmEVl4LcykMnh9napsqCtulsPmZwYnIVCHthHm95eQm/+S0d8feVwf9ftM0yKNipyQ1RX/n37kIZgVdanXlXeJ0nhg76t8/PN5J3gamPe6uH/A/a/H34Q4YqGAKFjSMYAweBHQhhR38vQ57sI+f3Wjt49oAfQV6TeEBRuYgoYQMV46hhgk+OTjFp7v4rUHhDv2muNLgr8f8Ah7iusOPhRP2EHCImUqufA8zFLgqoIMZJa4ZtBLOT3kU+rkYVXNlyiM4M0U9giP0FHAfOZHvYu7lDD1cecLRDtcN++5jJfq0lQXuOPyW+HHMNODWMIwaUJUh7qRcfcjoNapCGmXMk1QtI2LNVeZYa/QuIoNW61bhp5jLctUG9R+wsiHLcl77N7TvLqkpuGZgQzov4ujMUIbuEv8xzgJ14IhV9MxfcWzQKGWkpEONEYE74Q2zEZRx6Bn6WqHluQse88hZRMo9GHLNlPdKZEj+lvtjeX5C5QNG6TnvGPeobsZPCv8KtJ7jmuY6xJAwB75VxErVOzyV4zgn9UzfwH+AebM46wpecLUBenmOmtfMWKOK2U6XmJp4pigf8RQRB+Fyf1k7Z5Sj2F3q9Snzpi48jtOTspfj3TTmJ60MK2xZK8Oce7wj41rKyOkp6H7C+DVyyznv8ozWGFkxjjROIGUjTie83/pRrGelLPaQ6hfMcX4iNNcU6C95l7BN+WyF+0NxjtFsZojrrThx4zhD7d1APIqIpVXTcbzCc/Cms5pjPcN7Be5N4vwqZp/FeZhXCie6XZHx9mjvhIaVePv5bk9yL1ZQM0VpakZ8B4bpzXAlICn5VAjWLme0TdQmnI0amdgFnMHOlibC8exrvC0sVwq3Y3tjeJ68nKuZeH+d7Z1b6u6cs2RsirvUnsyQpYn9pGy9ONU6ztK8c54xhbjwVLPCNTNpJ7fthoteEqcyzI5fmpW2s4ZPTskRdDpefyst3ouv34oHS/xuc1TGq+277s1vhz24ATf5flaMkXxKuLZ0Xwo+heFNY5gjTXRbbXdW7U3vmXBHZNxLUnay0K93e+cm/9m7vcu5PdY6gD7+NfyXxDfkPFPCt3yBHjv/q/8RnGXoMI5Urfj2STgix1/D93Yfqx1idnpvvqsyr7/dHa4t6v/sjP79PwF885VJAAAAeNpjYGYAg/8dDAsYsAAAMb0CKwAAAQACAA0AB///AA942u2cfWxUZRaHT1HcUEFKF8mqgC4MLCJFKHWAUmSqCLVUtiJYq+xmdoOJWRiZkGEt2DEbaEvbEJs1pZBKpQHKRz8SUqYfVKZcygW6caYzEYcZyQ2YGSkFqiSw6S6J8e4zpbrsP2aXBdOW+8fT936973vO75zz3jsfHYkRkViZIekyZOGijOXyyJo/ON6Vx+VBjouuS/T8v7djZMjqt9e9K4/0/h3N4ej5W39juG4I7RCJzRwrMZmu3n4b5fshSQ/86YHvhiYO/edDZb9YOSxxWCi2Lbb74Y+GvzO8esRfHmkcuTJuTNzRUWPia+O/Ha0+en1M+6+KH1v1WM/jXz0x/YnCJ8Jjp43dONYz7vFx74xrGz92/LLxX4/veTLtyXNPrfl1/IS0CZ0T80xTJ1knVU/6++SPJmtT4qccerp8at4z7057I+GF6dOmvz79u2d3z0ib8e3M0sTkxK9mTZi1ata+WV3PVZszzZ+Yu2cnzy6cfXaOac4Hc0JzE+dunduZnJT8YXLXvBfm7ZzXk5KZEp6fMr/j+eYFDy2YsaDYMtryR8vRFz548Y2FiS8Nf6l6UdriD9JcL29MP7SkM6P2lfRXupYW/PaovCLD9FQZqT8jcXqWjKKNZ3+iflZMtJNpp0IiJMFcmSbJkCImWUC7UG+VRXqlLIY0WAbLYTXX2hhvLdjZ3kDrhE2MuRnyIB8KYAsUQhHXlcI2KIPtsAPKYRfz7WauPbAXqmAf7IcDcJA5q6EGaqEO6sEFDdAITdAMLdDGfCfopzL2SfZPg5ftDtozzHURWzvhMnp0wzW2r8MNuElfQ7U7Uc2EQiHUCaFOCHVCqBNCCQ0lNJTQUEJDCQ0lQigQwrsQ3oXwLoR3IbwL4V0I70JYr2G9hvUa1mtYr2G9hvUa1mtYr2G9hvUa1mtYHcJqDas1rA5htWbE8Y7iOFOGcjQWRvQql4tiHtTyoJYHtTyo5ZHZeobMhWTdKSl6tixgO1vPkTf1I7KSdjXXrKG/jf5rwc7+OvY3sJ1L66Qt4lgpbIMy2A47oBx2MeYxxjkOKvteOMOxi/TrhEuM0QVX4GqvF7l4kYsXudLD/m/wIov4u/EkC0+yyINcciCXHHATf3efB1vxQJN56JWiW2W+7seTrViehbVZWBqNq5u4uomrm7i6iaubuLqJqxsrrejtxjKrfEHfsxCCS/Tr6tU4FwuzsDALraOWRTV2DxKN18tQ6mQYPsXSjoCRegrebEXnFHTOknF6hYyHCcRjot6O7ll42Y6X7ZKgr8LTdjxtp9byqbV8ai2fWsuXl/WwpOt/lkz6vgrLOPYa7XLaFbSv66WSpX8ub7CdrZ+Ut9B0Je3v9CpUaZc12GLDjrVgZ38d+w5UXw/v0WcDx99nO5fjTrY3YddmyIN8KIAtUAhF9C+FbVAG22EHlMNu7NkDe6EK9sF+OAAHoRpqoBbqoB4OM7+LtgEaoQmaoQU+5dxRcEMrHMOn49CGHSc4rzLnSdrT0M55D3g51sG+H00+hwAaBOFLuIhvnXAJP7vgMnG5QnsVutm+xrnrcAN6OHaTeZ4mN88SVS/5eVaGs5aOoB1JboyCeI6bYLZeT262UzlhcvMQlaOQn+1i4XorrKHPOsiFTVy/GfIgHwpgCxTCLvq20Z6h/YIxzkIILtGvCy4z5xXaq9DNdg/tTa5PxspULEzFulRyzi0T9OPkmJf88pJfXkmQOeSXl/yKWmuTOfSei3/JejkWp2NtFrlTRd5Ec8aLxankjJuccZMzXqxPFYdulvWwgWPv0+ZyzMl2EedLYRuUwXbYAeXwMfPshAr4pLfK0oljFXGsIn5e4hX1Np3YuImNG09T8TQVL1PxMpWYuImJm5i48RYf8c6OZXYss2OJHQvs9LbT287Vdq62c7V9gETuOSy0YVUGVmVglY1VQmWVUFklxmOhjZXhRVYDhdVAYTVQWAVUVgGVVUBhFVBZBRRWAZXqV6lmFSttWGnDShtW2rDShpU2rLRRhQpVqFCFClWoUIUKVahQhSpVqFCFClWoUIUKVahQhQpVqFKFKlWoUoUqXtqoOoWqU6g6lapTqTgFDzPwLAOvbBKHVx686sCrDrzy4IkHyzxY5sEyD5Z5sMyDZR4s8zCqhxE6GKGDETzoEsddaCJRmQxTIRGSYJEeQIsAWgRYGdvRIYAGAVbAKjK4ifuBhyxuIovD5EkredJKBofJlVZypZVsDZOtYbI1TLaGydYw2RomW8PoE0CfAPoE0CeAPgH0CaBNAG0CaBNAmwDaBNAmQCY3kclNZHIYTQJoEiCjw+gRICdbyclWcrKVnGwlJ1t5Bhv6/dcSCyNgJHUbpy+VUbQT8HsiuTMZpkIiJMFsPZP8TKVOs8nPceRmKgqcQ4FzKHAO78/h/Tk8L8LzQ3hehOeHZA3j2xh7LdjZX8e+Q0+gfhNQYin1myC5HHOyXcT5UtgGZbAddkA57GLOg4xfDTVQC3VQDy5ogEZogmZogWPYcBxU+p9k/zR42e6gPcN4F5mzEy4xfxdcxv8rtFehm+1rnLsON6CHYwOjkqdj4dsy8vt/yCiIZ9sECcRrIbFdhFWLIQ2WwXLYxPnNkAf5UABboBB202cP7IUq2Af74QAcpG811EAt1EE9uKABGqEJmqEF2hjvBP1Osn26NzvDchkbu+Em5waGvmOoDz/14ac+/NSHn/rwY1U79zIvOe8nz/3ksp9c9pPLfnLZTy77yWU/ueznXuTlXuTlXuTlXuQlP/3kpV/e/nENjvuPddjKOmxl1vredXgy7VRI0KN30npmryeyw4lsEpFNIrJJPKUtYX22sj5biXIS67OVSCexPlt5SnOwRlup1Awq1cFT2ntUawZPaYVYX0+1ZlCtGXhRzzpupUozqM6Mn1zPi7i2FLZBGWyHHVAOu7FtD+yFKtgH++EAHMSmaqiBWqiDejjMvC7aBmiEJmiGFviUc0fBDa1wDNuOQ/R+cIIxVeY8yXWnoZ3zHvByrIN9P/5+DgF8DcKXcJG+nfDDfeMaXIcbd+0eYjyRD8Yn8iV9US2+LapOoqoRVSdRLSaaTxHJYiL4VyJXQeSCRC5I5IJELfreRZBIBYnSZ32R0IiE1heFaURhGhHQiMC0vghoRKCYCBQTgWIiUEwEiolAMREoRuUKVK5A5QpUrkDlClSuQOUKVA6ichCVg6gcROUgKgdROIjCQRQOonAQhYMoHETJYpSsQMUgKgZRLohyn6HcZ6iloZZ2m1rO29RyopaGWhpqaX1qFQ/S5yg7OWAiB9LJARM5YCIHsvHUSg5kkwPpVLaTynb25kL0ucrEsR+erW6t4Leerxbqa1HCihJWlLCSH5lUtZOqdqKIlap2ooqVqnaSL+upaCfq7ESdSqo6B4V23nrewgYb162F3uct9h285loP79FnA8ffZzuX4062N2HPZsiDfCiALVAIP/U8tht798BeqIJ9sB8OwEHGrYYaqIU6qIfDzO+ibYBGaIJmaIFPOXcU3NAKx/DnOLRhxwnGvPUMZyUiViraSUU7+57lrOTlevJyPRGyEiEreWkiL03kZTZ5aSIvTeRlNpGzEjkrkbOSlybyMl3MREvpi46PyPiIjI+o+IiKj4hEiEiEiESIQoQIRFD/G5Q/j+LnUdyH2gpqK6jtQ10FVRWU86GcD+V8KOdDOR/K+VDOhzoR1ImgTgR1IqgTQZ0IykRQJoIyEZSJoEwEZSIocR4lzqOADwUiKBDBcx+eR/D8Gzz/Bs8VPFfwUMFDBQ+VfvjO7/3z7sAv8dSFpy48dWGxRp1+i9UaFruw0oWVLqx0YaELC13MpjEbayrbXXAFrkIPjGG0Skar5JlYY8RKNMlHkyB65PPcqzHDBVYBlRku8AwcnaWSWSoZuZKRLzDyBUauZORKRq5k5EpGrryHI8ezMlpYFS2sihZWxTxWxDxWJwsrkoUVaRUr0ipWolWsRBYq1kLFWqjYPCrWQsVaqNg8qtRyl7UcTQWoVIBKBUTfu4i+b6GS3SrZrZLdKtmtkt0q2R19L0Ilu1WyWyW7VbJbJbtVMlsls6PvN6h32T4jc0aQLTlkSw73xAj3mQj3mQj3mQj3mQj3mQj3mQj3mQj3hQgZk0Om5PTehat+7BnPtgkWMcdiSINlsBw2cXwz5EE+FMAWKISDnK+GGqiFOqgHFzRAIzRBM7RAG31O0p6GDvjBmpscfxBrjmDNEY4e4eiRe5B7/c/r/nfXGRjvKhifit7Jp6L9+/PE/m2dUReDty7iUc2MUmZUMqPKTFSZiSpTUGUmXprx0oyXZrw046UZL814acaTKcxuZpYpjGS+iyP172q4e34aGTv4VvL755Wr4anhqeGp4anxTZt79URrWGlYaVg5uK38/78zMDhGMD4fHeifjw6MeuvPn8EYo90/n10ZI98+spEPxsg/z8j973PQ+8lX43s9d7ai/ffvbNy7bJrAyA5GdjCqA3tKGHnFbf/buIKRTzHqKUZ0YGsJtpYwsgNPc/A0B7tL8DaHmRzYX9L3/4unmPFU3/8tluBPCbM7mN3B7A5md+BfCf6V4F8JljgGzN3CeE1jfOezv37n0/Bs4HlmfIflzq0zPms3fknF+AWO/+XXIYzYGxVjVMzg+c0awzrj6eHnrepH78m7PTEx5b2/CBgjw2VSv3zvJ0Y28so/Vh6O/oeKxMkoiZeJ6DWZLH8an6fLs5IosyRJnpPZKDCXbJlHtsyX58mXhfKSpMnLskSWSqa8KsvkNVkh2fKmvCUr5feymlfxNlkrdl69O3jlvoFX7LnilE2yWfIkXwpkixTJR1Iq26RMtssOKZePZadUyCdkSKXslj2yV6pkn+yXA1ItNVIrdXJYXNIgjdIkzdIix0SR49ImJ0SV0/I38UgHEf9CzkpILkonr6G75DKvnq9Kt1yT63KDV8w3e3/X8ea/APY/4foAAAB42k2OwWrCUBBFz01stEbT2JbiqsuusurKlUgbCgXBjT8QShFLKJUkbtz5m5Yq7Yfo+Aiki3uGO3PfvEFAlxFbvPRlOifKs/KTe1rW53jEt+KZa7xMFwRvWfHOg2OSLxcZj46jovoqGDum9uS8v6H+0avp0yFmWHeH7ieR1H5siSdCXaqrUD31FelKsQa61o3NJ6aOZQJ6CqxO1TbOTIlt3lBSWSLkmQ9WrNnxzQ97Dvzy5255tay45Q5OH3ofwgAAAAABAAAAAA==');
  font-style: normal;
  font-weight: bold;
}
@font-face {
  font-family: 'Lato22AB4CAF';
  src: url('data:application/font-woff;base64,d09GRgABAAAAAE6UABIAAAAA0tgAAAAAAAAAAAAAAAAAAAAAAAAAAAAAAABEU0lHAABOjAAAAAgAAAAIAAAAAUdQT1MAAEBsAAANXwAAS7S20R0QR1NVQgAATcwAAAC/AAABDlYuVAVPUy8yAAACEAAAAFwAAABg2a6qaWNtYXAAAAOUAAABBgAAA0gShAz6Y3Z0IAAACHgAAAAsAAAALgb3GKNmcGdtAAAEnAAAA5AAAAblclpyQGdhc3AAAEBgAAAADAAAAAwAEgAYZ2x5ZgAACKQAACuGAABYQNAegR1oZWFkAAABlAAAADYAAAA2/JzyI2hoZWEAAAHMAAAAIQAAACQPtgelaG10eAAAAmwAAAElAAAEPDq/G79rZXJuAAA06AAABNkAAApcKQIryWxvY2EAADQsAAAAugAAAiwwtkjkbWF4cAAAAfAAAAAgAAAAIAIGB3JuYW1lAAA5xAAABoUAABAmqrwz63Bvc3QAAEBMAAAAEwAAACD/dwB4cHJlcAAACCwAAABLAAAAS6YHlRcAAQAAAAEaoFnz3HZfDzz1ABkH0AAAAADKk15wAAAAAMrfLoX/RP6TCLkHLQAAAAkAAgAAAAAAAHjaY2BkYGDf9i+MgYGT6b/Lf2eOnQxAEWTAyAkAh7MFbwAAAAABAAABFQBeAAUAAAAAAAIAIgAtADkAAACQBuUAAAAAeNpjYGYRYpzAwMrAwFrBKsLAwCgBoZl3MVQwfuFgZuJnZWJiYmFmYl7AwLA+gCHBmwEKSioDfBgcGBh+M7F5/atinMC+jXGVAgPDZJAc81fWmUBKgYEJAIhoD4542u2NoUtDURTGf+/e896G4QWTPJZkqEFBjDKMMpbGEBlDhmGIyDAZxCQLIsZheGFBRIbpJTGZFkSM/gVGWTLIMAzneW9bESYW2z748Z3znXPPlUVWGMlpDN0GhOPMy5If16bMmVKIazmn5txSNfeJl0138KFZTnlW9pW6sjTymENlV7l0Pjnlh2yG+djdIjOuT+RWqCT/XBBJXfuHYW/2eEn2SnREiFKrOnsj8nLsyCOdZJbWWZZ1aZFx77jSm+lUD9/18KVLWl7ZZoJsT+9UCW2bgnpe5iiYawL7xZqUaRpoOP3Bk+ah1m3vgGacK3kpqusbu0DT1tgwXZY1PxGYdfv49p2M1r5tsck/yYSUlK0Js2OmmuoPkiMCuSH4becbQ5FEkgAAAHja3ZK5SoNBFIW/+U1+A65xj1GQoCFRccUtGoIYl9+4xj1q4Wv4NJbWWtnmVWxtLKwsJieDEQSVtHqGe++ZmXOZy2GABlx49xiqGNBOzIvgmxd38vpx8x086kH1jbBjEZebaFZupY12onTQSRfd9NBLHzH6iWuKwc/uhGKYEZKqKdKMqo4rJphkimlmmNVujnkWWGSJDMuskP0yQZ51Nthki4BtCuywyx77HHBIkSOOOeGUM865oMQlV1zzL2B801iHLMSdc3lILCTWIpaQ52m5mWNNzgXyqsQtjzy9e9a6rpoqxZhUq/I4kLdFbniQykhl7Jt9/mGVbdkP//K3/tB8FaoMaEgAAHjalVTbcttGDOXqZklOc7ElOTHdBuxGbmouWfcSRw+aTEa0pEme5E47Q6YvS1/yHX3m14B2PyCf1oMVKaWt+xCPSAPYs8Ae4CzZM3TNZD9q9lbpTRaxQoD404pbxx+4Nf8jDXTgFynxapUG/DbziSdiTbKMuDfPr/mluL058akYp4L4tErpIxVFTtxfpRYRkrW+WGdinVnfZlnmsxdmWVUbxRuGd/SMO3g8eRLuJBcp7yThrae8xM54dHMEXNNgjVCyMb9iNb+05xG36pgX6rLTGluaFzoXMq6258v5mHxwqCtyc6zzc+xtG1aWwCd5Lysw9Czjvni/wuvDi7gjBbgxnlVnKXuwyz5erEaakAz5gWiNZ0VBqM3tk0Czymvbr/bjcX6GektUWVr+83LLpfS8fX3OKmHvza1SCqUi3jEeWeS6291V3qywZacRRtw1CO5aSlDGSm78LlJNU7ia926O/CDAyXuGuyF3TyLuG6IlbWvpfKKp+D39d9CXbbvGAzPun7Aankb8wNAr5I34K8SbayyaXW8T0xv95cnf+Rs9KR+oISo+NDRF9k1y9CCfRPzIxAfTiB/fswrmV0A8MWXDG40ppqUTQ2P8riiWeqnzS1Z6dvtYqeEABfYwlhGajp9bZRXeFLEmmhbIsr9dpditE7eRTYXEVib99iK9a1KL/Lvmceswm80wyW6CkTmwXlhuJxiPFV2tFd1M7LXmVpJfY97NJPdhW9ESYDnq4uboBVqokWchM+kmLhdSrFNpp1E4VnrWFjHIXuxDdggX2Zt4Q7W+DrJtRoxkIHQIkfZxRUdPwXLowtzVM6wt9FLyS5dHjn1TZLHujfdbGtMUN3qtlboh2+Z1xvDeOYWq+ZW+rBRR9VOLLA6qYkndUCsfEBCoe/7UaIqF+QKXZ5rFZU8NINZnm/Dq8/DhP9H3YnyUHK51gMuHue/H/BCzP/qf+Nem9NRgnx/B/sbwE/zThvfCe891bHg/LHB2EQY4/heDUcXcA/TFRk11+yEkXDeKofd1tsCUXXwBvlx1yy8TmhxRLu9U47J+NvQgqw5CRvTAz2F+K9xrumOhG+iKb3XuDcPnwnCOHtACX62a1HeGB5sEL8Xhp7C+d9YzWCeuMXAO4YSGhxu0EcehI2cJOnaWQH8wPNpAT8Vx0B+dJdCfnCXQnw0fbKC/iOOgr5wl0DNnCfS1wWti+PX6y/U3G4TmHrkIAAgAYyCwASNEILADI3CwFEUgILAoYGYgilVYsAIlYbABRWMjYrACI0SzCQoDAiuzCxADAiuzERYDAitZsgQoBkVSRLMLEAQCKwB42mNggIMdDN1ADCJ7WGcyMLDuYv7KwPBvJevK/x9Yd7Gw/v/0bwoA3skOr3jaxXx5eBzVle+9tXW3et/Vi3pVt1pLt7ZWa5dakmXLkmx533cbG9vyAjZgbMA2GGO8EcAshmAMdiBAQhJDMkCYAZtAtpl5L4Tk+xImZF/mTRaSPDJ5WGq/e24tXS21jMkf730fuNRV59yqe+5ZfufcU4U4lESIvcyfRjHUhFpRJ8plXZ0d7W2tLc2ZdENVojwSLLPbBK5EUz305dVzlmT7EGYQDiCWwQyLGxDmGMzVIYQYFjEYxRGHeC3Hw186nYBQORIEfRBptRr4W6MxaEI639CXR8lQPcWHEpAOCTpEBig2qDKQWRPS+rKD/9AYGo0WoagyFhzCuqVLv9xSbe9iGxsCjNNh4sw4WhHv4prS8WjExEQjFfZ0RrpGfsVx2BpuJv9/7GmdNpLq3jSzMpDM1EU5614D500214Vmtla2JPx6j2F9V50rUWa1liVcdV25p9h/H2toYNePPcHd5IqXWaPZ5S3Nc9qr4zH35psijdWJVFuiscPmsrnGLtdmrYFKtzsRsHZz5z/elOFrYD7oUfY0c4CsWQlyosezNr0eIb1T77SayZkSgRPktfI5DDrMIYwDRACI/FfOsxyLsR6FWLIGvyMkFQoJvUSpoiIV+bOcgX8xCnO+bJJSEiEHOIxZkY4cGRA9ipNzlAGJ9DwVJrZqTJiIqhZbw/k/caOF9Qe9ZYIF/07+iz+d++DxUDQaehxH8n8hxKOBK3/i3+efRXZUgepRP1qKV2RdixYMD/ZmWzL1tTVV5RFvqcUkaaifTKkOsQhp4AnjSIO0Oo0W/mIY8oDl8JjWINFMogflAuZ5Ax8SiCgihC/9yXyEHpgFTNXaJoQ0PlHSLUV5OY5ovjgAKs6vlUyhFXGYKC5DFJjoK6b6WmxEnjerBnDCA2T7FV5eJ+h44ZPGICQ6TLRfHgYOYe3SpeKSUeVOMU3pLgaUXZNOMaD+TkeA/O5icBdux9iEq/EnUTJvpRfv7p62a1Fd3aJd0/puWlh/zF/fE4v11Pl8dXCs9zMHjGWlBy7/Z4nffohvSi/elSffvaju6ERyrnvB3cvr6pbfvWDR4RV1dSsOL+pd0e71tq/o7Vne6vG0Lse3WO0fHzJa8LwFh4Dw0IJF9wDhPYt6V7Z5vW0re3uWAeEyIpHDufcZLJiRH2mynKME68nUbe4AdjoEM06xMKtm+lMjMDi8/XqBM+lHhjb3BAI9m4dG9KaSzduYm36Y2/ZPeovWZNPU7frFr36799bf/fIXu+s1NpPZ/rXcKAJjGMy9j9+W76Ozw33STEW8KZ3pxgEWfImmIoXJz+aMDVdt21xSeBtOuH47uQ8+9TW7mdymfvcvfvm7W/f+9le/2FVHbqO16P8JP0jvswG9yEW4k0iPbsrayBk90pfotBqB54h9asA2wNxjROcRwxPb5TAiNs6AHcfBEBjwhAwcqLErdMRtsphjRVdanJ4XbT3sDFuj1nBT2Mocw4/kNj+Q24of4k7mFt6Tm4dfvAe/QJ9zVe7PeA76PQqg1VnB5xE4RvZWNjPGPqARzcWAqZManXzFDFeyPvEkdTtR5SIcwhxV5WZJMUUZE4k3d7HNoLGrrMEab6A2aPHWzUgGjKaSYMgnGL1VQes+d2XQ5qpoDCTXrl4WLzNYjCZ9rK4tbAsnqYwZAzOPOUesKpYVwO2RZ8+66a2R+AxIfAYiFBaCCRHJBvzHnI059whcXHLlz3gumbsdzc8K4LOUuZvys7PhECPNW3XWCWele02aLztpvjDNJfZwyutNRez2CBzD9u3kh8NBfviScDIJg1z531eeYf7GXyTxMpkVdBqOoc90gtzdAI/cRG5gpPcugZulCU81A3dzUx8A3uApU3PZELPUWBceckYj/I9CEYhRHVf+zA3zz1G/fUu2RPbSnDxjb4FjZFkxeCAbCnHS7EvVfky+7oTQlQ0XujgWJCKTsEjRAOxgIOikMHFSti5MhINtE90UNzz3+Bvbtv/z8Tlzjv/z9m1vHJ/7avPKvb29e1c0N6+A48pm5l9fz/3h5SVLXsb211/Hjq8uWfLV3O9fP//TI+3tR356/vwHcPwAhPUdhLgg/1kyie9mDTarxWwy6jQY8fKcowaCThiCVogdkWdvICLQByHocogpJ9HCwIV4afIhmZT8m6aSV9GZRTow6KpidBwH+phngENY8GVrJxETaRH7riJS4yQVVnFoxJAQC1vTzbwUvXEj2DkOkvtcQSUOnblUaMHP34+94+gI+72a5PtajVE3C9/w8e+PIGoQ15Mhy4keNKKvZS0YQbx22C1G1IgbFZySrCUeRk+ejAkggjxYjgA5cTlJmEZEPcBRgbsh9kfDNUioejITULPgr4haKCxmhggrm/4EaqqMUYULDmFBVCLZhRBlbww3uMpwGLw17iIxQlQlGdl0sczS5Wd29dbN29qRuycxL45/VhYZm2a24u+2ruorT0xflcmsmFFfog15eb1mpWnOvif55zKbTq2ac+T2mzpzd+iNEd9opz1hxf/WtnV0R3f36q5gqHV2bZkXY8u6RzY2gTxHr3zIpYg8BwGpY9TX095aX1ebipf7PHYrGsSDOgWpT8caoQRzvBuzDBtAJBYIGp4oHccSGEfQAuIYnoPZCwLIWivKmmXzjkiGJz1XHwo4BQ0SKEJRRlUGIr6LwJTBf2gMAjVF4xbHggNgFfW6QJAWPV5FMwHoLhK13QEWbJsuUFPRhRpd/tiOrmjPitbjJ4bu/OL6G5/eOeAZdjodQS3DMabEtOuGhm4Yigfn3rdz+cF5sYppK2Hp6gzakCe/dOk1R+ZP2zq3xRp78a71Z3a0t264d05IZ7VxOr5sZramfvaa2rY10xMHcbx3RUvXio5AqHUklV9MBiWIbawhON6CXOjbWZPLaTHrIWaTqSu2EXAQeyboXA7XKlxJjEH2laGiVHkL4CR3USnSgXlzFMAXoedoTPdl6wtpyaqwmKfWIgKBSTyCBCEbCYYieIBgAdFjsGAuYfaeH9kdF54Yv9tRxtmYV595guXH/5sYGr/R4srdg291W5ezT+S+7u0IjbeLes7miGxS6GdZSypZWREs85baLFoImrJs2nnM45pqhuVdmKgRyQJ5juQuAIDJg/Lio+ZzUPKwmArExlDgToH3VEMQNixQ5JwfTBnACW4o2/upeBmGA02Wx4ADeFgapoRomM2oYzfVZDFAicoraCrsYfbdutZcV+/O1Ttf2N0+59jr27p3b1gUztgC9saBtX1DexamKkZuHsns7tq5m3mWH4rX546U9u4+s/LGV+6a7qnKBIa9wXiwbults/pGh6tsjjBzBtF8EnxKA5G1l0j7SfDS1ZXhoNup1yEv9iqaWF4KiSLoGPGgiBOTI32hw5DDl0RLxmbSaga1TyAqlpyKrJjZF7pjMfUAPwwJSRdJR9TiMjHM0UWP7Z42cPBr20a/dFvfguV4q6khdCZnbrwt98PErB0zBnbPT9bM2dk3sHtuNbu9dduTG9c/f8dA//6v7lz13l78nzbP+LFoRW64/8Z5ydS8nb3Tbxipqp+/TYxp28mTdhB52dAWQEnkaDOTSK9gG4cURwhCAQEhZEB5LMtSEM1gUTvNCLBVgEItADTAF2WxjI2YPJyFzESDJdTVTEyrE3MdZu34l4ypiv3MMqPPOu6w+vjTcyI15svzvTHujKfK7rPeSkL8GrK+cRIzgiQKz0DfyHqb0uEQRt2d6RlNM6orQ43hRqsZBXFQiR2pUi1DYmRAS9aHZThWzD0VvKYhD4hoBk0RmxySayQuUHuOqr2KX81DUBxZ/cwnkCMASVEVHxwlNeCl5YfUSYa9ghQKKlRqADDPPuE307f1woHpnzl8w66uG59ct/bsjV27dx7+zIz9F7ZO3zGrsn7+aHv76Pz6ylk7pk9f3+UP96zNZtf2hP1d6y2tWx5ZdfSleNWzu0eObmxr23h0ZPezVfGXjq56ZEvryYoZ6zsGN/cGg72bBzvWz6hgvlw9Y0V9w5LeeLx3SUP9ihnVYGuniO5kpLV4AmytjsRuj5vYGpF/3tbKJN9LpEK8b4HpWCXfL9taRKIlvpzDdKVUXJL3zyYlImJpTWpKhCSvJKEtLi9irEruRQAkK58J44nJfmzu/dt7pt/x4vWbPr+nx13TWZE7Z6wLnscvu+LW5qPYUz28ubt326yqipmbewZ2DCeY4czm0+tXnd87fdre5zd17diyuSWntbuZ9rK0tyaFz/VtG66sHt7SPW3rYLx29kbRTx0g+dOt7I9pTvHohJyinOYULCt5aFOwIKPipDpNKdSrIHUQo5hynVVyjiLXnVjMOVSXpsg6i6Vh1gm/D0xMyz4pTWN1k/M2BkWu/Jn5O9GjBOpA72RNrc21yYpYJAS1WkWLGiFOO4gvZSYVSEWbQhTxcaAv5cS+bbwSF+unZlVVVGVGJ1TRsm3XxMPzksaJvHCQ4uCE2ivRPU42W1p9LZRjJDi0dFPHyD3rWpL982Y0cra9hmT/SH8y0jaS7FzcETN4TA9NFC3vKUsn3KkFe4aGt8/vzGTCp5/RV/W0tvYv6aieXu8NlAfcl89OlDaDShDiZxJ/bySO642sgaR1Br1O4Jl8ZldmI+kFxUpgZogBc9UHoepqyCe0MhHLsek8JRCZkYLQEioiWn1tImSYAjAO6Im2wQHSuZR6PKBlSEqJiF8pyiBlc2GCgCvYMEttuZHAsniFCWv4mQ97Q9rD47cf1kQ8DzOdb+ceYNw/dzn1zhKvAy/LPWPz86fH9jEzMnMr+72QZL9IPMdZIhMH8WRV6NWsy+lEqCoRCTmDzkCpi5y3s1gry6fGgKmn5zQ4H04kDVRqpAKmVR85mlRJPET4HBIxVJ47z2GmSKLxqsQYSgXRPBOTxxMkn52QSGByBgJGPBqT/wi/iL996I197eG+66Y9cbbv4Nf35L6JM/NvmVX+xJO572I0b89I/NGzuf/Dn06vOba4ad2CXmfw/OHlD4+2Mydyxnj/6tYdB4+WZ5dn7rgZIv2yKx/yOmK7KfRvWRtGgG1LXVazhkcpnFLQbdqOoQ7PIzAnDrBRg4Dp9OrySJQWlfN+TDbfhqvwMuQnwxVEdCdIPdt+bUwYQnVUYYaDDGQbgjhfcMmUQzJGc64Upw4WzRnurMU4vOTyVx4fu7Bu879g3dkzv17arbFZjWWJzOC67K43js6adffXNmc3Lh6KW3HCOH/jjVsvYtPTT2PTpa3rFiwtMdr9Ib995IF37zz87v3D5lB9xEzkCjoZJjqpR2enqIGCXGNS8UgsafJI3AigQJaDXKGgDhOFQiiC/ymal/kUUjMH0bVmCioOCqdRhRoO8taIM0wLpvA/Fx6fwyTHv898eewEf/pMrvzRnPsMmQbFmvKcdOhY1kLO6JAyo3yOWDAjuBePaY7IsgZWcT9+HrwC/D9hKmYW4lsF8dlsUwENA75pQlGk8PGj4sMPj7/8Fjy5/sz4o/TBRR3PEh1Po19nHVD3iUXLfHarQa8VUBqnFc/QHsa8QBQKGzGLSA7FCwzxrA0oD5IFyIdB1oA7abGvnDy0jc3ncFMMwSEiJ1pQUAZTDeBkQef7PhUvLUpF84PAQdL9GCi2NQqwPGw1sdFIeVw2ggDj1ggkgqVY2QrYZNvaRcPxD+xu/ErmprsfXfrZ3Njrmze9gc2fX/jA7VtSzVafxe7pWnrr/Fu/cXRw1vE3T+hdQQfucFm2j/+4oq3CTq3hPDZd3OKp7ata4tObEjHvyIPfu/PID07NpvJ/l/xziqwFi+YqtWpR4gayoHJWkq800xp2uZKRuJG0F6hcgINUaQ5HrY341KVLso5eImbURn5E0Heypkg4FAz47VadhlFVMUC81D2zDK24Ea9BHoLDhVWMYlQM3X4rqGJUiXTgecSyXTEGONIyhjQo5hVaqegnlpmQWCzEooZjVRmjQc4uSYAMYDemiTlOsbS20YjvmhlPOvBPXJWhz41/4Iw5/VVupu3zdq/dos1Z9XZPuHTJxYtsjIBav8c5/og7VKIr940vFUosOqbVYDXw4zslWyE2zv4H+ZtHG7JaatqIlSVnR1IOKYZy9baInebN+UvivohfOqvalGDETQlGyiRjYLmNeCczOvbupXPn4CHoMwgHyZ9R9GbWEAqU+V12QDkKwvGz4ka7aA4NxCQR1K7pA8nrF5hMg2kaTJ9NQTiTqCjOiarI6Q4KWbtaQkqzFqlkCYgJT9yTyu+5yCtHFotkKXTtyEpBkUAg2UwFOe+ElSNRCbM7TM6SEpcJ/9ro9973PMPknJ6kP+nJlbDs8/d5/Ub8J0YobfL5G73sDe6SjzdxZc46z9iBZJK9y9vgvPxL/nSJe+yk4qP5FiI7F3oga3A5HXYDCTuqur+ZA9cJ4qLqLhudlZNyXFooMIsXQEJ+uEAQOt2my5PAMUw9NXjoBMXW0g4dERCAzgI95iVpwHRJmmxtBO+kCAHbvB4L28Uyz69zB81jbzHM8xv400bH5W95693sf3+8yWLnmj11jjEW9INBK678mf/5///9HIFTe1bONWk/h//5xtdyl8+cyY29tnHja5g7cwbzr2385sCh13fvev3ugYG7X9+1+/VDA8y/PpX766WtWy9h41NPYeNbo6Nv5f761KF37589+/53Dx363v2zZt3/PZg38W3cfiICE/KIEdjjtprJLyNfGIFZHkutEAC7RUHIXlaJwID5WSyWuPL01OeK68rAhluehmEkUTA0O2dYRtVbEVWQa7RCrHzFCaS/6yJ+9si3D/VMv+dbB3/zm/n7F9U898JvmNLx3/Gnu3efv27DM3v6HqsZ2d5772NiTg3z+zWZXym5z08BNUXDPg/55bZb+QLUZJIQvEDc6YSCkJLpKKhJIlYKOyq2CflOSiQFl0fnrjAQ0CTmiSzF7LQ7BbKetDQ2SShZOeH5JDYp91HLTOMCh07cOZ4gvYeOvHOwq275XfPL/fjpLzR5cseticSD3114cHHNc8++xywaf54/3Xz9g8uHD20etDsT49+sZFCp80Tl0PXdB+4U/UHblQ/Z94mtdEJm3t6aIAmE3wt7q/nMvJOg6ADxYQyU/sgjEucGNRmSKlN4DUm1tXjFun5qVsioeFykUt12TTxXqVBTEC/bmSB1QFU00z1VuewqiMUil5s9rnNYrMn+tf09G/oi7Wv3Hdy3tj2776Ubj/16bovWbXJm5u6a3z86lGhfQy6taW/f+bmte94Z5F41myOVkWjH3NqOkZbKmuYFe5eu+tze6dctWqE3JzPJeP+a9p75LRWVmUUHVw+f3N47PECe3U/09w6ivxr0BN0v1yAJHSve1wkaR7wKAQWQlE+IoeQkhB9WRLwQp2QvHISo0sTBJZZ6YhaIyqmmil0SMVBCxFTJhLRApBAikU52w1J3BHdHrv5SrpY/fe5yCfe3c1Rfzl75E+8kc/DAHDBy2E0GjYA82JOfAyvhJTEYiBohz8FJI2ZaddHJKA1eQeUiLflE81Q0nJBZREEjYCeYnZJKmgNgXIgjcvkd/gwwzPtLj69tvDjy4HuHDr13auRi49oTj3WMPryM3TR2+rb3Hl+y5PH3biN/P7bs4dFO0T60JF7OoPXzW7Jam9ViYlR4R0vRAcZSYcCQn2f+EkPSChox5VlaJ1yqJu7UqYU8n5bW01BJp+elIp2dggAVTsBR7ePekBY/ZHLrdU4TflAT8Xx2/JUv8ae9jjFjZE519ZwI+1dr2cebyHBEzzS/Jc+fQA9mDYkKwLtWk6oa5I66tBC+AowY90EjDKwyj4LLLErDZTOrzMVZ5DLMJwznOaZwRhyBegQckeVjq4Up5gY/XaqZYlrywVHTU96IgBNao6Ax6fBcIepp8YY1eMRmEkq0uJKPeh7J9byYe4igQB2fe/BFKgu/rysS6fayv7KWwa90X7iD/LD5CULqD1Y6YubLX6drTGTE/Y3IyIeezpb4PFazUU+imqLPJqpo0jJLuEiRj+qiCh3J8gnnL4vKqqKTdTphAjwBEYidkCEUxUg6TGUm4X0dpkBJ3m25nKu46HRo8c0aE16rc5pfzcXwf73p8mhzBzT63FGd2/ky8zPmVZNx/JLTwxhM1vE54263iVnqtI//D5Nb1HfuV7RWtj+rddgEsoiKvjsNLEAcWO08YFAsW3VRbL4x51s37ZMugpa46VmxyQQURMwQZL2HCIgn6gfzw4vjf33eG9DjAYdPr/c68Axd0PMFpm38HaaNXe21j38/2hUIdkWYpKUM1nYRmc8pWg+9g/pcIyKpArhdxQJ8ZGlULldG6epkwcNJ3aNqGC/lMJGCa8Xaq5Q9MQ0m2UxTuhkT13rKOfYDtuHy/7SzNWPEPgcigcsnzgwHfNzNZ5CIYT9k93IaVIlacUPWVV1VX1fVWt0aiwb8HrfDrtcxiO6ABcSiAsfW8iRk044RhuVoUUIjMBoRwEpR2hHUYrF/AosYSG4J7bzmAWDN6SiTGy/aiw3Ck9gtbsTnhyOaoR5CbLkYKMaNBNibLjqKFq4IxFzyIwlSw4VcOq7FUNsQN4aaldZo6KmgUMCJoQzSZGJplWPviDfEOxLDC1a3tW8aTvY++McvXLe+Z2lPrdvm04YWXLp54aFlqVxD7ez+7sC+L4zWe2s6LN5V5a0VjnDvdf0dOxY1cyM33xquDNtNrXPntGw4uXD81/ZoQ+j7XLBhWlWiLWYVMeyjV/7CufiLJP+K4dVZV6kboWCZO1YaI2ecUFdlxEq0DtqGfF47mbhYKzYGNVhB6w4opYJvEAjuhvgqNwZfK4tTZIHFr70KiwDRQGYUg7WM7ZJ5NuKgOV5MA2AEYDIXMsG9oE+vpigTtG8S2pigoBFkZOmua3FylqFVXaIdsqOU78XLRRGpXt5oldZaQoEaIYojgsYagIoJbNg8+lL3uc1LTm7IdNxwbuO6ext12jieu/iu5rqbBk4+Gu1dw18cf3rm0t67Lt6x8+KJucPTVsTZW+bMzLl6M9/5+vqTy6vEvtkrf2H3czyqwkzWlIgH/KUuqClJGBpWsrGKgFovJEUqUEs8K6PC0A6AEFL50MYptvlpWZ1cHn5PzZqH0mpGgN/XxENxd1ThhYOSuBTgbwq4G+VaO6PA7n6txWyOZma1DN44q6JqeNu0ngUt5Ta3vqH3ne2rz+3p7771wq4t57vZHr3BE/A0bTi5ZMV9axuD8aC1Z+7Q9Lsv3XbDm8eIKYo2NUDk/7ZkU+1gU1iyKaeD7lS4sIvaFBhIyo55xuclqRcPWwesUaWoDqr81D8KDHWQso00XJUL2gQMasNx5nc36go4CfDiGF70qUbKZ57AJ1tKbXE+DTShAHlMkDIFGIm2KLRdlQNSc4EmD+I56ZYclg0GnGakdsI6EQOKNWSarSTzjAjUTy6Pl1h6nh1dTE3m6U0rD6Uv5DqJwdTfNOPko5HeNbF9I6v77rxEzOXk3O5WpuHj7jvnzMT/q7eJ2MsJai8MtZdvEnspR0lsyZbGYxhVJmLJeNLvddDuFLIA5TrZdtIu2J4lUseghtCxhFlw9SQEiPtyUOOewng+Na/KehoKeQklYRLEDTtlnInm035tTFezH7E/JBoW+wKp7ShhzE2cV5i4LSa6/LGd3TbP+CqmbsHugb6102utLkNDeMXmnc2bv3JwoGfvl288eMrGVER6V3N8567nRqv8a06urg2WEwNKtMftM+79zl1bXrln1l0PHeraNFQp5jpesjin+BdRAMfonlQABcr8Pq/TBjkera40QIgxQ66CiXoFCupotJO3HDp5TUHV6yqwDJV5FtrpyyNaylZxSwxyUaZCdQ/aSwPFJxUrkJt5pTDTmCcnVzi+qYBJ3WKMxIZhWp1pVd2EQHASShomchffFtMo8aUihTtxo2gtsH1YjYnbKwOYZ31tp9N3tn75gTnT2jgcKgumhjJlOJb7ObvSyDsdM9ctvmdlnWOpQ1uaWdKz8uDYWWLMDbkH2Q84AbWiWWglXpP1j8zGaPHC2StHVg4OZLuiYY/bYiLP04pb9bAaHjL1fi3WaBusDKPpqWJ4lg2UYA2ZjEaqT/ICy4uZhAlebAOV14kqr2xVuTgK4WaSwQYmDkYTAqxtKD7oVcdbXezhrj6egDgYJKYeWAvgcGSqcYBEq0HwrtAUQ3KwMxZVng4OMkaEZDPsdJixS4QHJNPMV4zULVvSAadTnEgjvl4kbbiLjhH/tndXLbZX7Yq0Xnds/ozuULhtzd79e9e0EVPcsePZ7c2r51c3WsJ1oaGFrRtP4M9UDay6frS+dUZ0YNvgwI0jVblvZOa3+G8Y3XpDWcs8Tijz94Z1lp45g7cuSlkdKVd5zMLpXA1LpvfsXd1aM7i2aWhz0NHX4qpNVVmqjq0cvHVh6vJb8ZTHwAta3+xMpL3a463rZWYHMkPJldu3r0wOZQLUxh8gUeMnJFY60Ud0j9aJnDaL0QC4U6n4hR20miviwXwzlyNITKWgnSsoE2KKEWQASMmkPbAT6vEUMkohQz3VZplyY0x3FArGhY1d4ENSz2/KQXsmYMeFaZI2gqOqfjFld1m098mYEPZbYPk01gcu9JzZNH//wpoLm0dH7m0joO8L/fObrzu5aHwfc/eu/cM94y64/53kLgf4l4h6udElyCYdthItFKOkCh5EKw+ihXAIy9YgvIpnUhXWVxcSGCcRjMr5qJogv9kpC7QUwjbd5YypiKHskI3SjFp+z1HcF80PQjdGuaX5BNs+4c04vOTCj53RlNebjDoc0aTXm4o62Y/G9OxHuEs5VwvHWoq9rnwrd4rKxIESGINGxaI+D/nlsBKdUvBvXAd9Z4CclP1xHtPON/lVTALeaLiYWYzaOBU1fVNFosbi+5yxSWyivp7IDwy7EyCihmI8NPGom0iYby3FNMmPooJ3SAVFpOpyswuSjCIiDvVvGw5nfFrGZNbajLN7i0j88pudm2cnS0rWGDV45lwuW0T6GD1KbPnvxJYD2KqK1x7QSja/GwIbHAU71RA8jUEaEqRNbdmeY1OSqna2ZWEmJOJJG9tAJ7eqGHnl9Z96kZ6cxeLbepMYUeGGOAnRDZPvwckPNvWOuLgSRfbE47CHIhaWhlIOrwVnzQHP07ljJp/VVmbEx8+6gqbcS+ZAoOEl/uLYE3orXmxx5HZZvSWGoCNnsNrwk05jzk9ETn3pM+SfJeQHi3ZkS+DZqLeS5W4EcGGc0LyQP2kWT4IkzVK9iF6jLQ0eRrZdBk9salBqY0su8Bc/7qYPQ/06/yeag/qyxFmhKlRVEYuE/V63y2rWaVisVIvClXoe1J2shJjs0MqvKajVkNNyEw7dRpMJkQjpxJwBHsiRJ1ZURyYm1wUs7wqKKYpIbGbzG2n5kTnapjIVE/wFvj4LDBpg4DUsuQDvXDXSl3CoKZIwj6UGGE7DSIPA+/IEN8BReWWYeH+Cp6ltuqUOTikKmAriwZZ4ibHl2IpN+/3O/kVrG+bcvjh14fr1NSMd0QvrVvXeUMt+FLu+f8mNa5vnpEsb1923AuLELfuCHcs74K+9e2Z0jhtRPt6SdXGjv9J460ZukuOYYEUEeUXKXLwY9sR9ZEwhtBxr5dUIy0Rw8WpBWSEsFjwLWlOUEVlGkuNVoi0hVkVblpM5PinaSvIOTJSvqffc1nzIJQLdPnPZxJAr5vacicjPTu72QtbmdGBEPFzUGdXrkB3blQjjl4THUTTKK28lqDuqp6Rx5ku9XriodOioKUhwLS+8KLZq8pPegJj87kcXY4d6U1xp66/Z8dLtfX23v7Rjx0t3TJt2x0s7Hj516uHhnUOx2NBOjh88cvGWPW8emTnzyJt7brl4ZHBsz7df/up30uvuW7bs5No0lcsDuec4M6ehNY+bJtQRafWJzdcRUz4vz/Kck/hdJqCUOKiW5csYNlq3s7A0rnqvlcup5oLY3aDmorparAap5lRy9Yn3m5JJwgCmfFtdbcFd1fVI2MtnASepy5FEn1sLn1N0QxOKkizP5P2RNFC+umhX67YU9q2F1UXQc3PPs9totWTnuY2r7m7EVlosGTgB1cXcc/xwbM/Imr67LtH6YldrLsv9+4T6IrGB3HPs29Ja3/wJNePC+paq4utQL4QNIpAF5df6mricKq6ZUlWMlblgYUyTimkTOJW1VnNejUfqjGBNKL/WBbxKnUuQNr9RrLCgJlXG1M/Ji107hSUy6ESno6g3xJXFhoBbWBprzjTiwtLY2xey5zbLhbF192YMJfHcs1BLvlksjbEfffwy/sPgMrk8Nj07Ehs7AdWxbLNUHaPxgvmYrvXPabyg1mwxAaKjvg5WK2wgEdspEE8M9RTx9QgpaGDaESw7PGhllwmJOkNbdMPk+CHyKC9GFeNRRwa5Z5e+2Z1tKnqLfHhgpgoPUnRwyeEY2k6l6LCxzMUZ0qc3VU0rc2tKTW3plbdXsR+5fGe23GK33u2xj24a3wextevKh6yZxAb6VklbC7xT4vNoBTafyTZ2YMyXYYa7Su+KY4relalZp+5duSaeq/SuCJ+idYX5ocFjjjcPp5MDjb7k4Kr1qwaTDetOrtzyhY4qrctmS7TO7UzPTnuSg6vXrx5MwjdINjzZxs52uXxud6IpWJGOl4UTHYs7p9+yuKE/M81o8kf8vlRHpKq5oixU2bW8p23r3LruZhHH1Fz5kHmN70JhPAI90mW+UpcdPhtgFDhyLqyVq4ONOozZIJkrVQcmjQDvC3wD5KBSuZp6CRItafHVlncK9VOwggixwGL5TQyFUVbZT8foFBkBAbVdCyNC0jsE0gBwDGsIJtURxKpmxlBdEhpoNzYPX/aBlUdTDiFjUj4SbxKbsZvttA0UqocOV37jBL+95+Bei+uZSsZlXQbfHOqq91cGnFqTPp2603L4DmbU7pjhxK1me+7cwfGz2S6zzWxdWF1P120vsZG32Y8I7vy7jD9tFuj55Nk8/jRpGJruElUUyxFyK4Maf04gIhdlBy22uOcb6lSEknmYVaRONv9FCImUvnIFUApsQW6uLGhch+ZoIKYvjkNnLQftdIwUtYvzqJJyyMSbaVepssNhxTVbts4+2naBYtHzW+bvX1TNfjS+d9cdg73Mf43pY9tmLm3ecHIRc5jKkeTX7B+IHD+hD8j0/7QPyPaA0y+Q1bBotDYTUT+f41hu/VPEVZrHd5cPRKMD5cxxi3NML/a48H9i/xul0FezhlRNJBQsK+wDqnCr+oBMk/qA1JcL+4C+Cc0fRS5XyxP1yBfpZzxoT5pIwPmyYbhGG4XEvhAqiomNQsrs7eLs7VKnkPonNEiyKQzdQqxQjU3HXX7+ktbEax36H/Ie+yyHl/+e3qrlLbp3eL/9cO6VE96Sn2lLeL5E+0t94LAks75IpK+c+YzZ4TCP74xOC4cHgqIEI8yX3LVud517fF6E6oOf6MO7RB986PkiPUNuh0kgjl5RigldQ56Cy0X6hqJqgik7h6oo1afuHbJnRJGJvUPEDYgv2O3PvfCCy6H9u8764xKH+XzuBbz+BZdHe0Vj+n2J2/Eko8F/NBlzh/x+nDVZc/7xP7lN+ESZO/cs7RsyEYz6IZGHC+3LaskwAsdQ+wCc6DDxjNw2ZJKQICu5FfkafaucEmBFCrY8X75pyAUnp+wZgpnYJ3UN4a/rfP5Dr+ZWPeb2CtisM/LQRaYRyqwncz9wlOIH2NfcpvE7XTVud42bud3iFGPedCLNhWROZugihzcpoW+ooIs8H9GKtQ2Voim7hsLo2pqG4D162jQEn6VoCrMLTfrx/2Aqx3mjgakY/ynzIfucPWoajx8bNEYtzE+P00HmsYeYucJ1KIkOwFvbiXgkRL9jk8RJBRlVV1/1IzNK4msSP0lT/Y98kkaVBpul7j7xizTd9Is0FO3JnznBeFl6YUcYPv3wtLvW+ZbTncMlhp94akL2jmSq1aS1WzkdP8N8VLgukJlVm+jvagt8TiCaNqva6De870k3Nfkam+uqTBayBFu2UDksYG9j5hE5dKIL8P2ZTLouVVWZoG8wWkyoE3fSmtgQfDSmlWgD5H6OT/HBF/rhB7r84kdj/pExpvhojCK5iV+MKfxaDJ4gRBava5zXHrqlt7+qf3ld64LOanOz2VSmF2yB6lCwNmSxVvTULp7RVlfXatBazUSgfZqangXCdWWN0xIHkvbZXc0LWss89QO1pYLbGPLbHcGEM1DtNy3GHemGdG3CYibSbRppol84Q3uInk0TVhP7eFp607hEw0vvksA77mEdSwOz+iNOql3i/JehqicTXuXTUHVFhv2Eb0PRAGJthhyjFjeTvMMZ/uKD3FaDya2r+GD0ztxm9kf4leolOlPLv4zvXSjthbPf5d8g2HZb1gGpIIJ3xcr8vlLa8azg3aTVAsqPxWRUthraH5LfDteQ/EjOsajxqZiAAt5bLdgQNyosMqq6Vhbpe1vvTGCBazzXVJyTURaiaTJLwVY6nRRdEijwk394cSu9R+IT+PxeugZDl6VA0kGOa1RvqfO8tKUujgEHEQxP3lOX3skFJSeeA5rSxX31tt1f3BUfKRMYh11fav7KU8yGC7kF0s56y8rHd3aVlKw0avCDpxrHguyasbNKfwP7F/5lFMRP0xp5EIkr6iCZjBlWlfqDODQsYGjVCKB8ydsIO9wIiZ/5gmI5Q/ERrChVA4mBvuWslB+mYJITnmqRCS4KLHyJJz6JX32f0fx91Czqu4kRiTKZRabzALOL3AdoGFoYy/PnDTItT4e+4AcIW2wiihc+q3wzhhXVoBcTF0ir+qBkxOVpBIAXDZPHIYpDnKNqGCQOIupBEUWgr8fRWouqvSJ9/Wevn396YMOFzLbEncexNpeTdCCz4JGdvcaPl/JVjPDQ4Qy0V/xf59LURAAAeNpjYGC4BYOMASDIVAOGG5ieMD1htmCexryNhYFFh2UZqwHrDbZ97D4cTByzOD5x7uAK47oDg9yTuCfxyPDs4k0Dwgt8Onxv+N7wKwHhIQEWgUWCIoIThBiAcJVwgvAhESuRWaI6opvEpMTKkKF4koSPJI/kE6kN0gUyi2QdZE/Jdch7yPcpRCn8UmxTqlEuUuFQ2ac6S81ObZ66m/o5DQuNKaRATQnNEwioZTYKMaG2gg4eCADohISiAAB42iWVwYtbVRSHX8GWooXkZa1dDCHYQWZKypi5ea/gIk1eZ0pJXjLTyeRVunBRXLlIREgRV8VFFy7ElXQhXbiQ4k7pokgp0kUp0kUpIiJFuvYv8Pq9TwIfh3vP+91zznu/myRJTiTJm0fJiRM/nUqS02/sJSeTRnwbNuNVmBq3Yr3elp34HG7KrgzJediXeXIWDuIvcBjvwZEsZCln8C10XsJN2ZXD+BccyUKWcgYbyUkqaVDVZ7ATn8BN2ZW9eAUG2Y+3YR5vwnm8BY/jI1gRN9G5ChvoNOmuZis+hW1Z6zTR+Qr2ObeZZDzbRO0GvEi/qZWkVpJaSWolqZWkKqRWklpJaiWplaRWklpJi0mch434AWxyYot66riFcit5J34PN8xpu9KhwhZn1ezKQbwDh3IkC3k5voJ7PjVWZyJLd6fGM+MD48P4DbwWX8AjV+bxN7jwlMr4erwPl7znVrKSa9hmGnuwSWY72WACbep8ATdlV/bot53suhuoqs1kfoB5rOAc5Tan1FzGAq7kGnZQ/jg5x5SuwFS2UDvHfB7DDb63c8ynXhnGB3AkCzk2ZyJLV6bGM+MD4yO4xSmPYIe5bVF5za4cxj/gSBbyMp1uoVbHM3mNyrfo4iE8psctenmYbCcn//0TNpL3YTP2YWq8EZ/BTvwRbsqu7MUZDMxzm/nchHl8D9Y1bFvDtjVse/q2p29z7tfwWIXKeBnrU1ZyDbu8o+fwDC7rMsknMJUt3k6X6dXsxbsw0F2Xb/4VzNHs8s0/SC7w1GmYylb8FLblgF4uUOErOJKFLOUM7nhj7Hhj7Hhj7HDWU7jLuT3fbI/51Exl/X57vN8bsG3cobYeCjW7chBPwWHcgiNZyL04gGOfncjS9anxzPjA+DB+CI+M5557HJdwET+BlSvX45fJLhU+g6lsMbddqnrCrVf7N+jfoH+D/g36N+jfoH+D/g36N+jfoH+D/g36N+jfoH+D/g36N+jfoH+D/g36N+jfoH+D/g36N+jfoH+D/g36N+jfoH+D/g36t28Xfbq4DZvceH26qONW/A5u8MPlxgOU+97SfW/pvrd0nzrvwtJ4Jg95y33OqpVXcg0zXZbpskyXZbos8wvP/MIzv/BMl2V+55nfeabLMl2W6bJMl+XUfxY28EuO/g2YGre4W3Lewm1Yd5HTRb1S+y7Xd7m+y+nrCzj02ZEs5B5+zJl/rTCRpetT45nxgfGhCkfG8/gtPOY/Lmf+t2DlyrJ2FNOoua59RbUPYF3bRar6FW7KrhzG3+FIFrKUM3kY/4ZzHH0R/ZfJAI//DOfMf8Dp/8DKeOn6Sq7hJTLvwTPsXsLvd2DfeB5fwwX34SWefZ0UZhZmFmYWZhZmFmYWZl6u//NhI34OU7lMPoIruYb7VrhvhftWuG+F+1a4b4X7VniV3h/DkSxkKWdwrM5YnbE6Y3XG6ozVGaszMXNi5sTMiZkTMydmTsws7bS009JOSzst7bS009JOp2ZOzZyaOTVzaubUzKmZB0zjFkzlgLc2d2Xuypzv8z5syyH5c/qtWchSzuAxTz2CKVw4mYWTWTiZhZNZOJlK/Ur9Sv1K/Ur9Sv1K/Ur9Sv0lmQVsy6Bv+zJP3uX91bsrd1furtxdubt2d+3u2t3/75R1vfsf0ElcuAAAAHja1Va/bxxFFH7O2YkTO05DESEUjVzZxN7zRakuVZTIkiUriRwroQtzu3N3o9vd2czMenMuaKCiouZvoEQoNeIP4A+gQhRUVJQUvPdm9s5nx4gggUSsu3s783583/fezAYA7iyVsATh35f4CfYSLONTsK/Atc7n0e7Ax51htJdhvfNZtFdgq/NVtK/i+ttoX4O9zg/RXoXby7eifR1uwc/RvnHlp1mtNfTZjvY63Fv+Lto34fvO79HegA+Xv0YkS8vXEegHy79GewlWV/6I9hXYWPst2h04Xvs22stwe+2XaK/As/XVaF+F2+ufRPsafLpeRXsV9m5ejfZ1uHP1m2jfWHk7q7WGPv1or0O2cRztm0tfrP8Y7Q24v/HRI1NNrR6NvdhKt8W9vd7eLn71xGAq/PSZyWWZicN6It2peHyqVXaqU9FoPxZHyil7ojKxb0ovnshCic1D6c1mIg51qkqHW3WZKSv8WInnB4fiaaXK4B0ddsQLZZ02peglvYSChXZCCidx0+ohIqjUUKZKDGWh86nIlNOjEhPrMmStiwILEGoC/FJaJ5vdgaTa0ddeQL8VYIpCYRmxGXJsUkqkq914OxEHXnirlROIKJVWDescqw8kqoFgnEGulfGq9FrSRmrKYa5Tr8uRqKw2VnsM7gvthRubOs+EU6oQr2vtUSRvsW6FWUu/KZoxalK7QGlgMlRdvfFiUHvRcGSmXZXLaSiKmUe6lDmik9q7xehc2hHSdfpUuUQcozxpLp3TKfpX1lTGepTa7Qis7XVaoz9iP9FOD3LVKlpXlbKppN6M9InitVx5r+zQ2MKFRmhpxVjawpRTQfOhcjUiZRLx0HOEo2nwusAsBNPlSk3mXc2NmYhCTlBfdaIz1IGDsNFkSBwPmoRGuoV+U5N3MEARUFOPxiRvZjBJabwYmjw3DaLBbtTWck78zoIQThV61xoaRxoML3XuhBmeYecCXa4sxVCpnJqJLg3y9OMdlFrnQQ7nrcE9/KlTX1tF4hIN5OnlANXxQRUia2pXKueS9iiFWWxHsR/qHakRNaNPFHtnTsTe/QfipXKIrrwbRlMYPELO1DZVFLkbI+cnB+ciU4W0E2Z3yflN/smZ3xp7X/W73aZpkE3FTklqiu72v3MdzAq61OrKu8TpPDF21H26f7idXAamPfSuG/C/avF34REYqGAKFjSMYAweBGxBCtv4ew/2oIef3Wj1cG2AvgK9pvAMI3OQUEKGK4dQwwSfHJzi02P81qBwh35TXGnw12N+AUe47vBj4YQ9BOxjppIrP8EMBa4K2MSMEtcMWgnnpzwK/VyMqrky5RGcmaKewwF6CniKnMj3bO7FDDu48oKjHa4b9u1hJfq0lQXuOPyW+HHMNODWMIwaUJUh7qRcfcjoNapCGmXMk1QtI2LNVeZYa/QuIoNW61bhl5jLctUG9R+wsiHLYl77N7TfWlBTcM3AhnQ+i2NzhjJ0l/iPcRaoAwesomf+imODRikjJR1qjAjcCW+YjaCMQ8/Q1wotz13wmEfOIlLuwZBrprxXIkPyt9wfy/MTKvcZpee8Y9yjuhk/Kfwr0HqNa5rrEEPCHPhWEStV3+SpHMc5qWf6Bv4DzJvFWVfwhqsN0Mtz1LxmxhpVzHa6wNTEM0X5iKeIOAiX+8vaOaMcxe5Sr0+ZN3XhOE5Pyl6Od9OYn7QyrLBlrQxz3uEdGddSRk5PQfcTxq+RW855F2e0xsiKcaRxAikbcTrh/daPYj0rZbGHVL9gjvMTobmmQH/Ju4Rtymcr3B+Kc4xmM0NcH8aJG8cZau8G4lFELK2ajuMVnoN3ndUc6xneK3BvEudXMfsszsO8UjjR7YqMt0d7JzSsxOXnuz3JO7GCmilKUzPiOzBMb4YrAUnJp0KwdjmjbaI24WzUyMSewRnsbGEiHM++xtvCcqVwO7Y3hufJy7maiffXxd65he7OOUvGprhL7ckMWZrYT8q2E6dax1mad84zphAXnmpWuGYm7eS23XDRS+JUhtnxC7PSdtbwySk5gk7H+bfS2Xvx/K3YX+B3xLPXnoz+rIu9S94Re3AfHvAtrRgp+ZRwd+HWFHwWw/vGMFOa67bm7rma73rnhPsi476Sz+RM797v/Zv8Z+/5Lc7tsVYfuvjX8F8S35bzTAnf+AV6bP+v/ndwkaHDOFK14pso4Ygcfw3f4V2sto/Z6R36vsqcf9M7XDur/6sL+nf/BHTwmYsAAAB42mNgZgCD/yUMFQxYAAAsqQHvAAABAAIAEgAH//8AD3ja7Zx9bBP3GccfaGE05SVkTKMUvJZkKaUQWAh5Kx2sc8F4VtRS2o3WQ7eJVVkaShW5XlgPFPFiYPIfqAoBpTRMxoCBgBAEsK4tqszVeNPVmgqKLMuaTqcSXlUqkNDYH719bKCl+wONjrYJPVUffpd7eX7P832e53d3dlIZJCJFMl28Mtg917dQRjb/LvCajJP72S+2LfnjX24PksGv/qHlNRlZ+HcMu/PHr/87iPMGF8ZhMsj7WuGqoFwdXHbfgvtyQ4qGfDB08Q/GDEs80Fj0dFHzgyUPfjK8fPjFkSUj46NaiscWN43OlIz7YWrMpz/q+fFLY8eP3flQ20PJcWPHNY3rGffvh30Pv/VwZvzk8er4gxPcE16cEHPVu/SfXH5k46MVj54qHVzqK+0oqypb+dPucu9jZY99Pinz+MHJ4SdeeWLjlOopuamrKiZVpKcFph2Z9q/p9dPVyomVqRkjZyyc0TnDrCqvaq46NrN45u9n9lQPrfZVd1V/VvN0TXtNX21t7V/qltTtqTtVX14fq//0yTmz+p6K/bxp9pTZf5/T+IuOp/Vf/tkde6Z3bnje5Hkpzyvz2+VX8oDtlVH2eCm2G2Q0Ywk/l9ofSxljOeNkqIQqqEP1epglLpnN6LY/kLl2VOaBBxbAQliKrWWwHFbAKmythjWwFkKwDtbDBuy2wybogM2wBTphG/NEmGM7RGEH7IRdEIPdzLUH9kI37IOD0AOH4QgchThokGC+41ynY/tDfj4BH7GdZjzJXKfxtQ/OocNFuMT2ZbgC17jWUetO1JqIMhlUyaBKBlUyqJJBARMFTBQwUcBEAZOoMkSVIaoMUWWIKkNUGaLK4LWJ1yZem3ht4rWJ1yZem3ht4rWJ1yZem3ht4m0Gb028NfE2g7emk7c7yttUGcLeIhhRUKwVpVKolEKlFCqlUCklNbZP6qDeDsksu1Fms73IVuUlOyF+xmauXcq1y6CF7eWMKuMKxg1c3w6boAM2wxbohG3Y0hk/gpNsn+b8PjjDtWfhPFwoeN2K16143SpX+fkxvG4gzwaeN+B5A/luJdet5Nogz8YNjzfisSlP4uUsW5Gn0GU2+5o5vwXUQh4N8miQR4M8GuTRII8GeTTwTkFfA88UOcW1vZCBM1x3tqBpKx424GED2uY9y2tqDFBNX5Uh1P8D/JS/346AUfYcvN+IrnPQtVUm2DFxwUSOlRZ0biUqg6iImZkqGavAbYfpoTA9FKaHwjLftsTLuc9y7XOwgH3PMy5kfIHxRbtDfm33ym/YXmT/Q17Ghp/xt/Z+aWaupfiwDFrYDtCtb8CfOHc5+95kW2X/CrZXMcdqWANrIQTrYH1BMQPFDBQzUMxAMQPFDBQz6Mcw/RimH8P0Y5h+DNOPYfoxTD+G6ccw/RimH8P0Y5h+DMsh5u9hPAxH4CjEQYN3OfYevA/HIMH8x9mvM9eHjCfAYP9H/Jxm+zS+98EZ4jgL59D7POMFuMj2JY5dhitwlX3XsPc4NfYx2eqlzj6W4ax9IxhHkfPRUML+Mqixu6gxgw6wqLEDdIBGnRkyh/MVaOaaFlBhFeevhjWwFkKwDtbDNq5NMJ5kPIWNXsjAGa47C+eY8zzjBbjI9lXGa5xfjZdePPTinZdaMmQiR0s5Ug6TYapUUje91E3eW1VqOV5HfPV2Nx778baVmthPPVAL2FiKjWXQwnbA9sgbsJyf32RU2beC7Q3YaodN0AGbYQt0wtvY3wrvQFehW/zkpZdc5KPzkwuDXBhE5iUyL1F5icpLDgxyYJADg+iIiWia8KYJb5rwoImZm7i6iaubOLuJs5s4u2mAZKoKD1W88uGVD69Uul2n23W63YWHKh1eT1drdLVGV2t0s04363SzRjfrdLNGN+t0sU536nip4qWKlypeqnip4qWKlypdpdFVGl2l0VUaXaXRVRpdpdNVGl2l0VUaXaXRVRpdpdFVOl2l01U6XaUTpUo3aXSTRjfpdJJGdD6i8hGRKsVElCKiNBGliShFFCm8SuFVCq9SeJXCqxRepfAqhcUUFtJYSGMhJT8jxwmq1aJaLarVolItKtVChxw65NAhx+pmoEGO+HOsYvup1mOs4Skq9hj1kaA+EtRHgvpIUJkWlWlRmRaVaVGZFpVpUZkWmuTQJIcmOTTJoUkOTXLokUOPHHrk0COHHjn0yFG1FvHniD9H9VrEn6P+EtRfgvpLUH8J6i8h82XI5/+UIhgBo+jJYjI5mnEicZZSJ+UwGSqhCmrshdSilx5spBanUIfer0R8M9pFdjuRHiDSdmnG9lLsLoMWtgN2Nb1ZTeT19Ga1qOxbwfYGzm+HTdABm2ELdMI25rpzFQ7cosKBggonsXOaufrgDPOehXPEe57xAlxk+xLHLsMVuMq+gdGlFXgYxKtheDUMr4J4FaQzvdxz0+TIIkcWObLIkUWOLLwI4kUQL4J4EcSLIF4E8SLIfS/NfS/NfS/NfS/NfS/NfS/NfS9NHizyYJEHizxY5MEiDxZ5sMiDRR4s8mCRB4s8WEQT5B6XJhcWuchXo0UUw/B+GJ4HB4i+YwrvCf/9jlCDB7Ucvd1z/dsc3wrvQBfkn8fzz+Evf7GuFn9lbVVYWxVm6yqsreWMk2GqXcusXczaRUaHktEKMlpBRit4gnKz5iqsuQrZrWDNVchwBWuuwhPUYtZdhY700ZEBnqBepyt9PEGtpyt9dKWPNVmhG310oe+2a/MG5m6HTdABm2ELdEIEn7ZDFHbATtgFMdiNL3tgL3TDPjgIh5i3h/EwHIGjEAcN3uXYe/A+HCs8batU0VDU66KSKqikCtZ2BSW7qKgKutpHV/u+WOcvwWW4ctfWfOcpeCA9Bc+/ka3ILdkKkS2TbIXIVoQsTSRDETLTSUZiX/lEwktV3fxU4kV69brKJiqbN1SejsrTUdhE4ek3FDZROILCERSOoHAEhSMoHEHhCCrGUDGGijFUjKFiDBVjqBi74083Etg7znU3P+HIf7pxGvrgS5VCt6gUQiUTlUxUMm+oFLlHnmP+SK5d5NpPrl3k2kWuG4lMIdeN5NpPZ4bozFAh5/nnmjL23Xy2ub6yXn++cdttRK4QuULkCnWwkK4M0ZUhFFDoyhAqKHRliLpooyNDqLEVNaJ0pYoiW6kVF6ooqKJQKy5qpZJaqaQjQ6ikUC+V1IsLtRTqxU+9+KkXP/Xip1781IufevHf9nkowtzbIQo7YCfsghjsxu4e2AvdsA8OwiHm72E8DEfgKMRBg3c59h68D8cgwfzHsXX9GUohAwodGbrxHKWQBYUsKNSai1pzUWuN1JqLWnNRa41kRyE7CtlRqDUXtean4oq5z17PQBL1k6ifRPkkyidRPYvqWVTPonQWlbMo/AnqZlA1g6IaimooqKGchjpJ1EmiThJ1kqiTRJ0k6iRRIIsCWRTIokAWBbIokCX6LNFniT5L9FmizxJ9liiTRJklyiwRJokwS4QaEWpEohGJRiRaP/ok8959ex5NZHEiixNZHA9NeuszvDTxMo53cbyL410cz+J4FsdiHItxLMaxGMdKnKe1IXRkEQznyhGMddxH8p/4zWacw7jI7qNjdSz38fyYtx7FehSLUSxGsRjFYhSLUSxGvwGLJaxablYsNyuWmxVrJavVSlYPN6uGm1VjCavGElaLJawWbjrNTae56bSVdJqbTnPTaSvpLvdd02wu3s8DT+HdPf/erlOtOtWqU6061apTrTrVmn8X16lWnWrVqVadatWpVp1K1anU/Du3fpf8+v5UxAiqQKUKyDcrUAS2QxR2wE7YBTE4Duc47yKUcefb/8WVJWyXwVzmnAceWAALYRX7V8MaWAshWAfrYTfH98Be6IZ9cBB64DAcgaMQBw0SXPMh4wlIw01vrrH/frxJ4E2CvQn2Jr6B2up/UTvfcw3M77n69zdG/du7gfHZjdMPd9IPJajlQSEP6nhQo77w3yyZhBr1ROkhSg9ReojSQ5QeovQQpYdIJjG7h1kmYclzFy317y64e3E6lXrvrNz37juaE5kTmROZE5nzOxI3nzAdLx0vHS+/rpf//3ez94YF53usgfA91sDoqf702btjZeB+J/H9tOjk17H4XVt0vuO/fXf97++Qdz83j2AxgMUA1gL40YbFxbf8vc5iLOZ/PyqFpQA+tuFjGxYDRKYSmYq/bUSnMkMAv9sKf5tz/W9y2vC/jVkDzBpg1gCzBoinjXjaiKcNDwL9doVynmGd38X6Nn4Xy4ngu4/A+eb863vnfNPn/MW985fbt/6VsZNjpyOcjhg4/y8Dxzvn7v/tdO+9+0nIIAnyvlwkD+Z/91uKeasvkVIpk3Lq93GiqpBpRDZDqmSm1Eht4XfLnqQOnpKfUwlueUY8Mp9qapBn5TlZIM/LC7JIXpKXxS+LeftdKsvkdd58A7z1LudtV5UVskpWyxpZKyFZJxvkLWmXTdIhm2WLvC1b5R3pIv9/lYhsl6jskJ2yS2KyR/ZKt+yTQ9Ijh+WIHJW4aPKBJOS46HJC/iaGpMnlKemVjJyWPt5Gz8o53kMvyEW5JJflCu+e1/4DYfNgGgB42k2OwWrCUBBFz01stEbT2JbiqsuusurKlUgbCgXBjT8QShFLKJUkbtz5m5Yq7Yfo+Aiki3uGO3PfvEFAlxFbvPRlOifKs/KTe1rW53jEt+KZa7xMFwRvWfHOg2OSLxcZj46jovoqGDum9uS8v6H+0avp0yFmWHeH7ieR1H5siSdCXaqrUD31FelKsQa61o3NJ6aOZQJ6CqxO1TbOTIlt3lBSWSLkmQ9WrNnxzQ97Dvzy5255tay45Q5OH3ofwgAAAAABAAAAAA==');
  font-style: normal;
  font-weight: normal;
}
.cs-InvalidPromptSlide .cs-6TFGV69VmwJ-InvalidPromptSlide-btn0 {
  color: rgba(255, 255, 255, 1);
  border-color: rgba(211, 211, 211, 1);
  background: rgba(34, 34, 34, 1);
  text-shadow: 0 1px 0 rgba(0, 0, 0, 0);
}
.cs-InvalidPromptSlide .cs-6TFGV69VmwJ-InvalidPromptSlide-btn0 .cs-html {
  color: rgba(186, 187, 186, 1);
}
.cs-InvalidPromptSlide .cs-6TFGV69VmwJ-InvalidPromptSlide-btn0 .cs-slide {
  border-color: rgba(226, 226, 226, 1);
}
.cs-InvalidPromptSlide .cs-6TFGV69VmwJ-InvalidPromptSlide-btn0:hover {
  background: rgba(68, 68, 68, 1);
}
.cs-InvalidPromptSlide .cs-6TFGV69VmwJ-InvalidPromptSlide-btn0:active {
  background: rgba(68, 68, 68, 1);
}
.cs-PrintPromptSlide .cs-6TFGV69VmwJ-PrintPromptSlide-btn0 {
  color: rgba(255, 255, 255, 1);
  border-color: rgba(211, 211, 211, 1);
  background: rgba(34, 34, 34, 1);
  text-shadow: 0 1px 0 rgba(0, 0, 0, 0);
}
.cs-PrintPromptSlide .cs-6TFGV69VmwJ-PrintPromptSlide-btn0 .cs-html {
  color: rgba(186, 187, 186, 1);
}
.cs-PrintPromptSlide .cs-6TFGV69VmwJ-PrintPromptSlide-btn0 .cs-slide {
  border-color: rgba(226, 226, 226, 1);
}
.cs-PrintPromptSlide .cs-6TFGV69VmwJ-PrintPromptSlide-btn0:hover {
  background: rgba(68, 68, 68, 1);
}
.cs-PrintPromptSlide .cs-6TFGV69VmwJ-PrintPromptSlide-btn0:active {
  background: rgba(68, 68, 68, 1);
}
.cs-ExternalInterfaceErrorSlide .cs-buttonOK {
  color: rgba(255, 255, 255, 1);
  border-color: rgba(211, 211, 211, 1);
  background: rgba(34, 34, 34, 1);
  text-shadow: 0 1px 0 rgba(0, 0, 0, 0);
}
.cs-ExternalInterfaceErrorSlide .cs-buttonOK .cs-html {
  color: rgba(186, 187, 186, 1);
}
.cs-ExternalInterfaceErrorSlide .cs-buttonOK .cs-slide {
  border-color: rgba(226, 226, 226, 1);
}
.cs-ExternalInterfaceErrorSlide .cs-buttonOK:hover {
  background: rgba(68, 68, 68, 1);
}
.cs-ExternalInterfaceErrorSlide .cs-buttonOK:active {
  background: rgba(68, 68, 68, 1);
}
