# Supplementary material for: An Interactive, Asynchronous Intimate Partner Violence Module for Medical Students: Improving Preparedness, Confidence, and Knowledge
Source: MedEdPORTAL. 2026 Jul 14;22:11618. doi: 10.15766/mep_2374-8265.11618 (PMC13364887; doi:10.15766/mep_2374-8265.11618)
Supplement: Supplementary file 1 — IPV Articulate Module FolderIPV Pre- and Postmodule Survey.docx [file mep_2374-8265.11618-s001.zip › A. IPV Articulate Module Folder/assets/GZSmw96rjfp7G5Hz/html5/data/js/5eisutUZcGq.js]

window.globalProvideData('slide', '{"title":"Untitled Slide","trackViews":true,"showMenuResultIcon":false,"viewGroupId":"","historyGroupId":"","videoZoom":"","scrolling":false,"transition":"appear","transDuration":0,"transDir":1,"wipeTrans":false,"slideLock":false,"navIndex":-1,"globalAudioId":"","thumbnailid":"","slideNumberInScene":3,"includeInSlideCounts":true,"presenterRef":{"id":"none"},"slideLayers":[{"enableSeek":true,"enableReplay":true,"timeline":{"duration":5000,"events":[{"kind":"ontimelinetick","time":0,"actions":[{"kind":"show","transition":"appear","objRef":{"type":"string","value":"5uu6Nerodbk"}},{"kind":"show","transition":"appear","objRef":{"type":"string","value":"5psGCm1UVVk"}},{"kind":"show","transition":"appear","objRef":{"type":"string","value":"5wYMbqqk0Y0"}},{"kind":"show","transition":"appear","objRef":{"type":"string","value":"67hbyQG3TEw"}},{"kind":"show","transition":"appear","objRef":{"type":"string","value":"69XhjEmLeP2"}},{"kind":"show","transition":"appear","objRef":{"type":"string","value":"6GTncWYrXpw"}}]}]},"objects":[{"kind":"vectorshape","rotation":0,"accType":"image","cliptobounds":false,"defaultAction":"","imagelib":[{"kind":"imagedata","assetId":0,"id":"01","url":"story_content/5tnIOyxBRnU.jpg","type":"normal","altText":"exam room photo 1.jpg","width":960,"height":1440,"mobiledx":0,"mobiledy":0}],"shapemaskId":"","xPos":0,"yPos":0,"tabIndex":16,"tabEnabled":true,"referenceName":"5uu6Nerodbk","morphReferenceName":"5uu6Nerodbk","xOffset":0,"yOffset":0,"rotateXPos":360,"rotateYPos":270,"scaleX":100,"scaleY":100,"alpha":100,"depth":1,"scrolling":true,"shuffleLock":false,"data":{"hotlinkId":"","accState":0,"vectorData":{"left":0,"top":0,"right":720,"bottom":540,"altText":"exam room photo 1.jpg","pngfb":false,"pr":{"l":"Lib","i":0}},"html5data":{"xPos":0,"yPos":0,"width":720,"height":540,"strokewidth":0}},"width":720,"height":540,"resume":false,"useHandCursor":true,"id":"5uu6Nerodbk"},{"kind":"vectorshape","rotation":0,"accType":"image","cliptobounds":false,"defaultAction":"","imagelib":[{"kind":"imagedata","assetId":3,"id":"01","url":"story_content/6GJQluoOyg1.png","type":"normal","altText":"neutral_01-topaz-face-upscale-3.6x.png","width":770,"height":1080,"mobiledx":0,"mobiledy":0}],"shapemaskId":"","xPos":9,"yPos":0,"tabIndex":17,"tabEnabled":true,"referenceName":"5psGCm1UVVk","morphReferenceName":"5psGCm1UVVk","xOffset":0,"yOffset":0,"rotateXPos":192.5,"rotateYPos":270,"scaleX":100,"scaleY":100,"alpha":100,"depth":2,"scrolling":true,"shuffleLock":false,"data":{"hotlinkId":"","accState":0,"vectorData":{"left":0,"top":0,"right":385,"bottom":540,"altText":"neutral_01-topaz-face-upscale-3.6x.png","pngfb":false,"pr":{"l":"Lib","i":14}},"html5data":{"xPos":0,"yPos":0,"width":385,"height":540,"strokewidth":0}},"width":385,"height":540,"resume":false,"useHandCursor":true,"id":"5psGCm1UVVk"},{"kind":"vectorshape","rotation":0,"accType":"text","cliptobounds":false,"defaultAction":"","textLib":[{"kind":"textdata","uniqueId":"5wYMbqqk0Y0_-544326362","id":"01","linkId":"txt__default_5wYMbqqk0Y0","type":"acctext","xPos":10,"yPos":5,"xAccOffset":10,"yAccOffset":5,"width":353,"height":38,"valign":"center","wordwrap":true,"textshadow":false,"shadowIndex":-1,"scrollOverflow":false,"vartext":{"blocks":[{"spans":[{"text":"What questions do you have for Maria?","style":{"fontFamily":"\\"Open Sans Charset0_v9TY33EDE6F2\\",\\"Open Sans\\"","fontIsBold":false,"foregroundColor":"#FFFFFF","linkColor":"#FFFFFF","ascent":17.102,"descent":4.688,"leading":0,"underlinePosition":-0.781,"underlineThickness":0.391,"xHeight":8.562}}],"style":{"justification":"left","tagType":"P"},"runs":[{"idx":0,"len":37,"flowDirection":"leftToRight","cursive":false}]}],"defaultBlockStyle":{"flowDirection":"leftToRight","leadingMargin":0,"trailingMargin":0,"firstLineMargin":0,"justification":"left","defaultTabStop":48,"listLevel":0,"lineSpacingRule":"multiple","lineSpacing":20,"indentSize":36,"spacingBefore":0,"spacingAfter":0,"baseSpanStyle":{"fontFamily":"Open Sans","fontSize":12,"fontIsBold":false,"fontIsItalic":false,"fontIsUnderline":false,"fontIsStrikeout":false,"underlineStyle":"normal","elevation":"normal","spacing":0,"ignoreKerningTable":false,"displayCase":"asIs","languageId":0,"foregroundColor":"#000000","linkColor":"#0000FF"},"listStyle":{"listType":"none","listTypeFormat":"plain","start":0,"size":100}},"direction":"horizontal"},"vectortext":{"left":0,"top":0,"right":301,"bottom":35,"pngfb":false,"pr":{"l":"Lib","i":16}}}],"shapemaskId":"","xPos":305,"yPos":51,"tabIndex":18,"tabEnabled":true,"referenceName":"5wYMbqqk0Y0","morphReferenceName":"5wYMbqqk0Y0","xOffset":0,"yOffset":0,"rotateXPos":186.5,"rotateYPos":24,"scaleX":100,"scaleY":100,"alpha":100,"depth":3,"scrolling":true,"shuffleLock":false,"data":{"hotlinkId":"","accState":0,"vectorData":{"left":-1,"top":-1,"right":373,"bottom":48,"altText":"What questions do you have for Maria?","pngfb":false,"pr":{"l":"Lib","i":15}},"html5data":{"xPos":-1,"yPos":-1,"width":374,"height":49,"strokewidth":0}},"width":373,"height":48,"resume":false,"useHandCursor":true,"id":"5wYMbqqk0Y0"},{"kind":"vectorshape","rotation":0,"accType":"button","cliptobounds":false,"defaultAction":"onrelease","textLib":[{"kind":"textdata","uniqueId":"67hbyQG3TEw_1666513748","id":"01","linkId":"txt__default_67hbyQG3TEw","type":"acctext","xPos":10,"yPos":5,"xAccOffset":10,"yAccOffset":5,"width":297,"height":48,"valign":"center","wordwrap":true,"textshadow":false,"shadowIndex":-1,"scrollOverflow":false,"vartext":{"blocks":[{"spans":[{"text":"Do you have a history of anxiety or depression? ","style":{"fontFamily":"\\"Open Sans Charset0_v9TY33EDE6F2\\",\\"Open Sans\\"","fontIsBold":false,"foregroundColor":"#FFFFFF","linkColor":"#FFFFFF","ascent":17.102,"descent":4.688,"leading":0,"underlinePosition":-0.781,"underlineThickness":0.391,"xHeight":8.562}}],"style":{"justification":"left","tagType":"P"},"runs":[{"idx":0,"len":48,"flowDirection":"leftToRight","cursive":false}]}],"defaultBlockStyle":{"flowDirection":"leftToRight","leadingMargin":0,"trailingMargin":0,"firstLineMargin":0,"justification":"left","defaultTabStop":48,"listLevel":0,"lineSpacingRule":"multiple","lineSpacing":20,"indentSize":36,"spacingBefore":0,"spacingAfter":0,"baseSpanStyle":{"fontFamily":"Open Sans","fontSize":12,"fontIsBold":false,"fontIsItalic":false,"fontIsUnderline":false,"fontIsStrikeout":false,"underlineStyle":"normal","elevation":"normal","spacing":0,"ignoreKerningTable":false,"displayCase":"asIs","languageId":0,"foregroundColor":"#000000","linkColor":"#0000FF"},"listStyle":{"listType":"none","listTypeFormat":"plain","start":0,"size":100}},"direction":"horizontal"},"vectortext":{"left":0,"top":0,"right":273,"bottom":51,"pngfb":false,"pr":{"l":"Lib","i":18}}}],"shapemaskId":"","xPos":367,"yPos":205,"tabIndex":19,"tabEnabled":true,"referenceName":"67hbyQG3TEw","morphReferenceName":"67hbyQG3TEw","xOffset":0,"yOffset":0,"rotateXPos":158.5,"rotateYPos":29,"scaleX":100,"scaleY":100,"alpha":100,"depth":4,"scrolling":true,"shuffleLock":false,"data":{"hotlinkId":"","accState":0,"vectorData":{"left":-1,"top":-1,"right":317,"bottom":59,"altText":"Do you have a history of anxiety or depression? ","pngfb":false,"pr":{"l":"Lib","i":17}},"html5data":{"xPos":-1,"yPos":-1,"width":318,"height":60,"strokewidth":0}},"width":317,"height":58,"resume":false,"useHandCursor":true,"id":"67hbyQG3TEw","actionGroups":{"ActGrpOnNextButtonClick":{"kind":"actiongroup","actions":[{"kind":"show_slidelayer","hideOthers":"oncomplete","transition":"appear","objRef":{"type":"string","value":"_parent.6EEqP3aYdtN"}}]}},"events":[{"kind":"onrelease","actions":[{"kind":"exe_actiongroup","id":"ActGrpOnNextButtonClick"}]}]},{"kind":"vectorshape","rotation":0,"accType":"button","cliptobounds":false,"defaultAction":"onrelease","textLib":[{"kind":"textdata","uniqueId":"69XhjEmLeP2_587514031","id":"01","linkId":"txt__default_69XhjEmLeP2","type":"acctext","xPos":10,"yPos":5,"xAccOffset":10,"yAccOffset":5,"width":169,"height":30,"valign":"center","wordwrap":true,"textshadow":false,"shadowIndex":-1,"scrollOverflow":false,"vartext":{"blocks":[{"spans":[{"text":"How are you sleeping?","style":{"fontFamily":"\\"Open Sans Charset0_v9TY33EDE6F2\\",\\"Open Sans\\"","fontIsBold":false,"foregroundColor":"#FFFFFF","linkColor":"#FFFFFF","ascent":17.102,"descent":4.688,"leading":0,"underlinePosition":-0.781,"underlineThickness":0.391,"xHeight":8.562}}],"style":{"justification":"left","tagType":"P"},"runs":[{"idx":0,"len":21,"flowDirection":"leftToRight","cursive":false}]}],"defaultBlockStyle":{"flowDirection":"leftToRight","leadingMargin":0,"trailingMargin":0,"firstLineMargin":0,"justification":"left","defaultTabStop":48,"listLevel":0,"lineSpacingRule":"multiple","lineSpacing":20,"indentSize":36,"spacingBefore":0,"spacingAfter":0,"baseSpanStyle":{"fontFamily":"Open Sans","fontSize":12,"fontIsBold":false,"fontIsItalic":false,"fontIsUnderline":false,"fontIsStrikeout":false,"underlineStyle":"normal","elevation":"normal","spacing":0,"ignoreKerningTable":false,"displayCase":"asIs","languageId":0,"foregroundColor":"#000000","linkColor":"#0000FF"},"listStyle":{"listType":"none","listTypeFormat":"plain","start":0,"size":100}},"direction":"horizontal"},"vectortext":{"left":0,"top":0,"right":178,"bottom":31,"pngfb":false,"pr":{"l":"Lib","i":20}}}],"shapemaskId":"","xPos":459,"yPos":298,"tabIndex":20,"tabEnabled":true,"referenceName":"69XhjEmLeP2","morphReferenceName":"69XhjEmLeP2","xOffset":0,"yOffset":0,"rotateXPos":94.5,"rotateYPos":20,"scaleX":100,"scaleY":100,"alpha":100,"depth":5,"scrolling":true,"shuffleLock":false,"data":{"hotlinkId":"","accState":0,"vectorData":{"left":-1,"top":-1,"right":189,"bottom":40,"altText":"How are you sleeping?","pngfb":false,"pr":{"l":"Lib","i":19}},"html5data":{"xPos":-1,"yPos":-1,"width":190,"height":41,"strokewidth":0}},"width":189,"height":40,"resume":false,"useHandCursor":true,"id":"69XhjEmLeP2","actionGroups":{"ActGrpOnNextButtonClick":{"kind":"actiongroup","actions":[{"kind":"show_slidelayer","hideOthers":"oncomplete","transition":"appear","objRef":{"type":"string","value":"_parent.5erdAk49PIV"}}]}},"events":[{"kind":"onrelease","actions":[{"kind":"exe_actiongroup","id":"ActGrpOnNextButtonClick"}]}]},{"kind":"vectorshape","rotation":0,"accType":"button","cliptobounds":false,"defaultAction":"onrelease","textLib":[{"kind":"textdata","uniqueId":"6GTncWYrXpw_1763784117","id":"01","linkId":"txt__default_6GTncWYrXpw","type":"acctext","xPos":10,"yPos":5,"xAccOffset":10,"yAccOffset":5,"width":229,"height":37,"valign":"center","wordwrap":true,"textshadow":false,"shadowIndex":-1,"scrollOverflow":false,"vartext":{"blocks":[{"spans":[{"text":"Are you on other medications? ","style":{"fontFamily":"\\"Open Sans Charset0_v9TY33EDE6F2\\",\\"Open Sans\\"","fontIsBold":false,"foregroundColor":"#FFFFFF","linkColor":"#FFFFFF","ascent":17.102,"descent":4.688,"leading":0,"underlinePosition":-0.781,"underlineThickness":0.391,"xHeight":8.562}}],"style":{"justification":"left","tagType":"P"},"runs":[{"idx":0,"len":30,"flowDirection":"leftToRight","cursive":false}]}],"defaultBlockStyle":{"flowDirection":"leftToRight","leadingMargin":0,"trailingMargin":0,"firstLineMargin":0,"justification":"left","defaultTabStop":48,"listLevel":0,"lineSpacingRule":"multiple","lineSpacing":20,"indentSize":36,"spacingBefore":0,"spacingAfter":0,"baseSpanStyle":{"fontFamily":"Open Sans","fontSize":12,"fontIsBold":false,"fontIsItalic":false,"fontIsUnderline":false,"fontIsStrikeout":false,"underlineStyle":"normal","elevation":"normal","spacing":0,"ignoreKerningTable":false,"displayCase":"asIs","languageId":0,"foregroundColor":"#000000","linkColor":"#0000FF"},"listStyle":{"listType":"none","listTypeFormat":"plain","start":0,"size":100}},"direction":"horizontal"},"vectortext":{"left":0,"top":0,"right":242,"bottom":35,"pngfb":false,"pr":{"l":"Lib","i":22}}}],"shapemaskId":"","xPos":435,"yPos":380,"tabIndex":21,"tabEnabled":true,"referenceName":"6GTncWYrXpw","morphReferenceName":"6GTncWYrXpw","xOffset":0,"yOffset":0,"rotateXPos":124.5,"rotateYPos":23.5,"scaleX":100,"scaleY":100,"alpha":100,"depth":6,"scrolling":true,"shuffleLock":false,"data":{"hotlinkId":"","accState":0,"vectorData":{"left":-1,"top":-1,"right":249,"bottom":48,"altText":"Are you on other medications? ","pngfb":false,"pr":{"l":"Lib","i":21}},"html5data":{"xPos":-1,"yPos":-1,"width":250,"height":49,"strokewidth":0}},"width":249,"height":47,"resume":false,"useHandCursor":true,"id":"6GTncWYrXpw","actionGroups":{"ActGrpOnNextButtonClick":{"kind":"actiongroup","actions":[{"kind":"show_slidelayer","hideOthers":"oncomplete","transition":"appear","objRef":{"type":"string","value":"_parent.6Dp2pHbkL7t"}}]}},"events":[{"kind":"onrelease","actions":[{"kind":"exe_actiongroup","id":"ActGrpOnNextButtonClick"}]}]}],"startTime":-1,"elapsedTimeMode":"normal","useHandCursor":false,"resume":false,"kind":"slidelayer","isBaseLayer":true},{"kind":"slidelayer","hideobjectsondisplay":[{"kind":"objref","type":"string","value":"_parent.5uu6Nerodbk"},{"kind":"objref","type":"string","value":"_parent.5psGCm1UVVk"},{"kind":"objref","type":"string","value":"_parent.5wYMbqqk0Y0"},{"kind":"objref","type":"string","value":"_parent.67hbyQG3TEw"},{"kind":"objref","type":"string","value":"_parent.69XhjEmLeP2"},{"kind":"objref","type":"string","value":"_parent.6GTncWYrXpw"}],"depth":0,"modal":false,"pauseParent":true,"rotateXPos":360,"rotateYPos":270,"tabIndex":-1,"presentAs":"layer","labeledById":"","describedById":"","enableSeek":true,"enableReplay":true,"lmsId":"","timeline":{"duration":5000,"events":[{"kind":"ontimelinetick","time":0,"actions":[{"kind":"show","transition":"appear","objRef":{"type":"string","value":"5zOaRPG6JiK"}},{"kind":"show","transition":"appear","objRef":{"type":"string","value":"6BByQsrc1qT"}},{"kind":"show","transition":"appear","objRef":{"type":"string","value":"6pK59bga7Mz"}},{"kind":"show","transition":"appear","objRef":{"type":"string","value":"6ONdqyvrjOg"}},{"kind":"show","transition":"appear","objRef":{"type":"string","value":"5ZE9KwEsQ9g"}},{"kind":"show","transition":"appear","objRef":{"type":"string","value":"5XyHORHS7G9"}}]}]},"objects":[{"kind":"vectorshape","rotation":0,"accType":"image","cliptobounds":false,"defaultAction":"","imagelib":[{"kind":"imagedata","assetId":0,"id":"01","url":"story_content/5tnIOyxBRnU.jpg","type":"normal","altText":"exam room photo 1.jpg","width":960,"height":1440,"mobiledx":0,"mobiledy":0}],"shapemaskId":"","xPos":0,"yPos":0,"tabIndex":0,"tabEnabled":true,"referenceName":"5zOaRPG6JiK","morphReferenceName":"5zOaRPG6JiK","xOffset":0,"yOffset":0,"rotateXPos":360,"rotateYPos":270,"scaleX":100,"scaleY":100,"alpha":100,"depth":1,"scrolling":true,"shuffleLock":false,"data":{"hotlinkId":"","accState":0,"vectorData":{"left":0,"top":0,"right":720,"bottom":540,"altText":"exam room photo 1.jpg","pngfb":false,"pr":{"l":"Lib","i":0}},"html5data":{"xPos":0,"yPos":0,"width":720,"height":540,"strokewidth":0}},"width":720,"height":540,"resume":true,"useHandCursor":true,"id":"5zOaRPG6JiK"},{"kind":"vectorshape","rotation":0,"accType":"image","cliptobounds":false,"defaultAction":"","imagelib":[{"kind":"imagedata","assetId":4,"id":"01","url":"story_content/5jGourAT0Ii.png","type":"normal","altText":"neutral_02-topaz-face-upscale-3.6x.png","width":743,"height":1080,"mobiledx":0,"mobiledy":0}],"shapemaskId":"","xPos":20,"yPos":0,"tabIndex":1,"tabEnabled":true,"referenceName":"6BByQsrc1qT","morphReferenceName":"6BByQsrc1qT","xOffset":0,"yOffset":0,"rotateXPos":185.5,"rotateYPos":270,"scaleX":100,"scaleY":100,"alpha":100,"depth":2,"scrolling":true,"shuffleLock":false,"data":{"hotlinkId":"","accState":0,"vectorData":{"left":0,"top":0,"right":371,"bottom":540,"altText":"neutral_02-topaz-face-upscale-3.6x.png","pngfb":false,"pr":{"l":"Lib","i":23}},"html5data":{"xPos":0,"yPos":0,"width":371,"height":540,"strokewidth":0}},"width":371,"height":540,"resume":true,"useHandCursor":true,"id":"6BByQsrc1qT"},{"kind":"vectorshape","rotation":0,"accType":"text","cliptobounds":false,"defaultAction":"","textLib":[{"kind":"textdata","uniqueId":"6pK59bga7Mz_-1987792958","id":"01","linkId":"txt__default_6pK59bga7Mz","type":"acctext","xPos":10,"yPos":5,"xAccOffset":10,"yAccOffset":5,"width":5,"height":22,"valign":"top","wordwrap":false,"textshadow":false,"shadowIndex":-1,"scrollOverflow":false,"vartext":{"blocks":[{"spans":[{"text":" ","style":{"fontFamily":"\\"Open Sans Charset0_v9TY33EDE6F2\\",\\"Open Sans\\"","ascent":17.102,"descent":4.688,"leading":0,"underlinePosition":-0.781,"underlineThickness":0.391,"xHeight":8.562}}],"style":{"tagType":"P"},"runs":[{"idx":0,"len":1,"flowDirection":"leftToRight","cursive":false}]}],"defaultBlockStyle":{"flowDirection":"leftToRight","leadingMargin":0,"trailingMargin":0,"firstLineMargin":0,"justification":"left","defaultTabStop":48,"listLevel":0,"lineSpacingRule":"multiple","lineSpacing":20,"indentSize":36,"spacingBefore":0,"spacingAfter":0,"baseSpanStyle":{"fontFamily":"Open Sans","fontSize":12,"fontIsBold":false,"fontIsItalic":false,"fontIsUnderline":false,"fontIsStrikeout":false,"underlineStyle":"normal","elevation":"normal","spacing":0,"ignoreKerningTable":false,"displayCase":"asIs","languageId":0,"foregroundColor":"#000000","linkColor":"#0000FF"},"listStyle":{"listType":"none","listTypeFormat":"plain","start":0,"size":100}},"direction":"horizontal"},"vectortext":{"left":0,"top":0,"right":15,"bottom":27,"pngfb":false,"pr":{"l":"Lib","i":25}}}],"shapemaskId":"","xPos":440,"yPos":155,"tabIndex":4,"tabEnabled":true,"referenceName":"6pK59bga7Mz","morphReferenceName":"6pK59bga7Mz","xOffset":0,"yOffset":0,"rotateXPos":12.5,"rotateYPos":16,"scaleX":100,"scaleY":100,"alpha":100,"depth":3,"scrolling":true,"shuffleLock":false,"data":{"hotlinkId":"","accState":0,"vectorData":{"left":0,"top":0,"right":25,"bottom":32,"altText":" ","pngfb":false,"pr":{"l":"Lib","i":24}},"html5data":{"xPos":0,"yPos":0,"width":25,"height":32,"strokewidth":0}},"width":25,"height":32,"resume":true,"useHandCursor":true,"id":"6pK59bga7Mz"},{"kind":"vectorshape","rotation":0,"accType":"text","cliptobounds":false,"defaultAction":"","textLib":[{"kind":"textdata","uniqueId":"6ONdqyvrjOg_150393436","id":"01","linkId":"txt__default_6ONdqyvrjOg","type":"acctext","xPos":10,"yPos":5,"xAccOffset":10,"yAccOffset":5,"width":265,"height":99,"valign":"center","wordwrap":true,"textshadow":false,"shadowIndex":-1,"scrollOverflow":false,"vartext":{"blocks":[{"spans":[{"text":"“No.”","style":{"fontFamily":"\\"Open Sans Charset0_v9TY33EDE6F2\\",\\"Open Sans\\"","ascent":17.102,"descent":4.688,"leading":0,"underlinePosition":-0.781,"underlineThickness":0.391,"xHeight":8.562}}],"style":{"tagType":"P"},"runs":[{"idx":0,"len":5,"flowDirection":"leftToRight","cursive":false}]}],"defaultBlockStyle":{"flowDirection":"leftToRight","leadingMargin":0,"trailingMargin":0,"firstLineMargin":0,"justification":"center","defaultTabStop":48,"listLevel":0,"lineSpacingRule":"multiple","lineSpacing":20,"indentSize":36,"spacingBefore":0,"spacingAfter":0,"baseSpanStyle":{"fontFamily":"Open Sans","fontSize":12,"fontIsBold":false,"fontIsItalic":false,"fontIsUnderline":false,"fontIsStrikeout":false,"underlineStyle":"normal","elevation":"normal","spacing":0,"ignoreKerningTable":false,"displayCase":"asIs","languageId":0,"foregroundColor":"#FFFFFF","linkColor":"#0000FF"},"listStyle":{"listType":"none","listTypeFormat":"plain","start":0,"size":100}},"direction":"horizontal"},"vectortext":{"left":0,"top":0,"right":162,"bottom":66,"pngfb":false,"pr":{"l":"Lib","i":27}}}],"shapemaskId":"","xPos":418,"yPos":133,"tabIndex":3,"tabEnabled":true,"referenceName":"6ONdqyvrjOg","morphReferenceName":"6ONdqyvrjOg","xOffset":0,"yOffset":0,"rotateXPos":142,"rotateYPos":54,"scaleX":100,"scaleY":100,"alpha":100,"depth":4,"scrolling":true,"shuffleLock":false,"data":{"hotlinkId":"","accState":0,"vectorData":{"left":-8,"top":-6,"right":299,"bottom":124,"altText":"“No.”","pngfb":false,"pr":{"l":"Lib","i":26}},"html5data":{"xPos":-8,"yPos":-6,"width":307,"height":130,"strokewidth":1}},"width":285,"height":109,"resume":true,"useHandCursor":true,"id":"6ONdqyvrjOg"},{"kind":"vectorshape","rotation":0,"accType":"text","cliptobounds":false,"defaultAction":"","textLib":[{"kind":"textdata","uniqueId":"5ZE9KwEsQ9g_-525759467","id":"01","linkId":"txt__default_5ZE9KwEsQ9g","type":"acctext","xPos":10,"yPos":5,"xAccOffset":10,"yAccOffset":5,"width":225,"height":22,"valign":"top","wordwrap":false,"textshadow":false,"shadowIndex":-1,"scrollOverflow":false,"vartext":{"blocks":[{"spans":[{"text":"Are you on other medication? ","style":{"fontFamily":"\\"Open Sans Charset0_v9TY33EDE6F2\\",\\"Open Sans\\"","ascent":17.102,"descent":4.688,"leading":0,"underlinePosition":-0.781,"underlineThickness":0.391,"xHeight":8.562}}],"style":{"tagType":"P"},"runs":[{"idx":0,"len":29,"flowDirection":"leftToRight","cursive":false}]}],"defaultBlockStyle":{"flowDirection":"leftToRight","leadingMargin":0,"trailingMargin":0,"firstLineMargin":0,"justification":"left","defaultTabStop":48,"listLevel":0,"lineSpacingRule":"multiple","lineSpacing":20,"indentSize":36,"spacingBefore":0,"spacingAfter":0,"baseSpanStyle":{"fontFamily":"Open Sans","fontSize":12,"fontIsBold":false,"fontIsItalic":false,"fontIsUnderline":false,"fontIsStrikeout":false,"underlineStyle":"normal","elevation":"normal","spacing":0,"ignoreKerningTable":false,"displayCase":"asIs","languageId":0,"foregroundColor":"#FFFFFF","linkColor":"#0000FF"},"listStyle":{"listType":"none","listTypeFormat":"plain","start":0,"size":100}},"direction":"horizontal"},"vectortext":{"left":0,"top":0,"right":235,"bottom":27,"pngfb":false,"pr":{"l":"Lib","i":29}}}],"shapemaskId":"","xPos":427,"yPos":35,"tabIndex":2,"tabEnabled":true,"referenceName":"5ZE9KwEsQ9g","morphReferenceName":"5ZE9KwEsQ9g","xOffset":0,"yOffset":0,"rotateXPos":122.5,"rotateYPos":16,"scaleX":100,"scaleY":100,"alpha":100,"depth":5,"scrolling":true,"shuffleLock":false,"data":{"hotlinkId":"","accState":0,"vectorData":{"left":0,"top":0,"right":245,"bottom":32,"altText":"Are you on other medication? ","pngfb":false,"pr":{"l":"Lib","i":28}},"html5data":{"xPos":0,"yPos":0,"width":245,"height":32,"strokewidth":0}},"width":245,"height":32,"resume":true,"useHandCursor":true,"id":"5ZE9KwEsQ9g"},{"kind":"vectorshape","rotation":0,"accType":"button","cliptobounds":false,"defaultAction":"onrelease","textLib":[{"kind":"textdata","uniqueId":"6mJCxFjE4V2_-1633904775","id":"01","linkId":"txt__default_5XyHORHS7G9","type":"acctext","xPos":4,"yPos":2,"xAccOffset":4,"yAccOffset":2,"width":142,"height":36,"valign":"center","wordwrap":true,"textshadow":false,"shadowIndex":-1,"scrollOverflow":false,"vartext":{"blocks":[{"spans":[{"text":"Continue","style":{"fontFamily":"\\"Open SansBold CharsBoldE47A47C6\\",\\"Open Sans\\"","ascent":19.952,"descent":5.469,"leading":0,"underlinePosition":-0.911,"underlineThickness":0.456,"xHeight":9.99,"fontIsBold":false}}],"style":{"tagType":"P"},"runs":[{"idx":0,"len":8,"flowDirection":"leftToRight","cursive":false}]}],"defaultBlockStyle":{"flowDirection":"leftToRight","leadingMargin":0,"trailingMargin":0,"firstLineMargin":0,"justification":"center","defaultTabStop":48,"listLevel":0,"lineSpacingRule":"multiple","lineSpacing":20,"indentSize":36,"spacingBefore":0,"spacingAfter":0,"baseSpanStyle":{"fontFamily":"Open Sans","fontSize":14,"fontIsBold":true,"fontIsItalic":false,"fontIsUnderline":false,"fontIsStrikeout":false,"underlineStyle":"normal","elevation":"normal","spacing":0,"ignoreKerningTable":false,"displayCase":"asIs","languageId":0,"foregroundColor":"#FFFFFF","linkColor":"#0000FF"},"listStyle":{"listType":"none","listTypeFormat":"plain","start":0,"size":100}},"direction":"horizontal"},"vectortext":{"left":0,"top":0,"right":118,"bottom":33,"pngfb":false,"pr":{"l":"Lib","i":6}}}],"shapemaskId":"","xPos":485,"yPos":423,"tabIndex":5,"tabEnabled":true,"referenceName":"5XyHORHS7G9","morphReferenceName":"5XyHORHS7G9","xOffset":0,"yOffset":0,"rotateXPos":75,"rotateYPos":20,"scaleX":100,"scaleY":100,"alpha":100,"depth":6,"scrolling":true,"shuffleLock":false,"data":{"hotlinkId":"","accState":0,"vectorData":{"left":-2,"top":-2,"right":151,"bottom":42,"altText":"Continue","pngfb":false,"pr":{"l":"Lib","i":30}},"html5data":{"xPos":-2,"yPos":-2,"width":153,"height":44,"strokewidth":1}},"states":[{"kind":"state","name":"_default_Disabled","data":{"hotlinkId":"","accState":1,"vectorData":{"left":-2,"top":-2,"right":151,"bottom":42,"altText":"Continue","pngfb":false,"pr":{"l":"Lib","i":30}},"html5data":{"xPos":-2,"yPos":-2,"width":153,"height":44,"strokewidth":1}}},{"kind":"state","name":"_default_Down","data":{"hotlinkId":"","accState":8,"vectorData":{"left":-2,"top":-2,"right":151,"bottom":42,"altText":"Continue","pngfb":false,"pr":{"l":"Lib","i":31}},"html5data":{"xPos":-2,"yPos":-2,"width":153,"height":44,"strokewidth":1}}},{"kind":"state","name":"_default_Visited","data":{"hotlinkId":"","accState":0,"vectorData":{"left":-2,"top":-2,"right":151,"bottom":42,"altText":"Continue","pngfb":false,"pr":{"l":"Lib","i":30}},"html5data":{"xPos":-2,"yPos":-2,"width":153,"height":44,"strokewidth":1}}},{"kind":"state","name":"_default_Visited_Disabled","data":{"hotlinkId":"","accState":1,"vectorData":{"left":-2,"top":-2,"right":151,"bottom":42,"altText":"Continue","pngfb":false,"pr":{"l":"Lib","i":30}},"html5data":{"xPos":-2,"yPos":-2,"width":153,"height":44,"strokewidth":1}}},{"kind":"state","name":"_default_Down_Visited","data":{"hotlinkId":"","accState":8,"vectorData":{"left":-2,"top":-2,"right":151,"bottom":42,"altText":"Continue","pngfb":false,"pr":{"l":"Lib","i":31}},"html5data":{"xPos":-2,"yPos":-2,"width":153,"height":44,"strokewidth":1}}},{"kind":"state","name":"_default_Hover","data":{"hotlinkId":"","accState":0,"vectorData":{"left":-2,"top":-2,"right":151,"bottom":42,"altText":"Continue","pngfb":false,"pr":{"l":"Lib","i":32}},"html5data":{"xPos":-2,"yPos":-2,"width":153,"height":44,"strokewidth":1}}},{"kind":"state","name":"_default_Hover_Disabled","data":{"hotlinkId":"","accState":1,"vectorData":{"left":-2,"top":-2,"right":151,"bottom":42,"altText":"Continue","pngfb":false,"pr":{"l":"Lib","i":32}},"html5data":{"xPos":-2,"yPos":-2,"width":153,"height":44,"strokewidth":1}}},{"kind":"state","name":"_default_Hover_Down","data":{"hotlinkId":"","accState":8,"vectorData":{"left":-2,"top":-2,"right":151,"bottom":42,"altText":"Continue","pngfb":false,"pr":{"l":"Lib","i":33}},"html5data":{"xPos":-2,"yPos":-2,"width":153,"height":44,"strokewidth":1}}},{"kind":"state","name":"_default_Hover_Visited","data":{"hotlinkId":"","accState":0,"vectorData":{"left":-2,"top":-2,"right":151,"bottom":42,"altText":"Continue","pngfb":false,"pr":{"l":"Lib","i":32}},"html5data":{"xPos":-2,"yPos":-2,"width":153,"height":44,"strokewidth":1}}},{"kind":"state","name":"_default_Hover_Visited_Disabled","data":{"hotlinkId":"","accState":1,"vectorData":{"left":-2,"top":-2,"right":151,"bottom":42,"altText":"Continue","pngfb":false,"pr":{"l":"Lib","i":32}},"html5data":{"xPos":-2,"yPos":-2,"width":153,"height":44,"strokewidth":1}}},{"kind":"state","name":"_default_Hover_Down_Visited","data":{"hotlinkId":"","accState":8,"vectorData":{"left":-2,"top":-2,"right":151,"bottom":42,"altText":"Continue","pngfb":false,"pr":{"l":"Lib","i":33}},"html5data":{"xPos":-2,"yPos":-2,"width":153,"height":44,"strokewidth":1}}}],"width":150,"height":40,"resume":true,"useHandCursor":true,"id":"5XyHORHS7G9","variables":[{"kind":"variable","name":"_hover","type":"boolean","value":false,"resume":true},{"kind":"variable","name":"_down","type":"boolean","value":false,"resume":true},{"kind":"variable","name":"_visited","type":"boolean","value":false,"resume":true},{"kind":"variable","name":"_disabled","type":"boolean","value":false,"resume":true},{"kind":"variable","name":"_savevisited","type":"boolean","value":false,"resume":true},{"kind":"variable","name":"_state","type":"string","value":"_default","resume":true},{"kind":"variable","name":"_stateName","type":"string","value":"_default","resume":true},{"kind":"variable","name":"_tempStateName","type":"string","value":"","resume":false},{"kind":"variable","name":"_tempStateNameBuilder","type":"string","value":"","resume":false}],"actionGroups":{"ActGrpSetVisitedState":{"kind":"actiongroup","actions":[{"kind":"adjustvar","variable":"_savevisited","operator":"set","value":{"type":"var","value":"#_visited"}},{"kind":"adjustvar","variable":"_visited","operator":"set","value":{"type":"boolean","value":true}},{"kind":"exe_actiongroup","id":"_player._setstates","scopeRef":{"type":"string","value":"_this"}}]},"ActGrpSetHoverState":{"kind":"actiongroup","actions":[{"kind":"adjustvar","variable":"_hover","operator":"set","value":{"type":"boolean","value":true}},{"kind":"exe_actiongroup","id":"_player._setstates","scopeRef":{"type":"string","value":"_this"}}]},"ActGrpClearHoverState":{"kind":"actiongroup","actions":[{"kind":"adjustvar","variable":"_hover","operator":"set","value":{"type":"boolean","value":false}},{"kind":"exe_actiongroup","id":"_player._setstates","scopeRef":{"type":"string","value":"_this"}}]},"ActGrpSetDisabledState":{"kind":"actiongroup","actions":[{"kind":"adjustvar","variable":"_disabled","operator":"set","value":{"type":"boolean","value":true}},{"kind":"exe_actiongroup","id":"_player._setstates","scopeRef":{"type":"string","value":"_this"}}]},"ActGrpSetDownState":{"kind":"actiongroup","actions":[{"kind":"adjustvar","variable":"_down","operator":"set","value":{"type":"boolean","value":true}},{"kind":"exe_actiongroup","id":"_player._setstates","scopeRef":{"type":"string","value":"_this"}}]},"ActGrpClearStateVars":{"kind":"actiongroup","actions":[{"kind":"adjustvar","variable":"_hover","operator":"set","value":{"type":"boolean","value":false}},{"kind":"adjustvar","variable":"_down","operator":"set","value":{"type":"boolean","value":false}},{"kind":"adjustvar","variable":"_visited","operator":"set","value":{"type":"boolean","value":false}},{"kind":"adjustvar","variable":"_disabled","operator":"set","value":{"type":"boolean","value":false}},{"kind":"adjustvar","variable":"_savevisited","operator":"set","value":{"type":"boolean","value":false}}]}},"events":[{"kind":"onrelease","actions":[{"kind":"exe_actiongroup","id":"ActGrpSetVisitedState","scopeRef":{"type":"string","value":"_this"}},{"kind":"adjustvar","variable":"_hover","operator":"set","value":{"type":"boolean","value":false}},{"kind":"adjustvar","variable":"_down","operator":"set","value":{"type":"boolean","value":false}},{"kind":"exe_actiongroup","id":"_player._setstates","scopeRef":{"type":"string","value":"_this"}},{"kind":"gotoplay","window":"_current","wndtype":"normal","objRef":{"type":"string","value":"_player.69Z0u0ZSxJm.6oDDKy3nS28"}}]},{"kind":"ontransitionin","actions":[{"kind":"exe_actiongroup","id":"_player._setstates","scopeRef":{"type":"string","value":"_this"}}]},{"kind":"onrollover","actions":[{"kind":"exe_actiongroup","id":"ActGrpSetHoverState","scopeRef":{"type":"string","value":"_this"}}]},{"kind":"onrollout","actions":[{"kind":"exe_actiongroup","id":"ActGrpClearHoverState","scopeRef":{"type":"string","value":"_this"}}]},{"kind":"onpress","actions":[{"kind":"exe_actiongroup","id":"ActGrpSetDownState","scopeRef":{"type":"string","value":"_this"}}]},{"kind":"onreleaseoutside","actions":[{"kind":"adjustvar","variable":"_down","operator":"set","value":{"type":"boolean","value":false}},{"kind":"exe_actiongroup","id":"_player._setstates","scopeRef":{"type":"string","value":"_this"}}]}]}],"startTime":-1,"elapsedTimeMode":"normal","width":720,"height":540,"resume":true,"useHandCursor":false,"id":"6Dp2pHbkL7t","events":[{"kind":"ontopmostlayer","actions":[{"kind":"setactivetimeline","objRef":{"type":"string","value":"_this"}}]}]},{"kind":"slidelayer","hideobjectsondisplay":[{"kind":"objref","type":"string","value":"_parent.5uu6Nerodbk"},{"kind":"objref","type":"string","value":"_parent.5psGCm1UVVk"},{"kind":"objref","type":"string","value":"_parent.5wYMbqqk0Y0"},{"kind":"objref","type":"string","value":"_parent.67hbyQG3TEw"},{"kind":"objref","type":"string","value":"_parent.69XhjEmLeP2"},{"kind":"objref","type":"string","value":"_parent.6GTncWYrXpw"}],"depth":0,"modal":false,"pauseParent":true,"rotateXPos":360,"rotateYPos":270,"tabIndex":-1,"presentAs":"layer","labeledById":"","describedById":"","enableSeek":true,"enableReplay":true,"lmsId":"","timeline":{"duration":5000,"events":[{"kind":"ontimelinetick","time":0,"actions":[{"kind":"show","transition":"appear","objRef":{"type":"string","value":"5h9bAyPcjtV"}},{"kind":"show","transition":"appear","objRef":{"type":"string","value":"5ccTSzDkzL9"}},{"kind":"show","transition":"appear","objRef":{"type":"string","value":"6CiZ8HKJ3je"}},{"kind":"show","transition":"appear","objRef":{"type":"string","value":"5i3fZDPdZfC"}},{"kind":"show","transition":"appear","objRef":{"type":"string","value":"5YZrpImbA34"}}]}]},"objects":[{"kind":"vectorshape","rotation":0,"accType":"image","cliptobounds":false,"defaultAction":"","imagelib":[{"kind":"imagedata","assetId":0,"id":"01","url":"story_content/5tnIOyxBRnU.jpg","type":"normal","altText":"exam room photo 1.jpg","width":960,"height":1440,"mobiledx":0,"mobiledy":0}],"shapemaskId":"","xPos":0,"yPos":0,"tabIndex":6,"tabEnabled":true,"referenceName":"5h9bAyPcjtV","morphReferenceName":"5h9bAyPcjtV","xOffset":0,"yOffset":0,"rotateXPos":360,"rotateYPos":270,"scaleX":100,"scaleY":100,"alpha":100,"depth":1,"scrolling":true,"shuffleLock":false,"data":{"hotlinkId":"","accState":0,"vectorData":{"left":0,"top":0,"right":720,"bottom":540,"altText":"exam room photo 1.jpg","pngfb":false,"pr":{"l":"Lib","i":0}},"html5data":{"xPos":0,"yPos":0,"width":720,"height":540,"strokewidth":0}},"width":720,"height":540,"resume":true,"useHandCursor":true,"id":"5h9bAyPcjtV"},{"kind":"vectorshape","rotation":0,"accType":"text","cliptobounds":false,"defaultAction":"","textLib":[{"kind":"textdata","uniqueId":"5ccTSzDkzL9_356853967","id":"01","linkId":"txt__default_5ccTSzDkzL9","type":"acctext","xPos":10,"yPos":5,"xAccOffset":10,"yAccOffset":5,"width":322,"height":22,"valign":"top","wordwrap":true,"textshadow":false,"shadowIndex":-1,"scrollOverflow":false,"vartext":{"blocks":[{"spans":[{"text":"How are you sleeping? ","style":{"fontFamily":"\\"Open Sans Charset0_v9TY33EDE6F2\\",\\"Open Sans\\"","ascent":17.102,"descent":4.688,"leading":0,"underlinePosition":-0.781,"underlineThickness":0.391,"xHeight":8.562}}],"style":{"justification":"center","tagType":"P"},"runs":[{"idx":0,"len":22,"flowDirection":"leftToRight","cursive":false}]}],"defaultBlockStyle":{"flowDirection":"leftToRight","leadingMargin":0,"trailingMargin":0,"firstLineMargin":0,"justification":"left","defaultTabStop":48,"listLevel":0,"lineSpacingRule":"multiple","lineSpacing":20,"indentSize":36,"spacingBefore":0,"spacingAfter":0,"baseSpanStyle":{"fontFamily":"Open Sans","fontSize":12,"fontIsBold":false,"fontIsItalic":false,"fontIsUnderline":false,"fontIsStrikeout":false,"underlineStyle":"normal","elevation":"normal","spacing":0,"ignoreKerningTable":false,"displayCase":"asIs","languageId":0,"foregroundColor":"#FFFFFF","linkColor":"#0000FF"},"listStyle":{"listType":"none","listTypeFormat":"plain","start":0,"size":100}},"direction":"horizontal"},"vectortext":{"left":0,"top":0,"right":259,"bottom":27,"pngfb":false,"pr":{"l":"Lib","i":35}}}],"shapemaskId":"","xPos":317,"yPos":58,"tabIndex":8,"tabEnabled":true,"referenceName":"5ccTSzDkzL9","morphReferenceName":"5ccTSzDkzL9","xOffset":0,"yOffset":0,"rotateXPos":171,"rotateYPos":16,"scaleX":100,"scaleY":100,"alpha":100,"depth":2,"scrolling":true,"shuffleLock":false,"data":{"hotlinkId":"","accState":0,"vectorData":{"left":0,"top":0,"right":342,"bottom":32,"altText":"How are you sleeping? ","pngfb":false,"pr":{"l":"Lib","i":34}},"html5data":{"xPos":0,"yPos":0,"width":342,"height":32,"strokewidth":0}},"width":342,"height":32,"resume":true,"useHandCursor":true,"id":"5ccTSzDkzL9"},{"kind":"vectorshape","rotation":0,"accType":"text","cliptobounds":false,"defaultAction":"","textLib":[{"kind":"textdata","uniqueId":"6CiZ8HKJ3je_1629802432","id":"01","linkId":"txt__default_6CiZ8HKJ3je","type":"acctext","xPos":10,"yPos":5,"xAccOffset":10,"yAccOffset":5,"width":265,"height":176,"valign":"center","wordwrap":true,"textshadow":false,"shadowIndex":-1,"scrollOverflow":false,"vartext":{"blocks":[{"spans":[{"text":"”I have had trouble sleeping lately.” ","style":{"fontFamily":"\\"Open Sans Charset0_v9TY33EDE6F2\\",\\"Open Sans\\"","ascent":17.102,"descent":4.688,"leading":0,"underlinePosition":-0.781,"underlineThickness":0.391,"xHeight":8.562}}],"style":{"tagType":"P"},"runs":[{"idx":0,"len":38,"flowDirection":"leftToRight","cursive":false}]}],"defaultBlockStyle":{"flowDirection":"leftToRight","leadingMargin":0,"trailingMargin":0,"firstLineMargin":0,"justification":"center","defaultTabStop":48,"listLevel":0,"lineSpacingRule":"multiple","lineSpacing":20,"indentSize":36,"spacingBefore":0,"spacingAfter":0,"baseSpanStyle":{"fontFamily":"Open Sans","fontSize":12,"fontIsBold":false,"fontIsItalic":false,"fontIsUnderline":false,"fontIsStrikeout":false,"underlineStyle":"normal","elevation":"normal","spacing":0,"ignoreKerningTable":false,"displayCase":"asIs","languageId":0,"foregroundColor":"#FFFFFF","linkColor":"#0000FF"},"listStyle":{"listType":"none","listTypeFormat":"plain","start":0,"size":100}},"direction":"horizontal"},"vectortext":{"left":0,"top":0,"right":278,"bottom":104,"pngfb":false,"pr":{"l":"Lib","i":37}}}],"shapemaskId":"","xPos":374,"yPos":152,"tabIndex":9,"tabEnabled":true,"referenceName":"6CiZ8HKJ3je","morphReferenceName":"6CiZ8HKJ3je","xOffset":0,"yOffset":0,"rotateXPos":142,"rotateYPos":92.5,"scaleX":100,"scaleY":100,"alpha":100,"depth":3,"scrolling":true,"shuffleLock":false,"data":{"hotlinkId":"","accState":0,"vectorData":{"left":-8,"top":-9,"right":299,"bottom":210,"altText":"”I have had trouble sleeping lately.” ","pngfb":false,"pr":{"l":"Lib","i":36}},"html5data":{"xPos":-8,"yPos":-9,"width":307,"height":219,"strokewidth":1}},"width":285,"height":186,"resume":true,"useHandCursor":true,"id":"6CiZ8HKJ3je"},{"kind":"vectorshape","rotation":0,"accType":"button","cliptobounds":false,"defaultAction":"onrelease","textLib":[{"kind":"textdata","uniqueId":"5X0aBnqpoTE_1922957498","id":"01","linkId":"txt__default_5i3fZDPdZfC","type":"acctext","xPos":4,"yPos":2,"xAccOffset":4,"yAccOffset":2,"width":178,"height":45,"valign":"center","wordwrap":true,"textshadow":false,"shadowIndex":-1,"scrollOverflow":false,"vartext":{"blocks":[{"spans":[{"text":"Ask other questions","style":{"fontFamily":"\\"Open SansBold CharsBoldE47A47C6\\",\\"Open Sans\\"","ascent":19.952,"descent":5.469,"leading":0,"underlinePosition":-0.911,"underlineThickness":0.456,"xHeight":9.99,"fontIsBold":false}}],"style":{"tagType":"P"},"runs":[{"idx":0,"len":19,"flowDirection":"leftToRight","cursive":false}]}],"defaultBlockStyle":{"flowDirection":"leftToRight","leadingMargin":0,"trailingMargin":0,"firstLineMargin":0,"justification":"center","defaultTabStop":48,"listLevel":0,"lineSpacingRule":"multiple","lineSpacing":20,"indentSize":36,"spacingBefore":0,"spacingAfter":0,"baseSpanStyle":{"fontFamily":"Open Sans","fontSize":14,"fontIsBold":true,"fontIsItalic":false,"fontIsUnderline":false,"fontIsStrikeout":false,"underlineStyle":"normal","elevation":"normal","spacing":0,"ignoreKerningTable":false,"displayCase":"asIs","languageId":0,"foregroundColor":"#FFFFFF","linkColor":"#0000FF"},"listStyle":{"listType":"none","listTypeFormat":"plain","start":0,"size":100}},"direction":"horizontal"},"vectortext":{"left":0,"top":0,"right":179,"bottom":37,"pngfb":false,"pr":{"l":"Lib","i":41}}}],"shapemaskId":"","xPos":443,"yPos":386,"tabIndex":10,"tabEnabled":true,"referenceName":"5i3fZDPdZfC","morphReferenceName":"5i3fZDPdZfC","xOffset":0,"yOffset":0,"rotateXPos":93,"rotateYPos":24.5,"scaleX":100,"scaleY":100,"alpha":100,"depth":4,"scrolling":true,"shuffleLock":false,"data":{"hotlinkId":"","accState":0,"vectorData":{"left":-2,"top":-2,"right":187,"bottom":51,"altText":"Ask other questions","pngfb":false,"pr":{"l":"Lib","i":38}},"html5data":{"xPos":-2,"yPos":-2,"width":189,"height":53,"strokewidth":1}},"states":[{"kind":"state","name":"_default_Disabled","data":{"hotlinkId":"","accState":1,"vectorData":{"left":-2,"top":-2,"right":187,"bottom":51,"altText":"Ask other questions","pngfb":false,"pr":{"l":"Lib","i":38}},"html5data":{"xPos":-2,"yPos":-2,"width":189,"height":53,"strokewidth":1}}},{"kind":"state","name":"_default_Down","data":{"hotlinkId":"","accState":8,"vectorData":{"left":-3,"top":-3,"right":188,"bottom":52,"altText":"Ask other questions","pngfb":false,"pr":{"l":"Lib","i":39}},"html5data":{"xPos":-3,"yPos":-3,"width":191,"height":55,"strokewidth":3}}},{"kind":"state","name":"_default_Visited","data":{"hotlinkId":"","accState":0,"vectorData":{"left":-2,"top":-2,"right":187,"bottom":51,"altText":"Ask other questions","pngfb":false,"pr":{"l":"Lib","i":38}},"html5data":{"xPos":-2,"yPos":-2,"width":189,"height":53,"strokewidth":1}}},{"kind":"state","name":"_default_Visited_Disabled","data":{"hotlinkId":"","accState":1,"vectorData":{"left":-2,"top":-2,"right":187,"bottom":51,"altText":"Ask other questions","pngfb":false,"pr":{"l":"Lib","i":38}},"html5data":{"xPos":-2,"yPos":-2,"width":189,"height":53,"strokewidth":1}}},{"kind":"state","name":"_default_Down_Visited","data":{"hotlinkId":"","accState":8,"vectorData":{"left":-3,"top":-3,"right":188,"bottom":52,"altText":"Ask other questions","pngfb":false,"pr":{"l":"Lib","i":39}},"html5data":{"xPos":-3,"yPos":-3,"width":191,"height":55,"strokewidth":3}}},{"kind":"state","name":"_default_Hover","data":{"hotlinkId":"","accState":0,"vectorData":{"left":-2,"top":-2,"right":187,"bottom":51,"altText":"Ask other questions","pngfb":false,"pr":{"l":"Lib","i":40}},"html5data":{"xPos":-2,"yPos":-2,"width":189,"height":53,"strokewidth":1}}},{"kind":"state","name":"_default_Hover_Disabled","data":{"hotlinkId":"","accState":1,"vectorData":{"left":-2,"top":-2,"right":187,"bottom":51,"altText":"Ask other questions","pngfb":false,"pr":{"l":"Lib","i":40}},"html5data":{"xPos":-2,"yPos":-2,"width":189,"height":53,"strokewidth":1}}},{"kind":"state","name":"_default_Hover_Down","data":{"hotlinkId":"","accState":8,"vectorData":{"left":-3,"top":-3,"right":188,"bottom":52,"altText":"Ask other questions","pngfb":false,"pr":{"l":"Lib","i":39}},"html5data":{"xPos":-3,"yPos":-3,"width":191,"height":55,"strokewidth":3}}},{"kind":"state","name":"_default_Hover_Visited","data":{"hotlinkId":"","accState":0,"vectorData":{"left":-2,"top":-2,"right":187,"bottom":51,"altText":"Ask other questions","pngfb":false,"pr":{"l":"Lib","i":40}},"html5data":{"xPos":-2,"yPos":-2,"width":189,"height":53,"strokewidth":1}}},{"kind":"state","name":"_default_Hover_Visited_Disabled","data":{"hotlinkId":"","accState":1,"vectorData":{"left":-2,"top":-2,"right":187,"bottom":51,"altText":"Ask other questions","pngfb":false,"pr":{"l":"Lib","i":40}},"html5data":{"xPos":-2,"yPos":-2,"width":189,"height":53,"strokewidth":1}}},{"kind":"state","name":"_default_Hover_Down_Visited","data":{"hotlinkId":"","accState":8,"vectorData":{"left":-3,"top":-3,"right":188,"bottom":52,"altText":"Ask other questions","pngfb":false,"pr":{"l":"Lib","i":39}},"html5data":{"xPos":-3,"yPos":-3,"width":191,"height":55,"strokewidth":3}}}],"width":186,"height":49,"resume":true,"useHandCursor":true,"id":"5i3fZDPdZfC","variables":[{"kind":"variable","name":"_hover","type":"boolean","value":false,"resume":true},{"kind":"variable","name":"_down","type":"boolean","value":false,"resume":true},{"kind":"variable","name":"_visited","type":"boolean","value":false,"resume":true},{"kind":"variable","name":"_disabled","type":"boolean","value":false,"resume":true},{"kind":"variable","name":"_savevisited","type":"boolean","value":false,"resume":true},{"kind":"variable","name":"_state","type":"string","value":"_default","resume":true},{"kind":"variable","name":"_stateName","type":"string","value":"_default","resume":true},{"kind":"variable","name":"_tempStateName","type":"string","value":"","resume":false},{"kind":"variable","name":"_tempStateNameBuilder","type":"string","value":"","resume":false}],"actionGroups":{"ActGrpSetVisitedState":{"kind":"actiongroup","actions":[{"kind":"adjustvar","variable":"_savevisited","operator":"set","value":{"type":"var","value":"#_visited"}},{"kind":"adjustvar","variable":"_visited","operator":"set","value":{"type":"boolean","value":true}},{"kind":"exe_actiongroup","id":"_player._setstates","scopeRef":{"type":"string","value":"_this"}}]},"ActGrpSetHoverState":{"kind":"actiongroup","actions":[{"kind":"adjustvar","variable":"_hover","operator":"set","value":{"type":"boolean","value":true}},{"kind":"exe_actiongroup","id":"_player._setstates","scopeRef":{"type":"string","value":"_this"}}]},"ActGrpClearHoverState":{"kind":"actiongroup","actions":[{"kind":"adjustvar","variable":"_hover","operator":"set","value":{"type":"boolean","value":false}},{"kind":"exe_actiongroup","id":"_player._setstates","scopeRef":{"type":"string","value":"_this"}}]},"ActGrpSetDisabledState":{"kind":"actiongroup","actions":[{"kind":"adjustvar","variable":"_disabled","operator":"set","value":{"type":"boolean","value":true}},{"kind":"exe_actiongroup","id":"_player._setstates","scopeRef":{"type":"string","value":"_this"}}]},"ActGrpSetDownState":{"kind":"actiongroup","actions":[{"kind":"adjustvar","variable":"_down","operator":"set","value":{"type":"boolean","value":true}},{"kind":"exe_actiongroup","id":"_player._setstates","scopeRef":{"type":"string","value":"_this"}}]},"ActGrpClearStateVars":{"kind":"actiongroup","actions":[{"kind":"adjustvar","variable":"_hover","operator":"set","value":{"type":"boolean","value":false}},{"kind":"adjustvar","variable":"_down","operator":"set","value":{"type":"boolean","value":false}},{"kind":"adjustvar","variable":"_visited","operator":"set","value":{"type":"boolean","value":false}},{"kind":"adjustvar","variable":"_disabled","operator":"set","value":{"type":"boolean","value":false}},{"kind":"adjustvar","variable":"_savevisited","operator":"set","value":{"type":"boolean","value":false}}]}},"events":[{"kind":"onrelease","actions":[{"kind":"exe_actiongroup","id":"ActGrpSetVisitedState","scopeRef":{"type":"string","value":"_this"}},{"kind":"adjustvar","variable":"_down","operator":"set","value":{"type":"boolean","value":false}},{"kind":"exe_actiongroup","id":"_player._setstates","scopeRef":{"type":"string","value":"_this"}},{"kind":"hide_slidelayer","transition":"appear","objRef":{"type":"string","value":"_parent"}}]},{"kind":"ontransitionin","actions":[{"kind":"exe_actiongroup","id":"_player._setstates","scopeRef":{"type":"string","value":"_this"}}]},{"kind":"onrollover","actions":[{"kind":"exe_actiongroup","id":"ActGrpSetHoverState","scopeRef":{"type":"string","value":"_this"}}]},{"kind":"onrollout","actions":[{"kind":"exe_actiongroup","id":"ActGrpClearHoverState","scopeRef":{"type":"string","value":"_this"}}]},{"kind":"onpress","actions":[{"kind":"exe_actiongroup","id":"ActGrpSetDownState","scopeRef":{"type":"string","value":"_this"}}]},{"kind":"onreleaseoutside","actions":[{"kind":"adjustvar","variable":"_down","operator":"set","value":{"type":"boolean","value":false}},{"kind":"exe_actiongroup","id":"_player._setstates","scopeRef":{"type":"string","value":"_this"}}]}]},{"kind":"vectorshape","rotation":0,"accType":"image","cliptobounds":false,"defaultAction":"","imagelib":[{"kind":"imagedata","assetId":1,"id":"01","url":"story_content/6JW5DZ7zu3W.png","type":"normal","altText":"resigned_01-topaz-face-upscale-3.6x.png","width":715,"height":1080,"mobiledx":0,"mobiledy":0}],"shapemaskId":"","xPos":16,"yPos":0,"tabIndex":7,"tabEnabled":true,"referenceName":"5YZrpImbA34","morphReferenceName":"5YZrpImbA34","xOffset":0,"yOffset":0,"rotateXPos":179,"rotateYPos":270,"scaleX":100,"scaleY":100,"alpha":100,"depth":5,"scrolling":true,"shuffleLock":false,"data":{"hotlinkId":"","accState":0,"vectorData":{"left":0,"top":0,"right":358,"bottom":540,"altText":"resigned_01-topaz-face-upscale-3.6x.png","pngfb":false,"pr":{"l":"Lib","i":7}},"html5data":{"xPos":0,"yPos":0,"width":358,"height":540,"strokewidth":0}},"width":358,"height":540,"resume":true,"useHandCursor":true,"id":"5YZrpImbA34"}],"startTime":-1,"elapsedTimeMode":"normal","width":720,"height":540,"resume":true,"useHandCursor":false,"id":"5erdAk49PIV","events":[{"kind":"ontopmostlayer","actions":[{"kind":"setactivetimeline","objRef":{"type":"string","value":"_this"}}]}]},{"kind":"slidelayer","hideobjectsondisplay":[{"kind":"objref","type":"string","value":"_parent.5uu6Nerodbk"},{"kind":"objref","type":"string","value":"_parent.5psGCm1UVVk"},{"kind":"objref","type":"string","value":"_parent.5wYMbqqk0Y0"},{"kind":"objref","type":"string","value":"_parent.67hbyQG3TEw"},{"kind":"objref","type":"string","value":"_parent.69XhjEmLeP2"},{"kind":"objref","type":"string","value":"_parent.6GTncWYrXpw"}],"depth":0,"modal":true,"pauseParent":true,"rotateXPos":360,"rotateYPos":270,"tabIndex":-1,"presentAs":"dialog","labeledById":"","describedById":"","enableSeek":true,"enableReplay":true,"lmsId":"","timeline":{"duration":5000,"events":[{"kind":"ontimelinetick","time":0,"actions":[{"kind":"show","transition":"appear","objRef":{"type":"string","value":"6NuENl446A1"}},{"kind":"show","transition":"appear","objRef":{"type":"string","value":"63lvLCNneFU"}},{"kind":"show","transition":"appear","objRef":{"type":"string","value":"6kAjjQC5ki3"}},{"kind":"show","transition":"appear","objRef":{"type":"string","value":"6VyvFbTsTMc"}},{"kind":"show","transition":"appear","objRef":{"type":"string","value":"5mpHniUscr9"}}]}]},"objects":[{"kind":"vectorshape","rotation":0,"accType":"image","cliptobounds":false,"defaultAction":"","imagelib":[{"kind":"imagedata","assetId":0,"id":"01","url":"story_content/5tnIOyxBRnU.jpg","type":"normal","altText":"exam room photo 1.jpg","width":960,"height":1440,"mobiledx":0,"mobiledy":0}],"shapemaskId":"","xPos":0,"yPos":0,"tabIndex":11,"tabEnabled":true,"referenceName":"6NuENl446A1","morphReferenceName":"6NuENl446A1","xOffset":0,"yOffset":0,"rotateXPos":360,"rotateYPos":270,"scaleX":100,"scaleY":100,"alpha":100,"depth":1,"scrolling":true,"shuffleLock":false,"data":{"hotlinkId":"","accState":0,"vectorData":{"left":0,"top":0,"right":720,"bottom":540,"altText":"exam room photo 1.jpg","pngfb":false,"pr":{"l":"Lib","i":0}},"html5data":{"xPos":0,"yPos":0,"width":720,"height":540,"strokewidth":0}},"width":720,"height":540,"resume":true,"useHandCursor":true,"id":"6NuENl446A1"},{"kind":"vectorshape","rotation":0,"accType":"button","cliptobounds":false,"defaultAction":"onrelease","textLib":[{"kind":"textdata","uniqueId":"5qTLdyplpJe_-1815660587","id":"01","linkId":"txt__default_63lvLCNneFU","type":"acctext","xPos":4,"yPos":2,"xAccOffset":4,"yAccOffset":2,"width":183,"height":54,"valign":"center","wordwrap":true,"textshadow":false,"shadowIndex":-1,"scrollOverflow":false,"vartext":{"blocks":[{"spans":[{"text":"Ask other questions","style":{"fontFamily":"\\"Open SansBold CharsBoldE47A47C6\\",\\"Open Sans\\"","ascent":19.952,"descent":5.469,"leading":0,"underlinePosition":-0.911,"underlineThickness":0.456,"xHeight":9.99,"fontIsBold":false}}],"style":{"tagType":"P"},"runs":[{"idx":0,"len":19,"flowDirection":"leftToRight","cursive":false}]}],"defaultBlockStyle":{"flowDirection":"leftToRight","leadingMargin":0,"trailingMargin":0,"firstLineMargin":0,"justification":"center","defaultTabStop":48,"listLevel":0,"lineSpacingRule":"multiple","lineSpacing":20,"indentSize":36,"spacingBefore":0,"spacingAfter":0,"baseSpanStyle":{"fontFamily":"Open Sans","fontSize":14,"fontIsBold":true,"fontIsItalic":false,"fontIsUnderline":false,"fontIsStrikeout":false,"underlineStyle":"normal","elevation":"normal","spacing":0,"ignoreKerningTable":false,"displayCase":"asIs","languageId":0,"foregroundColor":"#FFFFFF","linkColor":"#0000FF"},"listStyle":{"listType":"none","listTypeFormat":"plain","start":0,"size":100}},"direction":"horizontal"},"vectortext":{"left":0,"top":0,"right":146,"bottom":55,"pngfb":false,"pr":{"l":"Lib","i":45}}}],"shapemaskId":"","xPos":426,"yPos":410,"tabIndex":15,"tabEnabled":true,"referenceName":"63lvLCNneFU","morphReferenceName":"63lvLCNneFU","xOffset":0,"yOffset":0,"rotateXPos":95.5,"rotateYPos":29,"scaleX":100,"scaleY":100,"alpha":100,"depth":2,"scrolling":true,"shuffleLock":false,"data":{"hotlinkId":"","accState":0,"vectorData":{"left":-2,"top":-2,"right":192,"bottom":59,"altText":"Ask other questions","pngfb":false,"pr":{"l":"Lib","i":42}},"html5data":{"xPos":-2,"yPos":-2,"width":194,"height":61,"strokewidth":1}},"states":[{"kind":"state","name":"_default_Disabled","data":{"hotlinkId":"","accState":1,"vectorData":{"left":-2,"top":-2,"right":192,"bottom":59,"altText":"Ask other questions","pngfb":false,"pr":{"l":"Lib","i":42}},"html5data":{"xPos":-2,"yPos":-2,"width":194,"height":61,"strokewidth":1}}},{"kind":"state","name":"_default_Down","data":{"hotlinkId":"","accState":8,"vectorData":{"left":-3,"top":-3,"right":193,"bottom":60,"altText":"Ask other questions","pngfb":false,"pr":{"l":"Lib","i":43}},"html5data":{"xPos":-3,"yPos":-3,"width":196,"height":63,"strokewidth":3}}},{"kind":"state","name":"_default_Visited","data":{"hotlinkId":"","accState":0,"vectorData":{"left":-2,"top":-2,"right":192,"bottom":59,"altText":"Ask other questions","pngfb":false,"pr":{"l":"Lib","i":42}},"html5data":{"xPos":-2,"yPos":-2,"width":194,"height":61,"strokewidth":1}}},{"kind":"state","name":"_default_Visited_Disabled","data":{"hotlinkId":"","accState":1,"vectorData":{"left":-2,"top":-2,"right":192,"bottom":59,"altText":"Ask other questions","pngfb":false,"pr":{"l":"Lib","i":42}},"html5data":{"xPos":-2,"yPos":-2,"width":194,"height":61,"strokewidth":1}}},{"kind":"state","name":"_default_Down_Visited","data":{"hotlinkId":"","accState":8,"vectorData":{"left":-3,"top":-3,"right":193,"bottom":60,"altText":"Ask other questions","pngfb":false,"pr":{"l":"Lib","i":43}},"html5data":{"xPos":-3,"yPos":-3,"width":196,"height":63,"strokewidth":3}}},{"kind":"state","name":"_default_Hover","data":{"hotlinkId":"","accState":0,"vectorData":{"left":-2,"top":-2,"right":192,"bottom":59,"altText":"Ask other questions","pngfb":false,"pr":{"l":"Lib","i":44}},"html5data":{"xPos":-2,"yPos":-2,"width":194,"height":61,"strokewidth":1}}},{"kind":"state","name":"_default_Hover_Disabled","data":{"hotlinkId":"","accState":1,"vectorData":{"left":-2,"top":-2,"right":192,"bottom":59,"altText":"Ask other questions","pngfb":false,"pr":{"l":"Lib","i":44}},"html5data":{"xPos":-2,"yPos":-2,"width":194,"height":61,"strokewidth":1}}},{"kind":"state","name":"_default_Hover_Down","data":{"hotlinkId":"","accState":8,"vectorData":{"left":-3,"top":-3,"right":193,"bottom":60,"altText":"Ask other questions","pngfb":false,"pr":{"l":"Lib","i":43}},"html5data":{"xPos":-3,"yPos":-3,"width":196,"height":63,"strokewidth":3}}},{"kind":"state","name":"_default_Hover_Visited","data":{"hotlinkId":"","accState":0,"vectorData":{"left":-2,"top":-2,"right":192,"bottom":59,"altText":"Ask other questions","pngfb":false,"pr":{"l":"Lib","i":44}},"html5data":{"xPos":-2,"yPos":-2,"width":194,"height":61,"strokewidth":1}}},{"kind":"state","name":"_default_Hover_Visited_Disabled","data":{"hotlinkId":"","accState":1,"vectorData":{"left":-2,"top":-2,"right":192,"bottom":59,"altText":"Ask other questions","pngfb":false,"pr":{"l":"Lib","i":44}},"html5data":{"xPos":-2,"yPos":-2,"width":194,"height":61,"strokewidth":1}}},{"kind":"state","name":"_default_Hover_Down_Visited","data":{"hotlinkId":"","accState":8,"vectorData":{"left":-3,"top":-3,"right":193,"bottom":60,"altText":"Ask other questions","pngfb":false,"pr":{"l":"Lib","i":43}},"html5data":{"xPos":-3,"yPos":-3,"width":196,"height":63,"strokewidth":3}}}],"width":191,"height":58,"resume":true,"useHandCursor":true,"id":"63lvLCNneFU","variables":[{"kind":"variable","name":"_hover","type":"boolean","value":false,"resume":true},{"kind":"variable","name":"_down","type":"boolean","value":false,"resume":true},{"kind":"variable","name":"_visited","type":"boolean","value":false,"resume":true},{"kind":"variable","name":"_disabled","type":"boolean","value":false,"resume":true},{"kind":"variable","name":"_savevisited","type":"boolean","value":false,"resume":true},{"kind":"variable","name":"_state","type":"string","value":"_default","resume":true},{"kind":"variable","name":"_stateName","type":"string","value":"_default","resume":true},{"kind":"variable","name":"_tempStateName","type":"string","value":"","resume":false},{"kind":"variable","name":"_tempStateNameBuilder","type":"string","value":"","resume":false}],"actionGroups":{"ActGrpSetVisitedState":{"kind":"actiongroup","actions":[{"kind":"adjustvar","variable":"_savevisited","operator":"set","value":{"type":"var","value":"#_visited"}},{"kind":"adjustvar","variable":"_visited","operator":"set","value":{"type":"boolean","value":true}},{"kind":"exe_actiongroup","id":"_player._setstates","scopeRef":{"type":"string","value":"_this"}}]},"ActGrpSetHoverState":{"kind":"actiongroup","actions":[{"kind":"adjustvar","variable":"_hover","operator":"set","value":{"type":"boolean","value":true}},{"kind":"exe_actiongroup","id":"_player._setstates","scopeRef":{"type":"string","value":"_this"}}]},"ActGrpClearHoverState":{"kind":"actiongroup","actions":[{"kind":"adjustvar","variable":"_hover","operator":"set","value":{"type":"boolean","value":false}},{"kind":"exe_actiongroup","id":"_player._setstates","scopeRef":{"type":"string","value":"_this"}}]},"ActGrpSetDisabledState":{"kind":"actiongroup","actions":[{"kind":"adjustvar","variable":"_disabled","operator":"set","value":{"type":"boolean","value":true}},{"kind":"exe_actiongroup","id":"_player._setstates","scopeRef":{"type":"string","value":"_this"}}]},"ActGrpSetDownState":{"kind":"actiongroup","actions":[{"kind":"adjustvar","variable":"_down","operator":"set","value":{"type":"boolean","value":true}},{"kind":"exe_actiongroup","id":"_player._setstates","scopeRef":{"type":"string","value":"_this"}}]},"ActGrpClearStateVars":{"kind":"actiongroup","actions":[{"kind":"adjustvar","variable":"_hover","operator":"set","value":{"type":"boolean","value":false}},{"kind":"adjustvar","variable":"_down","operator":"set","value":{"type":"boolean","value":false}},{"kind":"adjustvar","variable":"_visited","operator":"set","value":{"type":"boolean","value":false}},{"kind":"adjustvar","variable":"_disabled","operator":"set","value":{"type":"boolean","value":false}},{"kind":"adjustvar","variable":"_savevisited","operator":"set","value":{"type":"boolean","value":false}}]}},"events":[{"kind":"onrelease","actions":[{"kind":"exe_actiongroup","id":"ActGrpSetVisitedState","scopeRef":{"type":"string","value":"_this"}},{"kind":"adjustvar","variable":"_down","operator":"set","value":{"type":"boolean","value":false}},{"kind":"exe_actiongroup","id":"_player._setstates","scopeRef":{"type":"string","value":"_this"}},{"kind":"hide_slidelayer","transition":"appear","objRef":{"type":"string","value":"_parent"}}]},{"kind":"ontransitionin","actions":[{"kind":"exe_actiongroup","id":"_player._setstates","scopeRef":{"type":"string","value":"_this"}}]},{"kind":"onrollover","actions":[{"kind":"exe_actiongroup","id":"ActGrpSetHoverState","scopeRef":{"type":"string","value":"_this"}}]},{"kind":"onrollout","actions":[{"kind":"exe_actiongroup","id":"ActGrpClearHoverState","scopeRef":{"type":"string","value":"_this"}}]},{"kind":"onpress","actions":[{"kind":"exe_actiongroup","id":"ActGrpSetDownState","scopeRef":{"type":"string","value":"_this"}}]},{"kind":"onreleaseoutside","actions":[{"kind":"adjustvar","variable":"_down","operator":"set","value":{"type":"boolean","value":false}},{"kind":"exe_actiongroup","id":"_player._setstates","scopeRef":{"type":"string","value":"_this"}}]}]},{"kind":"vectorshape","rotation":0,"accType":"text","cliptobounds":false,"defaultAction":"","textLib":[{"kind":"textdata","uniqueId":"6kAjjQC5ki3_1466364561","id":"01","linkId":"txt__default_6kAjjQC5ki3","type":"acctext","xPos":10,"yPos":5,"xAccOffset":10,"yAccOffset":5,"width":244,"height":69,"valign":"center","wordwrap":true,"textshadow":false,"shadowIndex":-1,"scrollOverflow":false,"vartext":{"blocks":[{"spans":[{"text":"Do you have a history of anxiety or depression?","style":{"fontFamily":"\\"Open Sans Charset0_v9TY33EDE6F2\\",\\"Open Sans\\"","ascent":17.102,"descent":4.688,"leading":0,"underlinePosition":-0.781,"underlineThickness":0.391,"xHeight":8.562}}],"style":{"tagType":"P"},"runs":[{"idx":0,"len":47,"flowDirection":"leftToRight","cursive":false}]}],"defaultBlockStyle":{"flowDirection":"leftToRight","leadingMargin":0,"trailingMargin":0,"firstLineMargin":0,"justification":"center","defaultTabStop":48,"listLevel":0,"lineSpacingRule":"multiple","lineSpacing":20,"indentSize":36,"spacingBefore":0,"spacingAfter":0,"baseSpanStyle":{"fontFamily":"Open Sans","fontSize":12,"fontIsBold":false,"fontIsItalic":false,"fontIsUnderline":false,"fontIsStrikeout":false,"underlineStyle":"normal","elevation":"normal","spacing":0,"ignoreKerningTable":false,"displayCase":"asIs","languageId":0,"foregroundColor":"#FFFFFF","linkColor":"#0000FF"},"listStyle":{"listType":"none","listTypeFormat":"plain","start":0,"size":100}},"direction":"horizontal"},"vectortext":{"left":0,"top":0,"right":256,"bottom":62,"pngfb":false,"pr":{"l":"Lib","i":47}}}],"shapemaskId":"","xPos":367,"yPos":39,"tabIndex":13,"tabEnabled":true,"referenceName":"6kAjjQC5ki3","morphReferenceName":"6kAjjQC5ki3","xOffset":0,"yOffset":0,"rotateXPos":132,"rotateYPos":39.5,"scaleX":100,"scaleY":100,"alpha":100,"depth":3,"scrolling":true,"shuffleLock":false,"data":{"hotlinkId":"","accState":0,"vectorData":{"left":-2,"top":-2,"right":265,"bottom":80,"altText":"Do you have a history of anxiety or depression?","pngfb":false,"pr":{"l":"Lib","i":46}},"html5data":{"xPos":-2,"yPos":-2,"width":267,"height":82,"strokewidth":1}},"width":264,"height":79,"resume":true,"useHandCursor":true,"id":"6kAjjQC5ki3"},{"kind":"vectorshape","rotation":0,"accType":"text","cliptobounds":false,"defaultAction":"","textLib":[{"kind":"textdata","uniqueId":"6VyvFbTsTMc_-2067062989","id":"01","linkId":"txt__default_6VyvFbTsTMc","type":"acctext","xPos":10,"yPos":5,"xAccOffset":10,"yAccOffset":5,"width":265,"height":81,"valign":"center","wordwrap":true,"textshadow":false,"shadowIndex":-1,"scrollOverflow":false,"vartext":{"blocks":[{"spans":[{"text":"“No, I don’t have a history of depression.”","style":{"fontFamily":"\\"Open Sans Charset0_v9TY33EDE6F2\\",\\"Open Sans\\"","ascent":17.102,"descent":4.688,"leading":0,"underlinePosition":-0.781,"underlineThickness":0.391,"xHeight":8.562}}],"style":{"tagType":"P"},"runs":[{"idx":0,"len":43,"flowDirection":"leftToRight","cursive":false}]}],"defaultBlockStyle":{"flowDirection":"leftToRight","leadingMargin":0,"trailingMargin":0,"firstLineMargin":0,"justification":"center","defaultTabStop":48,"listLevel":0,"lineSpacingRule":"multiple","lineSpacing":20,"indentSize":36,"spacingBefore":0,"spacingAfter":0,"baseSpanStyle":{"fontFamily":"Open Sans","fontSize":12,"fontIsBold":false,"fontIsItalic":false,"fontIsUnderline":false,"fontIsStrikeout":false,"underlineStyle":"normal","elevation":"normal","spacing":0,"ignoreKerningTable":false,"displayCase":"asIs","languageId":0,"foregroundColor":"#FFFFFF","linkColor":"#0000FF"},"listStyle":{"listType":"none","listTypeFormat":"plain","start":0,"size":100}},"direction":"horizontal"},"vectortext":{"left":0,"top":0,"right":252,"bottom":67,"pngfb":false,"pr":{"l":"Lib","i":49}}}],"shapemaskId":"","xPos":368,"yPos":218,"tabIndex":14,"tabEnabled":true,"referenceName":"6VyvFbTsTMc","morphReferenceName":"6VyvFbTsTMc","xOffset":0,"yOffset":0,"rotateXPos":142,"rotateYPos":45,"scaleX":100,"scaleY":100,"alpha":100,"depth":4,"scrolling":true,"shuffleLock":false,"data":{"hotlinkId":"","accState":0,"vectorData":{"left":-8,"top":-13,"right":299,"bottom":96,"altText":"“No, I don’t have a history of depression.”","pngfb":false,"pr":{"l":"Lib","i":48}},"html5data":{"xPos":-8,"yPos":-13,"width":307,"height":109,"strokewidth":1}},"width":285,"height":91,"resume":true,"useHandCursor":true,"id":"6VyvFbTsTMc"},{"kind":"vectorshape","rotation":0,"accType":"image","cliptobounds":false,"defaultAction":"","imagelib":[{"kind":"imagedata","assetId":5,"id":"01","url":"story_content/6IDsWQLfQU4.png","type":"normal","altText":"concern_01-topaz-face-upscale-3.6x.png","width":689,"height":1080,"mobiledx":0,"mobiledy":0}],"shapemaskId":"","xPos":16,"yPos":0,"tabIndex":12,"tabEnabled":true,"referenceName":"5mpHniUscr9","morphReferenceName":"5mpHniUscr9","xOffset":0,"yOffset":0,"rotateXPos":172,"rotateYPos":270,"scaleX":100,"scaleY":100,"alpha":100,"depth":5,"scrolling":true,"shuffleLock":false,"data":{"hotlinkId":"","accState":0,"vectorData":{"left":0,"top":0,"right":344,"bottom":540,"altText":"concern_01-topaz-face-upscale-3.6x.png","pngfb":false,"pr":{"l":"Lib","i":50}},"html5data":{"xPos":0,"yPos":0,"width":344,"height":540,"strokewidth":0}},"width":344,"height":540,"resume":true,"useHandCursor":true,"id":"5mpHniUscr9"}],"startTime":-1,"elapsedTimeMode":"normal","width":720,"height":540,"resume":true,"useHandCursor":false,"background":{"type":"fill","fill":{"type":"linear","rotation":90,"colors":[{"kind":"color","rgb":"0x000000","alpha":80,"stop":0}]}},"id":"6EEqP3aYdtN"}],"showAnimationId":"","lmsId":"Slide3","width":720,"height":540,"resume":false,"background":{"type":"fill","fill":{"type":"linear","rotation":90,"colors":[{"kind":"color","rgb":"0xFFFFFF","alpha":100,"stop":0}]}},"id":"5eisutUZcGq","events":[{"kind":"onslidestart","actions":[{"kind":"if_action","condition":{"statement":{"kind":"compare","operator":"eq","valuea":"_playerVars.#hasPrevHistory","typea":"var","valueb":false,"typeb":"boolean"}},"thenActions":[{"kind":"enable_window_control","name":"previous","enable":false,"affectTabStop":true}]}]},{"kind":"onbeforeslidein","actions":[{"kind":"if_action","condition":{"statement":{"kind":"compare","operator":"eq","valuea":"$WindowId","typea":"property","valueb":"_frame","typeb":"string"}},"thenActions":[{"kind":"set_frame_layout","name":"npnxnanbnsnfns00000000001"}],"elseActions":[{"kind":"set_window_control_layout","name":"npnxnanbnsnfns00000000001"}]}]},{"kind":"ontransitionin","actions":[{"kind":"adjustvar","variable":"_player.LastSlideViewed_6TFGV69VmwJ","operator":"set","value":{"type":"string","value":"_player."}},{"kind":"adjustvar","variable":"_player.LastSlideViewed_6TFGV69VmwJ","operator":"add","value":{"type":"property","value":"$AbsoluteId"}}]}]}');
