# Supplementary material for: An Interactive, Asynchronous Intimate Partner Violence Module for Medical Students: Improving Preparedness, Confidence, and Knowledge
Source: MedEdPORTAL. 2026 Jul 14;22:11618. doi: 10.15766/mep_2374-8265.11618 (PMC13364887; doi:10.15766/mep_2374-8265.11618)
Supplement: Supplementary file 1 — IPV Articulate Module FolderIPV Pre- and Postmodule Survey.docx [file mep_2374-8265.11618-s001.zip › A. IPV Articulate Module Folder/assets/GZSmw96rjfp7G5Hz/html5/data/js/6WBcWTSuXee.js]

window.globalProvideData('slide', '{"title":"Untitled Slide","trackViews":true,"showMenuResultIcon":false,"viewGroupId":"","historyGroupId":"","videoZoom":"","scrolling":false,"transition":"appear","transDuration":0,"transDir":1,"wipeTrans":false,"slideLock":false,"navIndex":-1,"globalAudioId":"","thumbnailid":"","slideNumberInScene":2,"includeInSlideCounts":true,"presenterRef":{"id":"none"},"showAnimationId":"","lmsId":"Slide2","width":720,"height":540,"resume":true,"background":{"type":"fill","fill":{"type":"linear","rotation":90,"colors":[{"kind":"color","rgb":"0xFFFFFF","alpha":100,"stop":0}]}},"id":"6WBcWTSuXee","events":[{"kind":"onbeforeslidein","actions":[{"kind":"if_action","condition":{"statement":{"kind":"compare","operator":"eq","valuea":"$WindowId","typea":"property","valueb":"_frame","typeb":"string"}},"thenActions":[{"kind":"set_frame_layout","name":"npnxnanbnsnfns00000000001"}],"elseActions":[{"kind":"set_window_control_layout","name":"npnxnanbnsnfns00000000001"}]}]},{"kind":"ontransitionin","actions":[{"kind":"adjustvar","variable":"_player.LastSlideViewed_6TFGV69VmwJ","operator":"set","value":{"type":"string","value":"_player."}},{"kind":"adjustvar","variable":"_player.LastSlideViewed_6TFGV69VmwJ","operator":"add","value":{"type":"property","value":"$AbsoluteId"}}]}],"slideLayers":[{"enableSeek":true,"enableReplay":true,"timeline":{"duration":5000,"events":[{"kind":"ontimelinetick","time":0,"actions":[{"kind":"show","transition":"appear","objRef":{"type":"string","value":"6AlzhU3CUHz"}},{"kind":"show","transition":"appear","objRef":{"type":"string","value":"6R0ccwXuffy"}},{"kind":"show","transition":"appear","objRef":{"type":"string","value":"6iQP6ebIjyx"}},{"kind":"show","transition":"appear","objRef":{"type":"string","value":"5pTDPWnFWma"}}]}]},"objects":[{"kind":"vectorshape","rotation":0,"accType":"image","cliptobounds":false,"defaultAction":"","imagelib":[{"kind":"imagedata","assetId":0,"id":"01","url":"story_content/5tnIOyxBRnU.jpg","type":"normal","altText":"exam room photo 1.jpg","width":960,"height":1440,"mobiledx":0,"mobiledy":0}],"shapemaskId":"","xPos":0,"yPos":0,"tabIndex":0,"tabEnabled":true,"referenceName":"6AlzhU3CUHz","morphReferenceName":"6AlzhU3CUHz","xOffset":0,"yOffset":0,"rotateXPos":360,"rotateYPos":270,"scaleX":100,"scaleY":100,"alpha":100,"depth":1,"scrolling":true,"shuffleLock":false,"data":{"hotlinkId":"","accState":0,"vectorData":{"left":0,"top":0,"right":720,"bottom":540,"altText":"exam room photo 1.jpg","pngfb":false,"pr":{"l":"Lib","i":0}},"html5data":{"xPos":0,"yPos":0,"width":720,"height":540,"strokewidth":0}},"width":720,"height":540,"resume":true,"useHandCursor":true,"id":"6AlzhU3CUHz"},{"kind":"vectorshape","rotation":0,"accType":"button","cliptobounds":false,"defaultAction":"onrelease","textLib":[{"kind":"textdata","uniqueId":"5ja1SAYAxKg_-1939261733","id":"01","linkId":"txt__default_6R0ccwXuffy","type":"acctext","xPos":4,"yPos":2,"xAccOffset":4,"yAccOffset":2,"width":153,"height":53,"valign":"center","wordwrap":true,"textshadow":false,"shadowIndex":-1,"scrollOverflow":false,"vartext":{"blocks":[{"spans":[{"text":"Continue","style":{"fontFamily":"\\"Open SansBold CharsBoldE47A47C6\\",\\"Open Sans\\"","ascent":19.952,"descent":5.469,"leading":0,"underlinePosition":-0.911,"underlineThickness":0.456,"xHeight":9.99,"fontIsBold":false}}],"style":{"tagType":"P"},"runs":[{"idx":0,"len":8,"flowDirection":"leftToRight","cursive":false}]}],"defaultBlockStyle":{"flowDirection":"leftToRight","leadingMargin":0,"trailingMargin":0,"firstLineMargin":0,"justification":"center","defaultTabStop":48,"listLevel":0,"lineSpacingRule":"multiple","lineSpacing":20,"indentSize":36,"spacingBefore":0,"spacingAfter":0,"baseSpanStyle":{"fontFamily":"Open Sans","fontSize":14,"fontIsBold":true,"fontIsItalic":false,"fontIsUnderline":false,"fontIsStrikeout":false,"underlineStyle":"normal","elevation":"normal","spacing":0,"ignoreKerningTable":false,"displayCase":"asIs","languageId":0,"foregroundColor":"#FFFFFF","linkColor":"#0000FF"},"listStyle":{"listType":"none","listTypeFormat":"plain","start":0,"size":100}},"direction":"horizontal"},"vectortext":{"left":0,"top":0,"right":124,"bottom":42,"pngfb":false,"pr":{"l":"Lib","i":11}}}],"shapemaskId":"","xPos":456,"yPos":370,"tabIndex":3,"tabEnabled":true,"referenceName":"6R0ccwXuffy","morphReferenceName":"6R0ccwXuffy","xOffset":0,"yOffset":0,"rotateXPos":80.5,"rotateYPos":28.5,"scaleX":100,"scaleY":100,"alpha":100,"depth":2,"scrolling":true,"shuffleLock":false,"data":{"hotlinkId":"","accState":0,"vectorData":{"left":-2,"top":-2,"right":162,"bottom":58,"altText":"Continue","pngfb":false,"pr":{"l":"Lib","i":8}},"html5data":{"xPos":-2,"yPos":-2,"width":164,"height":60,"strokewidth":1}},"states":[{"kind":"state","name":"_default_Disabled","data":{"hotlinkId":"","accState":1,"vectorData":{"left":-2,"top":-2,"right":162,"bottom":58,"altText":"Continue","pngfb":false,"pr":{"l":"Lib","i":8}},"html5data":{"xPos":-2,"yPos":-2,"width":164,"height":60,"strokewidth":1}}},{"kind":"state","name":"_default_Down","data":{"hotlinkId":"","accState":8,"vectorData":{"left":-3,"top":-3,"right":163,"bottom":59,"altText":"Continue","pngfb":false,"pr":{"l":"Lib","i":9}},"html5data":{"xPos":-3,"yPos":-3,"width":166,"height":62,"strokewidth":3}}},{"kind":"state","name":"_default_Visited","data":{"hotlinkId":"","accState":0,"vectorData":{"left":-2,"top":-2,"right":162,"bottom":58,"altText":"Continue","pngfb":false,"pr":{"l":"Lib","i":8}},"html5data":{"xPos":-2,"yPos":-2,"width":164,"height":60,"strokewidth":1}}},{"kind":"state","name":"_default_Visited_Disabled","data":{"hotlinkId":"","accState":1,"vectorData":{"left":-2,"top":-2,"right":162,"bottom":58,"altText":"Continue","pngfb":false,"pr":{"l":"Lib","i":8}},"html5data":{"xPos":-2,"yPos":-2,"width":164,"height":60,"strokewidth":1}}},{"kind":"state","name":"_default_Down_Visited","data":{"hotlinkId":"","accState":8,"vectorData":{"left":-3,"top":-3,"right":163,"bottom":59,"altText":"Continue","pngfb":false,"pr":{"l":"Lib","i":9}},"html5data":{"xPos":-3,"yPos":-3,"width":166,"height":62,"strokewidth":3}}},{"kind":"state","name":"_default_Hover","data":{"hotlinkId":"","accState":0,"vectorData":{"left":-2,"top":-2,"right":162,"bottom":58,"altText":"Continue","pngfb":false,"pr":{"l":"Lib","i":10}},"html5data":{"xPos":-2,"yPos":-2,"width":164,"height":60,"strokewidth":1}}},{"kind":"state","name":"_default_Hover_Disabled","data":{"hotlinkId":"","accState":1,"vectorData":{"left":-2,"top":-2,"right":162,"bottom":58,"altText":"Continue","pngfb":false,"pr":{"l":"Lib","i":10}},"html5data":{"xPos":-2,"yPos":-2,"width":164,"height":60,"strokewidth":1}}},{"kind":"state","name":"_default_Hover_Down","data":{"hotlinkId":"","accState":8,"vectorData":{"left":-3,"top":-3,"right":163,"bottom":59,"altText":"Continue","pngfb":false,"pr":{"l":"Lib","i":9}},"html5data":{"xPos":-3,"yPos":-3,"width":166,"height":62,"strokewidth":3}}},{"kind":"state","name":"_default_Hover_Visited","data":{"hotlinkId":"","accState":0,"vectorData":{"left":-2,"top":-2,"right":162,"bottom":58,"altText":"Continue","pngfb":false,"pr":{"l":"Lib","i":10}},"html5data":{"xPos":-2,"yPos":-2,"width":164,"height":60,"strokewidth":1}}},{"kind":"state","name":"_default_Hover_Visited_Disabled","data":{"hotlinkId":"","accState":1,"vectorData":{"left":-2,"top":-2,"right":162,"bottom":58,"altText":"Continue","pngfb":false,"pr":{"l":"Lib","i":10}},"html5data":{"xPos":-2,"yPos":-2,"width":164,"height":60,"strokewidth":1}}},{"kind":"state","name":"_default_Hover_Down_Visited","data":{"hotlinkId":"","accState":8,"vectorData":{"left":-3,"top":-3,"right":163,"bottom":59,"altText":"Continue","pngfb":false,"pr":{"l":"Lib","i":9}},"html5data":{"xPos":-3,"yPos":-3,"width":166,"height":62,"strokewidth":3}}}],"width":161,"height":57,"resume":true,"useHandCursor":true,"id":"6R0ccwXuffy","variables":[{"kind":"variable","name":"_hover","type":"boolean","value":false,"resume":true},{"kind":"variable","name":"_down","type":"boolean","value":false,"resume":true},{"kind":"variable","name":"_visited","type":"boolean","value":false,"resume":true},{"kind":"variable","name":"_disabled","type":"boolean","value":false,"resume":true},{"kind":"variable","name":"_savevisited","type":"boolean","value":false,"resume":true},{"kind":"variable","name":"_state","type":"string","value":"_default","resume":true},{"kind":"variable","name":"_stateName","type":"string","value":"_default","resume":true},{"kind":"variable","name":"_tempStateName","type":"string","value":"","resume":false},{"kind":"variable","name":"_tempStateNameBuilder","type":"string","value":"","resume":false}],"actionGroups":{"ActGrpSetVisitedState":{"kind":"actiongroup","actions":[{"kind":"adjustvar","variable":"_savevisited","operator":"set","value":{"type":"var","value":"#_visited"}},{"kind":"adjustvar","variable":"_visited","operator":"set","value":{"type":"boolean","value":true}},{"kind":"exe_actiongroup","id":"_player._setstates","scopeRef":{"type":"string","value":"_this"}}]},"ActGrpSetHoverState":{"kind":"actiongroup","actions":[{"kind":"adjustvar","variable":"_hover","operator":"set","value":{"type":"boolean","value":true}},{"kind":"exe_actiongroup","id":"_player._setstates","scopeRef":{"type":"string","value":"_this"}}]},"ActGrpClearHoverState":{"kind":"actiongroup","actions":[{"kind":"adjustvar","variable":"_hover","operator":"set","value":{"type":"boolean","value":false}},{"kind":"exe_actiongroup","id":"_player._setstates","scopeRef":{"type":"string","value":"_this"}}]},"ActGrpSetDisabledState":{"kind":"actiongroup","actions":[{"kind":"adjustvar","variable":"_disabled","operator":"set","value":{"type":"boolean","value":true}},{"kind":"exe_actiongroup","id":"_player._setstates","scopeRef":{"type":"string","value":"_this"}}]},"ActGrpSetDownState":{"kind":"actiongroup","actions":[{"kind":"adjustvar","variable":"_down","operator":"set","value":{"type":"boolean","value":true}},{"kind":"exe_actiongroup","id":"_player._setstates","scopeRef":{"type":"string","value":"_this"}}]},"ActGrpClearStateVars":{"kind":"actiongroup","actions":[{"kind":"adjustvar","variable":"_hover","operator":"set","value":{"type":"boolean","value":false}},{"kind":"adjustvar","variable":"_down","operator":"set","value":{"type":"boolean","value":false}},{"kind":"adjustvar","variable":"_visited","operator":"set","value":{"type":"boolean","value":false}},{"kind":"adjustvar","variable":"_disabled","operator":"set","value":{"type":"boolean","value":false}},{"kind":"adjustvar","variable":"_savevisited","operator":"set","value":{"type":"boolean","value":false}}]}},"events":[{"kind":"onrelease","actions":[{"kind":"exe_actiongroup","id":"ActGrpSetVisitedState","scopeRef":{"type":"string","value":"_this"}},{"kind":"adjustvar","variable":"_hover","operator":"set","value":{"type":"boolean","value":false}},{"kind":"adjustvar","variable":"_down","operator":"set","value":{"type":"boolean","value":false}},{"kind":"exe_actiongroup","id":"_player._setstates","scopeRef":{"type":"string","value":"_this"}},{"kind":"gotoplay","window":"_current","wndtype":"normal","objRef":{"type":"string","value":"_player.69Z0u0ZSxJm.5eisutUZcGq"}}]},{"kind":"ontransitionin","actions":[{"kind":"exe_actiongroup","id":"_player._setstates","scopeRef":{"type":"string","value":"_this"}}]},{"kind":"onrollover","actions":[{"kind":"exe_actiongroup","id":"ActGrpSetHoverState","scopeRef":{"type":"string","value":"_this"}}]},{"kind":"onrollout","actions":[{"kind":"exe_actiongroup","id":"ActGrpClearHoverState","scopeRef":{"type":"string","value":"_this"}}]},{"kind":"onpress","actions":[{"kind":"exe_actiongroup","id":"ActGrpSetDownState","scopeRef":{"type":"string","value":"_this"}}]},{"kind":"onreleaseoutside","actions":[{"kind":"adjustvar","variable":"_down","operator":"set","value":{"type":"boolean","value":false}},{"kind":"exe_actiongroup","id":"_player._setstates","scopeRef":{"type":"string","value":"_this"}}]}]},{"kind":"vectorshape","rotation":0,"accType":"image","cliptobounds":false,"defaultAction":"","imagelib":[{"kind":"imagedata","assetId":2,"id":"01","url":"story_content/6U3Zc3F3PvD.png","type":"normal","altText":"sad looking away_01-topaz-face-denoise-upscale-3.6x.png","width":691,"height":1080,"mobiledx":0,"mobiledy":0}],"shapemaskId":"","xPos":7,"yPos":0,"tabIndex":1,"tabEnabled":true,"referenceName":"6iQP6ebIjyx","morphReferenceName":"6iQP6ebIjyx","xOffset":0,"yOffset":0,"rotateXPos":173,"rotateYPos":270,"scaleX":100,"scaleY":100,"alpha":100,"depth":3,"scrolling":true,"shuffleLock":false,"data":{"hotlinkId":"","accState":0,"vectorData":{"left":0,"top":0,"right":346,"bottom":540,"altText":"sad looking away_01-topaz-face-denoise-upscale-3.6x.png","pngfb":false,"pr":{"l":"Lib","i":12}},"html5data":{"xPos":0,"yPos":0,"width":346,"height":540,"strokewidth":0}},"width":346,"height":540,"resume":true,"useHandCursor":true,"id":"6iQP6ebIjyx"},{"kind":"vectorshape","rotation":0,"accType":"text","cliptobounds":false,"defaultAction":"","textLib":[{"kind":"textdata","uniqueId":"5pTDPWnFWma_-1464372318","id":"01","linkId":"txt__default_5pTDPWnFWma","type":"acctext","xPos":10,"yPos":5,"xAccOffset":10,"yAccOffset":5,"width":322,"height":153,"valign":"center","wordwrap":true,"textshadow":false,"shadowIndex":-1,"scrollOverflow":false,"vartext":{"blocks":[{"spans":[{"text":"Maria says she is running out of time. She states she has anxiety and becomes tearful. She reports recent stress and anxiety. She asks for something for her nerves.","style":{"fontFamily":"\\"Open Sans Charset0_v9TY33EDE6F2\\",\\"Open Sans\\"","fontIsBold":false,"foregroundColor":"#FFFFFF","linkColor":"#FFFFFF","ascent":17.102,"descent":4.688,"leading":0,"underlinePosition":-0.781,"underlineThickness":0.391,"xHeight":8.562}}],"style":{"justification":"center","tagType":"P"},"runs":[{"idx":0,"len":164,"flowDirection":"leftToRight","cursive":false}]}],"defaultBlockStyle":{"flowDirection":"leftToRight","leadingMargin":0,"trailingMargin":0,"firstLineMargin":0,"justification":"left","defaultTabStop":48,"listLevel":0,"lineSpacingRule":"multiple","lineSpacing":20,"indentSize":36,"spacingBefore":0,"spacingAfter":0,"baseSpanStyle":{"fontFamily":"Open Sans","fontSize":12,"fontIsBold":false,"fontIsItalic":false,"fontIsUnderline":false,"fontIsStrikeout":false,"underlineStyle":"normal","elevation":"normal","spacing":0,"ignoreKerningTable":false,"displayCase":"asIs","languageId":0,"foregroundColor":"#000000","linkColor":"#0000FF"},"listStyle":{"listType":"none","listTypeFormat":"plain","start":0,"size":100}},"direction":"horizontal"},"vectortext":{"left":0,"top":0,"right":331,"bottom":136,"pngfb":false,"pr":{"l":"Lib","i":13}}}],"shapemaskId":"","xPos":360,"yPos":31,"tabIndex":2,"tabEnabled":true,"referenceName":"5pTDPWnFWma","morphReferenceName":"5pTDPWnFWma","xOffset":0,"yOffset":0,"rotateXPos":171,"rotateYPos":81.5,"scaleX":100,"scaleY":100,"alpha":100,"depth":4,"scrolling":true,"shuffleLock":false,"data":{"hotlinkId":"","accState":0,"vectorData":{"left":-1,"top":-1,"right":342,"bottom":163,"altText":"Maria says she is running out of time. She states she has anxiety and becomes tearful. She reports recent stress and anxiety. She asks for something for her nerves.","pngfb":false,"pr":{"l":"Lib","i":1}},"html5data":{"xPos":-1,"yPos":-1,"width":343,"height":164,"strokewidth":0}},"width":342,"height":163,"resume":true,"useHandCursor":true,"id":"5pTDPWnFWma"}],"startTime":-1,"elapsedTimeMode":"normal","useHandCursor":false,"resume":true,"kind":"slidelayer","isBaseLayer":true}]}');
