# Supplementary material for: An Interactive, Asynchronous Intimate Partner Violence Module for Medical Students: Improving Preparedness, Confidence, and Knowledge
Source: MedEdPORTAL. 2026 Jul 14;22:11618. doi: 10.15766/mep_2374-8265.11618 (PMC13364887; doi:10.15766/mep_2374-8265.11618)
Supplement: Supplementary file 1 — IPV Articulate Module FolderIPV Pre- and Postmodule Survey.docx [file mep_2374-8265.11618-s001.zip › A. IPV Articulate Module Folder/assets/GZSmw96rjfp7G5Hz/html5/data/js/frame.js]

window.globalProvideData('frame', '{"default_layout":"npnxnanbnsnfns00000000001","textdirection":"ltr","renderingEngineType":1,"device":false,"fontscale":100,"captionFontScale":100,"kbshortcuts":false,"skip_nav_enabled":true,"chromeless":false,"outputtype":"undefined","theme":"unified","themeAccentColor":"0x4FBDF4","layouts":{"npnxnanbsnfns00000000001":{"kind":"layout","font":"Lato22AB4CAF","controllayout":"npnxnanbsnfns00000000001","colorscheme":"npnxnanbnsnfns00000000001","string_table":"npnxnanbnsnfns00000000001"},"pxabnsnfns00000000001":{"kind":"layout","font":"Lato22AB4CAF","controllayout":"pxabnsnfns00000000001","colorscheme":"npnxnanbnsnfns00000000001","string_table":"npnxnanbnsnfns00000000001"},"npxnabnsnfns00000000001":{"kind":"layout","font":"Lato22AB4CAF","controllayout":"npxnabnsnfns00000000001","colorscheme":"npnxnanbnsnfns00000000001","string_table":"npnxnanbnsnfns00000000001"},"npnxnanbnsnfns00000000001":{"kind":"layout","font":"Lato22AB4CAF","controllayout":"npnxnanbnsnfns00000000001","colorscheme":"npnxnanbnsnfns00000000001","string_table":"npnxnanbnsnfns00000000001"},"pxabnsnfns00000000000":{"kind":"layout","font":"Lato22AB4CAF","controllayout":"pxabnsnfns00000000000","colorscheme":"npnxnanbnsnfns00000000001","string_table":"npnxnanbnsnfns00000000001"}},"orientations":{"phone":["portrait","landscape"],"tablet":["portrait","landscape"]},"controlOptions":{"sidebarOptions":{"titleEnabled":false,"titleText":"A Case","logoEnabled":false,"sidebarEnabled":false,"sidebarPos":"left","closed":false,"tabs":{},"timeEnabled":false,"timeFormat":"","videoEnabled":false,"height":135,"logoAltText":null},"menuOptions":{"flow":"free","wrapListItems":false,"tooltips":true,"autocollapse":true,"autonumber":false,"enableResultsIcons":true},"controls":{"volume":false,"seekbar":false,"readonly":false,"readonlyOnce":false,"pauseplay":false,"replay":false,"search":false,"closed_captions":false,"settings":false,"fullScreenToggle":false,"playbackSpeedControl":false},"bottomBarOptions":{"bottomBarEnabled":false},"buttonoptions":{"next":"icontext","previous":"icontext","submit":"icontext"},"ccOptions":{"font":"Lato22AB4CAF","size":100,"placement":100,"backgroundColor":"#000000FF","color":"#FFFFFFFF"}},"controlLayouts":{"npnxnanbsnfns00000000001":{"volume":false,"seekbar":false,"replay":false,"pauseplay":false,"logo":false,"previous":false,"next":false,"swipeleft":false,"swiperight":false,"fullScreenToggle":false,"playbackSpeedControl":false,"submit":true,"finish":false,"submitall":false,"resources":false,"glossary":false,"transcript":false,"outline":{"enabled":false,"search":false},"close_btn":true},"pxabnsnfns00000000001":{"volume":false,"seekbar":false,"replay":false,"pauseplay":false,"logo":false,"previous":true,"next":true,"swipeleft":true,"swiperight":true,"fullScreenToggle":false,"playbackSpeedControl":false,"submit":false,"finish":false,"submitall":false,"resources":false,"glossary":false,"transcript":false,"outline":{"enabled":false,"search":false},"close_btn":true},"npxnabnsnfns00000000001":{"volume":false,"seekbar":false,"replay":false,"pauseplay":false,"logo":false,"previous":false,"next":true,"swipeleft":false,"swiperight":true,"fullScreenToggle":false,"playbackSpeedControl":false,"submit":false,"finish":false,"submitall":false,"resources":false,"glossary":false,"transcript":false,"outline":{"enabled":false,"search":false},"close_btn":true},"npnxnanbnsnfns00000000001":{"volume":false,"seekbar":false,"replay":false,"pauseplay":false,"logo":false,"previous":false,"next":false,"swipeleft":false,"swiperight":false,"fullScreenToggle":false,"playbackSpeedControl":false,"submit":false,"finish":false,"submitall":false,"resources":false,"glossary":false,"transcript":false,"outline":{"enabled":false,"search":false},"close_btn":true},"pxabnsnfns00000000000":{"volume":false,"seekbar":false,"replay":false,"pauseplay":false,"logo":false,"previous":true,"next":true,"swipeleft":true,"swiperight":true,"fullScreenToggle":false,"playbackSpeedControl":false,"submit":false,"finish":false,"submitall":false,"resources":false,"glossary":false,"transcript":false,"outline":{"enabled":false,"search":false},"close_btn":false}},"stringTables":{"npnxnanbnsnfns00000000001":{"kind":"string_table","string":{"acc_cc_hide":"Hide captions (Ctrl+Alt+C)","acc_cc_show":"Show captions (Ctrl+Alt+C)","acc_enter_fullscreen":"Enter full-screen (Ctrl+Alt+F)","acc_exit_fullscreen":"Exit full-screen (Ctrl+Alt+F)","acc_locked":"locked","acc_modern_video_captions":"video captions","acc_modern_video_fullscreen":"full-screen video","acc_modern_video_mute":"mute video","acc_modern_video_pause":"pause video","acc_modern_video_pip":"picture-in-picture","acc_modern_video_play":"play video","acc_modern_video_playback_speed":"playback speed","acc_modern_video_settings":"video settings","acc_modern_video_transcript":"Open","acc_modern_video_volume":"video volume","acc_mute":"Mute (Ctrl+Alt+M)","acc_next":"Next (Ctrl+Alt+Period)","acc_next_visual":"Next (Ctrl+Alt+.)","acc_pause":"Pause (Ctrl+Alt+P)","acc_play":"Play (Ctrl+Alt+P)","acc_playback_speed":"Playback speed","acc_previous":"Previous (Ctrl+Alt+Comma)","acc_previous_visual":"Previous (Ctrl+Alt+,)","acc_replay":"Replay (Ctrl+Alt+R)","acc_search_input":"search","acc_settings":"Settings","acc_skipnavigation":"Back to top","acc_slide_progress":"slide progress","acc_submit":"Submit (Ctrl+Alt+S)","acc_three_image_count_of_total_item_visited":"%count% of %total% item visited","acc_three_image_count_of_total_items_visited":"%count% of %total% items visited","acc_three_image_step_count_of_total":"step %count% of %total%","acc_unmute":"Unmute (Ctrl+Alt+M)","acc_video_transcript_list":"Transcript","acc_visited":"visited","acc_window_close":"Close","acc_window_move":"Move window","acc_window_options":"Options","acc_window_resize":"Resize window","accessible_text":"Accessible text","acctext_shortcut":"Toggle accessible text","action":"Action","alt_key":"Alt","background_audio":"Background audio","background_audio_shortcut":"Toggle background audio","clear":"Clear and return to menu","close":"Close","closed_captions":"Captions","closedcaptions_shortcut":"Toggle captions","continueresponsive":"Continue","ctrl_key":"Ctrl","desktop_start":"Start Course","disabled_orientation":"Please rotate your device","enable_keyboardshortcuts":"Enable keyboard shortcuts","filter":"Filter","fullscreen_shortcut":"Toggle full-screen","glossary":"Glossary","keyboardshortcuts":"Keyboard Shortcuts","keyboardshortcuts_lower":"Keyboard shortcuts","mobile_start":"Start Course","modern_video_captions_label":"Captions","modern_video_captions_off":"Off","modern_video_captions_on":"On","modern_video_normal_speed":"Normal","modern_video_playback_settings":"Video Playback Settings","modern_video_playback_speed_title":"Playback Speed","modern_video_settings_close":"close video settings","mute_shortcut":"Mute / unmute","next":"NEXT","next_shortcut":"Next","outline":"Menu","playback_speed_normal":"Normal","playback_speed_title":"Playback Speed","playpause_shortcut":"Play / pause","prev":"PREV","previous_shortcut":"Previous","progress_hour":"hour","progress_hours":"hours","progress_minute":"minute","progress_minutes":"minutes","progress_second":"second","progress_seconds":"seconds","replay_shortcut":"Replay","resources":"Resources","restart":"Restart","resume":"Resume","search":"Search...","search_in":"Search in:","search_results":"Search Results","search_toggle":"Search","shift_key":"Shift","shortcut":"Shortcut","shortcuthelp":"List keyboard shortcuts","sidebar_toggle":"Sidebar Toggle","slide_text_chk":"Slide Text","streaming_video_local_playback_learn_more":"Learn More","streaming_video_local_playback_republish":"To watch this video, use the preview feature in Storyline 360, upload your published output to a server, publish to Review 360, or switch to static video quality.","streaming_video_local_playback_title":"Streaming video is unavailable for local playback.","submit":"SUBMIT","submit_shortcut":"Submit","terms":"Terms","three_image_audio":"audio","three_image_camera_down":"camera moved down","three_image_camera_left":"camera moved left","three_image_camera_right":"camera moved right","three_image_camera_up":"camera moved up","three_image_count_of_total":"%count% of %total%","three_image_count_of_total_visited":"%count% of %total% visited","three_image_hotspot":"hotspot","three_image_instructions":"Use the w, a, s, and d keys to move around the 360 degree image. Press the tab key to jump to interactive markers and hotspots.","three_image_interaction":"360 degree image interaction","three_image_interaction_free":"free exploration mode","three_image_interaction_guided":"guided tour mode","three_image_interaction_next":"next","three_image_interaction_prev":"previous","three_image_label":"label","three_image_marker":"marker","three_image_pause_audio":"pause audio","three_image_pause_video":"pause video","three_image_play_audio":"play audio","three_image_play_video":"play video","three_image_progress_audio":"progress","three_image_progress_video":"progress","three_image_tooltip":"tooltip","three_image_total_item":"%total% item","three_image_total_items":"%total% items","three_image_video":"video","three_image_video_volume":"video volume","togglezoom":"Toggle zoom to fit","transcript":"Notes","transcript_auto_scroll":"Autoscroll","transcript_chk":"Notes","transcript_show_timestamp":"Show timestamps","video_transcript_resume_autoscroll":"Resume autoscroll","video_transcript_select_track":"Select track","video_transcript_title":"Transcripts","zoom_to_fit":"Zoom to fit","continue":"Continue"}}},"fonts":[{"name":"Lato22AB4CAF","files":[{"bold":true,"italic":false,"fileData":"data:application/font-woff;base64,d09GRgABAAAAAEdQABIAAAAAxXQAAAAAAAAAAAAAAAAAAAAAAAAAAAAAAABEU0lHAABHSAAAAAgAAAAIAAAAAUdQT1MAADgMAAAOeQAAUgqqrP3nR1NVQgAARogAAAC/AAABDlYuVAVPUy8yAAACEAAAAFsAAABg2uetkGNtYXAAAAN0AAAA+wAAA0gS0AzrY3Z0IAAACEwAAAArAAAALgfIGaBmcGdtAAAEcAAAA5AAAAblclpyQGdhc3AAADgAAAAADAAAAAwADQAYZ2x5ZgAACHgAACTzAABH/A9CAGxoZWFkAAABlAAAADYAAAA2/N3yR2hoZWEAAAHMAAAAIQAAACQP9gfUaG10eAAAAmwAAAEGAAAEPBdOFJdrZXJuAAAuEAAAA1QAAAb2JqUf9mxvY2EAAC1sAAAAogAAAizIKttYbWF4cAAAAfAAAAAgAAAAIAH2B3NuYW1lAAAxZAAABoUAABAUPIRVK3Bvc3QAADfsAAAAEwAAACD/iwCgcHJlcAAACAAAAABLAAAAS6YHlRcAAQAAAAEaoOdsaShfDzz1ABkH0AAAAADKk15wAAAAAMrfLoD/T/6XCO4HUgABAAkAAgAAAAAAAHjaY2BkYGDf9i+MgYFT+7//f0+OdwxAEWTAyAkAkR4F3gAAAAABAAABFQBfAAQAAAAAAAIAIgAtADkAAACBBuUAAAAAeNpjYGZRYdrDwMrAwFrBKsLAwCgBoZl3MSxg/MLBzMTPwcTExMLMxLyAgWF9AEOCNwMUlFQG+DAoMDD8ZmLz+lfFOIF9G+MqIHcySI6FiXUZkFJgYAIAni4O8wB42u2SvUrDYBSGnyYniag4uKSLxUEQKhXq5BIzVAtKqQiC4KLgpoMUsjhaA3VwCp3s3M6im+DiJXgJTt6Ck75NXVt0cOsLD+fnPRw4H5/VKfOjQnsU3QY3/EGFV3aH0W7ZEH1xKI5FKBriSJyKpmg7i7TG7fLu8L2QzIvYyndekdmZ6sGodhKe8rmEns2SBdvyPsj8mJq908u9krwqKzag6D1wrZ02U2Hea4qlr89Jt1jIgSV03GdixcgqxM6L7phj2VqkTokkn9uno7zrd0mHfRHZBWn+flVS95yy67Oq/qWtseCvE9gmReUB/yjnnh2xN8Y7YaqpfiF71J9/I5w08w2axjHhAAB42t2SO09CQRCFv73CxcbC4ANfiSFg1BgeGl9oQ5DHRYKIEUVtLI2NsfPfWFprRctfobWxsLJYDjdaSMTQ6tlM5szO2czkZIER/HCeMPQwr0rMGcU1r/7N22fnJzgMg96M4IDeuCLMBJNMMU2EGWaZ0xYL31Qx4iwpL7PCqvKaIkGSFGnW2VC1yRbb7LBLhj32+6YckKdAkRIeZQ6p6K7KETWOqXOi6pQGZ5zT5IJLrvgnMK4JDSEL8Oi7vCgWEBsTi8rhDDm55smnJjfc8cALrQ/HWv/VlypFVv568rXONbfc8yyVkcrYd9sZcNq27QZ/+Vt/aL8u7gBohQB42pVU23LbRgzl6mZJTnOxJTkx3QbsRm5qLln3EkcPmkxGtKRJnuROO0OmL0tf8h195teAdj8gn9aDFSmlrfsQj0gD2LPAHuAs2TN0zWQ/avZW6U0WsUKA+NOKW8cfuDX/Iw104Bcp8WqVBvw284knYk2yjLg3z6/5pbi9OfGpGKeC+LRK6SMVRU7cX6UWEZK1vlhnYp1Z32ZZ5rMXZllVG8Ubhnf0jDt4PHkS7iQXKe8k4a2nvMTOeHRzBFzTYI1QsjG/YjW/tOcRt+qYF+qy0xpbmhc6FzKutufL+Zh8cKgrcnOs83PsbRtWlsAneS8rMPQs4754v8Lrw4u4IwW4MZ5VZyl7sMs+XqxGmpAM+YFojWdFQajN7ZNAs8pr26/243F+hnpLVFla/vNyy6X0vH19ziph782tUgqlIt4xHlnkutvdVd6ssGWnEUbcNQjuWkpQxkpu/C5STVO4mvdujvwgwMl7hrshd08i7huiJW1r6Xyiqfg9/XfQl227xgMz7p+wGp5G/MDQK+SN+CvEm2ssml1vE9Mb/eXJ3/kbPSkfqCEqPjQ0RfZNcvQgn0T8yMQH04gf37MK5ldAPDFlwxuNKaalE0Nj/K4olnqp80tWenb7WKnhAAX2MJYRmo6fW2UV3hSxJpoWyLK/XaXYrRO3kU2FxFYm/fYivWtSi/y75nHrMJvNMMlugpE5sF5YbicYjxVdrRXdTOy15laSX2PezST3YVvREmA56uLm6AVaqJFnITPpJi4XUqxTaadROFZ61hYxyF7sQ3YIF9mbeEO1vg6ybUaMZCB0CJH2cUVHT8Fy6MLc1TOsLfRS8kuXR459U2Sx7o33WxrTFDd6rZW6Idvmdcbw3jmFqvmVvqwUUfVTiywOqmJJ3VArHxAQqHv+1GiKhfkCl2eaxWVPDSDWZ5vw6vPw4T/R92J8lByudYDLh7nvx/wQsz/6n/jXpvTUYJ8fwf7G8BP804b3wnvPdWx4PyxwdhEGOP4Xg1HF3AP0xUZNdfshJFw3iqH3dbbAlF18Ab5cdcsvE5ocUS7vVOOyfjb0IKsOQkb0wM9hfivca7pjoRvoim917g3D58Jwjh7QAl+tmtR3hgebBC/F4aewvnfWM1gnrjFwDuGEhocbtBHHoSNnCTp2lkB/MDzaQE/FcdAfnSXQn5wl0J8NH2ygv4jjoK+cJdAzZwn0tcFrYvj1+sv1NxuE5h65CAAIAGMgsAEjRCCwAyNwsBRFICCwKGBmIIpVWLACJWGwAUVjI2KwAiNEswkKAwIrswsQAwIrsxEWAwIrWbIEKAZFUkSzCxAEAisAeNpjYICD/wx7gRhE7mNdxsDAeoaFiYHh30bWbf8/ANlC/z/+mwEA/eMPfgB42sV8CXhc1ZXmvW+rKlWp9n3fVYtUkkoq7UvZsmRLtmzLi2zJ+4YXvOBlbGNsY2MbOzEYSEhnI3EgiYEkEDtMCIRAx8FhJtAh6aSnIZOQpJPpTJIOaZYZmAbrec69772qV5JsIN983/iz9KrePee+u5zlP+fcJ8ShDEKcn7+AYqgVdaJeJBadvT3dXZ0d7W3N+UwqGg74LGaOqdJk515cs3B5sQ9hBuEgYhnMsDiPMMdgrgEhxLCIwSiJOMRrOZ580ukEhOJIEPQhpNVqyGeNxqAJ63xzL26CrmZM35WAdEjQIehguk5LHZk0Ya2vOPQ39aHRaBHMWOmLXCK6sbGLbVlbD27KBxmH3ciZcKwm2cMVmpOxqJGJRWtszT2M3AhfcwyOWCKt8PPv7fdtGLhlftqfyedivPNRi+BKN9WFGnLxxrjPFDUvdMTzAX9jwuFINPoD+bhDfJR966pxBrv16qe523K9yf51na0LOjOJuHPtnkQhm0g3xWK1RrMxMFHjzxO2vD/QGHc44o3cx98b7+cDiEEn2HuYF2HfqpADbSpa9XqE9A69w2KCO1UCJyj75bMbdJhDGAdhERD8j/Msx2KsR2HWV6wptdK7lCAmEcDHOEN+YxThyNJgi8aIY9FkPbZEyh/xuEuTyMQzgpOZrXziL4i/faC2vr72ARwuf4KtgL4Gr72FD+IQsqHjRcFsFDiGjFQHIzWSdngo/LLiMANCYqm865Duuqel3TQNbdFFv2PYaqWBXCLs2Bjd7NZJGzroSreFQ20ptzvVFgq3pV1nSl9aUy5XqhXWPX/tDW6UfxLGX4MOFKviUa+bzIJT1tuLGEYegyWEWJYsIzzdisKcPEo33AJZpTJZanfQ7YiomxBiycgVElbaCLoTdoYsfw4zhWYrFVhs1TTnGCKnDnsQ5tTDcKMj9zy/e/flcwsXnru8e/fz94xcyw1vbClsmFdXN29DoWXjcI75+bPin54cG3sSu559DjvJJ/HPz33h5UONjYde/oJ8JXv2VbARdfwjMIlPFg1Wi9lkrNZpMOKVOccMoHUMaCHoIow9D0ugDxFp4hATRxxn4MK8PPmwQgq/m8l2NKvoTISumJmOhONgkWJlWnKJCHQ1EhFLc6sij7jJEnFEcDVOsD+t9lXbI9r5+OmXMHf1t0+zcxtbHtdrLfqb8YH3LU9Dz0ugt2bYywb0ZNGMUSYVj9pt5mrUgBtK+lNXizlWD+NhggjUguXAyEhbAqYEwRZjmDTsD8MYmLAgzzI7lYlQsxzZ0mSZxcSQCTd/ADUVqFiJi1zkqWNZeDUYpCCSdwZwpNDc0op72AIVB4EuSz18Z8Y3Xtg/s37Btg7xuw0rM3hvqv5q2OHC32ld1hkKtg03jO116WujJusdptHjD/NPdm7/zKqFZw7v6xKfMJrqEvcv8rS48FNtN23c3N68oMU3Pi8ZYV1bvrC1QORjHHRiJqzjTOI9MOrqaGnO1dVmYxGfx2ZBM/FMXcl79GCNUIU53oVZhg0ijcALGh4EhmM5hs0jHnEMz5FZCwJZY620xixbVnat4j1u3BXhFDRIIH2Vey11BPZBA97jb+oDY1kxpb7IJaKt3I8gVmxKTWtLU97pCrJEKemuFMjuJCs2Z/fGB/d0hzqXttxxbOGZJzbueOjgkuAOf8Cb1luzXSNtvat7Q86BEztXHJztv2Xd8n0uQyZqVnaqfdOZBf1b57dY04/cvv3C7o78+nOr6gxOR2xWIZKeOZJuXtoVvYjD7QsbNm9dNVjeNrBlYB65jfzDyIyc6FzR6HSYTXqdViPANEvyH7SD8oF7wGTeDBFC8KQceHQq8IpNk6mIXjZXkFIZ50CpVQREhAs8NcXE2xCvg5k4dTlYUWrc5LAL4HJiloik1iyR6wj7+JNez4lXJ77oSfIe5rE/v8rxYi9+ioncYw+I5/G6kOsI+0lxcXgoNfEpyd/MA9k0gp/Mot8WzdlMTSIU8LqtZi1xPMocO9M8w+MUZnknhq0HNMFz4AQBTSCexRQygCCUsAwH9omqr5UBIZIWoP16XQAbJqKcVHVW6sBBTEZx5kfiZRiOSJ/SB7lENLJbEGIRtkXt0aj0SQ6BypymxhZhX+ubL+5pXj+y57H9XSP3/nDfrEM3r4jPc6c8TbPGi7O29Mc+dmrrts8dBHjRXZgp/sw+6+CDq/Y+d3rIX98d3RoNJ8O1C3YU959K1jLPISpHy2CNB2GNA6gRnSeWNFcbj7oceh0K4EBJkuI+gjSIJIGVQ1SViJ+gesTIyq24CZkW+maa1QwlWgehLdZdj0ylooykoswkk0lWR7KVuBNjI9b0YGxXVkpypcwXF31+/5yhO5/ds++pO/oXL8Nj1v66X4mLjR5DZp34m8iMtb2dG2ankgPrOzvX9ifY0y07Htq+6dLJeUOnntlz0yv78E/c0Ym3LUGzwy32dm0YqEnNWdfes6E/npq9jsrmWhjxHFg3C9pWNMAdC7IYDTpNCUvYZZsPiIAsFEIGghKkFbKyRMUQcQ1EOk2I4J0g6bVAAAThi7FYwSLkooAHUCwNTDiLcUsrKFc35uY4qiZes/QUnmAaYtmJea4of+Hmhk77+5+JNXIjsxqjrofJPrNoPuxzB9j5EKpHfehK0dvYEAlj1Nne0NfYl64J10fqAX+GcKhk73NuLQP+LKiFfWIZjvozni/hIw0MkJh5sLAEISnus1bmImLPUbFX8at5ADWBFLR8ADkioCSm4iNXWRx4WQxyuFACg4JsvmsUrREIqLKpJIN8Z2bd8vTJwaOntm3tO/jwxo0PH+zbtvXU0cGTT9/SvbI3fHLfvpPh3pXdXYvyDm/zwtbWhQWPI7/I3LXzgbXHLmVrH9qz6NzWzs6t5xbteag2e+nY2gd2dl2O9YzmDxw6dCA/2hNjHkj2jmTTQ+3RaPtQOjvSm5R07Q6QmYV0DxrRFyRdS8Y9LtA1WPeyrgVkcwurwXCowvVZZNut6FpUpgWzzWG6QyouxX7XyUSgaQU1JUKyNZIREVdeWkyXtoywZaHrwa1GjEsL6SQax1jn3rt71pw7nty569KRPle2KyF+29KX/T2+bAka8wexKT5zRUvbeG/0yN6uVcUIM6N56+e3rPvasaGBoxdh+XdtLYgpd4RpdKTs4Qi+1LmqGE0Ax623J2eOw5B3Q8zxJfaPFLP/dhJm11HMzrKyRTaGKiILTo5CrkPhkCjcH9hH8gP7kCIDBrSMYSWVLrfTyEDVNF1Mw41dJ6ixTPq+e3KQ80FBD/OnyVEQkUPwTfzHwHZVA3Y4UzRASGDQ6wSeKUcFARvAWuryiegghoigPkSiUEM5GFKIIORsLlMSIhMhKqZU7TQaLQAFaDeVOUxCAUwusshFIAaoYSMsFbQIwIUcrgHTzn/sp7G6qu0Tj27X1kf/kWnDNvFe/OOLhoDR6KuOeXGN+AtXkr9w9TD+l/CypqblEVjqT4Bk/wDmZ0NhlEZPF512O0LpmljEHraHXA64DxZYq8y11oCpBeI0uGzm5NCOYiVMLQ/GBlyychmZBxaSQ5JvL3OXOUzU0zXdkBiTkDFWZqLmXloSiIcU/eOoCED0rliyRFO+BQxcFn8Cv33uR8e7gr3r+nBm4M4rR8V/w5a5m7p9weLG2eIbr3zs3LEzf+AvtGw8N9a0amSmq+/aygd2F5lD4vJ418K6+rkF/3c37ti9lnifnmtv8AawT3Xox0UrRjWJgM/ttJg0PKrDdSXE1QzbCsKMeYZsLfHbeQHTqTWU0REYqpKvsOIS1MrfgJeBrwxX4WUcZMWLnR+OCRP3ESsxk4sCrvIhLHCxaDxJgu6WOAH1FMBXht2tPZjb5zRvWy5e+88PiteeXLf9CrZ89cE3R8e1HqerYWj3spu+flt///4vrWwdm9sXqXLipZa9O/btvILND34Zm67s2Lz0iMEaz8Rnn3x2/6Hn7ug3eNNBnV7CskQmwTcjPfpS0UokC+mrCF7nYfy4tLYJOYkgZb94RCSC5ynQ4giGrYjHY9AGXcMPRZkKX4kUQnLQwtrrUHGwjhRmSdTkEuFllBEhgTj94aITt+P/EDXM8au38Bf+Wdz1E3HzKzCNijnp0NmiGe7oUGlG5RikYkbkWTymMQjLGtiSKfHzxC6Qn0lTMbE01QWIgC1U0DDEzkwKrCcNnw6eCUz8XnyTDH3JKxNPkJFLct5Ncwf/WoTYJpWMhHwei6lKJ3Akf1CyDJ0BEBvQUqzHLAJszwsMWMk8KoM3gcRbZK0JHqJJnzgM2sqWY4vrdMEhWCcanJY6U3XgYInc930kXprYiJU7IRdZ/hP5llZLjMDFiMXIqvWAc2mEWLQmxyp6wGZWnO7+tjeI/6X1wOnPjX1RfOcHO7Y9j52PXcLs+HxX0u0J941smnnzY4dmDhx9/IVIAGsCjs9MfCfVmbTJimC+sn3rkkMJsy3pt86583v7jjx/52xJXp6AX5dhC1g0UhSIP2WUlTbARioouZwRpEFmvISQXUhOcpYayIVkBGGOabCN+LL4FjZKe/x5UJ/NEB8H0Y+KxmDA7/O6bRadhlFFx9WwrNQsswzN1oDFgEFwuCI6Dk9HRYwcoTNJdMPEI0h0xOpIKZ/pGMg1Ah6hQe6UxwxP5zOZB1WyCGNyYJ1XBT1B7CJ5sxqcA48J0h7Bj/Qm81Z8j6c180fR48q4IwUPfuevDfVmcbM9n1sqvo2r2TkOF/6PsGfiYX/SYKiNTqzweRmn1zVxkn9Y0Wn2d7CEPNpY1FJVRqyyYjYkxzKS8yYOUQlpbDSOKzeZKPLxy3elbEGplVzkiCZBNRWfZ/quXsTVv/41PJmOQfgWfEoTdBKPRsIeJ2AUfQmd+FmpcCCJfx5UEJGcJR1QKasxlQbTcIyOjaCTKQQUo8RUlOSqGBVYbUC/uIftJIkNEnwSoEKWHwIOuENgmguzWywATIIW/A2txeG1vvQ6y4pzTQ3hRLjBJPZz7OsvWb0OqxZfZJaH+2PxgTAbMVm1zHvj7AVvT/jqP/hDIT/bGun1XR3nLzBaq+nqa9J68KOwHm60vmhwu5wOo0Ffpcrhmjhi/sgSUNFVFMjCyfETDUJNpKHoJ/cgmEJkouVWcpUVCdOJQExlabLEVPPDIavbZtUz78IszoYz9gkDy75+N3+B1VmMV9tjfQF213vjdi/7fLjXe/UMjJZBfWBnJ/7/59srXT/ntPKT8u38xLbvi2995Svim5e3bbuMTV/5CjZ+f5v4l979j27b9rUDxeKBr23b9uj+Xubn58U3X9i16wVsOn8em17YdcsPxTfPH3j25MDAyWcPHHj2xMDAiWdh3mB7uC/DChiRT/KMxLvAt2q+0jOyoP+k+kXTSvJCKFaw5BkJrmaxlBop01ObSD0jPK+gpmEYeSkYGtUxLLU50loQK6GEEzVKugTg9iNgGl65758+PnPgrp/d/eKLQzvnxONzdg69iCdElr8w69DXNm395tGBnyX6N3R3rJ4ZQ9IceQ7m6IFRP0QQTTzq98I3sLJ8BaIxyuhaAJM3KYlQiihKiEYmLiUDVGzluCInURHLRKdeogUsIwW0LIXStCqmBLSqqWucJcOprEJSXoSn7//56d7syIF5TQm87a1Yo0X8qSWd2vvIvN2D8fs+9Q2mMPESf6F752dXDt6xbaE70DLxZ78X/8TrvJzsW9m6cz+RvmtvsP8bZL4bvVA0drZnUomY36vTcExp35u6AamGMcMxJOUDQ2TzNCbnGhCFsHFYIMv0mcrG67OSiIXH02QoOz4Uzw0ykxVAWShnJ6VqKw1DcoKULHC62M/qA3Z7ftaKnrbF7f721QePHFzd3nf8uwf777zt5sx8fcjm6Vhw89y9R6HpMDT13npx97FX53HnndZQMuRr6Es1zWpIZtuXHR1f//XbB335gexxoy2dT++4qX1OYzTVNn56w4K/2zewcA6M3Q16BhYIadAuWj/UIBl9liyjg0gNWAfwpCSAneSz4Cax+ayEKIlfAAsZIv6pwJG7LLWSLGmPU2lD5UQcwZeRAne3OCy+Lc7lL7z2fiv3o9cknHMc7F4D1Y3dRSNGdpvRoBGQB3vK42JlrCFZYGmXlXE5qOtpVjU6SGMxVLpPs2GxMgE137JDJfIMY1PSpORjkGFenX/b0jpcvfiBX589++vPL8bVdUtu+0Xz6jsXs+uvfvH4L8+PjZ3/5XH4fH7xnWuIwyZInT9N85tjRa3FbKpmVDhAS10nxnKAbCiPvdzEoGYpAwUjt0y6m5VcjY1IDPGsCqqJcb+I1erxEkvI6Irixbpc9BcTT73NX4j6rp7Lbm7fu5zd40q+N07GZ0BIG6EYYWvRkE6FQ0G/xajKYLjiTi1xB0FG8o1kHw1saZwVzSxqJs1SrOGYpkU9XpuCBGDAZPhO8s0mDR9LOQscM/wuVq99R2fSaG167NfWRxfEcjrsdZo1Ju07moboz8Xet8UrQrUA/8XLMMOI/+r58NxMZm6YXedKkm/F+TVzQuw6TxzAwa9stR5Pre1qXJIvmDs/E+buB/mq8nstpmo9WP+SbBmpfMjbI2OC0rxVjSpkQPxpuUUSLxWJSr50OEJmTVagpSkC34ghJXOmeZvXxSZs8Huq8CBv0OI6ZwwzYg7/RnzbF9GLl7gqXvx7fdh9lfkj85zJMvF6taca/zIxMTxR7bcyGYNDJyJLgM7x2n/AHGMwRztaU9TarQJYpJL8OQwscfFki8oOs6Q9qkbQlpKntE25L+8qcQ1YkURlZ1mH+PbEm6/H0kasc0WN1REX1uhro39l8hMvM3l2X9QrBrLDieRwBv/eSQKxEbD7j3AOlEItuKfozKQb6tMtmZZ4NOj3uOw2vY5BNLMehCF2RTDL5wAJgLUXWFI4ZliOxpUagdFIWEd2BPaQFkvlVCy5SuIKyBoUP0ofZIVoR1NLsT3X6YcHJ8FLGapSj7CU6l6kOuzc63SABFL/mrYjLWmBADZW7kyQC7FKJrAek0BVSkK3lo7xwG2pRIZJuqZgZB12J/vIrliqylkzd+F464ydC2q7z/3lm8sWdy3szAc9cX3dpffG717fJIaTxfaCb/t9yxPDjvBgrBC3xga29HfsXtHFdW3e4AcfbVvwUOfWTywTrUZ/2v8Y78u0RWa0SXn709fe5Fr5l8GeZ/CJotPnRSga9mZ8GYJ3SH6MkbKJJNvcSHBYMMDwnAOCO5YEjtUhDS7hOztJjBG1ggCYWn2SUgx/ZEaHxEgkoaBiZKdlFIjtU9gld6IgiqbJzKDJHC9BSdIPYTVVspLnvk5yeTdg5RFDOBKC7D1JXyzJhXbdiIllaAYPJEcJg5Xn8koULOdFmyyls14SGiHpPBwVNJYgVnDt6Xe7P7d5ydlNrT17v7ypfn6x1aMXAh7cPbyjPrOhg1QkAi3D/MsTT84Y7j/5g6N7r9w7Yos2Bvu9TnbRjE6xuTmdGT0xNn5kPk009F57k/0SZ0W1mCkaM6lw0O0k+QQZ15Gdb6oFoOXFAKVUQAusFqPCdXbiLuWUkZUrKfNHZXVwZUh4fdYyvFMzEkj4oXgoFoyVeMmFQMKpmJDGUE35kEplKRRcqnfYbfF8f9OM9TPCsZmrOzsH8wlX0DQ7vXbzzpY1jxwZnHH0u7fufayfTRvNroCrfvmRBYuOLasLxAKu8YYZNebZZ354dPfluxcO9Ut62A178DrooRul8VDR6fXAiEKetDftonuB3NhN9ZCqkwPzTMDPUNtDC/NstUqO7VRDqF0VGGpYS+r0QYykeGlQK5ijnN9umswMiIRjeMkcV1NW0yTWkjpdl1VDCuWEIyHIaJZ0Rsun3R/ERCJBgWJc6Z78YA4r+kTsbbR+0taBftGcIQRISl5wtMFkDw+MrGpZchdo1L6HNo0eanhXDA9vb8hsaG9bQZRpft2GeEfGNXDqytE9oEytOSb4Xv7bxU78D02ZzFKiSgtidB+JLv0RdCmBcthcdNckMcqkk7maXMBntwKY0aEETugUvWp2kYOhsA+YiCg5WYFZ4i7AjUh1GpLzvI5ifWRelWblK3mBEpgEqYBT6meyanV+OKYb6ZZi1iKSKYP9UGuWC4xcBKwbU7vuy/tn8tVOy8Sd+vsPdS2b0egyObVz0jft2tty81Nn5s+6/TsHtx+y4J96WxZx1p4Dj+3yJxy6L97vj/oNekm9zv749NanP7bw0qFbGpYWExK2dMEGPcH/PQqgS7ROEUAkd+qxW0kMU4rqsyZSp8I8CSrVORx61C9OjvoZQ6RyYeBLJbMaFQst45M8Bj0UyJNgI0nITTyJ75vKlHCT4wsV9OrThEg6TViul9XkcDduksRYKvEYmQAmOcaLY4HYZwsbzo3N7uaZfKS2v8GD9eIEO8fIB32b5i2/a32z7XDAaKsfbp918ep36JmJsPhp9n9xdtSB5qPVeG3Rv3ABRstHF6xeuHru4IzeeNTjtpo5FnXgDj1ZGT9Ms1+HNdomG8NoZmbBjbPBKqxBDKuR81S8wPJSftdIDlYTEdRJIlgqJTg5Cs66obM5kzsDeuDR5qfv9Ib9rZlucDfuT0Ac6SSh7lhLMN+C6/VDSLQakHmUvE6XHKlcxEqjIxcF95FwKuKwCyasHMGrEdQph/JZD/mCm3McxFuKC8IVZz7w/5y5rwHXuAMrq/TdN39ytKO1oX3V/sP7V7X33f7U/v/0jd1ty+cnc+ZIPjp/rHvHp/DmeM/iVRtymSZf5+pZ/RtnBMU3c7PqXCvgn6uun7P7vCtdXt7i7QjPu220Xh+IhwIGtsrTsmpw1rGN3XVz1xfmrA84BtpcjQ1ZS+au1fNuW5Z7/7lg0lHF84KrN+2rj9ociSbmJk9tT2Le2Ni8eE+dR9K5k4gcUHwZOdCLtI7mQA6rudpAcGX5VAgLjtpO0nkSwCufCbGHQFMqT4WoaDH17Aqco5Ry1eL1Sb2WKCmRgtqkEyTqh2OaPa7omNTgCBeSq3CTQBpJmNNDk5aT73bdu27JHcvq3l22rHhLHtDXD9sH2jffMzqxl7l79eaO/IQX+tgHD7nIvwRi40JfIpkdu7VKSypaqsyOB9FEJ3WFENxTfapInPomE5RrSYTkVZJdJm6QFpESKmIaDcfIiQ2aHkoqRLFyJ1jOBEnhY8yCSxIqndfAZ9/Ffm+2IxJuz3g8mfZwpCPr5Zj3RTD72XAbudcG98i1Azo7DfvfAfsfRP9MbW4QkYKVh8yaLWdSSXK0ohJFLGZ1iJoSuWilCEDiuqSqyhUvy0BKJp5ShCJ0Sgm6midwo1EihRsfsXBlIZUr2/SVK1i+ozmP33zNkgz9TrxsiTscYTMe/U0gZRbfNwWDbe/yL199zGjDnXaXeMIRqzalXKLR7sanXEYxA8tGdeh++HUWvrBoV7GKWm9WlTGoJg6lelKBsXzTJN0kq2FCUvmHttGyo4dRBIDBkwuPJQE4C4N8L08HQ/VZSJBYAf216IQ7tag2XROPBf0et82i17G4lAlIkZp2FkPAHKwGUBYQZFBKk1bGkFYDxpWkrXjZgNdOokeSo5VgHRmevcxTOpE3iQfIBKyUCyQ8KfGYaIRWmPIIjlaWr8dGPin7DDoPYUAPSzAk+V3WfWOFFfh0g8ns6+wbzq07EnLPGV3XuPTkeP27o4uTMxr9/2fxSGFVimPq5gXzccfWZU2DOWfzxntXEQuxfoO3caiBfNq8upCbsCi2E9bag/4rtZ0e5HHaLWayyoKyymEexNYtmS+pRIQpQlHsJievblxFR9pvZGPVtNOZQuXsnbpLlubVPozllFcxOHnVLKH+4eXNZQMKyzQSbk7aJ5lQKVbimmFdbCiEvl60OuwYgUUJOUKArm3YVopa/fKKcBQ18KVTp8rptzU3olGdf/OSxlLFW00B1jRe2SgdeeKnnHCdesa3h7HRY07UpzuZjr3PnJwz5+Qze/d+79Tg4Knv7T12223H7jh8mLMOnbly66ErHx8a+viVQ7deOTN09QvfuHDh8W9+9auPwVqcFC/BWjjAm6Tw6aLT40YI4veUJwV3XJKVLedvQMiR38fwnJOmYUphIpWYchxopakRs6Rm3o/A6FAzEpBXmMRIRW+6xI+aWQlwWqd56nX55PqpsXw8JT/52er0Dym9scQ3qrM/JIczZcCShZiUAGJ5pmwq5L7KORybhQY26jROssZiq0zhnPy0O8rbex7crqRxlt3a8Ceav5FDzmHxEj/idK2ZvXzg1PM0hVOoF1dyD07N34CdYK0gA048RO2EEzltFrOR7D3VBbKFEb0AmuigiRFWPnIsWwpMT14RYY8S/6oipNtVPq1NTAUuHdOisRIQswoxw3Isk5lqXSSW0jtI07CorYZyjMokPeVbJNKd7iksN8XgyKxS1ATWfgobl/9gPlUiTtlEKdqSLdV9ySBvar1/5bx8mLVbTM3Z4Z1JjvFHD6/ZGXvaajIuXTRxHHrPXHuDTYGNkmulqWQs4nVPrZUGb1wrtd+gVhr8G2qlwf8HtVJh+lIplepSrZT51yqnxZpu6a8fXJKdPb56fHa2ZctnNxQ2rVoQbNcHXa50y2BbbW/alp29Ys2K2dn8uvvWbHu8g+0wV9s99p58pC7qC6d7l/cMHVnRZIvmfKstVm/Q64jWueM5aMrOXDurd8/SpoF2GHvNtTeY3/FdKIoxOfNGTnbayOuA1QIH96LU/pkIWtBhzIZhrlQemGYCeuWUkxTSg7mmWRNrOWXWNIkHEYAo8PkKXlTBWtql67CSZccCi5XTuBKjA9Fd+jA8CMmnQWVeclVSLHw0WZDOw0mYlB4XlE6zS9kWjP/bqXu32ANfbeYCzmPYKL7VkHKFXFad3qgdarnL/OlTTLfXu96H3Xan+OzFiX9qaNEb9Hr9wbocsTW7QK5f5xjAIi8qmMRuNVTptDxbxiQwJngQOP4g+H85fFEqcmpMMpUO2glx+bChgkmSk2hl2TapqB0U49WVCek71sQbEzFWztNUnCHkFZhLVqillR4LKiUMLfgmCkTeJeAkPGt4rGnJ8eV1HDOxb/Xm9jzzh/fFukXhQsLRvuWeUeYueBBEc1wA1sZK6spWM1dxvqwKK1U946SqXrlJXdOzTLorV/QiMayq1NItZu78rbjlx76E5gWLS6dzWV/SxD3Pc4zXPvGrhpW53MoGJm73kr3TgN+rAc+dQ2eLhlxtNBwKVNaVa1yqurJxSl1Z3ayuK8+9+CNSnJymOQsT8Sj36Tuz9KyB1CajItvk+Uz6CmanRj4wzwpZrLniT/KfNJg0eo/xa0LcvcMXFx6pdlRpLNWf4ZOeZ8Rn/kvY+LTOxAtG3TPG1LPSQtSNZrOjdUzS7oVvP82OpLOjObIs74u1zEigMxDsDE5cqpXPXYRhD/3kVJffazUbDar6s8thEsBIykVm4+QKtKeiubIGHVO33bgKTRdEmb6OhpOgXNLbAwfEb/7V5616hTfpHzN4bb8XH8dr/+qL6P+7zvx9fdj9GmPBb5os4qOWqAUbbVbRO/E//Fa8Ke4WX7EEiAwAXgzBMJxoe1HrtJP3DamMErRmN/JMhZCaJSElM3fKbfLbHZSEymm4zESbpEgSS5Fk+agaGbxtiujiN/Sx+FPfF9e9Ggxrf6k3C1qb/mVtwvWC+AevD3+efdJvnfiLt80faPEzNhBijPrZk8x6YTeqQ8fIW0apZDRM342uw3XU/rQSiJG94YvLZTgjveac/Vtec1bBeZN8XkJ6y7kXV7xHm6yHVry6Y0Vv2JNuCRzzt7iO+0MTv682/6Mz5bfUxCKpar3Hxes1Gyz3C7ujHQty6Vk9HcE7tLqgZ2u7JWl+2dnY2OiK10VCVivGpr07aRw+xB5mNsI6dKNvkXebWwuN9elUTTIc9LgsJtSNu0vvus1oxxpBC+jV8RFeJqYvKhKjapdeSP5b+rjOC8mllRMmv45M30ZukV5GLuU7S28j4y3ty3vCze1dPbmh1Q0to31527DTmjAKZnfYUddgjLRnMq2h6pqaWFqvc9v1phXa+oFxYXekpT/Ru8xtH+zsGev0O+qH20Jav95tM+RjvrhTt6/aFXUkshGv3caa2pe2+aScyxqQs4XCVlCBrUWDmb5GRE4BUFu5iODpKpZ6FNWfA1BXCOhfDMhOpbn+nwygltDSSs6sg8y0Avx0RB48yw+brSY33/qnT+0VR9h38JamboNBO/cHE3fvKdU0OB//MxRG/160w50wCofokXAHPZlVOu9fZzETQYYtVJc1aPWvXNbQCEwlVlcxEQryXgpSa1C1xCJj9a9MYiFtPFeYnpPqXmEqdUVBhA6OrhVJ1sEvXp2QUVdEnKqSCHk7WyqK9Bz9/onM8rCWyUXXnRiJMYffFU/IZZHI6gf39+mqjrl00b5NfZ6rGnaQlkbkNW3jr6AQjtEcVwjRJXXbAVWayKpS3UrBbNOYlL2CqJykqibVCYSkP8NAslxMKWFFt0FmoG8RlcLZ6zApQFJmIo0CS95wS1awMoyUsGKoOyZPOkwO7U9lYggNQ8PeMj+V1GZlWPRQfIyekaPBbgV76TlMKdydug/0DDkprgoB3OSISfvQtO2hXSu+PHL2ncKm2C373/43eQ+yi/5ub7/hvTm8gRGO7M3S2tT/Bab12M4AeNpjYGC4A4OMFjjgDMYZTEJMdcxKzP9YCliVWPexibHdYC/ikEGBPZwanNc4r3E5cM3hjgDCPu4+Hi2eHJ4vvAG8Z/jsgPAUfwP/GQE9gTqBP4J5gsdQodAW4W0iFaIxYlpiG8SfSORIPJF4ItkmeUaqSZpPeorMNJlpsglyYnJn5KPkVynYKKxR5CERTlByQIJTRiEmVLZT/ocbAgDEUquKAAB42h3Uv6scVRTA8fuKBAub/QNetzzMGl9wYrLZnSkM7Nud9zbI7izvx+xOYaGl2OxqYEmnhdZWopAmfQhCSKFYRAjoCyKYgAgBTW1hY5fjd77Nh8udM2fOuXNmUko7KV38N+3s7F1M6bX0Ml1InXgTu3ET9+IZ9jTTQbqMQy1SF0fxA47jLk601Ao76QLZOuT5BXuaaT9u4UCHcQeLqLGO27iMR9iw5glU0iXDOfY00358hDfI1iXPKQ7jayziCOu4h42u4zpudIuX6PEW7sZj7JLnEvX/iBMtdebVuVbuLFwf6xnuU9Vf2NNMx/E7TrTUw3iCletT6tmntoe4pPJ9KnyYrqQLr14iJ4F7cR97mmk/ZjjgHK7QY41F7OI4/sCJllppHV/g0nsb1+t4Cze6xYxTfYYdasg4gXPsxwMcUG2WcnrJeMr9dDV1Xv2H3fgQR/EUx1y9ynNbS63wGpX/ij3NtE+2a7yj89T3zPuc+fvYnnmf+AfY00xH8TqO4x2caKlHMcWZ9861cn/h+lhPYo1nrmuftXRnFZ9iw84NaniKXboeMKGXsRMF7sa32GWKBlT1BHua6Sg+x7FOtNRDuh5Q2yc4M8NcK68uXB/rSXyFp/EbnrlTx0+4iu+xcb1Ob+NGtzi0wiEV3sFufIkj7h1SyXOcaKlHfGtDntuuT+JnXHvvRreYO6u5s5o7q7mzmjurubOaO6u5s5o7q7mzmjurubNatP8G7DCHBed2p/0L8MUVzm3h3BbObUG1H+OYN1LwlNZSj5jnghNr751r5f7C9bGexAbPXNfxDS7pseDEbmPjzpp3WdBj6xZHTPV3WMefuIx/sHG9dn+jWzwg8i4OeFMHfFPPsY4XuOK7PuCuF6k0pjSmNKY0pjSmNOaQ03gXO/EZrtMHuNEtTq1naj1T65laz9R6ptYztZ73OKXHONFSK5yZYWaGmRlmZpiZYWaGmRnmRs6NnBs5N3Ju5NzIuZGVfVX2VdlXZV+VfVX2tTBmYczCmIUxC2MWxhzT9W0cxd+pdl0zCfdwzNWaXlpLrXBJzKO0stOVna7sdGWnjRkaMzRmaMzQmKExw5qr13HA17FmrluL9AYn3u5v3N+4v3F/6/7W/a3723b/fwy4TDR42tVWvW8cRRR/ju3Ejp0gRRSIIhodBWflvGdHqZwqH7JkyUqiJEo6wtzu3N3odnc2M7PenAsaqJDo+BsoEQ0SVQr+DkSRiooKUVHw3pvZ+4gTRJBAItbdvZ15H7/f772ZDQBcXSlhBcK/L/ET7BVYw6dgn4O11c+jvQofrw6jvQabq59Fex26q19F+zyufx/tC7C3+jLaG/DB2ma0N+E9eBXti+d+mtXaQp+Por0N19e+i/Yl+HH112hfhg/XvkYkK5gNVt5fexXtFdhY/z3a52Bj65dor8K9rW+jvQZXtn6O9jo82Poj2ufhyvZxtC/Ap9ufRHsD9rZ/i/YmXD3/TbQvrv8wq7UFe5e60d6G7PLtaF9a+WL7ZbQvw43LF++Yamr1aOxFN90R1/f293bxa18MpsJPH5hclpk4rifSnYq7p1plpzoVjfZj8VA5ZU9UJg5N6cU9WSjROZbedBJxrFNVOtyqy0xZ4cdKPDo6FvcrVQbv6NATT5R12pRiP9lPKFhoJ6RwEjetHiKCSg1lqsRQFjqfikw5PSoxsS5D1roosAChJsBPpXWy2R1Iqh197Rn03QBTFArLiE7I0aGUSFe78U4ijrzwVisnEFEqrRrWOVYfSFQDwTiDXCvjVem1pI3UlMNcp16XI1FZbaz2GHwgtBdubOo8E06pQjyvtUeRvMW6FWYtfUc0Y9SkdoHSwGSounrhxaD2ouHITLsql9NQFDOPdClzRCe1d8vRubQjpOv0qXKJeIzypLl0TqfoX1lTGetRatcTWNvrtEZ/xH6inR7kqlW0riplU0m9GekTxWu58l7ZobGFC43Q0oqxtIUpp4LmQ+VqRMok4pbnCEfT4HWBWQimy5WazLuaGzMRhZygvupEZ6gDB2GjyZA4HjQJjXRL/aYm9zBAEVBTj8Ykb2YwSWm8GJo8Nw2iwW7U1nJO/M6CEE4VetcaGkcaDC917oQZLrBzgS5XlmKoVE7NRJcGefpxD6XWeZDDeWtwD3/q1NdWkbhEA3l6OUB1fFCFyJralcq5pD1KYRbbUTwI9W6bPDsgfvsLx2Hvxk3xVDmEVl4LcykMnh9napsqCtulsPmZwYnIVCHthHm95eQm/+S0d8feVwf9ftM0yKNipyQ1RX/n37kIZgVdanXlXeJ0nhg76t8/PN5J3gamPe6uH/A/a/H34Q4YqGAKFjSMYAweBHQhhR38vQ57sI+f3Wjt49oAfQV6TeEBRuYgoYQMV46hhgk+OTjFp7v4rUHhDv2muNLgr8f8Ah7iusOPhRP2EHCImUqufA8zFLgqoIMZJa4ZtBLOT3kU+rkYVXNlyiM4M0U9giP0FHAfOZHvYu7lDD1cecLRDtcN++5jJfq0lQXuOPyW+HHMNODWMIwaUJUh7qRcfcjoNapCGmXMk1QtI2LNVeZYa/QuIoNW61bhp5jLctUG9R+wsiHLcl77N7TvLqkpuGZgQzov4ujMUIbuEv8xzgJ14IhV9MxfcWzQKGWkpEONEYE74Q2zEZRx6Bn6WqHluQse88hZRMo9GHLNlPdKZEj+lvtjeX5C5QNG6TnvGPeobsZPCv8KtJ7jmuY6xJAwB75VxErVOzyV4zgn9UzfwH+AebM46wpecLUBenmOmtfMWKOK2U6XmJp4pigf8RQRB+Fyf1k7Z5Sj2F3q9Snzpi48jtOTspfj3TTmJ60MK2xZK8Oce7wj41rKyOkp6H7C+DVyyznv8ozWGFkxjjROIGUjTie83/pRrGelLPaQ6hfMcX4iNNcU6C95l7BN+WyF+0NxjtFsZojrrThx4zhD7d1APIqIpVXTcbzCc/Cms5pjPcN7Be5N4vwqZp/FeZhXCie6XZHx9mjvhIaVePv5bk9yL1ZQM0VpakZ8B4bpzXAlICn5VAjWLme0TdQmnI0amdgFnMHOlibC8exrvC0sVwq3Y3tjeJ68nKuZeH+d7Z1b6u6cs2RsirvUnsyQpYn9pGy9ONU6ztK8c54xhbjwVLPCNTNpJ7fthoteEqcyzI5fmpW2s4ZPTskRdDpefyst3ouv34oHS/xuc1TGq+277s1vhz24ATf5flaMkXxKuLZ0Xwo+heFNY5gjTXRbbXdW7U3vmXBHZNxLUnay0K93e+cm/9m7vcu5PdY6gD7+NfyXxDfkPFPCt3yBHjv/q/8RnGXoMI5Urfj2STgix1/D93Yfqx1idnpvvqsyr7/dHa4t6v/sjP79PwF885VJAAAAeNpjYGYAg/8dDAsYsAAAMb0CKwAAAQACAA0AB///AA942u2cfWxUZRaHT1HcUEFKF8mqgC4MLCJFKHWAUmSqCLVUtiJYq+xmdoOJWRiZkGEt2DEbaEvbEJs1pZBKpQHKRz8SUqYfVKZcygW6caYzEYcZyQ2YGSkFqiSw6S6J8e4zpbrsP2aXBdOW+8fT936973vO75zz3jsfHYkRkViZIekyZOGijOXyyJo/ON6Vx+VBjouuS/T8v7djZMjqt9e9K4/0/h3N4ej5W39juG4I7RCJzRwrMZmu3n4b5fshSQ/86YHvhiYO/edDZb9YOSxxWCi2Lbb74Y+GvzO8esRfHmkcuTJuTNzRUWPia+O/Ha0+en1M+6+KH1v1WM/jXz0x/YnCJ8Jjp43dONYz7vFx74xrGz92/LLxX4/veTLtyXNPrfl1/IS0CZ0T80xTJ1knVU/6++SPJmtT4qccerp8at4z7057I+GF6dOmvz79u2d3z0ib8e3M0sTkxK9mTZi1ata+WV3PVZszzZ+Yu2cnzy6cfXaOac4Hc0JzE+dunduZnJT8YXLXvBfm7ZzXk5KZEp6fMr/j+eYFDy2YsaDYMtryR8vRFz548Y2FiS8Nf6l6UdriD9JcL29MP7SkM6P2lfRXupYW/PaovCLD9FQZqT8jcXqWjKKNZ3+iflZMtJNpp0IiJMFcmSbJkCImWUC7UG+VRXqlLIY0WAbLYTXX2hhvLdjZ3kDrhE2MuRnyIB8KYAsUQhHXlcI2KIPtsAPKYRfz7WauPbAXqmAf7IcDcJA5q6EGaqEO6sEFDdAITdAMLdDGfCfopzL2SfZPg5ftDtozzHURWzvhMnp0wzW2r8MNuElfQ7U7Uc2EQiHUCaFOCHVCqBNCCQ0lNJTQUEJDCQ0lQigQwrsQ3oXwLoR3IbwL4V0I70JYr2G9hvUa1mtYr2G9hvUa1mtYr2G9hvUa1mtYHcJqDas1rA5htWbE8Y7iOFOGcjQWRvQql4tiHtTyoJYHtTyo5ZHZeobMhWTdKSl6tixgO1vPkTf1I7KSdjXXrKG/jf5rwc7+OvY3sJ1L66Qt4lgpbIMy2A47oBx2MeYxxjkOKvteOMOxi/TrhEuM0QVX4GqvF7l4kYsXudLD/m/wIov4u/EkC0+yyINcciCXHHATf3efB1vxQJN56JWiW2W+7seTrViehbVZWBqNq5u4uomrm7i6iaubuLqJqxsrrejtxjKrfEHfsxCCS/Tr6tU4FwuzsDALraOWRTV2DxKN18tQ6mQYPsXSjoCRegrebEXnFHTOknF6hYyHCcRjot6O7ll42Y6X7ZKgr8LTdjxtp9byqbV8ai2fWsuXl/WwpOt/lkz6vgrLOPYa7XLaFbSv66WSpX8ub7CdrZ+Ut9B0Je3v9CpUaZc12GLDjrVgZ38d+w5UXw/v0WcDx99nO5fjTrY3YddmyIN8KIAtUAhF9C+FbVAG22EHlMNu7NkDe6EK9sF+OAAHoRpqoBbqoB4OM7+LtgEaoQmaoQU+5dxRcEMrHMOn49CGHSc4rzLnSdrT0M55D3g51sG+H00+hwAaBOFLuIhvnXAJP7vgMnG5QnsVutm+xrnrcAN6OHaTeZ4mN88SVS/5eVaGs5aOoB1JboyCeI6bYLZeT262UzlhcvMQlaOQn+1i4XorrKHPOsiFTVy/GfIgHwpgCxTCLvq20Z6h/YIxzkIILtGvCy4z5xXaq9DNdg/tTa5PxspULEzFulRyzi0T9OPkmJf88pJfXkmQOeSXl/yKWmuTOfSei3/JejkWp2NtFrlTRd5Ec8aLxankjJuccZMzXqxPFYdulvWwgWPv0+ZyzMl2EedLYRuUwXbYAeXwMfPshAr4pLfK0oljFXGsIn5e4hX1Np3YuImNG09T8TQVL1PxMpWYuImJm5i48RYf8c6OZXYss2OJHQvs9LbT287Vdq62c7V9gETuOSy0YVUGVmVglY1VQmWVUFklxmOhjZXhRVYDhdVAYTVQWAVUVgGVVUBhFVBZBRRWAZXqV6lmFSttWGnDShtW2rDShpU2rLRRhQpVqFCFClWoUIUKVahQhSpVqFCFClWoUIUKVahQhQpVqFKFKlWoUoUqXtqoOoWqU6g6lapTqTgFDzPwLAOvbBKHVx686sCrDrzy4IkHyzxY5sEyD5Z5sMyDZR4s8zCqhxE6GKGDETzoEsddaCJRmQxTIRGSYJEeQIsAWgRYGdvRIYAGAVbAKjK4ifuBhyxuIovD5EkredJKBofJlVZypZVsDZOtYbI1TLaGydYw2RomW8PoE0CfAPoE0CeAPgH0CaBNAG0CaBNAmwDaBNAmQCY3kclNZHIYTQJoEiCjw+gRICdbyclWcrKVnGwlJ1t5Bhv6/dcSCyNgJHUbpy+VUbQT8HsiuTMZpkIiJMFsPZP8TKVOs8nPceRmKgqcQ4FzKHAO78/h/Tk8L8LzQ3hehOeHZA3j2xh7LdjZX8e+Q0+gfhNQYin1myC5HHOyXcT5UtgGZbAddkA57GLOg4xfDTVQC3VQDy5ogEZogmZogWPYcBxU+p9k/zR42e6gPcN4F5mzEy4xfxdcxv8rtFehm+1rnLsON6CHYwOjkqdj4dsy8vt/yCiIZ9sECcRrIbFdhFWLIQ2WwXLYxPnNkAf5UABboBB202cP7IUq2Af74QAcpG811EAt1EE9uKABGqEJmqEF2hjvBP1Osn26NzvDchkbu+Em5waGvmOoDz/14ac+/NSHn/rwY1U79zIvOe8nz/3ksp9c9pPLfnLZTy77yWU/ueznXuTlXuTlXuTlXuQlP/3kpV/e/nENjvuPddjKOmxl1vredXgy7VRI0KN30npmryeyw4lsEpFNIrJJPKUtYX22sj5biXIS67OVSCexPlt5SnOwRlup1Awq1cFT2ntUawZPaYVYX0+1ZlCtGXhRzzpupUozqM6Mn1zPi7i2FLZBGWyHHVAOu7FtD+yFKtgH++EAHMSmaqiBWqiDejjMvC7aBmiEJmiGFviUc0fBDa1wDNuOQ/R+cIIxVeY8yXWnoZ3zHvByrIN9P/5+DgF8DcKXcJG+nfDDfeMaXIcbd+0eYjyRD8Yn8iV9US2+LapOoqoRVSdRLSaaTxHJYiL4VyJXQeSCRC5I5IJELfreRZBIBYnSZ32R0IiE1heFaURhGhHQiMC0vghoRKCYCBQTgWIiUEwEiolAMREoRuUKVK5A5QpUrkDlClSuQOUKVA6ichCVg6gcROUgKgdROIjCQRQOonAQhYMoHETJYpSsQMUgKgZRLohyn6HcZ6iloZZ2m1rO29RyopaGWhpqaX1qFQ/S5yg7OWAiB9LJARM5YCIHsvHUSg5kkwPpVLaTynb25kL0ucrEsR+erW6t4Leerxbqa1HCihJWlLCSH5lUtZOqdqKIlap2ooqVqnaSL+upaCfq7ESdSqo6B4V23nrewgYb162F3uct9h285loP79FnA8ffZzuX4062N2HPZsiDfCiALVAIP/U8tht798BeqIJ9sB8OwEHGrYYaqIU6qIfDzO+ibYBGaIJmaIFPOXcU3NAKx/DnOLRhxwnGvPUMZyUiViraSUU7+57lrOTlevJyPRGyEiEreWkiL03kZTZ5aSIvTeRlNpGzEjkrkbOSlybyMl3MREvpi46PyPiIjI+o+IiKj4hEiEiEiESIQoQIRFD/G5Q/j+LnUdyH2gpqK6jtQ10FVRWU86GcD+V8KOdDOR/K+VDOhzoR1ImgTgR1IqgTQZ0IykRQJoIyEZSJoEwEZSIocR4lzqOADwUiKBDBcx+eR/D8Gzz/Bs8VPFfwUMFDBQ+VfvjO7/3z7sAv8dSFpy48dWGxRp1+i9UaFruw0oWVLqx0YaELC13MpjEbayrbXXAFrkIPjGG0Skar5JlYY8RKNMlHkyB65PPcqzHDBVYBlRku8AwcnaWSWSoZuZKRLzDyBUauZORKRq5k5EpGrryHI8ezMlpYFS2sihZWxTxWxDxWJwsrkoUVaRUr0ipWolWsRBYq1kLFWqjYPCrWQsVaqNg8qtRyl7UcTQWoVIBKBUTfu4i+b6GS3SrZrZLdKtmtkt0q2R19L0Ilu1WyWyW7VbJbJbtVMlsls6PvN6h32T4jc0aQLTlkSw73xAj3mQj3mQj3mQj3mQj3mQj3mQj3mQj3hQgZk0Om5PTehat+7BnPtgkWMcdiSINlsBw2cXwz5EE+FMAWKISDnK+GGqiFOqgHFzRAIzRBM7RAG31O0p6GDvjBmpscfxBrjmDNEY4e4eiRe5B7/c/r/nfXGRjvKhifit7Jp6L9+/PE/m2dUReDty7iUc2MUmZUMqPKTFSZiSpTUGUmXprx0oyXZrw046UZL814acaTKcxuZpYpjGS+iyP172q4e34aGTv4VvL755Wr4anhqeGp4anxTZt79URrWGlYaVg5uK38/78zMDhGMD4fHeifjw6MeuvPn8EYo90/n10ZI98+spEPxsg/z8j973PQ+8lX43s9d7ai/ffvbNy7bJrAyA5GdjCqA3tKGHnFbf/buIKRTzHqKUZ0YGsJtpYwsgNPc/A0B7tL8DaHmRzYX9L3/4unmPFU3/8tluBPCbM7mN3B7A5md+BfCf6V4F8JljgGzN3CeE1jfOezv37n0/Bs4HlmfIflzq0zPms3fknF+AWO/+XXIYzYGxVjVMzg+c0awzrj6eHnrepH78m7PTEx5b2/CBgjw2VSv3zvJ0Y28so/Vh6O/oeKxMkoiZeJ6DWZLH8an6fLs5IosyRJnpPZKDCXbJlHtsyX58mXhfKSpMnLskSWSqa8KsvkNVkh2fKmvCUr5feymlfxNlkrdl69O3jlvoFX7LnilE2yWfIkXwpkixTJR1Iq26RMtssOKZePZadUyCdkSKXslj2yV6pkn+yXA1ItNVIrdXJYXNIgjdIkzdIix0SR49ImJ0SV0/I38UgHEf9CzkpILkonr6G75DKvnq9Kt1yT63KDV8w3e3/X8ea/APY/4foAAAB42k2OwWrCUBBFz01stEbT2JbiqsuusurKlUgbCgXBjT8QShFLKJUkbtz5m5Yq7Yfo+Aiki3uGO3PfvEFAlxFbvPRlOifKs/KTe1rW53jEt+KZa7xMFwRvWfHOg2OSLxcZj46jovoqGDum9uS8v6H+0avp0yFmWHeH7ieR1H5siSdCXaqrUD31FelKsQa61o3NJ6aOZQJ6CqxO1TbOTIlt3lBSWSLkmQ9WrNnxzQ97Dvzy5255tay45Q5OH3ofwgAAAAABAAAAAA=="},{"bold":false,"italic":false,"fileData":"data:application/font-woff;base64,d09GRgABAAAAAE6UABIAAAAA0tgAAAAAAAAAAAAAAAAAAAAAAAAAAAAAAABEU0lHAABOjAAAAAgAAAAIAAAAAUdQT1MAAEBsAAANXwAAS7S20R0QR1NVQgAATcwAAAC/AAABDlYuVAVPUy8yAAACEAAAAFwAAABg2a6qaWNtYXAAAAOUAAABBgAAA0gShAz6Y3Z0IAAACHgAAAAsAAAALgb3GKNmcGdtAAAEnAAAA5AAAAblclpyQGdhc3AAAEBgAAAADAAAAAwAEgAYZ2x5ZgAACKQAACuGAABYQNAegR1oZWFkAAABlAAAADYAAAA2/JzyI2hoZWEAAAHMAAAAIQAAACQPtgelaG10eAAAAmwAAAElAAAEPDq/G79rZXJuAAA06AAABNkAAApcKQIryWxvY2EAADQsAAAAugAAAiwwtkjkbWF4cAAAAfAAAAAgAAAAIAIGB3JuYW1lAAA5xAAABoUAABAmqrwz63Bvc3QAAEBMAAAAEwAAACD/dwB4cHJlcAAACCwAAABLAAAAS6YHlRcAAQAAAAEaoFnz3HZfDzz1ABkH0AAAAADKk15wAAAAAMrfLoX/RP6TCLkHLQAAAAkAAgAAAAAAAHjaY2BkYGDf9i+MgYGT6b/Lf2eOnQxAEWTAyAkAh7MFbwAAAAABAAABFQBeAAUAAAAAAAIAIgAtADkAAACQBuUAAAAAeNpjYGYRYpzAwMrAwFrBKsLAwCgBoZl3MVQwfuFgZuJnZWJiYmFmYl7AwLA+gCHBmwEKSioDfBgcGBh+M7F5/atinMC+jXGVAgPDZJAc81fWmUBKgYEJAIhoD4542u2NoUtDURTGf+/e896G4QWTPJZkqEFBjDKMMpbGEBlDhmGIyDAZxCQLIsZheGFBRIbpJTGZFkSM/gVGWTLIMAzneW9bESYW2z748Z3znXPPlUVWGMlpDN0GhOPMy5If16bMmVKIazmn5txSNfeJl0138KFZTnlW9pW6sjTymENlV7l0Pjnlh2yG+djdIjOuT+RWqCT/XBBJXfuHYW/2eEn2SnREiFKrOnsj8nLsyCOdZJbWWZZ1aZFx77jSm+lUD9/18KVLWl7ZZoJsT+9UCW2bgnpe5iiYawL7xZqUaRpoOP3Bk+ah1m3vgGacK3kpqusbu0DT1tgwXZY1PxGYdfv49p2M1r5tsck/yYSUlK0Js2OmmuoPkiMCuSH4becbQ5FEkgAAAHja3ZK5SoNBFIW/+U1+A65xj1GQoCFRccUtGoIYl9+4xj1q4Wv4NJbWWtnmVWxtLKwsJieDEQSVtHqGe++ZmXOZy2GABlx49xiqGNBOzIvgmxd38vpx8x086kH1jbBjEZebaFZupY12onTQSRfd9NBLHzH6iWuKwc/uhGKYEZKqKdKMqo4rJphkimlmmNVujnkWWGSJDMuskP0yQZ51Nthki4BtCuywyx77HHBIkSOOOeGUM865oMQlV1zzL2B801iHLMSdc3lILCTWIpaQ52m5mWNNzgXyqsQtjzy9e9a6rpoqxZhUq/I4kLdFbniQykhl7Jt9/mGVbdkP//K3/tB8FaoMaEgAAHjalVTbcttGDOXqZklOc7ElOTHdBuxGbmouWfcSRw+aTEa0pEme5E47Q6YvS1/yHX3m14B2PyCf1oMVKaWt+xCPSAPYs8Ae4CzZM3TNZD9q9lbpTRaxQoD404pbxx+4Nf8jDXTgFynxapUG/DbziSdiTbKMuDfPr/mluL058akYp4L4tErpIxVFTtxfpRYRkrW+WGdinVnfZlnmsxdmWVUbxRuGd/SMO3g8eRLuJBcp7yThrae8xM54dHMEXNNgjVCyMb9iNb+05xG36pgX6rLTGluaFzoXMq6258v5mHxwqCtyc6zzc+xtG1aWwCd5Lysw9Czjvni/wuvDi7gjBbgxnlVnKXuwyz5erEaakAz5gWiNZ0VBqM3tk0Czymvbr/bjcX6GektUWVr+83LLpfS8fX3OKmHvza1SCqUi3jEeWeS6291V3qywZacRRtw1CO5aSlDGSm78LlJNU7ia926O/CDAyXuGuyF3TyLuG6IlbWvpfKKp+D39d9CXbbvGAzPun7Aankb8wNAr5I34K8SbayyaXW8T0xv95cnf+Rs9KR+oISo+NDRF9k1y9CCfRPzIxAfTiB/fswrmV0A8MWXDG40ppqUTQ2P8riiWeqnzS1Z6dvtYqeEABfYwlhGajp9bZRXeFLEmmhbIsr9dpditE7eRTYXEVib99iK9a1KL/Lvmceswm80wyW6CkTmwXlhuJxiPFV2tFd1M7LXmVpJfY97NJPdhW9ESYDnq4uboBVqokWchM+kmLhdSrFNpp1E4VnrWFjHIXuxDdggX2Zt4Q7W+DrJtRoxkIHQIkfZxRUdPwXLowtzVM6wt9FLyS5dHjn1TZLHujfdbGtMUN3qtlboh2+Z1xvDeOYWq+ZW+rBRR9VOLLA6qYkndUCsfEBCoe/7UaIqF+QKXZ5rFZU8NINZnm/Dq8/DhP9H3YnyUHK51gMuHue/H/BCzP/qf+Nem9NRgnx/B/sbwE/zThvfCe891bHg/LHB2EQY4/heDUcXcA/TFRk11+yEkXDeKofd1tsCUXXwBvlx1yy8TmhxRLu9U47J+NvQgqw5CRvTAz2F+K9xrumOhG+iKb3XuDcPnwnCOHtACX62a1HeGB5sEL8Xhp7C+d9YzWCeuMXAO4YSGhxu0EcehI2cJOnaWQH8wPNpAT8Vx0B+dJdCfnCXQnw0fbKC/iOOgr5wl0DNnCfS1wWti+PX6y/U3G4TmHrkIAAgAYyCwASNEILADI3CwFEUgILAoYGYgilVYsAIlYbABRWMjYrACI0SzCQoDAiuzCxADAiuzERYDAitZsgQoBkVSRLMLEAQCKwB42mNggIMdDN1ADCJ7WGcyMLDuYv7KwPBvJevK/x9Yd7Gw/v/0bwoA3skOr3jaxXx5eBzVle+9tXW3et/Vi3pVt1pLt7ZWa5dakmXLkmx533cbG9vyAjZgbMA2GGO8EcAshmAMdiBAQhJDMkCYAZtAtpl5L4Tk+xImZF/mTRaSPDJ5WGq/e24tXS21jMkf730fuNRV59yqe+5ZfufcU4U4lESIvcyfRjHUhFpRJ8plXZ0d7W2tLc2ZdENVojwSLLPbBK5EUz305dVzlmT7EGYQDiCWwQyLGxDmGMzVIYQYFjEYxRGHeC3Hw186nYBQORIEfRBptRr4W6MxaEI639CXR8lQPcWHEpAOCTpEBig2qDKQWRPS+rKD/9AYGo0WoagyFhzCuqVLv9xSbe9iGxsCjNNh4sw4WhHv4prS8WjExEQjFfZ0RrpGfsVx2BpuJv9/7GmdNpLq3jSzMpDM1EU5614D500214Vmtla2JPx6j2F9V50rUWa1liVcdV25p9h/H2toYNePPcHd5IqXWaPZ5S3Nc9qr4zH35psijdWJVFuiscPmsrnGLtdmrYFKtzsRsHZz5z/elOFrYD7oUfY0c4CsWQlyosezNr0eIb1T77SayZkSgRPktfI5DDrMIYwDRACI/FfOsxyLsR6FWLIGvyMkFQoJvUSpoiIV+bOcgX8xCnO+bJJSEiEHOIxZkY4cGRA9ipNzlAGJ9DwVJrZqTJiIqhZbw/k/caOF9Qe9ZYIF/07+iz+d++DxUDQaehxH8n8hxKOBK3/i3+efRXZUgepRP1qKV2RdixYMD/ZmWzL1tTVV5RFvqcUkaaifTKkOsQhp4AnjSIO0Oo0W/mIY8oDl8JjWINFMogflAuZ5Ax8SiCgihC/9yXyEHpgFTNXaJoQ0PlHSLUV5OY5ovjgAKs6vlUyhFXGYKC5DFJjoK6b6WmxEnjerBnDCA2T7FV5eJ+h44ZPGICQ6TLRfHgYOYe3SpeKSUeVOMU3pLgaUXZNOMaD+TkeA/O5icBdux9iEq/EnUTJvpRfv7p62a1Fd3aJd0/puWlh/zF/fE4v11Pl8dXCs9zMHjGWlBy7/Z4nffohvSi/elSffvaju6ERyrnvB3cvr6pbfvWDR4RV1dSsOL+pd0e71tq/o7Vne6vG0Lse3WO0fHzJa8LwFh4Dw0IJF9wDhPYt6V7Z5vW0re3uWAeEyIpHDufcZLJiRH2mynKME68nUbe4AdjoEM06xMKtm+lMjMDi8/XqBM+lHhjb3BAI9m4dG9KaSzduYm36Y2/ZPeovWZNPU7frFr36799bf/fIXu+s1NpPZ/rXcKAJjGMy9j9+W76Ozw33STEW8KZ3pxgEWfImmIoXJz+aMDVdt21xSeBtOuH47uQ8+9TW7mdymfvcvfvm7W/f+9le/2FVHbqO16P8JP0jvswG9yEW4k0iPbsrayBk90pfotBqB54h9asA2wNxjROcRwxPb5TAiNs6AHcfBEBjwhAwcqLErdMRtsphjRVdanJ4XbT3sDFuj1nBT2Mocw4/kNj+Q24of4k7mFt6Tm4dfvAe/QJ9zVe7PeA76PQqg1VnB5xE4RvZWNjPGPqARzcWAqZManXzFDFeyPvEkdTtR5SIcwhxV5WZJMUUZE4k3d7HNoLGrrMEab6A2aPHWzUgGjKaSYMgnGL1VQes+d2XQ5qpoDCTXrl4WLzNYjCZ9rK4tbAsnqYwZAzOPOUesKpYVwO2RZ8+66a2R+AxIfAYiFBaCCRHJBvzHnI059whcXHLlz3gumbsdzc8K4LOUuZvys7PhECPNW3XWCWele02aLztpvjDNJfZwyutNRez2CBzD9u3kh8NBfviScDIJg1z531eeYf7GXyTxMpkVdBqOoc90gtzdAI/cRG5gpPcugZulCU81A3dzUx8A3uApU3PZELPUWBceckYj/I9CEYhRHVf+zA3zz1G/fUu2RPbSnDxjb4FjZFkxeCAbCnHS7EvVfky+7oTQlQ0XujgWJCKTsEjRAOxgIOikMHFSti5MhINtE90UNzz3+Bvbtv/z8Tlzjv/z9m1vHJ/7avPKvb29e1c0N6+A48pm5l9fz/3h5SVLXsb211/Hjq8uWfLV3O9fP//TI+3tR356/vwHcPwAhPUdhLgg/1kyie9mDTarxWwy6jQY8fKcowaCThiCVogdkWdvICLQByHocogpJ9HCwIV4afIhmZT8m6aSV9GZRTow6KpidBwH+phngENY8GVrJxETaRH7riJS4yQVVnFoxJAQC1vTzbwUvXEj2DkOkvtcQSUOnblUaMHP34+94+gI+72a5PtajVE3C9/w8e+PIGoQ15Mhy4keNKKvZS0YQbx22C1G1IgbFZySrCUeRk+ejAkggjxYjgA5cTlJmEZEPcBRgbsh9kfDNUioejITULPgr4haKCxmhggrm/4EaqqMUYULDmFBVCLZhRBlbww3uMpwGLw17iIxQlQlGdl0sczS5Wd29dbN29qRuycxL45/VhYZm2a24u+2ruorT0xflcmsmFFfog15eb1mpWnOvif55zKbTq2ac+T2mzpzd+iNEd9opz1hxf/WtnV0R3f36q5gqHV2bZkXY8u6RzY2gTxHr3zIpYg8BwGpY9TX095aX1ebipf7PHYrGsSDOgWpT8caoQRzvBuzDBtAJBYIGp4oHccSGEfQAuIYnoPZCwLIWivKmmXzjkiGJz1XHwo4BQ0SKEJRRlUGIr6LwJTBf2gMAjVF4xbHggNgFfW6QJAWPV5FMwHoLhK13QEWbJsuUFPRhRpd/tiOrmjPitbjJ4bu/OL6G5/eOeAZdjodQS3DMabEtOuGhm4Yigfn3rdz+cF5sYppK2Hp6gzakCe/dOk1R+ZP2zq3xRp78a71Z3a0t264d05IZ7VxOr5sZramfvaa2rY10xMHcbx3RUvXio5AqHUklV9MBiWIbawhON6CXOjbWZPLaTHrIWaTqSu2EXAQeyboXA7XKlxJjEH2laGiVHkL4CR3USnSgXlzFMAXoedoTPdl6wtpyaqwmKfWIgKBSTyCBCEbCYYieIBgAdFjsGAuYfaeH9kdF54Yv9tRxtmYV595guXH/5sYGr/R4srdg291W5ezT+S+7u0IjbeLes7miGxS6GdZSypZWREs85baLFoImrJs2nnM45pqhuVdmKgRyQJ5juQuAIDJg/Lio+ZzUPKwmArExlDgToH3VEMQNixQ5JwfTBnACW4o2/upeBmGA02Wx4ADeFgapoRomM2oYzfVZDFAicoraCrsYfbdutZcV+/O1Ttf2N0+59jr27p3b1gUztgC9saBtX1DexamKkZuHsns7tq5m3mWH4rX546U9u4+s/LGV+6a7qnKBIa9wXiwbults/pGh6tsjjBzBtF8EnxKA5G1l0j7SfDS1ZXhoNup1yEv9iqaWF4KiSLoGPGgiBOTI32hw5DDl0RLxmbSaga1TyAqlpyKrJjZF7pjMfUAPwwJSRdJR9TiMjHM0UWP7Z42cPBr20a/dFvfguV4q6khdCZnbrwt98PErB0zBnbPT9bM2dk3sHtuNbu9dduTG9c/f8dA//6v7lz13l78nzbP+LFoRW64/8Z5ydS8nb3Tbxipqp+/TYxp28mTdhB52dAWQEnkaDOTSK9gG4cURwhCAQEhZEB5LMtSEM1gUTvNCLBVgEItADTAF2WxjI2YPJyFzESDJdTVTEyrE3MdZu34l4ypiv3MMqPPOu6w+vjTcyI15svzvTHujKfK7rPeSkL8GrK+cRIzgiQKz0DfyHqb0uEQRt2d6RlNM6orQ43hRqsZBXFQiR2pUi1DYmRAS9aHZThWzD0VvKYhD4hoBk0RmxySayQuUHuOqr2KX81DUBxZ/cwnkCMASVEVHxwlNeCl5YfUSYa9ghQKKlRqADDPPuE307f1woHpnzl8w66uG59ct/bsjV27dx7+zIz9F7ZO3zGrsn7+aHv76Pz6ylk7pk9f3+UP96zNZtf2hP1d6y2tWx5ZdfSleNWzu0eObmxr23h0ZPezVfGXjq56ZEvryYoZ6zsGN/cGg72bBzvWz6hgvlw9Y0V9w5LeeLx3SUP9ihnVYGuniO5kpLV4AmytjsRuj5vYGpF/3tbKJN9LpEK8b4HpWCXfL9taRKIlvpzDdKVUXJL3zyYlImJpTWpKhCSvJKEtLi9irEruRQAkK58J44nJfmzu/dt7pt/x4vWbPr+nx13TWZE7Z6wLnscvu+LW5qPYUz28ubt326yqipmbewZ2DCeY4czm0+tXnd87fdre5zd17diyuSWntbuZ9rK0tyaFz/VtG66sHt7SPW3rYLx29kbRTx0g+dOt7I9pTvHohJyinOYULCt5aFOwIKPipDpNKdSrIHUQo5hynVVyjiLXnVjMOVSXpsg6i6Vh1gm/D0xMyz4pTWN1k/M2BkWu/Jn5O9GjBOpA72RNrc21yYpYJAS1WkWLGiFOO4gvZSYVSEWbQhTxcaAv5cS+bbwSF+unZlVVVGVGJ1TRsm3XxMPzksaJvHCQ4uCE2ivRPU42W1p9LZRjJDi0dFPHyD3rWpL982Y0cra9hmT/SH8y0jaS7FzcETN4TA9NFC3vKUsn3KkFe4aGt8/vzGTCp5/RV/W0tvYv6aieXu8NlAfcl89OlDaDShDiZxJ/bySO642sgaR1Br1O4Jl8ZldmI+kFxUpgZogBc9UHoepqyCe0MhHLsek8JRCZkYLQEioiWn1tImSYAjAO6Im2wQHSuZR6PKBlSEqJiF8pyiBlc2GCgCvYMEttuZHAsniFCWv4mQ97Q9rD47cf1kQ8DzOdb+ceYNw/dzn1zhKvAy/LPWPz86fH9jEzMnMr+72QZL9IPMdZIhMH8WRV6NWsy+lEqCoRCTmDzkCpi5y3s1gry6fGgKmn5zQ4H04kDVRqpAKmVR85mlRJPET4HBIxVJ47z2GmSKLxqsQYSgXRPBOTxxMkn52QSGByBgJGPBqT/wi/iL996I197eG+66Y9cbbv4Nf35L6JM/NvmVX+xJO572I0b89I/NGzuf/Dn06vOba4ad2CXmfw/OHlD4+2Mydyxnj/6tYdB4+WZ5dn7rgZIv2yKx/yOmK7KfRvWRtGgG1LXVazhkcpnFLQbdqOoQ7PIzAnDrBRg4Dp9OrySJQWlfN+TDbfhqvwMuQnwxVEdCdIPdt+bUwYQnVUYYaDDGQbgjhfcMmUQzJGc64Upw4WzRnurMU4vOTyVx4fu7Bu879g3dkzv17arbFZjWWJzOC67K43js6adffXNmc3Lh6KW3HCOH/jjVsvYtPTT2PTpa3rFiwtMdr9Ib995IF37zz87v3D5lB9xEzkCjoZJjqpR2enqIGCXGNS8UgsafJI3AigQJaDXKGgDhOFQiiC/ymal/kUUjMH0bVmCioOCqdRhRoO8taIM0wLpvA/Fx6fwyTHv898eewEf/pMrvzRnPsMmQbFmvKcdOhY1kLO6JAyo3yOWDAjuBePaY7IsgZWcT9+HrwC/D9hKmYW4lsF8dlsUwENA75pQlGk8PGj4sMPj7/8Fjy5/sz4o/TBRR3PEh1Po19nHVD3iUXLfHarQa8VUBqnFc/QHsa8QBQKGzGLSA7FCwzxrA0oD5IFyIdB1oA7abGvnDy0jc3ncFMMwSEiJ1pQUAZTDeBkQef7PhUvLUpF84PAQdL9GCi2NQqwPGw1sdFIeVw2ggDj1ggkgqVY2QrYZNvaRcPxD+xu/ErmprsfXfrZ3Njrmze9gc2fX/jA7VtSzVafxe7pWnrr/Fu/cXRw1vE3T+hdQQfucFm2j/+4oq3CTq3hPDZd3OKp7ata4tObEjHvyIPfu/PID07NpvJ/l/xziqwFi+YqtWpR4gayoHJWkq800xp2uZKRuJG0F6hcgINUaQ5HrY341KVLso5eImbURn5E0Heypkg4FAz47VadhlFVMUC81D2zDK24Ea9BHoLDhVWMYlQM3X4rqGJUiXTgecSyXTEGONIyhjQo5hVaqegnlpmQWCzEooZjVRmjQc4uSYAMYDemiTlOsbS20YjvmhlPOvBPXJWhz41/4Iw5/VVupu3zdq/dos1Z9XZPuHTJxYtsjIBav8c5/og7VKIr940vFUosOqbVYDXw4zslWyE2zv4H+ZtHG7JaatqIlSVnR1IOKYZy9baInebN+UvivohfOqvalGDETQlGyiRjYLmNeCczOvbupXPn4CHoMwgHyZ9R9GbWEAqU+V12QDkKwvGz4ka7aA4NxCQR1K7pA8nrF5hMg2kaTJ9NQTiTqCjOiarI6Q4KWbtaQkqzFqlkCYgJT9yTyu+5yCtHFotkKXTtyEpBkUAg2UwFOe+ElSNRCbM7TM6SEpcJ/9ro9973PMPknJ6kP+nJlbDs8/d5/Ub8J0YobfL5G73sDe6SjzdxZc46z9iBZJK9y9vgvPxL/nSJe+yk4qP5FiI7F3oga3A5HXYDCTuqur+ZA9cJ4qLqLhudlZNyXFooMIsXQEJ+uEAQOt2my5PAMUw9NXjoBMXW0g4dERCAzgI95iVpwHRJmmxtBO+kCAHbvB4L28Uyz69zB81jbzHM8xv400bH5W95693sf3+8yWLnmj11jjEW9INBK678mf/5///9HIFTe1bONWk/h//5xtdyl8+cyY29tnHja5g7cwbzr2385sCh13fvev3ugYG7X9+1+/VDA8y/PpX766WtWy9h41NPYeNbo6Nv5f761KF37589+/53Dx363v2zZt3/PZg38W3cfiICE/KIEdjjtprJLyNfGIFZHkutEAC7RUHIXlaJwID5WSyWuPL01OeK68rAhluehmEkUTA0O2dYRtVbEVWQa7RCrHzFCaS/6yJ+9si3D/VMv+dbB3/zm/n7F9U898JvmNLx3/Gnu3efv27DM3v6HqsZ2d5772NiTg3z+zWZXym5z08BNUXDPg/55bZb+QLUZJIQvEDc6YSCkJLpKKhJIlYKOyq2CflOSiQFl0fnrjAQ0CTmiSzF7LQ7BbKetDQ2SShZOeH5JDYp91HLTOMCh07cOZ4gvYeOvHOwq275XfPL/fjpLzR5cseticSD3114cHHNc8++xywaf54/3Xz9g8uHD20etDsT49+sZFCp80Tl0PXdB+4U/UHblQ/Z94mtdEJm3t6aIAmE3wt7q/nMvJOg6ADxYQyU/sgjEucGNRmSKlN4DUm1tXjFun5qVsioeFykUt12TTxXqVBTEC/bmSB1QFU00z1VuewqiMUil5s9rnNYrMn+tf09G/oi7Wv3Hdy3tj2776Ubj/16bovWbXJm5u6a3z86lGhfQy6taW/f+bmte94Z5F41myOVkWjH3NqOkZbKmuYFe5eu+tze6dctWqE3JzPJeP+a9p75LRWVmUUHVw+f3N47PECe3U/09w6ivxr0BN0v1yAJHSve1wkaR7wKAQWQlE+IoeQkhB9WRLwQp2QvHISo0sTBJZZ6YhaIyqmmil0SMVBCxFTJhLRApBAikU52w1J3BHdHrv5SrpY/fe5yCfe3c1Rfzl75E+8kc/DAHDBy2E0GjYA82JOfAyvhJTEYiBohz8FJI2ZaddHJKA1eQeUiLflE81Q0nJBZREEjYCeYnZJKmgNgXIgjcvkd/gwwzPtLj69tvDjy4HuHDr13auRi49oTj3WMPryM3TR2+rb3Hl+y5PH3biN/P7bs4dFO0T60JF7OoPXzW7Jam9ViYlR4R0vRAcZSYcCQn2f+EkPSChox5VlaJ1yqJu7UqYU8n5bW01BJp+elIp2dggAVTsBR7ePekBY/ZHLrdU4TflAT8Xx2/JUv8ae9jjFjZE519ZwI+1dr2cebyHBEzzS/Jc+fQA9mDYkKwLtWk6oa5I66tBC+AowY90EjDKwyj4LLLErDZTOrzMVZ5DLMJwznOaZwRhyBegQckeVjq4Up5gY/XaqZYlrywVHTU96IgBNao6Ax6fBcIepp8YY1eMRmEkq0uJKPeh7J9byYe4igQB2fe/BFKgu/rysS6fayv7KWwa90X7iD/LD5CULqD1Y6YubLX6drTGTE/Y3IyIeezpb4PFazUU+imqLPJqpo0jJLuEiRj+qiCh3J8gnnL4vKqqKTdTphAjwBEYidkCEUxUg6TGUm4X0dpkBJ3m25nKu46HRo8c0aE16rc5pfzcXwf73p8mhzBzT63FGd2/ky8zPmVZNx/JLTwxhM1vE54263iVnqtI//D5Nb1HfuV7RWtj+rddgEsoiKvjsNLEAcWO08YFAsW3VRbL4x51s37ZMugpa46VmxyQQURMwQZL2HCIgn6gfzw4vjf33eG9DjAYdPr/c68Axd0PMFpm38HaaNXe21j38/2hUIdkWYpKUM1nYRmc8pWg+9g/pcIyKpArhdxQJ8ZGlULldG6epkwcNJ3aNqGC/lMJGCa8Xaq5Q9MQ0m2UxTuhkT13rKOfYDtuHy/7SzNWPEPgcigcsnzgwHfNzNZ5CIYT9k93IaVIlacUPWVV1VX1fVWt0aiwb8HrfDrtcxiO6ABcSiAsfW8iRk044RhuVoUUIjMBoRwEpR2hHUYrF/AosYSG4J7bzmAWDN6SiTGy/aiw3Ck9gtbsTnhyOaoR5CbLkYKMaNBNibLjqKFq4IxFzyIwlSw4VcOq7FUNsQN4aaldZo6KmgUMCJoQzSZGJplWPviDfEOxLDC1a3tW8aTvY++McvXLe+Z2lPrdvm04YWXLp54aFlqVxD7ez+7sC+L4zWe2s6LN5V5a0VjnDvdf0dOxY1cyM33xquDNtNrXPntGw4uXD81/ZoQ+j7XLBhWlWiLWYVMeyjV/7CufiLJP+K4dVZV6kboWCZO1YaI2ecUFdlxEq0DtqGfF47mbhYKzYGNVhB6w4opYJvEAjuhvgqNwZfK4tTZIHFr70KiwDRQGYUg7WM7ZJ5NuKgOV5MA2AEYDIXMsG9oE+vpigTtG8S2pigoBFkZOmua3FylqFVXaIdsqOU78XLRRGpXt5oldZaQoEaIYojgsYagIoJbNg8+lL3uc1LTm7IdNxwbuO6ext12jieu/iu5rqbBk4+Gu1dw18cf3rm0t67Lt6x8+KJucPTVsTZW+bMzLl6M9/5+vqTy6vEvtkrf2H3czyqwkzWlIgH/KUuqClJGBpWsrGKgFovJEUqUEs8K6PC0A6AEFL50MYptvlpWZ1cHn5PzZqH0mpGgN/XxENxd1ThhYOSuBTgbwq4G+VaO6PA7n6txWyOZma1DN44q6JqeNu0ngUt5Ta3vqH3ne2rz+3p7771wq4t57vZHr3BE/A0bTi5ZMV9axuD8aC1Z+7Q9Lsv3XbDm8eIKYo2NUDk/7ZkU+1gU1iyKaeD7lS4sIvaFBhIyo55xuclqRcPWwesUaWoDqr81D8KDHWQso00XJUL2gQMasNx5nc36go4CfDiGF70qUbKZ57AJ1tKbXE+DTShAHlMkDIFGIm2KLRdlQNSc4EmD+I56ZYclg0GnGakdsI6EQOKNWSarSTzjAjUTy6Pl1h6nh1dTE3m6U0rD6Uv5DqJwdTfNOPko5HeNbF9I6v77rxEzOXk3O5WpuHj7jvnzMT/q7eJ2MsJai8MtZdvEnspR0lsyZbGYxhVJmLJeNLvddDuFLIA5TrZdtIu2J4lUseghtCxhFlw9SQEiPtyUOOewng+Na/KehoKeQklYRLEDTtlnInm035tTFezH7E/JBoW+wKp7ShhzE2cV5i4LSa6/LGd3TbP+CqmbsHugb6102utLkNDeMXmnc2bv3JwoGfvl288eMrGVER6V3N8567nRqv8a06urg2WEwNKtMftM+79zl1bXrln1l0PHeraNFQp5jpesjin+BdRAMfonlQABcr8Pq/TBjkera40QIgxQ66CiXoFCupotJO3HDp5TUHV6yqwDJV5FtrpyyNaylZxSwxyUaZCdQ/aSwPFJxUrkJt5pTDTmCcnVzi+qYBJ3WKMxIZhWp1pVd2EQHASShomchffFtMo8aUihTtxo2gtsH1YjYnbKwOYZ31tp9N3tn75gTnT2jgcKgumhjJlOJb7ObvSyDsdM9ctvmdlnWOpQ1uaWdKz8uDYWWLMDbkH2Q84AbWiWWglXpP1j8zGaPHC2StHVg4OZLuiYY/bYiLP04pb9bAaHjL1fi3WaBusDKPpqWJ4lg2UYA2ZjEaqT/ICy4uZhAlebAOV14kqr2xVuTgK4WaSwQYmDkYTAqxtKD7oVcdbXezhrj6egDgYJKYeWAvgcGSqcYBEq0HwrtAUQ3KwMxZVng4OMkaEZDPsdJixS4QHJNPMV4zULVvSAadTnEgjvl4kbbiLjhH/tndXLbZX7Yq0Xnds/ozuULhtzd79e9e0EVPcsePZ7c2r51c3WsJ1oaGFrRtP4M9UDay6frS+dUZ0YNvgwI0jVblvZOa3+G8Y3XpDWcs8Tijz94Z1lp45g7cuSlkdKVd5zMLpXA1LpvfsXd1aM7i2aWhz0NHX4qpNVVmqjq0cvHVh6vJb8ZTHwAta3+xMpL3a463rZWYHMkPJldu3r0wOZQLUxh8gUeMnJFY60Ud0j9aJnDaL0QC4U6n4hR20miviwXwzlyNITKWgnSsoE2KKEWQASMmkPbAT6vEUMkohQz3VZplyY0x3FArGhY1d4ENSz2/KQXsmYMeFaZI2gqOqfjFld1m098mYEPZbYPk01gcu9JzZNH//wpoLm0dH7m0joO8L/fObrzu5aHwfc/eu/cM94y64/53kLgf4l4h6udElyCYdthItFKOkCh5EKw+ihXAIy9YgvIpnUhXWVxcSGCcRjMr5qJogv9kpC7QUwjbd5YypiKHskI3SjFp+z1HcF80PQjdGuaX5BNs+4c04vOTCj53RlNebjDoc0aTXm4o62Y/G9OxHuEs5VwvHWoq9rnwrd4rKxIESGINGxaI+D/nlsBKdUvBvXAd9Z4CclP1xHtPON/lVTALeaLiYWYzaOBU1fVNFosbi+5yxSWyivp7IDwy7EyCihmI8NPGom0iYby3FNMmPooJ3SAVFpOpyswuSjCIiDvVvGw5nfFrGZNbajLN7i0j88pudm2cnS0rWGDV45lwuW0T6GD1KbPnvxJYD2KqK1x7QSja/GwIbHAU71RA8jUEaEqRNbdmeY1OSqna2ZWEmJOJJG9tAJ7eqGHnl9Z96kZ6cxeLbepMYUeGGOAnRDZPvwckPNvWOuLgSRfbE47CHIhaWhlIOrwVnzQHP07ljJp/VVmbEx8+6gqbcS+ZAoOEl/uLYE3orXmxx5HZZvSWGoCNnsNrwk05jzk9ETn3pM+SfJeQHi3ZkS+DZqLeS5W4EcGGc0LyQP2kWT4IkzVK9iF6jLQ0eRrZdBk9salBqY0su8Bc/7qYPQ/06/yeag/qyxFmhKlRVEYuE/V63y2rWaVisVIvClXoe1J2shJjs0MqvKajVkNNyEw7dRpMJkQjpxJwBHsiRJ1ZURyYm1wUs7wqKKYpIbGbzG2n5kTnapjIVE/wFvj4LDBpg4DUsuQDvXDXSl3CoKZIwj6UGGE7DSIPA+/IEN8BReWWYeH+Cp6ltuqUOTikKmAriwZZ4ibHl2IpN+/3O/kVrG+bcvjh14fr1NSMd0QvrVvXeUMt+FLu+f8mNa5vnpEsb1923AuLELfuCHcs74K+9e2Z0jhtRPt6SdXGjv9J460ZukuOYYEUEeUXKXLwY9sR9ZEwhtBxr5dUIy0Rw8WpBWSEsFjwLWlOUEVlGkuNVoi0hVkVblpM5PinaSvIOTJSvqffc1nzIJQLdPnPZxJAr5vacicjPTu72QtbmdGBEPFzUGdXrkB3blQjjl4THUTTKK28lqDuqp6Rx5ku9XriodOioKUhwLS+8KLZq8pPegJj87kcXY4d6U1xp66/Z8dLtfX23v7Rjx0t3TJt2x0s7Hj516uHhnUOx2NBOjh88cvGWPW8emTnzyJt7brl4ZHBsz7df/up30uvuW7bs5No0lcsDuec4M6ehNY+bJtQRafWJzdcRUz4vz/Kck/hdJqCUOKiW5csYNlq3s7A0rnqvlcup5oLY3aDmorparAap5lRy9Yn3m5JJwgCmfFtdbcFd1fVI2MtnASepy5FEn1sLn1N0QxOKkizP5P2RNFC+umhX67YU9q2F1UXQc3PPs9totWTnuY2r7m7EVlosGTgB1cXcc/xwbM/Imr67LtH6YldrLsv9+4T6IrGB3HPs29Ja3/wJNePC+paq4utQL4QNIpAF5df6mricKq6ZUlWMlblgYUyTimkTOJW1VnNejUfqjGBNKL/WBbxKnUuQNr9RrLCgJlXG1M/Ji107hSUy6ESno6g3xJXFhoBbWBprzjTiwtLY2xey5zbLhbF192YMJfHcs1BLvlksjbEfffwy/sPgMrk8Nj07Ehs7AdWxbLNUHaPxgvmYrvXPabyg1mwxAaKjvg5WK2wgEdspEE8M9RTx9QgpaGDaESw7PGhllwmJOkNbdMPk+CHyKC9GFeNRRwa5Z5e+2Z1tKnqLfHhgpgoPUnRwyeEY2k6l6LCxzMUZ0qc3VU0rc2tKTW3plbdXsR+5fGe23GK33u2xj24a3wextevKh6yZxAb6VklbC7xT4vNoBTafyTZ2YMyXYYa7Su+KY4relalZp+5duSaeq/SuCJ+idYX5ocFjjjcPp5MDjb7k4Kr1qwaTDetOrtzyhY4qrctmS7TO7UzPTnuSg6vXrx5MwjdINjzZxs52uXxud6IpWJGOl4UTHYs7p9+yuKE/M81o8kf8vlRHpKq5oixU2bW8p23r3LruZhHH1Fz5kHmN70JhPAI90mW+UpcdPhtgFDhyLqyVq4ONOozZIJkrVQcmjQDvC3wD5KBSuZp6CRItafHVlncK9VOwggixwGL5TQyFUVbZT8foFBkBAbVdCyNC0jsE0gBwDGsIJtURxKpmxlBdEhpoNzYPX/aBlUdTDiFjUj4SbxKbsZvttA0UqocOV37jBL+95+Bei+uZSsZlXQbfHOqq91cGnFqTPp2603L4DmbU7pjhxK1me+7cwfGz2S6zzWxdWF1P120vsZG32Y8I7vy7jD9tFuj55Nk8/jRpGJruElUUyxFyK4Maf04gIhdlBy22uOcb6lSEknmYVaRONv9FCImUvnIFUApsQW6uLGhch+ZoIKYvjkNnLQftdIwUtYvzqJJyyMSbaVepssNhxTVbts4+2naBYtHzW+bvX1TNfjS+d9cdg73Mf43pY9tmLm3ecHIRc5jKkeTX7B+IHD+hD8j0/7QPyPaA0y+Q1bBotDYTUT+f41hu/VPEVZrHd5cPRKMD5cxxi3NML/a48H9i/xul0FezhlRNJBQsK+wDqnCr+oBMk/qA1JcL+4C+Cc0fRS5XyxP1yBfpZzxoT5pIwPmyYbhGG4XEvhAqiomNQsrs7eLs7VKnkPonNEiyKQzdQqxQjU3HXX7+ktbEax36H/Ie+yyHl/+e3qrlLbp3eL/9cO6VE96Sn2lLeL5E+0t94LAks75IpK+c+YzZ4TCP74xOC4cHgqIEI8yX3LVud517fF6E6oOf6MO7RB986PkiPUNuh0kgjl5RigldQ56Cy0X6hqJqgik7h6oo1afuHbJnRJGJvUPEDYgv2O3PvfCCy6H9u8764xKH+XzuBbz+BZdHe0Vj+n2J2/Eko8F/NBlzh/x+nDVZc/7xP7lN+ESZO/cs7RsyEYz6IZGHC+3LaskwAsdQ+wCc6DDxjNw2ZJKQICu5FfkafaucEmBFCrY8X75pyAUnp+wZgpnYJ3UN4a/rfP5Dr+ZWPeb2CtisM/LQRaYRyqwncz9wlOIH2NfcpvE7XTVud42bud3iFGPedCLNhWROZugihzcpoW+ooIs8H9GKtQ2Voim7hsLo2pqG4D162jQEn6VoCrMLTfrx/2Aqx3mjgakY/ynzIfucPWoajx8bNEYtzE+P00HmsYeYucJ1KIkOwFvbiXgkRL9jk8RJBRlVV1/1IzNK4msSP0lT/Y98kkaVBpul7j7xizTd9Is0FO3JnznBeFl6YUcYPv3wtLvW+ZbTncMlhp94akL2jmSq1aS1WzkdP8N8VLgukJlVm+jvagt8TiCaNqva6De870k3Nfkam+uqTBayBFu2UDksYG9j5hE5dKIL8P2ZTLouVVWZoG8wWkyoE3fSmtgQfDSmlWgD5H6OT/HBF/rhB7r84kdj/pExpvhojCK5iV+MKfxaDJ4gRBava5zXHrqlt7+qf3ld64LOanOz2VSmF2yB6lCwNmSxVvTULp7RVlfXatBazUSgfZqangXCdWWN0xIHkvbZXc0LWss89QO1pYLbGPLbHcGEM1DtNy3GHemGdG3CYibSbRppol84Q3uInk0TVhP7eFp607hEw0vvksA77mEdSwOz+iNOql3i/JehqicTXuXTUHVFhv2Eb0PRAGJthhyjFjeTvMMZ/uKD3FaDya2r+GD0ztxm9kf4leolOlPLv4zvXSjthbPf5d8g2HZb1gGpIIJ3xcr8vlLa8azg3aTVAsqPxWRUthraH5LfDteQ/EjOsajxqZiAAt5bLdgQNyosMqq6Vhbpe1vvTGCBazzXVJyTURaiaTJLwVY6nRRdEijwk394cSu9R+IT+PxeugZDl6VA0kGOa1RvqfO8tKUujgEHEQxP3lOX3skFJSeeA5rSxX31tt1f3BUfKRMYh11fav7KU8yGC7kF0s56y8rHd3aVlKw0avCDpxrHguyasbNKfwP7F/5lFMRP0xp5EIkr6iCZjBlWlfqDODQsYGjVCKB8ydsIO9wIiZ/5gmI5Q/ERrChVA4mBvuWslB+mYJITnmqRCS4KLHyJJz6JX32f0fx91Czqu4kRiTKZRabzALOL3AdoGFoYy/PnDTItT4e+4AcIW2wiihc+q3wzhhXVoBcTF0ir+qBkxOVpBIAXDZPHIYpDnKNqGCQOIupBEUWgr8fRWouqvSJ9/Wevn396YMOFzLbEncexNpeTdCCz4JGdvcaPl/JVjPDQ4Qy0V/xf59LURAAAeNpjYGC4BYOMASDIVAOGG5ieMD1htmCexryNhYFFh2UZqwHrDbZ97D4cTByzOD5x7uAK47oDg9yTuCfxyPDs4k0Dwgt8Onxv+N7wKwHhIQEWgUWCIoIThBiAcJVwgvAhESuRWaI6opvEpMTKkKF4koSPJI/kE6kN0gUyi2QdZE/Jdch7yPcpRCn8UmxTqlEuUuFQ2ac6S81ObZ66m/o5DQuNKaRATQnNEwioZTYKMaG2gg4eCADohISiAAB42iWVwYtbVRSHX8GWooXkZa1dDCHYQWZKypi5ea/gIk1eZ0pJXjLTyeRVunBRXLlIREgRV8VFFy7ElXQhXbiQ4k7pokgp0kUp0kUpIiJFuvYv8Pq9TwIfh3vP+91zznu/myRJTiTJm0fJiRM/nUqS02/sJSeTRnwbNuNVmBq3Yr3elp34HG7KrgzJediXeXIWDuIvcBjvwZEsZCln8C10XsJN2ZXD+BccyUKWcgYbyUkqaVDVZ7ATn8BN2ZW9eAUG2Y+3YR5vwnm8BY/jI1gRN9G5ChvoNOmuZis+hW1Z6zTR+Qr2ObeZZDzbRO0GvEi/qZWkVpJaSWolqZWkKqRWklpJaiWplaRWklpJi0mch434AWxyYot66riFcit5J34PN8xpu9KhwhZn1ezKQbwDh3IkC3k5voJ7PjVWZyJLd6fGM+MD48P4DbwWX8AjV+bxN7jwlMr4erwPl7znVrKSa9hmGnuwSWY72WACbep8ATdlV/bot53suhuoqs1kfoB5rOAc5Tan1FzGAq7kGnZQ/jg5x5SuwFS2UDvHfB7DDb63c8ynXhnGB3AkCzk2ZyJLV6bGM+MD4yO4xSmPYIe5bVF5za4cxj/gSBbyMp1uoVbHM3mNyrfo4iE8psctenmYbCcn//0TNpL3YTP2YWq8EZ/BTvwRbsqu7MUZDMxzm/nchHl8D9Y1bFvDtjVse/q2p29z7tfwWIXKeBnrU1ZyDbu8o+fwDC7rMsknMJUt3k6X6dXsxbsw0F2Xb/4VzNHs8s0/SC7w1GmYylb8FLblgF4uUOErOJKFLOUM7nhj7Hhj7Hhj7HDWU7jLuT3fbI/51Exl/X57vN8bsG3cobYeCjW7chBPwWHcgiNZyL04gGOfncjS9anxzPjA+DB+CI+M5557HJdwET+BlSvX45fJLhU+g6lsMbddqnrCrVf7N+jfoH+D/g36N+jfoH+D/g36N+jfoH+D/g36N+jfoH+D/g36N+jfoH+D/g36N+jfoH+D/g36N+jfoH+D/g36N+jfoH+D/g36t28Xfbq4DZvceH26qONW/A5u8MPlxgOU+97SfW/pvrd0nzrvwtJ4Jg95y33OqpVXcg0zXZbpskyXZbos8wvP/MIzv/BMl2V+55nfeabLMl2W6bJMl+XUfxY28EuO/g2YGre4W3Lewm1Yd5HTRb1S+y7Xd7m+y+nrCzj02ZEs5B5+zJl/rTCRpetT45nxgfGhCkfG8/gtPOY/Lmf+t2DlyrJ2FNOoua59RbUPYF3bRar6FW7KrhzG3+FIFrKUM3kY/4ZzHH0R/ZfJAI//DOfMf8Dp/8DKeOn6Sq7hJTLvwTPsXsLvd2DfeB5fwwX34SWefZ0UZhZmFmYWZhZmFmYWZl6u//NhI34OU7lMPoIruYb7VrhvhftWuG+F+1a4b4X7VniV3h/DkSxkKWdwrM5YnbE6Y3XG6ozVGaszMXNi5sTMiZkTMydmTsws7bS009JOSzst7bS009JOp2ZOzZyaOTVzaubUzKmZB0zjFkzlgLc2d2Xuypzv8z5syyH5c/qtWchSzuAxTz2CKVw4mYWTWTiZhZNZOJlK/Ur9Sv1K/Ur9Sv1K/Ur9Sv0lmQVsy6Bv+zJP3uX91bsrd1furtxdubt2d+3u2t3/75R1vfsf0ElcuAAAAHja1Va/bxxFFH7O2YkTO05DESEUjVzZxN7zRakuVZTIkiUriRwroQtzu3N3o9vd2czMenMuaKCiouZvoEQoNeIP4A+gQhRUVJQUvPdm9s5nx4gggUSsu3s783583/fezAYA7iyVsATh35f4CfYSLONTsK/Atc7n0e7Ax51htJdhvfNZtFdgq/NVtK/i+ttoX4O9zg/RXoXby7eifR1uwc/RvnHlp1mtNfTZjvY63Fv+Lto34fvO79HegA+Xv0YkS8vXEegHy79GewlWV/6I9hXYWPst2h04Xvs22stwe+2XaK/As/XVaF+F2+ufRPsafLpeRXsV9m5ejfZ1uHP1m2jfWHk7q7WGPv1or0O2cRztm0tfrP8Y7Q24v/HRI1NNrR6NvdhKt8W9vd7eLn71xGAq/PSZyWWZicN6It2peHyqVXaqU9FoPxZHyil7ojKxb0ovnshCic1D6c1mIg51qkqHW3WZKSv8WInnB4fiaaXK4B0ddsQLZZ02peglvYSChXZCCidx0+ohIqjUUKZKDGWh86nIlNOjEhPrMmStiwILEGoC/FJaJ5vdgaTa0ddeQL8VYIpCYRmxGXJsUkqkq914OxEHXnirlROIKJVWDescqw8kqoFgnEGulfGq9FrSRmrKYa5Tr8uRqKw2VnsM7gvthRubOs+EU6oQr2vtUSRvsW6FWUu/KZoxalK7QGlgMlRdvfFiUHvRcGSmXZXLaSiKmUe6lDmik9q7xehc2hHSdfpUuUQcozxpLp3TKfpX1lTGepTa7Qis7XVaoz9iP9FOD3LVKlpXlbKppN6M9InitVx5r+zQ2MKFRmhpxVjawpRTQfOhcjUiZRLx0HOEo2nwusAsBNPlSk3mXc2NmYhCTlBfdaIz1IGDsNFkSBwPmoRGuoV+U5N3MEARUFOPxiRvZjBJabwYmjw3DaLBbtTWck78zoIQThV61xoaRxoML3XuhBmeYecCXa4sxVCpnJqJLg3y9OMdlFrnQQ7nrcE9/KlTX1tF4hIN5OnlANXxQRUia2pXKueS9iiFWWxHsR/qHakRNaNPFHtnTsTe/QfipXKIrrwbRlMYPELO1DZVFLkbI+cnB+ciU4W0E2Z3yflN/smZ3xp7X/W73aZpkE3FTklqiu72v3MdzAq61OrKu8TpPDF21H26f7idXAamPfSuG/C/avF34REYqGAKFjSMYAweBGxBCtv4ew/2oIef3Wj1cG2AvgK9pvAMI3OQUEKGK4dQwwSfHJzi02P81qBwh35TXGnw12N+AUe47vBj4YQ9BOxjppIrP8EMBa4K2MSMEtcMWgnnpzwK/VyMqrky5RGcmaKewwF6CniKnMj3bO7FDDu48oKjHa4b9u1hJfq0lQXuOPyW+HHMNODWMIwaUJUh7qRcfcjoNapCGmXMk1QtI2LNVeZYa/QuIoNW61bhl5jLctUG9R+wsiHLYl77N7TfWlBTcM3AhnQ+i2NzhjJ0l/iPcRaoAwesomf+imODRikjJR1qjAjcCW+YjaCMQ8/Q1wotz13wmEfOIlLuwZBrprxXIkPyt9wfy/MTKvcZpee8Y9yjuhk/Kfwr0HqNa5rrEEPCHPhWEStV3+SpHMc5qWf6Bv4DzJvFWVfwhqsN0Mtz1LxmxhpVzHa6wNTEM0X5iKeIOAiX+8vaOaMcxe5Sr0+ZN3XhOE5Pyl6Od9OYn7QyrLBlrQxz3uEdGddSRk5PQfcTxq+RW855F2e0xsiKcaRxAikbcTrh/daPYj0rZbGHVL9gjvMTobmmQH/Ju4Rtymcr3B+Kc4xmM0NcH8aJG8cZau8G4lFELK2ajuMVnoN3ndUc6xneK3BvEudXMfsszsO8UjjR7YqMt0d7JzSsxOXnuz3JO7GCmilKUzPiOzBMb4YrAUnJp0KwdjmjbaI24WzUyMSewRnsbGEiHM++xtvCcqVwO7Y3hufJy7maiffXxd65he7OOUvGprhL7ckMWZrYT8q2E6dax1mad84zphAXnmpWuGYm7eS23XDRS+JUhtnxC7PSdtbwySk5gk7H+bfS2Xvx/K3YX+B3xLPXnoz+rIu9S94Re3AfHvAtrRgp+ZRwd+HWFHwWw/vGMFOa67bm7rma73rnhPsi476Sz+RM797v/Zv8Z+/5Lc7tsVYfuvjX8F8S35bzTAnf+AV6bP+v/ndwkaHDOFK14pso4Ygcfw3f4V2sto/Z6R36vsqcf9M7XDur/6sL+nf/BHTwmYsAAAB42mNgZgCD/yUMFQxYAAAsqQHvAAABAAIAEgAH//8AD3ja7Zx9bBP3GccfaGE05SVkTKMUvJZkKaUQWAh5Kx2sc8F4VtRS2o3WQ7eJVVkaShW5XlgPFPFiYPIfqAoBpTRMxoCBgBAEsK4tqszVeNPVmgqKLMuaTqcSXlUqkNDYH719bKCl+wONjrYJPVUffpd7eX7P832e53d3dlIZJCJFMl28Mtg917dQRjb/LvCajJP72S+2LfnjX24PksGv/qHlNRlZ+HcMu/PHr/87iPMGF8ZhMsj7WuGqoFwdXHbfgvtyQ4qGfDB08Q/GDEs80Fj0dFHzgyUPfjK8fPjFkSUj46NaiscWN43OlIz7YWrMpz/q+fFLY8eP3flQ20PJcWPHNY3rGffvh30Pv/VwZvzk8er4gxPcE16cEHPVu/SfXH5k46MVj54qHVzqK+0oqypb+dPucu9jZY99Pinz+MHJ4SdeeWLjlOopuamrKiZVpKcFph2Z9q/p9dPVyomVqRkjZyyc0TnDrCqvaq46NrN45u9n9lQPrfZVd1V/VvN0TXtNX21t7V/qltTtqTtVX14fq//0yTmz+p6K/bxp9pTZf5/T+IuOp/Vf/tkde6Z3bnje5Hkpzyvz2+VX8oDtlVH2eCm2G2Q0Ywk/l9ofSxljOeNkqIQqqEP1epglLpnN6LY/kLl2VOaBBxbAQliKrWWwHFbAKmythjWwFkKwDtbDBuy2wybogM2wBTphG/NEmGM7RGEH7IRdEIPdzLUH9kI37IOD0AOH4QgchThokGC+41ynY/tDfj4BH7GdZjzJXKfxtQ/OocNFuMT2ZbgC17jWUetO1JqIMhlUyaBKBlUyqJJBARMFTBQwUcBEAZOoMkSVIaoMUWWIKkNUGaLK4LWJ1yZem3ht4rWJ1yZem3ht4rWJ1yZem3ht4m0Gb028NfE2g7emk7c7yttUGcLeIhhRUKwVpVKolEKlFCqlUCklNbZP6qDeDsksu1Fms73IVuUlOyF+xmauXcq1y6CF7eWMKuMKxg1c3w6boAM2wxbohG3Y0hk/gpNsn+b8PjjDtWfhPFwoeN2K16143SpX+fkxvG4gzwaeN+B5A/luJdet5Nogz8YNjzfisSlP4uUsW5Gn0GU2+5o5vwXUQh4N8miQR4M8GuTRII8GeTTwTkFfA88UOcW1vZCBM1x3tqBpKx424GED2uY9y2tqDFBNX5Uh1P8D/JS/346AUfYcvN+IrnPQtVUm2DFxwUSOlRZ0biUqg6iImZkqGavAbYfpoTA9FKaHwjLftsTLuc9y7XOwgH3PMy5kfIHxRbtDfm33ym/YXmT/Q17Ghp/xt/Z+aWaupfiwDFrYDtCtb8CfOHc5+95kW2X/CrZXMcdqWANrIQTrYH1BMQPFDBQzUMxAMQPFDBQz6Mcw/RimH8P0Y5h+DNOPYfoxTD+G6ccw/RimH8P0Y5h+DMsh5u9hPAxH4CjEQYN3OfYevA/HIMH8x9mvM9eHjCfAYP9H/Jxm+zS+98EZ4jgL59D7POMFuMj2JY5dhitwlX3XsPc4NfYx2eqlzj6W4ax9IxhHkfPRUML+Mqixu6gxgw6wqLEDdIBGnRkyh/MVaOaaFlBhFeevhjWwFkKwDtbDNq5NMJ5kPIWNXsjAGa47C+eY8zzjBbjI9lXGa5xfjZdePPTinZdaMmQiR0s5Ug6TYapUUje91E3eW1VqOV5HfPV2Nx778baVmthPPVAL2FiKjWXQwnbA9sgbsJyf32RU2beC7Q3YaodN0AGbYQt0wtvY3wrvQFehW/zkpZdc5KPzkwuDXBhE5iUyL1F5icpLDgxyYJADg+iIiWia8KYJb5rwoImZm7i6iaubOLuJs5s4u2mAZKoKD1W88uGVD69Uul2n23W63YWHKh1eT1drdLVGV2t0s04363SzRjfrdLNGN+t0sU536nip4qWKlypeqnip4qWKlypdpdFVGl2l0VUaXaXRVRpdpdNVGl2l0VUaXaXRVRpdpdFVOl2l01U6XaUTpUo3aXSTRjfpdJJGdD6i8hGRKsVElCKiNBGliShFFCm8SuFVCq9SeJXCqxRepfAqhcUUFtJYSGMhJT8jxwmq1aJaLarVolItKtVChxw65NAhx+pmoEGO+HOsYvup1mOs4Skq9hj1kaA+EtRHgvpIUJkWlWlRmRaVaVGZFpVpUZkWmuTQJIcmOTTJoUkOTXLokUOPHHrk0COHHjn0yFG1FvHniD9H9VrEn6P+EtRfgvpLUH8J6i8h82XI5/+UIhgBo+jJYjI5mnEicZZSJ+UwGSqhCmrshdSilx5spBanUIfer0R8M9pFdjuRHiDSdmnG9lLsLoMWtgN2Nb1ZTeT19Ga1qOxbwfYGzm+HTdABm2ELdMI25rpzFQ7cosKBggonsXOaufrgDPOehXPEe57xAlxk+xLHLsMVuMq+gdGlFXgYxKtheDUMr4J4FaQzvdxz0+TIIkcWObLIkUWOLLwI4kUQL4J4EcSLIF4E8SLIfS/NfS/NfS/NfS/NfS/NfS/NfS9NHizyYJEHizxY5MEiDxZ5sMiDRR4s8mCRB4s8WEQT5B6XJhcWuchXo0UUw/B+GJ4HB4i+YwrvCf/9jlCDB7Ucvd1z/dsc3wrvQBfkn8fzz+Evf7GuFn9lbVVYWxVm6yqsreWMk2GqXcusXczaRUaHktEKMlpBRit4gnKz5iqsuQrZrWDNVchwBWuuwhPUYtZdhY700ZEBnqBepyt9PEGtpyt9dKWPNVmhG310oe+2a/MG5m6HTdABm2ELdEIEn7ZDFHbATtgFMdiNL3tgL3TDPjgIh5i3h/EwHIGjEAcN3uXYe/A+HCs8batU0VDU66KSKqikCtZ2BSW7qKgKutpHV/u+WOcvwWW4ctfWfOcpeCA9Bc+/ka3ILdkKkS2TbIXIVoQsTSRDETLTSUZiX/lEwktV3fxU4kV69brKJiqbN1SejsrTUdhE4ek3FDZROILCERSOoHAEhSMoHEHhCCrGUDGGijFUjKFiDBVjqBi74083Etg7znU3P+HIf7pxGvrgS5VCt6gUQiUTlUxUMm+oFLlHnmP+SK5d5NpPrl3k2kWuG4lMIdeN5NpPZ4bozFAh5/nnmjL23Xy2ub6yXn++cdttRK4QuULkCnWwkK4M0ZUhFFDoyhAqKHRliLpooyNDqLEVNaJ0pYoiW6kVF6ooqKJQKy5qpZJaqaQjQ6ikUC+V1IsLtRTqxU+9+KkXP/Xip1781IufevHf9nkowtzbIQo7YCfsghjsxu4e2AvdsA8OwiHm72E8DEfgKMRBg3c59h68D8cgwfzHsXX9GUohAwodGbrxHKWQBYUsKNSai1pzUWuN1JqLWnNRa41kRyE7CtlRqDUXtean4oq5z17PQBL1k6ifRPkkyidRPYvqWVTPonQWlbMo/AnqZlA1g6IaimooqKGchjpJ1EmiThJ1kqiTRJ0k6iRRIIsCWRTIokAWBbIokCX6LNFniT5L9FmizxJ9liiTRJklyiwRJokwS4QaEWpEohGJRiRaP/ok8959ex5NZHEiixNZHA9NeuszvDTxMo53cbyL410cz+J4FsdiHItxLMaxGMdKnKe1IXRkEQznyhGMddxH8p/4zWacw7jI7qNjdSz38fyYtx7FehSLUSxGsRjFYhSLUSxGvwGLJaxablYsNyuWmxVrJavVSlYPN6uGm1VjCavGElaLJawWbjrNTae56bSVdJqbTnPTaSvpLvdd02wu3s8DT+HdPf/erlOtOtWqU6061apTrTrVmn8X16lWnWrVqVadatWpVp1K1anU/Du3fpf8+v5UxAiqQKUKyDcrUAS2QxR2wE7YBTE4Duc47yKUcefb/8WVJWyXwVzmnAceWAALYRX7V8MaWAshWAfrYTfH98Be6IZ9cBB64DAcgaMQBw0SXPMh4wlIw01vrrH/frxJ4E2CvQn2Jr6B2up/UTvfcw3M77n69zdG/du7gfHZjdMPd9IPJajlQSEP6nhQo77w3yyZhBr1ROkhSg9ReojSQ5QeovQQpYdIJjG7h1kmYclzFy317y64e3E6lXrvrNz37juaE5kTmROZE5nzOxI3nzAdLx0vHS+/rpf//3ez94YF53usgfA91sDoqf702btjZeB+J/H9tOjk17H4XVt0vuO/fXf97++Qdz83j2AxgMUA1gL40YbFxbf8vc5iLOZ/PyqFpQA+tuFjGxYDRKYSmYq/bUSnMkMAv9sKf5tz/W9y2vC/jVkDzBpg1gCzBoinjXjaiKcNDwL9doVynmGd38X6Nn4Xy4ngu4/A+eb863vnfNPn/MW985fbt/6VsZNjpyOcjhg4/y8Dxzvn7v/tdO+9+0nIIAnyvlwkD+Z/91uKeasvkVIpk3Lq93GiqpBpRDZDqmSm1Eht4XfLnqQOnpKfUwlueUY8Mp9qapBn5TlZIM/LC7JIXpKXxS+LeftdKsvkdd58A7z1LudtV5UVskpWyxpZKyFZJxvkLWmXTdIhm2WLvC1b5R3pIv9/lYhsl6jskJ2yS2KyR/ZKt+yTQ9Ijh+WIHJW4aPKBJOS46HJC/iaGpMnlKemVjJyWPt5Gz8o53kMvyEW5JJflCu+e1/4DYfNgGgB42k2OwWrCUBBFz01stEbT2JbiqsuusurKlUgbCgXBjT8QShFLKJUkbtz5m5Yq7Yfo+Aiki3uGO3PfvEFAlxFbvPRlOifKs/KTe1rW53jEt+KZa7xMFwRvWfHOg2OSLxcZj46jovoqGDum9uS8v6H+0avp0yFmWHeH7ieR1H5siSdCXaqrUD31FelKsQa61o3NJ6aOZQJ6CqxO1TbOTIlt3lBSWSLkmQ9WrNnxzQ97Dvzy5255tay45Q5OH3ofwgAAAAABAAAAAA=="}]}],"sounds":{"enabled":true,"sound":[]},"navData":{"outline":{"links":[{"kind":"slidelink","slideid":"_player.69Z0u0ZSxJm","slidetitle":"","displaytext":"Untitled Scene","expand":true,"type":"slide","links":[{"kind":"slidelink","slideid":"_player.69Z0u0ZSxJm.6onWGxCBAcD","slidetitle":"Untitled Slide","displaytext":"Untitled Slide","expand":false,"type":"slide"},{"kind":"slidelink","slideid":"_player.69Z0u0ZSxJm.6WBcWTSuXee","slidetitle":"Untitled Slide","displaytext":"Untitled Slide","expand":false,"type":"slide"},{"kind":"slidelink","slideid":"_player.69Z0u0ZSxJm.5eisutUZcGq","slidetitle":"Untitled Slide","displaytext":"Untitled Slide","expand":false,"type":"slide"},{"kind":"slidelink","slideid":"_player.69Z0u0ZSxJm.6oDDKy3nS28","slidetitle":"Untitled Slide","displaytext":"Untitled Slide","expand":false,"type":"slide"}]}]}},"resourceData":{"description":""}}');
