# Supplementary material for: An Interactive, Asynchronous Intimate Partner Violence Module for Medical Students: Improving Preparedness, Confidence, and Knowledge
Source: MedEdPORTAL. 2026 Jul 14;22:11618. doi: 10.15766/mep_2374-8265.11618 (PMC13364887; doi:10.15766/mep_2374-8265.11618)
Supplement: Supplementary file 1 — IPV Articulate Module FolderIPV Pre- and Postmodule Survey.docx [file mep_2374-8265.11618-s001.zip › A. IPV Articulate Module Folder/assets/GZSmw96rjfp7G5Hz/html5/data/js/paths.js]

window.globalProvideData('paths', '{"Lib":{"commandset-0":{"nodeType":"g","children":[{"nodeType":"path","d":"M0,0L720,0 720,540 0,540z","id":"path-2","fill":"none"},{"nodeType":"image","transform":[{"type":"scale","args":[0.75,0.375]}],"id":"image-1","data-original-image":"01","x":0,"y":0,"opacity":1}],"className":"eventable"},"commandset-1":{"nodeType":"g","children":[{"nodeType":"g","id":"shape-3","children":[{"nodeType":"path","d":"M314.833252,0C329.836975,-2.5E-05 341.999939,12.162888 341.999969,27.166658 341.999969,27.166664 341.999969,27.16667 341.999969,27.166676L341.999969,27.166676L341.999969,135.833313C341.999969,150.837051 329.837036,162.999985 314.833313,162.999985L314.833313,162.999985L27.166683,162.999985C12.162949,163 1E-05,150.837067 0,135.833344L0,135.833344L-2E-06,27.166683C-1.1E-05,12.162951 12.162909,1.1E-05 27.166639,-2E-06z","id":"path-3","fill":"#4F81BD","fill-opacity":1}]},{"nodeType":"g","id":"shape-4","children":[{"nodeType":"use","transform":[{"type":"rotate","args":[0]}],"id":"text-4","data-reference-type":"text","data-reference-id":"01","data-shadow":false,"data-rotation":0,"x":0,"y":0}],"className":"uneventable"}],"className":"eventable"},"commandset-2":{"nodeType":"g","children":[{"nodeType":"text","font-family":"Open SansBold CharsBoldF9BE3CE7","font-size":"16px","fill":"#FFFFFF","fill-opacity":1,"children":[{"nodeType":"tspan","x":"98.9414062 108.2070312 118.7226562 128.1757812 132.3320312 143.3710937 153.4960937 163.6210937 173.5273437 178.4101562 188.9257812 195.8710937 211.5820312 221.0351562 231.5507812 238.4960937 243.0585937 247.2148437","y":22.34,"children":["The Appointment: "]}]},{"nodeType":"text","font-family":"Open Sans Charset1_ 6dfFDD69D1E","font-size":"16px","fill":"#FFFFFF","fill-opacity":1,"children":[{"nodeType":"tspan","x":"19.2109375 33.6015625 42.4921875 49.03125 53.0703125 61.9609375 66.1171875 73.7421875 82.6328125 90.6484375 98.2734375 102.4296875 110.0546875 119.8671875 128.8515625 133.0078125 142.796875 152.421875 161.40625 169.03125 173.1875 183 192.625 198.328125 202.484375 214.8828125 223.7734375 233.5859375 239.2890625 243.4453125 249.1484375 258.7734375 262.9296875 272.71875 281.703125 289.3671875 298.9921875 313.8046875 322.7890625 326.9453125","y":65.918,"children":["Maria says she does not want to become "]}]},{"nodeType":"text","font-family":"Open Sans Charset1_ 6dfFDD69D1E","font-size":"16px","fill":"#FFFFFF","fill-opacity":1,"children":[{"nodeType":"tspan","x":"36.3867188 46.1757812 52.7148437 61.6992187 70.3867187 80.1992187 89.0898437 98.9023437 104.6054687 108.7617187 117.6523437 127.4648437 137.2539062 141.4101562 149.0742187 158.8867187 167.8710937 175.5351562 183.9414062 191.5664062 195.7226562 205.5351562 214.5195312 221.0585937 225.2148437 237.6132812 246.5039062 252.2070312 259.8710937 269.6835937 273.8867187 278.0429687 286.8164062 296.6289062 305.6132812 309.7695312","y":87.707,"children":["pregnant and checks her watch. She "]}]},{"nodeType":"text","font-family":"Open Sans Charset1_ 6dfFDD69D1E","font-size":"16px","fill":"#FFFFFF","fill-opacity":1,"children":[{"nodeType":"tspan","x":"16.9726562 21.0117188 35.8242188 45.6132813 54.5039063 60.2070313 64.2460938 73.2304688 83.0429688 88.7460938 92.7851563 100.8007813 104.9570313 113.8476563 123.6601563 131.2851563 143.6835938 152.6679688 159.2070313 166.8320313 170.9882813 180.7773438 190.5898438 199.5742188 207.1992188 212.9023438 216.9414063 226.5664063 236.3789063 244.0039063 248.1601563 257.0507813 266.8632813 276.6523438 280.8085938 290.2304688 300.0429688 308.9335938 312.9726563 317.0117188 325.0273438 329.1835938","y":109.496,"children":["impatiently answers questions and nally "]}]},{"nodeType":"text","font-family":"Open Sans Charset1_ 6dfFDD69D1E","font-size":"16px","fill":"#FFFFFF","fill-opacity":1,"children":[{"nodeType":"tspan","x":"22.6640625 30.65625 40.28125 44.3203125 51.984375 60.96875 68.59375 72.75 80.375 90.1875 99.171875 103.328125 115.7265625 125.3515625 135.1640625 139.203125 148.9921875 153.1484375 158.7265625 162.765625 172.578125 180.203125 185.90625 190.0625 194.1015625 198.140625 206.546875 215.53125 219.6875 225.390625 235.203125 244.1875 248.34375 255.96875 265.78125 275.40625 281.109375 286.6875 290.84375 299.734375 309.546875 319.3359375 323.4921875","y":131.285,"children":["voices she would “just like the shot” and "]}]},{"nodeType":"text","font-family":"Open Sans Charset1_ 6dfFDD69D1E","font-size":"16px","fill":"#FFFFFF","fill-opacity":1,"children":[{"nodeType":"tspan","x":"25.4023438 35.2148438 44.1992188 53.1835938 62.9726563 70.5976563 74.7539063 80.4570313 90.0820313 94.2382813 98.2773438 107.2617188 116.1523438 124.1445313 133.1289063 137.2851563 142.6679688 152.2929688 158.8320313 162.9882813 172.6132813 178.3164063 188.1289063 197.1132813 203.6523438 207.8085938 216.6992188 226.4882813 236.2773438 245.9023438 249.9414063 259.7539063 265.4570313 280.2695313 289.2539063 299.0664063 304.7695313 312.3945313 316.5976563 320.7539063","y":153.074,"children":["needs to leave or other appointments. "]}]}]},"commandset-3":{"nodeType":"g","children":[{"nodeType":"g","id":"shape-5","children":[{"nodeType":"path","d":"M18.000011,39.999996C8.058887,40.000004 6E-06,31.045704 -2E-06,20.000015 -1E-05,8.954323 8.058854,1.1E-05 17.999977,-2E-06L17.999977,-2E-06L131.999969,0C141.941086,-1.9E-05 149.999969,8.954273 149.999985,19.999969 150,31.045664 141.941147,39.999977 132.000031,39.999996z","id":"path-5","fill":"#4F81BD","fill-opacity":1,"stroke-width":1,"stroke":"#0E62AA","stroke-opacity":1,"stroke-linecap":"flat","stroke-linejoin":"round"}]},{"nodeType":"g","id":"shape-6","children":[{"nodeType":"use","transform":[{"type":"rotate","args":[0]}],"id":"text-6","data-reference-type":"text","data-reference-id":"01","data-shadow":false,"data-rotation":0,"x":0,"y":0}],"className":"uneventable"}],"className":"eventable"},"commandset-4":{"nodeType":"g","children":[{"nodeType":"defs","children":[{"nodeType":"filter","id":"filter-8","children":[{"nodeType":"feFlood","result":"floodOut","flood-color":"#000000","flood-opacity":0.6},{"nodeType":"feGaussianBlur","result":"gaussOut","in":"SourceAlpha","stdDeviation":[1.3999999761581421,1.3999999761581421]},{"nodeType":"feComposite","in":"floodOut","in2":"gaussOut","operator":"in"}],"filterUnits":"userSpaceOnUse","x":-9,"y":-9,"width":172.5,"height":63}]},{"nodeType":"use","transform":[{"type":"translate","args":[0,0]},{"type":"scale","args":[1,1]}],"xlink:href":"#pathwrap-7","filter":"url(#filter-8)","data-angle":90,"data-distance":3,"data-height":45,"data-scale":1,"data-adornment-type":"drop-shadow","data-width":154.5},{"nodeType":"g","id":"pathwrap-7","children":[{"nodeType":"g","id":"shape-9","children":[{"nodeType":"path","d":"M18.000011,39.999996C8.058887,40.000004 6E-06,31.045704 -2E-06,20.000015 -1E-05,8.954323 8.058854,1.1E-05 17.999977,-2E-06L17.999977,-2E-06L131.999969,0C141.941086,-1.9E-05 149.999969,8.954273 149.999985,19.999969 150,31.045664 141.941147,39.999977 132.000031,39.999996z","id":"path-9","fill":"#4F81BD","fill-opacity":1,"stroke-width":3,"stroke":"#FFFFFF","stroke-opacity":1,"stroke-linecap":"flat","stroke-linejoin":"round"}]},{"nodeType":"g","id":"shape-10","children":[{"nodeType":"use","transform":[{"type":"rotate","args":[0]}],"id":"text-10","data-reference-type":"text","data-reference-id":"01","data-shadow":false,"data-rotation":0,"x":0,"y":0}],"className":"uneventable"},{"nodeType":"g","id":"shape-11","children":[{"nodeType":"path","d":"M19.500011,38.499996C9.558887,38.500004 1.500006,30.217278 1.499998,20.000013 1.49999,9.782747 9.558854,1.50001 19.499977,1.499998L19.499977,1.499998L130.499969,1.5C140.441086,1.499983 148.499969,9.782703 148.499985,19.999971 148.5,30.217239 140.441147,38.499981 130.500031,38.499996z","id":"path-11","fill":"none","stroke-width":3,"stroke":"#FFFFFF","stroke-opacity":1,"stroke-linecap":"flat","stroke-linejoin":"round"}]}]}],"className":"eventable"},"commandset-5":{"nodeType":"g","children":[{"nodeType":"g","id":"shape-12","children":[{"nodeType":"path","d":"M18.000011,39.999996C8.058887,40.000004 6E-06,31.045704 -2E-06,20.000015 -1E-05,8.954323 8.058854,1.1E-05 17.999977,-2E-06L17.999977,-2E-06L131.999969,0C141.941086,-1.9E-05 149.999969,8.954273 149.999985,19.999969 150,31.045664 141.941147,39.999977 132.000031,39.999996z","id":"path-12","fill":"#4F81BD","fill-opacity":1,"stroke-width":1,"stroke":"#000000","stroke-opacity":0.54,"stroke-linecap":"flat","stroke-linejoin":"round"}]},{"nodeType":"g","id":"shape-13","children":[{"nodeType":"use","transform":[{"type":"rotate","args":[0]}],"id":"text-13","data-reference-type":"text","data-reference-id":"01","data-shadow":false,"data-rotation":0,"x":0,"y":0}],"className":"uneventable"}],"className":"eventable"},"commandset-6":{"nodeType":"g","children":[{"nodeType":"text","font-family":"Open SansBold CharsBoldF9BE3CE7","font-size":"18.667px","fill":"#FFFFFF","fill-opacity":1,"children":[{"nodeType":"tspan","x":"32.4576759 44.3522081 55.9095001 68.1777305 76.2805957 81.9772104 94.2454408 106.5136712 117.5423177","y":27.242,"children":["Continue"]}]}]},"commandset-7":{"nodeType":"g","children":[{"nodeType":"path","d":"M0,0L358,0 358,540 0,540z","id":"path-15","fill":"none"},{"nodeType":"image","transform":[{"type":"scale","args":[0.50069928169250488,0.5]}],"id":"image-14","data-original-image":"01","x":0,"y":0,"opacity":1}],"className":"eventable"},"commandset-8":{"nodeType":"g","children":[{"nodeType":"g","id":"shape-16","children":[{"nodeType":"path","d":"M18.000011,56.999996C8.058887,57.000004 6E-06,44.240128 -2E-06,28.500021 -1E-05,12.759909 8.058854,1.5E-05 17.999977,-2E-06L17.999977,-2E-06L142.999969,0C152.941086,-2.5E-05 160.999969,12.759839 160.999985,28.499958 161,44.24007 152.941147,56.999969 143.000031,56.999996z","id":"path-16","fill":"#4F81BD","fill-opacity":1,"stroke-width":1,"stroke":"#0E62AA","stroke-opacity":1,"stroke-linecap":"flat","stroke-linejoin":"round"}]},{"nodeType":"g","id":"shape-17","children":[{"nodeType":"use","transform":[{"type":"rotate","args":[0]}],"id":"text-17","data-reference-type":"text","data-reference-id":"01","data-shadow":false,"data-rotation":0,"x":0,"y":0}],"className":"uneventable"}],"className":"eventable"},"commandset-9":{"nodeType":"g","children":[{"nodeType":"defs","children":[{"nodeType":"filter","id":"filter-19","children":[{"nodeType":"feFlood","result":"floodOut","flood-color":"#000000","flood-opacity":0.6},{"nodeType":"feGaussianBlur","result":"gaussOut","in":"SourceAlpha","stdDeviation":[1.3999999761581421,1.3999999761581421]},{"nodeType":"feComposite","in":"floodOut","in2":"gaussOut","operator":"in"}],"filterUnits":"userSpaceOnUse","x":-9,"y":-9,"width":183.5,"height":79.5}]},{"nodeType":"use","transform":[{"type":"translate","args":[0,0]},{"type":"scale","args":[1,1]}],"xlink:href":"#pathwrap-18","filter":"url(#filter-19)","data-angle":90,"data-distance":3,"data-height":61.5,"data-scale":1,"data-adornment-type":"drop-shadow","data-width":165.5},{"nodeType":"g","id":"pathwrap-18","children":[{"nodeType":"g","id":"shape-20","children":[{"nodeType":"path","d":"M18.000011,56.999996C8.058887,57.000004 6E-06,44.240128 -2E-06,28.500021 -1E-05,12.759909 8.058854,1.5E-05 17.999977,-2E-06L17.999977,-2E-06L142.999969,0C152.941086,-2.5E-05 160.999969,12.759839 160.999985,28.499958 161,44.24007 152.941147,56.999969 143.000031,56.999996z","id":"path-20","fill":"#4F81BD","fill-opacity":1,"stroke-width":3,"stroke":"#FFFFFF","stroke-opacity":1,"stroke-linecap":"flat","stroke-linejoin":"round"}]},{"nodeType":"g","id":"shape-21","children":[{"nodeType":"use","transform":[{"type":"rotate","args":[0]}],"id":"text-21","data-reference-type":"text","data-reference-id":"01","data-shadow":false,"data-rotation":0,"x":0,"y":0}],"className":"uneventable"},{"nodeType":"g","id":"shape-22","children":[{"nodeType":"path","d":"M19.500011,55.499996C9.558887,55.500004 1.500006,43.411701 1.499998,28.500019 1.49999,13.588335 9.558854,1.500015 19.499977,1.499998L19.499977,1.499998L141.499969,1.5C151.441086,1.499973 159.499969,13.588266 159.499985,28.49996 159.5,43.411644 151.441147,55.499969 141.500031,55.499996z","id":"path-22","fill":"none","stroke-width":3,"stroke":"#FFFFFF","stroke-opacity":1,"stroke-linecap":"flat","stroke-linejoin":"round"}]}]}],"className":"eventable"},"commandset-10":{"nodeType":"g","children":[{"nodeType":"g","id":"shape-23","children":[{"nodeType":"path","d":"M18.000011,56.999996C8.058887,57.000004 6E-06,44.240128 -2E-06,28.500021 -1E-05,12.759909 8.058854,1.5E-05 17.999977,-2E-06L17.999977,-2E-06L142.999969,0C152.941086,-2.5E-05 160.999969,12.759839 160.999985,28.499958 161,44.24007 152.941147,56.999969 143.000031,56.999996z","id":"path-23","fill":"#4F81BD","fill-opacity":1,"stroke-width":1,"stroke":"#000000","stroke-opacity":0.54,"stroke-linecap":"flat","stroke-linejoin":"round"}]},{"nodeType":"g","id":"shape-24","children":[{"nodeType":"use","transform":[{"type":"rotate","args":[0]}],"id":"text-24","data-reference-type":"text","data-reference-id":"01","data-shadow":false,"data-rotation":0,"x":0,"y":0}],"className":"uneventable"}],"className":"eventable"},"commandset-11":{"nodeType":"g","children":[{"nodeType":"text","font-family":"Open SansBold CharsBoldF9BE3CE7","font-size":"18.667px","fill":"#FFFFFF","fill-opacity":1,"children":[{"nodeType":"tspan","x":"37.9576759 49.8522081 61.4095001 73.6777305 81.7805957 87.4772104 99.7454408 112.0136712 123.0423177","y":35.742,"children":["Continue"]}]}]},"commandset-12":{"nodeType":"g","children":[{"nodeType":"path","d":"M0,0L346,0 346,540 0,540z","id":"path-26","fill":"none"},{"nodeType":"image","transform":[{"type":"scale","args":[0.50072360038757324,0.5]}],"id":"image-25","data-original-image":"01","x":0,"y":0,"opacity":1}],"className":"eventable"},"commandset-13":{"nodeType":"g","children":[{"nodeType":"text","font-family":"Open Sans Charset1_ 6dfFDD69D1E","font-size":"16px","fill":"#FFFFFF","fill-opacity":1,"children":[{"nodeType":"tspan","x":"15.890625 30.28125 39.171875 45.7109375 49.75 58.640625 62.796875 70.421875 79.3125 87.328125 94.953125 99.109375 106.734375 116.546875 125.53125 129.6875 133.7265625 141.3515625 145.5078125 152.046875 161.859375 171.671875 181.484375 185.5234375 195.3359375 204.0234375 208.1796875 217.8046875 227.6171875 233.3203125 237.4765625 247.1015625 252.484375 256.640625 262.34375 266.3828125 281.1953125 290.1796875 294.3828125 298.5390625 307.3125 317.125 326.109375 330.265625","y":44.129,"children":["Maria says she is running out o time. She "]}]},{"nodeType":"text","font-family":"Open Sans Charset1_ 6dfFDD69D1E","font-size":"16px","fill":"#FFFFFF","fill-opacity":1,"children":[{"nodeType":"tspan","x":"37.0703125 44.6953125 50.3984375 59.2890625 64.9921875 73.9765625 81.6015625 85.7578125 93.3828125 103.1953125 112.1796875 116.3359375 126.1484375 135.0390625 142.6640625 146.8203125 155.7109375 165.5234375 173.8984375 177.9375 186.921875 192.625 200.640625 204.796875 213.6875 223.5 233.2890625 237.4453125 247.234375 256.21875 263.8828125 273.5078125 288.3203125 297.3046875 304.9296875 309.0859375","y":65.918,"children":["states she has anxiety and becomes "]}]},{"nodeType":"text","font-family":"Open Sans Charset1_ 6dfFDD69D1E","font-size":"16px","fill":"#FFFFFF","fill-opacity":1,"children":[{"nodeType":"tspan","x":"32.5039062 38.2070312 47.1914062 56.0820312 62.6210937 68.0039062 77.8164062 81.8554687 86.0585937 90.2148437 98.9882812 108.8007812 117.7851562 121.9414062 128.4804687 137.4648437 147.2539062 156.8789062 163.4179687 169.1210937 176.7460937 180.9023437 187.4414062 196.4257812 204.0898437 213.0742187 222.8867187 228.5898437 232.7460937 240.3710937 246.0742187 252.6132812 261.5976562 269.2226562 276.8476562 281.0039062 289.8945312 299.7070312 309.4960937 313.6523437","y":87.707,"children":["tearul. She reports recent stress and "]}]},{"nodeType":"text","font-family":"Open Sans Charset1_ 6dfFDD69D1E","font-size":"16px","fill":"#FFFFFF","fill-opacity":1,"children":[{"nodeType":"tspan","x":"25.6953125 34.5859375 44.3984375 52.7734375 56.8125 65.796875 71.5 79.515625 83.71875 87.875 96.6484375 106.4609375 115.4453125 119.6015625 128.4921875 136.1171875 144.5234375 152.1484375 156.3046875 161.6875 171.3125 177.8515625 182.0078125 189.6328125 199.2578125 214.0703125 223.0546875 228.7578125 238.5703125 242.609375 252.421875 261.109375 265.265625 270.6484375 280.2734375 286.8125 290.96875 300.78125 309.765625 316.3046875 320.4609375","y":109.496,"children":["anxiety. She asks or something or her "]}]},{"nodeType":"text","font-family":"Open Sans Charset1_ 6dfFDD69D1E","font-size":"16px","fill":"#FFFFFF","fill-opacity":1,"children":[{"nodeType":"tspan","x":"143.9296875 153.7421875 162.7265625 169.265625 177.2578125 186.2421875 193.8671875 198.0703125","y":131.285,"children":["nerves."]}]}]},"commandset-14":{"nodeType":"g","children":[{"nodeType":"path","d":"M0,0L385,0 385,540 0,540z","id":"path-28","fill":"none"},{"nodeType":"image","transform":[{"type":"scale","args":[0.5,0.5]}],"id":"image-27","data-original-image":"01","x":0,"y":0,"opacity":1}],"className":"eventable"},"commandset-15":{"nodeType":"g","children":[{"nodeType":"g","id":"shape-29","children":[{"nodeType":"path","d":"M364.999969,0C369.418243,-7E-06 372.999969,3.581709 372.999969,7.999998 372.999969,7.999999 372.999969,8 372.999969,8.000002L372.999969,8.000002L372.999969,39.999996C372.999969,44.418274 369.418274,47.999996 365,47.999996L365,47.999996L8.000004,47.999996C3.581727,48 3E-06,44.418282 0,40.000004L0,40.000004L-1E-06,8.000005C-3E-06,3.581728 3.581715,4E-06 7.999991,-1E-06z","id":"path-29","fill":"#4F81BD","fill-opacity":1}]},{"nodeType":"g","id":"shape-30","children":[{"nodeType":"use","transform":[{"type":"rotate","args":[0]}],"id":"text-30","data-reference-type":"text","data-reference-id":"01","data-shadow":false,"data-rotation":0,"x":0,"y":0}],"className":"uneventable"}],"className":"eventable"},"commandset-16":{"nodeType":"g","children":[{"nodeType":"text","font-family":"Open Sans Charset1_ 6dfFDD69D1E","font-size":"16px","fill":"#FFFFFF","fill-opacity":1,"children":[{"nodeType":"tspan","x":"10 24.7734375 34.5859375 43.4765625 49.1796875 53.3359375 63.125 72.9375 81.921875 89.546875 95.25 99.2890625 108.9140625 118.7265625 126.3515625 130.5078125 140.296875 149.921875 154.078125 162.09375 171.71875 181.53125 185.6875 195.5 204.390625 212.3828125 221.3671875 225.5234375 230.90625 240.53125 247.0703125 251.2265625 265.6171875 274.5078125 281.046875 285.0859375 293.9765625 300.8828125","y":30.207,"children":["What questions do you have or Maria?"]}]}]},"commandset-17":{"nodeType":"g","children":[{"nodeType":"g","id":"shape-31","children":[{"nodeType":"path","d":"M307.291626,0C312.653381,-9E-06 316.999969,4.346553 316.999969,9.70833 316.999969,9.708332 316.999969,9.708335 316.999969,9.708337L316.999969,9.708337L316.999969,48.54166C316.999969,53.903423 312.653412,58.249992 307.291656,58.249996L307.291656,58.249996L9.708339,58.249996C4.346575,58.249996 4E-06,53.903431 0,48.541668L0,48.541668L-1E-06,9.70834C-5E-06,4.346576 4.34656,4E-06 9.708323,-2E-06z","id":"path-31","fill":"#4F81BD","fill-opacity":1}]},{"nodeType":"g","id":"shape-32","children":[{"nodeType":"use","transform":[{"type":"rotate","args":[0]}],"id":"text-32","data-reference-type":"text","data-reference-id":"01","data-shadow":false,"data-rotation":0,"x":0,"y":0}],"className":"uneventable"}],"className":"eventable"},"commandset-18":{"nodeType":"g","children":[{"nodeType":"text","font-family":"Open Sans Charset1_ 6dfFDD69D1E","font-size":"16px","fill":"#FFFFFF","fill-opacity":1,"children":[{"nodeType":"tspan","x":"10 21.609375 31.234375 35.390625 43.40625 53.03125 62.84375 67 76.8125 85.703125 93.6953125 102.6796875 106.8359375 115.7265625 119.8828125 129.6953125 133.734375 141.359375 147.0625 156.6875 163.2265625 171.2421875 175.3984375 185.0234375 190.40625 194.5625 203.453125 213.265625 221.640625 225.6796875 234.6640625 240.3671875 248.3828125 252.5390625 262.1640625 268.703125 272.859375","y":24.312,"children":["Do you have a history o anxiety or "]}]},{"nodeType":"text","font-family":"Open Sans Charset1_ 6dfFDD69D1E","font-size":"16px","fill":"#FFFFFF","fill-opacity":1,"children":[{"nodeType":"tspan","x":"10 19.7890625 28.7734375 38.5625 45.1015625 54.0859375 61.7109375 69.3359375 73.375 83 92.8125 99.71875 103.875","y":46.102,"children":["depression? "]}]}]},"commandset-19":{"nodeType":"g","children":[{"nodeType":"g","id":"shape-33","children":[{"nodeType":"path","d":"M182.333313,0C186.015213,-6E-06 188.999985,2.984757 188.999985,6.666665 188.999985,6.666666 188.999985,6.666667 188.999985,6.666669L188.999985,6.666669L188.999985,33.333328C188.999985,37.015228 186.015213,39.999996 182.333328,39.999996L182.333328,39.999996L6.666671,39.999996C2.984773,40 3E-06,37.015232 0,33.333336L0,33.333336L0,6.66667C-3E-06,2.984773 2.984763,3E-06 6.66666,0z","id":"path-33","fill":"#4F81BD","fill-opacity":1}]},{"nodeType":"g","id":"shape-34","children":[{"nodeType":"use","transform":[{"type":"rotate","args":[0]}],"id":"text-34","data-reference-type":"text","data-reference-id":"01","data-shadow":false,"data-rotation":0,"x":0,"y":0}],"className":"uneventable"}],"className":"eventable"},"commandset-20":{"nodeType":"g","children":[{"nodeType":"text","font-family":"Open Sans Charset1_ 6dfFDD69D1E","font-size":"16px","fill":"#FFFFFF","fill-opacity":1,"children":[{"nodeType":"tspan","x":"10 21.796875 31.421875 43.8203125 47.9765625 56.8671875 63.40625 72.390625 76.546875 84.5625 94.1875 104 108.15625 115.78125 119.8203125 128.8046875 137.7890625 147.578125 151.6171875 161.4296875 170.1171875 177.0234375","y":26.207,"children":["How are you sleeping?"]}]}]},"commandset-21":{"nodeType":"g","children":[{"nodeType":"g","id":"shape-35","children":[{"nodeType":"path","d":"M241.124985,0C245.474228,-7E-06 248.999985,3.525745 248.999985,7.874998 248.999985,7.874999 248.999985,7.875 248.999985,7.875002L248.999985,7.875002L248.999985,39.374996C248.999985,43.724239 245.474228,47.249996 241.125,47.249996L241.125,47.249996L7.875004,47.249996C3.525763,47.25 3E-06,43.724247 0,39.375004L0,39.375004L-1E-06,7.875005C-3E-06,3.525763 3.52575,4E-06 7.874992,-1E-06z","id":"path-35","fill":"#4F81BD","fill-opacity":1}]},{"nodeType":"g","id":"shape-36","children":[{"nodeType":"use","transform":[{"type":"rotate","args":[0]}],"id":"text-36","data-reference-type":"text","data-reference-id":"01","data-shadow":false,"data-rotation":0,"x":0,"y":0}],"className":"uneventable"}],"className":"eventable"},"commandset-22":{"nodeType":"g","children":[{"nodeType":"text","font-family":"Open Sans Charset1_ 6dfFDD69D1E","font-size":"16px","fill":"#FFFFFF","fill-opacity":1,"children":[{"nodeType":"tspan","x":"10 20.1171875 26.65625 35.640625 39.796875 47.8125 57.4375 67.25 71.40625 81.03125 90.84375 95 104.625 110.328125 120.140625 129.125 135.6640625 139.8203125 154.6328125 163.6171875 173.40625 177.4453125 185.109375 194 199.703125 203.7421875 213.3671875 223.1796875 230.8046875 237.7109375 241.8671875","y":29.707,"children":["Are you on other medications? "]}]}]},"commandset-23":{"nodeType":"g","children":[{"nodeType":"path","d":"M0,0L371,0 371,540 0,540z","id":"path-38","fill":"none"},{"nodeType":"image","transform":[{"type":"scale","args":[0.49932706356048584,0.5]}],"id":"image-37","data-original-image":"01","x":0,"y":0,"opacity":1}],"className":"eventable"},"commandset-24":{"nodeType":"g","children":[{"nodeType":"g","id":"shape-39","children":[{"nodeType":"path","d":"M0,0L25,0 25,32 0,32z","id":"path-39","fill":"none"}]},{"nodeType":"g","id":"shape-40","children":[{"nodeType":"use","transform":[{"type":"rotate","args":[0]}],"id":"text-40","data-reference-type":"text","data-reference-id":"01","data-shadow":false,"data-rotation":0,"x":0,"y":0}],"className":"uneventable"}],"className":"eventable"},"commandset-25":{"nodeType":"g","children":[{"nodeType":"text","font-family":"Open Sans Charset1_ 6dfFDD69D1E","font-size":"16px","fill":"#000000","fill-opacity":1,"children":[{"nodeType":"tspan","x":"10 14.15625","y":22.102,"children":[" "]}]}]},"commandset-26":{"nodeType":"g","children":[{"nodeType":"g","id":"shape-41","children":[{"nodeType":"path","d":"M116.018097,108.050621C193.347733,113.644249 267.89212,94.203339 282.51767,64.628159 297.143219,35.052967 246.311508,6.542992 168.982025,0.949375 91.652405,-4.644287 17.10791,14.796589 2.48233,44.371754 -6.978821,63.503532 10.965912,83.112457 49.556915,95.812042L49.556915,95.812042L56.999954,122.415382z","id":"path-41","fill":"#4F81BD","fill-opacity":1,"stroke-width":1,"stroke":"#385D8A","stroke-opacity":1,"stroke-linecap":"flat","stroke-linejoin":"round"}]},{"nodeType":"g","id":"shape-42","children":[{"nodeType":"use","transform":[{"type":"rotate","args":[0]}],"id":"text-42","data-reference-type":"text","data-reference-id":"01","data-shadow":false,"data-rotation":0,"x":0,"y":0}],"className":"uneventable"}],"className":"eventable"},"commandset-27":{"nodeType":"g","children":[{"nodeType":"text","font-family":"Open Sans Charset1_ 6dfFDD69D1E","font-size":"16px","fill":"#FFFFFF","fill-opacity":1,"children":[{"nodeType":"tspan","x":"123.984375 129.5625 141.609375 151.234375 155.4375 161.015625","y":60.707,"children":["“No.”"]}]}]},"commandset-28":{"nodeType":"g","children":[{"nodeType":"defs","children":[{"nodeType":"linearGradient","gradientTransform":[{"type":"rotate","args":[90,0.5,0.5]}],"id":"gradient-fill-44","children":[{"nodeType":"stop","offset":"0%","stop-color":"#6890C5","stop-opacity":1},{"nodeType":"stop","offset":"50.196%","stop-color":"#4980C3","stop-opacity":1},{"nodeType":"stop","offset":"100%","stop-color":"#3A71B2","stop-opacity":1}]},{"nodeType":"filter","id":"filter-46","children":[{"nodeType":"feFlood","result":"floodOut","flood-color":"#000000","flood-opacity":0.36},{"nodeType":"feGaussianBlur","result":"gaussOut","in":"SourceAlpha","stdDeviation":[1.0499999523162842,1.0499999523162842]},{"nodeType":"feComposite","in":"floodOut","in2":"gaussOut","operator":"in"}],"filterUnits":"userSpaceOnUse","x":-6.75,"y":-6.75,"width":258.5,"height":45.5}]},{"nodeType":"use","transform":[{"type":"translate","args":[0,0]},{"type":"scale","args":[1,1]}],"xlink:href":"#pathwrap-45","filter":"url(#filter-46)","data-angle":90,"data-distance":2,"data-height":32,"data-scale":1,"data-adornment-type":"drop-shadow","data-width":245},{"nodeType":"g","id":"pathwrap-45","children":[{"nodeType":"g","id":"shape-47","children":[{"nodeType":"path","d":"M0,0L245,0 245,32 0,32z","id":"path-47","fill":"url(#gradient-fill-44)"}]},{"nodeType":"g","id":"shape-48","children":[{"nodeType":"use","transform":[{"type":"rotate","args":[0]}],"id":"text-48","data-reference-type":"text","data-reference-id":"01","data-shadow":false,"data-rotation":0,"x":0,"y":0}],"className":"uneventable"}]}],"className":"eventable"},"commandset-29":{"nodeType":"g","children":[{"nodeType":"text","font-family":"Open Sans Charset1_ 6dfFDD69D1E","font-size":"16px","fill":"#FFFFFF","fill-opacity":1,"children":[{"nodeType":"tspan","x":"10 20.1171875 26.65625 35.640625 39.796875 47.8125 57.4375 67.25 71.40625 81.03125 90.84375 95 104.625 110.328125 120.140625 129.125 135.6640625 139.8203125 154.6328125 163.6171875 173.40625 177.4453125 185.109375 194 199.703125 203.7421875 213.3671875 223.1796875 230.0859375 234.2421875","y":22.102,"children":["Are you on other medication? "]}]}]},"commandset-30":{"nodeType":"g","children":[{"nodeType":"g","id":"shape-49","children":[{"nodeType":"path","d":"M18.000011,39.999996C8.058887,40.000004 6E-06,31.045704 -2E-06,20.000015 -1E-05,8.954323 8.058854,1.1E-05 17.999977,-2E-06L17.999977,-2E-06L131.999969,0C141.941086,-1.9E-05 149.999969,8.954273 149.999985,19.999969 150,31.045664 141.941147,39.999977 132.000031,39.999996z","id":"path-49","fill":"#4F81BD","fill-opacity":1,"stroke-width":1,"stroke":"#385D8A","stroke-opacity":1,"stroke-linecap":"flat","stroke-linejoin":"round"}]},{"nodeType":"g","id":"shape-50","children":[{"nodeType":"use","transform":[{"type":"rotate","args":[0]}],"id":"text-50","data-reference-type":"text","data-reference-id":"01","data-shadow":false,"data-rotation":0,"x":0,"y":0}],"className":"uneventable"}],"className":"eventable"},"commandset-31":{"nodeType":"g","children":[{"nodeType":"g","id":"shape-51","children":[{"nodeType":"path","d":"M18.000011,39.999996C8.058887,40.000004 6E-06,31.045704 -2E-06,20.000015 -1E-05,8.954323 8.058854,1.1E-05 17.999977,-2E-06L17.999977,-2E-06L131.999969,0C141.941086,-1.9E-05 149.999969,8.954273 149.999985,19.999969 150,31.045664 141.941147,39.999977 132.000031,39.999996z","id":"path-51","fill":"#4471A6","fill-opacity":1,"stroke-width":1,"stroke":"#385D8A","stroke-opacity":1,"stroke-linecap":"flat","stroke-linejoin":"round"}]},{"nodeType":"g","id":"shape-52","children":[{"nodeType":"use","transform":[{"type":"rotate","args":[0]}],"id":"text-52","data-reference-type":"text","data-reference-id":"01","data-shadow":false,"data-rotation":0,"x":0,"y":0}],"className":"uneventable"}],"className":"eventable"},"commandset-32":{"nodeType":"g","children":[{"nodeType":"g","id":"shape-53","children":[{"nodeType":"path","d":"M18.000011,39.999996C8.058887,40.000004 6E-06,31.045704 -2E-06,20.000015 -1E-05,8.954323 8.058854,1.1E-05 17.999977,-2E-06L17.999977,-2E-06L131.999969,0C141.941086,-1.9E-05 149.999969,8.954273 149.999985,19.999969 150,31.045664 141.941147,39.999977 132.000031,39.999996z","id":"path-53","fill":"#809DC9","fill-opacity":1,"stroke-width":1,"stroke":"#385D8A","stroke-opacity":1,"stroke-linecap":"flat","stroke-linejoin":"round"}]},{"nodeType":"g","id":"shape-54","children":[{"nodeType":"use","transform":[{"type":"rotate","args":[0]}],"id":"text-54","data-reference-type":"text","data-reference-id":"01","data-shadow":false,"data-rotation":0,"x":0,"y":0}],"className":"uneventable"}],"className":"eventable"},"commandset-33":{"nodeType":"g","children":[{"nodeType":"g","id":"shape-55","children":[{"nodeType":"path","d":"M18.000011,39.999996C8.058887,40.000004 6E-06,31.045704 -2E-06,20.000015 -1E-05,8.954323 8.058854,1.1E-05 17.999977,-2E-06L17.999977,-2E-06L131.999969,0C141.941086,-1.9E-05 149.999969,8.954273 149.999985,19.999969 150,31.045664 141.941147,39.999977 132.000031,39.999996z","id":"path-55","fill":"#708AB1","fill-opacity":1,"stroke-width":1,"stroke":"#385D8A","stroke-opacity":1,"stroke-linecap":"flat","stroke-linejoin":"round"}]},{"nodeType":"g","id":"shape-56","children":[{"nodeType":"use","transform":[{"type":"rotate","args":[0]}],"id":"text-56","data-reference-type":"text","data-reference-id":"01","data-shadow":false,"data-rotation":0,"x":0,"y":0}],"className":"uneventable"}],"className":"eventable"},"commandset-34":{"nodeType":"g","children":[{"nodeType":"defs","children":[{"nodeType":"linearGradient","gradientTransform":[{"type":"rotate","args":[90,0.5,0.5]}],"id":"gradient-fill-58","children":[{"nodeType":"stop","offset":"0%","stop-color":"#6890C5","stop-opacity":1},{"nodeType":"stop","offset":"50.196%","stop-color":"#4980C3","stop-opacity":1},{"nodeType":"stop","offset":"100%","stop-color":"#3A71B2","stop-opacity":1}]},{"nodeType":"filter","id":"filter-60","children":[{"nodeType":"feFlood","result":"floodOut","flood-color":"#000000","flood-opacity":0.36},{"nodeType":"feGaussianBlur","result":"gaussOut","in":"SourceAlpha","stdDeviation":[1.0499999523162842,1.0499999523162842]},{"nodeType":"feComposite","in":"floodOut","in2":"gaussOut","operator":"in"}],"filterUnits":"userSpaceOnUse","x":-6.75,"y":-6.75,"width":355.5,"height":45.5}]},{"nodeType":"use","transform":[{"type":"translate","args":[0,0]},{"type":"scale","args":[1,1]}],"xlink:href":"#pathwrap-59","filter":"url(#filter-60)","data-angle":90,"data-distance":2,"data-height":32,"data-scale":1,"data-adornment-type":"drop-shadow","data-width":342},{"nodeType":"g","id":"pathwrap-59","children":[{"nodeType":"g","id":"shape-61","children":[{"nodeType":"path","d":"M0,0L342,0 342,32 0,32z","id":"path-61","fill":"url(#gradient-fill-58)"}]},{"nodeType":"g","id":"shape-62","children":[{"nodeType":"use","transform":[{"type":"rotate","args":[0]}],"id":"text-62","data-reference-type":"text","data-reference-id":"01","data-shadow":false,"data-rotation":0,"x":0,"y":0}],"className":"uneventable"}]}],"className":"eventable"},"commandset-35":{"nodeType":"g","children":[{"nodeType":"text","font-family":"Open Sans Charset1_ 6dfFDD69D1E","font-size":"16px","fill":"#FFFFFF","fill-opacity":1,"children":[{"nodeType":"tspan","x":"87.4882812 99.2851562 108.9101562 121.3085937 125.4648437 134.3554687 140.8945312 149.8789062 154.0351562 162.0507812 171.6757812 181.4882812 185.6445312 193.2695312 197.3085937 206.2929687 215.2773437 225.0664062 229.1054687 238.9179687 247.6054687 254.5117187 258.6679687","y":22.102,"children":["How are you sleeping? "]}]}]},"commandset-36":{"nodeType":"g","children":[{"nodeType":"g","id":"shape-63","children":[{"nodeType":"path","d":"M116.018097,184.379959C193.347733,193.925049 267.892151,160.750656 282.51767,110.282921 297.143219,59.815155 246.311508,11.165108 168.982025,1.620033 91.65239,-7.925117 17.107941,25.249222 2.48233,75.716942 -6.978821,108.363831 10.965942,141.824921 49.556931,163.495773L49.556931,163.495773L56.999954,208.892303z","id":"path-63","fill":"#4F81BD","fill-opacity":1,"stroke-width":1,"stroke":"#385D8A","stroke-opacity":1,"stroke-linecap":"flat","stroke-linejoin":"round"}]},{"nodeType":"g","id":"shape-64","children":[{"nodeType":"use","transform":[{"type":"rotate","args":[0]}],"id":"text-64","data-reference-type":"text","data-reference-id":"01","data-shadow":false,"data-rotation":0,"x":0,"y":0}],"className":"uneventable"}],"className":"eventable"},"commandset-37":{"nodeType":"g","children":[{"nodeType":"text","font-family":"Open Sans Charset1_ 6dfFDD69D1E","font-size":"16px","fill":"#FFFFFF","fill-opacity":1,"children":[{"nodeType":"tspan","x":"12.046875 17.625 22.09375 26.25 36.0625 44.953125 52.9453125 61.9296875 66.0859375 75.8984375 84.7890625 94.578125 98.734375 104.4375 110.9765625 120.6015625 130.4140625 140.203125 144.2421875 153.2265625 157.3828125 165.0078125 169.046875 178.03125 187.015625 196.8046875 200.84375 210.65625 219.34375 223.5 227.5390625 236.4296875 242.1328125 251.1171875 255.15625 263.171875 267.375 272.953125 277.109375","y":99.207,"children":["”I have had trouble sleeping lately.” "]}]}]},"commandset-38":{"nodeType":"g","children":[{"nodeType":"g","id":"shape-65","children":[{"nodeType":"path","d":"M18.000011,48.999996C8.058887,49.000004 6E-06,38.030987 -2E-06,24.500017 -1E-05,10.969045 8.058854,1.3E-05 17.999977,-2E-06L17.999977,-2E-06L167.999969,0C177.941086,-2.3E-05 185.999969,10.968985 185.999985,24.499964 186,38.030937 177.941147,48.999973 168.000031,48.999996z","id":"path-65","fill":"#4F81BD","fill-opacity":1,"stroke-width":1,"stroke":"#0E62AA","stroke-opacity":1,"stroke-linecap":"flat","stroke-linejoin":"round"}]},{"nodeType":"g","id":"shape-66","children":[{"nodeType":"use","transform":[{"type":"rotate","args":[0]}],"id":"text-66","data-reference-type":"text","data-reference-id":"01","data-shadow":false,"data-rotation":0,"x":0,"y":0}],"className":"uneventable"}],"className":"eventable"},"commandset-39":{"nodeType":"g","children":[{"nodeType":"defs","children":[{"nodeType":"filter","id":"filter-68","children":[{"nodeType":"feFlood","result":"floodOut","flood-color":"#000000","flood-opacity":0.6},{"nodeType":"feGaussianBlur","result":"gaussOut","in":"SourceAlpha","stdDeviation":[1.3999999761581421,1.3999999761581421]},{"nodeType":"feComposite","in":"floodOut","in2":"gaussOut","operator":"in"}],"filterUnits":"userSpaceOnUse","x":-9,"y":-9,"width":208.5,"height":72}]},{"nodeType":"use","transform":[{"type":"translate","args":[0,0]},{"type":"scale","args":[1,1]}],"xlink:href":"#pathwrap-67","filter":"url(#filter-68)","data-angle":90,"data-distance":3,"data-height":54,"data-scale":1,"data-adornment-type":"drop-shadow","data-width":190.5},{"nodeType":"g","id":"pathwrap-67","children":[{"nodeType":"g","id":"shape-69","children":[{"nodeType":"path","d":"M18.000011,48.999996C8.058887,49.000004 6E-06,38.030987 -2E-06,24.500017 -1E-05,10.969045 8.058854,1.3E-05 17.999977,-2E-06L17.999977,-2E-06L167.999969,0C177.941086,-2.3E-05 185.999969,10.968985 185.999985,24.499964 186,38.030937 177.941147,48.999973 168.000031,48.999996z","id":"path-69","fill":"#4F81BD","fill-opacity":1,"stroke-width":3,"stroke":"#FFFFFF","stroke-opacity":1,"stroke-linecap":"flat","stroke-linejoin":"round"}]},{"nodeType":"g","id":"shape-70","children":[{"nodeType":"use","transform":[{"type":"rotate","args":[0]}],"id":"text-70","data-reference-type":"text","data-reference-id":"01","data-shadow":false,"data-rotation":0,"x":0,"y":0}],"className":"uneventable"},{"nodeType":"g","id":"shape-71","children":[{"nodeType":"path","d":"M19.500011,47.499996C9.558887,47.500004 1.500006,37.202557 1.499998,24.500017 1.49999,11.797471 9.558854,1.500013 19.499977,1.499998L19.499977,1.499998L166.499969,1.5C176.441086,1.499979 184.499969,11.797414 184.499985,24.499966 184.5,37.202511 176.441147,47.499977 166.500031,47.499996z","id":"path-71","fill":"none","stroke-width":3,"stroke":"#FFFFFF","stroke-opacity":1,"stroke-linecap":"flat","stroke-linejoin":"round"}]}]}],"className":"eventable"},"commandset-40":{"nodeType":"g","children":[{"nodeType":"g","id":"shape-72","children":[{"nodeType":"path","d":"M18.000011,48.999996C8.058887,49.000004 6E-06,38.030987 -2E-06,24.500017 -1E-05,10.969045 8.058854,1.3E-05 17.999977,-2E-06L17.999977,-2E-06L167.999969,0C177.941086,-2.3E-05 185.999969,10.968985 185.999985,24.499964 186,38.030937 177.941147,48.999973 168.000031,48.999996z","id":"path-72","fill":"#4F81BD","fill-opacity":1,"stroke-width":1,"stroke":"#000000","stroke-opacity":0.54,"stroke-linecap":"flat","stroke-linejoin":"round"}]},{"nodeType":"g","id":"shape-73","children":[{"nodeType":"use","transform":[{"type":"rotate","args":[0]}],"id":"text-73","data-reference-type":"text","data-reference-id":"01","data-shadow":false,"data-rotation":0,"x":0,"y":0}],"className":"uneventable"}],"className":"eventable"},"commandset-41":{"nodeType":"g","children":[{"nodeType":"text","font-family":"Open SansBold CharsBoldF9BE3CE7","font-size":"17.117px","fill":"#FFFFFF","fill-opacity":1,"children":[{"nodeType":"tspan","x":"7.6469803 19.4569893 27.9655447 38.5803442 43.0268588 53.6249423 61.0553021 72.3053174 82.4186301 90.1916723 94.6381869 105.4702973 116.7203126 126.8336253 135.3421807 142.7725405 147.9963593 158.5944428 169.8444581 178.3530135","y":31.141,"children":["Ask other questions"]}]}]},"commandset-42":{"nodeType":"g","children":[{"nodeType":"g","id":"shape-74","children":[{"nodeType":"path","d":"M18.000011,57.499996C8.058887,57.500004 6E-06,44.628201 -2E-06,28.750021 -1E-05,12.871839 8.058854,1.7E-05 17.999977,-2E-06L17.999977,-2E-06L172.999969,0C182.941086,-2.7E-05 190.999969,12.871767 190.999985,28.749958 191,44.628139 182.941147,57.499973 173.000031,57.499996z","id":"path-74","fill":"#4F81BD","fill-opacity":1,"stroke-width":1,"stroke":"#4F81BD","stroke-opacity":1,"stroke-linecap":"flat","stroke-linejoin":"round"}]},{"nodeType":"g","id":"shape-75","children":[{"nodeType":"use","transform":[{"type":"rotate","args":[0]}],"id":"text-75","data-reference-type":"text","data-reference-id":"01","data-shadow":false,"data-rotation":0,"x":0,"y":0}],"className":"uneventable"}],"className":"eventable"},"commandset-43":{"nodeType":"g","children":[{"nodeType":"defs","children":[{"nodeType":"filter","id":"filter-77","children":[{"nodeType":"feFlood","result":"floodOut","flood-color":"#000000","flood-opacity":0.6},{"nodeType":"feGaussianBlur","result":"gaussOut","in":"SourceAlpha","stdDeviation":[1.3999999761581421,1.3999999761581421]},{"nodeType":"feComposite","in":"floodOut","in2":"gaussOut","operator":"in"}],"filterUnits":"userSpaceOnUse","x":-9,"y":-9,"width":213.5,"height":80}]},{"nodeType":"use","transform":[{"type":"translate","args":[0,0]},{"type":"scale","args":[1,1]}],"xlink:href":"#pathwrap-76","filter":"url(#filter-77)","data-angle":90,"data-distance":3,"data-height":62,"data-scale":1,"data-adornment-type":"drop-shadow","data-width":195.5},{"nodeType":"g","id":"pathwrap-76","children":[{"nodeType":"g","id":"shape-78","children":[{"nodeType":"path","d":"M18.000011,57.499996C8.058887,57.500004 6E-06,44.628201 -2E-06,28.750021 -1E-05,12.871839 8.058854,1.7E-05 17.999977,-2E-06L17.999977,-2E-06L172.999969,0C182.941086,-2.7E-05 190.999969,12.871767 190.999985,28.749958 191,44.628139 182.941147,57.499973 173.000031,57.499996z","id":"path-78","fill":"#4F81BD","fill-opacity":1,"stroke-width":3,"stroke":"#FFFFFF","stroke-opacity":1,"stroke-linecap":"flat","stroke-linejoin":"round"}]},{"nodeType":"g","id":"shape-79","children":[{"nodeType":"use","transform":[{"type":"rotate","args":[0]}],"id":"text-79","data-reference-type":"text","data-reference-id":"01","data-shadow":false,"data-rotation":0,"x":0,"y":0}],"className":"uneventable"},{"nodeType":"g","id":"shape-80","children":[{"nodeType":"path","d":"M19.500011,55.999996C9.558887,56.000004 1.500006,43.79977 1.499998,28.750019 1.49999,13.700263 9.558854,1.500015 19.499977,1.499998L19.499977,1.499998L171.499969,1.5C181.441086,1.499975 189.499969,13.700196 189.499985,28.74996 189.5,43.799713 181.441147,55.999973 171.500031,55.999996z","id":"path-80","fill":"none","stroke-width":3,"stroke":"#FFFFFF","stroke-opacity":1,"stroke-linecap":"flat","stroke-linejoin":"round"}]}]}],"className":"eventable"},"commandset-44":{"nodeType":"g","children":[{"nodeType":"g","id":"shape-81","children":[{"nodeType":"path","d":"M18.000011,57.499996C8.058887,57.500004 6E-06,44.628201 -2E-06,28.750021 -1E-05,12.871839 8.058854,1.7E-05 17.999977,-2E-06L17.999977,-2E-06L172.999969,0C182.941086,-2.7E-05 190.999969,12.871767 190.999985,28.749958 191,44.628139 182.941147,57.499973 173.000031,57.499996z","id":"path-81","fill":"#4F81BD","fill-opacity":1,"stroke-width":1,"stroke":"#000000","stroke-opacity":0.54,"stroke-linecap":"flat","stroke-linejoin":"round"}]},{"nodeType":"g","id":"shape-82","children":[{"nodeType":"use","transform":[{"type":"rotate","args":[0]}],"id":"text-82","data-reference-type":"text","data-reference-id":"01","data-shadow":false,"data-rotation":0,"x":0,"y":0}],"className":"uneventable"}],"className":"eventable"},"commandset-45":{"nodeType":"g","children":[{"nodeType":"text","font-family":"Open SansBold CharsBoldF9BE3CE7","font-size":"18.667px","fill":"#FFFFFF","fill-opacity":1,"children":[{"nodeType":"tspan","x":"50.4921875 63.3710957 72.6497422 84.2252637 89.0742222 100.6315142 108.7343794 121.0026098 132.0312563 140.5078198 145.3567783","y":23.531,"children":["Ask other "]}]},{"nodeType":"text","font-family":"Open SansBold CharsBoldF9BE3CE7","font-size":"18.667px","fill":"#FFFFFF","fill-opacity":1,"children":[{"nodeType":"tspan","x":"49.8541565 61.6666574 73.9348878 84.9635343 94.2421808 102.345046 108.0416607 119.5989527 131.8671831 141.1458296","y":48.952,"children":["questions"]}]}]},"commandset-46":{"nodeType":"g","children":[{"nodeType":"g","id":"shape-83","children":[{"nodeType":"path","d":"M250.833298,0C258.105042,-1.2E-05 263.999969,5.894896 263.999969,13.166662 263.999969,13.166665 263.999969,13.166668 263.999969,13.166671L263.999969,13.166671L263.999969,65.833321C263.999969,73.105072 258.105072,78.999985 250.833328,78.999992L250.833328,78.999992L13.166675,78.999992C5.894926,78.999992 5E-06,73.10508 0,65.833336L0,65.833336L-1E-06,13.166675C-6E-06,5.894926 5.894906,5E-06 13.166654,-2E-06z","id":"path-83","fill":"#4F81BD","fill-opacity":1,"stroke-width":1,"stroke":"#385D8A","stroke-opacity":1,"stroke-linecap":"flat","stroke-linejoin":"round"}]},{"nodeType":"g","id":"shape-84","children":[{"nodeType":"use","transform":[{"type":"rotate","args":[0]}],"id":"text-84","data-reference-type":"text","data-reference-id":"01","data-shadow":false,"data-rotation":0,"x":0,"y":0}],"className":"uneventable"}],"className":"eventable"},"commandset-47":{"nodeType":"g","children":[{"nodeType":"text","font-family":"Open Sans Charset1_ 6dfFDD69D1E","font-size":"16px","fill":"#FFFFFF","fill-opacity":1,"children":[{"nodeType":"tspan","x":"12.8085938 24.4179688 34.0429688 38.1992188 46.2148438 55.8398438 65.6523438 69.8085938 79.6210938 88.5117188 96.5039063 105.4882813 109.6445313 118.5351563 122.6914063 132.5039063 136.5429688 144.1679688 149.8710938 159.4960938 166.0351563 174.0507813 178.2070313 187.8320313 193.2148438 197.3710938 206.2617188 216.0742188 224.4492188 228.4882813 237.4726563 243.1757813 251.1914063 255.3476563","y":34.812,"children":["Do you have a history o anxiety "]}]},{"nodeType":"text","font-family":"Open Sans Charset1_ 6dfFDD69D1E","font-size":"16px","fill":"#FFFFFF","fill-opacity":1,"children":[{"nodeType":"tspan","x":"76.9804688 86.6054688 93.1445313 97.3007813 107.0898438 116.0742188 125.8632813 132.4023438 141.3867188 149.0117188 156.6367188 160.6757813 170.3007813 180.1132813 187.0195313","y":56.602,"children":["or depression?"]}]}]},"commandset-48":{"nodeType":"g","children":[{"nodeType":"g","id":"shape-85","children":[{"nodeType":"path","d":"M116.018082,0.792603C193.347733,-3.877304 267.89212,12.353172 282.5177,37.044376 297.143219,61.735596 246.311508,85.537498 168.982025,90.207397 91.65239,94.877335 17.10791,78.646889 2.48233,53.955692 -6.978821,37.983288 10.965912,21.612534 49.556915,11.010132L49.556915,11.010132L56.999954,-11.199997z","id":"path-85","fill":"#4F81BD","fill-opacity":1,"stroke-width":1,"stroke":"#385D8A","stroke-opacity":1,"stroke-linecap":"flat","stroke-linejoin":"round"}]},{"nodeType":"g","id":"shape-86","children":[{"nodeType":"use","transform":[{"type":"rotate","args":[0]}],"id":"text-86","data-reference-type":"text","data-reference-id":"01","data-shadow":false,"data-rotation":0,"x":0,"y":0}],"className":"uneventable"}],"className":"eventable"},"commandset-49":{"nodeType":"g","children":[{"nodeType":"text","font-family":"Open Sans Charset1_ 6dfFDD69D1E","font-size":"16px","fill":"#FFFFFF","fill-opacity":1,"children":[{"nodeType":"tspan","x":"37.8125 43.390625 55.4375 65.0625 69.203125 73.359375 77.828125 81.984375 91.7734375 101.3984375 111.2109375 113.921875 119.625 123.78125 133.59375 142.484375 150.4765625 159.4609375 163.6171875 172.5078125 176.6640625 186.4765625 190.515625 198.140625 203.84375 213.46875 220.0078125 228.0234375 232.1796875 241.8046875 247.1875 251.34375","y":39.812,"children":["“No, I don’t have a history o "]}]},{"nodeType":"text","font-family":"Open Sans Charset1_ 6dfFDD69D1E","font-size":"16px","fill":"#FFFFFF","fill-opacity":1,"children":[{"nodeType":"tspan","x":"96.203125 105.9921875 114.9765625 124.765625 131.3046875 140.2890625 147.9140625 155.5390625 159.578125 169.203125 179.015625 183.21875 188.796875","y":61.602,"children":["depression.”"]}]}]},"commandset-50":{"nodeType":"g","children":[{"nodeType":"path","d":"M0,0L344,0 344,540 0,540z","id":"path-88","fill":"none"},{"nodeType":"image","transform":[{"type":"scale","args":[0.49927431344985962,0.5]}],"id":"image-87","data-original-image":"01","x":0,"y":0,"opacity":1}],"className":"eventable"},"commandset-51":{"nodeType":"g","children":[{"nodeType":"text","font-family":"Open SansBold CharsBoldF9BE3CE7","font-size":"16px","fill":"#FFFFFF","fill-opacity":1,"children":[{"nodeType":"tspan","x":"48.234375 60.96875 71.71875 78.328125 89.9140625 99.015625 109.53125 113 120.953125 125.109375 136.1484375 144.1015625 152.0546875 161.5078125 169.4609375 177.4140625 193.125 202.578125 213.09375 220.0390625 224.1953125 233.859375 244.375 254.5 258.65625 268.703125 273.5859375 283.25 293.765625","y":22.34,"children":["OB/Gyn’s Assessment and Plan"]}]},{"nodeType":"text","font-family":"Open Sans Charset1_ 6dfFDD69D1E","font-size":"16px","fill":"#FFFFFF","fill-opacity":1,"children":[{"nodeType":"tspan","x":"48.953125 57.7265625 67.5390625 76.5234375 80.6796875 90.4921875 99.4765625 108.4609375 118.25 125.875 130.03125 135.734375 142.2734375 151.2578125 160.1484375 165.8515625 180.6640625 189.6484375 199.4609375 205.1640625 209.3203125 214.703125 224.328125 230.8671875 235.0234375 243.9140625 253.7265625 262.1015625 266.140625 275.125 280.828125 288.84375 293.046875 297.203125","y":65.918,"children":["She needs treatment or anxiety. "]}]},{"nodeType":"text","font-family":"Open Sans Charset1_ 6dfFDD69D1E","font-size":"16px","fill":"#FFFFFF","fill-opacity":1,"children":[{"nodeType":"tspan","x":"20.03125 29.65625 38.546875 45.0859375 54.7109375 63.0859375 72.0703125 77.7734375 81.8125 91.625 100.609375 104.75 108.90625 112.9453125 122.5703125 129.109375 138 145.5 154.484375 164.2734375 173.1640625 187.9765625 192.1171875 196.2734375 205.1640625 214.9765625 224.765625 228.921875 238.7109375 242.75 249.2890625 254.9921875 264.8046875 268.9609375 276.625 286.25 296.0625 301.765625 308.3046875 317.9296875 321.96875 326.125","y":87.707,"children":["Paroxetine, lorazepam, and birth control "]}]},{"nodeType":"text","font-family":"Open Sans Charset1_ 6dfFDD69D1E","font-size":"16px","fill":"#FFFFFF","fill-opacity":1,"children":[{"nodeType":"tspan","x":"17.8320312 27.6210938 31.6601563 35.6992188 39.7382813 47.3632813 51.5195313 60.4101563 66.9492188 75.9335938 80.0898438 89.8789063 96.4179688 105.4023438 113.0273438 120.6914063 127.2304688 131.2695313 141.0585938 150.0429688 159.8320313 164.0351563 168.1914063 177.0039063 186.8164063 195.8007813 199.9570313 212.4023438 222.7382813 226.8945313 235.7851563 243.7773438 253.4023438 257.4414063 267.2304688 274.8554688 279.0117188 290.6210938 299.6054688 309.3945313 319.0195313 324.1679688","y":109.496,"children":["pills are prescribed. The OB avoids Depo-"]}]},{"nodeType":"text","font-family":"Open Sans Charset1_ 6dfFDD69D1E","font-size":"16px","fill":"#FFFFFF","fill-opacity":1,"children":[{"nodeType":"tspan","x":"27.0976562 36.7226562 43.2617187 52.8867187 60.8789062 69.8632812 76.4023437 85.2929687 89.4492187 95.1523437 104.7773437 108.9335937 118.7226562 125.2617187 134.2460937 142.2382812 151.2226562 161.0351562 166.7382812 170.8945312 183.2929687 192.9179687 199.4570312 207.0820312 216.0664062 225.8789062 229.9179687 239.7304687 248.4179687 252.5742187 267.3867187 277.0117187 286.6367187 296.4257812 300.6289062 304.7851562 314.9023437 319.0585937","y":131.285,"children":["Provera to prevent worsening mood. A "]}]},{"nodeType":"text","font-family":"Open Sans Charset1_ 6dfFDD69D1E","font-size":"16px","fill":"#FFFFFF","fill-opacity":1,"children":[{"nodeType":"tspan","x":"59.8554688 66.3945312 75.3789062 80.7617187 89.7460937 96.2851562 102.8242187 111.7148437 115.7539062 119.9101562 123.9492187 131.5742187 135.7304687 150.5429687 159.4335937 169.2226562 178.2070312 182.3632812 188.0664062 197.6914062 201.8476562 211.6367187 219.2617187 227.2773437 234.9414062 244.7539062 248.7929687 257.6835937 263.3867187 269.9257812 277.9414062 282.1445312 286.3007812","y":153.074,"children":["reerral is made to psychiatry. "]}]}]},"commandset-52":{"nodeType":"g","children":[{"nodeType":"text","font-family":"Open SansBold CharsBoldF9BE3CE7","font-size":"18.667px","fill":"#FFFFFF","fill-opacity":1,"children":[{"nodeType":"tspan","x":"16.5436096 28.8665276 39.8951741 49.1738206 57.2766858 68.551426 77.0279895 85.1308547 89.9798132 101.8743454 113.1490856 122.4277321 133.4563786","y":27.242,"children":["Restart Case"]}]}]}},"common":{"commandset-0":{"nodeType":"g","children":[{"nodeType":"use","transform":[{"type":"rotate","args":[0]}],"id":"text-89","data-reference-type":"text","data-reference-id":"01","data-shadow":false,"data-rotation":0,"x":0,"y":0}]},"commandset-1":{"nodeType":"g","children":[{"nodeType":"text","font-family":"LatoBold Charset1_ BoldF453E173","font-size":"18.667px","fill":"#E2E2E2","fill-opacity":1,"children":[{"nodeType":"tspan","x":"0 10.7240009 21.3360014 31.9480019 35.5506688 51.2680026 61.8800031 70.0373374 77.2613379 80.8640048 89.7680051 100.3800056 116.0973394 126.6533401 131.7120073 141.6893413 148.9133418 158.8906758 162.4933427 169.7173432 180.3293437 190.3066777 193.9093446 204.5493449 215.1613454 225.1386794 233.2960137 240.5200142 245.5786814 256.1906819 266.8026824 270.4053493 281.0453496 291.0226836 297.56535 308.1773505 315.8026848 325.7800188 329.3826857","y":19.024,"children":["You must complete the question beore "]}]},{"nodeType":"text","font-family":"LatoBold Charset1_ BoldF453E173","font-size":"18.667px","fill":"#E2E2E2","fill-opacity":1,"children":[{"nodeType":"tspan","x":"0 8.1573343 18.7693348 29.4093351 45.1266689 50.1853361 57.4093366 64.6333371 69.6920043 80.3040048 89.9640056 94.1640059","y":41.424,"children":["submitting."]}]}]},"commandset-2":{"nodeType":"g","children":[{"nodeType":"text","font-family":"Lato Charset1_ 6317bGQl69739632","font-size":"16px","fill":"#FFFFFF","fill-opacity":1,"children":[{"nodeType":"tspan","x":"38.1679993 50.9359999 61.8320008","y":21.192,"children":["OK"]}]}]},"commandset-3":{"nodeType":"g","children":[{"nodeType":"text","font-family":"LatoBold Charset1_ BoldF453E173","font-size":"18.667px","fill":"#E2E2E2","fill-opacity":1,"children":[{"nodeType":"tspan","x":"0 10.6866674 21.2986679 28.5226684 38.5000024 46.1253367 49.7280036 59.3786708 69.9906713 80.6026718 88.2280061 91.830673 102.4426735 112.2146738 127.9320076 137.9093416 141.5120085 146.5706757 157.1826762 160.7853431 168.0093436 178.6213441 188.5986781 192.201345 203.420012 213.397346 218.4560132 229.0960135 232.6986804 243.3386807 253.3160147 258.3746819 268.9866824 283.7520156 288.6986828","y":18.724,"children":["Enter your name in the eld below:"]}]}]},"commandset-4":{"nodeType":"g","children":[{"nodeType":"g","id":"shape-90","children":[{"nodeType":"path","d":"M0,0L383,0 383,105 0,105z","id":"path-90","fill":"#FFFFFF","fill-opacity":0}],"className":"uneventable"},{"nodeType":"g","id":"shape-91","children":[{"nodeType":"use","transform":[{"type":"rotate","args":[0]}],"id":"text-91","data-reference-type":"text","data-reference-id":"01","data-shadow":false,"data-rotation":0,"x":0,"y":0}],"className":"uneventable"}]}}}');
