# Supplementary material for: An Interactive, Asynchronous Intimate Partner Violence Module for Medical Students: Improving Preparedness, Confidence, and Knowledge
Source: MedEdPORTAL. 2026 Jul 14;22:11618. doi: 10.15766/mep_2374-8265.11618 (PMC13364887; doi:10.15766/mep_2374-8265.11618)
Supplement: Supplementary file 1 — IPV Articulate Module FolderIPV Pre- and Postmodule Survey.docx [file mep_2374-8265.11618-s001.zip › A. IPV Articulate Module Folder/assets/Hr1FmXLVTs-nQ4AC/html5/data/css/output.min.css]

@font-face {
  font-family: 'LatoBold Charset1_ BoldD45346F4';
  src: url('data:application/font-woff;base64,d09GRgABAAAAACKwAA8AAAAASiQAAAAAAAAAAAAAAAAAAAAAAAAAAAAAAABPUy8yAAABWAAAAFsAAABg2uetkGNtYXAAAAG0AAAAZgAAAPzpe+nKY3Z0IAAAAhwAAAArAAAALgfIGaBmcGdtAAACSAAAA5AAAAblclpyQGdhc3AAAAXYAAAADAAAAAwADQAYZ2x5ZgAABeQAABOfAAAnxO9qgvloZWFkAAAZhAAAADYAAAA2/N3yR2hoZWEAABm8AAAAIQAAACQP9gfUaG10eAAAGeAAAACXAAAEPHxiCWBrZXJuAAAaeAAAANgAAAGABa8FkmxvY2EAABtQAAAAWAAAAiyMN5ekbWF4cAAAG6gAAAAgAAAAIAH2B3NuYW1lAAAbyAAABoUAABAUPIRVK3Bvc3QAACJQAAAAEwAAACD/iwCgcHJlcAAAImQAAABLAAAAS6YHlRd42mNgZlFh2sPAysDAWsEqwsDAKAGhmXcxLGD8wsHMxM/BxMTEwszEvICBYX0AQ4I3AxSUVAb4MCgwMPxmYvP6V8U4gX0b4yogdzJIjoWJdRmQUmBgAgCeLg7zAHjaY2BgYGRgBmIGBh4GFoYPQNqCQQHIkgCSegxWDK4MkQyJDEkMyQwpDKkM6QwZDJkMOQy5DHkM+QwFDIUMRQzFDCUMpQzlDJUPGB4w/v8PNIFMnf8fkwoVPBVZwW4nCwAAi6FL3gAAeNpjYICD/wx7gRhE7mNdxsDAeoaFiYHh30bWbf8/ANlC/z/+mwEA/eMPfgB42pVU23LbRgzl6mZJTnOxJTkx3QbsRm5qLln3EkcPmkxGtKRJnuROO0OmL0tf8h195teAdj8gn9aDFSmlrfsQj0gD2LPAHuAs2TN0zWQ/avZW6U0WsUKA+NOKW8cfuDX/Iw104Bcp8WqVBvw284knYk2yjLg3z6/5pbi9OfGpGKeC+LRK6SMVRU7cX6UWEZK1vlhnYp1Z32ZZ5rMXZllVG8Ubhnf0jDt4PHkS7iQXKe8k4a2nvMTOeHRzBFzTYI1QsjG/YjW/tOcRt+qYF+qy0xpbmhc6FzKutufL+Zh8cKgrcnOs83PsbRtWlsAneS8rMPQs4754v8Lrw4u4IwW4MZ5VZyl7sMs+XqxGmpAM+YFojWdFQajN7ZNAs8pr26/243F+hnpLVFla/vNyy6X0vH19ziph782tUgqlIt4xHlnkutvdVd6ssGWnEUbcNQjuWkpQxkpu/C5STVO4mvdujvwgwMl7hrshd08i7huiJW1r6Xyiqfg9/XfQl227xgMz7p+wGp5G/MDQK+SN+CvEm2ssml1vE9Mb/eXJ3/kbPSkfqCEqPjQ0RfZNcvQgn0T8yMQH04gf37MK5ldAPDFlwxuNKaalE0Nj/K4olnqp80tWenb7WKnhAAX2MJYRmo6fW2UV3hSxJpoWyLK/XaXYrRO3kU2FxFYm/fYivWtSi/y75nHrMJvNMMlugpE5sF5YbicYjxVdrRXdTOy15laSX2PezST3YVvREmA56uLm6AVaqJFnITPpJi4XUqxTaadROFZ61hYxyF7sQ3YIF9mbeEO1vg6ybUaMZCB0CJH2cUVHT8Fy6MLc1TOsLfRS8kuXR459U2Sx7o33WxrTFDd6rZW6Idvmdcbw3jmFqvmVvqwUUfVTiywOqmJJ3VArHxAQqHv+1GiKhfkCl2eaxWVPDSDWZ5vw6vPw4T/R92J8lByudYDLh7nvx/wQsz/6n/jXpvTUYJ8fwf7G8BP804b3wnvPdWx4PyxwdhEGOP4Xg1HF3AP0xUZNdfshJFw3iqH3dbbAlF18Ab5cdcsvE5ocUS7vVOOyfjb0IKsOQkb0wM9hfivca7pjoRvoim917g3D58Jwjh7QAl+tmtR3hgebBC/F4aewvnfWM1gnrjFwDuGEhocbtBHHoSNnCTp2lkB/MDzaQE/FcdAfnSXQn5wl0J8NH2ygv4jjoK+cJdAzZwn0tcFrYvj1+sv1NxuE5h4AAQACAA0AB///AA942p1aC3BU53X+H/fe3dVKu9rH3ff7Je2utJJ29RYSK4MAAeJlIyQwYMAYO7GNbVwaY7BxgJoaO7YTt27atONHzTitHUMyje06adOWpK2dup5OH5lpO5Npp2kyDYntdEqD0dJz/rt392olAS6DdHf//3zn/ve8z7kiEskRIoXksyRJBsgIWU4qZc/ysdFlI8NDg73FXHsiFg46WiXWZMqvO7d700x5BaGM0AjhjDJOi4RKjErdhBDGCaMkQyQimyUZP1ksCiEpoijWKDGbTfjZZGo2xSzBdef2A6vxxVkpxEIUCwEGizGtMbKbYuZgee3/i4fJZCbwxDovvMQts7PnBvOuMVoqRpjqtkl2mmzLjEl9vZlkwsaSiTZX7xirbsLXAqNxR3wAfn4+9Oy+VfdtyIZyxUJS9nzVoXizpc5odyHVkwraE62b1FQxHOpJq2q6JxQuptTKV/nHV2zj/K4rz0sPF5ZnJvaMDGwcyaVTntseSPfl09lSMtlha7WF59pCRYQVQ+GelKqmeqQnLm+fkMOEkRP8afYu6K2JqGR/2Wm1EmJVrarDDitNiqTo+gq6my1UIpRGQAgE/qdkLnFKrSTGg+W22q5YFQRJjQA+phj+piQuoWiow2SjyUSmizri9Y90u9eUzqVyioet1j/JZys//EpHV1fHV2is/glUAbwmr35MP0ejxEUeKyutNkVieFILnNSG+3BT+OWkMQZG4pi/qmqrvkVp9y9CW/aK7xRUrW/gJc5nZ4WyBxoUOunNDsaig+0+X/tgNDaY9Z6ufRlo93rbB0Du98P5X+A/hvO3kR+Wm1KJgA+fQtKfIkA42CLcijFbdN4ppeoTLUGhahS+6/LIXJcHysIHZwXD51T4QH0flB43bi0mH2l2CQE5Gr7f3yiw6wmQ/aRRomgTX4QYlABbtpIXyk5YsRJrk8VsUmQJHtKkW3IaKOHQTPNqGSxZobIMsYVzCd1YkpqlmFx9/CTsAWv4Aeo6rkZql0BS5Y4lqCSJY3zQqfESl4VEqAoOX/2REnOP0l9WTOyxK/fJZ/+xcvBvKwf+CR5Dfybl6/AlS06Xm1OJeMzvsdtarLL+NCGuBS6G96VFCRzPGgW3o811HUYW0qADI5UdqcrtCwiExyYNlHjVzx6h3jE6QMf4CHUkHb39A9RG8zSRaYMdFVZQtV7K73SEbbaIg75mdqgB53sXOa+ss3fH0rFue2VC4hffcwZUp5meYzOxiWRqVYzH7U4zu7ydnw2Mxa58PxSNhvhAfHnwynb5LDM77Vf+ldCrvwSVJUEebrK7bHY7we8p12WhNnMwSBGiIDChPTdjdNKEYNwktBc27SJ0uRas57n2mBCeIIh7vLXnpSOUq5VfzH10MZm1UYs3YWuJe6nJ2pH4GSvOvc+K/MFEoBLOT6UzUzn6754MCHTz1Q/5q5JK2kk/HSt7ctnurmx/rj+ViIT8XrfLamHEguePwBGXxSmXC1QxQXZReAQMhnGJFYGLSWEmKuxORveSZXfUTBUFYyucGh/TFNRkUP40PFBCglE9Mpir4hpbgo8MVi0Ll69zBFEauUB0MAXL65ZgQBQK516UkRl3FLC7OjO8xM1aFImLTGHjGDH6IIIM1FIqLPeLeEKLuGzjqtvDXz2YbG/ytK3btH1g/N6NHaNf+Okb225etmmkGPGnrJ3nL29/am+pEsuUh/qCdz87k55SY5PJvpQzuerOieH7dyyTlh3YF0qGAq6NL43c9cVtFactlA29Lgdzg/HxQfRNRh6/+pE0IL9P/CRHT5Q9wQAhiVggF8zBis9hN8mMmlG3GK17OJVoJMxkSaVMBnkQ0hI1UUmqCg2UIcsYihXOGHOymAKKiH1qoKoB0RL6DEC+KFChnDfrcCLApqr6S41gCkgZ1oS6WwTUPh+K970I0OI1oDJhiEgjnGBMBF4cgm152bVAnMkitwAKMo5Yqt4XL3FFTzMlR8lRq7tEYmnD+oImFJMjAutjYDYF9vil0d8+cMuZ/QNjh17e37WhPOC3KmE/HZ26pyu3b3hw+/JEuH9Kfn/um+NTEyf//JFDF57Z7Er0RCYCHr5lfKTS25vNTZ+Y3X5sQwqD4/KrH/EXJCfpoKxsy7XHIj6Py2ExSUzRNV/qoFQOQEHJQAUUjs+LWGZy1g1KqLsiYxIVKcUp1Zz500JVqabAnqWhMhxbpsLzDEAlWB6+IYwEIRe0oWPxEjdpCqBYzRUYOqXqjjCUeKkYNbgshlO+1aq6XaniRGl873gsedOukZHJYtobsa/O3nbg3v7drx6bHH/kjx869PoEz9pavWFv18yxjVuOb+sMJ8Pe7d3jba2rT3/3kfv/7KlNayc0PxwFHVwEP/SRLF1b9gT8cKKoPxvIeoUuiI/6hB8Kd1KpzMIhJmKPBIbGeYvBjt3CQ0RcVZgIrDV3uh5QwUBsdDARB6vu1AhmRJaYrIXjFgG1N0Br7rQk1IQVNyLSiOfoTsCMoDuNXg+EVQmgKGQ+sVa9MV40f8J4m+hqUB34V7rYP+AoUF3FfLrb7o6t2ryz/5YnwaMefGn/9JHuS5XY1N3duX1DgzvQmTZ07ksN57yrTl145AFwpoECi1wu/lF5hH6/lMttRVfamBR6RF/6MfhSmhRoa9nXlqEkl80U2grhoNtpb7FaSJqmLbpf9XqxSQM9UDTRIvRqlGO6gDQio7mmIKWQJRzrU2MNnlWcjwVKAClEKLPGp9G1Rm4MdC3f0sNaXAtloA+jZ3khyMUhurGOPS8fvklu8Tjmfs363JFl28Z7vHaPeU32joOH+j/71ukNKx9983N3H3HQDwL9WyTn2K++fjCUVi2/91woEWq2au515m8ev+vtX990/sh93VuhXBZ1KLRA7Bvyn5IwOS9q6zAJh4IBv9tpazYptdo6b6dYe4GtgcmxqjE7oiAGIspIQmxRrLabZWHfKM42A4RiBYpNNlJKMrTaJIPkdhmr1FKdEhYluW8evbhFUgBFsY0XNGWRF9oKdJSWNDP2ip7TxsIUi+9zs+Hkl/v2fWF29ajMivGOiW4/tVbm+BqbHAnuXz/z5N5e19GwzdU1NbTy3JU3CTparPI8/2/JTYbJBrKL3lYObdpIycz0xl2bdq2bHF+eSvh9zlYo/YfpsBUlE4LHnLBQk7nkYsx0Ux7SOI80URM0CiYxUuBEVriwBUptOORAE7RoJqgoVUPySKI4GwVmaxqZAT1gzMXFmV6T3+7FDndtfgqRkEnayNiMNd/GpfggidkENk8yS7CUJCz8aqfDi173UYg8cdWt2LG9EIm9TYHYo+hJvg86kAIVFaF2ob0Fqc1G9RREReKHUhFRjP7nTQ920zZf+NYm6+hnvzQ9PNA9tPPw0cM7h1Y8+tbhX3nt/sGZDZlCa7yY2DA7es9v0AOpsZt37ivkSsGRXSsnbh+PVD4qrOz07oB/3s4JyR0M3OoNyI7AcGz9w9Nd1nAqGm7mTf7+nZMrj98+2rlub9+avWF11aC3pzvvyD25a/3D2wqf/EkkozbJsuJdng12JVxqusTu8HeMpdfPzq5PjXX6NZ87CbbMIK+p5N1yK6yoRHW2tjRjXVmby4BTceqmjDOtwIMUUKvvwFMYa2a1ZjZhoKUis+vlnKC0M9ExXmzgWqMURHrVhrTlTuPNsecFDRoZMxwTAQo/YPPYUKRh84hqMTlOXlr2zJ5bPr+t89K2beX7ilB9fXdo1dCBp6fnDrGndh0YLs4FgMeDcJNz8ntgNl7o8G1gdc4mM3yDG9b6YT/EHU61VBiFdEZt1T5Qb4aDjQTVJ7JrJD/AmQemQWx4wcTrxAy7xSROPCjOTDI6UbLOBC9i6iHax6SD1ixUm3fQM5doKJAfjseGcn5/bigWH84HJPZJBcJ+PjaIa4OwhtdhYPYccDwD+ufkYLlJRB5u6HZbMBi2VJ9OH13VF+3aImrTTrQ2XuzhctnP9MOz+YfnhsOfuSS/fxl0oduiksY6l/ys7IGVDtKRbUsloYv1uRxWC6e1LrYdynaSp9DsRVqgoAgr1YKKoYHYomYTBAbezIVV4nN0NNATLUloJQkez13H6EmjEQNkgOB6f4K1kIaxi+6ib8EtJCx8kkvB8JMogzR7hRJ2jGP9g7/rdmubZ8HPd9tbgyMrpgp7jkV9a6b39Gw9ub3r0vTNmfGe0P/evLlvZ7vEOtdHiin1rm2lyYKn9/ZndqJ1790X6FnbjZ8O7OorzDl0vwdZ+8lfCb/3E7/H7WhFKSu6lGMy1G4+zfU41wcBtprPS1Xppgx0uH+t+GCkXcyNtQhR7jSy5EzM/W7A66tSjDRKzRGdmJrprTs/iGlzrDfjbnB/rc6XekEuLhIlf1h2qm5Kgn53VI1CZeiirlrHFapKRBIZT6a1SqQ6+dx9LRrD7DOAm9WWcz4FRILU/E2KdUiyTsX0AaixdKuGAlexX89HHjZ86J2Ta9acfOfQoW+dmpw89a1Dxx9++Pjnjx6VnGtPX3joyIUn1q594sKRhy6cXnvld187e/Zrb7zyyusgi5OV8yALFSJhO3287PH7CIHes93fDitejIvcMHsAIyehIDTXHjFCqLU4wmLqPYxTtPWtmpsFPgVQNQKxQOlrAArTW2xoYQTrxfnAInddEofHQe68Xp833ts4ugAIOnd63uQC5w8LDqxFiIbhBZdZPVRUedXnDy6HKMqNI4hMm8M1f/xw8nlfQnaPvXi3PoLY9lD3T8TsodouTVXOy5s93t2rZ1ad+gsxfujrqtwqvdg4ewB/qJznF8EGgqSDni57wiE4VCLUEe6AlQB2vsb5kxc6wlhUdIQUO0LD0MhtVI0Tk0crqdvAjQJVA1DYAAC5AYjasi1otRvANRtoAF8LhglaMCfGHm0+vNb/otJQayQ9v93GpnnhgWVknmzongnCMvURFl7qRoCp09g1R5h3ACyCNvTNFy9FJzbMlPSuuXvjisFAi5zwVd6c1zpL7PIb9IN4X1rV22dHrCM05PVc+UZjAy3yBneCPXjoWpE3PMTjcrTaMBaI2IjqjFsViMyqGPJAM8oMmYOKNx8Y/BL4msRAKNyX1yOgWyfWc3geiLlOzLjEWW5httEgegpfDGLMItjFIcSu3eXr2LUvdhcuLUhAVajWAUL2XwCTitfHGYaKulNrnWM1cz2bicj2geduXV+McbfD3pufujcjsVDi6O57k2877batW+YeA+65qx/ydshZo+R7ZdvIUHsmGQ/4avNBMeQbhZ42QplknLpJUKzMH/KJ0YCI0vUpbc/S0PrArgYUM9ry8A1hxAQiWcPiBQcRxhnfvB6sbUCLetUop+gTI/YfTR6HM9s/0TV5S3719l3bV+f77/zyvr79OzdGhqwRrzfbPznYsTzryq/esXvH6nxxz7O7P/O1YT7c2uL2u8eK8c5EMJZdPjO29tiOkitRCO5yOAORgJro9KUKsJW/6baVyx/YWlo1BGdvu/oh+zd5GUlQWobaIBz0eVxOR6u9RZFgLSFioR2rRwulPAbPKuyB9WIBXx2faeMJSN9iAuSsj/9KDRjIJDJV5OI8LJkHrWlpCSiKnSqcagNtHagSoaUbwRAi5uI1LF71cZGcyPQ5wFhH6YALX1yJN41uT31yROk/nHrmTnf4lV4p7DlObZWPu9u9Ua/TYrWZ1/Y/2fr8KTYaCOwNUp/bU/n2ubm/7+63Nlut1s91FjDWHAS7vigxqE3f1WtUt7O5yWKWeb1GhTPBjaAQjED8rLZiaFAYSow16kI62NdDO0jWyWs1aqaBtmrbdgO1Kmr+zjqh+NsNrM7QjPHlbDWHC3K86FUqFRKCQF0C0dWGnw56hyhML2GxGls5NVu65bGZTonNPbjrwFCR/eiTSueWGETooTufnmZPwo1MUGe0QaVUIGfKzYWORCwadtggh+ge723zmrFyiVRbIomK5kZ/Uzlvm5Ne3LZr23+NLzIX2c5DQerX1/Htey88o75XrUJd6I8u7V2mMImGr+DWbbxA22zUxJU8NV0IZeQvNdtNVr/tD5SU755gSnm1RW0yOVp+S87436m885cx29sWu6zYLO/Y2r8tsYB77l86p/P56U6WcQfg2wf5zdn8dIGl3IFPKh1sc3gkHBmJzJ3vQBlB/RoF+/GQu8tmj9usSEx0tlg5uG0y01/j2qqFAa/aiqe6V/1LA0Ei3uPG6iCxpXW2VOtstVpci1556qKNoqAfWpOpt75T2fODSMz8z9ZWxeyyvm9Oe79X+VEgSH+HfzPknPtpYDAU7g8xlzugzUOloPx3JEZ+XnbDYWIkFo3gSFR14UTUrOu609GKaROKSONIVLw5qI9ETQqbnxsNIKSQJXT2jBEvINXc+PsNENyTpb7FkaLc7VtIPW+YKg4nhqn49xHwSzY2xMZpqscwToXKpzpQHXvkOydyMzEzKyT2nNicZEcvVU5UR6rxXS8eXmFpOu61JFbsX+G/YuKTYqxalemgfIFEaVLMGKJEiNTnhihuR6mKGUM7PG2W4sg8QupDghacbBKRwLUpA6sNDIQaqgDGxDS6robFQHrgroJwU+FEISKZ1qGMaQMDJtwT73QUQLmFIIY0TLQddTyqrtyrHwv/QkVUI9rbmcw8eO0+rNZuLNSD+FsMLDCVMC2pSU0Ppc+8dHDHy5vP/E/f/uR9h3/xX1Ud5Lf85qGJ5str5GamHDuUF3Pt/wPBl/FbAAABAAAAARqgPiKn3l8PPPUAGQfQAAAAAMqTXnAAAAAAyt8ugP9P/pcI7gdSAAEACQACAAAAAAAAeNpjYGRgYN/2L4yBgVP7v/9/T453DEARZMDICQCRHgXeAAAAeNpjcWPQYoACxiYIzezD0MxAAmA8xOBJinomIYZCYtWyVDJMwifP7oJfHh2wyv7/idc+cYZAlhKGduZdDPZA2pZFl8GeaS+DOAs3gwJLIUMLkxxDCdwfcgxT2KYwtIDEgdiWJRtIA/UwGzK0MGcxaDGzMagDxfNBatn0GNjB5mtD6FEwCgYzYNkETPOXGMTxqQEA1FQXMgB42h3PMQ6CQBQE0G/BATiAnZ1XwMQCZZVmWdAo2cIbWJlQaOcxLDyBlY2N8SAmFPZeYRyHhJfJhP93Mfs/g6MNbGIvS+zGN8WYZjaiOZ50jistpJNBNjS1hN+nlmFLWzxoRMf5hBsybtvSIU40x57OsaOFdHIJT72+qWRQXys3yivlNQ50o9zy9IxnXSznHe60xZdGvG3G5kojenPKTnnBW01pirOVmio1VWrKq/FqvJpKTaWmUhO0LWhbrVwrr7izozk+1jI/LKqJ/N+eFtLJIBv0P4K/fet42mNgYLgDg4wWOOAM7JDJCStcgwqZTXDAHlTIUsVaw2bHrsT+gaOMcxWXEdcqMPzAvYzHiGcH7y6+Q/w9Ak4CPwTbBNuEJICwYhRSGworCT/CDQHRn5RzAAEAAAEVAF8ABAAAAAAAAgAiAC0AOQAAAIEG5QAAAAB42tVWvW8cRRR/ju3Ejp0gRRSIIhodBWflvGdHqZwqH7JkyUqiJEo6wtzu3N3odnc2M7PenAsaqJDo+BsoEQ0SVQr+DkSRiooKUVHw3pvZ+4gTRJBAItbdvZ15H7/f772ZDQBcXSlhBcK/L/ET7BVYw6dgn4O11c+jvQofrw6jvQabq59Fex26q19F+zyufx/tC7C3+jLaG/DB2ma0N+E9eBXti+d+mtXaQp+Por0N19e+i/Yl+HH112hfhg/XvkYkK5gNVt5fexXtFdhY/z3a52Bj65dor8K9rW+jvQZXtn6O9jo82Poj2ufhyvZxtC/Ap9ufRHsD9rZ/i/YmXD3/TbQvrv8wq7UFe5e60d6G7PLtaF9a+WL7ZbQvw43LF++Yamr1aOxFN90R1/f293bxa18MpsJPH5hclpk4rifSnYq7p1plpzoVjfZj8VA5ZU9UJg5N6cU9WSjROZbedBJxrFNVOtyqy0xZ4cdKPDo6FvcrVQbv6NATT5R12pRiP9lPKFhoJ6RwEjetHiKCSg1lqsRQFjqfikw5PSoxsS5D1roosAChJsBPpXWy2R1Iqh197Rn03QBTFArLiE7I0aGUSFe78U4ijrzwVisnEFEqrRrWOVYfSFQDwTiDXCvjVem1pI3UlMNcp16XI1FZbaz2GHwgtBdubOo8E06pQjyvtUeRvMW6FWYtfUc0Y9SkdoHSwGSounrhxaD2ouHITLsql9NQFDOPdClzRCe1d8vRubQjpOv0qXKJeIzypLl0TqfoX1lTGetRatcTWNvrtEZ/xH6inR7kqlW0riplU0m9GekTxWu58l7ZobGFC43Q0oqxtIUpp4LmQ+VqRMok4pbnCEfT4HWBWQimy5WazLuaGzMRhZygvupEZ6gDB2GjyZA4HjQJjXRL/aYm9zBAEVBTj8Ykb2YwSWm8GJo8Nw2iwW7U1nJO/M6CEE4VetcaGkcaDC917oQZLrBzgS5XlmKoVE7NRJcGefpxD6XWeZDDeWtwD3/q1NdWkbhEA3l6OUB1fFCFyJralcq5pD1KYRbbUTwI9W6bPDsgfvsLx2Hvxk3xVDmEVl4LcykMnh9napsqCtulsPmZwYnIVCHthHm95eQm/+S0d8feVwf9ftM0yKNipyQ1RX/n37kIZgVdanXlXeJ0nhg76t8/PN5J3gamPe6uH/A/a/H34Q4YqGAKFjSMYAweBHQhhR38vQ57sI+f3Wjt49oAfQV6TeEBRuYgoYQMV46hhgk+OTjFp7v4rUHhDv2muNLgr8f8Ah7iusOPhRP2EHCImUqufA8zFLgqoIMZJa4ZtBLOT3kU+rkYVXNlyiM4M0U9giP0FHAfOZHvYu7lDD1cecLRDtcN++5jJfq0lQXuOPyW+HHMNODWMIwaUJUh7qRcfcjoNapCGmXMk1QtI2LNVeZYa/QuIoNW61bhp5jLctUG9R+wsiHLcl77N7TvLqkpuGZgQzov4ujMUIbuEv8xzgJ14IhV9MxfcWzQKGWkpEONEYE74Q2zEZRx6Bn6WqHluQse88hZRMo9GHLNlPdKZEj+lvtjeX5C5QNG6TnvGPeobsZPCv8KtJ7jmuY6xJAwB75VxErVOzyV4zgn9UzfwH+AebM46wpecLUBenmOmtfMWKOK2U6XmJp4pigf8RQRB+Fyf1k7Z5Sj2F3q9Snzpi48jtOTspfj3TTmJ60MK2xZK8Oce7wj41rKyOkp6H7C+DVyyznv8ozWGFkxjjROIGUjTie83/pRrGelLPaQ6hfMcX4iNNcU6C95l7BN+WyF+0NxjtFsZojrrThx4zhD7d1APIqIpVXTcbzCc/Cms5pjPcN7Be5N4vwqZp/FeZhXCie6XZHx9mjvhIaVePv5bk9yL1ZQM0VpakZ8B4bpzXAlICn5VAjWLme0TdQmnI0amdgFnMHOlibC8exrvC0sVwq3Y3tjeJ68nKuZeH+d7Z1b6u6cs2RsirvUnsyQpYn9pGy9ONU6ztK8c54xhbjwVLPCNTNpJ7fthoteEqcyzI5fmpW2s4ZPTskRdDpefyst3ouv34oHS/xuc1TGq+277s1vhz24ATf5flaMkXxKuLZ0Xwo+heFNY5gjTXRbbXdW7U3vmXBHZNxLUnay0K93e+cm/9m7vcu5PdY6gD7+NfyXxDfkPFPCt3yBHjv/q/8RnGXoMI5Urfj2STgix1/D93Yfqx1idnpvvqsyr7/dHa4t6v/sjP79PwF885VJAAAAeNpjYGYAg/8dDAsYsAAAMb0CKwC5CAAIAGMgsAEjRCCwAyNwsBRFICCwKGBmIIpVWLACJWGwAUVjI2KwAiNEswkKAwIrswsQAwIrsxEWAwIrWbIEKAZFUkSzCxAEAisA');
  font-style: normal;
  font-weight: normal;
}
@font-face {
  font-family: 'Lato Charset1_ 66Mzj8gg2B0DBF4F';
  src: url('data:application/font-woff;base64,d09GRgABAAAAABMgAA8AAAAAJ+gAAAAAAAAAAAAAAAAAAAAAAAAAAAAAAABPUy8yAAABWAAAAFsAAABg2a2v2WNtYXAAAAG0AAAALwAAADQAkgC0Y3Z0IAAAAeQAAAAsAAAALgb3GKNmcGdtAAACEAAAA5AAAAblclpyQGdhc3AAAAWgAAAADAAAAAwAEgAYZ2x5ZgAABawAAAWEAAAI8Abw60ZoZWFkAAALMAAAADYAAAA2/JzyI2hoZWEAAAtoAAAAIAAAACQPtgbzaG10eAAAC4gAAAA3AAAC2CGDA2trZXJuAAALwAAAADAAAAAwAD4ArGxvY2EAAAvwAAAAJQAAAiwIVgrobWF4cAAADBgAAAAgAAAAIAIFB1JuYW1lAAAMOAAABoUAABAmqrwz63Bvc3QAABLAAAAAEwAAACD/dwB4cHJlcAAAEtQAAABLAAAAS6YHlRd42mNgZhFinMDAysDAWsEqwsDAKAGhmXcxVDB+4WBm4mdlYmJiYWZiXsDAsD6AIcGbAQpKKgN8GByAjCI2r39VjBPYtzGuUmBgmAySY/7KOhNIKTAwAQB3rg8DAHjaY2BgYGRgBmIGBh4GFgYNIM0GpBkZmBi8Gfz//wfywfT/x/8fg1UBAQCQcwlAAHjaY2CAgx0M3UAMIntYZzIwsO5i/srA8G8l68r/H1h3sbD+//RvCgDeyQ6veNqVVNty20YM5epmSU5zsSU5Md0G7EZuai5Z9xJHD5pMRrSkSZ7kTjtDpi9LX/IdfebXgHY/IJ/WgxUppa37EI9IA9izwB7gLNkzdM1kP2r2VulNFrFCgPjTilvHH7g1/yMNdOAXKfFqlQb8NvOJJ2JNsoy4N8+v+aW4vTnxqRingvi0SukjFUVO3F+lFhGStb5YZ2KdWd9mWeazF2ZZVRvFG4Z39Iw7eDx5Eu4kFynvJOGtp7zEznh0cwRc02CNULIxv2I1v7TnEbfqmBfqstMaW5oXOhcyrrbny/mYfHCoK3JzrPNz7G0bVpbAJ3kvKzD0LOO+eL/C68OLuCMFuDGeVWcpe7DLPl6sRpqQDPmBaI1nRUGoze2TQLPKa9uv9uNxfoZ6S1RZWv7zcsul9Lx9fc4qYe/NrVIKpSLeMR5Z5Lrb3VXerLBlpxFG3DUI7lpKUMZKbvwuUk1TuJr3bo78IMDJe4a7IXdPIu4boiVta+l8oqn4Pf130Jdtu8YDM+6fsBqeRvzA0CvkjfgrxJtrLJpdbxPTG/3lyd/5Gz0pH6ghKj40NEX2TXL0IJ9E/MjEB9OIH9+zCuZXQDwxZcMbjSmmpRNDY/yuKJZ6qfNLVnp2+1ip4QAF9jCWEZqOn1tlFd4UsSaaFsiyv12l2K0Tt5FNhcRWJv32Ir1rUov8u+Zx6zCbzTDJboKRObBeWG4nGI8VXa0V3UzsteZWkl9j3s0k92Fb0RJgOeri5ugFWqiRZyEz6SYuF1KsU2mnUThWetYWMche7EN2CBfZm3hDtb4Osm1GjGQgdAiR9nFFR0/BcujC3NUzrC30UvJLl0eOfVNkse6N91sa0xQ3eq2VuiHb5nXG8N45har5lb6sFFH1U4ssDqpiSd1QKx8QEKh7/tRoioX5ApdnmsVlTw0g1meb8Orz8OE/0fdifJQcrnWAy4e578f8ELM/+p/416b01GCfH8H+xvAT/NOG98J7z3VseD8scHYRBjj+F4NRxdwD9MVGTXX7ISRcN4qh93W2wJRdfAG+XHXLLxOaHFEu71Tjsn429CCrDkJG9MDPYX4r3Gu6Y6Eb6Ipvde4Nw+fCcI4e0AJfrZrUd4YHmwQvxeGnsL531jNYJ64xcA7hhIaHG7QRx6EjZwk6dpZAfzA82kBPxXHQH50l0J+cJdCfDR9soL+I46CvnCXQM2cJ9LXBa2L49frL9TcbhOYeAAEAAgASAAf//wAPeNqdVVtoFFcY/s9lZvYye5nszmz2PnvNJnGTuLu562a9QJOKlz5psGLBktAaqKIiVFqsxkcj8aUGaSClxdaHIn1M89BESkFKQd8rSClIX0orfcll7X9mNqutiw+F3T1nz/m+f/7/+y8DHIoAbENagBz0wzDshnrN2L1rdGR4aHCgUuoqZNPJeKBN5i6l+8C9k0eO1fYBoUASwCihjJSAcEp4HwBQBpRAHjhIDi6JndMpA2RBlt1JcDgUsVcUVTGd0QP3ZtDUntamZHCC7AQ00Mpo05BPMR3R2pv/y4aiOAAyTVtiSTknJ+8NdQeqrFxKUD3o5T6S6chXeX8ln0l7aSbdEagMNO7wX56ktNQgftfDw/sP94xNT3QmigN9Ga59qPJIcbDPnBjuHCrE3GH1VLXPKMQ1LV4w+qr1JfbzZqnETm1+xi8Y+biWqR0fGjwy2p3Phd67kC53F3pGCuVdbUabsbnRW9MSnaFQIaGN8S/WpwekHSIeuMUW6GXMmQt0uF1rc7sB3Lpb13x44pK5vJ2raFB1Eg6EJFAAwE9WYpwR4gaTYQ6eIqSjCbGuLFTGRuE2S8UvgRSP1ooWEkVOcEKYjcOVCukhj2cWAWy8ZIlJNMVLUKpeoqVebEnZz2LJSFz2k6fbO2mh/vi2mcmYt0n6xU4YWwOQRjDWNDyoedMpM5mIBTSnQqEZZcIj3EmgMgydQV8k9MWd5IRSlZq8UWxmKxR6nhU4n40TgnTZOLzFqiFYJK0IYk1J0drOhlEiNbHcwoIEnEpcFKBNApsjT9rClEsDg6RKRgnxEiVBQihND+0gPQw1y2hlcnUiXwySX4xO88utx3pOj3WF6MhXgUjA76hr7kA41X5sdZXlAiEaC+tbn4ZMlzMb3ZqUXX4nHVY1Vdo6g5oJ/b4BkD/BfQa+r6lmIh4zAh7V7ZS21Ysxu4HwB30sccyrO4nZJyppapd4FSOKSaB8pKlc4RWUVT2Zl+BiFbr1IpQLKGdYUSUAbiFBiMeZ3baCAjZjWzUUqkps3VClCkood5N0B57rQrWSESLsA6/uchle8psnFrlxl9K6Hi7GiuG6i7G7NyIxD/mDyu390Vg5ws6GXOvTPK73hTcvF4vsaqSkb/wqLbhCm3Ng9dnbz/+UnkhfQwA64GLNlU1H2v1emfNt7SJARd7RTaIlgTG7AaANmsq1Cy0YseZP814X7VdLvXwFomoyTQizes4OOkhlnkln87S/0jaQLZe40aZUeqiYSXowQculKpWeTC3XNxYX65vLU1PLhC8uEml56sfx2ZXz51aujY9fWzl3fmV2nP60VH+2dvr0GvEsLRHP/ZmZ+/VnS7OP5g8dmn80O/tw/uDB+Yci7vHnf7EfpFUwIEdGa0Z7iEAyHsq15/Sg5lMkMIjhEBqkMcKeABZ/NMIYlyiOYeZJgiTZFU+DSYVwLkIiMgVQwZSjtnKl17JkTLpqcRvq6sRUGor2/YtJQcI+s9X1WDzff3jiideR19uap4jhJ+A5QWai5tASmFikI69liGwhxZqE+RePFItVryJ3qXQv8Vqt3V+pUlGfWlnLYetrPXgqi/Sx43mXf8+dmaNz7w7sOvv59InZyrf13UevDu688MbcrfTed3KXDp/cd2Xt4zOrc2+NDdPS+tiVIxPk9739D747df14l9UoNzFp61zBfD2p+fHEACOg+b0uByPWlIxg/CkVu1OXKadUtDO1soIhe5MSOq9yq2RFanaoGFMDiAXKGeXYoIhDYRqyBrc5ciMpLTlEvBmsYYj9Ld49yPFxoWx/y0cwbs2AFjSxbg+BsujzJM4AIaci4ysFlVS0m1Nxg6uVhemu/fGQ0u4dqZz4qIv9bUQX378Y0K6FAzPTW5fgH4ooMVIAAQAAAAEaoNH2a7xfDzz1ABkH0AAAAADKk15wAAAAAMrfLoX/RP6TCLkHLQAAAAkAAgAAAAAAAHjaY2BkYGDf9i+MgYGT6b/Lf2eOnQxAERQQDgCH/wW8eNpjUWfQZUADzFIMMxgGOWANYjgEotkNGNaBaDYbhhhq28ESx+BBjj5mNYZJDKNgQAEAozoFDwAAAAAAAAAALAABAAUAGAACAAYABQAy/9IABQBH/6QALgAy/+IALgBH/9wAMgAF/9J42mNgYLgFg4wBVIcfGD8w9TH1MXMRDR/hhiwVo3AgIQAVZ37VAAAAAAEAAAEVAD4ABAAAAAAAAgAiAC0AOQAAAJAG5QAAAAB42tVWv28cRRR+ztmJEztOQxEhFI1c2cTe80WpLlWUyJIlK4kcK6ELc7tzd6Pb3dnMzHpzLmigoqLmb6BEKDXiD+APoEIUVFSUFLz3ZvbOZ8eIIIFErLt7O/N+fN/33swGAO4slbAE4d+X+An2EizjU7CvwLXO59HuwMedYbSXYb3zWbRXYKvzVbSv4vrbaF+Dvc4P0V6F28u3on0dbsHP0b5x5adZrTX02Y72Otxb/i7aN+H7zu/R3oAPl79GJEvL1xHoB8u/RnsJVlf+iPYV2Fj7LdodOF77NtrLcHvtl2ivwLP11Whfhdvrn0T7Gny6XkV7FfZuXo32dbhz9Zto31h5O6u1hj79aK9DtnEc7ZtLX6z/GO0NuL/x0SNTTa0ejb3YSrfFvb3e3i5+9cRgKvz0mcllmYnDeiLdqXh8qlV2qlPRaD8WR8ope6IysW9KL57IQonNQ+nNZiIOdapKh1t1mSkr/FiJ5weH4mmlyuAdHXbEC2WdNqXoJb2EgoV2QgoncdPqISKo1FCmSgxlofOpyJTToxIT6zJkrYsCCxBqAvxSWieb3YGk2tHXXkC/FWCKQmEZsRlybFJKpKvdeDsRB154q5UTiCiVVg3rHKsPJKqBYJxBrpXxqvRa0kZqymGuU6/LkaisNlZ7DO4L7YUbmzrPhFOqEK9r7VEkb7FuhVlLvymaMWpSu0BpYDJUXb3xYlB70XBkpl2Vy2koiplHupQ5opPau8XoXNoR0nX6VLlEHKM8aS6d0yn6V9ZUxnqU2u0IrO11WqM/Yj/RTg9y1SpaV5WyqaTejPSJ4rVcea/s0NjChUZoacVY2sKUU0HzoXI1ImUS8dBzhKNp8LrALATT5UpN5l3NjZmIQk5QX3WiM9SBg7DRZEgcD5qERrqFflOTdzBAEVBTj8Ykb2YwSWm8GJo8Nw2iwW7U1nJO/M6CEE4VetcaGkcaDC917oQZnmHnAl2uLMVQqZyaiS4N8vTjHZRa50EO563BPfypU19bReISDeTp5QDV8UEVImtqVyrnkvYohVlsR7Ef6h2pETWjTxR7Z07E3v0H4qVyiK68G0ZTGDxCztQ2VRS5GyPnJwfnIlOFtBNmd8n5Tf7Jmd8ae1/1u92maZBNxU5Jaoru9r9zHcwKutTqyrvE6TwxdtR9un+4nVwGpj30rhvwv2rxd+ERGKhgChY0jGAMHgRsQQrb+HsP9qCHn91o9XBtgL4CvabwDCNzkFBChiuHUMMEnxyc4tNj/NagcId+U1xp8NdjfgFHuO7wY+GEPQTsY6aSKz/BDAWuCtjEjBLXDFoJ56c8Cv1cjKq5MuURnJminsMBegp4ipzI92zuxQw7uPKCox2uG/btYSX6tJUF7jj8lvhxzDTg1jCMGlCVIe6kXH3I6DWqQhplzJNULSNizVXmWGv0LiKDVutW4ZeYy3LVBvUfsLIhy2Je+ze031pQU3DNwIZ0Potjc4YydJf4j3EWqAMHrKJn/opjg0YpIyUdaowI3AlvmI2gjEPP0NcKLc9d8JhHziJS7sGQa6a8VyJD8rfcH8vzEyr3GaXnvGPco7oZPyn8K9B6jWua6xBDwhz4VhErVd/kqRzHOaln+gb+A8ybxVlX8IarDdDLc9S8ZsYaVcx2usDUxDNF+YiniDgIl/vL2jmjHMXuUq9PmTd14ThOT8pejnfTmJ+0MqywZa0Mc97hHRnXUkZOT0H3E8avkVvOeRdntMbIinGkcQIpG3E64f3Wj2I9K2Wxh1S/YI7zE6G5pkB/ybuEbcpnK9wfinOMZjNDXB/GiRvHGWrvBuJRRCytmo7jFZ6Dd53VHOsZ3itwbxLnVzH7LM7DvFI40e2KjLdHeyc0rMTl57s9yTuxgpopSlMz4jswTG+GKwFJyadCsHY5o22iNuFs1MjEnsEZ7GxhIhzPvsbbwnKlcDu2N4bnycu5mon318XeuYXuzjlLxqa4S+3JDFma2E/KthOnWsdZmnfOM6YQF55qVrhmJu3ktt1w0UviVIbZ8Quz0nbW8MkpOYJOx/m30tl78fyt2F/gd8Sz156M/qyLvUveEXtwHx7wLa0YKfmUcHfh1hR8FsP7xjBTmuu25u65mu9654T7IuO+ks/kTO/e7/2b/Gfv+S3O7bFWH7r41/BfEt+W80wJ3/gFemz/r/53cJGhwzhSteKbKOGIHH8N3+FdrLaP2ekd+r7KnH/TO1w7q/+rC/p3/wR08JmLAAAAeNpjYGYAg/8lDBUMWAAALKkB7wC5CAAIAGMgsAEjRCCwAyNwsBRFICCwKGBmIIpVWLACJWGwAUVjI2KwAiNEswkKAwIrswsQAwIrsxEWAwIrWbIEKAZFUkSzCxAEAisA');
  font-style: normal;
  font-weight: normal;
}
@font-face {
  font-family: 'Open Sans Charset1_ 6UoFC3ECD45';
  src: url('data:application/font-woff;base64,d09GRgABAAAAABdEAA8AAAAANpgAAAAAAAAAAAAAAAAAAAAAAAAAAAAAAABPUy8yAAABWAAAAF8AAABgoT6Z0GNtYXAAAAG4AAAAZgAAAPzqdumXY3Z0IAAAAiAAAABZAAAAog9NGKRmcGdtAAACfAAABKkAAAe0fmG2EWdhc3AAAAcoAAAAEAAAABAAFQAjZ2x5ZgAABzgAAAoGAAANzERNLRZoZWFkAAARQAAAADYAAAA293bipmhoZWEAABF4AAAAIQAAACQNzAlfaG10eAAAEZwAAACzAAAOcps+DuFrZXJuAAASUAAAAK8AAAE+C2cGL2xvY2EAABMAAAAAYgAAB1ZrMWe+bWF4cAAAE2QAAAAgAAAAIAUuCEVuYW1lAAAThAAAArIAAAVYcrs1rnBvc3QAABY4AAAAEwAAACD/aQBmcHJlcAAAFkwAAAD4AAABCUO3lqR42mNgZtnGOIGBlYGDdRarMQMDozyEZr7IkMb4kYOJiZuNjZmVhYmJ5QED03sHBoVoBgYGDSBmMHQMdmYACvxmYZP/J8LQwtHLFKHAwDgfJMfiwboNSCkwMAMA3CMPPAB42mNgYGBkYAZiBgYeBhaGD0DagkEByJIAkjoMegzODH4MAQyJDEkMyQwpDKkMGQyZDDkMuQx5DPkMBQyFDEUMxQwlDKUMZQyVDxgeMP7/DzSBTJ3/H5MKFTyVjMFuJwsAAEwHS6cAAHjaYxNhEGfwY90GJEtZt7GeZUABLB4MIgwTGRj+vwHxEOQ/ERAJ1CX8Z8r/t/9a/7/6txIoIvFvDwNZgANCdTM0MtxlmMHQz9DHMJOhg6GRkZ+hCwBNPR//AAAAeNp1Vc9T20YU3hUGDBgiU8ow1SGrbuzCYJd0krZAKWxtydh102IMMyvoQSImY3rilEOmnfGtjEj/lydyMTnl2kP/hxzaWzkm1/S9lU0gM9UIa9/3fu733i5q+/Ag0Pt77d3Wzk8/Pvqh+X2jvl3zvWrlO7W1+e3GN+trq19/9eUX91c+L5cWPysW7slP3bsLc3n7zsz01OREdnxsNDNicVYSwEMfRgoiX4ukL6N6uST8ha5XLvmyFoKIBOAnU5T1uoFkBCIUUMRPdAMOQaHlkw8sVWqpri25LTbYBqWQAv7ypOjzg5bG9R+eDARcmfUjs84UjTCNguuih6mKqhU+1J52Yz/EGnkyNVmV1ePJcoklk1O4nMIVLMrThC9ucrOwFv31xGLZaUqLO/WjDuy0tO85rhuUSw2YkZ5RsaoJCWNVGDchxQmVzs5FUnoVP+/b7ChcznVkJ/pZw0iEvvGIH8e/Q34ZlqQHS8/+XsCdH0NJej4sU9Tm7nWe5vuUHEYLthTxG4bbkVf/3kaiATJWsN8wWoJVBb6rXXqcGnIdxzUpanEYR/13vSMpbBknuVx86iPdbEdjiP67l+cO1J4HYIddvh4Mtl7bbcJHrUMNVqEmuhEi+G5Jd9Vx89c2O/+nZkgLkoMMuy7RcN5X7AgF6LV0Kgt25FwwtbIcgBWS5tVQ8/E+aXpDzbV7KLG3zbaOIVNodKSPjJ9H0DvC6fqFGiNtmHnruDKezYu1lcDYCqyq0TkRMFpEktDrpgPODbnEthFm3qafKwcTFPOzYk1iGIrjSz8cvE+7CxhAINH15XQQ9jQoDxcqGnTMT+6voEcUYsNOPNNMWJGnMCcr192lsvyTtjYuAzeYqwILHw+8YMU350r4ceilJVAs2dKX7MG718lD4bx4wB6ywCPj+SpOWdGPdecJ3A2dDp67J0I7LqgAOxxIfRzQ2CFDS68dMxyBmZU93WzLZutArw4KSRUULlPwPwgjtZOGwQGEbCErtOWMBGhoIyBquJCVDfyF8UIW/2wk3KA0uJUNobnDhtZYBiwJ/9gb2JF8K+gojVO1Pow2RiLGqdYdN3DTp1yyUC0GidEjS6TWhyq8plCRxfms1g1EXC7Q0Astj2UguwLUjqa9ET2G5QEZhvNBr/ZuSTfIQpqYi+qhQGRCbdm5SS5sG/larH+gbgzVIs7KZjum4HIQkGHlDWA0wmo175i7gA60xLtX2HikzYGOE6XoMHfXKYhsdGLZ1hvGGu+T35xnlGuWNXlzr1Iu4dVWSSQ/ayWKn7UP9KXNmDjb0xcWt6phJUjuoU5fCsaUQS1CCSRBkECRdlHIGnvnUjHWM9qMAYz8uM+ZwbJDjLPHfSvF7DRR0SRSzEJNJtWooXUGsWyK9QxmnoQRZWpyVGXVhMpZ05aTcIIuEHnJGZvg7EWOT3MnQa9dA/d5L5lQTmrRQwuVVni2/z71/oF+kWPoZn4xUYUeHJeFLjYb/634okOD8mvQjcOADhubx9bgy4HLTWyT3MRCxnIwKY8rMCUrhG8RvpXiY4SP44jyeY7uPez9DnCagEPt4pEUn/zpxPYVdSrASyW2/yn/Byn3ISkAAAAAAQADAAgACgANAAf//wAPeNp9Vwt0FOUV/v/557m7szszO49NQh6bZRMgSCSTZLMg7qBhSSIaRKRd9FBUagGLjwJSUQ7HByC+qmBzSEJQRFeIYCFHELCgCDUCAgUkxceRo2g49NAI2B6rsEPv7G5IsLXZM2fPmdm53/2/797v3iAK7UKIdjFbEEEc0t6mCUPRhEOovKLcxOVmuTn8an9QDkbg2kXqL749nXootYTZ8mPDdLobUWgRSVIbs28XWiIiHE1oXmApjhAUMw9UyAqORmVThjiYhEgQLhwbNGMwVTZ4+mBmS+osJTkXQhjF7H/jWagH8UjezCDBxUAWB9LvD786bEDIULUSwVN8uXdWLcgbLfYY0+zvfzcdV9wO7664dBIvReeRGwUsN4uQRxRIY0LQUazMieDARyqrzQpdU9lQccmKUdERo6+LmtfPvH7MmOtHx2MO/oJLZ+hDzH6koxJLJV5V8BIjoKD6hEK72fqE2w/BUCAd0EhHxMVIlpBZEdHYUBGSK5WBZoXBlZCR5+zTWPyhec+KE/YOe/U6HDvevb4uyZj2u/Zp+0u7M/LHKH4Sz/gKT9w6cdlNDvZehNgHgEc/qrACPMOwbq9XZEVVwy6ZsG6OeBGrAKFmzFQAvJfUDLFBHNI1OSQHsYlN+K6MhDAZb0u8tw0jfIjHR+12L297GKnl44tTmC0XGmgQkLz5ys4fz2ewmRhgS2iYpQksy2GfD+SUFTfhfDzBnAMMuNH/wg1lgQG2hIrIJhN7/+KXvNT2HsnnKS/1Er3/+FsXdwHgiDwcjpGxCCoG0OjpgCYgBVVauS44K5wN+VUX3ZBwuViOUxoSHHFO61CNooHysn64wLpKB0POaYuwWVFdVVkSCtHT7cN29/p2/DA1MOVu/mrfzr07ac8X36YAO5W3bPULzznIUy6dIQfoySgHDURjrXAx7y4oyMlReBIuwZS7YGyCcruRpvniCU1icuMJRkeak0RGcyeRaJmMzKz8WQpKQ6xTUFVSOOKkUsyVVqfLTA5DblUcy2qqTiYE+Qlr5q/ZRvm33zd/6Qbz5l137Nlhe1s3JT/406yVv6lf24rHSWztow9PXDi04s33Uurc9ua7OG7W7MlTIO+NUJdzWRVqoxDVWsUuw/D5PPnEQ4qCIvJoiuySWcRCwqyO1HgCdOzLGRINxGI/0Q1XKLJEQdalIQ7Ek1XOrDaKnUwzhFJvHv/2XNc9m67xhOYleX7OR+1NLe3NTU30ZPsT+zx8jjVOeJZV7cULf/3q07tPneo8cbjriFPFs4Hhp+nbMx3kI0QTSMBgRchMQgpkpv+0g5hsB+nQNiWhItnJALqJurvHvoCFfzWuusqMPFZhd6x5eenz96o4jD3Yj4cWG8/q+fakfcdHLo8CP4BKR4AfBfi5zgrmswbyemVWLgoqmg/Swh4iCECPIBF/PEH0n6cnzU44BIJSsqRAM5ulpXA/lNbSUTetZosw+5u/fXu268Q8kaOTS+xV7c2t7ctaW5a/jkuwDz5DX2m8Ee/84cy8bQdDpztPHjrSlc1SAW78KBeNtAoDLsNNiOwiA/IMdzxhGIhl1TRR3iuI6q1/hy+zP2WKpgX1DF0sKWa5IOi28Dv7FGY+P3g2JTLb1m7a8Mu2lU+0ealRz6h4EOawgGvsc1/M2PVhw4slQfLN+hVtrzuq5SNEvGwhUlHUylc9Hj8F7s0QTXdBK7gQZjgmnvBzPuJ0g+m0QEbCaCYlMAYoqSB0ZKgqUiUFHQt0mNKC1Cr7dHLPHnzHL+aWTa2dMhkbpPNilHTecM0o/GJoUeGCp8Y6+BvBEWpBPx2ZVo7Xw/MC0gXdCHgFRaHjCUVyISRojgdlCOlXzU4Hyhlh5N5KzrQfWTX/sQ0vJZO8a/jmOXv3Un9Z/MSfu1K7oWoH31rTeNu7f01VOZ7wCiRwN3MC5pcPhSwZkGiMJVnk6hIi5cPOiQ9mJ0jW8mST9BskeFIy+VbNkEEjRgwaUkPX4cHRquqamkgkey48Cc5FkG4JUIY0Q6F0xN6J5ARzAsBv0r9m90N9hFDcCmmyrAANIUEJkYHhAbqmKTm0mAOdVJgj+X3gnVp6GGTkkBUoErO/MclXEtPHkOHwU2T0ssSG73+w9cXk/fNWvpBckseXvzET40Z++PZ527dRex9/vGNbaqXz/c6x1C66rmn85O2Tpr17xGEuqxrkq6LhVgCpjmyqoGseQZJANEly+X5OtCs1M/ortv5lJw1z6wMffOgotr0rjXtzIg2a6aE7AdODAmiQpfqRyCEuN8elQ51KRLqiufvWDgmBUFSV0zQI93ocwNN32ud7ln/9CPb0dGPfxR1r16xZt+61NUkqbP/TPvoUpjaA3ZTZB+0LRz7/7OjhT5wu3mir9Nz0qYMoZhXluGmO4wsVXikO0W7k82nxhE8SfHweGtDXxrFes+lXuOlOBgPW+5HguLLTyv2M2DFhT3KJwVvt9376j3M9a5uolvbnVq9WGydMnWSPYiubJo+3u+zvHFMmJ7fvD5/q7N534DOHK8g0kuYqMzWkfJ3k5uZIOUXB3DzDl19QoIt+PwedLYkonhD/ny1mfLGiOnLZBI3LDhnJbhwsdVNyBbNy3bLW5gUf95zt+vIhIfB40i3OntdxNNy97+ShQ588jYdgNxbxsPamHz7Cx6bFX8/UESmFPCU0xFJFQXC5KNg8fCJyaYjpm2ZKNNZf016T6SWPerV+hFFbuWhHcqmfH7Wevt3T4ju+OvUWXbf/njmAMhMm02xAGYiqrQEFfg9CAcZPh0s8BUTX8+IJXWKJcLl+yvsEM3oRnXYvrdKzypQOo6ocG8imoeq6oetk9tcHP53fuHniY8/ct7r50dinOzetG/na4gd/f9W053YvxWXNyTEtg4bdcqt127XRW397w+LWuiW1DaOHXltTNfZ5yLHw0hlqLROHqqm08iRVFdyCQuiA4fJL/rEJryX5OBCKywqVe+CKZSSjD8wCmKKOEUdMLagFYaBSytAJgbwZQ+z329riU/G19vtT5orcQlHGjdQz48f83X409fBdM52OfhW6K0rXQW1XWjnYz3k8Lr9L0z2iKPGqL93Vurt3IwLXl80r9zI5U7bOwOzdimQ8Dpr6peTSgGBunvNhJ12XioIRH6OsC1uX3zxp52HqgIMMfzQFyM727sIuj8gI2Jdevsxo9h8A2G39Oiit+E2MX7andpwZ7+Xdcz/qsKdC0Ae/rq3CN1JXX9gK0SiofBaiaWigpQg+RHSDFpEIC4iYx4PPxyouW5IBkf2ZwNUQmM1oDEM1QnWcbfTz4i3dHfbg+DtPjmuI1L5RPwqg/tD1K/N76pELRdta5UWe91aiS5ecCUoPgAlagurhKBwaR21Bvfc9/e439t1nj8L9UlRPQf33vcfMuvx89/943tj3nNmTfQ4RYX2G5/8BaXgpmQAAAAEAAAABGZo4nlPbXw889QAJCAAAAAAAyTUxiwAAAADJ6ExM+5r91QmiCGIAAAAJAAIAAAAAAAB42mNgZGDg6P27goGBc83vWf+qORcxAEWQAXM/AKdnBz0AAAB42mM5y3CQAQhYRBgYmEQYwIDZlKGVgQjA+I3BHkQzKTLMYKAyYOVhqCVGHbslw0k2DoaTYD9chNCUAJZihjiW5wwbmM8zFAPpYpZahmKmbQyyYLmXDBuY2BgWwdQC2RvYCxk2gMRZroLVbwDpYXYB6r/IkMV0mUEeKLeEhQnJfA4GJoZRMApGwSgYBaNgFFAVsOxhkAXhwexG9lIGWRAeja1RMApGwVADrLmUlF0AYvQhqQB42i3QOw6CQBSF4UMMNWETJLbaWfMYYwMzoE4yS3AH1pRuwEW4BhMX4SasLR3PnEDCl5ufS5gApCvbIcMGT+S48K7jg7Zxpp00so8vOkir4jSPmifNR3mmBap4Rykr+sYWxe9LS1ojjx80i55PGwTa8u01jLpRN+p79isO6r0cpF1Mm1abTsWpOJUpnZfWmlvZSSOtHOlJX/fa9yj4HzxKGlSCSkhldUvn+QMQ/mVXAHjaY2BgkIdDVywwGQhbiYaHMSEjI6MFEJYShBeZ1JgSmbYwMzI7AmE981owPMIiwxLGMp3lDasDazHrUTZWNie2TDBcNApH4SgcMnAd2y4qw1Nst0bhKKQZfEYuBACUZKNHAAAAAQAAA6oAJQACADoABAACABAALwBcAAABDge0AAMAAXjadVLPaxNBFH6b9Cdtg4gHEZE5ijSTTfGgRYS0DaUQWmilJxGmu+Nm2mR3mZkQ0qNXb/4NXnrzDxBP4tmT+Bf4d/jN7CRNbc0ys9+8973vffOyRPQoek0RVb+XWBWOaBWnCtdomT4GXKcn9CnghTnOIq3Tl4CXaIW+BrxMxzPOCj2g7wGv0WP6HfA68RneIB4tBdygZ9FzdIwWVnHS0buAI7of/Qy4Ro2aDbhOr2ofAl6Y4yzSw9q3gJfoXu1XwMv0ecZZoae1PwGv0Yt6I+B1ejvDG8DnATfoTf3HnsqUVZcyZamwgiVFOdEq61t2xbbidtzE1t5k+0WRDSTbLXRZaGFVkfOjUubsROSGKcMEs1qkcij0BSveT+kiT9lQTNiZZFpmylip0UflLJHaCrzPR1qZVCVO0PBjmY0GQndMIvNUatZk1z12RmqQsnYcn0ptwGZt3o5d2mVnFXP++taW263WeDzmIqQTZHlSDFt2UspUGpXlEON9Oxz0FCgG5kZex/Yl65QiwStkNtm08RaP57U9ixc6aw0qpmn1Dna7hyfdJpi0R4oyLIt1SZJSYlgCZwGUUEElTUh7Vh9RRldYWxRTG6sZUJs2Ed0HuwBvAB1Gu8Aa1W4XXr+gHF/hEWISiNEJ4jkZIOV319F6dgrGEG9NF4gV9P6Wuqt0Xh1rgveZj2rsmVezQDrcR/luiY+4e1Xncxr5exlwFLJThwYej73OCL2chw5iifeceg2Ge7M777GDGoUq19XNJ6ZTX2GCtotyn5lWT2tv97h7fu4/sIhuUwvP2D8c+ZvVSajlHg3BtJhS6echvZsM3MoZ95pDuO75OUjvp5rcaM6PBc/NuAMdAV51ulnjvoJ/b7yFDvF/fV9rce85Q3ZwQ9Mg0qMDzKNLh5hX13910PwLDCkNMwAAeNpjYGYAg/9pDGkMWAAAKe0BzwB42k2Lu07DQBBFd7xOolRjiLCIwB7zcJrtWPpEKUzCgniYkeJESkVPYVNDg5QmiJav8LrLX/AhFHyCcag4xdU9urqjz+7RJOIIQqaJZAoBw2FYhvLaDOjKaDJJTINzj2N9yv1eTR23pras6XKqadpsPb3LLZDs6uYtAeVQllJeJH36TuBEH/OhPmBf7/EOIHsaGfEGHcIvdBBrdNoOCAYt+Em8iFL8CNcT8OpDCzbwUT2kSplNp743tnu7sLCycbrN0d3ctldW8HwxqwDes7f1WowDY8/SmY2CzNjHpnhB5YtxludKLfPiWW0pVF6o//zp/vIXcTtBBg==');
  font-style: normal;
  font-weight: normal;
}
@font-face {
  font-family: 'Open Sans Charset0_v9TY33EDE6F2';
  src: url('data:application/font-woff;base64,d09GRgABAAAAAJVwABMAAAABHgwAAAAAAAAAAAAAAAAAAAAAAAAAAAAAAABEU0lHAACHxAAADaoAABV0nhJEHUdERUYAAIVoAAAAHgAAAB4AJgOvR1BPUwAAhYgAAAA0AAAAOAs3DzdHU1VCAACFvAAAAgYAAAPGDis9t09TLzIAAAIkAAAAXwAAAGChPpnQY21hcAAABcAAAAJ4AAADPM6N5pZjdnQgAAAN3AAAAFkAAACiD00YpGZwZ20AAAg4AAAEqQAAB7R+YbYRZ2FzcAAAhVgAAAAQAAAAEAAVACNnbHlmAAAOOAAARkUAAHKCBv3ogGhlYWQAAAGoAAAANgAAADb3duKmaGhlYQAAAeAAAAAhAAAAJA3MCXJobXR4AAAChAAAAzsAAA6YklahGGtlcm4AAFeoAAAq5QAAZ8JQwoSZbG9jYQAAVIAAAAMlAAAHVrrKnyptYXhwAAACBAAAACAAAAAgBTEIf25hbWUAAIKQAAACsgAABVhyuzWucG9zdAAAhUQAAAATAAAAIP9pAGZwcmVwAAAM5AAAAPgAAAEJQ7eWpAABAAAAARmaSXDJM18PPPUACQgAAAAAAMk1MYsAAAAAyehMTPua/dUJoghiAAAACQACAAAAAAAAeNpjYGRg4Oj9u4KBgXPN71n/qjkXMQBFkAHzIgCnegdQAAAAAAEAAAOqAEgABQBRAAQAAgAQAC8AXAAAAQ4HtAADAAF42mNgZtnGOIGBlYGDdRarMQMDozyEZr7IkMb4kYOJiZuNjZmVhYmJ5QED03sHBoVoBgYGDSBmMHQMdmYACvxmYZP/J8LQwtHLFKHAwDgfJMfiwboNSCkwMAMA3CMPPAB42u1XQUhUQRj+3rx5b5fwELEgJSaLLFJismwexESIiKAOsYgQxCIisQgiyyIhskSJB08mgnjyYBJllyWhQ4kQIstCEiISBBHUYQkioqSDSK/vn30utikWCUHswMc3M2/mzfz/9//z5ulVPAeLDgFKUI9puwWjTiNiehIj7hSSziukrBWMqgTiRLvuQxefJa1v6FCT6FRhTKvPCLHvBrFI9BIJopEYJQb9dpLoM+PD6PDbN4XtAdQEohhyjgJOM/JOFTLOBvI6TYTZXme7gLya53r1Xrf+wP4G5AOtyLtBog0ZvebzFz7rRZ/uxzHOe6qXgUASNXoGQT1MWydoxyzuc8/V5JjuQtSe8rb1jDXG9RK6gKz9EmlyWmeQVk9Qq3vQwDWzysWscr0JHTP1bCCFrPTrDTM+K3PsC5y/RjvXUcdnc1oBbiuqdZTvCELZS4jbQfoxaX0iXxL7d3zP+hIhvhkm6mQM7R/m3lrcB+hVG7hobyFu5tD30qfhbdn9uGX6cogSYWPLJrJOO1Lib2sNEfZfsYHznH/Vbcdl4gxxgr6PGb/vAXfb+y5aGB12gTqcM1rMe57UnRyad3Qoh8SAsGixG0aL93zfFv0mft8D7hskjBaZn0ENXtP/D8kLxEe9glRJh3JInAmLFrtBLYxmZLFV1vuFabusvy9LjFJzsd/Ei/gnczBLPEtM7cuMdbGHDHKIfn5HO+/S16eN7fM4SX5hNHDR4nNWr6JTVzFGmSMmTiVPGKs6QjBfOOaez9d8LvaPkJtRq6q9bdFR1i5nJw2r1Ce60qflHOhBJjBGLZiDkgc+d/t8R/JScmNfZs6avCljEy/U7HdZ8t3knMSY6OznveReOatx7nMGy06oqLnEvMTdjk2lvS1aVQaPrSZyRM4C5tmANYkI20G+o4BKqZT/pFjXcfyv5h/5PnSY+5Fz/MAxi/xWE1I35x/4HYSVIm6bvhxCh+0nWedPxgcGUSvgtzej3/LsjPB7GMdcJeIqpVIq5V8Uuwln9Rjv1Zto4r/gKfO/Ns770x7/b05/8Xwt3dEKvO+VQbXxTtkGh1hQbV6uWPceEV+JAttdxDOdQH6v/fwA17iLLAB42l2RZUyXcRSFn/P+ELtQFETkL2ILooIYCKgY2N1id3djF+p0dovdit3d3Z3YzllztvL31Q988Nzde3e3Z7tnO4AwdkMaXEygvf1w4GJXjIZrupYqXh/ktLysEOuUdcZ64PB0RDr6+rr9dHE6bdpBnE3FabNN/bA8bOqkTd1OovhH4YznEFtp5Yz6eyWOTRyT2D/hXcK1hNOPPfnrwY/HJMmayX+yYu1hbFfJcCU5KUhJKlLbntOSjvRkICNuZCIz7mQhKx54kg0vsuNNDnxslznxJZf9JTd5yEs+8lOAgmY2/gRQmECKUJRiBBFMcUIoQUlKUZpQyhBGOBGUpRzliaQCFalEZaKoQlWqUZ0a1KQWtalDXepRnwY0pBGNaUJTmtGcaFrQkla0pg1taUd7OtCRTnSmC13pRnd60JNe9KYPfelHfwYwkEEMZghDGUYMwxnBSEYxmjGMZRzjmcBEYpnEZKaYOWaumWfmM50ZzGQWs5nDXOYxnwUsZBGLWUIcS1nGclawklWsZg1rWcd6NrCRTWwmni12OtvYzg52sovd7GEv+9jPAQ7ayR3mCEc5xnFOcJJTnOYMZznHeS5wkUtc5gpXucZ1bnCTW9zmDne5x30e8JBHdrYJPOEpz3jOC17yitdmAW/MQt6aRbw3i/lolvDJxPGZL3zlG9/5wU9+8ZtEnEKSJSMXJZOrkiuFUiqVUiuN0iqd0iuDMspNmZRZ7sqirPKQp7LJS9nlrRzykUM55atcZqqZpjzKq3zKrwIqqELyV4AKK1BFVFTFFKRgFVeISqikSqm0QlVGYQpXhMoqSlXkp9xmihVkBVvNreg/vim0LXjadVXPU9tGFN4VBgwYIlPKMNUhq27swmCXdJK2QClsbcnYddNiDDMr6EEiJmN64pRDpp3xrYxI/5cncjE55dpD/4cc2ls5Jtf0vZVNIDPVCGvf937u994uavvwIND7e+3d1s5PPz76ofl9o75d871q5Tu1tfntxjfra6tff/XlF/dXPi+XFj8rFu7JT927C3N5+87M9NTkRHZ8bDQzYnFWEsBDH0YKIl+LpC+jerkk/IWuVy75shaCiATgJ1OU9bqBZAQiFFDET3QDDkGh5ZMPLFVqqa4tuS022AalkAL+8qTo84OWxvUfngwEXJn1I7POFI0wjYLrooepiqoVPtSedmM/xBp5MjVZldXjyXKJJZNTuJzCFSzK04QvbnKzsBb99cRi2WlKizv1ow7stLTvOa4blEsNmJGeUbGqCQljVRg3IcUJlc7ORVJ6FT/v2+woXM51ZCf6WcNIhL7xiB/Hv0N+GZakB0vP/l7AnR9DSXo+LFPU5u51nub7lBxGC7YU8RuG25FX/95GogEyVrDfMFqCVQW+q116nBpyHcc1KWpxGEf9d70jKWwZJ7lcfOoj3WxHY4j+u5fnDtSeB2CHXb4eDLZe223CR61DDVahJroRIvhuSXfVcfPXNjv/p2ZIC5KDDLsu0XDeV+wIBei1dCoLduRcMLWyHIAVkubVUPPxPml6Q821eyixt822jiFTaHSkj4yfR9A7wun6hRojbZh567gyns2LtZXA2AqsqtE5ETBaRJLQ66YDzg25xLYRZt6mnysHExTzs2JNYhiK40s/HLxPuwsYQCDR9eV0EPY0KA8XKhp0zE/ur6BHFGLDTjzTTFiRpzAnK9fdpbL8k7Y2LgM3mKsCCx8PvGDFN+dK+HHopSVQLNnSl+zBu9fJQ+G8eMAessAj4/kqTlnRj3XnCdwNnQ6euydCOy6oADscSH0c0NghQ0uvHTMcgZmVPd1sy2brQK8OCkkVFC5T8D8II7WThsEBhGwhK7TljARoaCMgariQlQ38hfFCFv9sJNygNLiVDaG5w4bWWAYsCf/YG9iRfCvoKI1TtT6MNkYixqnWHTdw06dcslAtBonRI0uk1ocqvKZQkcX5rNYNRFwu0NALLY9lILsC1I6mvRE9huUBGYbzQa/2bkk3yEKamIvqoUBkQm3ZuUkubBv5Wqx/oG4M1SLOymY7puByEJBh5Q1gNMJqNe+Yu4AOtMS7V9h4pM2BjhOl6DB31ymIbHRi2dYbxhrvk9+cZ5RrljV5c69SLuHVVkkkP2slip+1D/SlzZg429MXFreqYSVI7qFOXwrGlEEtQgkkQZBAkXZRyBp751Ix1jPajAGM/LjPmcGyQ4yzx30rxew0UdEkUsxCTSbVqKF1BrFsivUMZp6EEWVqclRl1YTKWdOWk3CCLhB5yRmb4OxFjk9zJ0GvXQP3eS+ZUE5q0UMLlVZ4tv8+9f6BfpFj6GZ+MVGFHhyXhS42G/+t+KJDg/Jr0I3DgA4bm8fW4MuBy01sk9zEQsZyMCmPKzAlK4RvEb6V4mOEj+OI8nmO7j3s/Q5wmoBD7eKRFJ/86cT2FXUqwEsltv8p/wcp9yEpAAAAeNpNi7tOw0AQRXe8TqJUY4iwiMAe83Ca7Vj6RClMwoJ4mJHiREpFT2FTQ4OUJoiWr/C6y1/wIRR8gnGoOMXVPbq6o8/u0STiCEKmiWQKAcNhWIby2gzoymgySUyDc49jfcr9Xk0dt6a2rOlyqmnabD29yy2Q7OrmLQHlUJZSXiR9+k7gRB/zoT5gX+/xDiB7GhnxBh3CL3QQa3TaDggGLfhJvIhS/AjXE/DqQws28FE9pEqZTae+N7Z7u7CwsnG6zdHd3LZXVvB8MasA3rO39VqMA2PP0pmNgszYx6Z4QeWLcZbnSi3z4lltKVReqP/86f7yF3E7QQZ42mMTYRBn8GPdBiRLWbexnmVAASweDCIMExkY/r8B8RDkPxEQCdQl/GfK/7f/Wv+/+rcSKCLxbw8DWYADQnUzNDLcZZjB0M/QxzCToYOhkZGfoQsATT0f/wAAAHjavb13fFTF+jg8c9r23rLpmyVZkgAh2RRCywIhkALEEJBFRLqASi8iFxG4oUiTXgQExBgjIhdpIqJYUEREREXkKteK7cu1XQtkJ+8zc85udiPc+8/v8xqXTc6Z88zMM0+f55mDOHQSIUErHkY8UiHHEYEXOYFXIZSTl+PHOf4cf25Hm8fiKYLPSb686ch4bk5oiXj4esV44WvEoc3NX+Bl7Gkjyg7YeY2GEwSTGWM9p5cGBPVOjkclJdkWKyqOy7FYcbHF77cATOzl/Xy+P8/psEvetAxcNsF/7rP7O5cEivNL8TrBe/3g0rKegT4lCPqo4+u5/coIUwIGxKsEXlBrJE7FA3D/2TwKFwAzuLyX98AHl7SdkMllZ47PFA+HfuTM9ENh+WG2vwGsBJSCtgQGqVMSHYJdY9HrNVaTUSdobTa7MylZJUguASO3ECeKkl3Sevh4Fx+njUv1qAW9Qd8/mIgNKchsMfcPuh2WAQY8wIINFoNFdNl4rYhy/CV+a3FxTs6dd8J0sy2Izln5ZkN1wTcbsdVVzD7st7w8+ZvOwuOAWdjYp8DDPn6efRwY/uQ/6IkTyNnaZbXkfM3SanIdp5SS73F2zfIanFu7uBarm77COT3JeX4R2buA1OB99LMA187HB0kV/cwne3EtYHRR8zJBL1lRKspA7dG4QIHPkp7kEoQsu0H0IOQWLRqxQ066QTL0C/JSG2OWsSqYlJWdaE/sF3Rl2QE5dtEJM85h87UW59FZWvxR/1oxm5/fz5AgL5JdUjm8BWkZvgKn02/JyCjILywq8DucLlWGz5LMqfLhqxDbnS6LJAn6t48smPJer4GXgmefOPPkgqNP52/Yun1bRWPwoUuhT4ZOHj0On1z6D9c3V7wp29Jz8NEee5cuarAePij2XtRFR/rn3TV3bN9gOzI3mVdVDcvEi8x3IiSi8c0/SO3FM0iDHMgDM89FvQNtkFnUOtsmpqV1aKvtaJby/LwhJdsAPx1zpY5x7nS3yqYCgoOfEjZdOq3I/GT6A/Lx51nM3jRJZIQNMwMix/RqYUF+Ruvr2It/rhi4Z8/ACvzWlvUrHt2wds02XF9RW1tdXVtbgc9sWb9qy4a1qx4jpOmDdXy2wDU24lpc09D45bfXrnzx9bWmy08/9eQzTz/xxNNffHvt0y++/p5PvV4B5A0rO7X5B/GCeBbpYIYF6LZAR5sTJUnerOwO2e29xgx3klNTWOTXlwf9NpOvvbGjmMO7M/isrNQca6qmIpgqoJJsFAcTzXEVA1FSHo6ZKV2eQmVOtrwibOQcdmc6LGQHTp4ccLYKF0IfnAp7fRJj8x19b18w9u7BwcmP/vQYqZw8rN2j5PnlBwd1a/Pas7uPLd2ON3Xq5WooXYazv3p+1q8bL/6fsK73vCGV8wf2GznixvatuKE0OK7HzGXXF7457q5RE4s3Njy54Z5Dd5I53Z8cTT5fTz45MHHY+whhKjFwCZMY9iOI5wWRo5LirCx/ZCHBBIQsG+gTNeQ454EnDCgxoFchrYAEo0nno4+VRIkXm9la5JdgplaXN4OreXTt7kfWrF++c91WLhdr8Dv7TpK8X38khS824lMUajeAqg9DFbQAFxlNWl7wxULFZk7lLbQW5HM+v9PK6R9du3P5+jWP7KZgyZ+kc8NxfObHX/E7J58luQB1MDdfMEp2kLgdAwm8KGCVQavRaUxmQYsNnF5v0IL8UhsRKnktL7JidPHozNNdog3kps+WXiTy3JpsvCqeLPpj7/6d+38mS5LwkmzJTmZOPpxCjg3HE8nG4bgs5fBkvJzOZjz6QsgUXgWKahuwIUHQiKLewKvUquogMqmxGuXcGWb5iJgHOWbxWkB+WfzcSryNjFlOxuGty3nXw2QwbnwY7wW4JeQPfB+6htTIckhEGhCgKIetFQw43SUx3BTh4ab4UQXzEnoYrrnGkN+njcd5w+DZWnyJK+GmwkpbDnFIFOBSjl951lbgcdTi7/GlzZvhMtNU6GcYfVxAJyGkN2j4AUGNEzHKZnRRFKZbINXN3Yo79+hZ7O81sVfv3r16lJVQDNhBhVxmdGU7wiFB5HnOGl5KmCxwM3c5dKWeUhJjQw6Na/5BaM+40AVYs1uRXkKSO07jqAxqVLypMsi7ZT7LjqUHbxpnMVv9eVbM/rWwK0L7f//2w2/Xfr32e9NnG/fUb9hQv2cj9wmpIw/j+XgafhBPIw+SteQk+QT7cBf4SSdXYNTHYdRnYDRa1CZg1iCsxjq9oFGpsEbCcYjKMhDcSvfQu8dryS+SJJUP+7kzu9WO/PeH4EUrBOvCGY4Oe6fhbIA4BrRoOkhPN+h8VxxW2ZDNiIX4BLO2MmhW4biqIAUcnpZLmZbHU4C7c7LEUPlkVINscHiE9KYSvGD/lE6rHrzj8TFD3rr2znfbPiQvcz+uxosObH5k4MxlXQdMbbhwYDn58V3yhpquxHDAawKMwId6BdokIJtKhXhnmkFqm8m7nC5nZdDl0qanJ1cG01VaS2VQ24Jlaoiwr6iRMYXkhOEIHkUppVrMHm9BRGjDcOl4+WvbH9nfSD4l/5lx8o67Lo7Ac8nwR9Y+/ea6B0c03lc79PuFH/wgDF9xIFntPLj2/GfedjtycnEm1q7etPieB/LLpvS57VVqg2QD9iaKJ2A9rKhrINkqajhOp+IRL/I2OxatYlVQY1JZrbxK4iPrE61M/WER7GW8heEPD6yZF+StMPHSY6Fi7vD+S2SpVt0xixTharIfV6/hP2nKxF+vPjiiJDSLSkjAXxLQRDzqHEgx8W672u7ihcQEBMhCSHI4YA0dkqSvDEp/QV0L2vIEhx150xjGAFVmT5rKZ6OmSyHX/irWkCvk94Vl747d/ypZdtdjg4u4i6Ej6dP5eV+98QUhA3a299dvx3lJRdzeLaTcRTEzE0aVA6vqRG1QacAbb9F5wAiRLHxGul5nTOoX1BmNdt7uqgza3bwaLBJVzNiKYwwOWV4jT57LAUvI8X6F4rxpSAyvqwQ6yzkTD8B9p/boN/r7P/T6Sdde/+LP978gv+HvV21fu2boxmD1Om4qfhY/bVvtJpfJqb3X3v6S3MCD3nzuqTX1FQvL7j4wntIjrGk24FMCC9WMRRFxIBh5rgqMJhQnW8BsWMAFGKShA+MkbnjTF/zZUKOYtKXu+jmQKWCTCJls9mmoA+oXyHSZMuzt+CSNhpcsdpOU01GyZKZmplYGMzP1SB/fL6h3I2+/IFL9lbiLW2trWR87FelWkJ/OrC4+bJiAfsZpFBuyTuf6vvnd4nUHNpJPvmvCeQ/f//3sJzdtqN/2yobFuPO8VbMeWz17jXjm2J57D5QPemHu4Utnj99Y0f/QlMdevFF//+IVD4zc1CfwKH/3/WOG/b1n14eHjZ1N13YizI7KDBdKRz0CaQmWNK0WkAZr6zMmw8rajUbObo+DpVVxqn5BLpbsrMXZMQuLgdaA7EA02rySPCOQk06rPAmYE51FhpAeGj+jtHrcj//R6YsOT3vly+Z3N1y5n9hXb3tk3R1bhtSs48ua6u2r44FJ/QNv/+bdL7F6C7mMOx7d88gTFQ+VTTgwDoV9HGEMs6RAhpuBLRByuoy2AUGjOaJEwjJc0XzRusQCjk4rrTJrbrRu4V9YsoSqGI7pwjroSw2yIQ0oyWAQNRq7TWceENSZmWKM6SWiHvlIFy2K0jEbOuncrUVfcv+m3ZTJuvxn0OWXgF4dAY2ARCwAuQL4HMVQSMcFGIhUyGwq4U82/cwbf8b1o/CVDWQlOUpxMhufFNz8F8wnywo4VJwAFzVqQawOguNUHTRhDJr4TsBKTrRmoyoZw2c2v7tpOL+bH7psGbl72bK/jEjEoF5VaolvGZENsyGN501NP8GQSvAyXIZnbiCeUWQoHVFC8xd8MdBXAngyxYEkD8gylc2GEo2Cry1CbcxtkgcE2zjN2vKgWYghrVi6oq5IYWGskgJlCJLCEe2vevqOWtpn0dwBG0d2efGdl973VT04tseBiP9aOHNT7fQZNeMmp+cuGX386fLJoycNnnaXh1xUnFoOzWkuk46KB8EyLwHPI83bodDYRWVPQCjTbuwgBnrEdeokdFNbdPCTnZLHZ2S3OJXgZPmjHY+IPc74wBdmBzp0F++wM/7m2njTBM5BpWGRQ/KmIjAu2njyBCuG+zYbE4VHh+wcP3iWTt12w7iNT/3wcune3u66O6atJ//+xxVyeB/uiXPe+/zlX8kGMvlDvAKji3jAkRu/vXrOauw7aOE67tKqHxaOv+32UWf3v93sdpIs54GLew9h87rnyVOfkXPk6OC6Wrwaj8MC3njlEHmO7CG4GIv2g4AL+E80i8eBkoywcsmcUafGIqUsXlAJZpORKw/qRKMRzC0kWKn/xRRiC1nJPrOH+v3YjzEIFAkeHXE4dPjgXq7naq6EjG30eJ2Ze/F5kiMev17KTcSvD543YjrpAr2cBiF0AiS3ESRTKioPZNiEJK3J7TZqBZUR7AG1Kc4UVxE0mYzI6K4IGq3IVRGE525tTyik7kkVqMh1CBa74AWnXdY5XotF+e003g4Go7BmOe5Hfr9GuEYcd3DH/pev49x/PHfkBfHwvuMLn3Jri8nl1/7Jl05dPPe+0JrQJ8vWLn2Icss8kKbnmK7ICNh5o11j5F1xVlQetAo6CfBlizW/gDzSYM2RP7z8+dY2/jxwt/kuP5FvseHPLa9tvkJeJLuewiUffb23b73oJy+Rb8ln5I2iDcV4KZ7wOa49Wru2P+U0wJg4BDAG9jqVh0ZBgwRktYmGiqDIC8aKIF2lv9q0yOOxeFIRD794Lf5UgEFmk9XkHvwyHoQfOAh9ffX7OQyaivuWbCQLxMNkMXkSJ+O0G1PA6IQ5Q7/8H9CvjtosklaLBaTGgt4gacqDoL44TiwPcjwGDsfWW9osdBAO5cP/0XSezwnN5YaHdnN14uFNJHNj6OuonjQoLxAPvgLm1ZjX6lp1ZG2JbMX04A33gKc3hsED8NC3m5SVE7sxOQWzsKvdHGdMUAuJSSihHCwvUa+3lAf1gugqD4q2W1teHosUs46MpSl3w6yq8E8zftxBDpJVR/CQq9+91fPUEfIf8j724LjNa8jzHAkVp2fg5XjMl/j2Q4M31pJXyNfkI/KOF78iz11MYVj2B9wakOJqQRCRaNCr+fKgWi1qJR5sVBYGAT6M4sLI5MEo9cO/fjGlsYk0NvJcI7c/VA2+9lpuEsVALRDRYNZDUSBRxFoeLHoe8+CQCZJQEZR4LfxVIS8iGHRxJX8x68CTKLL4QI+oLC5ucIjs3ctxe/eO8gqN6aNGpd8Y7EW4eQSZj8cz3zspYNCp1UaThkewcGBcMayGnT5etiMKCwC0XdIPL+zTb/TdjS+T+Qlr7PdPBUduyInzCvUJ37JRg76jOBE5nZbihVOLmmicFMfQAlYxdIBgEr59M/T9lsZGbtPp0EHu9aWhVwEl2dwHobooihPBfjSCIhbAlgePAIZrbRkuGy9FgcdxupES7PUvt8rPSjBQZANqjVOLogRWskEy2B1Ya+El8CyMSKKDo6NzFbdeMOx1OqgbASP0W6jr58V8NTGrjdsxwufU+AJpNKqJXjRvfb9puHj4RoUAvi2/b/eJ6z8r1EIjLWbUIeDQgKLEJhMIcotVx6tMah6rorESSyhKx9BtBlcE1FLyStNnavP2l/kkNWfkHhPOfHSw6SR02DkBp5fwfajkobxz4mbedHlQI/Cm8iBvu7nkkbkjFUV70+IJsp28RoUeHoFLwVsedWN66Kdf/vj9519C4FXvIpOAR8bjsXgZmUJ2kovkLM7DWeBZ55KzshQUxjMZYUX5gXgt4B3wjGx2LdCwViupVNaKoIqXWkmJ4hZTA7xN5sClYsXP9ArjyXny9d5GPJdrE9Jt+fytE6dPCPpP/x0CPIQS1u5as4phgexhWDCBDMkPgNPthKHwWpAhvEFlcJcHDYLKBuID3PKSUxEBEi09zDQkh1U3x8rn7+Bhv5Mvim6JmatkRU+yEVdw/xM/5wA/erCa+wbSDRhzeo1FpdNqVRpOcLo0BmDNiqDBwPE8rB/P6zhGK7dUqWzkDF+CwyzC+NPDaAM5i9dg6IF8jFeeJjvIuW8PNjz94ifciNBO8fA758in40KTuRFrV69e8xDQLPVEOJDAbSj2km1gzMfZRCE9Q5/MO50ghZ0Cr4khJVQcGywQvKlhlxecDF+GbG1RKcy8D6fL6RQ48s2PpGnF0PfHN+7ttnrt28+S8x8fKTj09JLNneqWff0Mrjv5Ua89Ge0WTK8aWZNf/uaup96sXl814+6qkbfl1hyn8sYK+BsK+FOhNgErwiLmebUG7BqQCUJY90TEoix4QSB6uOWNJFfoS3LFlE1M3xwDnnEDHAtKD1jMWKvCKpvVouYFAwBS5uiPZheLndIEE4eyXBTd5D3yB/xcaXzzleffFA839b9OPsepTfy+prIjr71+lD8K/cB/wqssyhQf0IFa1oE/IfA8HahfCS8BcD+mNhp4mUWC/kjop4bQrwdxdee0Np3liFlT/8e37t4F0MASVlUBNDeNWbm1CfEOo1HUxFlANWhkkeJXdlAYXJAmGdTso9BtFLrSic0vvt5ALjnysbMj+byBzD14taMzoQBLB7Gto8dW8PVB/kKPU/a/b2/yQ+dzTmw98iw/p2n+o6+uepuvo9gD1SRsZFLfG7AKkggiX6IiX6AiX4gV+WwYMAJqhIK433gS7JspB/HXpMtxfA+edIh04RaF5nFN3LHQi1yvUBVSsDaX2VKpAZMgcqKK14BWwSpebMGcYsEBUCB/7Oe64cVHSdxe4j7GXeYuNy0IneZy+CU0ig3QSphMyg64wGRRIZWABa1OFEAc8FgdYxnFxOVYTMIjlDTZeHXIzL/U9AefXCds3lJ3YwLArSfHucmMFlMDRgnTKKtaI3K8hH0MA9Hko9hW3GRShE+TK9hDjkvXV1730NnSIM8nSvwU0NcqfmoD3B3jvPWhfynhU3jCT47jpnDPPMIg79UapPIBH7Tu2eVhcWaPH7q8Al0XHRavrPyTWm8ol/MJXvEkiOe4gAbxKrUI7iUHvmULZdoYaeJcfGA0/mQzWUEOcD5+a9M47tuQC6yJJvI6v7W5L4szU28Z/NMcqtXlKRd4oOkofgd5fRHCeJlwibdKHlgF22Ek6LTSQ+AKx4cj2tgLlFrgBynBWyf1OND2TOq0dsKl/JdLHL0PFYDcHN78A39WGEopH/UJpKepdcnJbrdVzYPNxumS+wQ5nQ45HKayIEjB+LKg6AQBW/Lfw2CesFdoTi9irq0Sz3RY0oHBC1QsDsbXeNQ1jz/w+POc7djkB5Y947/t5MjXXiTGR/9Rf+rZ+7bdXd7wKK4yS6UL5tbOb5e37+WQfWbjltEq1X3Thw6Hce8HqTpTsoMVkoJKA2lal8tk0ifxej7VY0B6h9WitcDiwYAlJ7KXBcFiiBavYOWVtLIQsKKSwKVVURPKrvIXusLhHRqj2vfRv3/68J5/dNV7Z9er1TPebty4tXHLxo3CUHKJ/Aw/HwyoWSnZyeL5Y/csf/Xq1TeunP/wPUoN0wHDy4Vhsu9kAu2j4eNckgFGZkZWGJmzte8kKr4T3Z8ES5vJRfCjuHHXyA2s+c+AHe39RQvzyIHHdy57ZJIdp2M9tuF2aa6VziQy+K2PuqwrBvxAr0IR4McK+OkZ8CRJLmQ0WiRLqsfqMMGwsJ7XaAA9GjNvKwvyzlujR478eKXwHoHL7/PBdS9by3xFCfFbNdO/uvjvHz+8MtugEuqXkB2NWx5tXPvo1nVP4gxsgp92uwf0wyf+/GH28+94v33ji3PvfaiM0gq4saF41CWQEqd16XgepG5igktXFnS5kCTZGaKMMYiK9k/80SizOhwep4wuiU+TVB5Yt/m/kKtY/Oc7P4YM4vMN/3hmyPZtf99u5LqtsOO2WIU1uBP56dMJJ9+sWJ/h4b/au3n7k3TVksBCNkopyE6jO3a93sZxICR5h1MLrKAFBakSy4I2lYmn3OAPOw7KroaFqgsmnMDiKigqMHvC6ho05g7ybf1rr+GRt8/MHlE6fCh28W80FfNvVHbthtd761LmPdyH7qf6iF3IBcxkoSLUA00KdM92d0rXp3QTc23YJnJZaYkp6W5tz16JpgJTQVlQ3aVPUJumzjKpTWpnVhbXJ5hlalvSJ9jW7OzQJ+hMUFAXWeI4GugqLs6+hd3jCIdufYwBWCCKblbQcFVGy79ADC17zXRjlv5RkA+/CblnEtv98+Xc7IkVQ1858BL5J/nm4rcPzcgqDvQedM9Hpwb3JpaNK86fnrT5jakPDl0445ffZj4o9J0Q553aZ9fL6k6D2mdvXH34pZ1rx6yNt1UXdB2a5W249+Cr9hsoOGzePcHe9/Jdp8/64fcHYZ32gw4qBTp3Uv/RqFeDuHZqnK44o8ZqFcqCVrMWIY2DCu+IXRrmeiqpLDIBW8IcL4spfscDC595rL5erc09NOP0ae71xX8//mHoVeDuzEGdBtzx0ruhAmoZ7wZCGSdegdUygb620PgyxmaLQdU3aOBMmFLGO9HhUxqI4KMCtXhwff3BTlltO3dum9VJ6IsziwsKO3UqKgLYzWuIncHWozjULuC06XQGtdod7zT3DToDGhMC6kPKqsbHdGKLcjDN0b1l39Wld6/+5S09Ert7iX3Q7ULTDTM5rroz3LmM0yTAqRkVgr1v1Gp1OrUkiGrBYgXr1WxWq3mVzsGbZIshB3oukUmoWEErZhYRDnujdhWuzR6CR71OSvHl02TevD171Fxut9F4NmkfWs5J95Jxkr3pjaLpct94MPTNI5gmiCkwUhDDZNiBpkikiIM2rLV0BrjEi8oCXofFYoXl92qsXr5NeqLT4bC6BYMbJG2K22wzgefkYG5pibK5BUzgb51QEUUQLZThonSR6gpTh5Q+Zdaj6+unzN62pn5Jgjrn6YkYD1DnHpt97Hnu9KJFB54PbaPfL3wQOin03Vg99NjgMS+9RylGoVYYrx3lBuKQnZKrXeN06DVmMxCr2aw13YpYY2nVFU2pe3fSYfiPTj31JqXUYx+yfm8Lsk5lGTsK+qSUBF6sDRnATot3a50gx8y8OUb4R3uxQDJcARWqKDqfRBhFfr627su/Yf21r7Gp6cWGxx9/6qknHq/n0smv5MLDmHsG1FE2eYfceO+fly+cv0Sl/H6QZTPZrD2oJJDq1gkqlTrFqrameQUdMpkcZUGTWWNSJ6DEFjFf0uIKRRiWSXpQ0M4oJFCtTUV9lKKmSlpfv8SlDjRO+vj/frrWsJHb2rhq1y77gJoRg0k3KX/j0GryIfmFKm3+i2Nn0q++8fVbZy9TXMFIixiuZKvCnOTk4+PdZneqJz7BZUpKTnYabDYVSH6zAZUFDf9Nbcp6M6+wKKIkXRENWqTEPiSuf/1mcdtTax/dMu/9az9++NkcTdyiep1h+uwDF9K/fuuLc+cuLQcnVwfeZofGjX++jT8YU/akTEe8D8ZpRlkBu0Gj0Wo5i1VnMiCtg0kGczibJibvI6yEwsjj9pR3dpXm171Yv8ym7rZXGKbfavpoV+ig0PfMPTNkz5WfDr20ATmQKHuuoi3iuZYFnWaJ10ToJ+dmvqvUsl2bn+FTcnViXFd++pfvfPzAgEO1C1dM3rVlQcnHJ/7xVJcnFs+6v/2YVa8uw9lb6ntvbdth4KDAHd2LB91bufjRvktKK3q0696poM8jMMaU5h+4BrEMqIbGJux2jU5j5YU4l9ZmtvUJGgNmkwoWSqUsVPzZGGNVXh8HjW1aqKIu8juoN2F3ctZ2NXEJE7LIK9u3l43A3ckrw2caVPMNFjyAW1Hd+zuyIDR39ETK0XuAu4qFvkDb+QE3tqn0eq1N63DqDQaz2m5iXO3UhS1mav/7Y6MyYa8XCCJsNVtwFTD1Y/XL4jT+QzPefEPoGyoGBfQBF7hxdN1tg0+c586GfTkOeqYZJlqs1RtEDTYx49wf9jI8zD31F1ptII13khEHfqg2qnUz3z5ARgDQWV+WFuB+XMcbR2VfSfICtETQNnZNQlKyy2k0gNcuqOOtoG7Ujmgv2O+PeMI83QJS0a0Qq5XSFPjArMtC6FLIOW3LV7dNPvcy+WDfxMlqtS7Xevrga53sasH70l5ynlvU5fyzd4XmC33JaFJdWXyogJsZWr53ZpuN3D9hUDAqH8xRzeaYFrCoRAnsLppIg9U6hwCTjXWHFU8YM6/4KFn0Ivbg1BfIIrzmODlL3jrO5XIuMgzvCX0bOoePk1KAzwG/SwDfQaMeME3e6RIMyABmuSFBDVq9JC8qmgW6tWVukkzZYGoWcQd+HGBTGwZ+fYBklr2wtKqiqPTp8m6A4NUf3uX/nfvbjdTnH7XU6V/ehmSfmb8Pevyrz9wnKJqwuk+Qartb+8z8fU1fcYND57iroQPcnVP5wQsWNB1Tcr9OgudK18/hjo/XwYKaVHYeNDWflGyLJIFFbeIx+gep5ABbjuqWgkKgQ+BPB0gIu8rhdODLM6eeePfB+xfO+Ojw11eu6McN41ZwjVtxzvjgSm7YCJz36N7l0kly6aJP77sIuvoaMXNzw7qbo4lwfAJQaYvupiFffG0luEm/N8GY+8KYaaZQEh2zQ9RarZwbJSUZjW6RT05x+CQ+eswtW490uL4Cqv7o6KlAs0sqZfRFnPbKF0cvzFr4wINnT0yeMWkqV+K7iH0npeX7tpB3Rt7BrQyOJ+e3PA0zGTYOZ0673852g7lqIZOvBS5oE7Dwpji3VV8d5K0mSULVQQnlZCNz3Gs5r2WHneo02h/10Jhoo5tcaTQwh2sK5heOeaR0arDnqJzChwrHrer7YN/KodzpXoWb7kvMSEwIFG+c5ElNjWP7/GQ5+O7Dw7nMnCCAR2YyA33oWS6zmU+7aS4zEKHXZo9sul6mqcxzunYtKfaXcXtvXBGrlvQJlPQNwKxOgPy+zPZ+ugeSnWoDz2sFMN8ENZ+Y5BY5m9bAwY+gUwluFMkxZXhutdmbzhJoqTmQTvNmnREBDuTPn5mwru7MSbxiSeWq3Ny6+/bufuzJlat+LJTefCcVW67jpu579/Ae1wr/hUvvn+lC8++oDSSehlXvG8iIs2kMhninhdM5bWJyij7OHdc/qHG7bchmrgra4pBY2TrhJCY1qbVmA/FNd0HhqwC8U2+BH0iCazzR2G3r6rnzcD0Z2qOCT7hx4+ypU/8ST9fW9fvbCnJp/idjlrbbujLn1yvzcdcDZ+nazMWS4BJ2AuZ8KDVgSERpRmRsm5nicKSrEFiNOdGRIFt+ka/IRfVakUsFxrbKpfJR6aDyFWUURZlORyuWDF8yfuH8ccvuWlxRsWjYsnHzF49ZMqyuYsH2GTN27Jw2Yzt34YF7VgyrKy+vG/bw1FmL7oabfeD3pff8bcrOx6ZO272H0moK4I/uvzjR4EAHq1Gl05n1oobT8Hq70aFyxWmNRpVJslp5ZHOYbCk2zmQz2fTYIenjZIOdZoqD9cvyv2+6tQ9ClOIxkkxJf7Cf64vn7iMjsERexd3Iq3vIa7grfBAZe4C7wl1sIvMb55NfsR6+eA5xUdKAxpTNHHjkYPZpBF7gVbJYYAQXlb3pZ94CkxBURjT9QQxNv9PVaP6D3ygloVzUDfUKZOQhm5SV3MntTtZLyCt1L3HwXQoT20sejcfXJ+hxaMx9ghrUQjOuv+yVt/ivcoxFts6ccs6SI9ZooVYLrKLLpeQtLR/cv6L23OvDHxtZMGpJ1YwZc7ce21hTseW79z9+qP8rNYtXdrx3+qrFPdf+/cncZeueLx3EZw5elt528qA5y5N8i3wJXQJda4tKN90zdGXmbWtXbOmxPr19VZ8OnTtn5w+dNqrfhG626skDpxTbxgD+CkQjP168wHafkgMwVb0VWePcJt6hARKMLUOIcvPSox3MgoL0jKKijPQCPK8gPb2oKD29QJya36FDfl5ubp7yTaMNY5p/kErl/X1UCL6Uz+fiTTkpKXaNySUWdZL0yGrSp+g5ZDVbOb1Vb03I9tr8CUJYA8u1B5bYMGA4OYoZWGmRXQvMNpEFqwNEnjetDSDXKvjz2ljDaSP8vHlL5i8aPK/j2LJX3v3kpYdmdb63adObePhb9PMK2f3uObL71Qn7cPu9+3DWs/vIxf37yIfPCt59Wxt2t/+bPfGnj87/1nWWnxxlz5Ddb71O6t89h4eeeoZceGYfztyvPEb5vIy3c1PFN2DeKXR32CUlaDF2Urs21ZOo1VrdTsSbeY43WFNgqu/f+Rr1d2MYBqbpU2ZXVERDH0oWjyXd7s9jsU7OHjdsxV2Ttz4xc/2Y8dnT6hYuI9VTTo+acjfvqR05ety4CZLgq/OP6DRhDul6fMzBXEGg8bsaNJNv5E8gCRlQZsDGSyCsBZ1GIxgkwWjSi2qaeZzzl3oA7MJYhdPlrxo8eDYNic8mjXg5HjKTfIZTZpIGzoc39Sa7ya4+eFNCy69MD2I16EEXElFCQM9hAUsqUagOijR4nR3ZE2bbYgVC5rKmN3lX6Cdc9zBqbg7nRnMSeB8goiI0pVao6s6A3+dC4KMLGqAsg0ZvdUlFnfRmaG20Ga1qm8maYuVA7ts4q81quyWF0QXw/zVkFY5CicDDNi/PtjrznP+L2LgL91aPHHznRHxgUL9rDeeWrMdi/aM3rvxPcuOuDwxU9lhaPTeZzMSjyA5+7kLy+v8iONx8XQJ7U1p3y7i+IN34VdBL9vlAAfP5Ydw1wB/12z0BowGkHpLc8Wbty06eoiX+7bwYJRROHgNijNY68w8tXHi4Zm3twkPTZ95WPX1qzcDpwrqFhw8tql1de3BRzbSpA2unTqPrNx5hmm/PZYA9gpCKy0YoNIPtZlRwK0Ffx9EYl8oGlGW0ISHerTWnuHBqeFukJVWkoKh11rWkUnm4laE9PwRrPNUl+aN691y0+e/rguv24aNcxfivB4+sKiztnZE3ZPLCKdWbHn4C+vRwxaxPLyoOpJlEEfHWZK3UJt16p+0+G1dlwzpbgo2z2dTxnhSD2hNOD7nzzjtbtihxtDBnYcm/Zlhz02tK9x9t2Dxj3dwLV2fOvnt0da+eUzr1LlkxfOl24Wr13a6c3Q+t7jS3dPeaewaUdivN9g5tXzi71Z6LBqx34SFN9J4LLUMBoafy4mUdJ6e+1W5fYLLwc/f9PRw9TuRT7x28jlLwAZyoIBAvarVqM7LZ7Gp7nEtymOwJBo5GFjRhpzFq1ymSjRrlMsL0wpkNg8nTj9UvjddO/mrjEK22vh7PI9dffJ+5jU8Oq91JXpZo71NJkzAC9LIJ+QJWQQRHUtTxZotaLfImEYfLyXKi15Qyk9cib+kU+j3CiGkfTO9e+9GZj7/h2pMmaf+f1bzfev0GFgitfOCq8DJ+KNVbAa2EkEHPawYEeZQTKXywRRc+dO8kp6hyF3r27t1TqXxIJ3Z8EKjQSi0Hi1EHIoJmqxstFjVvRjlv50VL4ZY4gxJmKPKrnPjglo3+9u27DLhtwH1DJhUdJFdGTtRMVLctzC6wHJjugz6quAr8GdtBTg0YOQTGsR7kK58qoWTq9zEMKDUKSqoKq1KoWV0nOQuX9BIPN63net0x1Nn+rhHArT1Bk5wATUK1dXrASovcJATaWtYfDg3VH6/dGaO0oyqzxCiG5U48vXHtUw2bNj8RIneMnzBs2IS7hwmT9xw5tuvxQ4d3PwD/zZ01C3qsBg3RoGgI4EydRoBJqDitRrqZfqBmnQ/jIizKX3wDaZiJU8hnM/EQMrPld05PJvTBd+HhvcmEhJZfQT5UAqGcB3z5OBe3CNYmA+wyhFVcVz4pdARpnuM5KxiYBQVUlnSAtpeVtiVy28+hLZrB94e2qgOcmTalLeMRkjzA6Rlo5p+Itb+CZKj3KVCzZai0mpLM5mvBY0pCbWlOt9qe7MWJpkSvXcjMQklYzyclWTIyUgcEM8wWXXnQ4o3xG+4afmeseUIFEysjoy6cS16M7hxNxy2I8q+4/pUj53Rz//2B6o2jurx+6sRH3kCwcGyPg3O6dO9ZRF0u/wPraydW9us0ZmpGxyUjjjWWTQjW5AyZcWcKzl7Su2egTwBmyXJOVdNBtrahs0O9ml/BNUj9HGcWM1B2wU1azEJ1cou4W7TAlcgrt0iKbZETaVGDhJvCSI/0MhEVQQvtQZ5rw5q0tJHkNkiFq1ExWoC4ZgIrtQDW1IRsqH+gHbgZFozUemwWRYdo19gkW3nQzJcHtQb41pq1WOJFKza2JAHIHmZ2NvPfsFyN6o9kSfJeHMmUpBtn0oKQNUS+2M8d40+HjnNJoS+40hu1+MQsllarJE/i97hDlIrmgUQ9J56BMWfQMaMHOA7R6yzPjeGsrYL3Iwwj2BDGSOsWs1CJ3MJxixa4svmG3CI+tkV6BMZEZGVY5bAngtWuNAuRQWknj4Q812okNE9xelSLWc0jY0dC14bb1dICV5JfWo2E9jKZjUSGMbFZFTsS4KIcWN++LFPKhW4P5FkcDrVgQMgmSEKcG1hCAs4xqUpUz6rOqa6oQDeoVIJGY64IanjBEZNtq3BVq8LblvRb6n6zFFwlR9WfKvZlSbhzt27FB/Bt+G+HQm9cxXNJ3QlulJyGyy3byG0iy8geLhBq2ki0MnbFEkbVuQpVr2s1a5anx/CSJ+MWzZHp3n2rFrOwVm7huUUL4K6DcouM2BY5kRY1aOtNYaRHepmIPlC4q72CfQxcbRb0wmbQE+6ARqXhsQbrDWrkzonWDMx6V+T03hFkJx4+guwge8bi4WTnGDxS2Dwa/tw5Gt9Fdo3GI/CIsWQ79eLmNb8qnhB/A/5MAMsJeNSZ4koWEu2JWjuoUpOopiaUM9njNnjKgyarWhR4s0Hg3eVBiQ8n750Crmxd0iMXicOSyjENlvnLYh282YedrGrQhTMiOY7frx97/70HaC7f+e0j75/48sFJoRHT9//yR5NvLLd9YkM43XHMygFbT+H7aEbf8CXV698iG7B5a1NVDU3rI9e38s+Wk7OUh1lGGVuZTsrqlsnrbwvjvXWLWeic3CLhFi1gdefJLVJjW6RHYExEmxXO8UVLRmEug9JV6SdXhmJlTZQsxDlKFmJhINGgEUXJAhra6TIIwEDAPgaNQSMpeZqKPIzdkg7nacJfqUJLquYccp58drSx8SJ2Y2fT9YbP3zrx1tu8+Ytr5KR4uBmdC323es+Gh9keY/MPwjYpBXWkOjIzS0zyIpdej5IsWWJuntWa1aFDRlmwA8pysH238G7bX6tTZBtFTtZRgiPhuAg1suQ0ALl2JZXtl1JtKbhXD+mU0Kf/inGvPHf8npJtfS8OnDR/RO8+lYGl88kP9f/89J3PhJ+XTC/r5UnNKvbftX3szqd7b/XlHK68p6xmbm3JxILioQXVg67cqBIOHHhhO+Cc5SdJHsB5KaL5WL1WIcaVFmXdWt+flc3ud7jFfVz5Ebvvj7kvfhK5X/PiTZ4XL0TgT/wcMY7ubAlThdxDXQRC9e9yi7ZyC+BLaCHRfbRMlI+6oJEBfxZqY+nYye0WOhbHxaV01CGxa7eE9r72ZUF3rpDbJ9ipjc8iCMY0n7NAbVSXBe1GMwonmbAdd6VAs7XgtRaH7euimMQrF9sodTg8Vk94v8sX7SjSMAWW02WG/0GOzpj9yOP5FW+MWvhEZsHTk17+JtRLjTvfsb128Iax5Mq8215f/Pjz++4ZsqZhx7E9/Itzlus41UM4Z9dzajlZK7Pg9ruGjCD/+fQeMtPrW5/h+Xb+xMZNdwWf2jpapb6Py6vfsa2B8vV0Yqd5UYC3Mlln4zKms1lOEFuxvvKKH2Irkhhekdb3Z/Vn99vc4j6u/J3dz4y5z1ZUfn6iVl6vjuEVbf4Yro9mEH5RdPVtiMLAYhjGU6Bn86JazGpOlVsYlBbNz0GLQS0tQFc/Kbewhlv8AC1S2DhkGBPJEYSYxHFbwrp6Kt27Bz+TVplVBLI9kj4xEYFb4TRabGZJ42urSSkL6ninxW00gQ2m4V12zLdp2dKnxALS+6/ljMibhgryEY1ZZ/hEEOq+IicT6VY+P5xzViiMIjd+/5R8i1X//HyMuvgs+an822HDe28bd63q3OYnGg5uI88+u/vZXZyfXCXvYcPnX2NpjvDhS4/eW9c9d2Z55cP3zF5NppFv1jWSzU8eOU3XluU/MG67TeY2I8NJcvTajGJYq5HX/n22dvG3uj9rMLufdov7uJLB53wx91n/8v2an27yPFsTGf7EBJk2OkR4eTxqEjKFBpbzk4D8gTinVmsWOAHTPRWbDasMBkwrEjH1d4FfabAqxx+dq8aKEmPKNVt+H8+fDO3rUpjfuYs/v1v4m1v58MPkm67dSjoXB0q4X5VfYATTm48Lo4Qlir6vDGS6UhLtdm1iK2XvLosoezPvKQNl7/xvyr64WCGQsLJXNjZEO1PykpjPlH4hywTZOqV22vAFWH9t64zamSPnN71YgM9XTnu8ntvkJzl9pj7+lJwX0ntm/0WbMaKpIVWzq+o2//n0OG5xwYfv7xkTmue/TCmD7aOzlRsir/xrjDKc4ZVpfX/W1FjKaXUfV1rZfW/Mfbay8vMTPTKvZUXkONsLZhCGyT3IEFIsim5nWSws0ywNdQ+kpEoJdrPZIlnaeK3IkqB3anhNcllQ4+RdwH8x6aZ/yabE4cQVGrxxOcPpZ+lKGkuqJT8DD+nZOPHijz99+OkDekFdXy/hvg2bua2NOGc9fzA4gLxP/kMRuyutXwkpUCPSIX9owtHTmVffwPsvng/Phs1Xns3EQ/J8sy0xfp50MOIt9lM8H84qxui+URHN1u8/jFvaWmK8yaIIhP4oW4ZgioXwVQRC/y8ZhPQIBNJTtIjHI77mbfxOpgOGk54CEobKz9Hr3Gp2ndUhMgssQ7Hj1a3sOJZty1axTF7FUraKqZYWGz0aAliCe2UI6beAgCuZDMLpsRByIxAGcAk3G4N4RYEALcCH/u+jqEInZRhp0TB2RY2i6hcGISKpWFUkg+BTIAxpFQ0ACOICyQ4t+rCISideT3F5gPMiJfaieIKchNYipGSKXQAKjweYYwJF6ZLViJKTHW6n2ywJbTPjHXFmi7lP0GGypFhyLLyGt1g0NsQyidNYJnFC60xidqBP2EWMK2kRgzfJKs4oYDuNfoff4f0v2cU6EsAv12/bdtMU44HldQuOHl1wI70lyzjsnzNKb6tQulXGtkmMsQlGRWyGflpGp8mWGA+/KAKhPzLLEPSxEL6KQOh/g0FIiIVgj0AYgCfjgpg4gwzhigKBtqhFsZbNadKTVu3JMBhXTJctJjKSZlHLT7Lr41DKTSIXVeFRu8Rb2EpVN2Kta1Y9yiBkKdzyrQwhKwyB5SkzCBUyt7xFIfDVsRCKIhD6gxZgEBJjIDDMyRD6v8Mg9IyFkBuBMIAb04pjZQhXFAgUcykMc3xlBAbpQqtgZRhIxRVjH8Ncq9FznZm04MuiuSyFzT9bmf/GVrEHZtGoGqFFpdIiBS9jo+MUvUGl5FVWL+lCtYF2Lt5kQma7oNerdGqd2SrEuV3G8qBTa7WxCj6bC36w3mwVMd+y+RU+0C0q6135nxoUfkeEbyxyzjk99eA0rYV9801aFXtamNlEhBN/wH8rb5yj9bFC7kry8LffyqcMsQzqZBQM5DntZrXaoAG2t2p0QkqqyxkvlAVtOr2uT9Csp3vAOXreGa/Xxzt5jTGcWg1mRA5NKripU9Iqz9pb4C9gaXaO2HzrfTuAqevxSVISzrresfjvxz4IXRUuzz92bP5rtTTx+r3QMLCcwQXj3mKRGDkOVkM+bhUpewRa3M/svF+UFktj7XNKB9xCJhNkGP1IKFYmUC+Ay2My4RelxTMyDFUYRjK0eJjRtgyjP/kzVio0vw0tOjHa/kVpoXgBQhhGLelJq5NlGEjCt42ndFlAeuIFjKKr5KtmpEQIBzNOkPsbgKqj5x3Onhb6RrKnRUHJQ2+dPS30ZX3PF8xAmXLfKtSea2BcsRs8s3vFK0juXYX6gYaA67TGmRvLuKG94tMcieVlmrXODaD8xBUpLXbJ822Rg6QLrWsGGB1kTkTLWJ/74XoS01b96Yy54uxwvnSCUIYMKCfgNuhUKjWPOVEtGk2cQZQENdKYBCU10RqV5sG2bKLzz/mcc2QUfuE02bTkwAG9UEaSQ9vwH1PJHPj1q/qpMbIyR/HoRrfSEY8D9tup9kKLAUqLeLyc0RTXMjdFPufIc8ilMwuSLvh2NrMB8ozJNy2xafFIuEeuE05qfhz0M9bwin6G2XM7w0+CdOqUTfU3dK3cV6q4lf6oZBRCdyvPNQBHKz2CPOwZ6qTUtPzBatS7BTwqnU5Aeg3iBZNRoxK0PJbUHPwgkUe6lkJw+QyQCG79ck04eAaA13SXSGvDJ/Ta24gze5H1XB1u6jJtLJ8cKts35wLpupVWssFYfDAWVn2vnOLGGdR6xGl4tSQBjaiwqEWiIxwPo31hFssIG8vgfMAysi7x4GV9z9dPKjtYz48YPmVlqISr7Tt1Np+KInHi6eE4MdiG3M1kNZP2t8m24ZxYHwLWj1aXyxAYbZ6N0GYp06+3yes6+Cb9gXatb6XZWvWHq1JirUAM92n+ow/uL2ErrPqGrXAiowBa707ms3p3N+oUSDQbDEa13e5ycUY+PsGqNTpMvNEafchA7HkA4SwcZWMUe63hAnj58AH+9KjCPgMnTGx6WamDNz52kp1D8MBk4Qz5Y0fTZfHwjf4b/sV3uz7k1bcj+9bDgI46BZJtJpNZlZDAmfnkFFasZbaZLSazI7oyhSagt4o8KJvxN6tlgBGlDy7q2n2FUtKgzT846cwbK1iZyl5+TqSyoWbIS+81rdzaGI64Mymep1h2b8hWcIIY49GPinj8/ayx0SQ5Zl8UgdBfscRb9sxkCF9FIPSXYwpuyy12DgZiuxL1z45EjlvHJQYOleMK7SKRHoAiXRXPgjZOQQMDHeIkk82WhAyWJElM9Zis5UGwGnQ6MBR0vHL+QEJ5kLciWwurxlR4RR/gIW+xSeFDO1wt+2zhU1osGdLVEBo3jDxPHsPDcGDcUN4Yeo7zhS5x/ZpK/yTNGP8+5fbb7XgZnojH48UueftN2E7OkUu0Ft8jzEyWTwFVpQhDQTNmAVcMCrRPURs5pzM9x+FITFcLef7strq2ZcEOzrIgJxp1HTqIFp05Lk0E9wGJzpgYp5VGrWJsCSW6Kcqxy3CNZOvQZnSxSroc0xQ3ksvzup9fdoX8iqXvF53t3vnlB09fC/nUuGL4rtuHbL7h2fzk41sefaJ+g9Bn/ho9l/p3+/czZuNccC41uN3saVPmkN8/n0Bme33rfalc8YXLH5z/5IOPPtqzY8ceWQ4ovlyBsiug7D6lRMkB3sdWf5Asd/7J5EB8tE48x+ROgSxf5lH5MgK0iY9JnUGK3vh3WG9E9wdyJ6HVPtTCmP6gRfMsWQtHqJ6dScBgFCpjViyJDmJLC346gzFYHvN3DEKHW0DAlc3fyRD8t4CAKzcxCJHI+0SQJhyzyQuV+K9sk8N1WnUiP0evow/k6616rGr+Uu6x4616rNrCeuwY7tEKeB7K8Fwk49lN4aaQLrSCBK7eLl9dSK+y8xBYb0VKb/9stetEK08uMu18u6ydRzHZHY8U2R0+UcGESpi2RXpBozdyotmiNZqMYOqbTLzeKnE8R4+jCB8+Q9PbYhOcab4dO2vBEk7IxZ/JZy7gQvJWI3mDz8E/btpEzCtDw7ndK6NqYhJRVSDTZUtI0Ks5h1utNUpJyUanzdknGK/VafsEXTqdZAnYTBJiZdJKhUx4BLGjYLUySqkMy6tuKZdhtjznGtQ1dWIWeXPlynDJDG5PLsy0zzea8TCyACNWNtOMFvz6ScuuXk5kR64GTW61ZydH7D6JRPRqfo/V1gwCk/2dFNm/ptXOvQxhVARCPzeDEBcDgcn+TorsXx69nxeB8FUEQn85JuiIhXAxAqEabVN2DR0R2S9HJusiMKq9ciQuLhKJa707ORB9pkBJbwWlJb45cLwMpW0LFNKTnrwhQ2FRAA/jmz2kpzBW6Cs/ya7/yq6zMy9Yr51lDqZHPdPZtQ3PntUEsT6HKr7tSVmOZEdFAKN3REEK/KtVhKFVVBVXPsMgtImFkB7ZU53Y/JMy9+TI3Nk5E6yXboq06tmKF1lVDevlTllafcN6sVla7gOE3DAEsIhLbwaBeVx3Kr7VFXQzGJFRgET4v1b01moUuGpxFLXI3gx3WUpBepQUMIJ3ZpCMgqYsKMgFrtlg9lrDTlpLxTh4a/juEWOyby8fGRS24UXpdclzH6Dy5VXArEs8g1JRaaBNfHKyXm1NVGs50ZOWpNVry4LgpJuRGTStWYi2yW5eRRFlJ7KKdTlXO1yzTmviJNy3d6Cs2139Pv109+FB9zsd47qOqsbx5LsdxG5bbh03lT9b2XX5qweyAz1SJ/xtw4KmoqPPIoFFP+yqRmRGceyc0ZGBfIsoxEl2lcCr1F6UqVPrNGl2DiXxmo45GcZ2nCZOAvvGboxLM8bFGdN4daKgpief5MhRBla2Lp9xH5sETM0DtndhV2F2Kj9WMrhs9Ig+ScXbImmZtvxI/UohP348Z9+3P7Sjfh9nn/jA6DHzEg64c4wdNf/YnDvOdSa1oefkCz39/p5diwsC4sa6Tjd8eA2ZLFzMXzp22symQry/85qOS+JIrVDXZUOWucOu9uQ/xV27Fhd164ZEOf4Ns9egNuCjdUF90N2BovbWnoVdO2Y6HLo2baSOqDDJqupbrtEIJcW9/Rad3pHZJ6h3OEypqe6yYKrZlE536bUOAeX89dgNMJVey7NEkjWj86ELYLYeOlvc+jQO6WbHcURnI6qi0IMvdpjoxIJjz0OYCx/Y4T44u27Ek32Kat8de/50+MQO3Dh33Ng5c8aO/dt9PRi68gPSJXPW/Sn6uAmlf/paDvRY+EB+6vxsf+yJHmK3UbNnjB41ffbwTt26dYIPjTewjDPGcUtlvueqWsW42c4647gGxeerkyN/vVus81cV63yr0sLNYPDtW+z744ptfixqT5Fv32KndImyU8A+kGQrpUuUlQJXn2eHagiX+H2SBxnpyS8qZDbphIeMtFwjXqnXUJKDnU6Xw0tPEPJi/fxxrnrnffNmD6lbOnC68OPShzKz6ha6ihYtzv8LRAkgivghXhcL0U/PHvI7VAAuI8OH9dOnTVh4x+yej3Sod42bL3kqpi/s4i5df3vmgxSNuD1ArBNHyTnoWKBHX0bOMKcpeLg9NyTUII5aBm3Toe0a8Su5dz3P5qOmb+sIJ59TuZHh8ydzNIfSL0nc4BXbNOOlzPJBY0dox2ufFC4tW5TbKT7Q68FVVGbtFjl2qoEO2Q6zQ9F5jXL4euu84N3hUwrEqS2nIuDJMJ72Ul24JsYq6eUsW42DTuLtW6XXRhM03x7o9P45Y8b+7V6ZrfN7iAdGzZ45Kpr4aAZyTzwVVtZEq2uRRjBoeLOFU6GclgRzl10+3zKNJsLA3A8Mzyrq0fXc4L73l/a+Ntxwn/V42ZKCnvdRnKth3D+Kn7D6QhhsnNuCRD3oAb2DJY6/HfV6BxmnHTjKp17KpxHc8vbsmgHlaXl+4yjD9Ds6DO7fNzW3o2m0YapwOb19etduc5bBV5fuc5bRvZyr0ONhOUOd1nIYRZtGsDsMwkO2FnJkJa0RoZge+e1qm0kpx9Kf7jwSj80dG09/GyH83PFYb0fJax3dpf/oTL/parr5k7iUnZZkPSxitUZUgRl7KjwHdlawtQgX0AOCHyhLFQ876cnAOOkjeJbMgUGuVs5mQvQlMMrZTEotBD3bfnXTnNX8EuVwJlqjuZLVpvD0xF56+H5km73l/P3x/Em6Ww78mQTaOhF0bQYqZ15EFXeYWT30uj7q+gB6HWF23gaNnOrD5zcaYg/ZiNBo9PEa4SM1Yk7SQKw+4CxH94r/d32Azadt0A3JGSp8VfTkbVb/8TJ4eip4JJObF0We1jwk3PzpqYl+VYNuVNFQUhs4VmD1n+wJTy8QLnHzo2oTWj1NHyxg78mYn1Qg1RtH5w6T1N1O5tq6vUTrjuxcBXdQPI60yI66BlLsok7F84Bujp59g0VRY7Kn2Dm7nTeqUvhU5QSQO6O0cWSP2+vwFiinxRfkFxl5lYo7OG8NmYQ3L59HfpbEuORkXQNvf+utsVyv0NlXF1fqfe3bW35Tosi3R0WRq8hTKNZyh1WULsAq+lA5t5/llyurLN4XXmXp1ZvcH0DvK9GWMbA+9G0sMEunZLJYEhGy6yQhzWvX8RpNSnnQpGG5keGT+U7FZEr4/3Lao6s7V+B3AXqdMQccHifbySl2uOFI3Av3fi6vc8JhY9Ki8SNuzLz+6y+//Uc+5HAHmRqOrVzU9xo3wfnoM779hJAPyTs4F2ezYw7PK3u0olv4kWUhwMhdKrPVCrN16FWCt41Dz2u1qWU0/ZqPb9mLvdXIIyd8tAxdvPlRH5eW+TvHHzSlzBnXp+nFHc88u/2xZ5/ZFnvkx0pTj9GTXNuezXj4+QuXL19476OP5NMAJVoDyjJlRJUK6+wWnSUpUYuNCaKVN7rKg8YwemNO7VQy9MPjkg+OjDkksHNZyiGjZ+8G8hn5A8bxfuPbp46eFA+fUnefMsl5+Kg7tBLQ9x1OCcnHBp48zh9VzmsQNwo/A4WUBtJwosFkstlVKq0t0Zac4nBqrU7eblAnmdxCWdDttEcObjilvDYpfL7TX89vcBQWKmP9y0EONRUHTKn7Vy6L0+QfmnzmTaEs1IWd59B9ju6hra5jLxmb9q6rGXTiPHeG0i6ofa4Xk6r25vsj+/IuYXr4HNJwbQl7q0cGb+r3v9/qEb2qrt8/vfTbnx9/9GdIeHTVyh07Vq/cyuWQ/5A3cQE2YhMuIGfIT+9+8907b//wLcVYexhCkTAcJEJGwMJO6EU6oDaVgDVm5YUeSh1vy4nE+UWSir3Ro2iXulf3jUPx/OVc7r9X9Oo4ZRr2AsxM8JQuwozcqF0gjr7Pw2XEovJCj4w4F3Ypr/SIHKulnDp5k1d6SCrR5eEvNtXgNduntls+e8i2YUNf/vnUxwuPkec57kQdzpk9fmCP2+/uVnFfQ8PG6S88dJWd0TecbBAShBkgIfoEMnhBfqeHIL/TQ2j1To8M9k6P9P96Bvf/07d68Kr/+VYPF2kQxrFVsdLz3f76Vo9+QY3VaJJf7GHm20RevBL7oqxIhf9N3u0x7lJDKI87cfQSWazXZpaS4gSyEk+fx59qKsXDPv508LDQDvb2I8BkknDXf3+3h5m92yP9/8m7PYbvDL/bg8u4+bs9gIuUd3twEtCYvN5PCdkwyr++McOM2sS8MQO3fmMGeUp+ZwatkZTfmQFQExhnToS5pwMV3eItE9qWt0xksLdMpP//8ZYJ/O//9ZYJWUOKrykaklpAEtWQLEZqj4qR0qhsCZKjpPaoKCmNyr7OMDA1cmJSFuUkrSOez8pKTm7j4LPbeXxlwTaehERTvCnOGqcqC8aZragsaG2VIlTiz46tHok5NEmk1OiNPjkpuj6fq2rcJOx4+pEtm/BljW7K15f+/cuFK3N1cYt++PPnDZXvzVr1xOwjb2V//va/3j1/6Z42o5/E7bEWq3Fu/dobe374oWxHVoen1sLs2CyoxcGvkaNUEtvjKQ7bG+w+jQMq9/vr2f3s2PtXlPs0vjRYzt3Jj2nR0gPXeTa7nxOODZ2Gq9OZPWw5jASa+xE+qlQ+g/t0IzWE6UqI0HIV9Wj5jUp28t/kOJQY9mhp7nHXqBazmrNia42a34AWE1pa4EryQqvIp0gzF2hcToExkbyrxOXc4bhc89PQZh2N4SpQasjjrfr5BVpU0hit0qIfOSW3UIVbXIUWA2kMVmnRn8iVceCYKiMZDJ7YbkqRtAXNhWC76i9A6/k0oqc8NwC5W1d2kfn84zS7gT1Hsxu6IPT/AWc54kYAAAB42u3CaUhTcQAA8OnuuU23Oefb9t7b3t7xf9f/9ba5vWWUkqXhSio7TOyg0xKDLllKSWGEGFHNiihJyqAoJbFIgkLMDroswpAOCMIKOglR6oP5oW8RBUGf5PdTqVT4T3NVNaqxlNqU96nrU3entqcOqp3qfPUy9Rb1YXWH+ovGrSnXdGu+a2dqT2n7dGHdAd0t3Xe9R1+gX6W/asg31BueGRHjAmOj8YrJYIqZqkxJU6/pVRqetjDteNqgWTAnzPfMny2kpdiy33LdMmS1WyPWEusm6yHrWevtdDI9kd6Voc8ozUjagG2NLWl7bM+wM/ad9m77N0eJ45RjIBNkrstsy7zndDkLnfXO886PWbqs4qyGcZddKa75rlbXcLY7uzn7LlKIJJGHyAdk2L3T3ey+7x70ODwrPbs8PZ4vXod3hrfK2+Z94f2KGlAMrUWb0BNoO3odfYS+wHgsihVhZdh6rA7bh7VgHVgPjuAcnovH8Qq8Gq/H232Ij/Pl+uK+pb6Nvov+bD/wK/4i/2J/pX87oSVshJ+QiXxiHrGS2EI0EEeIsUB6AA9IgWmBksDywBnSTHpJgZxCziYryC6yjxwgh8gRSk85KJyaROVRc6kV1CZqN5WkTlOXqJvUA3oyXUyX01V0Hb2PbqHP0ZfpW/RT+i09yhgZhOGYXKaQWcSsYxLMHUCAECgAC8AaUAP2gkOgBXSAm+AxeAk+sSrWzLrYOFvBVrMJtoE9zJ5hO9lr7CgnclO5OdwSbjW3jdvDHeFe8gyv8EV8GV/J1/JN/CehUtguNArNQqvQKfQKT4TXwrCoFW0iKkJxqjhLLBVXi1vFTqiBTkjBCJwJF8G1MAEb4XF4AXbDPjgA38BRySC5JV7KleJShVQt7ZDapNFJNXKWzMiKPEsuk1fJG+Wjco/8VB4L4sHSYG2wKzg04X8Iaf4A/UvhX+SF4uM2hw6GLob6Q/1h+18L/EYoPD18MjySk5dzYMKEf3AsZzCijhRETkfeRcPRKdFl0bXRG9H+cc+jb5VipVzZoNQpTUqr0qn0Kk+UIWUkZoghMTKWE8v/1Q+UvaQZAAAAeNol3FtsXXWW53EfrJpGe5rCxwRFRxYPVUod70BwgmPi5G+nguQCpynJDQmHApyqpuuh57mf683X8cy0qmX5JueyI+7kUhqhJKBwLccYY4xxzGQ8mUy4o1JL9TyKbXnO/P+ffvBXS9v7rL3Wb6+1/3v//+fshoaGUkPDf/qgoVQ++mJDw9/+zX9v+EnDrvo/R3Y27I48hAG7G3ZE/qr+p8gn6sORvXgUn6xfi3wKn8Zjth9nP8OusZ/F53DAsQZxCIdxBEexcNyXeHjZ0V/BV/E1fB3fwDfteQ7P4wW8iJfwMl7Bt/EdvIrviu09fB8/wDnxXHOUefbH7AX2J+xPefgMP8cv8Dp+iTdwHW/iLbyNXzvWt/g9/oibiaX/gHfjPXhv+lSpjPfh/bjTfyv4AP4Md6WzWariQ7Y8jHvxEdyPj+IBex5MZ6EUsCflW1IJpSdQDZTUwF0vJvuu3ye78Y/xs5mKylRUpqIyFZWpqExFZSoqU1GZispUVKaiMhWVqahMRWUqKlNRmYrKVFSmojIVlamoTEVlKipTUZmKylRUpqIyFZWpqExFZSoqU1GZispUVKaiMhWVqahMRWUqKlNRmYrKVFSmojIVlamoTEVlKipTUZmKylRUpqIyFZWpqExFZSoqU1GZispUVKaiMhWVqahMRWUqKlNRmYrKVFSmojIVlamoTEVlKipTUZmKylRUpqIyFZWpqExFZSoqU1GZispUVKaiMhWVqahMRWUqKlNRmYrKVFSmojIVlamoTEVlKipTUZmKylRUpqL+Y8PDDe803NtQrc9GPojt2IGd0du9DQfr65GH4mfvbQjYjWP2mcBJnMJpnMFZPMnDKTyNZ7DgZ9E+S7iMK/gVfoPf4Q+JpZ9iEzbjDkzdcW+pig8m/6U92Ib7sB078EA6eukgyqvUm/zc9Q/4j2mfxj9Gb01Rhz81NEX/idXEuP1PDWW6lelWpluZbmW6lelWpluZbmW6lelWpluZbmW6lelWpluZbmW6lelWpluZbmW6lelWpluZbmW6lelWpluZbmW6lelWpluZbmW6lelWpluZbmW6lelWpluZbmW6lelWpluZbmW6lelWpluZbrsafoIZVuP2XQ0P4sOleC1raGd3YKd9DkVVd0WtEpNWu6JW6b8TOIlTOI0zOIuF/RfZS7iMK/gVfoPf4Q+JUZPEJmzGHZg02UWTXTHfGI98d8l3V8w37nPX36T/xqyjLd9fNNwb9/xFQxl3xe2/iHldizxU/2tkwC7bu9mHccCWQRzCYRzBUSzsOceex4XEGGf0H+NMPJD2iXEmOlapCx2ldAR70qditNcaqs5I1RmpOhdV56JK8yrNqzSv0rxK8yrNqzSvUrtK7Sq1q9SuUrtK7Sq1q9SuUrtK7Sq1q9Su0rNKyVYattKwlYatNGylYSsNW2nYSsNWGrbSsJWGrTRspWErDVtp2ErDVhq20rCVhq00bKVhKw1badhKw1YattKwlYatNGylYR6vn3+I19F0nd/dUMafx7/dIt8tqt2i2i2q3aLaLardototnt3i2S2e3fy3OTttzk6bs9Pm7LQ5O23OTpuz0+bstDk7bc5Om7PT5uy0OTttzk6bs9Pm7LQ5O23OTpuz0+bstDk7bc5Om7PT5uy0OTt7Y0efiMywasuD2I4d2IlJw73xrCU7YHdUbK/494p/r/j3in+v+PeKf6/498arX/JwCk/jGSz4WbTPEi7jCn6F3+B3mLLbK7u9stsru72y21vahXKJV7/oP179EttwH7ZjBx6w58EUQ6yQxKTP3ng1iJr8u0rxGhj3jBWy3tCuntvVc7uqaFfP7eq5XT23q+d29dyunttVTrvKaVc57SqnXeW0q5x29dyuftrVT7v6aVfP7eq5XT23q+d29dyuntvVc7t6bldv7ep5f8O9/+//RpZxV7ye7xfbflHtj1GlLYM4hMM4gqM4h/O4kOiI+x1xvyPuj0ecbeigTAdlOijTQZkOynRQpsPROyjTIYYOynRQpoMyHZTpoEwHZToo00GZDsp0UKaDMh2U6aBMB2U6KNMhzg5xdoizgzIdlOnU450NTTHaTp3eqdM73ZN36oVOvdCpFzr1Qqd79c54Z34i8gl79uJRfBKfimp0xjvzxGO2HGc/w66xn3XE59jP8/wC9uMJ/K3YBnxqEIdwGEdwFMfsP4GTOIXTOIOz+JL9Xxb/K/gqvoav4xv4pj3P4Xm8gBfxEl7GK/g2voNX8V3ZvYfv4wf4oUjm7HPNsebZH7MX2J+wF+35qS1L7M/Yy+zP2SvsL9jX8Uu8get4E2/hbfzKp75mf8P+lv0d+3v2D+wf2Zsp8vhEkHg33oPpKtQZnwviPq5FnfHpINnN7PvYO9j3s3f6VAUfSDUQnxQS05NCpyeFzvikkP77MO7FR3A/PoqdfHanCin9Eh/DHkdRn/F5IbHXnuozPjXEY7mmdcZnh7glPjtEb54dDsaOWI8s467YLwdj7SUO4hAO4wiO4hzO40JijOGv8Wn23uj5UPSWmDrrUEO63z4UOyv990Fsxw78VTzuodhTib14FJ/036fwaTxm+3H2M+wa+1l8DgccaxCHcBhHcBTH7DmBkziF0ziDs/iSo7yMr+Cr+Bq+jm/gm3gOz+MFvIiX8DJewbfxHbyK7zrie/g+foBzYr5mn3n2x+wF9ifsRXt+yl5if8ZeZn/OXmF/wb6OX+INXMebeAtv41c+9TV+g9/id/g9/oA/4mZi7JfEu/Ee/CmmSjsU+yXZZXYz+z72Dvb97J3sCj6AP8OH8GHci4/gfnwUe5IyJXVVUlexF9J2dVVSV7EXEl9MW2Iv/LUhqNugboO6Deo2qNugboO6Deo2qNugboO6Deo2qNugboO6Deo2qNugboO6Deo2qNugboO6Deo2qNugboO6Deo2qNugboO6Deo2qNugboO6Deo2qNugboO6Deo2qNugboO6Deo2qNugboO6Deo2qNugboO6Deo2qNugboO6Deo2qNugboO6Deo2qNugboO6Deo2qNugboO6Deo2qNugboO6Deo2qNugboO6Deo2qNugboO6Deo2qNugboO6Deo2qNugboO6Deo2qNugboO6Deo2qNugboO6Deo2qNugboO6Deo2qNugboO6Deo2qNugboO6Deo2qNugboO6Deo2qNugboO6Deq2yx1LlzuWLncsXe5YutwbdLk36HJv0OXeoMu9QZd7gy73Bl1G2y7jbJcRtsvY2mWs7DJKdhkfu4yMXca+LqNel/Guy0jXZcTpMsp0u8vqdn/VrZu6Yzclu+q/D2I7duCvYt91x25K7MWj+KT/pjnPbnOe3bGb0vbj7GfYNfazUb1uc57d8Q4qfWrAEQdxCIdxBEdxzJ4TOIlTOI0zOIsvOdbL+Aq+iq/h6/gGvonn8DxewIt4CS/jFXwb38Gr+K4s3sP38QOcE/M1+8yzP2YvsD9hL4r2U/YS+zP2Mvtz9gr7C/Z1/BJv4DrexFt4G7/yqa/xG/wWv8Pv8Qf8EdNsarfZ1G6zqd1mU7vVT3cpXW+7VVF3qcxuZt/H3sG+n73Tpyr4QDrLsacSH7LlYdyLj+B+fBS7+fklPoY9SauSeiupN3XbXVJvscui53+v4dhlcYtZ1sNGgcNGgcNGgcNGgcOuyYddkw+7Jh92TT7smnzYNfmwa/Jh17rDrnKHXd8Ou7IddqU67Bp12NXpsOvSYVeew645h11tDrvOHHZNOOw68Euzvr+Kz/J/jcwS49PrXxset+VxWx73lPG4p4zHPWU87inj8dgj6b/pnvxxd5WPl9LT2eNRq8THEnl7ouEnsX+faMgS7/qbyKP8H+X/KP9H+T/K/1H+j/J/lP+j/B/l/yj/R/k/yv/fRf9/iMwSo/8/NPya/1/z/2v79Bln+4yzfcbZPqNqn/G0z3jXZyzrM5b1Gcv6jGV9xrI+Y1mfsazPWNZnLOszlvUZy/qMRH3GoD6jT59xp8+402fc6TPu9Bl3+ow7fcadPuNOn5GizxjRZ3ToMy70uYb3uW4/JbunZPeU7J625WlbnrblmC3HbDlG4WMUPkbhYxQ+RuFjFD5G4WMUPkbhYxQ+xttx3o7zdpy347wd5+04b8d5O87bcd6O83act+O8HeetllYyIzNMo1XN2ak5OzVnp+YuqOYc1ZyjmnNUc09Sc09Sc09Sc09Sc09Sc09Scx5rzmPNeaw5jzXnseY81pzHmvNYcx5rzmPNeay566i536i506g5szVntubM1pzZmjNbc2ZrzmzNma05szVntubM1txL1NxF1Nw/1Nw51JzxmjNec8ZrznjNOF4zjtec/Vqs7aiYGviNnvqNnvqNnnqeqs9T9XkzKs+bUXne6Pm8z75gnxfs84J9XrDPC/Z5wT79zkW/c9HvXPQ7C/3OQr+z0E/hfgr3U7ifwv0U7qdwP4X7KdxP4X4K91O4n5799OynZz89++nZT89+evbTs5+e/fTsp2c/3frp1k+3frr106qfSifke0K+J+R7Qr4n5HtCvr9zDRywQjFghWLAPcaAe4wBKxQD7jQG3GkMWKEYsEIxYIViwArFgDuBAXcCA+4EBtwJDLgTGHAnMOBOYMAKxYBxdsAIO2BsHTCqDhglB4yPA0bGAWPigFFvwHg3YKQbMMYNWKEYsEIxYIViwArFgBWKAWPTgBWKAaPSgBWKQfkOyndQvoPyHZTvoHwH5Tso30H5Dsp3UL6D8h2U76B8B+U7KN9B+Q7Kd1C+g/IdlO+gfAflOyjfQfkOyndQvoPyHZTvoHwH5Tso30H5Dsp3UL6D8h2U76B8B+U7KN8h+Q7Jd0i+Q/Idku+QfIfkOyTfIfkOyXdIvkPyHZLvkHyH5Dsk3yH5Dsl3SL5D8h2S75B8h+Q7JN8h+Q7Jd0i+Q/Idku+QfIfkOyTfIfkOyXdIvkPyHZLvkHyH5Dsk32H5Dst3WL7D8h2W77B8h+U7LN9h+Q7Ld1i+w/Idlu+wfIflOyzfYfkOy3dYvsPyHZbvsHyH5Tss32H5Dst3WL7D8h2W77B8h+U7LN9h+Q7Ld1i+w/Idlu+wfIflOyzfEfmOyHdEviPyHZHviHxH5Dsi3xH5jsh3RL4j8h2R74h8R+Q7It8R+Y7Id0S+I/Idke+IfEfkOyLfEfmOyHdEviPyHZHviHxH5Dsi3xH5jsh3RL4j8h2R74h8R+Q7It9R+Y7Kd1S+o/Idle+ofEflOyrfUfmOyndUvqPyHZXvqHxH5Tsq31H5jsp3VL6j8h2V76h8R+U7Kt9R+Y7Kd1S+o/Idle+ofEflOyrfUfmOyndUvqPyHZXvqHxH5Tsq3/9sfW1MpmMyHZPjmBzH5DImlzG5jMllTC5jchmTy5gsxmQxJosxWYzJYkwWY7IYk8WYLMZkMSaLMVmMiXNMhP9FbP8V/xv+C44bccaNOOPWNcata4xb1xi3rjFuXWPcusa4dY1x6xrj1jXGrWuMW9cYt64xbl1j3LrGuHWNcesa49Y1xq1rjFvXGLeuMW5dY9y6xrh1jXHrGuPWNcata4xb15gQ7YRoJ0Q7IdoJ0U6IdkK0E6KdEO2EaCdEOyHaCdFOiHZCtBOinRDthGgnRDsh2gnRToh2QrQTop0Q7YRoJ0Q7IdoJ0U6KdlK0k6KdFO2kaCdFOynaSdFOinZStJOinRTtpGgnRTsp2knRTop2UrSTop0U7aRoJ0U7KdpJ0U6KdlK0k6KdFO2kaKdEOyXaKdFOiXZKtFOinRLtlGinRDsl2inRTol2SrRTop0S7ZRop0Q7Jdop0U6Jdkq0U6KdEu2UaKdEOyXaKdFOiXZKtNOinRbttGinRTst2mnRTot2WrTTop0W7bRop0U7Ldpp0U6Ldlq006KdFu20aKdFOy3aadFOi3ZatNOinRbttGinRTst2hnRzoh2RrQzop0R7YxoZ0Q7I9oZ0c6Idka0M6KdEe2MaGdEOyPaGdHOiHZGtDOinRHtjGhnRDsj2hnRzoh2RrQzop0R7axoZ0U7K9pZ0c6Kdla0s6KdFe2saGdFOyvaWdHOinZWtLOinRXtrGhnRTsr2lnRzop2VrSzop0V7axoZ0U7K9pZ0c6K9qSVnZNWdk5a2TlpZeeklZ2TVnZOWtk5aWXnpJWdk1Z2TlrZOWll56SVnVO8neLtFG+neDvF2yneTvF2irdTvJ3i7RRvp3g7xdtp3k7zdpq307yd5u00b6d5O83bad5O83aat9O8nebtDG9neDvD2xnezvB2hrczvJ3h7QxvZ3g7w9sZ3s7wVpi9LMxeFp41CrOXhfGrMH4Vxq/C+FWYvSzMXhZmLwuzl4XZy8LsZWH2sjB7WZi9LMxeFmYvC7OXhdnLwuxlYfayMHtZmL0szF4WZi8Ls5eFcbMwbhbGzcK4WRg3C+NmYdwszF4WZi8Ls5eF2cvC7GVh9rIwe1mYvSzMXhZmLwuzl4XZy8LsZWH2sjB7WZi9LMxeFmYvC7OXhdnLwuxlYfayMHtZmL0szF4WZi8Ls5eF2cvC+F6YvSyM8oXZy8JYX5i9LIz4hdnLwuxlYfayMHtZmL0szF4WZi8Ls5eFO4TC7GXhPqEwe1m4WyjMXhbuGQqzl4XZy8LsZWH2sjB7WbijKMxeFu4rCrOXhbuLwuxl4R6jMHtZmL0szF4WZi8Ls5eF2cvC7GVh9rIwe1mYvSzMXhZmLwuzl4XZy8LsZWH2sjB7WbiTKcxeFmYvC3c1hdnLwuzlWd8GOevbIGd9G+Ssa9RZV6ezvg1y1rdBzvo2yFnfBjnr2yBnfRvkrG+DnPVtkLO+DXLWleesK89ZV56zvg3ykrmml8w1vWS+6GVbXrblZVteseUVW16x5VVbXrXlVVtes+U1W16z5XVbXrfldVvO2XLOlnPmtc6Z1zpnXuucea1z5rXOmdc6Z17rnHmtc+a1zpnXOsfbed7O83aet/O8neftPG/neTvP23nezvN2nrfzvJ3n7QJvF3i7wNsF3i7wdoG3C7xd4O0Cbxd4u8DbBd4u8HaRt4u8XeTtIm8XebvI20XeLvJ2kbeLvF3k7SJvF3l7i7e3eHuLt7d4e4u3t3h7i7e3eHuLt7d4e4u3t3h7i7dLvF3i7RJvl3i7xNsl3i7xdom3S7xd4u0Sb5d4u8TbZd4u83aZt8u8XebtMm+XebvM22XeLvN2mbfLvF3m7QpvV3i7wtsV3q7wdoW3K7xd4e0Kb1d4u8LbFd6u8PZO9LYemSXGLesNV/m/yv9V/q/yf5X/q/xf5f8q/1f5v8r/Vf6v8n+V/w/Nd31ovutDdxofutP40Bj0ofmujxzxI0f8yBE/csSPHPEjR/zIET9yxI8c8SNH/MgRP3LEjxzxz474Z0f8syP+2RH/7Ih/dsQ5z6pznlXnjIBzRsA5z6pzxsE54+CcZ9U5z6pznlXnPKvOGafmjFNzxqk549SccWrOODVnnJrzrDpnFJhz/Z9z5Z9zzZ9zDZ9z9Z5z3Z5zxZ5zTZ5zNZ5zHZ5zBZ7zrDrnWXXOs+qcZ9U5z6pzrpxznlXnXDPnPKteo/A1Cl+j0jwF5ikwT4F5CsxTYJ4C8xSYp8A8BeYpME+BeQrMU2CeAvMUmKfAPAXmKTBPgXkKzFNgngLzFJinwDwF5ikwT4F5CsxTYJ4C8xSYp8A8BeYpME+BeQrMU2CeAvMUmKfAxxT4mAIfU2CBAgsUWKDAAgUWKLBAgQUKLFBggQILFFigwAIFFiiwQIEFCixQYIECCxRYoMACBRYosECBBQosUGCBAgsUWKDAAgUWKLBAgQUKLFBggQILFFigwAIFFiiwQIEFCixQ4BMKfEKBTyiwKOtFWS/Kd1G+i/JalNeivBbltSivRXktymtRRosyWpTRoowWZbQoo0UZLcpoUUaLMlqU0aKMFsW8KNolUS2JaklUS6JaEtWSqJZEtSSqJVEtiWpJVEuiWhLVkqiWRLUkqiVRLYlqSVRLoloS1ZKolkS1JKolUS2LallUy6JaFtWyqJZFtSyqZVEti2pZVMuiWhbVsqiWRbUsqmVRLYtqWVTLoloW1bKolkW1LKplUS2LakVUK6JaEdWKqFZEtSKqFVGtiGpFVCuiWhHViqhWRLUiqhVRrYhqRVQroloR1YqoVkS1IqoVUa2IakVUq666q666q54oVz1RrnqiXPVEuepubdUT5ap7tlVPlKueKFc9Ua56olz1RLnqiXLVE+WqJ8pVT5SrnihXPVGueqJc9US56oly1RPlqvu6Vfd1q+7rVj1RrnqivG68uG68uN7wtw1/jPx5vJO73vAY+/GGw5G/xj78e3zRf//C/reGPzRcN7KsyX1N7mtyX5P7mtzX5L4m9zW5r8l9Te5rcl+T+5rc1+S+Jvc1ua/JfU3ua3Jfk/ua3Nfkvib3NbmvyX1N7mtyX5P7mtz/h1nBG64MN1wZbhh/bxh/bxh/bxh/bxh/bxh/bxh/bxh/bxh/bxh/b7iq/E8+1/lc53Odz3U+1/lc53Odz3U+1/lc53Odz3U+1/n8X3ze5PMmnzf5vMnnTT5v8nmTz5t83uTzJp83+bzJ500+/zeft/i8xectPm/xeYvPW3ze4vMWn7f4vMXnLT5v8XmLz//D520+b/N5m8/bfN7m8zaft/m8zedtPm/zeZvP23ze5vMvvP2Ft7/YckfX39H1d3T9HV1/R9ff0fV3dP0dXX9H19/R9Xd0/R1df0fX39H1d3T9HV1/R9ff0fV3dP0dXX9H19/R9Xd0/R1df0fXb1il3bBKu2GVdsMq7YZV2g2rtBtWaTes0m5Ypd2wSrthlXbDKu2GVdoNq7QbVmk3rNJuWKXdsEq7YZV2wyrthlXaDau0G1ZpN6zSblil3bBKu2GVdsMq7YZV2g2rtBtWaTes0m5Ypd2wSrspl025bMplUy6bctmUy6ZcNuWyKZdNuWzKZVMum3LZlMumXDblsimXTblsymVTLpty2ZTLplw25bIpl025bMplUy6bctmUy6ZcNuWyKZdNuWz5XcyW38VsqZwtlbOlcrZUzpbfxWz5XcyW38Vs+V3Mlt/FbKmrLXW1pa621NWWutpSV1vqasvvYrb8LmbL72K2/C5my+9itlTdlqrbUnVbqm5L1W2pui1Vt6XqtlTdlqrbUnVbqm7L72K2/C5my+9itvwuZsvvYrb8LmbL72K2/C5my+9itvwuZsvvYrbU7ZbfxWyp3i2/i9nyu5htim1TbJti2xTbptg2xbYptk2xbYptU2ybYtsU26bYNsW2KbZNsW2KbVNsm2LbFNum2DbFtim2TbFtim1TbJti2xTbptg2xbYptk2xbYptU2ybYtsU26bYNsW2KbZNsW2KbVNsm2LbFNum2DbFtim2TbFtim1TbJtidYrVKVanWJ1idYrVKVanWJ1idYrVKVanWJ1idYrVKVanWJ1idYrVKVanWJ1idYrVKVanWJ1idYrVKVanWJ1idYrVKVanWJ1idYrVKVanWJ1idYrVKVanWJ1idYrVKVanWJ1idYrVKVanWJ1idYrVKVZPipUa0l1HZIbxriPy5/gYxruOyF9jH/49vui/f2H/W7LTXUeplPSPzDDGHPkgtmMHdmLUP/IQO2DUP3KMPYGTOIXTOIOzeJKHU3gaz2DBz6J9lnAZV/Ar/Aa/wx8Sk/6RTdiMO3AXyiXpH7kH23AftmMHHrDnwRRD0j+yN21J+kf+A/sf0570b6RYI8UaKdZIsUaKNVKskWKNFGukWCPFGinWSLFGijVSrJFijRRrpFgjxRop1kixRoo1UqyRYo0Ua6RYI8UaKdZIsUaKNVKskWKNFGukWCPFGinWSLFGijVSrJFijRRrpFgjxRop1kixRoo1UqyRYo0Ua6RYI8UaKXZ3ug+JzBLTfUjpp+leN7KM6eg/Tfe6kYf8N2CX7d3swzhgyyAO4TCO4CgW9pxjz+NCYrrXjazigbRPuteNdKx0rxvpKOleN7InfSrd65aaRNsk2ibRNom2SbRNom0SbZNom0TbJNom0TaJtkm0TaJtEm2TaJtE2yTaJtE2ibZJtE2ibRJtk2ibRNsk2ibRNom2SbTNom0WbbNom0XbLNpm0TaLtlm0zaJtFm2zaJtF2yzaZtE2i7ZZtM2ibRZts2ibRdss2mbRNou2WbTNom0WbbNom0XbLNod6b63tNM1badr2s70LcrIJ7AXj+KT8bM7091U5DP4Er6Mr+Cr+Bq+jm/gm3gOz+MFvIiX8DJewbfxHbyK1/Bj/AQ/xc/wc/wCr+OXeAPX8Sbewtv4tYy+xe/xx8R0bxZZxvvwfqRMiTIlmriG70x3a6UKDSs0rNCwQsMKDSs0rNCwQsMKDSs0rNCwQsMKDSs0rNCwQsMKDSs0rNCwQsMKDSs0rNCwQsMKDSs0rNCwQsMKDSs0rNCwQsMKDSs0rNCwQsMKDSs0rNCwQsMKDSs0rNCwQsMKDSs0rNCwQsMKDSs0rNCwQsMKDSs0bKFhCw1baNhCwxYattCwhYYtNGyhYQsNW2jYQsMWGrbQsIWGLTRsoWELDVto2ELDFhq20LCFhi00bKFhCw1baNhCwxYattCwhYYtNGyhYQsNW2jYQsMWGrbQsIWGLTRsoWELDVto2ELDFhq20LCFhi00bKFhCw1baNhCwxYattBwV1ovjmyK159dadU48ucNuyN31f+55I0ZJW/MKHlXRsm7MiI77fOrOILsSr8pjuzFo/gkPlWfjXwaj9lynP0Mu8Z+1hGfYz/P8wvYjyfwt2Ib8KlBHMJhHMFRHLP/BE7iFE7jDM7iS/Z/Wfyv4Kv4Gr6Ob+Cb9jyH5/ECXsRLeBmv4Nv4Dl7Fd2X3Hr6PH+CHIpmzzzXHmmd/zF5gf8JetOentiyxP2Mvsz9nr7C/YF/HL/EGruNNvIW38Suf+pr9Dftb9nfs79k/sH9kb6bI02+KI+/GezDdq+xKvykueZNJZJndzL6PvYN9P3unT1XwgVQD6TfFkbtSXaXfFEc+5L8P4158BPfjo9jJZ3eqkPSb4sjHsMdR1Gf6TXHJ+1Ii1Wf6TXHJW1MiX0xb0m+KS7vSb4pLv0jfb4/MEtP322M0qUeqeqSqR6p6pKpHvMOk5B0mJe8wKXmHSWSnfVIMVT1S1SNVPVLVI1U9UtUjVT1S1SNVPVLVI1U9UtUjVT1S1SNVPVLVI1U9UtUjVT1S1SNVPVLVI1U94s0qJW9WKXmzSsmbVUrerFLyZpWSN6tEvmT/l8X/Cr6Kr+Hr+Aa+ac9zeB4v4EW8hJfxCr6N7+BVfFd27+H7+AF+KJI5+1xzrHn2x+wF9ifsRXt+assS+zP2Mvtz9gr7C/Z1/BJv4DrexFt4G7/yqa/Z37C/ZX/H/p79A/tHduqRqh6p6pGqHvHmmcjUI94/E1lmN7PvY+9g38/e6VMVTD1S1SNVPVLVI1U9UtUjVT1S1SNVPVLVI1U9UtUjVT1S1SNVPVLVI1U94h04kepTj3gfTmTqkaoeqeqRVj3Sqkda9UiuR3I9kuuRXI/keiTXI7keyfVIrkdyPZLrkVyP5Hok1yO5Hsn1SK5Hcj2S65Fcj+R6JNcjuR7J9UiuR3I9kuuRXI/keiTXI7keyfVIrkdyPZLrkVyP5Hok1yO5Hsn1SK5Hcj2S65Fcj+R6JNcjuR7J9UiuR3I9kuuRXI/keiTXI7keyfVIrkdyPZLrkVyP5Hok1yO5Hsn1SK5Hcj2S65Fcj+R6JNcjuR7J9UiuR3I9kuuRXI/keiTXI7keyfVIrkdyPZLrkVyP5Hok1yO5Hsn1SK5Hcj2S65Fcj+R6JNcjuR7J9UiuR3I9kuuRXI/keiTXI7keyfVIrkdyPZLrkVyP5Hok1yO5Hsn1SK5Hcj2S65Fcj+R6JNcjuR7J9UiuR3I9kuuRXI/keiTXI7keyfVIrkdyPZLrkQfT9/oiy7gr3qE9mL7XFzmIQziMIziKcziPC4npe32lPbzt4W0Pb3t428PbHt728LaHtz287eFtD297eNvDWxtvbby18dbGWxtvbby18dbGWxtvbby18dbGWxtv+3jbx9s+3vbxto+3fbzt420fb/t428fbPt728baPt3be2nlr562dt3be2nlr562dt3be2nlr562dt3beOnjr4K2Dtw7eOnjr4K2Dtw7eOnjr4K2Dtw7eOng7kN60EFnGdH07kN60EFn13wexHTsw3Xsf8FRywFPJAU8lBzyVHEhvWoh8Go/Zfpz9DLvGfhafwwHHGsQhHMYRHMUxe07gJE7hNM7gLL7kKC/jK/gqvoav4xv4Jp7D83gBL+IlvIxX8G18B6/iu474Hr6PH+CcmK/ZZ579MXuB/Ql70Z6fspfYn7GX2Z+zV9hfsK/jl3gD1/Em3sLb+JVPfY3f4Lf4HX6PP+CPuJmY3rQQeTfegz/FVGkH0q+eI8vsZvZ97B3s+9k72RV8AH+GD+HDuBcfwf34KPYkZTzTHfBMdyD9qjpSXZXUVfqFdWR6vjuQ3rRQ6vSk3OlJudOMU6cZJ++PKnV6HjxoBD9o7D5oe3qjTrLT2H3Q2H3Q2H3Q2H0wfXM48gnsxaP4pP8+Vb8W+TQes/04+xl2jf1sjOFg+uZw5G99asARB3EIh3EER3HMnhM4iVM4jTM4iy851sv4Cr6Kr+Hr+Aa+iefwPF7Ai3gJL+MVfBvfwav4rizew/fxA5wT8zX7zLM/Zi+wP2EvivZT9hL7M/Yy+3P2CvsL9nX8Em/gOt7EW3gbv/Kpr/Eb/Ba/w+/xB/wRN1PM6ZvDkXfjPZjG5YPpm8ORTewyu5l9H3sH+372Tp+q4APpLKdvDkc+ZMvDuBcfwf34KHbz80t8DHuSViX1VlJvRuGDJfWWvjlcOmgUPpi+ORz5++jnkJo/pOYPqflDat6bnUqH1HxQ80HNe3NOKaj5oOaDmg9qPqj5oOaDmg9qPqj5oOaDmg9qPqj5oOaDmg9qPqj5oOaDmg9qPqj5oOaDmg9qPqj5oOaDmg9qPqj5oOaDmg9qPqj5oOaDmg9qPqj5oOaDmg9qPqj5oOaDmg9qPqj5oOaDmg9qPqj5oOaDmg9qPqj5oOaDmg9qPqj5oOaDmg9qPqj5oOaDmg9qPqj5oOaDmg9qPqj5oOaDmg9qPqj5oOaDmg9qPqj5oOaDmg9qPqj5oOaDmg9qPqj5oOaDmg9qPqj5oOaDmg9qPqj5oOaDmg9qPqj5oOaDmg9qPqj5oOaDmg9qPqj5oOaDmg9qPqj5oOaDmg9qPqj5oOaDmg9qPqj5LvchXe5DutyHdLkP6XJX0OWuoMtdQZe7gi53BV3uCrrcFXQZbbuMs11G2C5ja5exssso2WV87DIydhn7uox6Xca7LiNdl1Gpy0jkDSQlbyApeQNJyRtISt5AUvIGkpI3kJS8gaTkDSQlbyApeQNJyRtISt5AUvIGkpI3kJS8gaTkDSQlbyApeQNJyRtISt5AUvIGkpI3kJS8gaTkDSSlI6I6IqojojoiqiOiOiKqI6I6IqojojoiqiOiOiKqI6I6IqojojoiqiOiOiKqI6I6IqojojoiqiOiOiKqI6LqSd9WjcwwXYV6XIV60rdVI9vZHdhpn0OxEnrSt1Uju2PN9LhW9LhW9LhW9LhW9LhW9LhW9LhW9KRvq0YuspdwGVfwK/wGv8PUNT36okdH9OiFHl3Qk76tGlnFAyme9G3VyICpenvSt1UjU932pG+rlrwBpuQNMCVvgCk9bo2p1xW71xW717pYr3WxXutivdbFeq2L9VoX67Uu1mtdrNe6WK91sV7rYr3WxXqti/VaF+u1LtZrXazXulivdbFe62K91sV6rYv1WhfrtS7Wa12s17pYr3Wx3rQuFseSmHtkZ8PuyEMYsLthR+Sv6n+KfKI+HNmLR/FJn30Kn8Zjth9nP8OusZ/F53DAsQZxCIdxBEexcNyXeHjZ0V/BV/E1fB3fwDfteQ7P4wW8iJfwMl7Bt/EdvIrviu09fB8/wDnxXHOUefbH7AX2J+xPefgMP8cv8Dp+iTdwHW/iLbyNXzvWt/g9/oibienaHnk33oP3pk+lt+JH3of3407/reAD+DPclc5mmk+IfMiWh3EvPoL78VE8YM+D6Sykt+JH9qR8SyohvRU/Ug2U1EB6K37k75OdZg/uerHh7xqORf4Gn2/4p8gXsB9P4IeJpV+kfUqt2Jm23NWR7Lsexd/i7xIb/wX/NfL30f8/Rf4Gn8cXsB9PYPL/++g/sRWT/99H/4mP4m/xd4nRf+K/NvxTtH7S8IfILDG9GSlmFTWPbKr/KbLMjndckbF3IuO1LvJBbMcO7LTPr+onIp+wZy8exSfxqfps5NN4zJbj7GfYNfazjvgc+3meX8B+PIG/FduATw3iEA7jCI7imP0ncBKncBpncBZfsv/L4n8FX8XX8HV8A9+05zk8jxfwIl7Cy3gF38Z38Cq+K7v38H38AD8UyZx9rjnWPPtj9gL7E/aiPT+1ZYn9GXuZ/Tl7hf0F+zp+iTdwHW/iLbyNX/nU1+xv2N+yv2N/z/6B/SN7M0WeZggj78Z78KdpnzRDGNnELrOb2fexd7DvZ+/0qQo+kGogzRBG7kp1lTo68iH/fRj34iO4Hx/FTj67U4WkGcLIx7DHUdRnmiGM7LWn+kwzhI1/TONd5ItpS5ohbPxj6vHYJz/BLDHNov9/goXWAgAAAHjadVLPaxNBFH6b9Cdtg4gHEZE5ijSTTfGgRYS0DaUQWmilJxGmu+Nm2mR3mZkQ0qNXb/4NXnrzDxBP4tmT+Bf4d/jN7CRNbc0ys9+8973vffOyRPQoek0RVb+XWBWOaBWnCtdomT4GXKcn9CnghTnOIq3Tl4CXaIW+BrxMxzPOCj2g7wGv0WP6HfA68RneIB4tBdygZ9FzdIwWVnHS0buAI7of/Qy4Ro2aDbhOr2ofAl6Y4yzSw9q3gJfoXu1XwMv0ecZZoae1PwGv0Yt6I+B1ejvDG8DnATfoTf3HnsqUVZcyZamwgiVFOdEq61t2xbbidtzE1t5k+0WRDSTbLXRZaGFVkfOjUubsROSGKcMEs1qkcij0BSveT+kiT9lQTNiZZFpmylip0UflLJHaCrzPR1qZVCVO0PBjmY0GQndMIvNUatZk1z12RmqQsnYcn0ptwGZt3o5d2mVnFXP++taW263WeDzmIqQTZHlSDFt2UspUGpXlEON9Oxz0FCgG5kZex/Yl65QiwStkNtm08RaP57U9ixc6aw0qpmn1Dna7hyfdJpi0R4oyLIt1SZJSYlgCZwGUUEElTUh7Vh9RRldYWxRTG6sZUJs2Ed0HuwBvAB1Gu8Aa1W4XXr+gHF/hEWISiNEJ4jkZIOV319F6dgrGEG9NF4gV9P6Wuqt0Xh1rgveZj2rsmVezQDrcR/luiY+4e1Xncxr5exlwFLJThwYej73OCL2chw5iifeceg2Ge7M777GDGoUq19XNJ6ZTX2GCtotyn5lWT2tv97h7fu4/sIhuUwvP2D8c+ZvVSajlHg3BtJhS6echvZsM3MoZ95pDuO75OUjvp5rcaM6PBc/NuAMdAV51ulnjvoJ/b7yFDvF/fV9rce85Q3ZwQ9Mg0qMDzKNLh5hX13910PwLDCkNMwAAeNpjYGYAg/9pDGkMWAAAKe0BzwAAAQADAAgACgANAAf//wAPAAEAAAAMAAAAFgAAAAIAAQAAA6kAAQAEAAAAAQAAAAB42mNgZGBg4GIwYTBjYMxJLMlj4GAQYGDy9fdRYBAL8vdVYJBhYPj/H6gGhWRgAAD1gAqCeNqNk0toU1EQhv85k7T1qn3GWGOUWLQUkaJRu3AhIlhNSY10UYpgIAgW4TYtJKXgsq3vR1tfe93pypUrVy5EN65ciBsVFUREinThyva/k4NoKiLD/f5z75k5j5m5EAAByvIREpaqZTShFW6wkM+gZ6gwmMFhYHkZa6CcWUvfZrQhgY1I2fcAMTRwdh0ELWjHBnRis5+Jo5FcD8cVO5DEJqSxJTw7WsIj42Pjk7A8OYanxufGl+H46RCvjG/Goy/vjJ+NixMRfxh/RpRYpRRWJTC2G1OVyu490mXcacySWTlgPGTsJ/dK3jhkHKlGqxWNZ4xl3ld4u3o2rmLTLzqa/kWFmfqTzkb/r9FTT6mjY9YbVmnA7G9FN3rRh4Pox3EMo+ijTng95/Wh12dev3ldqqm0ek16zdZuJMesznFd0Jt6S2/rHdt7gAa8pQne0xw+0BSfaDG+9bKXduEG5jCPBXzBV+63iO9YkpMyKlNyT+67F+61HtGj9Ba9qw/sVikEOqOzel4v6EW9pJf1il7Va5EPey39m0+dh85aPTpoYLemuea0TrOujtXj2PKYqEXTJ0GfJLu9k92bYmen7RQz3Am1CHqIxfkIjv4V0YyYzum8ZGRb1BmyXXYweTkZsJP3WQ/F+TclGNeFHlfkWXMouFOmeb1Ov5zbTxbcPjJv582tAGpChLkAAHja1Zh5XBPXFsezEZawaQjIHiiKLIE7hEgQXCL4WASkBAFRkBBDCFtoEjZFhVBZpYKCCm5BkKIiYlleoSyKKEuLSJWiUlEUq0+syiJYUfsmCZtL+/y8z+f98TKfYbjnztx77j3n9713BoFAICWH+IogBMJXNYTkR/ABQoIXVt401Tl1UgkpixIJCQ6waRUKiYRwQB4rY6aMRmnJIAADq2CGRWKQQhsUEiOigy+B+TyLzgm9JB2EveRYjwhG8BFcRASChRDA50rxAQzmNYZRE35fl7T31svVpZFRVQRv2rKCges7RMIFAUCI3gaEqGARGoVEoVSpi/tev2KcOzae82hJzS/+vUBp1lWkDOwUXeIjegMGi0dtoEMagCAuKOCVfVg8Dp3DjjInukQxLSAzYCKuQOMNZyqI3pxIFpEuYERGc6LYRDqLF8thsvhEBxrQ01ACNmAZRAGSn7+GEmQFF62tyBRbiq0/2PyZnVoDK2mnZv+pU3Edi0ckEZ2sQPLx+YNEyiDQydkIkJyBSk5GtNaMehEa0lODTNRdN1muyw1Pyx2jePtRnvQsCwx29/rS+quW7SG6Ge13TFvDFCZsbh0S5E7sq6isiT0wcsqVudbJIhy3z2Od2Z5nfq5ZN2SHtMxfCU/73epaM0a6EDOQfabtG93CCDe5fL2B/ufsQV6LS8uxIPvB+03qxcx4jtr2syQUGk6i4uRWkHwRWGPl4OjLyMgikZilYAkwmikDZOqiUIEgermlJZfJj7aIhQfPhwdoweRGAkV4RnTxSOSfGBRAALK4pI8xB6ZgqWiJyCjVcPpBJi/ivecsBXw+icmwgO1AXfzQYnETikBhplO0HFAW21XEdgwahb0A9MTlBRg4PCV4sABSgadVEg2sN50Gkaw+SCW0EIlEeF5e126UdHdIyahlQOt8EaqoVEhSTCEk2ygIlc0r/TUYNTdl3qX3j+TmVvlorS4d3tdEta2MWSZYfmj9kE19QUZn/hrdyro2Ubbvvde9WzFrKB7IHvIJjXb308Zto4Opbiiqe0r8lTf0e8P3sGl3Sg4cC1Q8dP9kU7Nw96Wgwbtnl95sO7lu6+027U2N5bZyvVTDInKWZWbhcIOswSpHmrxsDUvHqMH5umPScFF3B6pardu7Tb04afMfCSsDeDvSNY6ZO5zopF/dsWLCdPn36/MQJyMVUgL+CKSPL6ryVYm+NPXybL5IWWOgVT0pqEPFLCoVMzI8Hm/cI3P5mfWmwDoXq1EyrL5W+CRNq8+pWTP/brbXPxwm+yOdlaCSD9WXnDVPCf40iADw4oIcXtGXxReweFFEB0Y0C1IDC8VmWTzOMYYXzIiK5UREsGbioQDHI5QRJ2BBukBbbMDh1aQGogOLJ+CEcJgMAYcbBekDXWn81KerxVriz0hpWrZkWKnWc7IVF8kzsv2fsEKINPxQrkKkCgK2K6DEGXWq87uSn7qI5xR2ZJSnxbyo9hi5e1Glmc1oLN6qc/uHPzrJZ74GGX479/SH31l2TKW552n8aFzpTq598/5zSvWh4xF5nY1epDPOK17W9gZs0UYdf20ZrlcyWVxYqtWOGtzl5vVAOejpap2ddUoDq9qq76Y1btkWBlmgC5LxZU7EqxBfyZfUFW9Nzl9YsLBuINTy9G8PWjL3mF7KMkgLaUzx8+XGNNufXpIW0KlKsD/+9RPviwpRre8uu96pk11w0DCxf6Vxj1780+NQx8hvhpr9rVVODoVaW0R6OUOBL58ljuw4E4zc+9IdN3DN0Kcsv6siPbbiWb3S2JD7LdFUqKhCza4q7eIP08ToB8k3/0tiLJwlhhzAwhcUEgFoUm4sB1SwTGQtskoFf8UNaa7MTxUHmoQieAlF/g4hSCzsoQQhcGaWaAKNmfxG4xVhhMCJRiVBJAr5Q5DAnHYN/+OJX4ujDpSRUGB2oFlYjvxFx62rMtMv6q6cSXFge+d+/COMl9JzJ2NLBLVyqGO/R+ENw2DC5Cobg/XRUNJIFjWt6vHjg4h33RsOeBj9fMrYY1vFPxm0MdOrjzpuBd75wWz3ypqjNbcGff9sqr6882W34rEXB9+ZXbfz0tamGk+ucgVCzBv4ZE3rmOW1ZPA7i0WDG1VMdpcbPtr8oY63fKYybABFqlALhwgGn08kEz1jgiM4TKInjxPJ4CW8r1giLUYQyuVxBAkSadoCihU0J01xEcxIM7n2Mz2YhgAOrz6nTV4MX0D0YAniuLxwyA7YSm+w8mbxIvlEbggxhs8iMgREcYbw4RSJi4t7P0V40QziUqYJsIW9s5DG13i29ZmBOnC3siTLtBgAVgDYkqw+R/5NbN3qoNOqLlwfjcSQjsBUpd6R8m+/SvkmK+NVOiaDgK0nfW2QP9RzxNNt6mfDxtuj31Hs9PZekp96g7fwb85IXGG3WG9izG/7kXFkzRWF75OuNhkLGGxj97CHT5MZfgnF9zRUFxKMKwfdrXeZOREd6wZCjEIyu9bX61+mtnvnDPImNENiwupcQrupCUqnQVm/eZDzsb7TashTKX3UXGCLP4Benrjau/bsPUvtlF/LFnitRFX1mb01qP12c7EK7lSpqqeytYX7t1c7Ahff2NMwFpVo0oAMeAOl+ffu2c32S9cUNVNePDErNniUM5HysOz3oPjA7UEpb31xATQlpnfQLw4Gz6XyFyL74Rnp+6SUo8U2IoYD2ICFxQWlOiNTX61FymqggQ9YOiNNFFJd5y/jx4zmA9PZO1FAT0vn72L9kcgjZ7GkiGGALUUBok1gI/AFG9Tl4axmsyzZnBB496oPZKf3rxi1vQ+va6WWZ38Tfqk7KeyG8yLz7ZoWYLH6F9MUiuCyue/3G8uX2MQt6UrBow7UZsGDmv0P/V9CEpICEd5GAXgbJTJMJf4VEKOZDLIEgCZSthkCYoke0IG0wCJp7i+QpDzZYRZwFKnLyhh1jNrBa+FlS6Lbi1bl6cuRWimHS4r0Rj/Bvyz0hTt5N2knGJxKQll8G7iSY79zzaRR7VAKXwOzC6N6pOj+62TL4Qudjo949zxrN6gSU6IO7Bsq/DKs2gb69SRpeA+iTXf9I3er+t2vPJpeszewXoQ1bevcStVSVY1fGwuNpW5DqwS1VAUcncgKiRVqbxxMedjocpLq83CAFqfspwKEMnh4HzM1zb+QBy/YCZ0E9UhPOjddUyvlo33M/yt+YK7CT9lY2c5/U6EC6ixXr70/MHHSSTZoSu5wuwxmKOycQMCf2YvJ4rG+3OAYXhQEZ4RkBtQI7tworiAhmkV0gbUg7l0yESuBvXScFEcOmyNgRBBdHGedJRHdOUwel88NERDp8J84Bo9F9GFEcLZK14VYK2iRZBePwampeIvbXh/N4knq+DM9o/+i5799PcpzFOVzEjcoXetXz7aiZLqRzwQSi9z6TNOofYdOrn6h6YIz1KOvb3Eo7cw65fM8yhlbJkOw1WPaGS3MqTvU3SlH2cF74OT7NuHHTNdHq6NJFOauiqTu1nM3pyY73mTc7CsR9cuPnhjd/rwr5uIky3Or4dHGHQ1nv1/3k99aZfeejW7uM7RLgWm3SzLvunjJe857yJFNAo5Sua4AcL6IbESUVPKMXPlMMkkaX9JH0nWgO8xUShTsKEWnpJX30Wn6megU4/ATGyE0iJlHITGaP49Cq2bvQn1yRAwO429GxOIBfbEvX2Dg7Ej6NGoWYOWl41wDOwbPJUYVTqS5rxDa0oUFAc/0p17vPH4zTLvLphE07v/8bKfy1ZaCX5iNL2r2PwzjBQ++/Nme+qxshdyWeqdk4ZZN61zGdYmvVfbLX9PV9HHUOJE+NpV9tGJSiTJgr1jumBe01vTwu8NcN7vz1uxo1dQ//W03+z+IEJ6hJLLWvT0UWUPIczmSHq3atOJ8cH51f/WN24+P0nJ2vttRV7JvOGrUMPNK3DL3TH8cXQa6brb0nNdg9rbwmjjHRsWz4wGLzR90ZYKV69BHEjpLPSpwLT8ZyeIu5gknVEfqc2oPF97cbI8feYLCLjJ2t8/gkjOvpw78y48cs2J4P+e+I9cDEdHdu/u2T2lh6aof3QxCc0aD6gcfYwNsDfBWv0NCNBvGIhOFRILkH/9vsfcJoM99WhJFA9V5GaEIifWnOZsL8mhIcf6HLJg2cyUcpAzm1xLAF3MPYiB4/XN+8KRfg7n3ynmCrzHxn6xxTXr+og94hElOWmvXcKP++W3t5mC7gYVPXbFfr/2K1oF6Z6GcP5Zx3mucNhxpZe7cbJLb8J1lwFYja4v6A9W1rvyD9yaO0yYnQ2tfJmHjaU30nAs747026ZxWNljza5P8EfL1f3jm2MkUqJpt5DzdfZPZQ7qEPWD9u1rxkdER79W9ThoiHEJ/T8jzgZXaRWL8CJHb55zHQkJkBGwKFYee/T95Ff7Ex7p5UQmAtxfzYoCb++KIhEMwWyMDqcBrGAQogAIto1Ag4P9RCLw15Mxwjc+0jJX1s9/Q949TfVRVPg6B7sW4jIrDXMMH4Q/X3vbIXf3i+HM7fWNXn/Llb8vywhInj1zctX1/kId2q5lvft6P6oOFbHKPmQm+/WlTw8bz6BKTgqe66QVGaXEqhzvVpm7ccHETKLevsOASO9Bdjx+qXDOwrfLR7J0qbyw/RW2s7FUsvsU8W5lfHep36X6fyZ+5JW0IxL8BnMn9MwAA');
  font-style: normal;
  font-weight: normal;
}
.cs-HTML {
  background: rgba(40, 40, 40, 1);
}
.cs-npnxnanbnsnfns00000000001 .cs-infopanel  {
  box-shadow: 0 1px 0 rgba(0, 0, 0, 0);
  background: rgba(255, 255, 255, 1);
}
.cs-npnxnanbnsnfns00000000001 .cs-infopanel .cs-link {
  color: rgba(186, 187, 186, 1);
}
.cs-npnxnanbnsnfns00000000001 .cs-infopanel .cs-link:hover {
  color: rgba(255, 255, 255, 1);
}
.cs-npnxnanbnsnfns00000000001 .cs-infopanel .cs-name {
  color: rgba(68, 68, 68, 1);
}
.cs-npnxnanbnsnfns00000000001 .cs-infopanel .cs-title {
  color: rgba(153, 153, 153, 1);
}
.cs-npnxnanbnsnfns00000000001 .cs-infopanelpopup  {
  box-shadow: 0 1px 0 rgba(0, 0, 0, 0);
  background: rgba(0, 0, 0, 0);
}
.cs-npnxnanbnsnfns00000000001 .cs-infopanelpopup .cs-link {
  color: rgba(255, 0, 0, 1);
}
.cs-npnxnanbnsnfns00000000001 .cs-infopanelpopup .cs-link:hover {
  color: rgba(255, 255, 255, 1);
}
.cs-npnxnanbnsnfns00000000001 .cs-infopanelpopup .cs-name {
  color: rgba(255, 255, 255, 1);
}
.cs-npnxnanbnsnfns00000000001 .cs-infopanelpopup .cs-bio {
  color: rgba(186, 187, 186, 1);
}
.cs-npnxnanbnsnfns00000000001 .cs-timer  {
  color: rgba(186, 187, 186, 1);
}
.cs-npnxnanbnsnfns00000000001 .cs-duration stop:first-child {
  stop-color: rgba(60, 60, 60, 1);
}
.cs-npnxnanbnsnfns00000000001 .cs-duration stop:last-child {
  stop-color: rgba(60, 60, 60, 1);
}
.cs-npnxnanbnsnfns00000000001 .cs-elapsed stop:first-child {
  stop-color: rgba(254, 227, 71, 1);
}
.cs-npnxnanbnsnfns00000000001 .cs-elapsed stop:last-child {
  stop-color: rgba(254, 227, 71, 1);
}
.cs-npnxnanbnsnfns00000000001 .cs-timer .cs-pie .cs-innerstroke {
  stroke: rgba(199, 199, 199, 1);
}
.cs-npnxnanbnsnfns00000000001 .cs-timer .cs-pie .cs-innerborder {
  stroke: rgba(255, 255, 255, 1);
}
.cs-npnxnanbnsnfns00000000001 .cs-window  {
  box-shadow: 0 8px 5px rgba(0, 0, 0, 0.2);
  border-color: rgba(49, 99, 0, 0);
  background: rgba(33, 33, 33, 1);
  color: rgba(248, 248, 248, 1);
}
.cs-npnxnanbnsnfns00000000001 .cs-window .cs-diva {
  border-color: rgba(78, 78, 78, 1);
}
.cs-npnxnanbnsnfns00000000001 .cs-window .cs-divb {
  border-color: rgba(78, 78, 78, 0);
}
.cs-npnxnanbnsnfns00000000001 .cs-editor .cs-editor-slide {
  color: rgba(226, 226, 226, 1);
}
.cs-npnxnanbnsnfns00000000001 .cs-editor .cs-editor-html {
  color: rgba(186, 187, 186, 1);
}
.cs-npnxnanbnsnfns00000000001 .cs-editor .cs-editor-button {
  text-shadow: 0 1px 0 rgba(0, 0, 0, 0);
  color: rgba(255, 255, 255, 1);
  border-color: rgba(211, 211, 211, 1);
  background: rgba(34, 34, 34, 1);
}
.cs-npnxnanbnsnfns00000000001 .cs-editor .cs-editor-button:hover {
  background: rgba(68, 68, 68, 1);
}
.cs-npnxnanbnsnfns00000000001 .cs-editor .cs-editor-button:active {
  background: rgba(68, 68, 68, 1);
}
.cs-npnxnanbnsnfns00000000001 .cs-listitem  {
  color: rgba(186, 187, 186, 1);
  border-color: none;
  border: 1px solid transparent;
}
.cs-npnxnanbnsnfns00000000001 .cs-listitem:hover {
  background: rgba(255, 255, 255, 0.06);
  border-color: rgba(108, 108, 108, 1) !important;
  border-width: 1px;
  border-radius: 2px;
  border-style: solid;
  box-sizing: border-box;
}
.cs-npnxnanbnsnfns00000000001 .cs-listitem.hover {
  background: rgba(255, 255, 255, 0.06);
  border-color: rgba(108, 108, 108, 1) !important;
  border-width: 1px;
  border-radius: 2px;
  border-style: solid;
  box-sizing: border-box;
}
.cs-npnxnanbnsnfns00000000001 .cs-glossary  {
  color: rgba(186, 187, 186, 1);
}
.cs-npnxnanbnsnfns00000000001 .cs-glossary .cs-scrolling-panel {
  background: rgba(0, 0, 0, 0);
}
.cs-npnxnanbnsnfns00000000001 .cs-glossary .cs-term.cs-selected .cs-choice-list-trigger {
  color: rgba(255, 255, 255, 1);
  background: rgba(255, 255, 255, 1);
}
.cs-npnxnanbnsnfns00000000001 .cs-glossary .cs-term.cs-selected .cs-choice-list-trigger:focus {
  color: rgba(255, 255, 255, 1);
  background: rgba(255, 255, 255, 1);
}
.cs-npnxnanbnsnfns00000000001 .cs-glossary .cs-term:hover .cs-choice-list-trigger {
  background: rgba(186, 187, 186, 1);
}
.cs-npnxnanbnsnfns00000000001 .cs-glossary .cs-term.hover .cs-choice-list-trigger {
  background: rgba(186, 187, 186, 1);
}
.cs-npnxnanbnsnfns00000000001 .cs-glossary .cs-term .cs-choice-list-trigger:focus {
  background: rgba(186, 187, 186, 1);
}
.cs-npnxnanbnsnfns00000000001 .cs-glossary .cs-diva {
  border-color: rgba(0, 0, 0, 0);
}
.cs-npnxnanbnsnfns00000000001 .cs-glossary .cs-divb {
  border-color: rgba(0, 0, 0, 0);
}
.cs-npnxnanbnsnfns00000000001 .cs-glossary .cs-divc {
  border-color: rgba(0, 0, 0, 0);
}
.cs-npnxnanbnsnfns00000000001 .cs-glossary .cs-heading {
  color: rgba(248, 248, 248, 1);
  font-weight: 700;
}
.note-content p span {
  color: rgba(186, 187, 186, 1);
  line-height: 1.4em;
  font-size: 103.769%;
}
.cs-npnxnanbnsnfns00000000001 .cs-resource .cs-separator {
  border-color: rgba(0, 0, 0, 0);
}
.cs-npnxnanbnsnfns00000000001 .cs-outline  {
  color: rgba(45, 45, 45, 1);
}
.cs-npnxnanbnsnfns00000000001 .cs-outline .cs-diva {
  border-color: rgba(0, 0, 0, 0);
}
.cs-npnxnanbnsnfns00000000001 .cs-outline .cs-divb {
  border-color: rgba(0, 0, 0, 0);
}
.cs-npnxnanbnsnfns00000000001 .cs-outline .cs-divc {
  border-color: rgba(0, 0, 0, 0);
}
.cs-npnxnanbnsnfns00000000001 .cs-outline .cs-search-filter:hover {
  color: rgba(0, 0, 0, 0);
}
.cs-npnxnanbnsnfns00000000001 .cs-outline .cs-search-filter.hover {
  color: rgba(0, 0, 0, 0);
}
.cs-npnxnanbnsnfns00000000001 .cs-transcript  {
  color: rgba(255, 255, 255, 1);
}
.cs-npnxnanbnsnfns00000000001 .cs-transcript .cs-div {
  border-color: rgba(0, 0, 0, 0);
}
.cs-npnxnanbnsnfns00000000001 .cs-tabs:not(.topmenu-item) {
  color: rgba(248, 248, 248, 1);
}
.cs-npnxnanbnsnfns00000000001 .cs-tabs .cs-inner-button:not(.topmenu-item) {
  text-shadow: 0 1px 0 rgba(0, 0, 0, 0);
}
.cs-npnxnanbnsnfns00000000001 .cs-tabs:hover:not(.topmenu-item) {
  color: rgba(248, 248, 248, 1);
}
.cs-npnxnanbnsnfns00000000001 .cs-tabs.cs-selected {
  background: rgba(0, 0, 0, 0);
  color: rgba(248, 248, 248, 1);
}
.cs-npnxnanbnsnfns00000000001 .cs-seekcontrol  {
  background: rgba(0, 0, 0, 0);
  border-color: rgba(0, 0, 0, 0);
}
.cs-npnxnanbnsnfns00000000001 .cs-seekcontrol .cs-button:hover .cs-icon {
  fill: rgba(255, 255, 255, 1);
}
.cs-npnxnanbnsnfns00000000001 .cs-seekcontrol .cs-button.hover .cs-icon {
  fill: rgba(255, 255, 255, 1);
}
.cs-npnxnanbnsnfns00000000001 .cs-seekcontrol .cs-button .cs-icon-shadow {
  fill: rgba(0, 0, 0, 0);
}
.cs-npnxnanbnsnfns00000000001 .cs-seekcontrol .cs-button .cs-icon {
  fill: rgba(180, 180, 180, 1);
}
.cs-npnxnanbnsnfns00000000001 .cs-seekcontrol .cs-seek .cs-fill {
  background: rgba(255, 255, 255, 0.6);
}
.cs-npnxnanbnsnfns00000000001 .cs-seekcontrol .cs-seek {
  background: rgba(108, 108, 108, 1);
  border-color: rgba(0, 0, 0, 0);
}
.cs-npnxnanbnsnfns00000000001 .cs-searchinput .cs-input {
  color: rgba(186, 187, 186, 1);
  border-color: rgba(0, 0, 0, 0);
  background: rgba(255, 255, 255, 0.06);
}
.cs-npnxnanbnsnfns00000000001 .cs-searchinput .cs-input:focus {
  color: rgba(248, 248, 248, 1);
  background: rgba(41, 41, 41, 1);
}
.cs-npnxnanbnsnfns00000000001 .cs-searchinput .cs-input:hover {
  box-shadow: inset 0 0 1px 0 rgba(69, 126, 19, 0);
}
.cs-npnxnanbnsnfns00000000001 .cs-searchinput .cs-input.hover {
  box-shadow: inset 0 0 1px 0 rgba(69, 126, 19, 0);
}
.cs-npnxnanbnsnfns00000000001 .cs-searchinput .cs-button .cs-icon {
  fill: rgba(186, 187, 186, 1);
}
.cs-npnxnanbnsnfns00000000001 .cs-searchinput .cs-button:hover {
  fill: rgba(63, 133, 0, 1);
}
.cs-npnxnanbnsnfns00000000001 .cs-searchinput .cs-button.hover {
  fill: rgba(63, 133, 0, 1);
}
.cs-npnxnanbnsnfns00000000001 .cs-menu  {
  box-shadow: 0 1px 0 rgba(0, 0, 0, 0);
  background: rgba(33, 33, 33, 1);
}
.cs-npnxnanbnsnfns00000000001 .cs-topmenu-item.active .cs-tab {
  background: rgba(33, 33, 33, 1);
}
.cs-npnxnanbnsnfns00000000001 .cs-logo  {
  box-shadow: 0 1px 0 rgba(37, 75, 0, 1);
  background: rgba(255, 255, 255, 0);
}
.cs-npnxnanbnsnfns00000000001 .cs-checkbox  {
  color: rgba(255, 255, 255, 1);
}
.cs-npnxnanbnsnfns00000000001 .cs-checkbox:hover {
  border-color: rgba(175, 221, 130, 1);
}
.cs-npnxnanbnsnfns00000000001 .cs-checkbox.hover {
  border-color: rgba(175, 221, 130, 1);
}
.cs-npnxnanbnsnfns00000000001 .cs-checkbox .cs-box {
  color: rgba(255, 255, 255, 1);
  border-color: rgba(42, 83, 0, 1);
}
.cs-npnxnanbnsnfns00000000001 .cs-checkbox .cs-box:checked::after {
  color: rgba(43, 196, 0, 1);
}
.cs-npnxnanbnsnfns00000000001 .cs-button  {
  text-shadow: 0 1px 0 rgba(0, 0, 0, 0);
  color: rgba(186, 187, 186, 1);
  border-color: rgba(0, 0, 0, 0);
  background: rgba(0, 0, 0, 0);
  box-shadow: 0 1px 0 rgba(0, 0, 0, 0);
}
.cs-npnxnanbnsnfns00000000001 .cs-button .cs-icon {
  fill: rgba(186, 187, 186, 1);
}
.cs-npnxnanbnsnfns00000000001 .cs-button .cs-icon-shadow {
  fill: rgba(0, 0, 0, 0);
}
.cs-npnxnanbnsnfns00000000001 .cs-button:hover {
  background: rgba(248, 248, 248, 1);
}
.cs-npnxnanbnsnfns00000000001 .cs-button.hover {
  background: rgba(248, 248, 248, 1);
}
.cs-npnxnanbnsnfns00000000001 .cs-button:active {
  background: rgba(0, 0, 0, 0);
}
.cs-npnxnanbnsnfns00000000001 .cs-button.cs-disabled:hover {
  background: rgba(0, 0, 0, 0);
}
.cs-npnxnanbnsnfns00000000001 .cs-button.cs-disabled.hover {
  background: rgba(0, 0, 0, 0);
}
.cs-npnxnanbnsnfns00000000001 .cs-button.cs-disabled:active {
  background: rgba(0, 0, 0, 0);
}
.cs-npnxnanbnsnfns00000000001 .cs-button.cs-volume:hover {
  background: rgba(0, 0, 0, 0);
}
.cs-npnxnanbnsnfns00000000001 .cs-button.cs-volume.hover {
  background: rgba(0, 0, 0, 0);
}
.cs-npnxnanbnsnfns00000000001 .cs-button.cs-volume:active {
  background: rgba(0, 0, 0, 0);
}
.cs-npnxnanbnsnfns00000000001.cs-base  {
  color: rgba(186, 187, 186, 1);
  border-color: rgba(40, 40, 40, 1);
  background: rgba(40, 40, 40, 1);
}
.cs-npnxnanbnsnfns00000000001.cs-base .cs-separator .cs-diva {
  background: rgba(69, 69, 69, 1);
}
.cs-npnxnanbnsnfns00000000001.cs-base .cs-separator .cs-divb {
  background: rgba(0, 0, 0, 0);
}
.cs-npnxnanbnsnfns00000000001.cs-base .cs-topmenu-item.active .cs-tab {
  border-color: rgba(69, 69, 69, 1);
}
.cs-npnxnanbnsnfns00000000001.cs-base .cs-topmenu-item.active .cs-panel {
  border-color: rgba(69, 69, 69, 1);
}
.cs-npnxnanbnsnfns00000000001.cs-base .cs-left {
  background: rgba(33, 33, 33, 1);
}
.cs-npnxnanbnsnfns00000000001.cs-base .cs-area-primary .cs-slide-container {
  background: rgba(40, 40, 40, 1);
}
.cs-npnxnanbnsnfns00000000001.cs-base.cs-custom-theme .cs-brandhighlight-bg {
  background: rgba(79, 189, 244, 1) !important;
}
.cs-npnxnanbnsnfns00000000001.cs-base.cs-custom-theme .cs-brandhighlight-secondary-bg {
  background: rgba(255, 255, 255, 1) !important;
}
.cs-npnxnanbnsnfns00000000001.cs-base.cs-custom-theme .cs-brandhighlight-border {
  border-color: rgba(79, 189, 244, 1) !important;
}
.cs-npnxnanbnsnfns00000000001.cs-base.cs-custom-theme .cs-brandhighlight-text {
  color: rgba(79, 189, 244, 1) !important;
}
.cs-npnxnanbnsnfns00000000001.cs-base.cs-custom-theme .cs-brandhighlight-fill {
  fill: rgba(79, 189, 244, 1) !important;
}
.cs-npnxnanbnsnfns00000000001.cs-base.cs-custom-theme .cs-listitem.cs-selected {
  background-color: rgba(255, 255, 255, 0.06) !important;
}
.cs-npnxnanbnsnfns00000000001 .cs-volume::-moz-range-thumb {
  border-color: rgba(43, 85, 0, 1);
  box-shadow: inset 0 0 1px 0 rgba(43, 85, 0, 1);
  background: rgba(255, 255, 255, 1);
}
.cs-npnxnanbnsnfns00000000001 .cs-volume::-ms-thumb {
  border-color: rgba(43, 85, 0, 1);
  box-shadow: inset 0 0 1px 0 rgba(43, 85, 0, 1);
  background: rgba(255, 255, 255, 1);
}
.cs-npnxnanbnsnfns00000000001 .cs-volume::-webkit-slider-thumb {
  border-color: rgba(43, 85, 0, 1);
  box-shadow: inset 0 0 1px 0 rgba(43, 85, 0, 1);
  background: rgba(255, 255, 255, 1);
}
.cs-npnxnanbnsnfns00000000001 .cs-volume::-moz-range-track {
  border-color: rgba(66, 140, 1, 1);
  background: rgba(108, 108, 108, 1);
}
.cs-npnxnanbnsnfns00000000001 .cs-volume::-ms-track {
  border-color: rgba(66, 140, 1, 1);
  background: rgba(108, 108, 108, 1);
}
.cs-npnxnanbnsnfns00000000001 .cs-volume::-webkit-slider-runnable-track {
  border-color: rgba(66, 140, 1, 1);
  background: rgba(108, 108, 108, 1);
}
body.show-focus .tab-focus-box {
  box-shadow: 0 0 0 1px rgba(255, 255, 0, 1), 0 0 0 3px rgba(0, 32, 96, 1), 0 0 5px 5px rgba(255, 255, 0, 1);
  border-color: transparent;
  outline: 2px transparent solid;
}
.skipnav {
  box-shadow: 0 0 0 1px rgba(255, 255, 0, 1), 0 0 0 3px rgba(0, 32, 96, 1), 0 0 5px 5px rgba(255, 255, 0, 1);
  border-color: transparent;
  outline: 2px transparent solid;
}
.cs-npnxnanbnsnfns00000000001 .cs-listitem:hover {
  color: none;
}
.cs-npnxnanbnsnfns00000000001 .cs-listitem.hover {
  color: none;
}
.cs-npnxnanbnsnfns00000000001 .cs-listitem.cs-viewed {
  color: #BABBBA;
}
.cs-npnxnanbnsnfns00000000001 .cs-listitem {
  color: #BABBBA;
}
.cs-npnxnanbnsnfns00000000001 .cs-listitem:hover .cs-icon-carrot * {
  fill: none;
}
.cs-npnxnanbnsnfns00000000001 .cs-listitem.hover .cs-icon-carrot * {
  fill: none;
}
.cs-npnxnanbnsnfns00000000001 .cs-listitem .cs-icon-carrot {
  color: none;
  top: calc(3px);
}
.cs-npnxnanbnsnfns00000000001 .cs-listitem .cs-icon-carrot .cs-shadow {
  color: #F8F8F8;
}
.cs-npnxnanbnsnfns00000000001 .item-collapsible .is-scene {
  color: #F8F8F8 !important;
  font-weight: 700;
}
.cs-npnxnanbnsnfns00000000001 .is-scene .cs-icon-carrot * {
  color: #F8F8F8 !important;
  font-weight: 700;
}
.cs-npnxnanbnsnfns00000000001 .is-scene:not(.outline-links-collapse) > a {
  color: #F8F8F8;
}
.cs-npnxnanbnsnfns00000000001 .is-scene:not(.outline-links-collapse) .cs-icon-carrot * {
  fill: none !important;
  color: #F8F8F8 !important;
}
.cs-npnxnanbnsnfns00000000001 .tabs, .cs-npnxnanbnsnfns00000000001 .cs-logo {
  border-bottom: 1px solid rgba(108, 108, 108, 1);
}
.cs-npnxnanbnsnfns00000000001 .area-secondary-wrapper:after {
  background-image: url('data:image/svg+xml;base64,PHN2ZyB2ZXJzaW9uPSIxLjEiIHhtbG5zPSJodHRwOi8vd3d3LnczLm9yZy8yMDAwL3N2ZyI+PGRlZnM+CiAgICA8bGluZWFyR3JhZGllbnQgaWQ9ImdyYWQiIGdyYWRpZW50VW5pdHM9Im9iamVjdEJvdW5kaW5nQm94IiB4MT0iMC4wIiB5MT0iMC41IiB4Mj0iMS4wIiB5Mj0iMC41Ij48c3RvcAogICAgICBvZmZzZXQ9IjAlIgogICAgICBzdG9wLWNvbG9yPSIjMDAwMDAwIgogICAgICBzdG9wLW9wYWNpdHk9IjAiLz48c3RvcAogICAgICBvZmZzZXQ9IjEwMCUiCiAgICAgIHN0b3AtY29sb3I9IiMwMDAwMDAiCiAgICAgIHN0b3Atb3BhY2l0eT0iMC4zIi8+PC9saW5lYXJHcmFkaWVudD48L2RlZnM+PHJlY3QgeD0iMCIgeT0iMCIgd2lkdGg9IjEwMCUiIGhlaWdodD0iMTAwJSIgZmlsbD0idXJsKCNncmFkKSIgLz48L3N2Zz4=');
  background-size: 100%;
}
.cs-npnxnanbnsnfns00000000001 .panel-footer {
  background: #212121;
}
.cs-npnxnanbnsnfns00000000001 #outline-search {
  background: rgba(255, 255, 255, 0.06);
  border-color: rgba(108, 108, 108, 1);
  border-width: 1px;
  border-style: solid;
}
.cs-npnxnanbnsnfns00000000001 .topmenu-panel #outline-search {
  background: #545454;
}
.cs-npnxnanbnsnfns00000000001 .search-icon circle, .cs-npnxnanbnsnfns00000000001 .search-icon path {
  stroke: #BABBBA;
}
.cs-npnxnanbnsnfns00000000001 #outline-search input[type   =search] {
  color: #F8F8F8;
}
.cs-npnxnanbnsnfns00000000001 #outline-search ::-webkit-input-placeholder {
  color: #BABBBA !important;
}
.cs-npnxnanbnsnfns00000000001 #outline-search :-ms-input-placeholder {
  color: #BABBBA !important;
}
.cs-npnxnanbnsnfns00000000001 #outline-search ::-moz-placeholder {
  color: #BABBBA !important;
  opacity: 1;
}
.cs-npnxnanbnsnfns00000000001 .cs-topmenu-item.active, body:not(.is-touchable-tablet) .cs-npnxnanbnsnfns00000000001 .cs-topmenu-item:hover {
  color: #F8F8F8;
}
.cs-npnxnanbnsnfns00000000001 .cs-topmenu-item.button-tapped {
  color: #F8F8F8;
}
.cs-npnxnanbnsnfns00000000001 .cs-topmenu-item.active .cs-tab, .cs-npnxnanbnsnfns00000000001 .cs-topmenu-item .cs-tab {
  background: transparent !important;
  border: none !important;
}
.cs-npnxnanbnsnfns00000000001 .top-tabs-drop-icon div {
  background: #BABBBA;
}
.cs-npnxnanbnsnfns00000000001 .cs-panel.topmenu-panel .panel-content, .cs-npnxnanbnsnfns00000000001 .top-tabs-drop {
  background: #212121;
}
.cs-npnxnanbnsnfns00000000001 .cs-topmenu-item.active .cs-panel {
  background: #212121;
}
.cs-npnxnanbnsnfns00000000001 .cs-menu.topmenu-panel, .cs-npnxnanbnsnfns00000000001 .top-tabs-drop {
  border: 1px solid rgba(69, 69, 69, 1) !important;
  border-radius: 3px;
}
.cs-npnxnanbnsnfns00000000001 .resources .resources-list a:hover {
  background: rgba(255, 255, 255, 0.06);
}
body:not(.is-touchable-tablet) .cs-npnxnanbnsnfns00000000001 .resources .resources-list a:hover {
  background: rgba(255, 255, 255, 0.06);
}
.cs-npnxnanbnsnfns00000000001 .resources .resources-list a.hover {
  background: rgba(255, 255, 255, 0.06);
}
body:not(.is-touchable-tablet) .cs-npnxnanbnsnfns00000000001 .resources .resources-list a.hover {
  background: rgba(255, 255, 255, 0.06);
}
.cs-npnxnanbnsnfns00000000001 .resources .resources-list a.button-tapped {
  background: rgba(255, 255, 255, 0.06);
}
.cs-npnxnanbnsnfns00000000001 .cs-icon path, .cs-npnxnanbnsnfns00000000001 .cs-icon rect, .cs-npnxnanbnsnfns00000000001 .cs-icon polygon, .cs-npnxnanbnsnfns00000000001 .menu-icon-wrapper.menu-icon-wrapper-hover path {
  fill: #BABBBA;
}
.cs-npnxnanbnsnfns00000000001 .cs-icon .icon-stroke-only {
  fill: none !important;
  stroke: #BABBBA !important;
}
body:not(.is-touchable-tablet) .cs-npnxnanbnsnfns00000000001 .cs-button:hover .cs-icon path, body:not(.is-touchable-tablet) .cs-npnxnanbnsnfns00000000001 .cs-button:hover .cs-icon rect, body:not(.is-touchable-tablet) .cs-npnxnanbnsnfns00000000001 .cs-button:hover .cs-icon polygon {
  fill: #F8F8F8;
}
body:not(.is-touchable-tablet) .cs-npnxnanbnsnfns00000000001 .cs-tabs:hover .search-icon circle, body:not(.is-touchable-tablet) .cs-npnxnanbnsnfns00000000001 .cs-tabs:hover .search-icon path {
  stroke: #F8F8F8;
}
.cs-npnxnanbnsnfns00000000001 .cs-button.button-tapped .cs-icon path, .cs-npnxnanbnsnfns00000000001 .cs-button.button-tapped .cs-icon rect, .cs-npnxnanbnsnfns00000000001 .cs-button.button-tapped .cs-icon polygon {
  fill: #F8F8F8;
}
body:not(.is-touchable-tablet) .cs-npnxnanbnsnfns00000000001 .cs-button:hover .cs-icon .icon-stroke-only {
  fill: none !important;
  stroke: #F8F8F8 !important;
}
.cs-npnxnanbnsnfns00000000001 .cs-button:button-tapped .cs-icon .icon-stroke-only {
  fill: none !important;
  stroke: #F8F8F8 !important;
}
.cs-npnxnanbnsnfns00000000001 .menu-icon-wrapper.menu-icon-wrapper-hover svg path {
  fill: #F8F8F8;
}
.floating-sidebar:not(.sidebar-closed) .cs-npnxnanbnsnfns00000000001 #hamburger .menu-icon-wrapper svg path {
  fill: #BABBBA;
}
.floating-sidebar:not(.sidebar-closed) .cs-npnxnanbnsnfns00000000001 #hamburger .menu-icon-wrapper.menu-icon-wrapper-hover svg path {
  fill: #F8F8F8;
}
.cs-npnxnanbnsnfns00000000001 .volume .btn:before {
  background-image: url('data:image/svg+xml;base64,DQo8c3ZnIHhtbG5zPSdodHRwOi8vd3d3LnczLm9yZy8yMDAwL3N2ZycgeG1sbnM6eGxpbms9J2h0dHA6Ly93d3cudzMub3JnLzE5OTkveGxpbmsnDQogICAgdmVyc2lvbj0nMS4xJyB3aWR0aD0nNDZweCcgaGVpZ2h0PScxMDhweCcgdmlld0JveD0nMCAwIDQ2IDEwOCcgPg0KICA8ZGVmcz4NCiAgICA8cGF0aCBpZD0ncGF0aC0xJyBkPSdNMTE2Niw0NyBMMTE5MCw0NyBDMTE5MS42NTY4NSw0NyAxMTkzLDQ4LjM0MzE0NTggMTE5Myw1MCBMMTE5MywxMjMuNzU3MzU5IEMxMTkzLDEyNC41NTMwMDkgMTE5Mi42ODM5MywxMjUuMzE2MDcxIDExOTIuMTIxMzIsMTI1Ljg3ODY4IEwxMTgwLjEyMTMyLDEzNy44Nzg2OCBDMTE3OC45NDk3NSwxMzkuMDUwMjUzIDExNzcuMDUwMjUsMTM5LjA1MDI1Mw0KICAgICAgICAxMTc1Ljg3ODY4LDEzNy44Nzg2OCBMMTE2My44Nzg2OCwxMjUuODc4NjggQzExNjMuMzE2MDcsMTI1LjMxNjA3MSAxMTYzLDEyNC41NTMwMDkgMTE2MywxMjMuNzU3MzU5IEwxMTYzLDUwIEMxMTYzLDQ4LjM0MzE0NTggMTE2NC4zNDMxNSw0NyAxMTY2LDQ3IFonPg0KICAgIDwvcGF0aD4NCiAgICA8ZmlsdGVyIHg9Jy00MS43JScgeT0nLTEzLjQlJyB3aWR0aD0nMTgzLjMlJyBoZWlnaHQ9JzEyNS41JScgZmlsdGVyVW5pdHM9J29iamVjdEJvdW5kaW5nQm94JyBpZD0nZmlsdGVyLTInPg0KICAgICAgPGZlTW9ycGhvbG9neSByYWRpdXM9JzAuNScgb3BlcmF0b3I9J2RpbGF0ZScgaW49J1NvdXJjZUFscGhhJyByZXN1bHQ9J3NoYWRvd1NwcmVhZE91dGVyMSc+PC9mZU1vcnBob2xvZ3k+DQogICAgICA8ZmVPZmZzZXQgZHg9JzAnIGR5PScwJyBpbj0nc2hhZG93U3ByZWFkT3V0ZXIxJyByZXN1bHQ9J3NoYWRvd09mZnNldE91dGVyMSc+PC9mZU9mZnNldD4NCiAgICAgIDxmZUdhdXNzaWFuQmx1ciBzdGREZXZpYXRpb249JzQnIGluPSdzaGFkb3dPZmZzZXRPdXRlcjEnIHJlc3VsdD0nc2hhZG93Qmx1ck91dGVyMSc+PC9mZUdhdXNzaWFuQmx1cj4NCiAgICAgIDxmZUNvbXBvc2l0ZSBpbj0nc2hhZG93Qmx1ck91dGVyMScgaW4yPSdTb3VyY2VBbHBoYScgb3BlcmF0b3I9J291dCcgcmVzdWx0PSdzaGFkb3dCbHVyT3V0ZXIxJz48L2ZlQ29tcG9zaXRlPg0KICAgICAgPGZlQ29sb3JNYXRyaXggdmFsdWVzPScwIDAgMCAwIDAgMCAwIDAgMCAwIDAgMCAwIDAgMCAwIDAgMCAwLjM1IDAnIHR5cGU9J21hdHJpeCcgaW49J3NoYWRvd0JsdXJPdXRlcjEnPjwvZmVDb2xvck1hdHJpeD4NCiAgICA8L2ZpbHRlcj4NCiAgPC9kZWZzPg0KICA8ZyBzdHJva2U9J25vbmUnIHN0cm9rZS13aWR0aD0nMScgZmlsbD0nbm9uZScgZmlsbC1ydWxlPSdldmVub2RkJz4NCiAgICA8ZyB0cmFuc2Zvcm09J3RyYW5zbGF0ZSgtMTE1NS4wMDAwMDAsIC0zOS4wMDAwMDApJz4NCiAgICAgIDx1c2UgZmlsbD0ncmdiYSgzMywgMzMsIDMzLCAxKScgZmlsbC1vcGFjaXR5PScxJyBmaWx0ZXI9J3VybCgjZmlsdGVyLTIpJyB4bGluazpocmVmPScjcGF0aC0xJz48L3VzZT4NCiAgICAgIDx1c2Ugc3Ryb2tlPSdyZ2JhKDY5LCA2OSwgNjksIDEpJyBzdHJva2Utd2lkdGg9JzEnIGZpbGw9J3JnYmEoMzMsIDMzLCAzMywgMSknIGZpbGwtcnVsZT0nZXZlbm9kZCcgeGxpbms6aHJlZj0nI3BhdGgtMSc+PC91c2U+DQogICAgPC9nPg0KICA8L2c+DQo8L3N2Zz4=');
}
.cs-npnxnanbnsnfns00000000001 .volume-track {
  background: #6C6C6C;
}
.cs-npnxnanbnsnfns00000000001 .volume-icon circle {
  stroke: #BABBBA;
}
.cs-npnxnanbnsnfns00000000001 .cs-settings > .settings-panel {
  background: #212121;
  border: 1px solid rgba(69, 69, 69, 1) !important;
  border-radius: 3px;
}
.cs-npnxnanbnsnfns00000000001 .cs-settings > .panel-down-arrow {
  fill: #212121;
}
.cs-npnxnanbnsnfns00000000001 .switch-toggle .border {
  stroke: #7C7C7C;
}
.cs-npnxnanbnsnfns00000000001 .switch-toggle .thumb-off .thumb {
  fill: #A2A2A2;
}
.cs-npnxnanbnsnfns00000000001 .switch-toggle .thumb-on .track {
  fill: rgba(79, 189, 244, 1);
}
.cs-npnxnanbnsnfns00000000001 .switch-toggle .thumb-off .track {
  fill: rgba(255, 255, 255, 0.1);
}
.cs-npnxnanbnsnfns00000000001 .switch-label {
  color: #BABBBA;
}
.cs-npnxnanbnsnfns00000000001 .cs-panel .scrollarea-btn:after {
  background: rgba(179, 180, 179, 0.75);
}
.scrollarea-scrollbar:hover .scrollarea-btn:after, .scrollarea-scrollbar.highlight-scrollbar .scrollarea-btn:after {
  background: rgba(179, 180, 179, 0.75);
}
.floating-sidebar .sidebar-overlay {
  background: rgba(0, 0, 0, 0.85);
}
.cs-npnxnanbnsnfns00000000001 .overlay-message {
  background: rgba(0, 0, 0, 0.85);
}
.cs-npnxnanbnsnfns00000000001 .top-ui-bg, .cs-npnxnanbnsnfns00000000001 .bottom-ui-bg, .cs-npnxnanbnsnfns00000000001 .right-ui-bg, .cs-npnxnanbnsnfns00000000001 .left-ui-bg {
  background: rgba(40, 40, 40, 0.8);
}
.cs-npnxnanbnsnfns00000000001 .circle-progress-bg {
  fill: #282828;
}
.cs-npnxnanbnsnfns00000000001 .circle-progress-well {
  fill: #6C6C6C;
}
.cs-npnxnanbnsnfns00000000001 .circle-progress-pie {
  stroke: #6C6C6C;
}
.cs-npnxnanbnsnfns00000000001 .lightbox .option-pane {
  background: rgba(40, 40, 40, 0.8);
}
.cs-npnxnanbnsnfns00000000001 .lightbox .option-pane:before {
  background: #282828;
}
.cs-npnxnanbnsnfns00000000001 .message-window {
  background: #212121;
  border: 1px solid rgba(255, 255, 255, 1) !important;
  border-radius: 3px;
}
.cs-npnxnanbnsnfns00000000001 .message-window-header p, .cs-npnxnanbnsnfns00000000001 .message-window-text {
  color: #F8F8F8;
}
.cs-npnxnanbnsnfns00000000001 .message-window-header p {
  border-bottom: 1px solid rgba(255, 255, 255, 1);
}
.cs-npnxnanbnsnfns00000000001 .message-window button.slide-object-button {
  border: 1px solid rgba(255, 255, 255, 1) !important;
}
.cs-npnxnanbnsnfns00000000001 .message-window button.slide-object-button:hover {
  background: rgba(255, 255, 255, 0.06) !important;
}
.message-window .slide-object-button tspan, .message-window .slide-object-button-text tspan {
  fill: #F8F8F8 !important;
}
body:not(.is-touchable-tablet) .cs-npnxnanbnsnfns00000000001 .cs-button:hover .text {
  color: #F8F8F8;
}
.cs-npnxnanbnsnfns00000000001 .cs-button.button-tapped .text {
  color: #F8F8F8;
}
.cs-npnxnanbnsnfns00000000001.cs-base {
  background: #282828;
}
.cs-npnxnanbnsnfns00000000001 .cs-menu {
  background: transparent;
}
.cs-npnxnanbnsnfns00000000001 .progress-bar .progress-bar-fill:after {
  background: #FFFFFF !important;
}
.cs-npnxnanbnsnfns00000000001 .volume-dot {
  background: #FFFFFF !important;
}
.fn-npnxnanbsnfns00000000001 {
  font-family: 'Lato22AB4CAF';
  -webkit-font-variant-ligatures: no-common-ligatures;
  font-variant-ligatures: no-common-ligatures;
}
.fn-pxabnsnfns00000000001 {
  font-family: 'Lato22AB4CAF';
  -webkit-font-variant-ligatures: no-common-ligatures;
  font-variant-ligatures: no-common-ligatures;
}
.fn-npxnabnsnfns00000000001 {
  font-family: 'Lato22AB4CAF';
  -webkit-font-variant-ligatures: no-common-ligatures;
  font-variant-ligatures: no-common-ligatures;
}
.fn-npnxnanbnsnfns00000000001 {
  font-family: 'Lato22AB4CAF';
  -webkit-font-variant-ligatures: no-common-ligatures;
  font-variant-ligatures: no-common-ligatures;
}
.fn-pxabnsnfns00000000000 {
  font-family: 'Lato22AB4CAF';
  -webkit-font-variant-ligatures: no-common-ligatures;
  font-variant-ligatures: no-common-ligatures;
}
@font-face {
  font-family: 'Lato22AB4CAF';
  src: url('data:application/font-woff;base64,d09GRgABAAAAAEfAABIAAAAAxiQAAAAAAAAAAAAAAAAAAAAAAAAAAAAAAABEU0lHAABHuAAAAAgAAAAIAAAAAUdQT1MAADh8AAAOeQAAUgqqrP3nR1NVQgAARvgAAAC/AAABDlYuVAVPUy8yAAACEAAAAFsAAABg2uetkGNtYXAAAAN4AAAA/gAAA0gS3gzrY3Z0IAAACFQAAAArAAAALgfIGaBmcGdtAAAEeAAAA5AAAAblclpyQGdhc3AAADhwAAAADAAAAAwADQAYZ2x5ZgAACIAAACUbAABIPCtCqR1oZWFkAAABlAAAADYAAAA2/N3yR2hoZWEAAAHMAAAAIQAAACQP9gfUaG10eAAAAmwAAAEKAAAEPBocFPtrZXJuAAAuQAAAA5EAAAdoH1Qj6mxvY2EAAC2cAAAAowAAAizYauu4bWF4cAAAAfAAAAAgAAAAIAH2B3NuYW1lAAAx1AAABoUAABAUPIRVK3Bvc3QAADhcAAAAEwAAACD/iwCgcHJlcAAACAgAAABLAAAAS6YHlRcAAQAAAAEaoJfU6QRfDzz1ABkH0AAAAADKk15wAAAAAMrfLoD/T/6XCO4HUgABAAkAAgAAAAAAAHjaY2BkYGDf9i+MgYFT+7//f0+OdwxAEWTAyAkAkR4F3gAAAAABAAABFQBfAAQAAAAAAAIAIgAtADkAAACBBuUAAAAAeNpjYGZRYdrDwMrAwFrBKsLAwCgBoZl3MSxg/MLBzMTPwcTExMLMxLyAgWF9AEOCNwMUlFQG+DAoMDD8ZmLz+lfFOIF9G+MqIHcySI6FiXUZkFJgYAIAni4O8wB42u2SvUrDYBSGnyYniag4uKSLxUEQKhXq5BIz+ANKqQiC4KKgkw5SyOJoDdTBKXRqZzuLboKLF+DgJTh5C076NnVt6eLWFx7Oz3s4cD4+26HMnwrNQXRr3DKmnHfOC2/s9nO7Y008iENxLEJRE0fiVNRF05mnMWyfd4/vhWRexEa+85rMzlT3BrWT8JzPJXRtmizYkvdF5sds2ifd3CvJq7JkPYreIzfaaVMVZr26WPj5HnWPhRxYQst9IVaMrELsvOqOGRatQeqUSPK5fVrK236btN8XkV2S5u9XJXUvKLs+y+pf2Qpz/iqBrVNUHvCPcjpsi70h3gkTTTSG7El//oNw1MwvZEczFQAAeNrdkjlPQkEUhb95wpPGROMCoiTGqFGDihA3pCEq+MC4QEQQG0tDY+z8N5bWWtnyV2htKKwsxsPDRoOGVs9k5m5ncm/ODDCAv51HDB1MK5LnhHDNq59pf1Z6waEfdHoEe1aGGdE5yhjjTBAmwiRRpjRF7AtvjnkWZBdZYlk2rr3KGgnWSZJStMEmW2yzQ5pdMt/67HNAjjyHeBQocqTcMSecckaJsqJzKlxQpcYlda74JzCuGeyDFuDBV3lGXkDekLxZKZxmT6p50qnGDbfc88zLu2Otf6vLWtErZKWvJ11LXNPgjiexjFjGvtnWD6tpm27wl7/1h+b7ABkZaJMAAHjalVTbcttGDOXqZklOc7ElOTHdBuxGbmouWfcSRw+aTEa0pEme5E47Q6YvS1/yHX3m14B2PyCf1oMVKaWt+xCPSAPYs8Ae4CzZM3TNZD9q9lbpTRaxQoD404pbxx+4Nf8jDXTgFynxapUG/DbziSdiTbKMuDfPr/mluL058akYp4L4tErpIxVFTtxfpRYRkrW+WGdinVnfZlnmsxdmWVUbxRuGd/SMO3g8eRLuJBcp7yThrae8xM54dHMEXNNgjVCyMb9iNb+05xG36pgX6rLTGluaFzoXMq6258v5mHxwqCtyc6zzc+xtG1aWwCd5Lysw9Czjvni/wuvDi7gjBbgxnlVnKXuwyz5erEaakAz5gWiNZ0VBqM3tk0Czymvbr/bjcX6GektUWVr+83LLpfS8fX3OKmHvza1SCqUi3jEeWeS6291V3qywZacRRtw1CO5aSlDGSm78LlJNU7ia926O/CDAyXuGuyF3TyLuG6IlbWvpfKKp+D39d9CXbbvGAzPun7Aankb8wNAr5I34K8SbayyaXW8T0xv95cnf+Rs9KR+oISo+NDRF9k1y9CCfRPzIxAfTiB/fswrmV0A8MWXDG40ppqUTQ2P8riiWeqnzS1Z6dvtYqeEABfYwlhGajp9bZRXeFLEmmhbIsr9dpditE7eRTYXEVib99iK9a1KL/Lvmceswm80wyW6CkTmwXlhuJxiPFV2tFd1M7LXmVpJfY97NJPdhW9ESYDnq4uboBVqokWchM+kmLhdSrFNpp1E4VnrWFjHIXuxDdggX2Zt4Q7W+DrJtRoxkIHQIkfZxRUdPwXLowtzVM6wt9FLyS5dHjn1TZLHujfdbGtMUN3qtlboh2+Z1xvDeOYWq+ZW+rBRR9VOLLA6qYkndUCsfEBCoe/7UaIqF+QKXZ5rFZU8NINZnm/Dq8/DhP9H3YnyUHK51gMuHue/H/BCzP/qf+Nem9NRgnx/B/sbwE/zThvfCe891bHg/LHB2EQY4/heDUcXcA/TFRk11+yEkXDeKofd1tsCUXXwBvlx1yy8TmhxRLu9U47J+NvQgqw5CRvTAz2F+K9xrumOhG+iKb3XuDcPnwnCOHtACX62a1HeGB5sEL8Xhp7C+d9YzWCeuMXAO4YSGhxu0EcehI2cJOnaWQH8wPNpAT8Vx0B+dJdCfnCXQnw0fbKC/iOOgr5wl0DNnCfS1wWti+PX6y/U3G4TmHrkIAAgAYyCwASNEILADI3CwFEUgILAoYGYgilVYsAIlYbABRWMjYrACI0SzCQoDAiuzCxADAiuzERYDAitZsgQoBkVSRLMLEAQCKwB42mNggIP/DHuBGETuY13GwMB6hoWJgeHfRtZt/z8A2UL/P/6bAQD94w9+AHjaxXwJeFxXlea9b6sqVan2fd9Vi1SSSirtS9myZEu2bMuLbMn7Fi/xEi9jO07s2LEdG5w4CYRmC5gEcBIgwSZDSAhJY2IyQ9IEGno6YSBAwzQDNKGzTCdDYj33ufe9V/VKkp3lm+8bf5Ze1bvn3HeXs/znnPuEOJRBiPPz51EMtaJO1IvEorO3p7urs6O9rTmfSUXDAZ/FzDFVmuzcC2sWLi/2IcwgHEQsgxkW5xHmGMw1IIQYFjEYJRGHeC3Hk086nYBQHAmCPoS0Wg35rNEYNGGdb+6FTdDVjOm7EpAOCToEHUzXaakjkyas9RWHPlIfGo0WwYyVvsglohsbu9CWtfXgpnyQcdiNnAnHapI9XKE5GYsamVi0xtbcw8iN8DXH4Igl0go//95+74aBm+an/Zl8LsY7H7EIrnRTXaghF2+M+0xR80JHPB/wNyYcjkSjP5CPO8RH2DevGGewW698mrsl15vsX9fZuqAzk4g71+5JFLKJdFMsVms0GwMTNf48Ycv7A41xhyPeyH383fF+PoAYdJy9m3kB9q0KOdCmolWvR0jv0DssJrhTJXCCsl8+u0GHOYRxEBYBwf84z3IsxnoUZn3FmlIrvUsJYhIBfIwz5DdGEY4sDbZojDgWTdZjS6T8EY+7NIlMPCM4mdnKJ/68+Nv7a+vra+/H4fIn2AroayP+D2Yb8xxiUaIowK4hRpMtuqAFngxbIg2RPhVFWLIhEUdkIyNMvMs89xJpHLz6Jj6IQ8iGjhUFs1HgGDJTHczUiGgvwIytOMyAkFkq7zqku+5paTdNQyuPC0vjwtK4YDnYsTEqLK2TBGLQlW4Lh9pSbneqLRRuS7tOl760plyuVCvsW/7q69wo/wSMvwYdKFbFo143mQWn7JcXMYw8BksIsSzZBni6FYU5eZRuuAWyTmW61O6g2xlRNyHEkpErJKy0kXQn7QzZvhxmCs1WKvDYqmnOMUTOHfYgzKmH4UZH7n5u9+5LZxcuPHtp9+7n7h65mhve2FLYMK+ubt6GQsvG4Rzz82fEPz0xNvYEdj3zLHaST+Kfn/3CS4caGw+99AX5Svbsq2Bj6viHYRKfLBqsFrPJWK3TYMQrc44ZQGsZ0GLQZRh7HpZAHyLSyCEmjjjOwIV5efJhhRR+N5PtaFbRmQhdMTMdCccR8SrTkktEoKuRiFiaWxV5xk0WEDhcjRPsT6t91faIdj5+6kXMXfntU+zcxpbH9FqL/kZ84D3LU9DzEuitGfayAT1RNGOUScWjdpu5GjXghpL+1dVijtXDeJggArViOTBS0paAKUKwxRgmDfvDMAYmLMizzE5lItQsR7Y0WWYxMWTCze9DTQUqVuIiF3nqWBZeDQYpiOSdARwpNLe04h62QMVBoMtSD9+Z8Y3n98+sX7CtQ/xuw8oM3puqvxJ2uPB3Wpd1hoJtww1je1362qjJertp9NhD/BOd2z+zauHpW/d1iY8bTXWJ+xZ5Wlz4ybYbNm5ub17Q4hufl4ywri1f2Fog8jEOOjET1nEm8T4YdXW0NOfqarOxiM9js6CZeKau5H16sEaowhzvwizDBpFG4AUNDwLDsRzD5hGPOIbnyKwFgayxVlpjli0ru1bxPtfvinAKGiSQvsq9ljoC+6AB7/OR+sBYVkypL3KJaCv3I4gVm1LT2tKUd7qCLFFKuisFsjvJis3ZvfGBPd2hzqUttx9dePrxjTsePLgkuMMf8Kb11mzXSFvv6t6Qc+D4zhUHZ/tvWrd8n8uQiZqVnWrfdHpB/9b5Ldb0w7dtP7+7I7/+7Ko6g9MRm1WIpGeOpJuXdkUv4HD7wobNW1cNlrcNbBmYR24j/xAyIyc6WzQ6HWaTXqfVCDDNkvwH7aB84F4wmTdDhBA8MQeIgAq8YtNkKqKXzRWkVMY5UGoVARHhAo9ll0FEHUjj1GVhRalxk8MugMuKWSKSWrNEriPsY094PcdfmfiiJ8l7mEf//ArHi734SSZytz0gnsPrQq7D7CfFxeGh1MSnJH81D2TTCH42i35bNGczNYlQwOu2mrXE8Shz7EzzDI9TmOWdGLYe0AjPgRMFNIJ4FlPIAYJQwkIc2CeqvlYGhEhagPZrdQFsmIhyUtVZqQMHMRnFmR+Kl2E4In1KH+QS0chuQYhF2Ba1R6PSJzkEKnOaGluEfbVvvrinef3Inkf3d43c88N9sw7duCI+z53yNM0aL87a0h/72Mmt2z53EOBJd2Gm+DP7rIMPrNr77Kkhf313dGs0nAzXLthR3H8yWcs8i6gcLYM1HoQ1DqBGdI5Y0lxtPOpy6HUogAMlSYr7CFIhkgRWDlFVIn6C6hEjK7fiJmRa6JtpVjOUaB2Etlh3LTKVijKSijKTTCZZHclW4k6MjVjTg7FdWSnJlTJfXPT5/XOG7nhmz74nb+9fvAyPWfvrfiUuNnoMmXXibyIz1vZ2bpidSg6s7+xc259gT7XseHD7posn5g2dfHrPDS/vwz9xRyfesgTNDrfY27VhoCY1Z117z4b+eGr2Oiqba2HEc2DdLGhb0QB3LMhiNOg0JSxhl20+IAKyUAgZCEqQVsjKEhVDxDUQ6TQhgneCpNcCARCEL8ZiBYuQiwIeQLE0MOEsxi2toFzdmJvjqJp41dJTeJxpiGUn5rmi/PkbGzrt730m1siNzGqMuh4i+8yi+bDPHWDnQ6ge9aHLRW9jQySMUWd7Q19jX7omXB+pB/wawqGSvc+5tQz4s6AW9ollOOrPeL6EjzQwQGLmwcIShKS4z1qZi4g9R8Vexa/mAdQEUtDyPuSIgJKYio9cZXHgZTHI4UIJDAqy+a5RtEYgoMqmkgzynZl101MnBo+c3La17+BDGzc+dLBv29aTRwZPPHVT98re8Il9+06Ee1d2dy3KO7zNC1tbFxY8jvwic9fO+9cevZitfXDPorNbOzu3nl2058Ha7MWja+/f2XUp1jOaP3Do0IH8aE+MuT/ZO5JND7VHo+1D6exIb1LStdtBZhbSPWhEX5B0LRn3uEDXYN3LuhaQzS2sBsOhCtdnkW23omtRmRbMNofpDqm4FPtdJxOBphXUlAjJ1khGRFx5aTFd2jLCloWuB7caMS4tpJNoHGOde8/uWXNuf2LnrouH+1zZroT4bUtf9vf4kiVozB/EpvjMFS1t473Rw3u7VhUjzIzmrZ/fsu5rR4cGjlyA5d+1tSCm3BGm0ZGyhyP4YueqYjQBHDfflpw5DkPeDTHHl9g/Usz+20mYXUcxO8vKFtkYqogsODkKuQaFQ6Jwv28fyfftQ4oMGNAyhpVUutxOIwNV03QxDTd2jaDGMun77slBzvsFPcyfJkdBRA7BN/EfA9tVDdjhdNEAIYFBrxN4phwVBGwAa6nLJ6KDGCKC+hCJYg3lYEghgpC1uUxJiEyEqJhStdNotgAUoN1U5jAJBTC5yCIXgRigho2wVNAiABdyuAZMO/+xn8bqqrZPPLJdWx/9R6YN28R78I8vGAJGo6865sU14i9cSf78lVvxv4SXNTUtj8BSfwIk+wcwPxsKozR6qui02xFK18Qi9rA95HLAfbDAWmWutQZMLRCnwWUzJ4d2FCthankwNuCSlcvIPLCQHJJ8e5m7zGGinq7pusSYhIyxMhM199KSQDyk6B9HRQCif8WSJZryLWDgsvgT+K2zPzrWFexd14czA3dcPiL+G7bM3dTtCxY3zhZff/ljZ4+e/gN/vmXj2bGmVSMzXX1XV96/u8gcEpfHuxbW1c8t+L+7ccfutcT79Fx9nTeAfapDPy5aMapJBHxup8Wk4VEdrishrmbYVhBmzDNka4nfzguYTq2hjI7AUJV8hRWXoFb+OrwMfGW4Ci/jICte7PxgTJi4j1iJmVwUcJUPYYGLReNJEnS3xAmopwC+Muxu7cHcPqd523Lx6n99QLz6xLrtl7Hlqw+8MTqu9ThdDUO7l93w9Vv6+/d/aWXr2Ny+SJUTL7Xs3bFv52VsfuDL2HR5x+alhw3WeCY++8Qz+w89e3u/wZsO6vQSliUyCb4Z6dGXilYiWUhfRfA6D+PHpbVNyEkEKXvGIyIRPE+BFkcwbEU8HoM26Bp+KMpU+EqkEJKDFtZeg4qDdaQwS6Imlwgvo4wICcTpDxeduA3/TdQwx67cxJ//Z3HXT8TNL8M0KuakQ2eKZrijQ6UZlWOQihmRZ/GYxiAsa2BLpsTPE7tAfiZNxcTSVBkgArZQQcMQOzMpsJ40fDp4JjDxe/ENMvQlL088TkYuyXk3zR38axFim1QyEvJ5LKYqncCR/EHJMnQGQGxAS7EeswiwPS8wYCXzqAzeBBJvkbUmeIgmfeIwaCtbji2u0QWHYJ1ocFrqTNWBgyVy3/eheGliI1buhFxk+U/kW1otMQIXIxYjq9YDzqURYtGaHKvoAZtZcar7294g/pfWA6c+N/ZF8e0f7Nj2HHY+ehGz4/NdSbcn3DeyaeaNjx6aOXDksecjAawJOD4z8Z1UZ9ImK4L58vatSw4lzLak3zrnju/tO/zcHbMleXkcfl2CLWDRSCn/KK20ATZSQcnljCANMuMlhOxCcpK01EAuJCMIc0yDbcSXxDexUdrjz4P6bIb4OIh+VDQGA36f122z6DSMKjquhmWlZpllaLYGLAYMgsMV0XF4Oipi5AidSaIbJh5BoiNWR0r5TMdArhHwCA1ypzxmeDqfyTyokkUYkwPrvCroCWIXyZvV4Bx4TJD2CH64N5m34rs9rZk/ih5Xxh0pePDbf22oN4ub7fncUvEtXM3Ocbjw38KeiYf8SYOhNjqxwudlnF7XxAn+IUWn2d/BEvJoY1FLVRmxyorZkBzLSM6bOEQlpLHROK7cZKLIxy/fVSWYGSnBzMgRTYJqKj7H9F25gKt//Wt4Mh2D8C34lCboJB6NhD1OwCj6Ejrxs1LhQRL/PKggIjlLOqBSVmMqDabhGB0bQSdTCChGiakoaSJcNiqw2oB+cQ/bSRIbJPgkQIUsPwQccIfANBdmt1gAmAQt+Btai8NrffE1lhXnmhrCiXCDSezn2NdetHodVi2+wCwP98fiA2E2YrJqmXfH2fPenvCVf/CHQn62NdLruzLOn2e0VtOVV6X14EdhPdxofdHgdjkdRoO+SpXDNXHE/JEloKKrKJCFk+MnGoSaSEPRT+5BMIXIRMut5CorEqYTgZjK0mSJqeaHQ1a3zapn3oFZnAln7BMGln3tLv48q7MYr7TH+gLsrnfH7V72uXCv98ppGC2D+sDOTvz/z7dXun7OaeUn5dv5iW3fF9/8ylfENy5t23YJm77yFWz8/jbxL737H9m27WsHisUDX9u27ZH9vczPz4lvPL9r1/PYdO4cNj2/66Yfim+cO/DMiYGBE88cOPDM8YGB48/AvMH2cF+GFTAin+QZiXeBb9V8pWdkQf9J9YymleSFUKxgyTMSXM1iKTVSpqc2kXpGeF5BTcMw8lIwNKpjWGpzpLUgVkIJJ2qUdAnA7YfBNLx87z99fObAnT+764UXhnbOicfn7Bx6AU+ILH9+1qGvbdr6zSMDP0v0b+juWD0zhqQ58hzM0QOjfpAgmnjU74VvYGX5CkRjlNG1ACZvUhKhFFGUEI1MXEoGqNjKcUVOoiKWiU69RAtYRgpoWQqlaVVNCWhVU9c4S4ZTWYWkvAhP3ffzU73ZkQPzmhJ425uxRov4U0s6tffhebsH4/d+6htMYeJF/nz3zs+uHLx920J3oGXiz34v/onXeSnZt7J1534ifVdfZ/8DZL4bPV80drZnUomY36vTcExp35u6AamGMcMxJOUDQ2TzNCbnGhCFsHFYIMv0mcrGa7OSiIXH02QoOz4Qz3UykxVAWShnJ6VqLQ1DcoKULHC62M/qA3Z7ftaKnrbF7f721QcPH1zd3nfsuwf777jlxsx8fcjm6Vhw49y9R6DpVmjqvfnC7qOvzOPOOa2hZMjX0JdqmtWQzLYvOzK+/uu3DfryA9ljRls6n95xQ/ucxmiqbfzUhgV/t29g4RwYuxv0DCwQ0qBdtH6oQTL6LFlGB5EasA7gSUkAO8lnwU1i81kJURK/ABYyRPxTgSN3WWolWdIep9KGyok4gi8jBe4ucVh8S5zLn3/1vVbuR69KOOcY2L0Gqhu7i0aM7DajQSMgD/aUx8XKWEOywNIuK+NyUNfTrGp0kMZiqHSfZsNiZQJqvmWHSuQZxqakScnHIMO8Mv+WpXW4evH9vz5z5tefX4yr65bc8ovm1XcsZtdf+eKxX54bGzv3y2Pw+dziO9YQh02QOn+K5jfHilqL2VTNqHCAlrpOjOUA2VAee7mJQc1SBgpGbpl0Nyu5GhuRGOJZFVQT434Rq9XjJZaQ0RXFi3W56C8mnnyLPx/1XTmb3dy+dzm7x5V8d5yMz4CQNkIxwtaiIZ0Kh4J+i1GVwXDFnVriDoKM5BvJPhrY0jgrmlnUTJqlWMMxTYt6vDYFCcCAyfCd5JtNGj6WchY4ZvhdrF77ts6k0dr02K+tjy6I5XTY6zRrTNq3NQ3Rn4u9b4mXhWoB/ouXYIYR/5Vz4bmZzNwwu86VJN+K82vmhNh1njiAg1/Zaj2eWtuVuCRfMHd+JszdD/JV5fdaTNV6sP4l2TJS+ZC3R8YEpXmrGlXIgPjTcoskXioSlXzpcITMmqxAS1MEvhFDSuZM8zaviU3Y4PdU4UHeoMV1zhhmxBz+jfiWL6IXL3JVvPj3+rD7CvNH5lmTZeK1ak81/mViYnii2m9lMgaHTkSWAJ3j1b/BHGMwRztaU9TarQJYpJL8OQwscfFki8oOs6Q9qkbQlpKntE25L+8qcQ1YkURlZ1mH+NbEG6/F0kasc0WN1REX1uhro39l8hMvMXl2X9QrBrLDieRwBv/eSQKxEbD7D3MOlEItuKfozKQb6tMtmZZ4NOj3uOw2vY5BNLMehCF2RTDL5wAJgLUXWFI4ZliOxpUagdFIWEd2BPaQFkvlVCy5SuIKyBoUP0wfZIVoR1NLsT3X6IcHJ8FLGapSj7CU6l6kOuzca3SABFL/mrYjLWmBADZW7kyQC7FKJrAek0BVSkK3lo4BwW2pRIZJuqZgZB12J/vwrliqylkzd+F464ydC2q7z/7lm8sWdy3szAc9cX3dxXfH71rfJIaTxfaCb/u9yxPDjvBgrBC3xga29HfsXtHFdW3e4AcfbVvwYOfWTywTrUZ/2v8o78u0RWa0SXn7U1ff4Fr5l8CeZ/DxotPnRSga9mZ8GYJ3SH6MkbKJJNvcSHBYMMDwnAOCO5YEjtUhDS7hOztJjBG1ggCYWn2SUgx/aEaHxEgkoaBiZKdlFIjtU9gld6IgiqbJzKDJHC9BSdIPYTVVspLnvkZyeddh5RFDOBKC7D1JXyzJhXZdj4llaAYPJEcJg5Xn8koULOdFmyyls2ISGiHpPBwVNJYgVnDtqXe6P7d5yZlNrT17v7ypfn6x1aMXAh7cPbyjPrOhg1QkAi3D/EsTT8wY7j/xgyN7L98zYos2Bvu9TnbRjE6xuTmdGT0+Nn54Pk009F59g/0SZ0W1mCkaM6lw0O0k+QQZ15Gdb6oFoOXFAKVUQAusFqPCdXbiLuWUkZUrKfOHZXVwZUh4bdYyvFMzEkj4gXgoFoyVeMmFQMKpmJDGUE35kEplKRRcqnfYbfF8f9OM9TPCsZmrOzsH8wlX0DQ7vXbzzpY1Dx8enHHkuzfvfbSfTRvNroCrfvnhBYuOLqsLxAKu8YYZNebZp394ZPeluxYO9Ut62A178BrooRul8VDR6fXAiEKetDftonuB3NhN9ZCqkwPzTMDPUNtDC/NstUqO7VRDqF0VGGpYS+r0foykeGlQK5ijnN9umswMiIRjeMkcV1NW0yTWkjpdk1VDCuWEIyHIaJZ0Rsun3e/HRCJBgWJc6Z78YA4r+kTsbbR+0taBftGcIQRISl5wtMFkDw+MrGpZcido1L4HN40eanhHDA9vb8hsaG9bQZRpft2GeEfGNXDy8pE9oEytOSb4bv7bxU78D02ZzFKiSgtidB+JLv0RdCmBcthcdNckMcqkk7maXMBntwKY0aEETugUvWp2kYOlsA+YiCg5WYFZ4i7AjUh1GpLzvIZifWhelWblK3mBEpgEqYBT6meyanV+MKbr6ZZi1iKSKYP9UGuWC4xcBKwbU7vuy/tn8tVOy8Qd+vsOdS2b0egyObVz0jfs2tty45On58+67TsHtx+y4J96WxZx1p4Dj+7yJxy6L97nj/oNekm9zvz41NanPrbw4qGbGpYWExK2dMEGPc7/PQqgi7ROEUAkd+qxW0kMU4rqsyZSp8I8CSrVORx61C9OjvoZQ6RyYeBLJbMaFQst45M8Bj0UyJNgI0nITTyJ75vKlHCT4wsV9OrThEg6TViul9XkcDduksRYKvEYmQAmOcYLY4HYZwsbzo7N7uaZfKS2v8GD9eIEO8fIB32b5i2/c32z7daA0VY/3D7rwpXv0DMTYfHT7P/h7KgDzUer8dqif+ECjJaPLli9cPXcwRm98ajHbTVzLOrAHXqyMn6YZr8Oa7RNNobRzMyCG2eDVViDGFYj56l4geWl/K6RHMwmIqiTRLBUSnByFJx1Q2dzJncG9MCjzU/f6XX7WzPd4K7fn4A40klC3bGWYL4F1+qHkGg1IPMoeY0uOVK5iJVGRy4K7iPhVMRhF0xYOYJXI6hTDuWzHvIFN+c4iLcUF4Qrznzg/z1zXwOucQdWVum7b/zkaEdrQ/uq/bfuX9Xed9uT+//LN3a3LZ+fzJkj+ej8se4dn8Kb4z2LV23IZZp8natn9W+cERTfyM2qc62Af666fs7u8650eXmLtyM875bRen0gHgoY2CpPy6rBWUc3dtfNXV+Ysz7gGGhzNTZkLZk7V8+7ZVnuvWeDSUcVzwuu3rSvPmpzJJqYGzy1PYl5Y2Pz4j11HknnTiByQPEl5EAv0DqaAzms5moDwZXlUyEsOGo7SedJAK98JsQeAk2pPBWiosXUsytwjlLKVYvXJvVaoqRECmqTTpCoH45p9riiY1KDI1xIrsJNAmkkYU4PTVpOvNN1z7olty+re2fZsuJNeUBfP2wfaN989+jEXuau1Zs78hNe6GMfPOQC/yKIjQt9iWR27NYqLaloqTI7HkQTndQVQnBP9akiceqbTFCuJRGSV0h2mbhBWkRKqIhpNBwjJzZoeiipEMXKnWA5EySFjzELLkmodF4Dn3kH+73Zjki4PePxZNrDkY6sl2PeE8HsZ8Nt5F4b3CPXDujsFOx/B+x/EP0ztblBRApWHjJrtpxJJcnRikoUsZjVIWpK5KKVIgCJa5KqKle8LAMpmXhKEYrQKSXoap7AjUaJFG58yMKVhVSubNNXrmD5juQ8fvNVSzL0O/GSJe5whM149DeBlFl8zxQMtr3Dv3TlUaMNd9pd4nFHrNqUcolGuxufdBnFDCwb1aH74NcZ+MKiXcUqar1ZVcagmjiU6kkFxvJNk3STrIZJfg2CttGyo4dRBIDBkwuPJQE4A4N8N08HQ/VZSJBYAf216IQ7tag2XROPBf0et82i17G4lAlIkZp2FkPAHKwGUBYQZFBKk1bGkFYDxpWkrXjZgNdOokeSo5VgHRmevcxTOpE3iQfIBKyUCyQ8KfGYaIRWmPIIjlaWr8VGPin7DDoPYUAPSzAk+V3WfWOFFfh0g8ns6+wbzq07HHLPGV3XuPTEeP07o4uTMxr9/3fxSGFVimPq5gXzccfWZU2DOWfzxntWEQuxfoO3caiBfNq8upCbsCi2E9bag/47tZ0e5HHaLWayyoKyymEexNYtmS+pRIQpQlHsJievblxFR9qvZ2PVtNOZQuXsnbpLlubVPojllFcxOHnVLKH+4eXNZQMKyzQSbk7aJ5lQKVbimmFdbCiEvl60OuwYgUUJOUKArm3YVopa/fKKcBQ18KVTp8rptzXXo1Gdf/OSxlLFW00B1jRe2SgdeeKnnHCdesa3h7HRY07UpzuZjr1Pn5gz58TTe/d+7+Tg4Mnv7T16yy1Hb7/1Vs46dPryzYcuf3xo6OOXD918+fTQlS984/z5x7751a8+CmtxQrwIa+EAb5LCp4pOjxshiN9TnhTccUlWtpy/ASFHfh/Dc06ahimFiVRiynGglaZGzJKaeT8Eo0PNSEBeYRIjFb3pEj9qZiXAaZ3mqdfkk+unxvLxlPzkZ6vTP6T0xhLfqM7+kBzOlAFLFmJSAojlmbKpkPsq53BsFhrYqNM4yRqLrTKFc+LT7ihv73lgu5LGWXZzw59o/kYOOYfFi/yI07Vm9vKBk8/RFE6hXlzJPTA1fwN2grWCDDjxELUTTuS0WcxGsvdUF8gWRvQCaKKDJkZY+cixbCkwPXlFhD1K/KuKkG5X+bQ2MRW4dEyLxkpAzCrEDMuxTGaqdZFYSu8gTcOithrKMSqT9JRvkUh3uqew3BSDI7NKURNY+ylsXP79+VSJOGUTpWhLtlT3JoO8qfW+lfPyYdZuMTVnh3cmOcYfvXXNzthTVpNx6aKJY9B75urrbApslFwrTSVjEa97aq00eP1aqf06tdLgR6iVBv8f1EqF6UulVKpLtVLmX6ucFmu6pb9+cEl29vjq8dnZli2f3VDYtGpBsF0fdLnSLYNttb1pW3b2ijUrZmfz6+5ds+2xDrbDXG332HvykbqoL5zuXd4zdHhFky2a8622WL1BryNa547noCk7c+2s3j1LmwbaYew1V19nfsd3oSjG5MwbOdlpI68DVgsc3ItS+2ciaEGHMRuGuVJ5YJoJ6JVTTlJID+aaZk2s5ZRZ0yQeRACiwOcreFEFa2mXrsFKlh0LLFZO40qMDkR36YPwICSfBpV5yVVJsfDRZEE6DydhUnpcUDrNLmVbMP4fJ+/ZYg98tZkLOI9io/hmQ8oVcll1eqN2qOVO86dPMt1e73ofdtud4jMXJv6poUVv0Ov1B+tyxNbsArl+jWMAi7ygYBK71VCl0/JsGZPAmOBB4PiD4P/l8EWpyKkxyVQ6aCfE5cOGCiZJTqKVZdukonZQjFdXJqTvaBNvTMRYOU9TcYaQV2AuWaGWVnosqJQwtOAbKBB5h4CT8KzhsaYlx5bXcczEvtWb2/PMH94T6xaFCwlH+5a7R5k74UEQzXEBWBsrqStbzVzF+bIqrFT1jJOqeuUmdU3PMumuXNGLxLCqUku3mLnjt+KWH/sSmuctLp3OZX1RE/c8xzFe+8SvGlbmcisbmLjdS/ZOA36vBjx3Dp0pGnK10XAoUFlXrnGp6srGKXVldbO6rjz3wo9IcXKa5ixMxKPcp+/M0rMGUpuMimyT5zPpK5idGvnAPCtkseayP8l/0mDS6D3Grwlx9w5fXHi42lGlsVR/hk96nhaf/m9h41M6Ey8YdU8bU89IC1E3ms2O1jFJuxe+/TQ7ks6O5siyvCfWMiOBzkCwMzhxsVY+dxGGPfSTU11+r9VsNKjqzy6HSQAjKReZjZMr0J6K5soadEzddv0qNF0QZfo6Gk6CcklvDxwQv/lXn7fqZd6kf9Tgtf1efAyv/asvov+fOvP39WH3q4wFv2GyiI9YohZstFlF78T/8lvxprhbfNkSIDIAeDEEw3Ci7UWt007eN6QyStCa3cgzFUJqloSUzNwpt8lvd1ASKqfhMhNtkiJJLEWS5aNqZPC2KaKLX9fH4k9+X1z3SjCs/aXeLGht+pe0Cdfz4h+8Pvx59gm/deIv3jZ/oMXP2ECIMepnTzDrhd2oDh0lbxmlktEwfTe6DtdR+9NKIEb2ui8ul+GM9Jpz9qO85qyC8yb5vIT0lnMvrniPNlkPrXh1x4resCfdEjjqb3Ed84cmfl9t/kdnym+piUVS1XqPi9drNljuE3ZHOxbk0rN6OoK3a3VBz9Z2S9L8krOxsdEVr4uErFaMTXt30jh8iL2V2Qjr0I2+Rd5tbi001qdTNclw0OOymFA37i696zajHWsELaBXx4d4mZi+qEiMql16Ifmj9HGNF5JLKydMfh2Zvo3cIr2MXMp3lt5Gxlval/eEm9u7enJDqxtaRvvytmGnNWEUzO6wo67BGGnPZFpD1TU1sbRe57brTSu09QPjwu5IS3+id5nbPtjZM9bpd9QPt4W0fr3bZsjHfHGnbl+1K+pIZCNeu401tS9t80k5lzUgZwuFraACW4sGM32NiJwCoLZyEcHTVSz1KKo/B6CuENC/GJCdSnPtPxlALaGllZxZB5lpBfjpiDxwhh82W01uvvVPn9orjrBv4y1N3QaDdu4PJu7aU6ppcD7+ZyiM/r1ohzthFA7RI+EOejKrdN6/zmImggxbqC5r0OpfuayhEZhKrK5iIhTkvRSk1qBqiUXG6l+ZxELaeK4wPSfVvcJU6oqCCB0cXSuSrINfvDoho66IOFUlEfJ2tlQU6Tny/eOZ5WEtk4uuOz4SY259Rzwul0Uiqx/Y36erOurSRfs29XmuaNhBWhqR17SNv4xCOEZzXCFEl9RtB1RpIqtKdSsFs01jUvYKonKSqppUJxCS/gwDyXIxpYQV3QaZgb5FVApnr8GkAEmZiTQKLHnDLVnByjBSwoqh7pg86VZyaH8qE0NoGBr2lvmppDYrw6KH4mP0jBwNdivYS89hSuHu1H2gZ8hJcVUI4CZHTNqHpm0P7lrx5ZEzbxc2xW7a/9a/yXuQXfR3e/sN787hDYxweG+W1qb+E0mY4jwAeNpjYGC4A4OMFlhhBOMOxh1MRkzzmJ1Y5FgmsDqx3mMzY/vBPonDBgWu4fTg/Mb5jSuBaw93BRCu417H48XTwyvCW8D7hi8OCF/xL+B/I+AnME9QRrBP8BkqFLoifE1khmiNmJfYBQkWiR5JFiBcJvlGapG0nvQWmW0y22Qb5Mzk3shXyZ9SiFE4o6hDItyglIAEt4xCTKgcpyKHGwIAH9O4PgB42h3Uv4scdRjH8e8VpxYWO3/AdsNiNvGCkx+b+VEo7O3M3R5hfrB7N7tTWMRStJiJB6OdFoqllSikSS9BCCkSLBIIxAsiJAEJBKK1rV0e3/NpXnz5zjPPPM93nhnn3I5zb99wOzvhW869s7N2u25kx+jZefTtI5zYc5zKQIbuAkYycT7O7QEu7BamMpMljtwuOUfk/BJ9u48zO8LQvsfIXmJMhpFL7GPnEX8eR8R7PP13nMpADvd63DsY2VeYWI21neLG7mHDmrqo3yfPfZzYGU5lIGf2KV4jp0+2Y4zsR0zsEGu7jY1s7Sp2sscJOT935+joCMf2EH2yneMEfsNUZjLX1UKW2qm0XskT3CPbA5zYa5zKQC7sGaYykwf2GEutj6ltjzrv4oYu9qj2rrvodt/8gyO7jpwQTuwXnMpAzizHkPO5SNc1JjbGhf2FqcxkKWv7Fje6t9G6tfexkz0GnPZz9Kgk4DTOcGZ3MKTmgPf7GhMyXHLem//Qt09wbk9xwdVLPHcwkyVeofI/cCoDOSPbFd7amZvR4xF6cszkzPQWZtx1B6cykHN7Fxd2GVOZyUNbYq57C1lqv9J6JdfW4onWtZ610c7WvsCGnWvU8BR9eg+Z+gs4YrZD9hMc28/oM2MhtT3GqQzk3L7BhUxlJg84gZAKb2KuDIUsdbXSeiXX9gMe2594op3aHuGWyQ+pcFi37gPsZI+R6oyo8yV6fEcRFX6HczJE1PMCU5nJQ77liKcP67U9wVYZOtljrEmONcmxJjnWJMea5FiTHGuSY01yrEmONcmxJjnWJMea5GT4A+GIk0+osMYxdfLH4QtNNNWJpjrRVCdU/hkuFJ/KTB4y7QlnONxbyFL7ldYrubYOT7Su7Sfc0G/CGZ5io52Wd5zQ72CPc2b+V6w5wznx/2Kjdav9Tva4T+QtDHl3+3xxL7C2V7jlD7DPXa9cpphMMZliMsVkiskUc8CZfIiefY2tu4Gd7HGpepaqZ6l6lqpnqXqWqmepeq5zSg8xlZksMVeGXBlyZciVIVeGXBlyZSgUWSiyUGShyEKRhSILRZbqq1Rfpfoq1Vepvkr1VSmmUkylmEoxlWIqxazo+hTn9rerta6ZhNu44GpNL4OZLHFDzD23VadbdbpVp1t12ihDowyNMjTK0ChDowwtV69iyPfSMuODiXuPEx/2O+132u+032u/136v/X7Y/x/cmmzDAAAAeNrVVr1vHEUUf47txI6dIEUUiCIaHQVn5bxnR6mcKh+yZMlKoiRKOsLc7tzd6HZ3NjOz3pwLGqiQ6PgbKBENElUK/g5EkYqKClFR8N6b2fuIE0SQQCLW3b2deR+/3++9mQ0AXF0pYQXCvy/xE+wVWMOnYJ+DtdXPo70KH68Oo70Gm6ufRXsduqtfRfs8rn8f7Quwt/oy2hvwwdpmtDfhPXgV7YvnfprV2kKfj6K9DdfXvov2Jfhx9ddoX4YP175GJCuYDVbeX3sV7RXYWP892udgY+uXaK/Cva1vo70GV7Z+jvY6PNj6I9rn4cr2cbQvwKfbn0R7A/a2f4v2Jlw9/020L67/MKu1BXuXutHehuzy7WhfWvli+2W0L8ONyxfvmGpq9WjsRTfdEdf39vd28WtfDKbCTx+YXJaZOK4n0p2Ku6daZac6FY32Y/FQOWVPVCYOTenFPVko0TmW3nQScaxTVTrcqstMWeHHSjw6Ohb3K1UG7+jQE0+UddqUYj/ZTyhYaCekcBI3rR4igkoNZarEUBY6n4pMOT0qMbEuQ9a6KLAAoSbAT6V1stkdSKodfe0Z9N0AUxQKy4hOyNGhlEhXu/FOIo688FYrJxBRKq0a1jlWH0hUA8E4g1wr41XptaSN1JTDXKdelyNRWW2s9hh8ILQXbmzqPBNOqUI8r7VHkbzFuhVmLX1HNGPUpHaB0sBkqLp64cWg9qLhyEy7KpfTUBQzj3Qpc0QntXfL0bm0I6Tr9KlyiXiM8qS5dE6n6F9ZUxnrUWrXE1jb67RGf8R+op0e5KpVtK4qZVNJvRnpE8VrufJe2aGxhQuN0NKKsbSFKaeC5kPlakTKJOKW5whH0+B1gVkIpsuVmsy7mhszEYWcoL7qRGeoAwdho8mQOB40CY10S/2mJvcwQBFQU4/GJG9mMElpvBiaPDcNosFu1NZyTvzOghBOFXrXGhpHGgwvde6EGS6wc4EuV5ZiqFROzUSXBnn6cQ+l1nmQw3lrcA9/6tTXVpG4RAN5ejlAdXxQhcia2pXKuaQ9SmEW21E8CPVumzw7IH77C8dh78ZN8VQ5hFZeC3MpDJ4fZ2qbKgrbpbD5mcGJyFQh7YR5veXkJv/ktHfH3lcH/X7TNMijYqckNUV/59+5CGYFXWp15V3idJ4YO+rfPzzeSd4Gpj3urh/wP2vx9+EOGKhgChY0jGAMHgR0IYUd/L0Oe7CPn91o7ePaAH0Fek3hAUbmIKGEDFeOoYYJPjk4xae7+K1B4Q79prjS4K/H/AIe4rrDj4UT9hBwiJlKrnwPMxS4KqCDGSWuGbQSzk95FPq5GFVzZcojODNFPYIj9BRwHzmR72Lu5Qw9XHnC0Q7XDfvuYyX6tJUF7jj8lvhxzDTg1jCMGlCVIe6kXH3I6DWqQhplzJNULSNizVXmWGv0LiKDVutW4aeYy3LVBvUfsLIhy3Je+ze07y6pKbhmYEM6L+LozFCG7hL/Mc4CdeCIVfTMX3Fs0ChlpKRDjRGBO+ENsxGUcegZ+lqh5bkLHvPIWUTKPRhyzZT3SmRI/pb7Y3l+QuUDRuk57xj3qG7GTwr/CrSe45rmOsSQMAe+VcRK1Ts8leM4J/VM38B/gHmzOOsKXnC1AXp5jprXzFijitlOl5iaeKYoH/EUEQfhcn9ZO2eUo9hd6vUp86YuPI7Tk7KX49005ietDCtsWSvDnHu8I+NaysjpKeh+wvg1css57/KM1hhZMY40TiBlI04nvN/6UaxnpSz2kOoXzHF+IjTXFOgveZewTflshftDcY7RbGaI6604ceM4Q+3dQDyKiKVV03G8wnPwprOaYz3DewXuTeL8KmafxXmYVwonul2R8fZo74SGlXj7+W5Pci9WUDNFaWpGfAeG6c1wJSAp+VQI1i5ntE3UJpyNGpnYBZzBzpYmwvHsa7wtLFcKt2N7Y3ievJyrmXh/ne2dW+runLNkbIq71J7MkKWJ/aRsvTjVOs7SvHOeMYW48FSzwjUzaSe37YaLXhKnMsyOX5qVtrOGT07JEXQ6Xn8rLd6Lr9+KB0v8bnNUxqvtu+7Nb4c9uAE3+X5WjJF8Sri2dF8KPoXhTWOYI010W213Vu1N75lwR2TcS1J2stCvd3vnJv/Zu73LuT3WOoA+/jX8l8Q35DxTwrd8gR47/6v/EZxl6DCOVK349kk4Isdfw/d2H6sdYnZ6b76rMq+/3R2uLer/7Iz+/T8BfPOVSQAAAHjaY2BmAIP/HQwLGLAAADG9AisAAAEAAgANAAf//wAPeNrtnH1sVGUWh09R3FBBShfJqoAuDCwiRSh1gFJkqgi1VLYiWKvsZnaDiVkYmZBhLdgxG2hL2xCbNaWQSqUBykc/ElKmH1SmXMoFunGmMxGHGckNmBkpBaoksOkuifHuM6W67D9mlwXTlvvH0/d+ve97zu+c8947Hx2JEZFYmSHpMmThoozl8siaPzjelcflQY6Lrkv0/L+3Y2TI6rfXvSuP9P4dzeHo+Vt/Y7huCO0Qic0cKzGZrt5+G+X7IUkP/OmB74YmDv3nQ2W/WDkscVgoti22++GPhr8zvHrEXx5pHLkybkzc0VFj4mvjvx2tPnp9TPuvih9b9VjP4189Mf2JwifCY6eN3TjWM+7xce+Maxs/dvyy8V+P73ky7clzT635dfyEtAmdE/NMUydZJ1VP+vvkjyZrU+KnHHq6fGreM+9OeyPhhenTpr8+/btnd89Im/HtzNLE5MSvZk2YtWrWvlldz1WbM82fmLtnJ88unH12jmnOB3NCcxPnbp3bmZyU/GFy17wX5u2c15OSmRKenzK/4/nmBQ8tmLGg2DLa8kfL0Rc+ePGNhYkvDX+pelHa4g/SXC9vTD+0pDOj9pX0V7qWFvz2qLwiw/RUGak/I3F6loyijWd/on5WTLSTaadCIiTBXJkmyZAiJllAu1BvlUV6pSyGNFgGy2E119oYby3Y2d5A64RNjLkZ8iAfCmALFEIR15XCNiiD7bADymEX8+1mrj2wF6pgH+yHA3CQOauhBmqhDurBBQ3QCE3QDC3Qxnwn6Kcy9kn2T4OX7Q7aM8x1EVs74TJ6dMM1tq/DDbhJX0O1O1HNhEIh1AmhTgh1QqgTQgkNJTSU0FBCQwkNJUIoEMK7EN6F8C6EdyG8C+FdCO9CWK9hvYb1GtZrWK9hvYb1GtZrWK9hvYb1GtZrWB3Cag2rNawOYbVmxPGO4jhThnI0Fkb0KpeLYh7U8qCWB7U8qOWR2XqGzIVk3SkperYsYDtbz5E39SOyknY116yhv43+a8HO/jr2N7CdS+ukLeJYKWyDMtgOO6AcdjHmMcY5Dir7XjjDsYv064RLjNEFV+Bqrxe5eJGLF7nSw/5v8CKL+LvxJAtPssiDXHIglxxwE393nwdb8UCTeeiVoltlvu7Hk61YnoW1WVgajaubuLqJq5u4uomrm7i6iasbK63o7cYyq3xB37MQgkv06+rVOBcLs7AwC62jlkU1dg8SjdfLUOpkGD7F0o6AkXoK3mxF5xR0zpJxeoWMhwnEY6Leju5ZeNmOl+2SoK/C03Y8bafW8qm1fGotn1rLl5f1sKTrf5ZM+r4Kyzj2Gu1y2hW0r+ulkqV/Lm+wna2flLfQdCXt7/QqVGmXNdhiw461YGd/HfsOVF8P79FnA8ffZzuX4062N2HXZsiDfCiALVAIRfQvhW1QBtthB5TDbuzZA3uhCvbBfjgAB6EaaqAW6qAeDjO/i7YBGqEJmqEFPuXcUXBDKxzDp+PQhh0nOK8y50na09DOeQ94OdbBvh9NPocAGgThS7iIb51wCT+74DJxuUJ7FbrZvsa563ADejh2k3meJjfPElUv+XlWhrOWjqAdSW6MgniOm2C2Xk9utlM5YXLzEJWjkJ/tYuF6K6yhzzrIhU1cvxnyIB8KYAsUwi76ttGeof2CMc5CCC7RrwsuM+cV2qvQzXYP7U2uT8bKVCxMxbpUcs4tE/Tj5JiX/PKSX15JkDnkl5f8ilprkzn0not/yXo5FqdjbRa5U0XeRHPGi8Wp5IybnHGTM16sTxWHbpb1sIFj79PmcszJdhHnS2EblMF22AHl8DHz7IQK+KS3ytKJYxVxrCJ+XuIV9Tad2LiJjRtPU/E0FS9T8TKVmLiJiZuYuPEWH/HOjmV2LLNjiR0L7PS209vO1XautnO1fYBE7jkstGFVBlZlYJWNVUJllVBZJcZjoY2V4UVWA4XVQGE1UFgFVFYBlVVAYRVQWQUUVgGV6lepZhUrbVhpw0obVtqw0oaVNqy0UYUKVahQhQpVqFCFClWoUIUqVahQhQpVqFCFClWoUIUKVahShSpVqFKFKl7aqDqFqlOoOpWqU6k4BQ8z8CwDr2wSh1cevOrAqw688uCJB8s8WObBMg+WebDMg2UeLPMwqocROhihgxE86BLHXWgiUZkMUyERkmCRHkCLAFoEWBnb0SGABgFWwCoyuIn7gYcsbiKLw+RJK3nSSgaHyZVWcqWVbA2TrWGyNUy2hsnWMNkaJlvD6BNAnwD6BNAngD4B9AmgTQBtAmgTQJsA2gTQJkAmN5HJTWRyGE0CaBIgo8PoESAnW8nJVnKylZxsJSdbeQYb+v3XEgsjYCR1G6cvlVG0E/B7IrkzGaZCIiTBbD2T/EylTrPJz3HkZioKnEOBcyhwDu/P4f05PC/C80N4XoTnh2QN49sYey3Y2V/HvkNPoH4TUGIp9ZsguRxzsl3E+VLYBmWwHXZAOexizoOMXw01UAt1UA8uaIBGaIJmaIFj2HAcVPqfZP80eNnuoD3DeBeZsxMuMX8XXMb/K7RXoZvta5y7Djegh2MDo5KnY+HbMvL7f8goiGfbBAnEayGxXYRViyENlsFy2MT5zZAH+VAAW6AQdtNnD+yFKtgH++EAHKRvNdRALdRBPbigARqhCZqhBdoY7wT9TrJ9ujc7w3IZG7vhJucGhr5jqA8/9eGnPvzUh5/68GNVO/cyLznvJ8/95LKfXPaTy35y2U8u+8llP7ns517k5V7k5V7k5V7kJT/95KVf3v5xDY77j3XYyjpsZdb63nV4Mu1USNCjd9J6Zq8nssOJbBKRTSKySTylLWF9trI+W4lyEuuzlUgnsT5beUpzsEZbqdQMKtXBU9p7VGsGT2mFWF9PtWZQrRl4Uc86bqVKM6jOjJ9cz4u4thS2QRlshx1QDruxbQ/shSrYB/vhABzEpmqogVqog3o4zLwu2gZohCZohhb4lHNHwQ2tcAzbjkP0fnCCMVXmPMl1p6Gd8x7wcqyDfT/+fg4BfA3Cl3CRvp3ww33jGlyHG3ftHmI8kQ/GJ/IlfVEtvi2qTqKqEVUnUS0mmk8RyWIi+FciV0HkgkQuSOSCRC363kWQSAWJ0md9kdCIhNYXhWlEYRoR0IjAtL4IaESgmAgUE4FiIlBMBIqJQDERKEblClSuQOUKVK5A5QpUrkDlClQOonIQlYOoHETlICoHUTiIwkEUDqJwEIWDKBxEyWKUrEDFICoGUS6Icp+h3GeopaGWdptaztvUcqKWhloaaml9ahUP0ucoOzlgIgfSyQETOWAiB7Lx1EoOZJMD6VS2k8p29uZC9LnKxLEfnq1ureC3nq8W6mtRwooSVpSwkh+ZVLWTqnaiiJWqdqKKlap2ki/rqWgn6uxEnUqqOgeFdt563sIGG9ethd7nLfYdvOZaD+/RZwPH32c7l+NOtjdhz2bIg3wogC1QCD/1PLYbe/fAXqiCfbAfDsBBxq2GGqiFOqiHw8zvom2ARmiCZmiBTzl3FNzQCsfw5zi0YccJxrz1DGclIlYq2klFO/ue5azk5Xrycj0RshIhK3lpIi9N5GU2eWkiL03kZTaRsxI5K5Gzkpcm8jJdzERL6YuOj8j4iIyPqPiIio+IRIhIhIhEiEKECERQ/xuUP4/i51Hch9oKaiuo7UNdBVUVlPOhnA/lfCjnQzkfyvlQzoc6EdSJoE4EdSKoE0GdCMpEUCaCMhGUiaBMBGUiKHEeJc6jgA8FIigQwXMfnkfw/Bs8/wbPFTxX8FDBQwUPlX74zu/98+7AL/HUhacuPHVhsUadfovVGha7sNKFlS6sdGGhCwtdzKYxG2sq211wBa5CD4xhtEpGq+SZWGPESjTJR5MgeuTz3KsxwwVWAZUZLvAMHJ2lklkqGbmSkS8w8gVGrmTkSkauZORKRq68hyPHszJaWBUtrIoWVsU8VsQ8VicLK5KFFWkVK9IqVqJVrEQWKtZCxVqo2Dwq1kLFWqjYPKrUcpe1HE0FqFSASgVE37uIvm+hkt0q2a2S3SrZrZLdKtkdfS9CJbtVslslu1WyWyW7VTJbJbOj7zeod9k+I3NGkC05ZEsO98QI95kI95kI95kI95kI95kI95kI95kI94UIGZNDpuT03oWrfuwZz7YJFjHHYkiDZbAcNnF8M+RBPhTAFiiEg5yvhhqohTqoBxc0QCM0QTO0QBt9TtKehg74wZqbHH8Qa45gzRGOHuHokXuQe/3P6/531xkY7yoYn4reyaei/fvzxP5tnVEXg7cu4lHNjFJmVDKjykxUmYkqU1BlJl6a8dKMl2a8NOOlGS/NeGnGkynMbmaWKYxkvosj9e9quHt+Ghk7+Fby++eVq+Gp4anhqeGp8U2be/VEa1hpWGlYObit/P+/MzA4RjA+Hx3on48OjHrrz5/BGKPdP59dGSPfPrKRD8bIP8/I/e9z0PvJV+N7PXe2ov3372zcu2yawMgORnYwqgN7Shh5xW3/27iCkU8x6ilGdGBrCbaWMLIDT3PwNAe7S/A2h5kc2F/S9/+Lp5jxVN//LZbgTwmzO5jdwewOZnfgXwn+leBfCZY4BszdwnhNY3zns79+59PwbOB5ZnyH5c6tMz5rN35JxfgFjv/l1yGM2BsVY1TM4PnNGsM64+nh563qR+/Juz0xMeW9vwgYI8NlUr987ydGNvLKP1Yejv6HisTJKImXieg1mSx/Gp+ny7OSKLMkSZ6T2Sgwl2yZR7bMl+fJl4XykqTJy7JElkqmvCrL5DVZIdnyprwlK+X3sppX8TZZK3ZevTt45b6BV+y54pRNslnyJF8KZIsUyUdSKtukTLbLDimXj2WnVMgnZEil7JY9sleqZJ/slwNSLTVSK3VyWFzSII3SJM3SIsdEkePSJidEldPyN/FIBxH/Qs5KSC5KJ6+hu+Qyr56vSrdck+tyg1fMN3t/1/HmvwD2P+H6AAAAeNpNjsFqwlAQRc9NbLRG09iW4qrLrrLqypVIGwoFwY0/EEoRSyiVJG7c+ZuWKu2H6PgIpIt7hjtz37xBQJcRW7z0ZTonyrPyk3ta1ud4xLfimWu8TBcEb1nxzoNjki8XGY+Oo6L6Khg7pvbkvL+h/tGr6dMhZlh3h+4nkdR+bIknQl2qq1A99RXpSrEGutaNzSemjmUCegqsTtU2zkyJbd5QUlki5JkPVqzZ8c0Pew788uduebWsuOUOTh96H8IAAAAAAQAAAAA=');
  font-style: normal;
  font-weight: bold;
}
@font-face {
  font-family: 'Lato22AB4CAF';
  src: url('data:application/font-woff;base64,d09GRgABAAAAAFAcABIAAAAA1sgAAAAAAAAAAAAAAAAAAAAAAAAAAAAAAABEU0lHAABQFAAAAAgAAAAIAAAAAUdQT1MAAEH0AAANXwAAS7S20R0QR1NVQgAAT1QAAAC/AAABDlYuVAVPUy8yAAACEAAAAFwAAABg2a6qaWNtYXAAAAOUAAABAwAAAxj6kCJIY3Z0IAAACHQAAAAsAAAALgb3GKNmcGdtAAAEmAAAA5AAAAblclpyQGdhc3AAAEHoAAAADAAAAAwAEgAYZ2x5ZgAACKAAACy1AABbiFQLV4hoZWFkAAABlAAAADYAAAA2/JzyI2hoZWEAAAHMAAAAIQAAACQPtgelaG10eAAAAmwAAAEnAAAEPEzFHXdrZXJuAAA2GAAABTMAAAs0LGUufGxvY2EAADVYAAAAvQAAAiztjQaEbWF4cAAAAfAAAAAgAAAAIAIGB3JuYW1lAAA7TAAABoUAABAmqrwz63Bvc3QAAEHUAAAAEwAAACD/dwB4cHJlcAAACCgAAABLAAAAS6YHlRcAAQAAAAEaoN2CX+5fDzz1ABkH0AAAAADKk15wAAAAAMrfLoX/RP6TCLkHLQAAAAkAAgAAAAAAAHjaY2BkYGDf9i+MgYGT6b/Lf2eOnQxAEWTAyAkAh7MFbwAAAAABAAABFQBeAAUAAAAAAAIAIgAtADkAAACQBuUAAAAAeNpjYGYRYpzAwMrAwFrBKsLAwCgBoZl3MVQwfuFgZuJnZWJiYmFmYl7AwLA+gCHBmwEKSioDfBgcGBh+M7F5/atinMC+jXGVAgPDZJAc81fWmUBKgYEJAIhoD4542u2MMUvDUBSFT967Lw0OGZwkZJKiDgriKMVRQqZSREKR4lBEpDg5iJN0EHEMDhk6iEhxyiROTh1EHP0F4iSZHKQ4FOtJbReh4uLWAx/nvHPvuzKPJQxlNb9de0hGnV1EMMoqwgkJ8yynqFvXqKnbgUcq67+zK5FHsksaZGHoOftkm5xbHzjGD2kfs7mbMqaMi9RUUTUvSOWMNPi+4/sVqdrB02Cvgo4I0sIyZ+ztErbkHp3cjcNZEavSgm9ucMGbTqEL19hwJYMjz9jEGOku79SQ6DZCeiAzCNUlPP2JFYkQK6Bp9foP7BPmtr2HOO9JIGU6/+g5xLqONZVhkf2RANOmB1e/wWd2dQvr+CepBBWyMWZ2iIkm+oPkAJ5cwftt5wvOHkhgAHja3ZJJToJBEIW//pFfEgecUHEgxjAJxFlU1BATHJEZBUEWXsMTuOQsuHLLVdy6ceHKRVt01IRoDEvj61Slul5VuvKqAQfGrCaKDubkJpHlwlbPJvPywfwEi17QecNpIpfxAwyKH8bNCKOMMc4EHiaZYhovM8zKFPNf3YtifgIECRFmiQhRYpJbZoVV1lhng022iLPNDrsk2GOfg64JUhxxzAmnnHFOmgsyZMmRp0CREmUuuaJClWtq1Lmhwb+AslV/D2V93Iv3yT4cshcYYkF0D4jaCZKiWY07Hnh8s7Q29Z98WHaR5FAUvaUlvBJe6Vf99O20ddt2/vKT/tQc7+zEWawAeNqVVNty20YM5epmSU5zsSU5Md0G7EZuai5Z9xJHD5pMRrSkSZ7kTjtDpi9LX/IdfebXgHY/IJ/WgxUppa37EI9IA9izwB7gLNkzdM1kP2r2VulNFrFCgPjTilvHH7g1/yMNdOAXKfFqlQb8NvOJJ2JNsoy4N8+v+aW4vTnxqRingvi0SukjFUVO3F+lFhGStb5YZ2KdWd9mWeazF2ZZVRvFG4Z39Iw7eDx5Eu4kFynvJOGtp7zEznh0cwRc02CNULIxv2I1v7TnEbfqmBfqstMaW5oXOhcyrrbny/mYfHCoK3JzrPNz7G0bVpbAJ3kvKzD0LOO+eL/C68OLuCMFuDGeVWcpe7DLPl6sRpqQDPmBaI1nRUGoze2TQLPKa9uv9uNxfoZ6S1RZWv7zcsul9Lx9fc4qYe/NrVIKpSLeMR5Z5Lrb3VXerLBlpxFG3DUI7lpKUMZKbvwuUk1TuJr3bo78IMDJe4a7IXdPIu4boiVta+l8oqn4Pf130Jdtu8YDM+6fsBqeRvzA0CvkjfgrxJtrLJpdbxPTG/3lyd/5Gz0pH6ghKj40NEX2TXL0IJ9E/MjEB9OIH9+zCuZXQDwxZcMbjSmmpRNDY/yuKJZ6qfNLVnp2+1ip4QAF9jCWEZqOn1tlFd4UsSaaFsiyv12l2K0Tt5FNhcRWJv32Ir1rUov8u+Zx6zCbzTDJboKRObBeWG4nGI8VXa0V3UzsteZWkl9j3s0k92Fb0RJgOeri5ugFWqiRZyEz6SYuF1KsU2mnUThWetYWMche7EN2CBfZm3hDtb4Osm1GjGQgdAiR9nFFR0/BcujC3NUzrC30UvJLl0eOfVNkse6N91sa0xQ3eq2VuiHb5nXG8N45har5lb6sFFH1U4ssDqpiSd1QKx8QEKh7/tRoioX5ApdnmsVlTw0g1meb8Orz8OE/0fdifJQcrnWAy4e578f8ELM/+p/416b01GCfH8H+xvAT/NOG98J7z3VseD8scHYRBjj+F4NRxdwD9MVGTXX7ISRcN4qh93W2wJRdfAG+XHXLLxOaHFEu71Tjsn429CCrDkJG9MDPYX4r3Gu6Y6Eb6Ipvde4Nw+fCcI4e0AJfrZrUd4YHmwQvxeGnsL531jNYJ64xcA7hhIaHG7QRx6EjZwk6dpZAfzA82kBPxXHQH50l0J+cJdCfDR9soL+I46CvnCXQM2cJ9LXBa2L49frL9TcbhOYeuQgACABjILABI0QgsAMjcLAURSAgsChgZiCKVViwAiVhsAFFYyNisAIjRLMJCgMCK7MLEAMCK7MRFgMCK1myBCgGRVJEswsQBAIrAHjaY2CAgx0M3UAMIntYZzIwsO5i/srA8G8l68r/H1h3sbD+//RvCgDeyQ6veNrFfHl4HNWV7721dbd639WLelW31m5trdYutSTLliXZ8r7vNja25QVswNiAbTDGeCOAWQzBGOxAgIQkhmQCIQM2gWwz8xKyfG/CDNknmTeZhCSPJA+r2++eW0tXSy3b5I/3vg9T6qpzbtU99yy/c+6pQhxKIMRe5k+jGGpGbagL5TKurs6O9rbWlnSqsbqyPBIss9sErkRTM/zF1XOWZPoRZhAOIJbBDIsbEeYYzNUjhBgWMRjFEYd4LcfDXzqdgFA5EgR9EGm1GvhbozFoQjrf8BfHyFC9xYcSkA4JOkQGKDaoMpBZE9L6MkN/1xgajRahqDIWHMK6pUu/2Fpj72abGgOM02HizDhaEe/mmlPxaMTERCMV9lRaukZ+xXHYGm4h/z72tE0bTfZsmlkVSKTro5x1r4HzJlrqQzPbqlor/XqPYX13vauyzGotq3TVd+eeYf9lvLGRXT/+FHeLK15mjWaWt7bM6aiJx9ybb4k01VQm2yubOm0um2v8cl3GGqhyuysD1h7u/Meb0nwtzAc9zp5mDpA1K0FO9GTGptcjpHfqnVYzOVMicIK8Vj6HQYc5hHGACACR/8p5lmMx1qMQS9bgt4SkQiGhlyhVVKQif5Yz8H+Mwpwvk6CURMgBDmNWpCNHBkSP4uQcZUAiPU+Fia0aEyaiqsPWcP5P3GRh/UFvmWDBv5X/4k/nPngyFI2GnsSR/F8I8Wjwyh/49/nnkR1VoAY0gJbiFRnXogUjQ32Z1nRDXW11ecRbajFJGuonU6pHLEIaeMI40iCtTqOFvxiGPGA5PKY1SDST6EG5gHnewIcEIooI4Utdm4/QA7OAqVrbhJDGJ0q6tSgvxxHNFwdAxfm1kim0IQ4TxWWIAhN9xVRfi43I82bVAE54gMyAwsvrBB0vXGsMQqLDRPvlYeAQ1i5dKi4ZVe4k05zqZkDZNakkA+rvdATI724Gd+MOjE24Bl+Lknk7tXh3z7Rdi+rrF+2a1n/LwoZj/obeWKy33uerh2ODnzlgLCs9cPk/S/z2Q3xzavGuPPnuRfVHJ5JzPQvuXV5fv/zeBYsOr6ivX3F4Ud+KDq+3Y0Vf7/I2j6dtOb7Nav/4kNGC5y04BISHFiy6DwjvW9S3st3rbV/Z17sMCJcRiRzOvc9gwYz8SJPhHCVYT6Zucwew0yGYcZKFWbXQnxqBweHtNwqcST86vLk3EOjdPDyqN5Vs3sbc8uPctn/QW7Qmm6Z+1y9+9Zu9t//2l7/Y3aCxmcz2r+TGEBjDUO59/I58H50d7pNiKuLNqXQPDrDgSzQVSUx+tqRtuHrb5pLC23DCjdvJffCpr9jN5DYNu3/xy9/evvc3v/rFrnpyG61F/w/4YXqfDehlLsKdRHp0S8ZGzuiRvkSn1Qg8R+xTA7YB5h4jOo8YntguhxGxcQbsOA6GwIAnZOBAjV2hI26TxRwrutLi9Lxo62Fn2Bq1hpvDVuYYfiy3+aHcVvwIdzK38L7cPPzyffgl+pyrcn/Ec9DvUACtzgg+j8AxsreymTH2AY1oLgZMndTY5CtmuJLxiSep24kqF+EQ5qgqt0iKKcqYSLylm20BjV1lDdZ6A3VBi7d+RiJgNJUEQz7B6K0OWve5q4I2V0VTILF29bJ4mcFiNOlj9e1hWzhBZcwYmHnMOWJVsYwAbo88e8ZNb43EZ0DiMxChsBBMiEg24N/nbMy5x+Dikit/xHPJ3O1ofkYAn6XM3ZSfnQ2HGGneqrNOOCvda9J82UnzhWkusYeTXm8yYrdH4Bi2byc/HA7yw5eAkwkY5Mr/vvIc8xf+IomXiYyg03AMfaYT5O4GeORmcgMjvXcJ3CxFeGoYuJub+gDwBs+YWsqGmaXG+vCwMxrh/zUUgRjVeeWP3Aj/AvXbt2VKZC/NyTP2FjhGlhWDB7KhECfNvlTtx+TrTghdmXChi2NBIjIJixQNwA4Ggk4SEydl68ZEONg20U1xI3OPv7lt+9ePz5lz/Ovbt715fO5rLSv39vXtXdHSsgKOK1uYf3oj99+vLlnyKra/8QZ2fHnJki/nfvfG+Z8e6eg48tPz5z+A4wcgrO8gxAX5T5NJfDdjsFktZpNRp8GIl+ccNRB0whC0QuyIPHsjEYE+CEGXQ0w5iRYGLsRLkw/JpOT/KSp5FZ1ZpAODri5Gx3Ggj3kGOIQFX6ZuEjGRFrHvaiI1TlJhFYdGDAmxsDXVwkvRGzeBneMguc8VVOLQmUuFVvzig9ibRUfY79cm3tdqjLpZ+KaPf3cEUYO4kQxZTvSgCX0lY8EI4rXDbjGiJtyk4JREHfEwevJkTAAR5MFyBMiJy0nCNCLqAY4K3A2xPxquQUI1k5mAmgV/RdRCYTEzRFiZ1DWoqTJGFS44hAVRiWQXQpS9KdzoKsNh8Na4m8QIUZVkZNPNMkuXn9nVVz9va2fuvsp5cfyzssj4NLMVf7dtVX955fRV6fSKGQ0l2pCX12tWmubse5p/Ib3p1Ko5R+68pSt3l94Y8Y112Sut+J/bt47t6OlZ3R0Mtc2uK/NibFn32MZmkOfYlQ+5JJHnECB1jPp7O9oa6uuS8XKfx25FQ3hIpyD16VgjlGCOd2OWYQOIxAJBwxOl41gC4whaQBzDczB7QQBZa0VZs2zeEcnwpPfqQwGnoEECRSjKqMpAxHcRmDL0d41BoKZo3OJYcACsol4XCNKix6toIQDdRaK2O8CCbdMFai66UGPLn9jRHe1d0Xb8xPDdn19/87M7Bz0jTqcjqGU4xlQ57Ybh4ZuG48G5D+xcfnBerGLaSli6eoM25MkvXWrNkfnTts5ttcZevmf9mR0dbRvunxPSWW2cji+bmaltmL2mrn3N9MqDON63orV7RWcg1DaazC8mgyqJbawhON6CXOjbGZPLaTHrIWaTqSu2EXAQeyboXA7XKlxJjEH2laGiVHkL4CR3USXSgXlzFMAXoedoTPdlGgppyaqwmKfWIgKBSTyCBCGbCIYieIBgAdFjsGAuYfa+f7U7LjyVvddRxtmY1557iuWzfyWGxm+0uHL34dvd1uXsU7mveTtD2Q5Rz9kckU0S/SxjSSaqKoJl3lKbRQtBU5ZNB495XFvDsLwLEzUiWSDPkdwFADB5UF581HwOSh4WU4HYGArcKfCeagjChgWKnPODKQM4wQ1l+j4RL8NwoMnyGHAAD0vDlBANs2l17KaaLAYoUXkFTYU9zL5X35br7tu5eudLuzvmHHtjW8/uDYvCaVvA3jS4tn94z8Jkxeito+nd3Tt3M8/zw/GG3JHSvt1nVt781Xume6rTgRFvMB6sX3rHrP6xkWqbI8ycQTSfBJ/SSGTtJdJ+Grx0TVU46HbqdciLvYomlpdCogg6Rjwo4sTkSF/oMOTwJdGSsZmUmkHtE4iKJaYiK2b2he5YTD3AD0NC0k3SEbW4TAxzdNETu6cNHvzKtrEv3NG/YDneamoMncmZm+7I/bhy1o4Zg7vnJ2rn7Owf3D23ht3etu3pjetfvGtwYP+Xd6764V78nzZP9li0IjcycPO8RHLezr7pN41WN8zfJsa07eRJO4m8bGgLoCRytJlJpFewjUOKIwShgIAQMqA8lmUpiGawqJ1mBNgqQKEWABrgi7JYxkZMHs5CZqLBEupqIabVhblOszb7BWOyYj+zzOizZh1WH396TqTWfHm+N8ad8VTbfdbbSYhfQ9Y3TmJGkEThGegbGW9zKhzCqKcrNaN5Rk1VqCncZDWjIA4qsSNZqmVIjAxoyfqwDMeKuaeC1zTkARHNoClik0NyrcQFas9RtVfxq3kIiiOrn74GOQKQFFXxwVFSA15afkidZNgrSKGgQqUGAPPsE34z/VsvHJj+qcM37eq++el1a8/e3L175+FPzdh/Yev0HbOqGuaPdXSMzW+omrVj+vT13f5w79pMZm1v2N+93tK25bFVR1+JVz+/e/Toxvb2jUdHdz9fHX/l6KrHtrSdrJixvnNoc18w2Ld5qHP9jArmizUzVjQ0LumLx/uWNDasmFEDtnaK6E5aWounwNbqSez2uImtEfnnba1M8r1EKsT7FpiOVfL9sq1FJFriyzlMV0rFJXn/TEIiIpbWrKZESPJKEtri8iLGquReBECy8pkwnpjsx+Y+uL13+l0v37jps3t63bVdFblzxvrgefyqK25tOYo9NSObe/q2zaqumLm5d3DHSCUzkt58ev2q83unT9v74qbuHVs2t+a0djfTUZby1ibxuf5tI1U1I1t6pm0ditfN3ij6qQMkf7qd/QnNKR6fkFOU05yCZSUPbQoWZFScVKcphXoVpA5iFFOus0rOUeS6E4s5h+rSFFlnsTTMOuH3gYlp2bXSNFY3OW9jUOTKH5m/ET2qRJ3o3YypraUuURGLhKBWq2hRE8RpB/GlzKQCqWhTiCI+DvSlnNi3jVfiYsPUrKqKqszohCpapv26eHhe0jiRFw5SHJxQeyW6x8lmS6uvhXKMBIeXbuocvW9da2Jg3owmzrbXkBgYHUhE2kcTXYs7YwaP6ZGJouU9ZalKd3LBnuGR7fO70unw6ef01b1tbQNLOmumN3gD5QH35bMTpc2gEoT4mcTfG4njejNjIGmdQa8TeCaf2ZXZSHpBsRKYGWLAXPVBqLoa8gmtTMRybCpPCURmpCC0ShURrb42EzJMARgH9ETb4ADpXFI9HtAyJKVExK8UZZCyuTBBwBVsmKW23ERgWbzChDX8zEe9Ie3h7J2HNRHPo0zXO7mHGPfPXU69s8TrwMtyz9n8/OnxfcyM9NyqAS8k2S8Tz3GWyMRBPFk1ei3jcjoRqq6MhJxBZ6DURc7bWayV5VNrwNTTcxqcDyeSBio1UgHTqo8cTaolHiJ8DokYKs+d5zBTJNF0VWIMpYJononJ4wmSz05IJDA5AwEjHo3Jf4Rfxt8+9Oa+jnD/DdOeOtt/8Gt7ct/E6fm3zSp/6uncdzGat2c0/vjZ3P/hT6fWHFvcvG5BnzN4/vDyR8c6mBM5Y3xgdduOg0fLM8vTd90KkX7ZlQ95HbHdJPrnjA0jwLalLqtZw6MkTiroNmXHUIfnEZgTB9ioUcB0evV5JEqLynk/Jptv41V4GfKT4QoiuhOknum4PiYMoTqqMMNBBrKNQZwvuKTLIRmjOVeSUweLljR31mIcWXL5S0+OX1i3+R+x7uyZXy/t0disxrLK9NC6zK43j86ade9XNmc2Lh6OW3Glcf7Gm7dexKZnn8WmS1vXLVhaYrT7Q3776EPv3X34vQdHzKGGiJk8ItFJ/gjRSQPyQM3J5bBbdZriNSe9quZkuEbNyfwJa04CFw0THeJcYrEpTPWJP7Lx9dz4mexvmdIzmHt94zcHD72xK/cSXrjrjUODzD89k/vbG5v405u+nvvbM4e+96mRy8+MPPA90BWwszCZkx6dnaKuCzOLSQ8nlml5JG5u0ElykP8U1JaiUNxF8I9mKDKfQmrmADHUTkHFQTE4qlDDQd7ucYZpERj+ceHsHCaR/QHzxfET/OkzufLHc+4zZBpIPScdOpaxkDM6pMwon/cWzAjuxWOa97KsgVXWy8+Dp4N/E6ZiZmHNKkgcYpsLaBjwtxMKPYWPHxUffiT76tvw5Poz2cfpg4t2myF2m0K/zjiglhWLlvnsVoNeK6AUTineriOMeYEYCTZiFpG8kBcYEi0aUR74C5Djg6wBS1NlKicPbWPzeekUQ3CIyIkWSZTBVAM4WbDj/k/ES3U4mh8EDpI9x8BYrVFINcJWExuNlMdlww4wbo1AonKSlS2bTbSvXTQS/8Duxl9N33Lv40s/nRt/Y/OmN7H5swsfunNLssXqs9g93Utvn3/7N44OzTr+1gm9K+jAnS7L9uxPKtor7NTCz2PTxS2euv7qJT69qTLmHX34+3cf+dGp2bLe8K3UFi5kTCozyFdLSuW4iuI8VoVgGd95C6+TUcul+CtviBI1g6KguPMxmRSOsEFSQ/2iRMVQKiRuhiIxtoF2AQHVLjHwWkG3SLyxNvGtb4+Pv/02y73NHM/u5k9nDzL7yc3eI5M8RebHornK/oI4L4Posuhc8rsDdN+hXMki3Ujav1UuwEHaHSC3b8KnLl2SbfASebp28iOCvpMxRcKhYMAP3pJRVZ5AfWhIJZOCOEo8PXkIDhdWnopRMXTLtKDyVC3SQbQQS63FGOBIS0/SoJhXaKVCrVgaRGKBF4sWjFWlp0a5IkBATQC7MS2m4CRL61FN+J6Z8YQD/7urKvSZ7AfOmNNf7WbaP2v32i3anFVv94RLl1y8yMZIIuL3OLOPuUMlunJfdqlQYtExbQargc/ulHwB0UX238jfPNqQ0YpayMqSsyMp7xfhl3ory05rHflL4l6WXzqr2khixI0kRgorMfBMTXgnMzb+3qVz5+Ah6DMIB8mfUfRWxhAKlPlddkCmCir1s2JzhGjujaClsN9AH0hev8BkGkxLF/TZFFQ6iYpi06iKnO56kbWrY8EeAkqZGUwIT9xHzO+TyStHFotklnTtyEpBYUcgGWgFOe+ElSNIArM7TM6SEpcJ/9ro9z7wIsPknJ6EP+HJlbDsiw94/Ub8B0Yobfb5m7zsTe6SjzdxZc56z/iBRIK9x9vovPxL/nSJe/wkKvAlLvRQxuByOuwG4k9UezVmDkIDiIuqu2x0Vk6qS9Dijlm8ABLywwWSVdGt1TwJHMM0EkEEqqT5kLSrSgQEiUKBHku+AsN0k7iZeAuA67IQsM3rsbDdLPPiOnfQPP42w7y4gT9tdFz+lrfBzf71400WO9fiqXeMs6AfDFpx5Y/8z///78ERPKSKHDIsUgFC/ucEG10+cyY3/vrGja9j7swZzIsIafeuN+4dHLz3jV27JZT050tbt17Cxmeewca3x8bezv35mUPvPTh79oPvHTr0/QdnzXrw+zBv4tu4/UQEJoIDKcLwuK1m8svIFyIMlsdS+wqkSgowLECEfggCLBbLknl6GRVWwP2a1TQMI4mCoRUVhmVU/TBRJduIVojVyjhJw+65iJ8/8u1DvdPv+9bB//iP+fsX1b7w0n8wpdnf8qd7dp+/YcNze/qfqB3d3nf/E2IdZEXufwqwp+ZH9ehyxpCoiYY9brNRK1Dt1ZGnjuuJ56T5ECSQSlWEJvv5bAEyLaeaujghSMQiVvlWf6KxaSW4gJqIjxNLKAqtVAmeigxjqVwgknNS5qY0q2gwTWghy7iGjlXN3jkd7zxb3uoeb9vXf21lu+ErTx2oy+1yeLDN5riG0ok692uic6XkYX8KSD0a9nnIL7fdyhcgdZOUCQskxE0orCpwRUHqErFSIFWxTagbJEVSClGa1QwEqIsCZGnuS7u8oHqQksZmWAjEYuHgWmxSDUGtxxoXBFkSYvEEjX7kyLsHu+uX3zO/3I+f/VyzJ3fcWln58HcXHlxc+8LzP2QWZV/kT7fc+PDykUObh+zOyuw3qxhU6jxRNXxjz4G7RR/dfuVD9n2i511Q4epoqySJuN8LPQr5ClcXyUYDJK4woDnkEUnAgdomV49omgrFKWvxnZ+GqVmhMsHjIjs+7dfFc5WdHpoMy3opSJ2EFS20N0HevhDEoqvLzR7XOSzWxMDagd4N/ZGOtfsO7lvbkdn3ys3Hfj23Ves2OdNzd80fGBuu7FhDLq3p6Nj5ma173h3iXjObI1WRaOfcus7R1qralgV7l676zN7pNyxaoTcn0on4wJqO3vmtFVXpRQdXj5zc3jcySJ7dT/T3LqK/GvQU7TvRIAlcKxHRCRpHPD0BaoCsJ+AachIgAStmWYAd5MgYhEjfzMEllkbHSWA6BkqImGqZkBZaFUIk0smhUeoy4u7KNVzK1fGnz10u4f5yjurL2St/4J1kDh6YA0YOu8mgEZAHe/JzYCUMKwZoUSPkOTgpikmpLjoZJS8IKhdp6TSap6IhnswiChoBHRXslFTSHCCvgtgub2PBnwGGeX/p8bVNF0cf/uGhQz88NXqxae2JJzrHHl3Gbho/fccPn1yy5Mkf3kH+fmLZo2Ndon1oCYaZQfehbstobVaLiVFhUC1FbBhLBTZDfp75SwxJZSmKkWdpnXCphoQ4pxbqZdQzp2BHip6Xit12CsxU2A1HtU96Q1r8iMmt1zlN+GFNxPPp7Fe/wJ/2OsaNkTk1NXMi7J+tZR9vIsMRPdP8hjx/JXo4Y6isgBzEalJVVd1RlxYgRYARsRhohIFV5lFwmUUpuGxmlbk4i1yG+YThPMcUzogj8JsAVrJ8bI0wxdzgp0s1U0xLpzhqesYbEXCl1ihoTDo8V4h6Wr1hDR61mYQSLa7io57Hcr0v5x4hyFzH5x5+mcrC7+uORHq87K+sZfAr1R/uJD9sfoJaB4JVjpj58tfoGhMZcX8hMvKhZzMlPo/VbNQTpKHos4kqmrTMElZV5KO6qEKssnzC+cuisqroZJ2uNAHGgwjETsjaiuJWHaYyk3IwHQ3NWN61vJyruOh0aPGtGhNeq3OaX8vF8H+95fJocwc0+txRndv5KvMz5jWTMXvJ6WEMJmt2TtbtNjFLnfbs/zC5RX3nfkVrzvszWodNIIuo6LvTwALshNXOgzjFslUXxSY2VcZvn3QRtMRNz4rNWqAgYtYm6z1EQDxRP5gfX8z++UVvQI8HHT693uvAM3RBz+eY9uy7TDu72mvP/iDaHQh2R5iEpQzWdhGZzym6r3AX9blGRNI3cLuKBfjI0qhcrpw5qRM4D4fzhQeFQMwrIwXXirUpKnvLGkwyzOZUCyau9ZRz/Eds4+Xv2dnacWKfg5HA5RNnRgI+7tYzIv4kcXkvp0FVqA03Zlw11Q311W01bbFowO9xO+x6HYPoTnJALGRxbB1PQjbtvGJYjhbCNAJBbjSpkKK0I6jFYh8SFjGQ3Frddd0DwJrTUSY3MHUUG4QnsVtsaMkPRzRDPYTYujRYjBsJ0ONRdBQtXBGIueRHEqTGJXkLpg5DPU3cYG1RXjGA3iQKBZwYSm/NJpZW1vaOekO8o3Jkwer2jk0jib6Hf/+5G9b3Lu2tc9t82tCCS7cuPLQsmWusmz3QE9j3ubEGb22nxbuqvK3CEe67YaBzx6IWbvTW28NVYbupbe6c1g0nF2Z/bY82hn7ABRunVVe2x6xiXvH4lT9xLv4iyYljeHXGVepGKFjmjpXGyBkn7E8w4o4OZBg1Pq+dTFzcczEGNVgB9A7YkgDfIJBcCOKr3GB/vSxORsk16q7CIkA0kBnFYC1ju0SejThojhdTMxgBmMyFTHAv6HetLcoEbdCENiYoaAQZWdq9UJycZejuCNEO2VHK9+LlQpW079RkldZaQoEaIYojgsYagCoWbHw+/krPuc1LTm5Id950buO6+5t02jieu/ielvpbBk8+Hu1bw1/MPjtzad89F+/aefHE3JFpK+LsbXNm5lx96e98bf3J5dVi//mVP7H7OR5VYyZjqowH/KUuqPNJGBpWsqmagFovJKoqUEs8K6PC0A6AEFLJ2sYptvlJWZ1cHn5PzZqH0mpGgN/XxUNxd1ThhYOSuBTgbwq4m+Q9K0aB3QNai9kcTc9qHbp5VkX1yLZpvQtay21ufWPfu9tXn9sz0HP7hV1bzvewvXqDJ+Bp3nByyYoH1jYF40Fr79zh6fdeuuOmt44RUxRtapDI/x3JpjrAprBkU04H3fFzYRe1KTCQpB3zjM9LUi8etuBYo0pRHVT5qX8UGOogZRtpvCoXtNsY1IbjzO8S1hdwEuDFMbzoU42UzzyBT7aUuuJ8GmjmAvKYIGUKMBJt9Wm/KgeUSwSaPIjniuX64UjdhHUiBhRrTLdYSeYZEaifXB4vsfQ+P7aYmsyzm1YeSl3IdRGDabhlxsnHI31rYvtGV/fffYmYy8m5PW1M48c9d8+Zif9XXzOxlxPUXhhqL98k9lKOEtiSKY3HMKqqjCXiCb/XQbu8yAKU62TbSbmgzYFIHYMaQucfZsHVkxAg7m/DvsoUxvOJeVXW01jISygJkyBufCvjTDSfjutjupr9iH1W0bDYX0ttRwljbuK8wsRtMdHlT+zssXmyq5j6BbsH+9dOr7O6DI3hFZt3tmz+0sHB3r1fvPngKRtTEelbzfFdu14Yq/avObm6LlhODKiyI26fcf937tny1ftm3fPIoe5Nw1ViruMli3OKfxkFcIzugwZQoMzv8zptkOPR6kojhBgz5CqYqFegoLZJO+LLoSPeFFS99gXLUJVnoR3zPKLbCypuiUEuylSo7kF70qAgqGIFcjOvFGaa8uTkCsc3FzCpW/WR2HhPqzNtqpsQCE5CSeNE7uJbsRolvlQkcRduEq0FtuFrMHF7ZQDzrK/vdPrONiw/MGdaO4dDZcHkcLoMx3I/Z1caeadj5rrF962sdyx1aEvTS3pXHhw/S4y5Mfcw+wEnoDY0C63EazL+0dkYLV44e+XoyqHBTDdUIC0m8jxtuE0Pq+EhUx/QYo220cowmt5qhmfZQAnWkMlopJoxL7C8mEmY4AVRUHmdqPLK9qiLoxBuJhlscOJgNCHA2sbig151vNXFHu7q4wmIg0Fi6oG1AA5HpxoHSLQaBO/cTTEkB7uxUeXp4CBjREg2w06HGbtEeEAyzXzFSN36KB1wKsmJNOJrelLjiugY8W/6dtVhe/WuSNsNx+bP6AmF29fs3b93TTsxxR07nt/esnp+TZMlXB8aXti28QT+VPXgqhvHGtpmRAe3DQ3ePFqd+0Z6fqv/prGtN5W1zuOEMn9fWGfpnTN0+6Kk1ZF0lccsnM7VuGR6797VbbVDa5uHNwcd/a2uumS1pfrYyqHbFyYvvx1Pegy8oPXNTkc6ajze+j5mdiA9nFi5ffvKxHA6QG38IRI1/p3ESif6iPYFOJHTZjEaAHcqFb+wg1bYRTyYb4p0BImpFLRFBmVCTDGCDAApmbQveUI9nkJGKWSop9rAVG6M6S5PwbjQTAB8SOqdTzpo7xHsgjHNUvNBVNV3qXQ0iPY+GRPCHhgsn8b60IXeM5vm719Ye2Hz2Oj97QT0fW5gfssNJxdl9zH37to/0pt1wf3vJnc5wL9C1MuNLkE26bCVaKEYJVXwIFp5EN2cgLBsDcIrrSbVZsfqQgLjJIIxOR9VE+Q3oGWBlkLYpjvPMRUxlB0yUZpRy+8Li3vV+UHoZjW3NJ9g2ye8YYqXXPiJM5r0ehNRhyOa8HqTUSf70bie/Qh3K+fq4FhHsdeVb+VOUZk4UCXGoFGxqM9DfjmsRKcU/BvXQf8mICelJ4PHtINUfqWZgDcaLmYWozZORU3f+JKosfhedGwSm6ivJ/IDw44RiKixGA9NPOonEuZbtDFN8qOo4F1sZbfEqi43uyDJKCLi0MC2kXDap2VMZq3NOLuviMQvv9W1eXaipGSNUYNnzuUyRaSP0ePElv9GbDmArap47QGtZPO7IbDBUdA9AMHTGKQhQWo0kO05NiWpqttAFmalRDyp2QDo5PYoI6+8Rtcg0pOzWHzrdRIjKmxSICG6cfI9OPnBpu5SEFeiSJ9CHPZQxMLScNLhteCMOeB5NnfM5LPayoz4+FlX0JR7xRwINL7CXxx/Sm/Fiy2O3C6rt8QQdOQMVht+2mnM+YnIqS99jvxvCfnBoh2ZEng26q1kuRsBXBgnNJTkT5rFkyBJs1Qvotdom4mHkW2XwRMbTZTa2JIL/MWPe+jDUL/O/4HmoL4McVaoGlVXxCJhv9ftspp1GhYr1aJwlZ4HdScrISY7tPJrCmo15LTc+EW30WRCJEI6MWeAB3LkiRXVkYnJdQHLO7ViiiISm9n8Rlp+ZI62Rk3FBH+Br88AgwYYeA1LLsC7i030ZTZqiiTMY6npitMw0iDw3QmCG+CovHpPvD/B09Q23VIntBQFTAXxYEu8xNh6bMWm/X7nwKK1jXPuXJy8cOP62tHO6IV1q/puqmM/it04sOTmtS1zUqVN6x5YAXHitn3BzuWd8NfePTO6skaUj7dkXdzozzTeupGb5DgmWBFBXpEyFy+GPXFvH1MILcdaeTXCMhFcvFpQVgiLBc+CdiFlRJaR5HiVaEuIVdGW5WSOa0VbSd6BifI19Z3bmg+5RKDbZy6bGHLF3J4zEfnZyd1eyticDoyIh4s6o3odsmO7EmH8kvA4ikZ55e0e9ZsJU9I486VeL1xUuqbUFCS4lhdeFFue+UlvEk1+h6qbsUO9Ka68HlO745U7+/vvfGXHjlfumjbtrld2PHrq1KMjO4djseGdHD905OJte946MnPmkbf23HbxyND4nm+/+uXvpNY9sGzZybUpKpeHci9wZk5Dax63TKgj0uoTm68jJn1enuU5J/G7TEApcVAty5cxbLRuZ2FpXPVeL5dTzQWxu1HNRXW1WA1Szank6hPvNyWThAFM+VbOuoK7quuRsJfPAk5SlyOJPrcVPqfohiYUJVmeyfsjaaB8ddGu1m0p7FsLq4ug5+be57fRasnOcxtX3duErbRYMngCqou5F/iR2J7RNf33XKL1xe62XIb7lwn1RWIDuRfYd6S1vvUaNePC+paq4utQL4S638R73VxOFddMqSrGylywMKZJxbQJnMpaqzmvxiN1RrAmlF/rAl6lziVIm98oVlhQkypj6ufkxU6qwhIZtMHQUdQb4spiQ8AtLI21pJtwYWnsnQuZc5vlwti6+9OGknjueagl3yqWxtiPPn4V//fQMrk8Nj0zGhs/AdWxTItUHaPxgvmYrvXPabyg1mwxAaKjvg5WK2wgEdspEE8M9RTxNSMpaGDahS47PHglRCYk6gyvFzROjh8ij/KCYTEedWSQ+8TpFxIyzUVvkQ8PzFThQYoOLjkcQ6uzFB02lrk4Q+r0puppZW5Nqak9tfLOavYjl+/Mltvs1ns99rFN2X0QW7uvfMiaSWygb2e1t8K7WT6PVmDzmWxTJ8Z8GWa4q/SuOKboXZmadereleviuUrvivAJWleYHxs85njLSCox2ORLDK1av2oo0bju5Motn+us1rpstsq2uV2p2SlPYmj1+tVDCfiWz4an29nZLpfP7a5sDlak4mXhys7FXdNvW9w4kJ5mNPkjfl+yM1LdUlEWqupe3tu+dW59T4uIY2qvfMi8znejMB6FvvwyX6nLDp/fMAocORfWytXBJh3GbJDMlaoDk0KA9wW+EXJQqVxNvQSJlrT4ass7hYYpWEGEWGCx/EaTwiir7CdjdIqMgIDar4cRIeldHGkAOIY1BJPqCGJVM2OoLgmN9A0AHr6QBSuPphxCxqR8JN4svgDQYqetuVA9dLjyGyf4nT0H91pcz1UxLusy+HZXd4O/KuDUmvSp5N2Ww3cxY3bHDCduM9tz5w5mz2a6zTazdWFNA123vcRG3mE/IrjzbzL+tFmgD5dn8/jTpGFouktUUSxHyK0Mavw5gYhclB20+FpFvqFORSiZh1lF6mTzX1aRSOmriwClwBbkhteClyWgYR2I6QcYoNuZg3Y6RoraxXlUSTlk4i2001fZ4bDi2i1bZx9tv0Cx6Pkt8/cvqmE/yu7ddddQH/Nf4/rYtplLWzacXMQcpnIk+TX730SO1+gDMv0/7QOyPeT0C2Q1LBqtzUTUz+c4llv/DHGV5uzu8sFodLCcOW5xjuvFHhf+D+xfURJ9OWNI1kZCwbLCPqAKt6oPyDSpD0h9ubAP6JvQ/FHkco08UY98kX4Oh/akiQScLxOGa7RRSOwLoaKY2CikzN4uzt4udQqpf0KDJJvE0C3ECjXYdNzl5y9pTbzWof8x77HPcnj57+utWt6ie5f32w/nvnrCW/IzbQnPl2h/qQ8clmTWH4n0lzOfMjsc5uzO6LRweDAoSjDCfMFd53bXu7PzIlQf/EQf3iP64EMvFukZcjtMAnH0ilJM6BryFFwu0jcUVRNM2TlUTak+ce+QPS2KTOwdIm5AfFF1f+6ll1wO7d901p+UOMzncy/h9S+5PNorGtPvStyOpxkN/r3JmDvk9+OMyZrzZ//gNuETZe7c87RvyEQw6odEHi60L6MlwwgcQ+0DcKLDxDNy25BJQoKs5Fbka7QpmRJgRQq2PF++acgFJ6fsGYKZ2Cd1DeGv6Xz+Q6/lVj3h9grYrDPy0EWmEcqsJ3M/cpTih9jX3abs3a5at7vWzdxpcYoxbzqR5kIyJzN09sMbydA3VNDZn49oxdqGStGUXUNhdH1NQ/A9Cto0BJ93aQ6zC0367L8xVVneaGAqsj9lPmRfsEdN2fixIWPUwvz0OB1kHnuImSvcgBLoAHz9oDIeCdHvQSVwQkFGNTVX/ViTkviaxE871fw9n3ZSpcFmqbtP/LJTD/2yE0V78ueCMF6WWtgZhk+oPOuuc77tdOdwieHfPbUhe2ci2WbS2q2cjp9hPircEEjPqqsc6G4PfEYgmjarxug3vO9JNTf7mlrqq00WsgRbtlA5LGDvYOYROXShC/Adp3SqPlldVUnfBLaYUBfuojWxYfj4UhvRBsj9HJ/gw0n0Ayp0+cWPL/09Y0zx8SVFchO/vFT41SU8QYgsXtc0ryN0W99A9cDy+rYFXTXmFrOpTC/YAjWhYF3IYq3orVs8o72+vs2gtZqJQPs1tb0LhBvKmqZVHkjYZ3e3LGgr8zQM1pUKbmPIb3cEK52BGr9pMe5MNabqKi1mIt3m0Wb6pUC0h+jZNGE1sY9npTf2SzS89H4PfCsirGNpYFZ/DE21S5z/wlrNZMKrfGKtvsiw1/jGGg0g1hbIMepwC8k7nOHPP8xtNZjcuooPxu7ObWb/FX+1ZonO1PqP2b0Lpb1w9rv8mwTbbss4IBVE8P5emd9XSjueFbybsFpA+bGYjMpWQ/tD8tvhGpIfyTkWNT4VE1CI7znG1fwyi4yqrpdF+m7duxNY4BrPNRfnZJSFaJ7MUrCVTidFlwQK/OR/vLiV3ivxCXx+L12DoctSIOkgxzWpt9R5XtpSF8eAgwiGJ++pS++2g5ITzwFN6eK+evvuz++Kj5YJjMOuLzV/6Rlmw4XcAmlnvXXlkzu7S0pWGjX44VNN40F2zfhZpb+B/RP/KgriZ2mNPIjEFXWQTMYMq0r9QRwaFjC0agRQvuRthB1uhMTP5UGxnKH4CFaUqoHEUPiOzhRMcsJTIzLBRYGFL1rFJ/Gr7zOWv4+aRX03MSJRJrPIdB5gdpH7AA1DC2N5/rxBpuTp0JcuAWGLTUTxwmeVb8awohr0YeICaVUflIy4PI0A8KJx8jhEcYhzVA2DxEFEPSiiCPSVRVprUbVXpG789I3zTw9uuJDeVnn3cazN5SQdSC94bGef8eOlfDUjPHI4De0V/xcyrGKbAAAAeNpjYGC4BYOMASDIVAOGG5ieMD1htmCexryNhYFFh2UZqwHrDbZ97D4cTByzOD5x7uAK47oDg9yTuCfxyPDs4k3jvcBnxTeNP4z/GP8f/j8CcwTuCdYIvhPKErolvETET5RFNE30npid2AXxMPF9ElLIUJJN8oPUBukOmRBZETk3uSfyeQo6Cm8UjRT/Kc1T1lJRUBVTXaOWpG6n/kjDSeOVZpHmHS0LkuAe7RwkeGsUYkKdI7p4IAB2qeA4AAAAeNol1rFrHEcUx/FRIWOw4W63TlyI5RSJoBPrVU6zu4IUp7uVzoi7vZWs062DChcmVYq7EDgRUokULlKEVMFFcJEimJTBhQnCBBXGBBfGJCEEEVznL8jkN99g+DDsvn3zZubmycaYJWNubJqlpd+vGXN9ecUsm4Z7RzbdgQwYh25fRthyr+Q6xpigNZsyxdzckl33s+y5x7KPBZZYyRvK9kauY4wJ9txfso8FlljJhllWVQ1V+JlsuUu5jjEm2HF3pMXUncvcPZATdyZP3IWsNW4q24FsKFtT6/WG7oWM0OdpKs9XMtXsTZPp26ayncodrT2gnoB6AuoJqCegnoB6AvIE1BNQT0A9AfUE1BNQT6i92ZQN96Fsat5QVflxqPyhedd9L1eIiXjSUp2hZvTGmGDXPZQ97GOBe+5K7vPtkGwjLHk7ZlwxPmR85L6Rd91recyTiftVTpmlZnzPPZEznX9o5riQkXZmXzYVGZkV7UOkal/LdYwxwY7WHpltYqxqi7RLP8jc1XKi/JHm8s5cIee4kC3l/9isaq5X8qZ+P6vavUsZYKj8q9orb8c9klb1rOocr2TufpQ77qlZ01d3ZICh6lnTbj+XK/o9rymDf9Ijso8FDokZYcmTMeOK8SHjY7mhOi9kS/NuaAe8MSbYc3/IPha4pzo3lNOPK7yrHdjQbjyTJ1rdhvbkmWmb5X//lA3zgWy6VAaMV9xL2dIa25rRG2OCHVdJqzNqa7cfyNy9L30lbSppU0mbGtrU0NbsX8sTMtSMZ87PNceFjDmLmLOIOYuYs4g5i5iziDmLmLOIOYuYs4g5i9v66roMMHSfygi7WtFtVXgl+1hgiZVMmD1h9oTZE2ZPmD1h9oTZE2ZPmD1h9oTZt+hyW3S5LbrcFl1uS1+9kNvK0OHX0tFuewP0v5mOfjOnMmLc0iwd5fHGmGDXXZM9tyH7WOC+68ohGUZY8nzMuGJ8yPjIfSSPGU+Y/cTN5NR9Imue3HNfmm3V+VIGGGoftlXbpfq17zOWPmPpM5Y+Y+kzlj5j6TOWPmPpM5Y+Y+kzlj5j6TOWPmPpM5Y+Y+kzlj5j6TOWPmPpM5Y+Y+kzlj5j6TOWPmPpM5Y+Y+kzlj5j6TOWPmPpM5Y+k7KWVGs5l0116VRr8ePQfSdX9E/diHFXmVP+vqT8fUn5+5KqzkeyZFzhkU481Vw+8xwXMuMWZ9zijFuccYszbnHG3cm4Oxl3J+MWZ9ygjBuUcYszbnHGLc64xblWcUs2dBNzzXIqA8ahemCuEzmXfi251uKf+Hudc69z7nXOvc61xi9kjwx9LHBf9z3XWfg8Iyx5PmZcMT5kfESGY8YT96080d/rXGdxJmuezPyN1c54F/7equan0le4o9p+kesYY4I995vsY4ElVnjk/pYT3dwdzfLGdHWXf5ITnUhXNfwja8Yzns9xIXcV+Vje1Ntd3euHMmU8cW/lVB14V9++NQWRBZEFkQWRBZEFkQWRe/5/MbLhPpcBzsx9OceFHFDhgAoHVDigwgEVDqhwQIUHWvtz2ccCS6zkkDxD8gzJMyTPkDxD8gzJMyJyROSIyBGRIyJHRI6ILFlpyUpLVlqy0pKVlqy0ZKVjIsdEjokcEzkmckzkmMhD7caZDLCrU5vwZMKTiX6rT2SEPcVPtF5vgSVW8kRfXchATtmZKTszZWem7MyUnanJX5O/Jn9N/pr8Nflr8tfkr8k/U2QhI7Tc5BRz857Oz7+d83bO2zlv57xd8HbB2wVv/+8yC//2P6OAqJcAeNrVVr9vHEUUfs7ZiRM7TkMRIRSNXNnE3vNFqS5VlMiSJSuJHCuhC3O7c3ej293ZzMx6cy5ooKKi5m+gRCg14g/gD6BCFFRUlBS892b2zmfHiCCBRKy7ezvzfnzf997MBgDuLJWwBOHfl/gJ9hIs41Owr8C1zufR7sDHnWG0l2G981m0V2Cr81W0r+L622hfg73OD9FehdvLt6J9HW7Bz9G+ceWnWa019NmO9jrcW/4u2jfh+87v0d6AD5e/RiRLy9cR6AfLv0Z7CVZX/oj2FdhY+y3aHThe+zbay3B77Zdor8Cz9dVoX4Xb659E+xp8ul5FexX2bl6N9nW4c/WbaN9YeTurtYY+/WivQ7ZxHO2bS1+s/xjtDbi/8dEjU02tHo292Eq3xb293t4ufvXEYCr89JnJZZmJw3oi3al4fKpVdqpT0Wg/FkfKKXuiMrFvSi+eyEKJzUPpzWYiDnWqSodbdZkpK/xYiecHh+JppcrgHR12xAtlnTal6CW9hIKFdkIKJ3HT6iEiqNRQpkoMZaHzqciU06MSE+syZK2LAgsQagL8Ulonm92BpNrR115AvxVgikJhGbEZcmxSSqSr3Xg7EQdeeKuVE4golVYN6xyrDySqgWCcQa6V8ar0WtJGasphrlOvy5GorDZWewzuC+2FG5s6z4RTqhCva+1RJG+xboVZS78pmjFqUrtAaWAyVF298WJQe9FwZKZdlctpKIqZR7qUOaKT2rvF6FzaEdJ1+lS5RByjPGkundMp+lfWVMZ6lNrtCKztdVqjP2I/0U4PctUqWleVsqmk3oz0ieK1XHmv7NDYwoVGaGnFWNrClFNB86FyNSJlEvHQc4SjafC6wCwE0+VKTeZdzY2ZiEJOUF91ojPUgYOw0WRIHA+ahEa6hX5Tk3cwQBFQU4/GJG9mMElpvBiaPDcNosFu1NZyTvzOghBOFXrXGhpHGgwvde6EGZ5h5wJdrizFUKmcmokuDfL04x2UWudBDuetwT38qVNfW0XiEg3k6eUA1fFBFSJralcq55L2KIVZbEexH+odqRE1o08Ue2dOxN79B+KlcoiuvBtGUxg8Qs7UNlUUuRsj5ycH5yJThbQTZnfJ+U3+yZnfGntf9bvdpmmQTcVOSWqK7va/cx3MCrrU6sq7xOk8MXbUfbp/uJ1cBqY99K4b8L9q8XfhERioYAoWNIxgDB4EbEEK2/h7D/agh5/daPVwbYC+Ar2m8Awjc5BQQoYrh1DDBJ8cnOLTY/zWoHCHflNcafDXY34BR7ju8GPhhD0E7GOmkis/wQwFrgrYxIwS1wxaCeenPAr9XIyquTLlEZyZop7DAXoKeIqcyPds7sUMO7jygqMdrhv27WEl+rSVBe44/Jb4ccw04NYwjBpQlSHupFx9yOg1qkIaZcyTVC0jYs1V5lhr9C4ig1brVuGXmMty1Qb1H7CyIctiXvs3tN9aUFNwzcCGdD6LY3OGMnSX+I9xFqgDB6yiZ/6KY4NGKSMlHWqMCNwJb5iNoIxDz9DXCi3PXfCYR84iUu7BkGumvFciQ/K33B/L8xMq9xml57xj3KO6GT8p/CvQeo1rmusQQ8Ic+FYRK1Xf5KkcxzmpZ/oG/gPMm8VZV/CGqw3Qy3PUvGbGGlXMdrrA1MQzRfmIp4g4CJf7y9o5oxzF7lKvT5k3deE4Tk/KXo5305iftDKssGWtDHPe4R0Z11JGTk9B9xPGr5FbznkXZ7TGyIpxpHECKRtxOuH91o9iPStlsYdUv2CO8xOhuaZAf8m7hG3KZyvcH4pzjGYzQ1wfxokbxxlq7wbiUUQsrZqO4xWeg3ed1RzrGd4rcG8S51cx+yzOw7xSONHtioy3R3snNKzE5ee7Pck7sYKaKUpTM+I7MExvhisBScmnQrB2OaNtojbhbNTIxJ7BGexsYSIcz77G28JypXA7tjeG58nLuZqJ99fF3rmF7s45S8amuEvtyQxZmthPyrYTp1rHWZp3zjOmEBeeala4Zibt5LbdcNFL4lSG2fELs9J21vDJKTmCTsf5t9LZe/H8rdhf4HfEs9eejP6si71L3hF7cB8e8C2tGCn5lHB34dYUfBbD+8YwU5rrtubuuZrveueE+yLjvpLP5Ezv3u/9m/xn7/ktzu2xVh+6+NfwXxLflvNMCd/4BXps/6/+d3CRocM4UrXimyjhiBx/Dd/hXay2j9npHfq+ypx/0ztcO6v/qwv6d/8EdPCZiwAAAHjaY2BmAIP/JQwVDFgAACypAe8AAAEAAgASAAf//wAPeNrtnH1sE/cZxx9oYTTlJWRMoxS8lmQppRBYCHkrHaxzwXhW1FLajdZDt4lVWRpKFbleWA8U8WJg8h+oCgGlNEzGgIGAEASwri2qzNV409WaCoosy5pOpxJeVSqQ0NgfvX1soKX7A42Otgk9VR9+l3t5fs/zfZ7nd3d2UhkkIkUyXbwy2D3Xt1BGNv8u8JqMk/vZL7Yt+eNfbg+Swa/+oeU1GVn4dwy788ev/zuI8wYXxmEyyPta4aqgXB1cdt+C+3JDioZ8MHTxD8YMSzzQWPR0UfODJQ9+Mrx8+MWRJSPjo1qKxxY3jc6UjPthasynP+r58Utjx4/d+VDbQ8lxY8c1jesZ9++HfQ+/9XBm/OTx6viDE9wTXpwQc9W79J9cfmTjoxWPniodXOor7SirKlv50+5y72Nlj30+KfP4wcnhJ155YuOU6im5qasqJlWkpwWmHZn2r+n109XKiZWpGSNnLJzROcOsKq9qrjo2s3jm72f2VA+t9lV3VX9W83RNe01fbW3tX+qW1O2pO1VfXh+r//TJObP6nor9vGn2lNl/n9P4i46n9V/+2R17pndueN7keSnPK/Pb5VfygO2VUfZ4KbYbZDRjCT+X2h9LGWM542SohCqoQ/V6mCUumc3otj+QuXZU5oEHFsBCWIqtZbAcVsAqbK2GNbAWQrAO1sMG7LbDJuiAzbAFOmEb80SYYztEYQfshF0Qg93MtQf2Qjfsg4PQA4fhCByFOGiQYL7jXKdj+0N+PgEfsZ1mPMlcp/G1D86hw0W4xPZluALXuNZR607UmogyGVTJoEoGVTKokkEBEwVMFDBRwEQBk6gyRJUhqgxRZYgqQ1QZosrgtYnXJl6beG3itYnXJl6beG3itYnXJl6beG3ibQZvTbw18TaDt6aTtzvK21QZwt4iGFFQrBWlUqiUQqUUKqVQKSU1tk/qoN4OySy7UWazvchW5SU7IX7GZq5dyrXLoIXt5Ywq4wrGDVzfDpugAzbDFuiEbdjSGT+Ck2yf5vw+OMO1Z+E8XCh43YrXrXjdKlf5+TG8biDPBp434HkD+W4l163k2iDPxg2PN+KxKU/i5SxbkafQZTb7mjm/BdRCHg3yaJBHgzwa5NEgjwZ5NPBOQV8DzxQ5xbW9kIEzXHe2oGkrHjbgYQPa5j3La2oMUE1flSHU/wP8lL/fjoBR9hy834iuc9C1VSbYMXHBRI6VFnRuJSqDqIiZmSoZq8Bth+mhMD0UpofCMt+2xMu5z3Ltc7CAfc8zLmR8gfFFu0N+bffKb9heZP9DXsaGn/G39n5pZq6l+LAMWtgO0K1vwJ84dzn73mRbZf8Ktlcxx2pYA2shBOtgfUExA8UMFDNQzEAxA8UMFDPoxzD9GKYfw/RjmH4M049h+jFMP4bpxzD9GKYfw/RjmH4MyyHm72E8DEfgKMRBg3c59h68D8cgwfzH2a8z14eMJ8Bg/0f8nGb7NL73wRniOAvn0Ps84wW4yPYljl2GK3CVfdew9zg19jHZ6qXOPpbhrH0jGEeR89FQwv4yqLG7qDGDDrCosQN0gEadGTKH8xVo5poWUGEV56+GNbAWQrAO1sM2rk0wnmQ8hY1eyMAZrjsL55jzPOMFuMj2VcZrnF+Nl1489OKdl1oyZCJHSzlSDpNhqlRSN73UTd5bVWo5Xkd89XY3HvvxtpWa2E89UAvYWIqNZdDCdsD2yBuwnJ/fZFTZt4LtDdhqh03QAZthC3TC29jfCu9AV6Fb/OSll1zko/OTC4NcGETmJTIvUXmJyksODHJgkAOD6IiJaJrwpglvmvCgiZmbuLqJq5s4u4mzmzi7aYBkqgoPVbzy4ZUPr1S6XafbdbrdhYcqHV5PV2t0tUZXa3SzTjfrdLNGN+t0s0Y363SxTnfqeKnipYqXKl6qeKnipYqXKl2l0VUaXaXRVRpdpdFVGl2l01UaXaXRVRpdpdFVGl2l0VU6XaXTVTpdpROlSjdpdJNGN+l0kkZ0PqLyEZEqxUSUIqI0EaWJKEUUKbxK4VUKr1J4lcKrFF6l8CqFxRQW0lhIYyElPyPHCarVolotqtWiUi0q1UKHHDrk0CHH6magQY74c6xi+6nWY6zhKSr2GPWRoD4S1EeC+khQmRaVaVGZFpVpUZkWlWlRmRaa5NAkhyY5NMmhSQ5NcuiRQ48ceuTQI4ceOfTIUbUW8eeIP0f1WsSfo/4S1F+C+ktQfwnqLyHzZcjn/5QiGAGj6MliMjmacSJxllIn5TAZKqEKauyF1KKXHmykFqdQh96vRHwz2kV2O5EeINJ2acb2Uuwugxa2A3Y1vVlN5PX0ZrWo7FvB9gbOb4dN0AGbYQt0wjbmunMVDtyiwoGCCiexc5q5+uAM856Fc8R7nvECXGT7EscuwxW4yr6B0aUVeBjEq2F4NQyvgngVpDO93HPT5MgiRxY5ssiRRY4svAjiRRAvgngRxIsgXgTxIsh9L819L819L819L819L819L819L00eLPJgkQeLPFjkwSIPFnmwyINFHizyYJEHizxYRBPkHpcmFxa5yFejRRTD8H4YngcHiL5jCu8J//2OUIMHtRy93XP92xzfCu9AF+Sfx/PP4S9/sa4Wf2VtVVhbFWbrKqyt5YyTYapdy6xdzNpFRoeS0QoyWkFGK3iCcrPmKqy5CtmtYM1VyHAFa67CE9Ri1l2FjvTRkQGeoF6nK308Qa2nK310pY81WaEbfXSh77Zr8wbmbodN0AGbYQt0QgSftkMUdsBO2AUx2I0ve2AvdMM+OAiHmLeH8TAcgaMQBw3e5dh78D4cKzxtq1TRUNTropIqqKQK1nYFJbuoqAq62kdX+75Y5y/BZbhy19Z85yl4ID0Fz7+Rrcgt2QqRLZNshchWhCxNJEMRMtNJRmJf+UTCS1Xd/FTiRXr1usomKps3VJ6OytNR2ETh6TcUNlE4gsIRFI6gcASFIygcQeEIKsZQMYaKMVSMoWIMFWOoGLvjTzcS2DvOdTc/4ch/unEa+uBLlUK3qBRCJROVTFQyb6gUuUeeY/5Irl3k2k+uXeTaRa4biUwh143k2k9nhujMUCHn+eeaMvbdfLa5vrJef75x221ErhC5QuQKdbCQrgzRlSEUUOjKECoodGWIumijI0OosRU1onSliiJbqRUXqiioolArLmqlklqppCNDqKRQL5XUiwu1FOrFT734qRc/9eKnXvzUi5968d/2eSjC3NshCjtgJ+yCGOzG7h7YC92wDw7CIebvYTwMR+AoxEGDdzn2HrwPxyDB/Mexdf0ZSiEDCh0ZuvEcpZAFhSwo1JqLWnNRa43Umotac1FrjWRHITsK2VGoNRe15qfiirnPXs9AEvWTqJ9E+STKJ1E9i+pZVM+idBaVsyj8CepmUDWDohqKaiiooZyGOknUSaJOEnWSqJNEnSTqJFEgiwJZFMiiQBYFsiiQJfos0WeJPkv0WaLPEn2WKJNEmSXKLBEmiTBLhBoRakSiEYlGJFo/+iTz3n17Hk1kcSKLE1kcD0166zO8NPEyjndxvIvjXRzP4ngWx2Ici3EsxrEYx0qcp7UhdGQRDOfKEYx13Efyn/jNZpzDuMjuo2N1LPfx/Ji3HsV6FItRLEaxGMViFItRLEa/AYslrFpuViw3K5abFWslq9VKVg83q4abVWMJq8YSVoslrBZuOs1Np7nptJV0mptOc9NpK+ku913TbC7ezwNP4d09/96uU6061apTrTrVqlOtOtWafxfXqVadatWpVp1q1alWnUrVqdT8O7d+l/z6/lTECKpApQrINytQBLZDFHbATtgFMTgO5zjvIpRx59v/xZUlbJfBXOacBx5YAAthFftXwxpYCyFYB+thN8f3wF7ohn1wEHrgMByBoxAHDRJc8yHjCUjDTW+usf9+vEngTYK9CfYmvoHa6n9RO99zDczvufr3N0b927uB8dmN0w930g8lqOVBIQ/qeFCjvvDfLJmEGvVE6SFKD1F6iNJDlB6i9BClh0gmMbuHWSZhyXMXLfXvLrh7cTqVeu+s3PfuO5oTmROZE5kTmfM7EjefMB0vHS8dL7+ul///d7P3hgXne6yB8D3WwOip/vTZu2Nl4H4n8f206OTXsfhdW3S+4799d/3v75B3PzePYDGAxQDWAvjRhsXFt/y9zmIs5n8/KoWlAD624WMbFgNEphKZir9tRKcyQwC/2wp/m3P9b3La8L+NWQPMGmDWALMGiKeNeNqIpw0PAv12hXKeYZ3fxfo2fhfLieC7j8D55vzre+d80+f8xb3zl9u3/pWxk2OnI5yOGDj/LwPHO+fu/+107737ScggCfK+XCQP5n/3W4p5qy+RUimTcur3caKqkGlENkOqZKbUSG3hd8uepA6ekp9TCW55Rjwyn2pqkGflOVkgz8sLskhekpfFL4t5+10qy+R13nwDvPUu521XlRWySlbLGlkrIVknG+QtaZdN0iGbZYu8LVvlHeki/3+ViGyXqOyQnbJLYrJH9kq37JND0iOH5Ygclbho8oEk5LjockL+JoakyeUp6ZWMnJY+3kbPyjneQy/IRbkkl+UK757X/gNh82AaAHjaTY7BasJQEEXPTWy0RtPYluKqy66y6sqVSBsKBcGNPxBKEUsolSRu3Pmblirth+j4CKSLe4Y7c9+8QUCXEVu89GU6J8qz8pN7WtbneMS34plrvEwXBG9Z8c6DY5IvFxmPjqOi+ioYO6b25Ly/of7Rq+nTIWZYd4fuJ5HUfmyJJ0JdqqtQPfUV6UqxBrrWjc0npo5lAnoKrE7VNs5MiW3eUFJZIuSZD1as2fHND3sO/PLnbnm1rLjlDk4feh/CAAAAAAEAAAAA');
  font-style: normal;
  font-weight: normal;
}
.cs-InvalidPromptSlide .cs-6e08laBExi0-InvalidPromptSlide-btn0 {
  color: rgba(255, 255, 255, 1);
  border-color: rgba(211, 211, 211, 1);
  background: rgba(34, 34, 34, 1);
  text-shadow: 0 1px 0 rgba(0, 0, 0, 0);
}
.cs-InvalidPromptSlide .cs-6e08laBExi0-InvalidPromptSlide-btn0 .cs-html {
  color: rgba(186, 187, 186, 1);
}
.cs-InvalidPromptSlide .cs-6e08laBExi0-InvalidPromptSlide-btn0 .cs-slide {
  border-color: rgba(226, 226, 226, 1);
}
.cs-InvalidPromptSlide .cs-6e08laBExi0-InvalidPromptSlide-btn0:hover {
  background: rgba(68, 68, 68, 1);
}
.cs-InvalidPromptSlide .cs-6e08laBExi0-InvalidPromptSlide-btn0:active {
  background: rgba(68, 68, 68, 1);
}
.cs-PrintPromptSlide .cs-6e08laBExi0-PrintPromptSlide-btn0 {
  color: rgba(255, 255, 255, 1);
  border-color: rgba(211, 211, 211, 1);
  background: rgba(34, 34, 34, 1);
  text-shadow: 0 1px 0 rgba(0, 0, 0, 0);
}
.cs-PrintPromptSlide .cs-6e08laBExi0-PrintPromptSlide-btn0 .cs-html {
  color: rgba(186, 187, 186, 1);
}
.cs-PrintPromptSlide .cs-6e08laBExi0-PrintPromptSlide-btn0 .cs-slide {
  border-color: rgba(226, 226, 226, 1);
}
.cs-PrintPromptSlide .cs-6e08laBExi0-PrintPromptSlide-btn0:hover {
  background: rgba(68, 68, 68, 1);
}
.cs-PrintPromptSlide .cs-6e08laBExi0-PrintPromptSlide-btn0:active {
  background: rgba(68, 68, 68, 1);
}
.cs-ExternalInterfaceErrorSlide .cs-buttonOK {
  color: rgba(255, 255, 255, 1);
  border-color: rgba(211, 211, 211, 1);
  background: rgba(34, 34, 34, 1);
  text-shadow: 0 1px 0 rgba(0, 0, 0, 0);
}
.cs-ExternalInterfaceErrorSlide .cs-buttonOK .cs-html {
  color: rgba(186, 187, 186, 1);
}
.cs-ExternalInterfaceErrorSlide .cs-buttonOK .cs-slide {
  border-color: rgba(226, 226, 226, 1);
}
.cs-ExternalInterfaceErrorSlide .cs-buttonOK:hover {
  background: rgba(68, 68, 68, 1);
}
.cs-ExternalInterfaceErrorSlide .cs-buttonOK:active {
  background: rgba(68, 68, 68, 1);
}
