# Supplementary material for: An Interactive, Asynchronous Intimate Partner Violence Module for Medical Students: Improving Preparedness, Confidence, and Knowledge
Source: MedEdPORTAL. 2026 Jul 14;22:11618. doi: 10.15766/mep_2374-8265.11618 (PMC13364887; doi:10.15766/mep_2374-8265.11618)
Supplement: Supplementary file 1 — IPV Articulate Module FolderIPV Pre- and Postmodule Survey.docx [file mep_2374-8265.11618-s001.zip › A. IPV Articulate Module Folder/assets/Hr1FmXLVTs-nQ4AC/html5/data/js/5Urgdm8tqnn.js]

window.globalProvideData('slide', '{"title":"Certificate","trackViews":true,"showMenuResultIcon":false,"viewGroupId":"","historyGroupId":"","videoZoom":"","scrolling":false,"transition":"appear","transDuration":0,"transDir":1,"wipeTrans":false,"slideLock":false,"navIndex":-1,"globalAudioId":"","thumbnailid":"","slideNumberInScene":1,"includeInSlideCounts":true,"presenterRef":{"id":"none"},"showAnimationId":"","lmsId":"Slide1","width":960,"height":540,"resume":true,"background":{"type":"fill","fill":{"type":"linear","rotation":90,"colors":[{"kind":"color","rgb":"0xFFFFFF","alpha":100,"stop":0}]}},"id":"5Urgdm8tqnn","events":[{"kind":"onslidestart","actions":[{"kind":"if_action","condition":{"statement":{"kind":"compare","operator":"eq","valuea":"_playerVars.#hasPrevHistory","typea":"var","valueb":false,"typeb":"boolean"}},"thenActions":[{"kind":"enable_window_control","name":"previous","enable":false,"affectTabStop":true}]},{"kind":"exe_javascript","id":"6Whdqw2RL2r"}]},{"kind":"onbeforeslidein","actions":[{"kind":"if_action","condition":{"statement":{"kind":"compare","operator":"eq","valuea":"$WindowId","typea":"property","valueb":"_frame","typeb":"string"}},"thenActions":[{"kind":"set_frame_layout","name":"npnxnanbnsnfns00000000001"}],"elseActions":[{"kind":"set_window_control_layout","name":"npnxnanbnsnfns00000000001"}]}]},{"kind":"ontransitionin","actions":[{"kind":"adjustvar","variable":"_player.LastSlideViewed_6e08laBExi0","operator":"set","value":{"type":"string","value":"_player."}},{"kind":"adjustvar","variable":"_player.LastSlideViewed_6e08laBExi0","operator":"add","value":{"type":"property","value":"$AbsoluteId"}}]}],"slideLayers":[{"enableSeek":true,"enableReplay":true,"timeline":{"duration":5000,"events":[{"kind":"ontimelinetick","time":0,"actions":[{"kind":"show","transition":"appear","objRef":{"type":"string","value":"5i9WhAPjJTq"}},{"kind":"show","transition":"appear","objRef":{"type":"string","value":"6Z249d5tquG"}},{"kind":"show","transition":"appear","objRef":{"type":"string","value":"6E4e5O0vRci"}},{"kind":"show","transition":"appear","objRef":{"type":"string","value":"6rDasPLOTCu"}},{"kind":"show","transition":"appear","objRef":{"type":"string","value":"6kBTZ6AVQ6X"}},{"kind":"show","transition":"appear","objRef":{"type":"string","value":"6J4OmilBLik"}},{"kind":"show","transition":"appear","objRef":{"type":"string","value":"6HXAdt8L5nf"}}]}]},"objects":[{"kind":"vectorshape","rotation":0,"accType":"image","cliptobounds":false,"defaultAction":"","imagelib":[{"kind":"imagedata","assetId":0,"id":"01","url":"story_content/6cOt3OkFZx2_RA0C8FF.png","type":"normal","altText":"Screenshot 2025-09-05 at 11.24.14 AM.png","width":886,"height":512,"mobiledx":0,"mobiledy":0}],"shapemaskId":"","xPos":0,"yPos":0,"tabIndex":0,"tabEnabled":true,"referenceName":"5i9WhAPjJTq","morphReferenceName":"5i9WhAPjJTq","xOffset":0,"yOffset":0,"rotateXPos":480,"rotateYPos":277.5,"scaleX":100,"scaleY":100,"alpha":100,"depth":1,"scrolling":true,"shuffleLock":false,"data":{"hotlinkId":"","accState":0,"vectorData":{"left":0,"top":0,"right":960,"bottom":555,"altText":"Screenshot 2025-09-05 at 11.24.14 AM.png","pngfb":false,"pr":{"l":"Lib","i":0}},"html5data":{"xPos":0,"yPos":0,"width":960,"height":555,"strokewidth":0}},"width":960,"height":555,"resume":true,"useHandCursor":true,"id":"5i9WhAPjJTq"},{"kind":"vectorshape","rotation":0,"accType":"text","cliptobounds":false,"defaultAction":"","textLib":[{"kind":"textdata","uniqueId":"6Z249d5tquG_-2106151157","id":"01","linkId":"txt__default_6Z249d5tquG","type":"acctext","xPos":12,"yPos":3,"xAccOffset":12,"yAccOffset":3,"width":558,"height":66,"valign":"top","wordwrap":false,"textshadow":false,"shadowIndex":-1,"scrollOverflow":false,"vartext":{"blocks":[{"spans":[{"text":"Certificate of Completion","style":{"fontFamily":"\\"Open Sans Charset0_v9TY33EDE6F2\\",\\"Open Sans\\"","fontSize":36,"foregroundColor":"#000000","linkColor":"#000000","ascent":51.305,"descent":14.062,"leading":0,"underlinePosition":-3.609,"underlineThickness":2.391,"xHeight":25.688}}],"style":{"tagType":"P"},"runs":[{"idx":0,"len":25,"flowDirection":"leftToRight","cursive":false}]}],"defaultBlockStyle":{"flowDirection":"leftToRight","leadingMargin":0,"trailingMargin":0,"firstLineMargin":0,"justification":"left","defaultTabStop":48,"listLevel":0,"lineSpacingRule":"multiple","lineSpacing":20,"indentSize":36,"spacingBefore":0,"spacingAfter":0,"baseSpanStyle":{"fontFamily":"Open Sans","fontSize":12,"fontIsBold":false,"fontIsItalic":false,"fontIsUnderline":false,"fontIsStrikeout":false,"underlineStyle":"normal","elevation":"normal","spacing":0,"ignoreKerningTable":false,"displayCase":"asIs","languageId":0,"foregroundColor":"#000000","linkColor":"#0000FF"},"listStyle":{"listType":"none","listTypeFormat":"plain","start":0,"size":100}},"direction":"horizontal"},"vectortext":{"left":0,"top":0,"right":570,"bottom":69,"pngfb":false,"pr":{"l":"Lib","i":2}}}],"shapemaskId":"","xPos":205,"yPos":79,"tabIndex":1,"tabEnabled":true,"referenceName":"6Z249d5tquG","morphReferenceName":"6Z249d5tquG","xOffset":0,"yOffset":0,"rotateXPos":291,"rotateYPos":36,"scaleX":100,"scaleY":100,"alpha":100,"depth":2,"scrolling":true,"shuffleLock":false,"data":{"hotlinkId":"","accState":0,"vectorData":{"left":0,"top":0,"right":582,"bottom":72,"altText":"Certificate of Completion","pngfb":false,"pr":{"l":"Lib","i":1}},"html5data":{"xPos":0,"yPos":0,"width":582,"height":72,"strokewidth":0}},"width":582,"height":72,"resume":true,"useHandCursor":true,"id":"6Z249d5tquG"},{"kind":"vectorshape","rotation":0,"accType":"button","cliptobounds":false,"defaultAction":"onrelease","imagelib":[{"kind":"imagedata","assetId":1,"id":"01","url":"story_content/6DQvuFvk4z4_RG.png","type":"normal","altText":"Pasted Image (64x64).png","width":64,"height":64,"mobiledx":0,"mobiledy":0},{"kind":"imagedata","assetId":2,"id":"02","url":"story_content/6DQvuFvk4z4_RE2FFA5.png","type":"normal","altText":"Pasted Image (64x64).png","width":64,"height":64,"mobiledx":0,"mobiledy":0}],"shapemaskId":"","xPos":443,"yPos":366,"tabIndex":5,"tabEnabled":true,"referenceName":"6E4e5O0vRci","morphReferenceName":"6E4e5O0vRci","xOffset":0,"yOffset":0,"rotateXPos":37,"rotateYPos":37,"scaleX":100,"scaleY":100,"alpha":100,"depth":3,"scrolling":true,"shuffleLock":false,"data":{"hotlinkId":"","accState":0,"vectorData":{"left":0,"top":0,"right":74,"bottom":74,"altText":"Pasted Image (64x64).png","pngfb":false,"pr":{"l":"Lib","i":3}},"html5data":{"xPos":0,"yPos":0,"width":74,"height":74,"strokewidth":0}},"states":[{"kind":"state","name":"_default_Hover","data":{"hotlinkId":"","accState":0,"vectorData":{"left":0,"top":0,"right":74,"bottom":74,"altText":"Pasted Image (64x64).png","pngfb":false,"pr":{"l":"Lib","i":4}},"html5data":{"xPos":0,"yPos":0,"width":74,"height":74,"strokewidth":0}}}],"width":74,"height":74,"resume":true,"useHandCursor":true,"id":"6E4e5O0vRci","variables":[{"kind":"variable","name":"_hover","type":"boolean","value":false,"resume":true},{"kind":"variable","name":"_state","type":"string","value":"_default","resume":true},{"kind":"variable","name":"_disabled","type":"boolean","value":false,"resume":true},{"kind":"variable","name":"_stateName","type":"string","value":"_default","resume":true},{"kind":"variable","name":"_tempStateName","type":"string","value":"","resume":false},{"kind":"variable","name":"_tempStateNameBuilder","type":"string","value":"","resume":false}],"actionGroups":{"ActGrpSetHoverState":{"kind":"actiongroup","actions":[{"kind":"adjustvar","variable":"_hover","operator":"set","value":{"type":"boolean","value":true}},{"kind":"exe_actiongroup","id":"_player._setstates","scopeRef":{"type":"string","value":"_this"}}]},"ActGrpClearHoverState":{"kind":"actiongroup","actions":[{"kind":"adjustvar","variable":"_hover","operator":"set","value":{"type":"boolean","value":false}},{"kind":"exe_actiongroup","id":"_player._setstates","scopeRef":{"type":"string","value":"_this"}}]},"ActGrpClearStateVars":{"kind":"actiongroup","actions":[{"kind":"adjustvar","variable":"_hover","operator":"set","value":{"type":"boolean","value":false}}]}},"events":[{"kind":"onrelease","actions":[{"kind":"exe_javascript","id":"6bgiEttTZ2R"}]},{"kind":"ontransitionin","actions":[{"kind":"exe_actiongroup","id":"_player._setstates","scopeRef":{"type":"string","value":"_this"}}]},{"kind":"onrollover","actions":[{"kind":"exe_actiongroup","id":"ActGrpSetHoverState","scopeRef":{"type":"string","value":"_this"}}]},{"kind":"onrollout","actions":[{"kind":"exe_actiongroup","id":"ActGrpClearHoverState","scopeRef":{"type":"string","value":"_this"}}]}]},{"kind":"textinput","bindto":"_player.NewName","align":"left","verticalAlign":"center","rtl":false,"numeric":false,"multiline":false,"maxchars":0,"placeholder":"","fontsize":22,"textcolor":"0x000000","bold":false,"italic":false,"font":"Open Sans Charset0_v9TY33EDE6F2","marginleft":12,"marginright":12,"margintop":0,"marginbottom":0,"shapemaskId":"","xPos":224,"yPos":294,"tabIndex":4,"tabEnabled":true,"referenceName":"6rDasPLOTCu","morphReferenceName":"6rDasPLOTCu","xOffset":0,"yOffset":0,"rotateXPos":255,"rotateYPos":20,"scaleX":100,"scaleY":100,"alpha":100,"rotation":0,"depth":4,"scrolling":true,"shuffleLock":false,"data":{"hotlinkId":"","accState":0,"textdata":{"uniqueId":"6rDasPLOTCu","linkId":"","type":"vectortext","xPos":12,"yPos":3,"xAccOffset":0,"yAccOffset":0,"width":487,"height":41,"shadowIndex":-1,"scrollOverflow":false,"vectortext":{"left":0,"top":0,"right":0,"bottom":0,"pngfb":false,"pr":{"l":"Lib","i":6}}},"html5data":{"xPos":0,"yPos":0,"width":512,"height":42,"strokewidth":1}},"width":511,"height":41,"resume":true,"useHandCursor":true,"background":{"type":"vector","vectorData":{"left":-1,"top":-1,"right":513,"bottom":43,"altText":"Text Entry","pngfb":false,"pr":{"l":"Lib","i":5}}},"id":"6rDasPLOTCu","events":[{"kind":"onlosefocus","actions":[{"kind":"adjustvar","variable":"_player.NewName","operator":"set","value":{"type":"property","value":"$Text"}}]}]},{"kind":"vectorshape","rotation":0,"accType":"text","cliptobounds":false,"defaultAction":"","textLib":[{"kind":"textdata","uniqueId":"6kBTZ6AVQ6X_-1331776588","id":"01","linkId":"txt__default_6kBTZ6AVQ6X","type":"acctext","xPos":12,"yPos":3,"xAccOffset":12,"yAccOffset":3,"width":202,"height":30,"valign":"top","wordwrap":true,"textshadow":false,"shadowIndex":-1,"scrollOverflow":false,"vartext":{"blocks":[{"spans":[{"text":"Name on Certificate","style":{"fontFamily":"\\"Open Sans Charset0_v9TY33EDE6F2\\",\\"Open Sans\\"","fontSize":16,"fontIsBold":false,"ascent":22.802,"descent":6.25,"leading":0,"underlinePosition":-1.604,"underlineThickness":1.062,"xHeight":11.417}}],"style":{"tagType":"P"},"runs":[{"idx":0,"len":19,"flowDirection":"leftToRight","cursive":false}]}],"defaultBlockStyle":{"flowDirection":"leftToRight","leadingMargin":0,"trailingMargin":0,"firstLineMargin":0,"justification":"left","defaultTabStop":48,"listLevel":0,"lineSpacingRule":"multiple","lineSpacing":20,"indentSize":36,"spacingBefore":0,"spacingAfter":0,"baseSpanStyle":{"fontFamily":"Open Sans","fontSize":12,"fontIsBold":false,"fontIsItalic":false,"fontIsUnderline":false,"fontIsStrikeout":false,"underlineStyle":"normal","elevation":"normal","spacing":0,"ignoreKerningTable":false,"displayCase":"asIs","languageId":0,"foregroundColor":"#000000","linkColor":"#0000FF"},"listStyle":{"listType":"none","listTypeFormat":"plain","start":0,"size":100}},"direction":"horizontal"},"vectortext":{"left":0,"top":0,"right":211,"bottom":33,"pngfb":false,"pr":{"l":"Lib","i":8}}}],"shapemaskId":"","xPos":367,"yPos":245,"tabIndex":3,"tabEnabled":true,"referenceName":"6kBTZ6AVQ6X","morphReferenceName":"6kBTZ6AVQ6X","xOffset":0,"yOffset":0,"rotateXPos":113,"rotateYPos":18,"scaleX":100,"scaleY":100,"alpha":100,"depth":5,"scrolling":true,"shuffleLock":false,"data":{"hotlinkId":"","accState":0,"vectorData":{"left":0,"top":0,"right":226,"bottom":36,"altText":"Name on Certificate","pngfb":false,"pr":{"l":"Lib","i":7}},"html5data":{"xPos":0,"yPos":0,"width":226,"height":36,"strokewidth":0}},"width":226,"height":36,"resume":true,"useHandCursor":true,"id":"6kBTZ6AVQ6X"},{"kind":"vectorshape","rotation":0,"accType":"text","cliptobounds":false,"defaultAction":"","textLib":[{"kind":"textdata","uniqueId":"6J4OmilBLik_262881013","id":"01","linkId":"txt__default_6J4OmilBLik","type":"acctext","xPos":12,"yPos":3,"xAccOffset":12,"yAccOffset":3,"width":77,"height":30,"valign":"top","wordwrap":true,"textshadow":false,"shadowIndex":-1,"scrollOverflow":false,"vartext":{"blocks":[{"spans":[{"text":"Print","style":{"fontFamily":"\\"Open Sans Charset0_v9TY33EDE6F2\\",\\"Open Sans\\"","fontSize":16,"fontIsBold":false,"fontIsItalic":false,"fontIsUnderline":false,"fontIsStrikeout":false,"underlineStyle":"normal","elevation":"normal","spacing":0,"ignoreKerningTable":false,"displayCase":"asIs","languageId":0,"foregroundColor":"#000000","linkColor":"#0000FF","ascent":22.802,"descent":6.25,"leading":0,"underlinePosition":-1.604,"underlineThickness":1.062,"xHeight":11.417}}],"style":{"flowDirection":"leftToRight","leadingMargin":0,"trailingMargin":0,"firstLineMargin":0,"justification":"center","defaultTabStop":48,"listLevel":0,"lineSpacingRule":"multiple","lineSpacing":20,"spacingBefore":0,"spacingAfter":0,"listStyle":{"listType":"none","listTypeFormat":"plain","start":0,"size":100},"tagType":"P"},"runs":[{"idx":0,"len":5,"flowDirection":"leftToRight","cursive":false}]}],"defaultBlockStyle":{"flowDirection":"leftToRight","leadingMargin":0,"trailingMargin":0,"firstLineMargin":0,"justification":"left","defaultTabStop":48,"listLevel":0,"lineSpacingRule":"multiple","lineSpacing":20,"indentSize":36,"spacingBefore":0,"spacingAfter":0,"baseSpanStyle":{"fontFamily":"Open Sans","fontSize":12,"fontIsBold":false,"fontIsItalic":false,"fontIsUnderline":false,"fontIsStrikeout":false,"underlineStyle":"normal","elevation":"normal","spacing":0,"ignoreKerningTable":false,"displayCase":"asIs","languageId":0,"foregroundColor":"#000000","linkColor":"#0000FF"},"listStyle":{"listType":"none","listTypeFormat":"plain","start":0,"size":100}},"direction":"horizontal"},"vectortext":{"left":0,"top":0,"right":75,"bottom":33,"pngfb":false,"pr":{"l":"Lib","i":10}}}],"shapemaskId":"","xPos":430,"yPos":441,"tabIndex":6,"tabEnabled":true,"referenceName":"6J4OmilBLik","morphReferenceName":"6J4OmilBLik","xOffset":0,"yOffset":0,"rotateXPos":50.5,"rotateYPos":18,"scaleX":100,"scaleY":100,"alpha":100,"depth":6,"scrolling":true,"shuffleLock":false,"data":{"hotlinkId":"","accState":0,"vectorData":{"left":0,"top":0,"right":101,"bottom":36,"altText":"Print","pngfb":false,"pr":{"l":"Lib","i":9}},"html5data":{"xPos":0,"yPos":0,"width":101,"height":36,"strokewidth":0}},"width":101,"height":36,"resume":true,"useHandCursor":true,"id":"6J4OmilBLik"},{"kind":"vectorshape","rotation":0,"accType":"text","cliptobounds":false,"defaultAction":"","textLib":[{"kind":"textdata","uniqueId":"6HXAdt8L5nf_-1180303543","id":"01","linkId":"txt__default_6HXAdt8L5nf","type":"acctext","xPos":12,"yPos":3,"xAccOffset":12,"yAccOffset":3,"width":704,"height":59,"valign":"top","wordwrap":true,"textshadow":false,"shadowIndex":-1,"scrollOverflow":false,"vartext":{"blocks":[{"spans":[{"text":"Please provide your name for the Certificate of Completion. \\n","style":{"fontSize":16,"fontFamily":"\\"Open Sans Charset0_v9TY33EDE6F2\\",\\"Open Sans\\"","ascent":22.802,"descent":6.25,"leading":0,"underlinePosition":-1.604,"underlineThickness":1.062,"xHeight":11.417}}],"style":{"justification":"center","tagType":"P"},"runs":[{"idx":0,"len":61,"flowDirection":"leftToRight","cursive":false}]},{"spans":[{"text":"Names are not stored, but are required for the Certificate.","style":{"fontSize":16,"fontFamily":"\\"Open Sans Charset0_v9TY33EDE6F2\\",\\"Open Sans\\"","ascent":22.802,"descent":6.25,"leading":0,"underlinePosition":-1.604,"underlineThickness":1.062,"xHeight":11.417}}],"style":{"justification":"center","tagType":"P"},"runs":[{"idx":0,"len":59,"flowDirection":"leftToRight","cursive":false}]}],"defaultBlockStyle":{"flowDirection":"leftToRight","leadingMargin":0,"trailingMargin":0,"firstLineMargin":0,"justification":"left","defaultTabStop":48,"listLevel":0,"lineSpacingRule":"multiple","lineSpacing":20,"indentSize":36,"spacingBefore":0,"spacingAfter":0,"baseSpanStyle":{"fontFamily":"Open Sans","fontSize":12,"fontIsBold":false,"fontIsItalic":false,"fontIsUnderline":false,"fontIsStrikeout":false,"underlineStyle":"normal","elevation":"normal","spacing":0,"ignoreKerningTable":false,"displayCase":"asIs","languageId":0,"foregroundColor":"#000000","linkColor":"#0000FF"},"listStyle":{"listType":"none","listTypeFormat":"plain","start":0,"size":100}},"direction":"horizontal"},"vectortext":{"left":0,"top":0,"right":665,"bottom":62,"pngfb":false,"pr":{"l":"Lib","i":12}}}],"shapemaskId":"","xPos":116,"yPos":156,"tabIndex":2,"tabEnabled":true,"referenceName":"6HXAdt8L5nf","morphReferenceName":"6HXAdt8L5nf","xOffset":0,"yOffset":0,"rotateXPos":364,"rotateYPos":32.5,"scaleX":100,"scaleY":100,"alpha":100,"depth":7,"scrolling":true,"shuffleLock":false,"data":{"hotlinkId":"","accState":0,"vectorData":{"left":0,"top":0,"right":728,"bottom":65,"altText":"Please provide your name for the Certificate of Completion. \\nNames are not stored, but are required for the Certificate.","pngfb":false,"pr":{"l":"Lib","i":11}},"html5data":{"xPos":0,"yPos":0,"width":728,"height":65,"strokewidth":0}},"width":728,"height":65,"resume":true,"useHandCursor":true,"id":"6HXAdt8L5nf"}],"startTime":-1,"elapsedTimeMode":"normal","useHandCursor":false,"resume":true,"kind":"slidelayer","isBaseLayer":true}]}');
