# Supplementary material for: An Interactive, Asynchronous Intimate Partner Violence Module for Medical Students: Improving Preparedness, Confidence, and Knowledge
Source: MedEdPORTAL. 2026 Jul 14;22:11618. doi: 10.15766/mep_2374-8265.11618 (PMC13364887; doi:10.15766/mep_2374-8265.11618)
Supplement: Supplementary file 1 — IPV Articulate Module FolderIPV Pre- and Postmodule Survey.docx [file mep_2374-8265.11618-s001.zip › A. IPV Articulate Module Folder/assets/Hr1FmXLVTs-nQ4AC/html5/data/js/data.js]

window.globalProvideData('data', '{"version":"3.96.33815.0","bwVersion":"4.0","tincanVersion":"1.0","tincanLanguage":"und","projectId":"6aUTatINB6E","courseId":"6e08laBExi0","entryPoint":"_player.6lr37iPs7YZ","iosFonts":"mobile/fonts.json","debugMode":false,"lessonDuration":0,"textDirection":"ltr","meta":{"hasMultiLanguageSource":false},"playervars":[{"kind":"playervar","name":"displayCaptions","value":false},{"kind":"playervar","name":"zoomToFit","value":false},{"kind":"playervar","name":"accessibleText","value":false},{"kind":"playervar","name":"activityId","value":""},{"kind":"playervar","name":"currentSlideId","value":""},{"kind":"playervar","name":"slideElapsedTime","value":""},{"kind":"playervar","name":"sceneElapsedTime","value":""},{"kind":"playervar","name":"projectElapsedTime","value":""},{"kind":"playervar","name":"questionCorrect","value":false},{"kind":"playervar","name":"fullScreenMode","value":false},{"kind":"playervar","name":"backgroundAudioVolume","value":100},{"kind":"playervar","name":"menuSlideNumber","value":0},{"kind":"playervar","name":"menuSlideTitle","value":""},{"kind":"playervar","name":"menuSlideReference","value":0},{"kind":"playervar","name":"menuSlidesViewed","value":0},{"kind":"playervar","name":"menuTotalSlides","value":0},{"kind":"playervar","name":"menuProgress","value":0},{"kind":"playervar","name":"menuSectionSlideNumber","value":0},{"kind":"playervar","name":"menuSectionSlidesViewed","value":0},{"kind":"playervar","name":"menuSectionTotalSlides","value":0},{"kind":"playervar","name":"menuSectionProgress","value":0},{"kind":"playervar","name":"menuSectionNumber","value":0},{"kind":"playervar","name":"menuSectionsViewed","value":0},{"kind":"playervar","name":"menuTotalSections","value":0},{"kind":"playervar","name":"projectSlideNumber","value":0},{"kind":"playervar","name":"projectSceneNumber","value":0},{"kind":"playervar","name":"projectSlideTitle","value":""},{"kind":"playervar","name":"projectSlideReference","value":0},{"kind":"playervar","name":"projectSlidesViewed","value":0},{"kind":"playervar","name":"projectScenesViewed","value":0},{"kind":"playervar","name":"projectTotalSlides","value":0},{"kind":"playervar","name":"projectTotalScenes","value":0},{"kind":"playervar","name":"projectProgress","value":0},{"kind":"playervar","name":"sceneSlideNumber","value":0},{"kind":"playervar","name":"sceneSlidesViewed","value":0},{"kind":"playervar","name":"sceneTotalSlides","value":0},{"kind":"playervar","name":"sceneProgress","value":0}],"slideMap":{"queueSize":3,"slideRefs":[{"kind":"slideref","id":"MsgScene_6e08laBExi0.InvalidPromptSlide","type":"slide","assetIds":[]},{"kind":"slideref","id":"MsgScene_6e08laBExi0.PrintPromptSlide","type":"slide","assetIds":[]},{"kind":"slideref","id":"PromptScene.ExternalInterfaceErrorSlide","type":"slide","assetIds":[]},{"kind":"slideref","id":"6lr37iPs7YZ.5Urgdm8tqnn","type":"slide","assetIds":[0,1,2]}]},"display":{"frameData":"story_content/frame.xml","width":980,"height":560,"windows":[{"kind":"window","id":"MessageWnd","linkId":"StoryWindow","width":420,"height":210,"alignTo":"content","align":"center","valign":"center"},{"kind":"window","id":"LightboxWnd","linkId":"StoryPopup","width":824,"height":467,"alignTo":"player","align":"center","valign":"center"},{"kind":"window","id":"LightboxControlsWnd","linkId":"StoryPopupControls","width":828,"height":509,"alignTo":"player","align":"center","valign":"center"}]},"string_table":[{"kind":"group","id":"chrome23","strings":[{"kind":"string","id":"title","Text":"Can\'t Play Course"},{"kind":"string","id":"description","Text":"For security reasons, Flash cannot access files on your computer\'s hard disk from your web browser."},{"kind":"string","id":"linkText","Text":"Learn More"},{"kind":"string","id":"linkUrl","Text":"https://ipc.articulate.com/slw/360/en/localplayback/"}]}],"errorMsgs":{"external_interface":{"kind":"error","window":"MessageWnd","slideId":"_player.PromptScene.ExternalInterfaceErrorSlide"}},"scenes":[{"kind":"scene","lmsId":"","isMessageScene":true,"startingSlide":"_player.MsgScene_6e08laBExi0.InvalidPromptSlide","sceneNumber":0,"slides":[{"kind":"slide","title":"<p dir=\'ltr\' align=\'left\' style=\\"font-family: \'Lato22AB4CAF\';\\">Invalid Answer</p>","trackViews":false,"showMenuResultIcon":false,"viewGroupId":"","historyGroupId":"prompt","videoZoom":"","scrolling":false,"transition":"appear","transDuration":0,"transDir":1,"wipeTrans":false,"slideLock":false,"navIndex":-1,"globalAudioId":"","thumbnailid":"","slideNumberInScene":0,"includeInSlideCounts":false,"showAnimationId":"","lmsId":"","width":420,"height":210,"resume":false,"id":"InvalidPromptSlide","slideLayers":[{"enableSeek":true,"enableReplay":true,"timeline":{"duration":1000,"events":[{"kind":"ontimelinetick","time":0,"actions":[{"kind":"show","transition":"appear","objRef":{"type":"string","value":"6e08laBExi0_InvalidPromptSlide_btn0"}},{"kind":"show","transition":"appear","objRef":{"type":"string","value":"InvalidPromptSlide_Scroll.6e08laBExi0_InvalidPromptSlide_text"}},{"kind":"show","transition":"appear","objRef":{"type":"string","value":"InvalidPromptSlide_Scroll"}}]}]},"objects":[{"kind":"scrollarea","contentwidth":336,"contentheight":46,"objects":[{"kind":"vectorshape","rotation":0,"accType":"text","cliptobounds":false,"defaultAction":"","textLib":[{"kind":"textdata","uniqueId":"6e08laBExi0_InvalidPromptSlide_text","id":"01","linkId":"6e08laBExi0_InvalidPromptSlide_text","type":"vectortext","xPos":0,"yPos":0,"xAccOffset":0,"yAccOffset":0,"width":0,"height":0,"shadowIndex":-1,"scrollOverflow":false,"vectortext":{"left":0,"top":0,"right":330,"bottom":46,"pngfb":false,"pr":{"l":"common","i":1}}}],"shapemaskId":"","xPos":0,"yPos":0,"tabIndex":1,"tabEnabled":true,"xOffset":0,"yOffset":0,"rotateXPos":194,"rotateYPos":23,"scaleX":100,"scaleY":100,"alpha":100,"depth":1,"scrolling":true,"shuffleLock":false,"data":{"hotlinkId":"","accState":0,"vectorData":{"left":0,"top":0,"right":330,"bottom":46,"altText":"You must complete the question before submitting.","pngfb":false,"pr":{"l":"common","i":0}},"html5data":{"xPos":0,"yPos":0,"width":330,"height":46,"strokewidth":0}},"width":388,"height":46,"resume":false,"useHandCursor":true,"id":"6e08laBExi0_InvalidPromptSlide_text"}],"shapemaskId":"","xPos":13,"yPos":16,"tabIndex":0,"tabEnabled":true,"xOffset":0,"yOffset":0,"rotateXPos":205.5,"rotateYPos":39,"scaleX":100,"scaleY":100,"alpha":100,"rotation":0,"depth":1,"scrolling":true,"shuffleLock":false,"width":411,"height":78,"resume":false,"useHandCursor":true,"id":"InvalidPromptSlide_Scroll"},{"kind":"button","shapemaskId":"","xPos":160,"yPos":110,"tabIndex":2,"tabEnabled":true,"xOffset":0,"yOffset":0,"rotateXPos":50,"rotateYPos":15,"scaleX":100,"scaleY":100,"alpha":100,"rotation":0,"depth":2,"scrolling":true,"shuffleLock":false,"data":{"hotlinkId":"","accState":0,"textdata":{"uniqueId":"6e08laBExi0_InvalidPromptSlide_btn0","type":"vectortext","altText":"OK","xPos":0,"yPos":0,"xAccOffset":0,"yAccOffset":0,"width":0,"height":0,"shadowIndex":-1,"scrollOverflow":false,"vectortext":{"left":0,"top":0,"right":62,"bottom":25,"pngfb":false,"pr":{"l":"common","i":2}}}},"width":100,"height":30,"resume":false,"useHandCursor":true,"id":"6e08laBExi0_InvalidPromptSlide_btn0","events":[{"kind":"onrelease","actions":[{"kind":"close_window","id":"MessageWnd"}]}]}],"startTime":-1,"elapsedTimeMode":"normal","useHandCursor":false,"resume":false,"kind":"slidelayer","isBaseLayer":true}]},{"kind":"slide","title":"<p dir=\'ltr\' align=\'left\' style=\\"font-family: \'Lato22AB4CAF\';\\">Enter name</p>","trackViews":false,"showMenuResultIcon":false,"viewGroupId":"","historyGroupId":"prompt","videoZoom":"","scrolling":false,"transition":"appear","transDuration":0,"transDir":1,"wipeTrans":false,"slideLock":false,"navIndex":-1,"globalAudioId":"","thumbnailid":"","slideNumberInScene":0,"includeInSlideCounts":false,"showAnimationId":"","lmsId":"","width":420,"height":210,"resume":false,"id":"PrintPromptSlide","actionGroups":{"PrintOkButtonClick":{"kind":"actiongroup","actions":[{"kind":"printresults","showuserscore":true,"showpassingscore":true,"showpassfail":true,"showquizreview":true,"displayusername":true,"usernamevar":"_player.PrintPromptUsername_6LZZCupgejK","quizid":"_player.PrintPromptWindowQuizVar_6LZZCupgejK","quizidtype":"var"},{"kind":"close_window","id":"MessageWnd"}]}},"slideLayers":[{"enableSeek":true,"enableReplay":true,"timeline":{"duration":1000,"events":[{"kind":"ontimelinetick","time":0,"actions":[{"kind":"show","transition":"appear","objRef":{"type":"string","value":"6e08laBExi0_PrintPromptSlide_btn0"}},{"kind":"show","transition":"appear","objRef":{"type":"string","value":"PrintPromptSlide_Scroll.6e08laBExi0_PrintPromptSlide_text"}},{"kind":"show","transition":"appear","objRef":{"type":"string","value":"PrintPromptSlide_Scroll"}},{"kind":"show","transition":"appear","objRef":{"type":"string","value":"PrintPromptSlide_Input"}},{"kind":"setfocus","showrect":true,"value":{"type":"string","value":"PrintPromptSlide_Input"}}]}]},"objects":[{"kind":"scrollarea","contentwidth":296,"contentheight":23,"objects":[{"kind":"vectorshape","rotation":0,"accType":"text","cliptobounds":false,"defaultAction":"","textLib":[{"kind":"textdata","uniqueId":"6e08laBExi0_PrintPromptSlide_text","id":"01","linkId":"6e08laBExi0_PrintPromptSlide_text","type":"vectortext","xPos":0,"yPos":0,"xAccOffset":0,"yAccOffset":0,"width":0,"height":0,"shadowIndex":-1,"scrollOverflow":false,"vectortext":{"left":0,"top":0,"right":289,"bottom":23,"pngfb":false,"pr":{"l":"common","i":3}}}],"shapemaskId":"","xPos":0,"yPos":0,"tabIndex":1,"tabEnabled":true,"xOffset":0,"yOffset":0,"rotateXPos":194,"rotateYPos":11.5,"scaleX":100,"scaleY":100,"alpha":100,"depth":1,"scrolling":true,"shuffleLock":false,"data":{"hotlinkId":"","accState":0,"vectorData":{"left":0,"top":0,"right":289,"bottom":23,"altText":"Enter your name in the field below:","pngfb":false,"pr":{"l":"common","i":0}},"html5data":{"xPos":0,"yPos":0,"width":289,"height":23,"strokewidth":0}},"width":388,"height":23,"resume":false,"useHandCursor":true,"id":"6e08laBExi0_PrintPromptSlide_text"}],"shapemaskId":"","xPos":13,"yPos":16,"tabIndex":0,"tabEnabled":true,"xOffset":0,"yOffset":0,"rotateXPos":205.5,"rotateYPos":39,"scaleX":100,"scaleY":100,"alpha":100,"rotation":0,"depth":1,"scrolling":true,"shuffleLock":false,"width":411,"height":78,"resume":false,"useHandCursor":true,"id":"PrintPromptSlide_Scroll"},{"kind":"button","shapemaskId":"","xPos":160,"yPos":110,"tabIndex":3,"tabEnabled":true,"xOffset":0,"yOffset":0,"rotateXPos":50,"rotateYPos":15,"scaleX":100,"scaleY":100,"alpha":100,"rotation":0,"depth":2,"scrolling":true,"shuffleLock":false,"data":{"hotlinkId":"","accState":0,"textdata":{"uniqueId":"6e08laBExi0_PrintPromptSlide_btn0","type":"vectortext","altText":"OK","xPos":0,"yPos":0,"xAccOffset":0,"yAccOffset":0,"width":0,"height":0,"shadowIndex":-1,"scrollOverflow":false,"vectortext":{"left":0,"top":0,"right":62,"bottom":25,"pngfb":false,"pr":{"l":"common","i":2}}}},"width":100,"height":30,"resume":false,"useHandCursor":true,"id":"6e08laBExi0_PrintPromptSlide_btn0","events":[{"kind":"onrelease","actions":[{"kind":"exe_actiongroup","id":"_parent.PrintOkButtonClick"}]}]},{"kind":"textinput","bindto":"","align":"left","verticalAlign":"top","rtl":false,"numeric":false,"multiline":false,"maxchars":0,"fontsize":14,"textcolor":"0x000000","bold":false,"italic":false,"marginleft":2,"marginright":2,"margintop":2,"marginbottom":2,"shapemaskId":"","xPos":13,"yPos":66,"tabIndex":2,"tabEnabled":true,"xOffset":0,"yOffset":0,"rotateXPos":192.5,"rotateYPos":13.5,"scaleX":100,"scaleY":100,"alpha":100,"rotation":0,"depth":3,"scrolling":true,"shuffleLock":false,"width":385,"height":27,"resume":false,"useHandCursor":true,"id":"PrintPromptSlide_Input","events":[{"kind":"onlosefocus","actions":[{"kind":"adjustvar","variable":"_player.PrintPromptUsername_6LZZCupgejK","operator":"set","value":{"type":"property","value":"$Text"}}]},{"kind":"onkeypress","keycode":13,"shift":false,"ctrl":false,"alt":false,"actions":[{"kind":"adjustvar","variable":"_player.PrintPromptUsername_6LZZCupgejK","operator":"set","value":{"type":"property","value":"$Text"}},{"kind":"exe_actiongroup","id":"_parent.PrintOkButtonClick"}]}]}],"startTime":-1,"elapsedTimeMode":"normal","useHandCursor":false,"resume":false,"kind":"slidelayer","isBaseLayer":true}]}],"id":"MsgScene_6e08laBExi0"},{"kind":"scene","lmsId":"","isMessageScene":true,"startingSlide":"_player.PromptScene.ExternalInterfaceErrorSlide","sceneNumber":0,"slides":[{"kind":"slide","title":"<p dir=\'ltr\' align=\'left\' style=\\"font-family: \'Lato22AB4CAF\';\\">Warning</p>","trackViews":false,"showMenuResultIcon":false,"viewGroupId":"","historyGroupId":"prompt","videoZoom":"","scrolling":false,"transition":"appear","transDuration":0,"transDir":1,"wipeTrans":false,"slideLock":false,"navIndex":-1,"globalAudioId":"","thumbnailid":"","slideNumberInScene":0,"includeInSlideCounts":false,"showAnimationId":"","lmsId":"","width":415,"height":151,"resume":false,"id":"ExternalInterfaceErrorSlide","slideLayers":[{"enableSeek":true,"enableReplay":true,"timeline":{"duration":1000,"events":[{"kind":"ontimelinetick","time":0,"actions":[{"kind":"show","transition":"appear","objRef":{"type":"string","value":"Text"}},{"kind":"show","transition":"appear","objRef":{"type":"string","value":"buttonOK"}}]}]},"objects":[{"kind":"vectorshape","rotation":0,"accType":"text","cliptobounds":false,"defaultAction":"","textLib":[{"kind":"textdata","id":"01","linkId":"01","type":"vartext","xPos":0,"yPos":0,"xAccOffset":0,"yAccOffset":0,"width":383,"height":105,"device":true,"valign":"center","wordwrap":false,"textshadow":false,"shadowIndex":-1,"scrollOverflow":false,"vartext":"<html><p dir=\'ltr\' align=\'left\'><font face=\'Lato\' size=\'18pt\'color=\'#E2E2E2\'>The %_player.$LastErrorFeature% feature on this slide has been disabled while viewing locally because your browser does not support it.</font></p></html>"}],"shapemaskId":"","xPos":16,"yPos":0,"tabIndex":0,"tabEnabled":true,"xOffset":0,"yOffset":0,"rotateXPos":191.5,"rotateYPos":52.5,"scaleX":100,"scaleY":100,"alpha":100,"depth":1,"scrolling":true,"shuffleLock":false,"data":{"hotlinkId":"","accState":0,"vectorData":{"left":0,"top":0,"right":383,"bottom":105,"altText":"Warning Message","pngfb":false,"pr":{"l":"common","i":4}},"html5data":{"xPos":0,"yPos":0,"width":383,"height":105,"strokewidth":0}},"width":383,"height":105,"resume":false,"useHandCursor":true,"id":"Text"},{"kind":"button","shapemaskId":"","xPos":299,"yPos":105,"tabIndex":1,"tabEnabled":true,"xOffset":0,"yOffset":0,"rotateXPos":50,"rotateYPos":15,"scaleX":100,"scaleY":100,"alpha":100,"rotation":0,"depth":2,"scrolling":true,"shuffleLock":false,"data":{"hotlinkId":"","accState":0,"textdata":{"uniqueId":"buttonOK","type":"vectortext","altText":"OK","xPos":0,"yPos":0,"xAccOffset":0,"yAccOffset":0,"width":0,"height":0,"shadowIndex":-1,"scrollOverflow":false,"vectortext":{"left":0,"top":0,"right":62,"bottom":25,"pngfb":false,"pr":{"l":"common","i":2}}}},"width":100,"height":30,"resume":false,"useHandCursor":true,"id":"buttonOK","events":[{"kind":"onrelease","actions":[{"kind":"close_window","id":"MessageWnd"}]}]}],"startTime":-1,"elapsedTimeMode":"normal","useHandCursor":false,"resume":false,"kind":"slidelayer","isBaseLayer":true}]}],"id":"PromptScene"},{"kind":"scene","lmsId":"Scene1","isMessageScene":false,"startingSlide":"_player.6lr37iPs7YZ.5Urgdm8tqnn","sceneNumber":1,"slides":[{"kind":"slide","html5url":"html5/data/js/5Urgdm8tqnn.js","title":"Certificate","trackViews":true,"showMenuResultIcon":false,"viewGroupId":"","historyGroupId":"","videoZoom":"","scrolling":false,"transition":"appear","transDuration":0,"transDir":1,"wipeTrans":false,"slideLock":false,"navIndex":-1,"globalAudioId":"","thumbnailid":"","slideNumberInScene":1,"includeInSlideCounts":true,"showAnimationId":"","lmsId":"Slide1","width":960,"height":540,"resume":true,"id":"5Urgdm8tqnn","slideLayers":[{"enableSeek":true,"enableReplay":true,"startTime":-1,"elapsedTimeMode":"normal","useHandCursor":false,"resume":true,"kind":"slidelayer","isBaseLayer":true}]}],"id":"6lr37iPs7YZ"}],"slideBank":{},"assetLib":[{"kind":"asset","id":0,"imageType":"normal","width":886,"height":512,"mobiledx":0,"mobiledy":0,"fileSize":154625,"maskref":"0","url":"mobile/6cOt3OkFZx2_RA0C8FF.png"},{"kind":"asset","id":1,"imageType":"normal","width":64,"height":64,"mobiledx":0,"mobiledy":0,"fileSize":2405,"maskref":"1","url":"mobile/6DQvuFvk4z4_RG.png"},{"kind":"asset","id":2,"imageType":"normal","width":64,"height":64,"mobiledx":0,"mobiledy":0,"fileSize":2856,"maskref":"2","url":"mobile/6DQvuFvk4z4_RE2FFA5.png"}],"fontLib":[{"name":"Open Sans Charset0_v9TY33EDE6F2"}],"scorings":[{"kind":"scoring","description":"","lmstext":"Open for Certificate","type":"view","passPercent":80,"viewThreshold":1,"slidesViewedMode":"project","passStatus":"pass","failStatus":"fail","scoreRefs":[],"id":"scoringId_Slides"}],"slideCount":1,"defaultFont":"Lato22AB4CAF","fontScale":100,"colorGroups":[{"id":"window","colors":[{"id":"background","value":"#212121"},{"id":"border","value":"#454545"},{"id":"activeBorder","value":"#BABBBA"},{"id":"shadow","value":"rgba(0, 0, 0, 0.85)"},{"id":"divider","value":"#7A7A7A"}]},{"id":"button","colors":[{"id":"icon","value":"#BABBBA"},{"id":"iconHover","value":"#F8F8F8"},{"id":"border","value":"#7A7A7A"},{"id":"background","value":"#212121"}]},{"id":"text","colors":[{"id":"default","value":"#BABBBA"},{"id":"active","value":"#F8F8F8"}]},{"id":"select","colors":[{"id":"border","value":"#7A7A7A"},{"id":"background","value":"rgba(255, 255, 255, 0.06)"},{"id":"openBorder","value":"#BABBBA"}]},{"id":"selectList","colors":[{"id":"border","value":"#505050"},{"id":"background","value":"#212121"}]},{"id":"listitem","colors":[{"id":"selectedBorder","value":"#F8F8F8"}]},{"id":"scrollbar","colors":[{"id":"thumbBackground","value":"#BABBBA"}]},{"id":"base","colors":[{"id":"accent","value":"#4FBDF4"}]}],"id":"_player","variables":[{"kind":"variable","name":"NewName","type":"string","value":"","resume":true},{"kind":"variable","name":"CourseName","type":"string","value":"Peripartum Mood Disorders: Self-Paced Learning Module","resume":true},{"kind":"variable","name":"SystemDate","type":"string","value":"","resume":true},{"kind":"variable","name":"LastSlideViewed_6e08laBExi0","type":"string","value":"_player.6lr37iPs7YZ.5Urgdm8tqnn","resume":true},{"kind":"variable","name":"5Urgdm8tqnn_RetryModeInteractionIncompleteOnLoad","type":"boolean","value":false,"resume":true},{"kind":"variable","name":"PrintPromptWindowQuizVar_6LZZCupgejK","type":"string","value":"","resume":true},{"kind":"variable","name":"PrintPromptUsername_6LZZCupgejK","type":"string","value":"","resume":true}],"actionGroups":{"ActGrpOnPrevButtonClick":{"kind":"actiongroup","actions":[{"kind":"trigger_prev_slide"}]},"ActGrpOnNextButtonClick":{"kind":"actiongroup","actions":[{"kind":"trigger_next_slide"}]},"ActGrpOnFinishButtonClick":{"kind":"actiongroup","actions":[{"kind":"trigger_slide_finish"}]},"ActGrpOnSubmitButtonClick":{"kind":"actiongroup","actions":[{"kind":"trigger_submit_slide"}]},"ActGrpOnSubmitAllButtonClick":{"kind":"actiongroup","actions":[{"kind":"trigger_submitall_slide"}]},"_setstates":{"kind":"actiongroup","actions":[{"kind":"if_action","condition":{"statement":{"kind":"varexists","value":"_state","type":"string"}},"thenActions":[{"kind":"if_action","condition":{"statement":{"kind":"and","statements":[{"kind":"varexists","value":"_disabled","type":"string"},{"kind":"compare","operator":"eq","valuea":"#_disabled","typea":"var","valueb":true,"typeb":"boolean"}]}},"thenActions":[{"kind":"set_enabled","objRef":{"type":"string","value":"_this"},"enabled":{"type":"boolean","value":false}}],"elseActions":[{"kind":"set_enabled","objRef":{"type":"string","value":"_this"},"enabled":{"type":"boolean","value":true}}]},{"kind":"adjustvar","variable":"_tempStateNameBuilder","operator":"set","value":{"type":"var","value":"#_state"}},{"kind":"foreach","iterables":[{"kind":"iterable","valueref":[{"kind":"valueref","name":"valueref1","type":"string","value":"_hover"},{"kind":"valueref","name":"valueref2","type":"var","value":"#_hover"},{"kind":"valueref","name":"valueref3","type":"string","value":"_Hover"}]}],"actions":[{"kind":"if_action","condition":{"statement":{"kind":"and","statements":[{"kind":"varexists","value":"valueref1","type":"valueref"},{"kind":"compare","operator":"eq","valuea":"valueref2","typea":"valueref","valueb":true,"typeb":"boolean"}]}},"thenActions":[{"kind":"adjustvar","variable":"_tempStateName","operator":"set","value":{"type":"var","value":"#_tempStateNameBuilder"}},{"kind":"adjustvar","variable":"_tempStateName","operator":"add","value":{"type":"valueref","value":"valueref3"}},{"kind":"if_action","condition":{"statement":{"kind":"stateexists","objRef":{"type":"string","value":"_this"},"stateRef":{"type":"var","value":"#_tempStateName"}}},"thenActions":[{"kind":"adjustvar","variable":"_tempStateNameBuilder","operator":"set","value":{"type":"var","value":"#_tempStateName"}}],"elseActions":[]}]}]},{"kind":"adjustvar","variable":"_stateName","operator":"set","value":{"type":"var","value":"#_tempStateNameBuilder"}},{"kind":"setobjstate","stateRef":{"type":"var","value":"#_stateName"},"objRef":{"type":"string","value":"_this"}}]},{"kind":"if_action","condition":{"statement":{"kind":"and","statements":[{"kind":"actiongroupexists","value":"ActGrpSetStatesFinal","type":"string"}]}},"thenActions":[{"kind":"exe_actiongroup","id":"ActGrpSetStatesFinal"}]}]}},"events":[{"kind":"onobjectevent","eventName":"prev_pressed","actions":[{"kind":"exe_actiongroup","id":"ActGrpOnPrevButtonClick"}]},{"kind":"onobjectevent","eventName":"next_pressed","actions":[{"kind":"exe_actiongroup","id":"ActGrpOnNextButtonClick"}]},{"kind":"onobjectevent","eventName":"finish_pressed","actions":[{"kind":"exe_actiongroup","id":"ActGrpOnFinishButtonClick"}]},{"kind":"onobjectevent","eventName":"submit_pressed","actions":[{"kind":"exe_actiongroup","id":"ActGrpOnSubmitButtonClick"}]},{"kind":"onobjectevent","eventName":"submitall_pressed","actions":[{"kind":"exe_actiongroup","id":"ActGrpOnSubmitAllButtonClick"}]}]}');
