# Supplementary material for: An Interactive, Asynchronous Intimate Partner Violence Module for Medical Students: Improving Preparedness, Confidence, and Knowledge
Source: MedEdPORTAL. 2026 Jul 14;22:11618. doi: 10.15766/mep_2374-8265.11618 (PMC13364887; doi:10.15766/mep_2374-8265.11618)
Supplement: Supplementary file 1 — IPV Articulate Module FolderIPV Pre- and Postmodule Survey.docx [file mep_2374-8265.11618-s001.zip › A. IPV Articulate Module Folder/assets/Hr1FmXLVTs-nQ4AC/html5/data/js/frame.js]

window.globalProvideData('frame', '{"default_layout":"npnxnanbnsnfns00000000001","textdirection":"ltr","renderingEngineType":1,"device":false,"fontscale":100,"captionFontScale":100,"kbshortcuts":false,"skip_nav_enabled":true,"chromeless":false,"outputtype":"undefined","theme":"unified","themeAccentColor":"0x4FBDF4","layouts":{"npnxnanbsnfns00000000001":{"kind":"layout","font":"Lato22AB4CAF","controllayout":"npnxnanbsnfns00000000001","colorscheme":"npnxnanbnsnfns00000000001","string_table":"npnxnanbnsnfns00000000001"},"pxabnsnfns00000000001":{"kind":"layout","font":"Lato22AB4CAF","controllayout":"pxabnsnfns00000000001","colorscheme":"npnxnanbnsnfns00000000001","string_table":"npnxnanbnsnfns00000000001"},"npxnabnsnfns00000000001":{"kind":"layout","font":"Lato22AB4CAF","controllayout":"npxnabnsnfns00000000001","colorscheme":"npnxnanbnsnfns00000000001","string_table":"npnxnanbnsnfns00000000001"},"npnxnanbnsnfns00000000001":{"kind":"layout","font":"Lato22AB4CAF","controllayout":"npnxnanbnsnfns00000000001","colorscheme":"npnxnanbnsnfns00000000001","string_table":"npnxnanbnsnfns00000000001"},"pxabnsnfns00000000000":{"kind":"layout","font":"Lato22AB4CAF","controllayout":"pxabnsnfns00000000000","colorscheme":"npnxnanbnsnfns00000000001","string_table":"npnxnanbnsnfns00000000001"}},"orientations":{"phone":["portrait","landscape"],"tablet":["portrait","landscape"]},"controlOptions":{"sidebarOptions":{"titleEnabled":false,"titleText":"Open for Certificate","logoEnabled":false,"sidebarEnabled":false,"sidebarPos":"left","closed":false,"tabs":{},"timeEnabled":false,"timeFormat":"","videoEnabled":false,"height":135,"logoAltText":null},"menuOptions":{"flow":"free","wrapListItems":false,"tooltips":true,"autocollapse":true,"autonumber":false,"enableResultsIcons":true},"controls":{"volume":false,"seekbar":false,"readonly":false,"readonlyOnce":false,"pauseplay":false,"replay":false,"search":false,"closed_captions":false,"settings":false,"fullScreenToggle":false},"bottomBarOptions":{"bottomBarEnabled":false},"buttonoptions":{"next":"icon","previous":"icon","submit":"icon"},"ccOptions":{"font":"Lato22AB4CAF","size":100,"placement":100,"backgroundColor":"#000000FF","color":"#FFFFFFFF"}},"controlLayouts":{"npnxnanbsnfns00000000001":{"volume":false,"seekbar":false,"replay":false,"pauseplay":false,"logo":false,"previous":false,"next":false,"swipeleft":false,"swiperight":false,"fullScreenToggle":false,"playbackSpeedControl":false,"submit":true,"finish":false,"submitall":false,"resources":false,"glossary":false,"transcript":false,"outline":{"enabled":false,"search":false},"close_btn":true},"pxabnsnfns00000000001":{"volume":false,"seekbar":false,"replay":false,"pauseplay":false,"logo":false,"previous":true,"next":true,"swipeleft":true,"swiperight":true,"fullScreenToggle":false,"playbackSpeedControl":false,"submit":false,"finish":false,"submitall":false,"resources":false,"glossary":false,"transcript":false,"outline":{"enabled":false,"search":false},"close_btn":true},"npxnabnsnfns00000000001":{"volume":false,"seekbar":false,"replay":false,"pauseplay":false,"logo":false,"previous":false,"next":true,"swipeleft":false,"swiperight":true,"fullScreenToggle":false,"playbackSpeedControl":false,"submit":false,"finish":false,"submitall":false,"resources":false,"glossary":false,"transcript":false,"outline":{"enabled":false,"search":false},"close_btn":true},"npnxnanbnsnfns00000000001":{"volume":false,"seekbar":false,"replay":false,"pauseplay":false,"logo":false,"previous":false,"next":false,"swipeleft":false,"swiperight":false,"fullScreenToggle":false,"playbackSpeedControl":false,"submit":false,"finish":false,"submitall":false,"resources":false,"glossary":false,"transcript":false,"outline":{"enabled":false,"search":false},"close_btn":true},"pxabnsnfns00000000000":{"volume":false,"seekbar":false,"replay":false,"pauseplay":false,"logo":false,"previous":true,"next":true,"swipeleft":true,"swiperight":true,"fullScreenToggle":false,"playbackSpeedControl":false,"submit":false,"finish":false,"submitall":false,"resources":false,"glossary":false,"transcript":false,"outline":{"enabled":false,"search":false},"close_btn":false}},"stringTables":{"npnxnanbnsnfns00000000001":{"kind":"string_table","string":{"acc_active":"active","acc_closed_captions":"Closed captions.","acc_definition":"definition","acc_finish":"finish","acc_resources":"resources","acc_submitall":"submit all","acc_volume":"volume","bio":"Bio","check_include":"Check to include","closed_captions_tip":"Toggle captions","definition":"Definition","enter_key":"Enter","exit":"Exit","finish":"FINISH","more_info":"More info","mute_tip":"Mute","next_slide_tip":"Next slide","pause_tip":"Pause","play_tip":"Play","previous_slide_tip":"Previous slide","question_list":"Question List","replay_tip":"Replay","send_an_email":"Send an email","settings_tip":"Settings","spacebar_key":"Space","submit_tip":"Submit","submitall":"SUBMIT ALL","three_image_item":"item","three_image_items":"items","three_image_of":"of","three_image_viewed":"viewed","unmute_tip":"Unmute","three_image_progress_audio":"progress","three_image_audio":"audio","three_image_camera_down":"camera moved down","three_image_camera_left":"camera moved left","three_image_camera_right":"camera moved right","three_image_camera_up":"camera moved up","three_image_interaction_free":"free exploration mode","three_image_interaction_guided":"guided tour mode","three_image_hotspot":"hotspot","progress_hour":"hour","progress_hours":"hours","three_image_instructions":"Use the w, a, s, and d keys to move around the 360 degree image. Press the tab key to jump to interactive markers and hotspots.","three_image_interaction":"360 degree image interaction","three_image_label":"label","three_image_marker":"marker","progress_minute":"minute","progress_minutes":"minutes","three_image_interaction_next":"next","three_image_pause_audio":"pause audio","three_image_pause_video":"pause video","three_image_play_audio":"play audio","three_image_play_video":"play video","three_image_interaction_prev":"previous","progress_second":"second","progress_seconds":"seconds","three_image_count_of_total":"%count% of %total%","acc_three_image_step_count_of_total":"step %count% of %total%","three_image_tooltip":"tooltip","three_image_total_items":"%total% items","three_image_total_item":"%total% item","three_image_progress_video":"progress","three_image_video":"video","three_image_video_volume":"video volume","acc_three_image_count_of_total_items_visited":"%count% of %total% items visited","acc_three_image_count_of_total_item_visited":"%count% of %total% item visited","three_image_count_of_total_visited":"%count% of %total% visited","accessible_text":"Accessible text","background_audio":"Background audio","keyboardshortcuts_lower":"Keyboard shortcuts","zoom_to_fit":"Zoom to fit","modern_video_settings_close":"close video settings","acc_modern_video_fullscreen":"full-screen video","modern_video_playback_settings":"Video Playback Settings","modern_video_captions_off":"Off","modern_video_captions_on":"On","modern_video_captions_label":"Captions","acc_modern_video_settings":"video settings","acc_modern_video_mute":"mute video","modern_video_normal_speed":"Normal","acc_modern_video_pause":"pause video","acc_modern_video_pip":"picture-in-picture","acc_modern_video_play":"play video","modern_video_playback_speed_title":"Playback Speed","acc_modern_video_captions":"video captions","acc_modern_video_playback_speed":"playback speed","acc_modern_video_volume":"video volume","closed_captions":"Captions","continueresponsive":"Continue","next":"NEXT","prev":"PREV","submit":"SUBMIT","playback_speed_title":"Playback Speed","playback_speed_normal":"Normal","continue":"Continue","glossary":"Glossary","terms":"Terms","action":"Action","alt_key":"Alt","ctrl_key":"Ctrl","keyboardshortcuts":"Keyboard Shortcuts","enable_keyboardshortcuts":"Enable keyboard shortcuts","shortcuthelp":"List keyboard shortcuts","mute_shortcut":"Mute / unmute","next_shortcut":"Next slide","playpause_shortcut":"Play / pause","previous_shortcut":"Previous slide","replay_shortcut":"Replay slide","shift_key":"Shift","shortcut":"Shortcut","submit_shortcut":"Submit slide","acctext_shortcut":"Toggle accessible text","background_audio_shortcut":"Toggle background audio","closedcaptions_shortcut":"Toggle closed captions","fullscreen_shortcut":"Toggle full-screen","togglezoom":"Toggle zoom to fit","outline":"Menu","transcript":"Notes","disabled_orientation":"Please rotate your device","resources":"Resources","restart":"Restart","resume":"Resume","close":"Close","acc_locked":"locked","acc_next":"next","acc_previous":"previous","acc_search_input":"search","sidebar_toggle":"Sidebar Toggle","acc_skipnavigation":"Back to top","acc_slide_progress":"slide progress","desktop_start":"Start Course","mobile_start":"Start Course","acc_visited":"visited","clear":"Clear and return to menu","search_in":"Search in:","filter":"Filter","search":"Search...","transcript_chk":"Notes","search_results":"Search Results","slide_text_chk":"Slide Text","streaming_video_local_playback_learn_more":"Learn More","streaming_video_local_playback_republish":"To watch this video, use the preview feature in Storyline 360, upload your published output to a server, publish to Review 360, or switch to static video quality.","streaming_video_local_playback_title":"Streaming video is unavailable for local playback.","acc_cc_hide":"Hide captions (Ctrl+Alt+C)","acc_cc_show":"Show captions (Ctrl+Alt+C)","acc_enter_fullscreen":"Enter full-screen (Ctrl+Alt+F)","acc_exit_fullscreen":"Exit full-screen (Ctrl+Alt+F)","acc_mute":"Mute (Ctrl+Alt+M)","acc_next_visual":"Next (Ctrl+Alt+.)","acc_pause":"pause","acc_play":"play","acc_playback_speed":"Playback speed","acc_previous_visual":"Previous (Ctrl+Alt+,)","acc_replay":"replay","search_toggle":"Search","acc_settings":"Settings","acc_submit":"submit","acc_unmute":"Unmute (Ctrl+Alt+M)","transcript_auto_scroll":"Autoscroll","acc_window_close":"Close","acc_video_transcript_list":"Transcript","acc_window_move":"Move window","acc_modern_video_transcript":"Open","acc_window_resize":"Resize window","video_transcript_resume_autoscroll":"Resume autoscroll","video_transcript_select_track":"Select track","transcript_show_timestamp":"Show timestamps","video_transcript_title":"Transcripts","acc_window_options":"Options"}}},"fonts":[{"name":"Lato22AB4CAF","files":[{"bold":true,"italic":false,"fileData":"data:application/font-woff;base64,d09GRgABAAAAAEfAABIAAAAAxiQAAAAAAAAAAAAAAAAAAAAAAAAAAAAAAABEU0lHAABHuAAAAAgAAAAIAAAAAUdQT1MAADh8AAAOeQAAUgqqrP3nR1NVQgAARvgAAAC/AAABDlYuVAVPUy8yAAACEAAAAFsAAABg2uetkGNtYXAAAAN4AAAA/gAAA0gS3gzrY3Z0IAAACFQAAAArAAAALgfIGaBmcGdtAAAEeAAAA5AAAAblclpyQGdhc3AAADhwAAAADAAAAAwADQAYZ2x5ZgAACIAAACUbAABIPCtCqR1oZWFkAAABlAAAADYAAAA2/N3yR2hoZWEAAAHMAAAAIQAAACQP9gfUaG10eAAAAmwAAAEKAAAEPBocFPtrZXJuAAAuQAAAA5EAAAdoH1Qj6mxvY2EAAC2cAAAAowAAAizYauu4bWF4cAAAAfAAAAAgAAAAIAH2B3NuYW1lAAAx1AAABoUAABAUPIRVK3Bvc3QAADhcAAAAEwAAACD/iwCgcHJlcAAACAgAAABLAAAAS6YHlRcAAQAAAAEaoJfU6QRfDzz1ABkH0AAAAADKk15wAAAAAMrfLoD/T/6XCO4HUgABAAkAAgAAAAAAAHjaY2BkYGDf9i+MgYFT+7//f0+OdwxAEWTAyAkAkR4F3gAAAAABAAABFQBfAAQAAAAAAAIAIgAtADkAAACBBuUAAAAAeNpjYGZRYdrDwMrAwFrBKsLAwCgBoZl3MSxg/MLBzMTPwcTExMLMxLyAgWF9AEOCNwMUlFQG+DAoMDD8ZmLz+lfFOIF9G+MqIHcySI6FiXUZkFJgYAIAni4O8wB42u2SvUrDYBSGnyYniag4uKSLxUEQKhXq5BIz+ANKqQiC4KKgkw5SyOJoDdTBKXRqZzuLboKLF+DgJTh5C076NnVt6eLWFx7Oz3s4cD4+26HMnwrNQXRr3DKmnHfOC2/s9nO7Y008iENxLEJRE0fiVNRF05mnMWyfd4/vhWRexEa+85rMzlT3BrWT8JzPJXRtmizYkvdF5sds2ifd3CvJq7JkPYreIzfaaVMVZr26WPj5HnWPhRxYQst9IVaMrELsvOqOGRatQeqUSPK5fVrK236btN8XkV2S5u9XJXUvKLs+y+pf2Qpz/iqBrVNUHvCPcjpsi70h3gkTTTSG7El//oNw1MwvZEczFQAAeNrdkjlPQkEUhb95wpPGROMCoiTGqFGDihA3pCEq+MC4QEQQG0tDY+z8N5bWWtnyV2htKKwsxsPDRoOGVs9k5m5ncm/ODDCAv51HDB1MK5LnhHDNq59pf1Z6waEfdHoEe1aGGdE5yhjjTBAmwiRRpjRF7AtvjnkWZBdZYlk2rr3KGgnWSZJStMEmW2yzQ5pdMt/67HNAjjyHeBQocqTcMSecckaJsqJzKlxQpcYlda74JzCuGeyDFuDBV3lGXkDekLxZKZxmT6p50qnGDbfc88zLu2Otf6vLWtErZKWvJ11LXNPgjiexjFjGvtnWD6tpm27wl7/1h+b7ABkZaJMAAHjalVTbcttGDOXqZklOc7ElOTHdBuxGbmouWfcSRw+aTEa0pEme5E47Q6YvS1/yHX3m14B2PyCf1oMVKaWt+xCPSAPYs8Ae4CzZM3TNZD9q9lbpTRaxQoD404pbxx+4Nf8jDXTgFynxapUG/DbziSdiTbKMuDfPr/mluL058akYp4L4tErpIxVFTtxfpRYRkrW+WGdinVnfZlnmsxdmWVUbxRuGd/SMO3g8eRLuJBcp7yThrae8xM54dHMEXNNgjVCyMb9iNb+05xG36pgX6rLTGluaFzoXMq6258v5mHxwqCtyc6zzc+xtG1aWwCd5Lysw9Czjvni/wuvDi7gjBbgxnlVnKXuwyz5erEaakAz5gWiNZ0VBqM3tk0Czymvbr/bjcX6GektUWVr+83LLpfS8fX3OKmHvza1SCqUi3jEeWeS6291V3qywZacRRtw1CO5aSlDGSm78LlJNU7ia926O/CDAyXuGuyF3TyLuG6IlbWvpfKKp+D39d9CXbbvGAzPun7Aankb8wNAr5I34K8SbayyaXW8T0xv95cnf+Rs9KR+oISo+NDRF9k1y9CCfRPzIxAfTiB/fswrmV0A8MWXDG40ppqUTQ2P8riiWeqnzS1Z6dvtYqeEABfYwlhGajp9bZRXeFLEmmhbIsr9dpditE7eRTYXEVib99iK9a1KL/Lvmceswm80wyW6CkTmwXlhuJxiPFV2tFd1M7LXmVpJfY97NJPdhW9ESYDnq4uboBVqokWchM+kmLhdSrFNpp1E4VnrWFjHIXuxDdggX2Zt4Q7W+DrJtRoxkIHQIkfZxRUdPwXLowtzVM6wt9FLyS5dHjn1TZLHujfdbGtMUN3qtlboh2+Z1xvDeOYWq+ZW+rBRR9VOLLA6qYkndUCsfEBCoe/7UaIqF+QKXZ5rFZU8NINZnm/Dq8/DhP9H3YnyUHK51gMuHue/H/BCzP/qf+Nem9NRgnx/B/sbwE/zThvfCe891bHg/LHB2EQY4/heDUcXcA/TFRk11+yEkXDeKofd1tsCUXXwBvlx1yy8TmhxRLu9U47J+NvQgqw5CRvTAz2F+K9xrumOhG+iKb3XuDcPnwnCOHtACX62a1HeGB5sEL8Xhp7C+d9YzWCeuMXAO4YSGhxu0EcehI2cJOnaWQH8wPNpAT8Vx0B+dJdCfnCXQnw0fbKC/iOOgr5wl0DNnCfS1wWti+PX6y/U3G4TmHrkIAAgAYyCwASNEILADI3CwFEUgILAoYGYgilVYsAIlYbABRWMjYrACI0SzCQoDAiuzCxADAiuzERYDAitZsgQoBkVSRLMLEAQCKwB42mNggIP/DHuBGETuY13GwMB6hoWJgeHfRtZt/z8A2UL/P/6bAQD94w9+AHjaxXwJeFxXlea9b6sqVan2fd9Vi1SSSirtS9myZEu2bMuLbMn7Fi/xEi9jO07s2LEdG5w4CYRmC5gEcBIgwSZDSAhJY2IyQ9IEGno6YSBAwzQDNKGzTCdDYj33ufe9V/VKkp3lm+8bf5Ze1bvn3HeXs/znnPuEOJRBiPPz51EMtaJO1IvEorO3p7urs6O9rTmfSUXDAZ/FzDFVmuzcC2sWLi/2IcwgHEQsgxkW5xHmGMw1IIQYFjEYJRGHeC3Hk086nYBQHAmCPoS0Wg35rNEYNGGdb+6FTdDVjOm7EpAOCToEHUzXaakjkyas9RWHPlIfGo0WwYyVvsglohsbu9CWtfXgpnyQcdiNnAnHapI9XKE5GYsamVi0xtbcw8iN8DXH4Igl0go//95+74aBm+an/Zl8LsY7H7EIrnRTXaghF2+M+0xR80JHPB/wNyYcjkSjP5CPO8RH2DevGGewW698mrsl15vsX9fZuqAzk4g71+5JFLKJdFMsVms0GwMTNf48Ycv7A41xhyPeyH383fF+PoAYdJy9m3kB9q0KOdCmolWvR0jv0DssJrhTJXCCsl8+u0GHOYRxEBYBwf84z3IsxnoUZn3FmlIrvUsJYhIBfIwz5DdGEY4sDbZojDgWTdZjS6T8EY+7NIlMPCM4mdnKJ/68+Nv7a+vra+/H4fIn2AroayP+D2Yb8xxiUaIowK4hRpMtuqAFngxbIg2RPhVFWLIhEUdkIyNMvMs89xJpHLz6Jj6IQ8iGjhUFs1HgGDJTHczUiGgvwIytOMyAkFkq7zqku+5paTdNQyuPC0vjwtK4YDnYsTEqLK2TBGLQlW4Lh9pSbneqLRRuS7tOl760plyuVCvsW/7q69wo/wSMvwYdKFbFo143mQWn7JcXMYw8BksIsSzZBni6FYU5eZRuuAWyTmW61O6g2xlRNyHEkpErJKy0kXQn7QzZvhxmCs1WKvDYqmnOMUTOHfYgzKmH4UZH7n5u9+5LZxcuPHtp9+7n7h65mhve2FLYMK+ubt6GQsvG4Rzz82fEPz0xNvYEdj3zLHaST+Kfn/3CS4caGw+99AX5Svbsq2Bj6viHYRKfLBqsFrPJWK3TYMQrc44ZQGsZ0GLQZRh7HpZAHyLSyCEmjjjOwIV5efJhhRR+N5PtaFbRmQhdMTMdCccR8SrTkktEoKuRiFiaWxV5xk0WEDhcjRPsT6t91faIdj5+6kXMXfntU+zcxpbH9FqL/kZ84D3LU9DzEuitGfayAT1RNGOUScWjdpu5GjXghpL+1dVijtXDeJggArViOTBS0paAKUKwxRgmDfvDMAYmLMizzE5lItQsR7Y0WWYxMWTCze9DTQUqVuIiF3nqWBZeDQYpiOSdARwpNLe04h62QMVBoMtSD9+Z8Y3n98+sX7CtQ/xuw8oM3puqvxJ2uPB3Wpd1hoJtww1je1362qjJertp9NhD/BOd2z+zauHpW/d1iY8bTXWJ+xZ5Wlz4ybYbNm5ub17Q4hufl4ywri1f2Fog8jEOOjET1nEm8T4YdXW0NOfqarOxiM9js6CZeKau5H16sEaowhzvwizDBpFG4AUNDwLDsRzD5hGPOIbnyKwFgayxVlpjli0ru1bxPtfvinAKGiSQvsq9ljoC+6AB7/OR+sBYVkypL3KJaCv3I4gVm1LT2tKUd7qCLFFKuisFsjvJis3ZvfGBPd2hzqUttx9dePrxjTsePLgkuMMf8Kb11mzXSFvv6t6Qc+D4zhUHZ/tvWrd8n8uQiZqVnWrfdHpB/9b5Ldb0w7dtP7+7I7/+7Ko6g9MRm1WIpGeOpJuXdkUv4HD7wobNW1cNlrcNbBmYR24j/xAyIyc6WzQ6HWaTXqfVCDDNkvwH7aB84F4wmTdDhBA8MQeIgAq8YtNkKqKXzRWkVMY5UGoVARHhAo9ll0FEHUjj1GVhRalxk8MugMuKWSKSWrNEriPsY094PcdfmfiiJ8l7mEf//ArHi734SSZytz0gnsPrQq7D7CfFxeGh1MSnJH81D2TTCH42i35bNGczNYlQwOu2mrXE8Shz7EzzDI9TmOWdGLYe0AjPgRMFNIJ4FlPIAYJQwkIc2CeqvlYGhEhagPZrdQFsmIhyUtVZqQMHMRnFmR+Kl2E4In1KH+QS0chuQYhF2Ba1R6PSJzkEKnOaGluEfbVvvrinef3Inkf3d43c88N9sw7duCI+z53yNM0aL87a0h/72Mmt2z53EOBJd2Gm+DP7rIMPrNr77Kkhf313dGs0nAzXLthR3H8yWcs8i6gcLYM1HoQ1DqBGdI5Y0lxtPOpy6HUogAMlSYr7CFIhkgRWDlFVIn6C6hEjK7fiJmRa6JtpVjOUaB2Etlh3LTKVijKSijKTTCZZHclW4k6MjVjTg7FdWSnJlTJfXPT5/XOG7nhmz74nb+9fvAyPWfvrfiUuNnoMmXXibyIz1vZ2bpidSg6s7+xc259gT7XseHD7posn5g2dfHrPDS/vwz9xRyfesgTNDrfY27VhoCY1Z117z4b+eGr2Oiqba2HEc2DdLGhb0QB3LMhiNOg0JSxhl20+IAKyUAgZCEqQVsjKEhVDxDUQ6TQhgneCpNcCARCEL8ZiBYuQiwIeQLE0MOEsxi2toFzdmJvjqJp41dJTeJxpiGUn5rmi/PkbGzrt730m1siNzGqMuh4i+8yi+bDPHWDnQ6ge9aHLRW9jQySMUWd7Q19jX7omXB+pB/wawqGSvc+5tQz4s6AW9ollOOrPeL6EjzQwQGLmwcIShKS4z1qZi4g9R8Vexa/mAdQEUtDyPuSIgJKYio9cZXHgZTHI4UIJDAqy+a5RtEYgoMqmkgzynZl101MnBo+c3La17+BDGzc+dLBv29aTRwZPPHVT98re8Il9+06Ee1d2dy3KO7zNC1tbFxY8jvwic9fO+9cevZitfXDPorNbOzu3nl2058Ha7MWja+/f2XUp1jOaP3Do0IH8aE+MuT/ZO5JND7VHo+1D6exIb1LStdtBZhbSPWhEX5B0LRn3uEDXYN3LuhaQzS2sBsOhCtdnkW23omtRmRbMNofpDqm4FPtdJxOBphXUlAjJ1khGRFx5aTFd2jLCloWuB7caMS4tpJNoHGOde8/uWXNuf2LnrouH+1zZroT4bUtf9vf4kiVozB/EpvjMFS1t473Rw3u7VhUjzIzmrZ/fsu5rR4cGjlyA5d+1tSCm3BGm0ZGyhyP4YueqYjQBHDfflpw5DkPeDTHHl9g/Usz+20mYXUcxO8vKFtkYqogsODkKuQaFQ6Jwv28fyfftQ4oMGNAyhpVUutxOIwNV03QxDTd2jaDGMun77slBzvsFPcyfJkdBRA7BN/EfA9tVDdjhdNEAIYFBrxN4phwVBGwAa6nLJ6KDGCKC+hCJYg3lYEghgpC1uUxJiEyEqJhStdNotgAUoN1U5jAJBTC5yCIXgRigho2wVNAiABdyuAZMO/+xn8bqqrZPPLJdWx/9R6YN28R78I8vGAJGo6865sU14i9cSf78lVvxv4SXNTUtj8BSfwIk+wcwPxsKozR6qui02xFK18Qi9rA95HLAfbDAWmWutQZMLRCnwWUzJ4d2FCthankwNuCSlcvIPLCQHJJ8e5m7zGGinq7pusSYhIyxMhM199KSQDyk6B9HRQCif8WSJZryLWDgsvgT+K2zPzrWFexd14czA3dcPiL+G7bM3dTtCxY3zhZff/ljZ4+e/gN/vmXj2bGmVSMzXX1XV96/u8gcEpfHuxbW1c8t+L+7ccfutcT79Fx9nTeAfapDPy5aMapJBHxup8Wk4VEdrishrmbYVhBmzDNka4nfzguYTq2hjI7AUJV8hRWXoFb+OrwMfGW4Ci/jICte7PxgTJi4j1iJmVwUcJUPYYGLReNJEnS3xAmopwC+Muxu7cHcPqd523Lx6n99QLz6xLrtl7Hlqw+8MTqu9ThdDUO7l93w9Vv6+/d/aWXr2Ny+SJUTL7Xs3bFv52VsfuDL2HR5x+alhw3WeCY++8Qz+w89e3u/wZsO6vQSliUyCb4Z6dGXilYiWUhfRfA6D+PHpbVNyEkEKXvGIyIRPE+BFkcwbEU8HoM26Bp+KMpU+EqkEJKDFtZeg4qDdaQwS6Imlwgvo4wICcTpDxeduA3/TdQwx67cxJ//Z3HXT8TNL8M0KuakQ2eKZrijQ6UZlWOQihmRZ/GYxiAsa2BLpsTPE7tAfiZNxcTSVBkgArZQQcMQOzMpsJ40fDp4JjDxe/ENMvQlL088TkYuyXk3zR38axFim1QyEvJ5LKYqncCR/EHJMnQGQGxAS7EeswiwPS8wYCXzqAzeBBJvkbUmeIgmfeIwaCtbji2u0QWHYJ1ocFrqTNWBgyVy3/eheGliI1buhFxk+U/kW1otMQIXIxYjq9YDzqURYtGaHKvoAZtZcar7294g/pfWA6c+N/ZF8e0f7Nj2HHY+ehGz4/NdSbcn3DeyaeaNjx6aOXDksecjAawJOD4z8Z1UZ9ImK4L58vatSw4lzLak3zrnju/tO/zcHbMleXkcfl2CLWDRSCn/KK20ATZSQcnljCANMuMlhOxCcpK01EAuJCMIc0yDbcSXxDexUdrjz4P6bIb4OIh+VDQGA36f122z6DSMKjquhmWlZpllaLYGLAYMgsMV0XF4Oipi5AidSaIbJh5BoiNWR0r5TMdArhHwCA1ypzxmeDqfyTyokkUYkwPrvCroCWIXyZvV4Bx4TJD2CH64N5m34rs9rZk/ih5Xxh0pePDbf22oN4ub7fncUvEtXM3Ocbjw38KeiYf8SYOhNjqxwudlnF7XxAn+IUWn2d/BEvJoY1FLVRmxyorZkBzLSM6bOEQlpLHROK7cZKLIxy/fVSWYGSnBzMgRTYJqKj7H9F25gKt//Wt4Mh2D8C34lCboJB6NhD1OwCj6Ejrxs1LhQRL/PKggIjlLOqBSVmMqDabhGB0bQSdTCChGiakoaSJcNiqw2oB+cQ/bSRIbJPgkQIUsPwQccIfANBdmt1gAmAQt+Btai8NrffE1lhXnmhrCiXCDSezn2NdetHodVi2+wCwP98fiA2E2YrJqmXfH2fPenvCVf/CHQn62NdLruzLOn2e0VtOVV6X14EdhPdxofdHgdjkdRoO+SpXDNXHE/JEloKKrKJCFk+MnGoSaSEPRT+5BMIXIRMut5CorEqYTgZjK0mSJqeaHQ1a3zapn3oFZnAln7BMGln3tLv48q7MYr7TH+gLsrnfH7V72uXCv98ppGC2D+sDOTvz/z7dXun7OaeUn5dv5iW3fF9/8ylfENy5t23YJm77yFWz8/jbxL737H9m27WsHisUDX9u27ZH9vczPz4lvPL9r1/PYdO4cNj2/66Yfim+cO/DMiYGBE88cOPDM8YGB48/AvMH2cF+GFTAin+QZiXeBb9V8pWdkQf9J9YymleSFUKxgyTMSXM1iKTVSpqc2kXpGeF5BTcMw8lIwNKpjWGpzpLUgVkIJJ2qUdAnA7YfBNLx87z99fObAnT+764UXhnbOicfn7Bx6AU+ILH9+1qGvbdr6zSMDP0v0b+juWD0zhqQ58hzM0QOjfpAgmnjU74VvYGX5CkRjlNG1ACZvUhKhFFGUEI1MXEoGqNjKcUVOoiKWiU69RAtYRgpoWQqlaVVNCWhVU9c4S4ZTWYWkvAhP3ffzU73ZkQPzmhJ425uxRov4U0s6tffhebsH4/d+6htMYeJF/nz3zs+uHLx920J3oGXiz34v/onXeSnZt7J1534ifVdfZ/8DZL4bPV80drZnUomY36vTcExp35u6AamGMcMxJOUDQ2TzNCbnGhCFsHFYIMv0mcrGa7OSiIXH02QoOz4Qz3UykxVAWShnJ6VqLQ1DcoKULHC62M/qA3Z7ftaKnrbF7f721QcPH1zd3nfsuwf777jlxsx8fcjm6Vhw49y9R6DpVmjqvfnC7qOvzOPOOa2hZMjX0JdqmtWQzLYvOzK+/uu3DfryA9ljRls6n95xQ/ucxmiqbfzUhgV/t29g4RwYuxv0DCwQ0qBdtH6oQTL6LFlGB5EasA7gSUkAO8lnwU1i81kJURK/ABYyRPxTgSN3WWolWdIep9KGyok4gi8jBe4ucVh8S5zLn3/1vVbuR69KOOcY2L0Gqhu7i0aM7DajQSMgD/aUx8XKWEOywNIuK+NyUNfTrGp0kMZiqHSfZsNiZQJqvmWHSuQZxqakScnHIMO8Mv+WpXW4evH9vz5z5tefX4yr65bc8ovm1XcsZtdf+eKxX54bGzv3y2Pw+dziO9YQh02QOn+K5jfHilqL2VTNqHCAlrpOjOUA2VAee7mJQc1SBgpGbpl0Nyu5GhuRGOJZFVQT434Rq9XjJZaQ0RXFi3W56C8mnnyLPx/1XTmb3dy+dzm7x5V8d5yMz4CQNkIxwtaiIZ0Kh4J+i1GVwXDFnVriDoKM5BvJPhrY0jgrmlnUTJqlWMMxTYt6vDYFCcCAyfCd5JtNGj6WchY4ZvhdrF77ts6k0dr02K+tjy6I5XTY6zRrTNq3NQ3Rn4u9b4mXhWoB/ouXYIYR/5Vz4bmZzNwwu86VJN+K82vmhNh1njiAg1/Zaj2eWtuVuCRfMHd+JszdD/JV5fdaTNV6sP4l2TJS+ZC3R8YEpXmrGlXIgPjTcoskXioSlXzpcITMmqxAS1MEvhFDSuZM8zaviU3Y4PdU4UHeoMV1zhhmxBz+jfiWL6IXL3JVvPj3+rD7CvNH5lmTZeK1ak81/mViYnii2m9lMgaHTkSWAJ3j1b/BHGMwRztaU9TarQJYpJL8OQwscfFki8oOs6Q9qkbQlpKntE25L+8qcQ1YkURlZ1mH+NbEG6/F0kasc0WN1REX1uhro39l8hMvMXl2X9QrBrLDieRwBv/eSQKxEbD7D3MOlEItuKfozKQb6tMtmZZ4NOj3uOw2vY5BNLMehCF2RTDL5wAJgLUXWFI4ZliOxpUagdFIWEd2BPaQFkvlVCy5SuIKyBoUP0wfZIVoR1NLsT3X6IcHJ8FLGapSj7CU6l6kOuzca3SABFL/mrYjLWmBADZW7kyQC7FKJrAek0BVSkK3lo4BwW2pRIZJuqZgZB12J/vwrliqylkzd+F464ydC2q7z/7lm8sWdy3szAc9cX3dxXfH71rfJIaTxfaCb/u9yxPDjvBgrBC3xga29HfsXtHFdW3e4AcfbVvwYOfWTywTrUZ/2v8o78u0RWa0SXn7U1ff4Fr5l8CeZ/DxotPnRSga9mZ8GYJ3SH6MkbKJJNvcSHBYMMDwnAOCO5YEjtUhDS7hOztJjBG1ggCYWn2SUgx/aEaHxEgkoaBiZKdlFIjtU9gld6IgiqbJzKDJHC9BSdIPYTVVspLnvkZyeddh5RFDOBKC7D1JXyzJhXZdj4llaAYPJEcJg5Xn8koULOdFmyyls2ISGiHpPBwVNJYgVnDtqXe6P7d5yZlNrT17v7ypfn6x1aMXAh7cPbyjPrOhg1QkAi3D/EsTT8wY7j/xgyN7L98zYos2Bvu9TnbRjE6xuTmdGT0+Nn54Pk009F59g/0SZ0W1mCkaM6lw0O0k+QQZ15Gdb6oFoOXFAKVUQAusFqPCdXbiLuWUkZUrKfOHZXVwZUh4bdYyvFMzEkj4gXgoFoyVeMmFQMKpmJDGUE35kEplKRRcqnfYbfF8f9OM9TPCsZmrOzsH8wlX0DQ7vXbzzpY1Dx8enHHkuzfvfbSfTRvNroCrfvnhBYuOLqsLxAKu8YYZNebZp394ZPeluxYO9Ut62A178BrooRul8VDR6fXAiEKetDftonuB3NhN9ZCqkwPzTMDPUNtDC/NstUqO7VRDqF0VGGpYS+r0foykeGlQK5ijnN9umswMiIRjeMkcV1NW0yTWkjpdk1VDCuWEIyHIaJZ0Rsun3e/HRCJBgWJc6Z78YA4r+kTsbbR+0taBftGcIQRISl5wtMFkDw+MrGpZcido1L4HN40eanhHDA9vb8hsaG9bQZRpft2GeEfGNXDy8pE9oEytOSb4bv7bxU78D02ZzFKiSgtidB+JLv0RdCmBcthcdNckMcqkk7maXMBntwKY0aEETugUvWp2kYOlsA+YiCg5WYFZ4i7AjUh1GpLzvIZifWhelWblK3mBEpgEqYBT6meyanV+MKbr6ZZi1iKSKYP9UGuWC4xcBKwbU7vuy/tn8tVOy8Qd+vsOdS2b0egyObVz0jfs2tty45On58+67TsHtx+y4J96WxZx1p4Dj+7yJxy6L97nj/oNekm9zvz41NanPrbw4qGbGpYWExK2dMEGPc7/PQqgi7ROEUAkd+qxW0kMU4rqsyZSp8I8CSrVORx61C9OjvoZQ6RyYeBLJbMaFQst45M8Bj0UyJNgI0nITTyJ75vKlHCT4wsV9OrThEg6TViul9XkcDduksRYKvEYmQAmOcYLY4HYZwsbzo7N7uaZfKS2v8GD9eIEO8fIB32b5i2/c32z7daA0VY/3D7rwpXv0DMTYfHT7P/h7KgDzUer8dqif+ECjJaPLli9cPXcwRm98ajHbTVzLOrAHXqyMn6YZr8Oa7RNNobRzMyCG2eDVViDGFYj56l4geWl/K6RHMwmIqiTRLBUSnByFJx1Q2dzJncG9MCjzU/f6XX7WzPd4K7fn4A40klC3bGWYL4F1+qHkGg1IPMoeY0uOVK5iJVGRy4K7iPhVMRhF0xYOYJXI6hTDuWzHvIFN+c4iLcUF4Qrznzg/z1zXwOucQdWVum7b/zkaEdrQ/uq/bfuX9Xed9uT+//LN3a3LZ+fzJkj+ej8se4dn8Kb4z2LV23IZZp8natn9W+cERTfyM2qc62Af666fs7u8650eXmLtyM875bRen0gHgoY2CpPy6rBWUc3dtfNXV+Ysz7gGGhzNTZkLZk7V8+7ZVnuvWeDSUcVzwuu3rSvPmpzJJqYGzy1PYl5Y2Pz4j11HknnTiByQPEl5EAv0DqaAzms5moDwZXlUyEsOGo7SedJAK98JsQeAk2pPBWiosXUsytwjlLKVYvXJvVaoqRECmqTTpCoH45p9riiY1KDI1xIrsJNAmkkYU4PTVpOvNN1z7olty+re2fZsuJNeUBfP2wfaN989+jEXuau1Zs78hNe6GMfPOQC/yKIjQt9iWR27NYqLaloqTI7HkQTndQVQnBP9akiceqbTFCuJRGSV0h2mbhBWkRKqIhpNBwjJzZoeiipEMXKnWA5EySFjzELLkmodF4Dn3kH+73Zjki4PePxZNrDkY6sl2PeE8HsZ8Nt5F4b3CPXDujsFOx/B+x/EP0ztblBRApWHjJrtpxJJcnRikoUsZjVIWpK5KKVIgCJa5KqKle8LAMpmXhKEYrQKSXoap7AjUaJFG58yMKVhVSubNNXrmD5juQ8fvNVSzL0O/GSJe5whM149DeBlFl8zxQMtr3Dv3TlUaMNd9pd4nFHrNqUcolGuxufdBnFDCwb1aH74NcZ+MKiXcUqar1ZVcagmjiU6kkFxvJNk3STrIZJfg2CttGyo4dRBIDBkwuPJQE4A4N8N08HQ/VZSJBYAf216IQ7tag2XROPBf0et82i17G4lAlIkZp2FkPAHKwGUBYQZFBKk1bGkFYDxpWkrXjZgNdOokeSo5VgHRmevcxTOpE3iQfIBKyUCyQ8KfGYaIRWmPIIjlaWr8VGPin7DDoPYUAPSzAk+V3WfWOFFfh0g8ns6+wbzq07HHLPGV3XuPTEeP07o4uTMxr9/3fxSGFVimPq5gXzccfWZU2DOWfzxntWEQuxfoO3caiBfNq8upCbsCi2E9bag/47tZ0e5HHaLWayyoKyymEexNYtmS+pRIQpQlHsJievblxFR9qvZ2PVtNOZQuXsnbpLlubVPojllFcxOHnVLKH+4eXNZQMKyzQSbk7aJ5lQKVbimmFdbCiEvl60OuwYgUUJOUKArm3YVopa/fKKcBQ18KVTp8rptzXXo1Gdf/OSxlLFW00B1jRe2SgdeeKnnHCdesa3h7HRY07UpzuZjr1Pn5gz58TTe/d+7+Tg4Mnv7T16yy1Hb7/1Vs46dPryzYcuf3xo6OOXD918+fTQlS984/z5x7751a8+CmtxQrwIa+EAb5LCp4pOjxshiN9TnhTccUlWtpy/ASFHfh/Dc06ahimFiVRiynGglaZGzJKaeT8Eo0PNSEBeYRIjFb3pEj9qZiXAaZ3mqdfkk+unxvLxlPzkZ6vTP6T0xhLfqM7+kBzOlAFLFmJSAojlmbKpkPsq53BsFhrYqNM4yRqLrTKFc+LT7ihv73lgu5LGWXZzw59o/kYOOYfFi/yI07Vm9vKBk8/RFE6hXlzJPTA1fwN2grWCDDjxELUTTuS0WcxGsvdUF8gWRvQCaKKDJkZY+cixbCkwPXlFhD1K/KuKkG5X+bQ2MRW4dEyLxkpAzCrEDMuxTGaqdZFYSu8gTcOithrKMSqT9JRvkUh3uqew3BSDI7NKURNY+ylsXP79+VSJOGUTpWhLtlT3JoO8qfW+lfPyYdZuMTVnh3cmOcYfvXXNzthTVpNx6aKJY9B75urrbApslFwrTSVjEa97aq00eP1aqf06tdLgR6iVBv8f1EqF6UulVKpLtVLmX6ucFmu6pb9+cEl29vjq8dnZli2f3VDYtGpBsF0fdLnSLYNttb1pW3b2ijUrZmfz6+5ds+2xDrbDXG332HvykbqoL5zuXd4zdHhFky2a8622WL1BryNa547noCk7c+2s3j1LmwbaYew1V19nfsd3oSjG5MwbOdlpI68DVgsc3ItS+2ciaEGHMRuGuVJ5YJoJ6JVTTlJID+aaZk2s5ZRZ0yQeRACiwOcreFEFa2mXrsFKlh0LLFZO40qMDkR36YPwICSfBpV5yVVJsfDRZEE6DydhUnpcUDrNLmVbMP4fJ+/ZYg98tZkLOI9io/hmQ8oVcll1eqN2qOVO86dPMt1e73ofdtud4jMXJv6poUVv0Ov1B+tyxNbsArl+jWMAi7ygYBK71VCl0/JsGZPAmOBB4PiD4P/l8EWpyKkxyVQ6aCfE5cOGCiZJTqKVZdukonZQjFdXJqTvaBNvTMRYOU9TcYaQV2AuWaGWVnosqJQwtOAbKBB5h4CT8KzhsaYlx5bXcczEvtWb2/PMH94T6xaFCwlH+5a7R5k74UEQzXEBWBsrqStbzVzF+bIqrFT1jJOqeuUmdU3PMumuXNGLxLCqUku3mLnjt+KWH/sSmuctLp3OZX1RE/c8xzFe+8SvGlbmcisbmLjdS/ZOA36vBjx3Dp0pGnK10XAoUFlXrnGp6srGKXVldbO6rjz3wo9IcXKa5ixMxKPcp+/M0rMGUpuMimyT5zPpK5idGvnAPCtkseayP8l/0mDS6D3Grwlx9w5fXHi42lGlsVR/hk96nhaf/m9h41M6Ey8YdU8bU89IC1E3ms2O1jFJuxe+/TQ7ks6O5siyvCfWMiOBzkCwMzhxsVY+dxGGPfSTU11+r9VsNKjqzy6HSQAjKReZjZMr0J6K5soadEzddv0qNF0QZfo6Gk6CcklvDxwQv/lXn7fqZd6kf9Tgtf1efAyv/asvov+fOvP39WH3q4wFv2GyiI9YohZstFlF78T/8lvxprhbfNkSIDIAeDEEw3Ci7UWt007eN6QyStCa3cgzFUJqloSUzNwpt8lvd1ASKqfhMhNtkiJJLEWS5aNqZPC2KaKLX9fH4k9+X1z3SjCs/aXeLGht+pe0Cdfz4h+8Pvx59gm/deIv3jZ/oMXP2ECIMepnTzDrhd2oDh0lbxmlktEwfTe6DtdR+9NKIEb2ui8ul+GM9Jpz9qO85qyC8yb5vIT0lnMvrniPNlkPrXh1x4resCfdEjjqb3Ed84cmfl9t/kdnym+piUVS1XqPi9drNljuE3ZHOxbk0rN6OoK3a3VBz9Z2S9L8krOxsdEVr4uErFaMTXt30jh8iL2V2Qjr0I2+Rd5tbi001qdTNclw0OOymFA37i696zajHWsELaBXx4d4mZi+qEiMql16Ifmj9HGNF5JLKydMfh2Zvo3cIr2MXMp3lt5Gxlval/eEm9u7enJDqxtaRvvytmGnNWEUzO6wo67BGGnPZFpD1TU1sbRe57brTSu09QPjwu5IS3+id5nbPtjZM9bpd9QPt4W0fr3bZsjHfHGnbl+1K+pIZCNeu401tS9t80k5lzUgZwuFraACW4sGM32NiJwCoLZyEcHTVSz1KKo/B6CuENC/GJCdSnPtPxlALaGllZxZB5lpBfjpiDxwhh82W01uvvVPn9orjrBv4y1N3QaDdu4PJu7aU6ppcD7+ZyiM/r1ohzthFA7RI+EOejKrdN6/zmImggxbqC5r0OpfuayhEZhKrK5iIhTkvRSk1qBqiUXG6l+ZxELaeK4wPSfVvcJU6oqCCB0cXSuSrINfvDoho66IOFUlEfJ2tlQU6Tny/eOZ5WEtk4uuOz4SY259Rzwul0Uiqx/Y36erOurSRfs29XmuaNhBWhqR17SNv4xCOEZzXCFEl9RtB1RpIqtKdSsFs01jUvYKonKSqppUJxCS/gwDyXIxpYQV3QaZgb5FVApnr8GkAEmZiTQKLHnDLVnByjBSwoqh7pg86VZyaH8qE0NoGBr2lvmppDYrw6KH4mP0jBwNdivYS89hSuHu1H2gZ8hJcVUI4CZHTNqHpm0P7lrx5ZEzbxc2xW7a/9a/yXuQXfR3e/sN787hDYxweG+W1qb+E0mY4jwAeNpjYGC4A4OMFlhhBOMOxh1MRkzzmJ1Y5FgmsDqx3mMzY/vBPonDBgWu4fTg/Mb5jSuBaw93BRCu417H48XTwyvCW8D7hi8OCF/xL+B/I+AnME9QRrBP8BkqFLoifE1khmiNmJfYBQkWiR5JFiBcJvlGapG0nvQWmW0y22Qb5Mzk3shXyZ9SiFE4o6hDItyglIAEt4xCTKgcpyKHGwIAH9O4PgB42h3Uv4scdRjH8e8VpxYWO3/AdsNiNvGCkx+b+VEo7O3M3R5hfrB7N7tTWMRStJiJB6OdFoqllSikSS9BCCkSLBIIxAsiJAEJBKK1rV0e3/NpXnz5zjPPPM93nhnn3I5zb99wOzvhW869s7N2u25kx+jZefTtI5zYc5zKQIbuAkYycT7O7QEu7BamMpMljtwuOUfk/BJ9u48zO8LQvsfIXmJMhpFL7GPnEX8eR8R7PP13nMpADvd63DsY2VeYWI21neLG7mHDmrqo3yfPfZzYGU5lIGf2KV4jp0+2Y4zsR0zsEGu7jY1s7Sp2sscJOT935+joCMf2EH2yneMEfsNUZjLX1UKW2qm0XskT3CPbA5zYa5zKQC7sGaYykwf2GEutj6ltjzrv4oYu9qj2rrvodt/8gyO7jpwQTuwXnMpAzizHkPO5SNc1JjbGhf2FqcxkKWv7Fje6t9G6tfexkz0GnPZz9Kgk4DTOcGZ3MKTmgPf7GhMyXHLem//Qt09wbk9xwdVLPHcwkyVeofI/cCoDOSPbFd7amZvR4xF6cszkzPQWZtx1B6cykHN7Fxd2GVOZyUNbYq57C1lqv9J6JdfW4onWtZ610c7WvsCGnWvU8BR9eg+Z+gs4YrZD9hMc28/oM2MhtT3GqQzk3L7BhUxlJg84gZAKb2KuDIUsdbXSeiXX9gMe2594op3aHuGWyQ+pcFi37gPsZI+R6oyo8yV6fEcRFX6HczJE1PMCU5nJQ77liKcP67U9wVYZOtljrEmONcmxJjnWJMea5FiTHGuSY01yrEmONcmxJjnWJMea5GT4A+GIk0+osMYxdfLH4QtNNNWJpjrRVCdU/hkuFJ/KTB4y7QlnONxbyFL7ldYrubYOT7Su7Sfc0G/CGZ5io52Wd5zQ72CPc2b+V6w5wznx/2Kjdav9Tva4T+QtDHl3+3xxL7C2V7jlD7DPXa9cpphMMZliMsVkiskUc8CZfIiefY2tu4Gd7HGpepaqZ6l6lqpnqXqWqmepeq5zSg8xlZksMVeGXBlyZciVIVeGXBlyZSgUWSiyUGShyEKRhSILRZbqq1Rfpfoq1Vepvkr1VSmmUkylmEoxlWIqxazo+hTn9rerta6ZhNu44GpNL4OZLHFDzD23VadbdbpVp1t12ihDowyNMjTK0ChDowwtV69iyPfSMuODiXuPEx/2O+132u+032u/136v/X7Y/x/cmmzDAAAAeNrVVr1vHEUUf47txI6dIEUUiCIaHQVn5bxnR6mcKh+yZMlKoiRKOsLc7tzd6HZ3NjOz3pwLGqiQ6PgbKBENElUK/g5EkYqKClFR8N6b2fuIE0SQQCLW3b2deR+/3++9mQ0AXF0pYQXCvy/xE+wVWMOnYJ+DtdXPo70KH68Oo70Gm6ufRXsduqtfRfs8rn8f7Quwt/oy2hvwwdpmtDfhPXgV7YvnfprV2kKfj6K9DdfXvov2Jfhx9ddoX4YP175GJCuYDVbeX3sV7RXYWP892udgY+uXaK/Cva1vo70GV7Z+jvY6PNj6I9rn4cr2cbQvwKfbn0R7A/a2f4v2Jlw9/020L67/MKu1BXuXutHehuzy7WhfWvli+2W0L8ONyxfvmGpq9WjsRTfdEdf39vd28WtfDKbCTx+YXJaZOK4n0p2Ku6daZac6FY32Y/FQOWVPVCYOTenFPVko0TmW3nQScaxTVTrcqstMWeHHSjw6Ohb3K1UG7+jQE0+UddqUYj/ZTyhYaCekcBI3rR4igkoNZarEUBY6n4pMOT0qMbEuQ9a6KLAAoSbAT6V1stkdSKodfe0Z9N0AUxQKy4hOyNGhlEhXu/FOIo688FYrJxBRKq0a1jlWH0hUA8E4g1wr41XptaSN1JTDXKdelyNRWW2s9hh8ILQXbmzqPBNOqUI8r7VHkbzFuhVmLX1HNGPUpHaB0sBkqLp64cWg9qLhyEy7KpfTUBQzj3Qpc0QntXfL0bm0I6Tr9KlyiXiM8qS5dE6n6F9ZUxnrUWrXE1jb67RGf8R+op0e5KpVtK4qZVNJvRnpE8VrufJe2aGxhQuN0NKKsbSFKaeC5kPlakTKJOKW5whH0+B1gVkIpsuVmsy7mhszEYWcoL7qRGeoAwdho8mQOB40CY10S/2mJvcwQBFQU4/GJG9mMElpvBiaPDcNosFu1NZyTvzOghBOFXrXGhpHGgwvde6EGS6wc4EuV5ZiqFROzUSXBnn6cQ+l1nmQw3lrcA9/6tTXVpG4RAN5ejlAdXxQhcia2pXKuaQ9SmEW21E8CPVumzw7IH77C8dh78ZN8VQ5hFZeC3MpDJ4fZ2qbKgrbpbD5mcGJyFQh7YR5veXkJv/ktHfH3lcH/X7TNMijYqckNUV/59+5CGYFXWp15V3idJ4YO+rfPzzeSd4Gpj3urh/wP2vx9+EOGKhgChY0jGAMHgR0IYUd/L0Oe7CPn91o7ePaAH0Fek3hAUbmIKGEDFeOoYYJPjk4xae7+K1B4Q79prjS4K/H/AIe4rrDj4UT9hBwiJlKrnwPMxS4KqCDGSWuGbQSzk95FPq5GFVzZcojODNFPYIj9BRwHzmR72Lu5Qw9XHnC0Q7XDfvuYyX6tJUF7jj8lvhxzDTg1jCMGlCVIe6kXH3I6DWqQhplzJNULSNizVXmWGv0LiKDVutW4aeYy3LVBvUfsLIhy3Je+ze07y6pKbhmYEM6L+LozFCG7hL/Mc4CdeCIVfTMX3Fs0ChlpKRDjRGBO+ENsxGUcegZ+lqh5bkLHvPIWUTKPRhyzZT3SmRI/pb7Y3l+QuUDRuk57xj3qG7GTwr/CrSe45rmOsSQMAe+VcRK1Ts8leM4J/VM38B/gHmzOOsKXnC1AXp5jprXzFijitlOl5iaeKYoH/EUEQfhcn9ZO2eUo9hd6vUp86YuPI7Tk7KX49005ietDCtsWSvDnHu8I+NaysjpKeh+wvg1css57/KM1hhZMY40TiBlI04nvN/6UaxnpSz2kOoXzHF+IjTXFOgveZewTflshftDcY7RbGaI6604ceM4Q+3dQDyKiKVV03G8wnPwprOaYz3DewXuTeL8KmafxXmYVwonul2R8fZo74SGlXj7+W5Pci9WUDNFaWpGfAeG6c1wJSAp+VQI1i5ntE3UJpyNGpnYBZzBzpYmwvHsa7wtLFcKt2N7Y3ievJyrmXh/ne2dW+runLNkbIq71J7MkKWJ/aRsvTjVOs7SvHOeMYW48FSzwjUzaSe37YaLXhKnMsyOX5qVtrOGT07JEXQ6Xn8rLd6Lr9+KB0v8bnNUxqvtu+7Nb4c9uAE3+X5WjJF8Sri2dF8KPoXhTWOYI010W213Vu1N75lwR2TcS1J2stCvd3vnJv/Zu73LuT3WOoA+/jX8l8Q35DxTwrd8gR47/6v/EZxl6DCOVK349kk4Isdfw/d2H6sdYnZ6b76rMq+/3R2uLer/7Iz+/T8BfPOVSQAAAHjaY2BmAIP/HQwLGLAAADG9AisAAAEAAgANAAf//wAPeNrtnH1sVGUWh09R3FBBShfJqoAuDCwiRSh1gFJkqgi1VLYiWKvsZnaDiVkYmZBhLdgxG2hL2xCbNaWQSqUBykc/ElKmH1SmXMoFunGmMxGHGckNmBkpBaoksOkuifHuM6W67D9mlwXTlvvH0/d+ve97zu+c8947Hx2JEZFYmSHpMmThoozl8siaPzjelcflQY6Lrkv0/L+3Y2TI6rfXvSuP9P4dzeHo+Vt/Y7huCO0Qic0cKzGZrt5+G+X7IUkP/OmB74YmDv3nQ2W/WDkscVgoti22++GPhr8zvHrEXx5pHLkybkzc0VFj4mvjvx2tPnp9TPuvih9b9VjP4189Mf2JwifCY6eN3TjWM+7xce+Maxs/dvyy8V+P73ky7clzT635dfyEtAmdE/NMUydZJ1VP+vvkjyZrU+KnHHq6fGreM+9OeyPhhenTpr8+/btnd89Im/HtzNLE5MSvZk2YtWrWvlldz1WbM82fmLtnJ88unH12jmnOB3NCcxPnbp3bmZyU/GFy17wX5u2c15OSmRKenzK/4/nmBQ8tmLGg2DLa8kfL0Rc+ePGNhYkvDX+pelHa4g/SXC9vTD+0pDOj9pX0V7qWFvz2qLwiw/RUGak/I3F6loyijWd/on5WTLSTaadCIiTBXJkmyZAiJllAu1BvlUV6pSyGNFgGy2E119oYby3Y2d5A64RNjLkZ8iAfCmALFEIR15XCNiiD7bADymEX8+1mrj2wF6pgH+yHA3CQOauhBmqhDurBBQ3QCE3QDC3Qxnwn6Kcy9kn2T4OX7Q7aM8x1EVs74TJ6dMM1tq/DDbhJX0O1O1HNhEIh1AmhTgh1QqgTQgkNJTSU0FBCQwkNJUIoEMK7EN6F8C6EdyG8C+FdCO9CWK9hvYb1GtZrWK9hvYb1GtZrWK9hvYb1GtZrWB3Cag2rNawOYbVmxPGO4jhThnI0Fkb0KpeLYh7U8qCWB7U8qOWR2XqGzIVk3SkperYsYDtbz5E39SOyknY116yhv43+a8HO/jr2N7CdS+ukLeJYKWyDMtgOO6AcdjHmMcY5Dir7XjjDsYv064RLjNEFV+Bqrxe5eJGLF7nSw/5v8CKL+LvxJAtPssiDXHIglxxwE393nwdb8UCTeeiVoltlvu7Hk61YnoW1WVgajaubuLqJq5u4uomrm7i6iasbK63o7cYyq3xB37MQgkv06+rVOBcLs7AwC62jlkU1dg8SjdfLUOpkGD7F0o6AkXoK3mxF5xR0zpJxeoWMhwnEY6Leju5ZeNmOl+2SoK/C03Y8bafW8qm1fGotn1rLl5f1sKTrf5ZM+r4Kyzj2Gu1y2hW0r+ulkqV/Lm+wna2flLfQdCXt7/QqVGmXNdhiw461YGd/HfsOVF8P79FnA8ffZzuX4062N2HXZsiDfCiALVAIRfQvhW1QBtthB5TDbuzZA3uhCvbBfjgAB6EaaqAW6qAeDjO/i7YBGqEJmqEFPuXcUXBDKxzDp+PQhh0nOK8y50na09DOeQ94OdbBvh9NPocAGgThS7iIb51wCT+74DJxuUJ7FbrZvsa563ADejh2k3meJjfPElUv+XlWhrOWjqAdSW6MgniOm2C2Xk9utlM5YXLzEJWjkJ/tYuF6K6yhzzrIhU1cvxnyIB8KYAsUwi76ttGeof2CMc5CCC7RrwsuM+cV2qvQzXYP7U2uT8bKVCxMxbpUcs4tE/Tj5JiX/PKSX15JkDnkl5f8ilprkzn0not/yXo5FqdjbRa5U0XeRHPGi8Wp5IybnHGTM16sTxWHbpb1sIFj79PmcszJdhHnS2EblMF22AHl8DHz7IQK+KS3ytKJYxVxrCJ+XuIV9Tad2LiJjRtPU/E0FS9T8TKVmLiJiZuYuPEWH/HOjmV2LLNjiR0L7PS209vO1XautnO1fYBE7jkstGFVBlZlYJWNVUJllVBZJcZjoY2V4UVWA4XVQGE1UFgFVFYBlVVAYRVQWQUUVgGV6lepZhUrbVhpw0obVtqw0oaVNqy0UYUKVahQhQpVqFCFClWoUIUqVahQhQpVqFCFClWoUIUKVahShSpVqFKFKl7aqDqFqlOoOpWqU6k4BQ8z8CwDr2wSh1cevOrAqw688uCJB8s8WObBMg+WebDMg2UeLPMwqocROhihgxE86BLHXWgiUZkMUyERkmCRHkCLAFoEWBnb0SGABgFWwCoyuIn7gYcsbiKLw+RJK3nSSgaHyZVWcqWVbA2TrWGyNUy2hsnWMNkaJlvD6BNAnwD6BNAngD4B9AmgTQBtAmgTQJsA2gTQJkAmN5HJTWRyGE0CaBIgo8PoESAnW8nJVnKylZxsJSdbeQYb+v3XEgsjYCR1G6cvlVG0E/B7IrkzGaZCIiTBbD2T/EylTrPJz3HkZioKnEOBcyhwDu/P4f05PC/C80N4XoTnh2QN49sYey3Y2V/HvkNPoH4TUGIp9ZsguRxzsl3E+VLYBmWwHXZAOexizoOMXw01UAt1UA8uaIBGaIJmaIFj2HAcVPqfZP80eNnuoD3DeBeZsxMuMX8XXMb/K7RXoZvta5y7Djegh2MDo5KnY+HbMvL7f8goiGfbBAnEayGxXYRViyENlsFy2MT5zZAH+VAAW6AQdtNnD+yFKtgH++EAHKRvNdRALdRBPbigARqhCZqhBdoY7wT9TrJ9ujc7w3IZG7vhJucGhr5jqA8/9eGnPvzUh5/68GNVO/cyLznvJ8/95LKfXPaTy35y2U8u+8llP7ns517k5V7k5V7k5V7kJT/95KVf3v5xDY77j3XYyjpsZdb63nV4Mu1USNCjd9J6Zq8nssOJbBKRTSKySTylLWF9trI+W4lyEuuzlUgnsT5beUpzsEZbqdQMKtXBU9p7VGsGT2mFWF9PtWZQrRl4Uc86bqVKM6jOjJ9cz4u4thS2QRlshx1QDruxbQ/shSrYB/vhABzEpmqogVqog3o4zLwu2gZohCZohhb4lHNHwQ2tcAzbjkP0fnCCMVXmPMl1p6Gd8x7wcqyDfT/+fg4BfA3Cl3CRvp3ww33jGlyHG3ftHmI8kQ/GJ/IlfVEtvi2qTqKqEVUnUS0mmk8RyWIi+FciV0HkgkQuSOSCRC363kWQSAWJ0md9kdCIhNYXhWlEYRoR0IjAtL4IaESgmAgUE4FiIlBMBIqJQDERKEblClSuQOUKVK5A5QpUrkDlClQOonIQlYOoHETlICoHUTiIwkEUDqJwEIWDKBxEyWKUrEDFICoGUS6Icp+h3GeopaGWdptaztvUcqKWhloaaml9ahUP0ucoOzlgIgfSyQETOWAiB7Lx1EoOZJMD6VS2k8p29uZC9LnKxLEfnq1ureC3nq8W6mtRwooSVpSwkh+ZVLWTqnaiiJWqdqKKlap2ki/rqWgn6uxEnUqqOgeFdt563sIGG9ethd7nLfYdvOZaD+/RZwPH32c7l+NOtjdhz2bIg3wogC1QCD/1PLYbe/fAXqiCfbAfDsBBxq2GGqiFOqiHw8zvom2ARmiCZmiBTzl3FNzQCsfw5zi0YccJxrz1DGclIlYq2klFO/ue5azk5Xrycj0RshIhK3lpIi9N5GU2eWkiL03kZTaRsxI5K5Gzkpcm8jJdzERL6YuOj8j4iIyPqPiIio+IRIhIhIhEiEKECERQ/xuUP4/i51Hch9oKaiuo7UNdBVUVlPOhnA/lfCjnQzkfyvlQzoc6EdSJoE4EdSKoE0GdCMpEUCaCMhGUiaBMBGUiKHEeJc6jgA8FIigQwXMfnkfw/Bs8/wbPFTxX8FDBQwUPlX74zu/98+7AL/HUhacuPHVhsUadfovVGha7sNKFlS6sdGGhCwtdzKYxG2sq211wBa5CD4xhtEpGq+SZWGPESjTJR5MgeuTz3KsxwwVWAZUZLvAMHJ2lklkqGbmSkS8w8gVGrmTkSkauZORKRq68hyPHszJaWBUtrIoWVsU8VsQ8VicLK5KFFWkVK9IqVqJVrEQWKtZCxVqo2Dwq1kLFWqjYPKrUcpe1HE0FqFSASgVE37uIvm+hkt0q2a2S3SrZrZLdKtkdfS9CJbtVslslu1WyWyW7VTJbJbOj7zeod9k+I3NGkC05ZEsO98QI95kI95kI95kI95kI95kI95kI95kI94UIGZNDpuT03oWrfuwZz7YJFjHHYkiDZbAcNnF8M+RBPhTAFiiEg5yvhhqohTqoBxc0QCM0QTO0QBt9TtKehg74wZqbHH8Qa45gzRGOHuHokXuQe/3P6/531xkY7yoYn4reyaei/fvzxP5tnVEXg7cu4lHNjFJmVDKjykxUmYkqU1BlJl6a8dKMl2a8NOOlGS/NeGnGkynMbmaWKYxkvosj9e9quHt+Ghk7+Fby++eVq+Gp4anhqeGp8U2be/VEa1hpWGlYObit/P+/MzA4RjA+Hx3on48OjHrrz5/BGKPdP59dGSPfPrKRD8bIP8/I/e9z0PvJV+N7PXe2ov3372zcu2yawMgORnYwqgN7Shh5xW3/27iCkU8x6ilGdGBrCbaWMLIDT3PwNAe7S/A2h5kc2F/S9/+Lp5jxVN//LZbgTwmzO5jdwewOZnfgXwn+leBfCZY4BszdwnhNY3zns79+59PwbOB5ZnyH5c6tMz5rN35JxfgFjv/l1yGM2BsVY1TM4PnNGsM64+nh563qR+/Juz0xMeW9vwgYI8NlUr987ydGNvLKP1Yejv6HisTJKImXieg1mSx/Gp+ny7OSKLMkSZ6T2Sgwl2yZR7bMl+fJl4XykqTJy7JElkqmvCrL5DVZIdnyprwlK+X3sppX8TZZK3ZevTt45b6BV+y54pRNslnyJF8KZIsUyUdSKtukTLbLDimXj2WnVMgnZEil7JY9sleqZJ/slwNSLTVSK3VyWFzSII3SJM3SIsdEkePSJidEldPyN/FIBxH/Qs5KSC5KJ6+hu+Qyr56vSrdck+tyg1fMN3t/1/HmvwD2P+H6AAAAeNpNjsFqwlAQRc9NbLRG09iW4qrLrrLqypVIGwoFwY0/EEoRSyiVJG7c+ZuWKu2H6PgIpIt7hjtz37xBQJcRW7z0ZTonyrPyk3ta1ud4xLfimWu8TBcEb1nxzoNjki8XGY+Oo6L6Khg7pvbkvL+h/tGr6dMhZlh3h+4nkdR+bIknQl2qq1A99RXpSrEGutaNzSemjmUCegqsTtU2zkyJbd5QUlki5JkPVqzZ8c0Pew788uduebWsuOUOTh96H8IAAAAAAQAAAAA="},{"bold":false,"italic":false,"fileData":"data:application/font-woff;base64,d09GRgABAAAAAFAcABIAAAAA1sgAAAAAAAAAAAAAAAAAAAAAAAAAAAAAAABEU0lHAABQFAAAAAgAAAAIAAAAAUdQT1MAAEH0AAANXwAAS7S20R0QR1NVQgAAT1QAAAC/AAABDlYuVAVPUy8yAAACEAAAAFwAAABg2a6qaWNtYXAAAAOUAAABAwAAAxj6kCJIY3Z0IAAACHQAAAAsAAAALgb3GKNmcGdtAAAEmAAAA5AAAAblclpyQGdhc3AAAEHoAAAADAAAAAwAEgAYZ2x5ZgAACKAAACy1AABbiFQLV4hoZWFkAAABlAAAADYAAAA2/JzyI2hoZWEAAAHMAAAAIQAAACQPtgelaG10eAAAAmwAAAEnAAAEPEzFHXdrZXJuAAA2GAAABTMAAAs0LGUufGxvY2EAADVYAAAAvQAAAiztjQaEbWF4cAAAAfAAAAAgAAAAIAIGB3JuYW1lAAA7TAAABoUAABAmqrwz63Bvc3QAAEHUAAAAEwAAACD/dwB4cHJlcAAACCgAAABLAAAAS6YHlRcAAQAAAAEaoN2CX+5fDzz1ABkH0AAAAADKk15wAAAAAMrfLoX/RP6TCLkHLQAAAAkAAgAAAAAAAHjaY2BkYGDf9i+MgYGT6b/Lf2eOnQxAEWTAyAkAh7MFbwAAAAABAAABFQBeAAUAAAAAAAIAIgAtADkAAACQBuUAAAAAeNpjYGYRYpzAwMrAwFrBKsLAwCgBoZl3MVQwfuFgZuJnZWJiYmFmYl7AwLA+gCHBmwEKSioDfBgcGBh+M7F5/atinMC+jXGVAgPDZJAc81fWmUBKgYEJAIhoD4542u2MMUvDUBSFT967Lw0OGZwkZJKiDgriKMVRQqZSREKR4lBEpDg5iJN0EHEMDhk6iEhxyiROTh1EHP0F4iSZHKQ4FOtJbReh4uLWAx/nvHPvuzKPJQxlNb9de0hGnV1EMMoqwgkJ8yynqFvXqKnbgUcq67+zK5FHsksaZGHoOftkm5xbHzjGD2kfs7mbMqaMi9RUUTUvSOWMNPi+4/sVqdrB02Cvgo4I0sIyZ+ztErbkHp3cjcNZEavSgm9ucMGbTqEL19hwJYMjz9jEGOku79SQ6DZCeiAzCNUlPP2JFYkQK6Bp9foP7BPmtr2HOO9JIGU6/+g5xLqONZVhkf2RANOmB1e/wWd2dQvr+CepBBWyMWZ2iIkm+oPkAJ5cwftt5wvOHkhgAHja3ZJJToJBEIW//pFfEgecUHEgxjAJxFlU1BATHJEZBUEWXsMTuOQsuHLLVdy6ceHKRVt01IRoDEvj61Slul5VuvKqAQfGrCaKDubkJpHlwlbPJvPywfwEi17QecNpIpfxAwyKH8bNCKOMMc4EHiaZYhovM8zKFPNf3YtifgIECRFmiQhRYpJbZoVV1lhng022iLPNDrsk2GOfg64JUhxxzAmnnHFOmgsyZMmRp0CREmUuuaJClWtq1Lmhwb+AslV/D2V93Iv3yT4cshcYYkF0D4jaCZKiWY07Hnh8s7Q29Z98WHaR5FAUvaUlvBJe6Vf99O20ddt2/vKT/tQc7+zEWawAeNqVVNty20YM5epmSU5zsSU5Md0G7EZuai5Z9xJHD5pMRrSkSZ7kTjtDpi9LX/IdfebXgHY/IJ/WgxUppa37EI9IA9izwB7gLNkzdM1kP2r2VulNFrFCgPjTilvHH7g1/yMNdOAXKfFqlQb8NvOJJ2JNsoy4N8+v+aW4vTnxqRingvi0SukjFUVO3F+lFhGStb5YZ2KdWd9mWeazF2ZZVRvFG4Z39Iw7eDx5Eu4kFynvJOGtp7zEznh0cwRc02CNULIxv2I1v7TnEbfqmBfqstMaW5oXOhcyrrbny/mYfHCoK3JzrPNz7G0bVpbAJ3kvKzD0LOO+eL/C68OLuCMFuDGeVWcpe7DLPl6sRpqQDPmBaI1nRUGoze2TQLPKa9uv9uNxfoZ6S1RZWv7zcsul9Lx9fc4qYe/NrVIKpSLeMR5Z5Lrb3VXerLBlpxFG3DUI7lpKUMZKbvwuUk1TuJr3bo78IMDJe4a7IXdPIu4boiVta+l8oqn4Pf130Jdtu8YDM+6fsBqeRvzA0CvkjfgrxJtrLJpdbxPTG/3lyd/5Gz0pH6ghKj40NEX2TXL0IJ9E/MjEB9OIH9+zCuZXQDwxZcMbjSmmpRNDY/yuKJZ6qfNLVnp2+1ip4QAF9jCWEZqOn1tlFd4UsSaaFsiyv12l2K0Tt5FNhcRWJv32Ir1rUov8u+Zx6zCbzTDJboKRObBeWG4nGI8VXa0V3UzsteZWkl9j3s0k92Fb0RJgOeri5ugFWqiRZyEz6SYuF1KsU2mnUThWetYWMche7EN2CBfZm3hDtb4Osm1GjGQgdAiR9nFFR0/BcujC3NUzrC30UvJLl0eOfVNkse6N91sa0xQ3eq2VuiHb5nXG8N45har5lb6sFFH1U4ssDqpiSd1QKx8QEKh7/tRoioX5ApdnmsVlTw0g1meb8Orz8OE/0fdifJQcrnWAy4e578f8ELM/+p/416b01GCfH8H+xvAT/NOG98J7z3VseD8scHYRBjj+F4NRxdwD9MVGTXX7ISRcN4qh93W2wJRdfAG+XHXLLxOaHFEu71Tjsn429CCrDkJG9MDPYX4r3Gu6Y6Eb6Ipvde4Nw+fCcI4e0AJfrZrUd4YHmwQvxeGnsL531jNYJ64xcA7hhIaHG7QRx6EjZwk6dpZAfzA82kBPxXHQH50l0J+cJdCfDR9soL+I46CvnCXQM2cJ9LXBa2L49frL9TcbhOYeuQgACABjILABI0QgsAMjcLAURSAgsChgZiCKVViwAiVhsAFFYyNisAIjRLMJCgMCK7MLEAMCK7MRFgMCK1myBCgGRVJEswsQBAIrAHjaY2CAgx0M3UAMIntYZzIwsO5i/srA8G8l68r/H1h3sbD+//RvCgDeyQ6veNrFfHl4HNWV7721dbd639WLelW31m5trdYutSTLliXZ8r7vNja25QVswNiAbTDGeCOAWQzBGOxAgIQkhmQCIQM2gWwz8xKyfG/CDNknmTeZhCSPJA+r2++eW0tXSy3b5I/3vg9T6qpzbtU99yy/c+6pQhxKIMRe5k+jGGpGbagL5TKurs6O9rbWlnSqsbqyPBIss9sErkRTM/zF1XOWZPoRZhAOIJbBDIsbEeYYzNUjhBgWMRjFEYd4LcfDXzqdgFA5EgR9EGm1GvhbozFoQjrf8BfHyFC9xYcSkA4JOkQGKDaoMpBZE9L6MkN/1xgajRahqDIWHMK6pUu/2Fpj72abGgOM02HizDhaEe/mmlPxaMTERCMV9lRaukZ+xXHYGm4h/z72tE0bTfZsmlkVSKTro5x1r4HzJlrqQzPbqlor/XqPYX13vauyzGotq3TVd+eeYf9lvLGRXT/+FHeLK15mjWaWt7bM6aiJx9ybb4k01VQm2yubOm0um2v8cl3GGqhyuysD1h7u/Meb0nwtzAc9zp5mDpA1K0FO9GTGptcjpHfqnVYzOVMicIK8Vj6HQYc5hHGACACR/8p5lmMx1qMQS9bgt4SkQiGhlyhVVKQif5Yz8H+Mwpwvk6CURMgBDmNWpCNHBkSP4uQcZUAiPU+Fia0aEyaiqsPWcP5P3GRh/UFvmWDBv5X/4k/nPngyFI2GnsSR/F8I8Wjwyh/49/nnkR1VoAY0gJbiFRnXogUjQ32Z1nRDXW11ecRbajFJGuonU6pHLEIaeMI40iCtTqOFvxiGPGA5PKY1SDST6EG5gHnewIcEIooI4Utdm4/QA7OAqVrbhJDGJ0q6tSgvxxHNFwdAxfm1kim0IQ4TxWWIAhN9xVRfi43I82bVAE54gMyAwsvrBB0vXGsMQqLDRPvlYeAQ1i5dKi4ZVe4k05zqZkDZNakkA+rvdATI724Gd+MOjE24Bl+Lknk7tXh3z7Rdi+rrF+2a1n/LwoZj/obeWKy33uerh2ODnzlgLCs9cPk/S/z2Q3xzavGuPPnuRfVHJ5JzPQvuXV5fv/zeBYsOr6ivX3F4Ud+KDq+3Y0Vf7/I2j6dtOb7Nav/4kNGC5y04BISHFiy6DwjvW9S3st3rbV/Z17sMCJcRiRzOvc9gwYz8SJPhHCVYT6Zucwew0yGYcZKFWbXQnxqBweHtNwqcST86vLk3EOjdPDyqN5Vs3sbc8uPctn/QW7Qmm6Z+1y9+9Zu9t//2l7/Y3aCxmcz2r+TGEBjDUO59/I58H50d7pNiKuLNqXQPDrDgSzQVSUx+tqRtuHrb5pLC23DCjdvJffCpr9jN5DYNu3/xy9/evvc3v/rFrnpyG61F/w/4YXqfDehlLsKdRHp0S8ZGzuiRvkSn1Qg8R+xTA7YB5h4jOo8YntguhxGxcQbsOA6GwIAnZOBAjV2hI26TxRwrutLi9Lxo62Fn2Bq1hpvDVuYYfiy3+aHcVvwIdzK38L7cPPzyffgl+pyrcn/Ec9DvUACtzgg+j8AxsreymTH2AY1oLgZMndTY5CtmuJLxiSep24kqF+EQ5qgqt0iKKcqYSLylm20BjV1lDdZ6A3VBi7d+RiJgNJUEQz7B6K0OWve5q4I2V0VTILF29bJ4mcFiNOlj9e1hWzhBZcwYmHnMOWJVsYwAbo88e8ZNb43EZ0DiMxChsBBMiEg24N/nbMy5x+Dikit/xHPJ3O1ofkYAn6XM3ZSfnQ2HGGneqrNOOCvda9J82UnzhWkusYeTXm8yYrdH4Bi2byc/HA7yw5eAkwkY5Mr/vvIc8xf+IomXiYyg03AMfaYT5O4GeORmcgMjvXcJ3CxFeGoYuJub+gDwBs+YWsqGmaXG+vCwMxrh/zUUgRjVeeWP3Aj/AvXbt2VKZC/NyTP2FjhGlhWDB7KhECfNvlTtx+TrTghdmXChi2NBIjIJixQNwA4Ggk4SEydl68ZEONg20U1xI3OPv7lt+9ePz5lz/Ovbt715fO5rLSv39vXtXdHSsgKOK1uYf3oj99+vLlnyKra/8QZ2fHnJki/nfvfG+Z8e6eg48tPz5z+A4wcgrO8gxAX5T5NJfDdjsFktZpNRp8GIl+ccNRB0whC0QuyIPHsjEYE+CEGXQ0w5iRYGLsRLkw/JpOT/KSp5FZ1ZpAODri5Gx3Ggj3kGOIQFX6ZuEjGRFrHvaiI1TlJhFYdGDAmxsDXVwkvRGzeBneMguc8VVOLQmUuFVvzig9ibRUfY79cm3tdqjLpZ+KaPf3cEUYO4kQxZTvSgCX0lY8EI4rXDbjGiJtyk4JREHfEwevJkTAAR5MFyBMiJy0nCNCLqAY4K3A2xPxquQUI1k5mAmgV/RdRCYTEzRFiZ1DWoqTJGFS44hAVRiWQXQpS9KdzoKsNh8Na4m8QIUZVkZNPNMkuXn9nVVz9va2fuvsp5cfyzssj4NLMVf7dtVX955fRV6fSKGQ0l2pCX12tWmubse5p/Ib3p1Ko5R+68pSt3l94Y8Y112Sut+J/bt47t6OlZ3R0Mtc2uK/NibFn32MZmkOfYlQ+5JJHnECB1jPp7O9oa6uuS8XKfx25FQ3hIpyD16VgjlGCOd2OWYQOIxAJBwxOl41gC4whaQBzDczB7QQBZa0VZs2zeEcnwpPfqQwGnoEECRSjKqMpAxHcRmDL0d41BoKZo3OJYcACsol4XCNKix6toIQDdRaK2O8CCbdMFai66UGPLn9jRHe1d0Xb8xPDdn19/87M7Bz0jTqcjqGU4xlQ57Ybh4ZuG48G5D+xcfnBerGLaSli6eoM25MkvXWrNkfnTts5ttcZevmf9mR0dbRvunxPSWW2cji+bmaltmL2mrn3N9MqDON63orV7RWcg1DaazC8mgyqJbawhON6CXOjbGZPLaTHrIWaTqSu2EXAQeyboXA7XKlxJjEH2laGiVHkL4CR3USXSgXlzFMAXoedoTPdlGgppyaqwmKfWIgKBSTyCBCGbCIYieIBgAdFjsGAuYfa+f7U7LjyVvddRxtmY1557iuWzfyWGxm+0uHL34dvd1uXsU7mveTtD2Q5Rz9kckU0S/SxjSSaqKoJl3lKbRQtBU5ZNB495XFvDsLwLEzUiWSDPkdwFADB5UF581HwOSh4WU4HYGArcKfCeagjChgWKnPODKQM4wQ1l+j4RL8NwoMnyGHAAD0vDlBANs2l17KaaLAYoUXkFTYU9zL5X35br7tu5eudLuzvmHHtjW8/uDYvCaVvA3jS4tn94z8Jkxeito+nd3Tt3M8/zw/GG3JHSvt1nVt781Xume6rTgRFvMB6sX3rHrP6xkWqbI8ycQTSfBJ/SSGTtJdJ+Grx0TVU46HbqdciLvYomlpdCogg6Rjwo4sTkSF/oMOTwJdGSsZmUmkHtE4iKJaYiK2b2he5YTD3AD0NC0k3SEbW4TAxzdNETu6cNHvzKtrEv3NG/YDneamoMncmZm+7I/bhy1o4Zg7vnJ2rn7Owf3D23ht3etu3pjetfvGtwYP+Xd6764V78nzZP9li0IjcycPO8RHLezr7pN41WN8zfJsa07eRJO4m8bGgLoCRytJlJpFewjUOKIwShgIAQMqA8lmUpiGawqJ1mBNgqQKEWABrgi7JYxkZMHs5CZqLBEupqIabVhblOszb7BWOyYj+zzOizZh1WH396TqTWfHm+N8ad8VTbfdbbSYhfQ9Y3TmJGkEThGegbGW9zKhzCqKcrNaN5Rk1VqCncZDWjIA4qsSNZqmVIjAxoyfqwDMeKuaeC1zTkARHNoClik0NyrcQFas9RtVfxq3kIiiOrn74GOQKQFFXxwVFSA15afkidZNgrSKGgQqUGAPPsE34z/VsvHJj+qcM37eq++el1a8/e3L175+FPzdh/Yev0HbOqGuaPdXSMzW+omrVj+vT13f5w79pMZm1v2N+93tK25bFVR1+JVz+/e/Toxvb2jUdHdz9fHX/l6KrHtrSdrJixvnNoc18w2Ld5qHP9jArmizUzVjQ0LumLx/uWNDasmFEDtnaK6E5aWounwNbqSez2uImtEfnnba1M8r1EKsT7FpiOVfL9sq1FJFriyzlMV0rFJXn/TEIiIpbWrKZESPJKEtri8iLGquReBECy8pkwnpjsx+Y+uL13+l0v37jps3t63bVdFblzxvrgefyqK25tOYo9NSObe/q2zaqumLm5d3DHSCUzkt58ev2q83unT9v74qbuHVs2t+a0djfTUZby1ibxuf5tI1U1I1t6pm0ditfN3ij6qQMkf7qd/QnNKR6fkFOU05yCZSUPbQoWZFScVKcphXoVpA5iFFOus0rOUeS6E4s5h+rSFFlnsTTMOuH3gYlp2bXSNFY3OW9jUOTKH5m/ET2qRJ3o3YypraUuURGLhKBWq2hRE8RpB/GlzKQCqWhTiCI+DvSlnNi3jVfiYsPUrKqKqszohCpapv26eHhe0jiRFw5SHJxQeyW6x8lmS6uvhXKMBIeXbuocvW9da2Jg3owmzrbXkBgYHUhE2kcTXYs7YwaP6ZGJouU9ZalKd3LBnuGR7fO70unw6ef01b1tbQNLOmumN3gD5QH35bMTpc2gEoT4mcTfG4njejNjIGmdQa8TeCaf2ZXZSHpBsRKYGWLAXPVBqLoa8gmtTMRybCpPCURmpCC0ShURrb42EzJMARgH9ETb4ADpXFI9HtAyJKVExK8UZZCyuTBBwBVsmKW23ERgWbzChDX8zEe9Ie3h7J2HNRHPo0zXO7mHGPfPXU69s8TrwMtyz9n8/OnxfcyM9NyqAS8k2S8Tz3GWyMRBPFk1ei3jcjoRqq6MhJxBZ6DURc7bWayV5VNrwNTTcxqcDyeSBio1UgHTqo8cTaolHiJ8DokYKs+d5zBTJNF0VWIMpYJononJ4wmSz05IJDA5AwEjHo3Jf4Rfxt8+9Oa+jnD/DdOeOtt/8Gt7ct/E6fm3zSp/6uncdzGat2c0/vjZ3P/hT6fWHFvcvG5BnzN4/vDyR8c6mBM5Y3xgdduOg0fLM8vTd90KkX7ZlQ95HbHdJPrnjA0jwLalLqtZw6MkTiroNmXHUIfnEZgTB9ioUcB0evV5JEqLynk/Jptv41V4GfKT4QoiuhOknum4PiYMoTqqMMNBBrKNQZwvuKTLIRmjOVeSUweLljR31mIcWXL5S0+OX1i3+R+x7uyZXy/t0disxrLK9NC6zK43j86ade9XNmc2Lh6OW3Glcf7Gm7dexKZnn8WmS1vXLVhaYrT7Q3776EPv3X34vQdHzKGGiJk8ItFJ/gjRSQPyQM3J5bBbdZriNSe9quZkuEbNyfwJa04CFw0THeJcYrEpTPWJP7Lx9dz4mexvmdIzmHt94zcHD72xK/cSXrjrjUODzD89k/vbG5v405u+nvvbM4e+96mRy8+MPPA90BWwszCZkx6dnaKuCzOLSQ8nlml5JG5u0ElykP8U1JaiUNxF8I9mKDKfQmrmADHUTkHFQTE4qlDDQd7ucYZpERj+ceHsHCaR/QHzxfET/OkzufLHc+4zZBpIPScdOpaxkDM6pMwon/cWzAjuxWOa97KsgVXWy8+Dp4N/E6ZiZmHNKkgcYpsLaBjwtxMKPYWPHxUffiT76tvw5Poz2cfpg4t2myF2m0K/zjiglhWLlvnsVoNeK6AUTineriOMeYEYCTZiFpG8kBcYEi0aUR74C5Djg6wBS1NlKicPbWPzeekUQ3CIyIkWSZTBVAM4WbDj/k/ES3U4mh8EDpI9x8BYrVFINcJWExuNlMdlww4wbo1AonKSlS2bTbSvXTQS/8Duxl9N33Lv40s/nRt/Y/OmN7H5swsfunNLssXqs9g93Utvn3/7N44OzTr+1gm9K+jAnS7L9uxPKtor7NTCz2PTxS2euv7qJT69qTLmHX34+3cf+dGp2bLe8K3UFi5kTCozyFdLSuW4iuI8VoVgGd95C6+TUcul+CtviBI1g6KguPMxmRSOsEFSQ/2iRMVQKiRuhiIxtoF2AQHVLjHwWkG3SLyxNvGtb4+Pv/02y73NHM/u5k9nDzL7yc3eI5M8RebHornK/oI4L4Posuhc8rsDdN+hXMki3Ujav1UuwEHaHSC3b8KnLl2SbfASebp28iOCvpMxRcKhYMAP3pJRVZ5AfWhIJZOCOEo8PXkIDhdWnopRMXTLtKDyVC3SQbQQS63FGOBIS0/SoJhXaKVCrVgaRGKBF4sWjFWlp0a5IkBATQC7MS2m4CRL61FN+J6Z8YQD/7urKvSZ7AfOmNNf7WbaP2v32i3anFVv94RLl1y8yMZIIuL3OLOPuUMlunJfdqlQYtExbQargc/ulHwB0UX238jfPNqQ0YpayMqSsyMp7xfhl3ory05rHflL4l6WXzqr2khixI0kRgorMfBMTXgnMzb+3qVz5+Ah6DMIB8mfUfRWxhAKlPlddkCmCir1s2JzhGjujaClsN9AH0hev8BkGkxLF/TZFFQ6iYpi06iKnO56kbWrY8EeAkqZGUwIT9xHzO+TyStHFotklnTtyEpBYUcgGWgFOe+ElSNIArM7TM6SEpcJ/9ro9z7wIsPknJ6EP+HJlbDsiw94/Ub8B0Yobfb5m7zsTe6SjzdxZc56z/iBRIK9x9vovPxL/nSJe/wkKvAlLvRQxuByOuwG4k9UezVmDkIDiIuqu2x0Vk6qS9Dijlm8ABLywwWSVdGt1TwJHMM0EkEEqqT5kLSrSgQEiUKBHku+AsN0k7iZeAuA67IQsM3rsbDdLPPiOnfQPP42w7y4gT9tdFz+lrfBzf71400WO9fiqXeMs6AfDFpx5Y/8z///78ERPKSKHDIsUgFC/ucEG10+cyY3/vrGja9j7swZzIsIafeuN+4dHLz3jV27JZT050tbt17Cxmeewca3x8bezv35mUPvPTh79oPvHTr0/QdnzXrw+zBv4tu4/UQEJoIDKcLwuK1m8svIFyIMlsdS+wqkSgowLECEfggCLBbLknl6GRVWwP2a1TQMI4mCoRUVhmVU/TBRJduIVojVyjhJw+65iJ8/8u1DvdPv+9bB//iP+fsX1b7w0n8wpdnf8qd7dp+/YcNze/qfqB3d3nf/E2IdZEXufwqwp+ZH9ehyxpCoiYY9brNRK1Dt1ZGnjuuJ56T5ECSQSlWEJvv5bAEyLaeaujghSMQiVvlWf6KxaSW4gJqIjxNLKAqtVAmeigxjqVwgknNS5qY0q2gwTWghy7iGjlXN3jkd7zxb3uoeb9vXf21lu+ErTx2oy+1yeLDN5riG0ok692uic6XkYX8KSD0a9nnIL7fdyhcgdZOUCQskxE0orCpwRUHqErFSIFWxTagbJEVSClGa1QwEqIsCZGnuS7u8oHqQksZmWAjEYuHgWmxSDUGtxxoXBFkSYvEEjX7kyLsHu+uX3zO/3I+f/VyzJ3fcWln58HcXHlxc+8LzP2QWZV/kT7fc+PDykUObh+zOyuw3qxhU6jxRNXxjz4G7RR/dfuVD9n2i511Q4epoqySJuN8LPQr5ClcXyUYDJK4woDnkEUnAgdomV49omgrFKWvxnZ+GqVmhMsHjIjs+7dfFc5WdHpoMy3opSJ2EFS20N0HevhDEoqvLzR7XOSzWxMDagd4N/ZGOtfsO7lvbkdn3ys3Hfj23Ves2OdNzd80fGBuu7FhDLq3p6Nj5ma173h3iXjObI1WRaOfcus7R1qralgV7l676zN7pNyxaoTcn0on4wJqO3vmtFVXpRQdXj5zc3jcySJ7dT/T3LqK/GvQU7TvRIAlcKxHRCRpHPD0BaoCsJ+AachIgAStmWYAd5MgYhEjfzMEllkbHSWA6BkqImGqZkBZaFUIk0smhUeoy4u7KNVzK1fGnz10u4f5yjurL2St/4J1kDh6YA0YOu8mgEZAHe/JzYCUMKwZoUSPkOTgpikmpLjoZJS8IKhdp6TSap6IhnswiChoBHRXslFTSHCCvgtgub2PBnwGGeX/p8bVNF0cf/uGhQz88NXqxae2JJzrHHl3Gbho/fccPn1yy5Mkf3kH+fmLZo2Ndon1oCYaZQfehbstobVaLiVFhUC1FbBhLBTZDfp75SwxJZSmKkWdpnXCphoQ4pxbqZdQzp2BHip6Xit12CsxU2A1HtU96Q1r8iMmt1zlN+GFNxPPp7Fe/wJ/2OsaNkTk1NXMi7J+tZR9vIsMRPdP8hjx/JXo4Y6isgBzEalJVVd1RlxYgRYARsRhohIFV5lFwmUUpuGxmlbk4i1yG+YThPMcUzogj8JsAVrJ8bI0wxdzgp0s1U0xLpzhqesYbEXCl1ihoTDo8V4h6Wr1hDR61mYQSLa7io57Hcr0v5x4hyFzH5x5+mcrC7+uORHq87K+sZfAr1R/uJD9sfoJaB4JVjpj58tfoGhMZcX8hMvKhZzMlPo/VbNQTpKHos4kqmrTMElZV5KO6qEKssnzC+cuisqroZJ2uNAHGgwjETsjaiuJWHaYyk3IwHQ3NWN61vJyruOh0aPGtGhNeq3OaX8vF8H+95fJocwc0+txRndv5KvMz5jWTMXvJ6WEMJmt2TtbtNjFLnfbs/zC5RX3nfkVrzvszWodNIIuo6LvTwALshNXOgzjFslUXxSY2VcZvn3QRtMRNz4rNWqAgYtYm6z1EQDxRP5gfX8z++UVvQI8HHT693uvAM3RBz+eY9uy7TDu72mvP/iDaHQh2R5iEpQzWdhGZzym6r3AX9blGRNI3cLuKBfjI0qhcrpw5qRM4D4fzhQeFQMwrIwXXirUpKnvLGkwyzOZUCyau9ZRz/Eds4+Xv2dnacWKfg5HA5RNnRgI+7tYzIv4kcXkvp0FVqA03Zlw11Q311W01bbFowO9xO+x6HYPoTnJALGRxbB1PQjbtvGJYjhbCNAJBbjSpkKK0I6jFYh8SFjGQ3Frddd0DwJrTUSY3MHUUG4QnsVtsaMkPRzRDPYTYujRYjBsJ0ONRdBQtXBGIueRHEqTGJXkLpg5DPU3cYG1RXjGA3iQKBZwYSm/NJpZW1vaOekO8o3Jkwer2jk0jib6Hf/+5G9b3Lu2tc9t82tCCS7cuPLQsmWusmz3QE9j3ubEGb22nxbuqvK3CEe67YaBzx6IWbvTW28NVYbupbe6c1g0nF2Z/bY82hn7ABRunVVe2x6xiXvH4lT9xLv4iyYljeHXGVepGKFjmjpXGyBkn7E8w4o4OZBg1Pq+dTFzcczEGNVgB9A7YkgDfIJBcCOKr3GB/vSxORsk16q7CIkA0kBnFYC1ju0SejThojhdTMxgBmMyFTHAv6HetLcoEbdCENiYoaAQZWdq9UJycZejuCNEO2VHK9+LlQpW079RkldZaQoEaIYojgsYagCoWbHw+/krPuc1LTm5Id950buO6+5t02jieu/ielvpbBk8+Hu1bw1/MPjtzad89F+/aefHE3JFpK+LsbXNm5lx96e98bf3J5dVi//mVP7H7OR5VYyZjqowH/KUuqPNJGBpWsqmagFovJKoqUEs8K6PC0A6AEFLJ2sYptvlJWZ1cHn5PzZqH0mpGgN/XxUNxd1ThhYOSuBTgbwq4m+Q9K0aB3QNai9kcTc9qHbp5VkX1yLZpvQtay21ufWPfu9tXn9sz0HP7hV1bzvewvXqDJ+Bp3nByyYoH1jYF40Fr79zh6fdeuuOmt44RUxRtapDI/x3JpjrAprBkU04H3fFzYRe1KTCQpB3zjM9LUi8etuBYo0pRHVT5qX8UGOogZRtpvCoXtNsY1IbjzO8S1hdwEuDFMbzoU42UzzyBT7aUuuJ8GmjmAvKYIGUKMBJt9Wm/KgeUSwSaPIjniuX64UjdhHUiBhRrTLdYSeYZEaifXB4vsfQ+P7aYmsyzm1YeSl3IdRGDabhlxsnHI31rYvtGV/fffYmYy8m5PW1M48c9d8+Zif9XXzOxlxPUXhhqL98k9lKOEtiSKY3HMKqqjCXiCb/XQbu8yAKU62TbSbmgzYFIHYMaQucfZsHVkxAg7m/DvsoUxvOJeVXW01jISygJkyBufCvjTDSfjutjupr9iH1W0bDYX0ttRwljbuK8wsRtMdHlT+zssXmyq5j6BbsH+9dOr7O6DI3hFZt3tmz+0sHB3r1fvPngKRtTEelbzfFdu14Yq/avObm6LlhODKiyI26fcf937tny1ftm3fPIoe5Nw1ViruMli3OKfxkFcIzugwZQoMzv8zptkOPR6kojhBgz5CqYqFegoLZJO+LLoSPeFFS99gXLUJVnoR3zPKLbCypuiUEuylSo7kF70qAgqGIFcjOvFGaa8uTkCsc3FzCpW/WR2HhPqzNtqpsQCE5CSeNE7uJbsRolvlQkcRduEq0FtuFrMHF7ZQDzrK/vdPrONiw/MGdaO4dDZcHkcLoMx3I/Z1caeadj5rrF962sdyx1aEvTS3pXHhw/S4y5Mfcw+wEnoDY0C63EazL+0dkYLV44e+XoyqHBTDdUIC0m8jxtuE0Pq+EhUx/QYo220cowmt5qhmfZQAnWkMlopJoxL7C8mEmY4AVRUHmdqPLK9qiLoxBuJhlscOJgNCHA2sbig151vNXFHu7q4wmIg0Fi6oG1AA5HpxoHSLQaBO/cTTEkB7uxUeXp4CBjREg2w06HGbtEeEAyzXzFSN36KB1wKsmJNOJrelLjiugY8W/6dtVhe/WuSNsNx+bP6AmF29fs3b93TTsxxR07nt/esnp+TZMlXB8aXti28QT+VPXgqhvHGtpmRAe3DQ3ePFqd+0Z6fqv/prGtN5W1zuOEMn9fWGfpnTN0+6Kk1ZF0lccsnM7VuGR6797VbbVDa5uHNwcd/a2uumS1pfrYyqHbFyYvvx1Pegy8oPXNTkc6ajze+j5mdiA9nFi5ffvKxHA6QG38IRI1/p3ESif6iPYFOJHTZjEaAHcqFb+wg1bYRTyYb4p0BImpFLRFBmVCTDGCDAApmbQveUI9nkJGKWSop9rAVG6M6S5PwbjQTAB8SOqdTzpo7xHsgjHNUvNBVNV3qXQ0iPY+GRPCHhgsn8b60IXeM5vm719Ye2Hz2Oj97QT0fW5gfssNJxdl9zH37to/0pt1wf3vJnc5wL9C1MuNLkE26bCVaKEYJVXwIFp5EN2cgLBsDcIrrSbVZsfqQgLjJIIxOR9VE+Q3oGWBlkLYpjvPMRUxlB0yUZpRy+8Li3vV+UHoZjW3NJ9g2ye8YYqXXPiJM5r0ehNRhyOa8HqTUSf70bie/Qh3K+fq4FhHsdeVb+VOUZk4UCXGoFGxqM9DfjmsRKcU/BvXQf8mICelJ4PHtINUfqWZgDcaLmYWozZORU3f+JKosfhedGwSm6ivJ/IDw44RiKixGA9NPOonEuZbtDFN8qOo4F1sZbfEqi43uyDJKCLi0MC2kXDap2VMZq3NOLuviMQvv9W1eXaipGSNUYNnzuUyRaSP0ePElv9GbDmArap47QGtZPO7IbDBUdA9AMHTGKQhQWo0kO05NiWpqttAFmalRDyp2QDo5PYoI6+8Rtcg0pOzWHzrdRIjKmxSICG6cfI9OPnBpu5SEFeiSJ9CHPZQxMLScNLhteCMOeB5NnfM5LPayoz4+FlX0JR7xRwINL7CXxx/Sm/Fiy2O3C6rt8QQdOQMVht+2mnM+YnIqS99jvxvCfnBoh2ZEng26q1kuRsBXBgnNJTkT5rFkyBJs1Qvotdom4mHkW2XwRMbTZTa2JIL/MWPe+jDUL/O/4HmoL4McVaoGlVXxCJhv9ftspp1GhYr1aJwlZ4HdScrISY7tPJrCmo15LTc+EW30WRCJEI6MWeAB3LkiRXVkYnJdQHLO7ViiiISm9n8Rlp+ZI62Rk3FBH+Br88AgwYYeA1LLsC7i030ZTZqiiTMY6npitMw0iDw3QmCG+CovHpPvD/B09Q23VIntBQFTAXxYEu8xNh6bMWm/X7nwKK1jXPuXJy8cOP62tHO6IV1q/puqmM/it04sOTmtS1zUqVN6x5YAXHitn3BzuWd8NfePTO6skaUj7dkXdzozzTeupGb5DgmWBFBXpEyFy+GPXFvH1MILcdaeTXCMhFcvFpQVgiLBc+CdiFlRJaR5HiVaEuIVdGW5WSOa0VbSd6BifI19Z3bmg+5RKDbZy6bGHLF3J4zEfnZyd1eyticDoyIh4s6o3odsmO7EmH8kvA4ikZ55e0e9ZsJU9I486VeL1xUuqbUFCS4lhdeFFue+UlvEk1+h6qbsUO9Ka68HlO745U7+/vvfGXHjlfumjbtrld2PHrq1KMjO4djseGdHD905OJte946MnPmkbf23HbxyND4nm+/+uXvpNY9sGzZybUpKpeHci9wZk5Dax63TKgj0uoTm68jJn1enuU5J/G7TEApcVAty5cxbLRuZ2FpXPVeL5dTzQWxu1HNRXW1WA1Szank6hPvNyWThAFM+VbOuoK7quuRsJfPAk5SlyOJPrcVPqfohiYUJVmeyfsjaaB8ddGu1m0p7FsLq4ug5+be57fRasnOcxtX3duErbRYMngCqou5F/iR2J7RNf33XKL1xe62XIb7lwn1RWIDuRfYd6S1vvUaNePC+paq4utQL4S638R73VxOFddMqSrGylywMKZJxbQJnMpaqzmvxiN1RrAmlF/rAl6lziVIm98oVlhQkypj6ufkxU6qwhIZtMHQUdQb4spiQ8AtLI21pJtwYWnsnQuZc5vlwti6+9OGknjueagl3yqWxtiPPn4V//fQMrk8Nj0zGhs/AdWxTItUHaPxgvmYrvXPabyg1mwxAaKjvg5WK2wgEdspEE8M9RTxNSMpaGDahS47PHglRCYk6gyvFzROjh8ij/KCYTEedWSQ+8TpFxIyzUVvkQ8PzFThQYoOLjkcQ6uzFB02lrk4Q+r0puppZW5Nqak9tfLOavYjl+/Mltvs1ns99rFN2X0QW7uvfMiaSWygb2e1t8K7WT6PVmDzmWxTJ8Z8GWa4q/SuOKboXZmadereleviuUrvivAJWleYHxs85njLSCox2ORLDK1av2oo0bju5Motn+us1rpstsq2uV2p2SlPYmj1+tVDCfiWz4an29nZLpfP7a5sDlak4mXhys7FXdNvW9w4kJ5mNPkjfl+yM1LdUlEWqupe3tu+dW59T4uIY2qvfMi8znejMB6FvvwyX6nLDp/fMAocORfWytXBJh3GbJDMlaoDk0KA9wW+EXJQqVxNvQSJlrT4ass7hYYpWEGEWGCx/EaTwiir7CdjdIqMgIDar4cRIeldHGkAOIY1BJPqCGJVM2OoLgmN9A0AHr6QBSuPphxCxqR8JN4svgDQYqetuVA9dLjyGyf4nT0H91pcz1UxLusy+HZXd4O/KuDUmvSp5N2Ww3cxY3bHDCduM9tz5w5mz2a6zTazdWFNA123vcRG3mE/IrjzbzL+tFmgD5dn8/jTpGFouktUUSxHyK0Mavw5gYhclB20+FpFvqFORSiZh1lF6mTzX1aRSOmriwClwBbkhteClyWgYR2I6QcYoNuZg3Y6RoraxXlUSTlk4i2001fZ4bDi2i1bZx9tv0Cx6Pkt8/cvqmE/yu7ddddQH/Nf4/rYtplLWzacXMQcpnIk+TX730SO1+gDMv0/7QOyPeT0C2Q1LBqtzUTUz+c4llv/DHGV5uzu8sFodLCcOW5xjuvFHhf+D+xfURJ9OWNI1kZCwbLCPqAKt6oPyDSpD0h9ubAP6JvQ/FHkco08UY98kX4Oh/akiQScLxOGa7RRSOwLoaKY2CikzN4uzt4udQqpf0KDJJvE0C3ECjXYdNzl5y9pTbzWof8x77HPcnj57+utWt6ie5f32w/nvnrCW/IzbQnPl2h/qQ8clmTWH4n0lzOfMjsc5uzO6LRweDAoSjDCfMFd53bXu7PzIlQf/EQf3iP64EMvFukZcjtMAnH0ilJM6BryFFwu0jcUVRNM2TlUTak+ce+QPS2KTOwdIm5AfFF1f+6ll1wO7d901p+UOMzncy/h9S+5PNorGtPvStyOpxkN/r3JmDvk9+OMyZrzZ//gNuETZe7c87RvyEQw6odEHi60L6MlwwgcQ+0DcKLDxDNy25BJQoKs5Fbka7QpmRJgRQq2PF++acgFJ6fsGYKZ2Cd1DeGv6Xz+Q6/lVj3h9grYrDPy0EWmEcqsJ3M/cpTih9jX3abs3a5at7vWzdxpcYoxbzqR5kIyJzN09sMbydA3VNDZn49oxdqGStGUXUNhdH1NQ/A9Cto0BJ93aQ6zC0367L8xVVneaGAqsj9lPmRfsEdN2fixIWPUwvz0OB1kHnuImSvcgBLoAHz9oDIeCdHvQSVwQkFGNTVX/ViTkviaxE871fw9n3ZSpcFmqbtP/LJTD/2yE0V78ueCMF6WWtgZhk+oPOuuc77tdOdwieHfPbUhe2ci2WbS2q2cjp9hPircEEjPqqsc6G4PfEYgmjarxug3vO9JNTf7mlrqq00WsgRbtlA5LGDvYOYROXShC/Adp3SqPlldVUnfBLaYUBfuojWxYfj4UhvRBsj9HJ/gw0n0Ayp0+cWPL/09Y0zx8SVFchO/vFT41SU8QYgsXtc0ryN0W99A9cDy+rYFXTXmFrOpTC/YAjWhYF3IYq3orVs8o72+vs2gtZqJQPs1tb0LhBvKmqZVHkjYZ3e3LGgr8zQM1pUKbmPIb3cEK52BGr9pMe5MNabqKi1mIt3m0Wb6pUC0h+jZNGE1sY9npTf2SzS89H4PfCsirGNpYFZ/DE21S5z/wlrNZMKrfGKtvsiw1/jGGg0g1hbIMepwC8k7nOHPP8xtNZjcuooPxu7ObWb/FX+1ZonO1PqP2b0Lpb1w9rv8mwTbbss4IBVE8P5emd9XSjueFbybsFpA+bGYjMpWQ/tD8tvhGpIfyTkWNT4VE1CI7znG1fwyi4yqrpdF+m7duxNY4BrPNRfnZJSFaJ7MUrCVTidFlwQK/OR/vLiV3ivxCXx+L12DoctSIOkgxzWpt9R5XtpSF8eAgwiGJ++pS++2g5ITzwFN6eK+evvuz++Kj5YJjMOuLzV/6Rlmw4XcAmlnvXXlkzu7S0pWGjX44VNN40F2zfhZpb+B/RP/KgriZ2mNPIjEFXWQTMYMq0r9QRwaFjC0agRQvuRthB1uhMTP5UGxnKH4CFaUqoHEUPiOzhRMcsJTIzLBRYGFL1rFJ/Gr7zOWv4+aRX03MSJRJrPIdB5gdpH7AA1DC2N5/rxBpuTp0JcuAWGLTUTxwmeVb8awohr0YeICaVUflIy4PI0A8KJx8jhEcYhzVA2DxEFEPSiiCPSVRVprUbVXpG789I3zTw9uuJDeVnn3cazN5SQdSC94bGef8eOlfDUjPHI4De0V/xcyrGKbAAAAeNpjYGC4BYOMASDIVAOGG5ieMD1htmCexryNhYFFh2UZqwHrDbZ97D4cTByzOD5x7uAK47oDg9yTuCfxyPDs4k3jvcBnxTeNP4z/GP8f/j8CcwTuCdYIvhPKErolvETET5RFNE30npid2AXxMPF9ElLIUJJN8oPUBukOmRBZETk3uSfyeQo6Cm8UjRT/Kc1T1lJRUBVTXaOWpG6n/kjDSeOVZpHmHS0LkuAe7RwkeGsUYkKdI7p4IAB2qeA4AAAAeNol1rFrHEcUx/FRIWOw4W63TlyI5RSJoBPrVU6zu4IUp7uVzoi7vZWs062DChcmVYq7EDgRUokULlKEVMFFcJEimJTBhQnCBBXGBBfGJCEEEVznL8jkN99g+DDsvn3zZubmycaYJWNubJqlpd+vGXN9ecUsm4Z7RzbdgQwYh25fRthyr+Q6xpigNZsyxdzckl33s+y5x7KPBZZYyRvK9kauY4wJ9txfso8FlljJhllWVQ1V+JlsuUu5jjEm2HF3pMXUncvcPZATdyZP3IWsNW4q24FsKFtT6/WG7oWM0OdpKs9XMtXsTZPp26ayncodrT2gnoB6AuoJqCegnoB6AvIE1BNQT0A9AfUE1BNQT6i92ZQN96Fsat5QVflxqPyhedd9L1eIiXjSUp2hZvTGmGDXPZQ97GOBe+5K7vPtkGwjLHk7ZlwxPmR85L6Rd91recyTiftVTpmlZnzPPZEznX9o5riQkXZmXzYVGZkV7UOkal/LdYwxwY7WHpltYqxqi7RLP8jc1XKi/JHm8s5cIee4kC3l/9isaq5X8qZ+P6vavUsZYKj8q9orb8c9klb1rOocr2TufpQ77qlZ01d3ZICh6lnTbj+XK/o9rymDf9Ijso8FDokZYcmTMeOK8SHjY7mhOi9kS/NuaAe8MSbYc3/IPha4pzo3lNOPK7yrHdjQbjyTJ1rdhvbkmWmb5X//lA3zgWy6VAaMV9xL2dIa25rRG2OCHVdJqzNqa7cfyNy9L30lbSppU0mbGtrU0NbsX8sTMtSMZ87PNceFjDmLmLOIOYuYs4g5i5iziDmLmLOIOYuYs4g5i9v66roMMHSfygi7WtFtVXgl+1hgiZVMmD1h9oTZE2ZPmD1h9oTZE2ZPmD1h9oTZt+hyW3S5LbrcFl1uS1+9kNvK0OHX0tFuewP0v5mOfjOnMmLc0iwd5fHGmGDXXZM9tyH7WOC+68ohGUZY8nzMuGJ8yPjIfSSPGU+Y/cTN5NR9Imue3HNfmm3V+VIGGGoftlXbpfq17zOWPmPpM5Y+Y+kzlj5j6TOWPmPpM5Y+Y+kzlj5j6TOWPmPpM5Y+Y+kzlj5j6TOWPmPpM5Y+Y+kzlj5j6TOWPmPpM5Y+Y+kzlj5j6TOWPmPpM5Y+k7KWVGs5l0116VRr8ePQfSdX9E/diHFXmVP+vqT8fUn5+5KqzkeyZFzhkU481Vw+8xwXMuMWZ9zijFuccYszbnHG3cm4Oxl3J+MWZ9ygjBuUcYszbnHGLc64xblWcUs2dBNzzXIqA8ahemCuEzmXfi251uKf+Hudc69z7nXOvc61xi9kjwx9LHBf9z3XWfg8Iyx5PmZcMT5kfESGY8YT96080d/rXGdxJmuezPyN1c54F/7equan0le4o9p+kesYY4I995vsY4ElVnjk/pYT3dwdzfLGdHWXf5ITnUhXNfwja8Yzns9xIXcV+Vje1Ntd3euHMmU8cW/lVB14V9++NQWRBZEFkQWRBZEFkQWRe/5/MbLhPpcBzsx9OceFHFDhgAoHVDigwgEVDqhwQIUHWvtz2ccCS6zkkDxD8gzJMyTPkDxD8gzJMyJyROSIyBGRIyJHRI6ILFlpyUpLVlqy0pKVlqy0ZKVjIsdEjokcEzkmckzkmMhD7caZDLCrU5vwZMKTiX6rT2SEPcVPtF5vgSVW8kRfXchATtmZKTszZWem7MyUnanJX5O/Jn9N/pr8Nflr8tfkr8k/U2QhI7Tc5BRz857Oz7+d83bO2zlv57xd8HbB2wVv/+8yC//2P6OAqJcAeNrVVr9vHEUUfs7ZiRM7TkMRIRSNXNnE3vNFqS5VlMiSJSuJHCuhC3O7c3ej293ZzMx6cy5ooKKi5m+gRCg14g/gD6BCFFRUlBS892b2zmfHiCCBRKy7ezvzfnzf997MBgDuLJWwBOHfl/gJ9hIs41Owr8C1zufR7sDHnWG0l2G981m0V2Cr81W0r+L622hfg73OD9FehdvLt6J9HW7Bz9G+ceWnWa019NmO9jrcW/4u2jfh+87v0d6AD5e/RiRLy9cR6AfLv0Z7CVZX/oj2FdhY+y3aHThe+zbay3B77Zdor8Cz9dVoX4Xb659E+xp8ul5FexX2bl6N9nW4c/WbaN9YeTurtYY+/WivQ7ZxHO2bS1+s/xjtDbi/8dEjU02tHo292Eq3xb293t4ufvXEYCr89JnJZZmJw3oi3al4fKpVdqpT0Wg/FkfKKXuiMrFvSi+eyEKJzUPpzWYiDnWqSodbdZkpK/xYiecHh+JppcrgHR12xAtlnTal6CW9hIKFdkIKJ3HT6iEiqNRQpkoMZaHzqciU06MSE+syZK2LAgsQagL8Ulonm92BpNrR115AvxVgikJhGbEZcmxSSqSr3Xg7EQdeeKuVE4golVYN6xyrDySqgWCcQa6V8ar0WtJGasphrlOvy5GorDZWewzuC+2FG5s6z4RTqhCva+1RJG+xboVZS78pmjFqUrtAaWAyVF298WJQe9FwZKZdlctpKIqZR7qUOaKT2rvF6FzaEdJ1+lS5RByjPGkundMp+lfWVMZ6lNrtCKztdVqjP2I/0U4PctUqWleVsqmk3oz0ieK1XHmv7NDYwoVGaGnFWNrClFNB86FyNSJlEvHQc4SjafC6wCwE0+VKTeZdzY2ZiEJOUF91ojPUgYOw0WRIHA+ahEa6hX5Tk3cwQBFQU4/GJG9mMElpvBiaPDcNosFu1NZyTvzOghBOFXrXGhpHGgwvde6EGZ5h5wJdrizFUKmcmokuDfL04x2UWudBDuetwT38qVNfW0XiEg3k6eUA1fFBFSJralcq55L2KIVZbEexH+odqRE1o08Ue2dOxN79B+KlcoiuvBtGUxg8Qs7UNlUUuRsj5ycH5yJThbQTZnfJ+U3+yZnfGntf9bvdpmmQTcVOSWqK7va/cx3MCrrU6sq7xOk8MXbUfbp/uJ1cBqY99K4b8L9q8XfhERioYAoWNIxgDB4EbEEK2/h7D/agh5/daPVwbYC+Ar2m8Awjc5BQQoYrh1DDBJ8cnOLTY/zWoHCHflNcafDXY34BR7ju8GPhhD0E7GOmkis/wQwFrgrYxIwS1wxaCeenPAr9XIyquTLlEZyZop7DAXoKeIqcyPds7sUMO7jygqMdrhv27WEl+rSVBe44/Jb4ccw04NYwjBpQlSHupFx9yOg1qkIaZcyTVC0jYs1V5lhr9C4ig1brVuGXmMty1Qb1H7CyIctiXvs3tN9aUFNwzcCGdD6LY3OGMnSX+I9xFqgDB6yiZ/6KY4NGKSMlHWqMCNwJb5iNoIxDz9DXCi3PXfCYR84iUu7BkGumvFciQ/K33B/L8xMq9xml57xj3KO6GT8p/CvQeo1rmusQQ8Ic+FYRK1Xf5KkcxzmpZ/oG/gPMm8VZV/CGqw3Qy3PUvGbGGlXMdrrA1MQzRfmIp4g4CJf7y9o5oxzF7lKvT5k3deE4Tk/KXo5305iftDKssGWtDHPe4R0Z11JGTk9B9xPGr5FbznkXZ7TGyIpxpHECKRtxOuH91o9iPStlsYdUv2CO8xOhuaZAf8m7hG3KZyvcH4pzjGYzQ1wfxokbxxlq7wbiUUQsrZqO4xWeg3ed1RzrGd4rcG8S51cx+yzOw7xSONHtioy3R3snNKzE5ee7Pck7sYKaKUpTM+I7MExvhisBScmnQrB2OaNtojbhbNTIxJ7BGexsYSIcz77G28JypXA7tjeG58nLuZqJ99fF3rmF7s45S8amuEvtyQxZmthPyrYTp1rHWZp3zjOmEBeeala4Zibt5LbdcNFL4lSG2fELs9J21vDJKTmCTsf5t9LZe/H8rdhf4HfEs9eejP6si71L3hF7cB8e8C2tGCn5lHB34dYUfBbD+8YwU5rrtubuuZrveueE+yLjvpLP5Ezv3u/9m/xn7/ktzu2xVh+6+NfwXxLflvNMCd/4BXps/6/+d3CRocM4UrXimyjhiBx/Dd/hXay2j9npHfq+ypx/0ztcO6v/qwv6d/8EdPCZiwAAAHjaY2BmAIP/JQwVDFgAACypAe8AAAEAAgASAAf//wAPeNrtnH1sE/cZxx9oYTTlJWRMoxS8lmQppRBYCHkrHaxzwXhW1FLajdZDt4lVWRpKFbleWA8U8WJg8h+oCgGlNEzGgIGAEASwri2qzNV409WaCoosy5pOpxJeVSqQ0NgfvX1soKX7A42Otgk9VR9+l3t5fs/zfZ7nd3d2UhkkIkUyXbwy2D3Xt1BGNv8u8JqMk/vZL7Yt+eNfbg+Swa/+oeU1GVn4dwy788ev/zuI8wYXxmEyyPta4aqgXB1cdt+C+3JDioZ8MHTxD8YMSzzQWPR0UfODJQ9+Mrx8+MWRJSPjo1qKxxY3jc6UjPthasynP+r58Utjx4/d+VDbQ8lxY8c1jesZ9++HfQ+/9XBm/OTx6viDE9wTXpwQc9W79J9cfmTjoxWPniodXOor7SirKlv50+5y72Nlj30+KfP4wcnhJ155YuOU6im5qasqJlWkpwWmHZn2r+n109XKiZWpGSNnLJzROcOsKq9qrjo2s3jm72f2VA+t9lV3VX9W83RNe01fbW3tX+qW1O2pO1VfXh+r//TJObP6nor9vGn2lNl/n9P4i46n9V/+2R17pndueN7keSnPK/Pb5VfygO2VUfZ4KbYbZDRjCT+X2h9LGWM542SohCqoQ/V6mCUumc3otj+QuXZU5oEHFsBCWIqtZbAcVsAqbK2GNbAWQrAO1sMG7LbDJuiAzbAFOmEb80SYYztEYQfshF0Qg93MtQf2Qjfsg4PQA4fhCByFOGiQYL7jXKdj+0N+PgEfsZ1mPMlcp/G1D86hw0W4xPZluALXuNZR607UmogyGVTJoEoGVTKokkEBEwVMFDBRwEQBk6gyRJUhqgxRZYgqQ1QZosrgtYnXJl6beG3itYnXJl6beG3itYnXJl6beG3ibQZvTbw18TaDt6aTtzvK21QZwt4iGFFQrBWlUqiUQqUUKqVQKSU1tk/qoN4OySy7UWazvchW5SU7IX7GZq5dyrXLoIXt5Ywq4wrGDVzfDpugAzbDFuiEbdjSGT+Ck2yf5vw+OMO1Z+E8XCh43YrXrXjdKlf5+TG8biDPBp434HkD+W4l163k2iDPxg2PN+KxKU/i5SxbkafQZTb7mjm/BdRCHg3yaJBHgzwa5NEgjwZ5NPBOQV8DzxQ5xbW9kIEzXHe2oGkrHjbgYQPa5j3La2oMUE1flSHU/wP8lL/fjoBR9hy834iuc9C1VSbYMXHBRI6VFnRuJSqDqIiZmSoZq8Bth+mhMD0UpofCMt+2xMu5z3Ltc7CAfc8zLmR8gfFFu0N+bffKb9heZP9DXsaGn/G39n5pZq6l+LAMWtgO0K1vwJ84dzn73mRbZf8Ktlcxx2pYA2shBOtgfUExA8UMFDNQzEAxA8UMFDPoxzD9GKYfw/RjmH4M049h+jFMP4bpxzD9GKYfw/RjmH4MyyHm72E8DEfgKMRBg3c59h68D8cgwfzH2a8z14eMJ8Bg/0f8nGb7NL73wRniOAvn0Ps84wW4yPYljl2GK3CVfdew9zg19jHZ6qXOPpbhrH0jGEeR89FQwv4yqLG7qDGDDrCosQN0gEadGTKH8xVo5poWUGEV56+GNbAWQrAO1sM2rk0wnmQ8hY1eyMAZrjsL55jzPOMFuMj2VcZrnF+Nl1489OKdl1oyZCJHSzlSDpNhqlRSN73UTd5bVWo5Xkd89XY3HvvxtpWa2E89UAvYWIqNZdDCdsD2yBuwnJ/fZFTZt4LtDdhqh03QAZthC3TC29jfCu9AV6Fb/OSll1zko/OTC4NcGETmJTIvUXmJyksODHJgkAOD6IiJaJrwpglvmvCgiZmbuLqJq5s4u4mzmzi7aYBkqgoPVbzy4ZUPr1S6XafbdbrdhYcqHV5PV2t0tUZXa3SzTjfrdLNGN+t0s0Y363SxTnfqeKnipYqXKl6qeKnipYqXKl2l0VUaXaXRVRpdpdFVGl2l01UaXaXRVRpdpdFVGl2l0VU6XaXTVTpdpROlSjdpdJNGN+l0kkZ0PqLyEZEqxUSUIqI0EaWJKEUUKbxK4VUKr1J4lcKrFF6l8CqFxRQW0lhIYyElPyPHCarVolotqtWiUi0q1UKHHDrk0CHH6magQY74c6xi+6nWY6zhKSr2GPWRoD4S1EeC+khQmRaVaVGZFpVpUZkWlWlRmRaa5NAkhyY5NMmhSQ5NcuiRQ48ceuTQI4ceOfTIUbUW8eeIP0f1WsSfo/4S1F+C+ktQfwnqLyHzZcjn/5QiGAGj6MliMjmacSJxllIn5TAZKqEKauyF1KKXHmykFqdQh96vRHwz2kV2O5EeINJ2acb2Uuwugxa2A3Y1vVlN5PX0ZrWo7FvB9gbOb4dN0AGbYQt0wjbmunMVDtyiwoGCCiexc5q5+uAM856Fc8R7nvECXGT7EscuwxW4yr6B0aUVeBjEq2F4NQyvgngVpDO93HPT5MgiRxY5ssiRRY4svAjiRRAvgngRxIsgXgTxIsh9L819L819L819L819L819L819L00eLPJgkQeLPFjkwSIPFnmwyINFHizyYJEHizxYRBPkHpcmFxa5yFejRRTD8H4YngcHiL5jCu8J//2OUIMHtRy93XP92xzfCu9AF+Sfx/PP4S9/sa4Wf2VtVVhbFWbrKqyt5YyTYapdy6xdzNpFRoeS0QoyWkFGK3iCcrPmKqy5CtmtYM1VyHAFa67CE9Ri1l2FjvTRkQGeoF6nK308Qa2nK310pY81WaEbfXSh77Zr8wbmbodN0AGbYQt0QgSftkMUdsBO2AUx2I0ve2AvdMM+OAiHmLeH8TAcgaMQBw3e5dh78D4cKzxtq1TRUNTropIqqKQK1nYFJbuoqAq62kdX+75Y5y/BZbhy19Z85yl4ID0Fz7+Rrcgt2QqRLZNshchWhCxNJEMRMtNJRmJf+UTCS1Xd/FTiRXr1usomKps3VJ6OytNR2ETh6TcUNlE4gsIRFI6gcASFIygcQeEIKsZQMYaKMVSMoWIMFWOoGLvjTzcS2DvOdTc/4ch/unEa+uBLlUK3qBRCJROVTFQyb6gUuUeeY/5Irl3k2k+uXeTaRa4biUwh143k2k9nhujMUCHn+eeaMvbdfLa5vrJef75x221ErhC5QuQKdbCQrgzRlSEUUOjKECoodGWIumijI0OosRU1onSliiJbqRUXqiioolArLmqlklqppCNDqKRQL5XUiwu1FOrFT734qRc/9eKnXvzUi5968d/2eSjC3NshCjtgJ+yCGOzG7h7YC92wDw7CIebvYTwMR+AoxEGDdzn2HrwPxyDB/Mexdf0ZSiEDCh0ZuvEcpZAFhSwo1JqLWnNRa43Umotac1FrjWRHITsK2VGoNRe15qfiirnPXs9AEvWTqJ9E+STKJ1E9i+pZVM+idBaVsyj8CepmUDWDohqKaiiooZyGOknUSaJOEnWSqJNEnSTqJFEgiwJZFMiiQBYFsiiQJfos0WeJPkv0WaLPEn2WKJNEmSXKLBEmiTBLhBoRakSiEYlGJFo/+iTz3n17Hk1kcSKLE1kcD0166zO8NPEyjndxvIvjXRzP4ngWx2Ici3EsxrEYx0qcp7UhdGQRDOfKEYx13Efyn/jNZpzDuMjuo2N1LPfx/Ji3HsV6FItRLEaxGMViFItRLEa/AYslrFpuViw3K5abFWslq9VKVg83q4abVWMJq8YSVoslrBZuOs1Np7nptJV0mptOc9NpK+ku913TbC7ezwNP4d09/96uU6061apTrTrVqlOtOtWafxfXqVadatWpVp1q1alWnUrVqdT8O7d+l/z6/lTECKpApQrINytQBLZDFHbATtgFMTgO5zjvIpRx59v/xZUlbJfBXOacBx5YAAthFftXwxpYCyFYB+thN8f3wF7ohn1wEHrgMByBoxAHDRJc8yHjCUjDTW+usf9+vEngTYK9CfYmvoHa6n9RO99zDczvufr3N0b927uB8dmN0w930g8lqOVBIQ/qeFCjvvDfLJmEGvVE6SFKD1F6iNJDlB6i9BClh0gmMbuHWSZhyXMXLfXvLrh7cTqVeu+s3PfuO5oTmROZE5kTmfM7EjefMB0vHS8dL7+ul///d7P3hgXne6yB8D3WwOip/vTZu2Nl4H4n8f206OTXsfhdW3S+4799d/3v75B3PzePYDGAxQDWAvjRhsXFt/y9zmIs5n8/KoWlAD624WMbFgNEphKZir9tRKcyQwC/2wp/m3P9b3La8L+NWQPMGmDWALMGiKeNeNqIpw0PAv12hXKeYZ3fxfo2fhfLieC7j8D55vzre+d80+f8xb3zl9u3/pWxk2OnI5yOGDj/LwPHO+fu/+107737ScggCfK+XCQP5n/3W4p5qy+RUimTcur3caKqkGlENkOqZKbUSG3hd8uepA6ekp9TCW55Rjwyn2pqkGflOVkgz8sLskhekpfFL4t5+10qy+R13nwDvPUu521XlRWySlbLGlkrIVknG+QtaZdN0iGbZYu8LVvlHeki/3+ViGyXqOyQnbJLYrJH9kq37JND0iOH5Ygclbho8oEk5LjockL+JoakyeUp6ZWMnJY+3kbPyjneQy/IRbkkl+UK757X/gNh82AaAHjaTY7BasJQEEXPTWy0RtPYluKqy66y6sqVSBsKBcGNPxBKEUsolSRu3Pmblirth+j4CKSLe4Y7c9+8QUCXEVu89GU6J8qz8pN7WtbneMS34plrvEwXBG9Z8c6DY5IvFxmPjqOi+ioYO6b25Ly/of7Rq+nTIWZYd4fuJ5HUfmyJJ0JdqqtQPfUV6UqxBrrWjc0npo5lAnoKrE7VNs5MiW3eUFJZIuSZD1as2fHND3sO/PLnbnm1rLjlDk4feh/CAAAAAAEAAAAA"}]}],"sounds":{"enabled":true,"sound":[]},"navData":{"outline":{"links":[{"kind":"slidelink","slideid":"_player.6lr37iPs7YZ","slidetitle":"","displaytext":"Post-Assessment: ECT","expand":true,"type":"slide","links":[{"kind":"slidelink","slideid":"_player.6lr37iPs7YZ.5Urgdm8tqnn","slidetitle":"Certificate","displaytext":"Certificate","expand":false,"type":"slide"}]}]}},"resourceData":{"description":""}}');
