# Supplementary material for: An Interactive, Asynchronous Intimate Partner Violence Module for Medical Students: Improving Preparedness, Confidence, and Knowledge
Source: MedEdPORTAL. 2026 Jul 14;22:11618. doi: 10.15766/mep_2374-8265.11618 (PMC13364887; doi:10.15766/mep_2374-8265.11618)
Supplement: Supplementary file 1 — IPV Articulate Module FolderIPV Pre- and Postmodule Survey.docx [file mep_2374-8265.11618-s001.zip › A. IPV Articulate Module Folder/assets/Hr1FmXLVTs-nQ4AC/html5/data/js/paths.js]

window.globalProvideData('paths', '{"Lib":{"commandset-0":{"nodeType":"g","children":[{"nodeType":"path","d":"M0,0L960,0 960,555 0,555z","id":"path-2","fill":"none"},{"nodeType":"image","transform":[{"type":"scale","args":[1.0835214853286743,1.083984375]}],"id":"image-1","data-original-image":"01","x":0,"y":0,"opacity":0.13}],"className":"eventable"},"commandset-1":{"nodeType":"g","children":[{"nodeType":"g","id":"shape-3","children":[{"nodeType":"path","d":"M0,0L582,0 582,72 0,72z","id":"path-3","fill":"none"}]},{"nodeType":"g","id":"shape-4","children":[{"nodeType":"use","transform":[{"type":"rotate","args":[0]}],"id":"text-4","data-reference-type":"text","data-reference-id":"01","data-shadow":false,"data-rotation":0,"x":0,"y":0}],"className":"uneventable"}],"className":"eventable"},"commandset-2":{"nodeType":"g","children":[{"nodeType":"text","font-family":"Open Sans Charset1_ 6UoFC3ECD45","font-size":"48px","fill":"#000000","fill-opacity":1,"children":[{"nodeType":"tspan","x":"12 42.28125 69.2109375 88.8046875 105.75 117.890625 146.296875 169.1484375 195.84375 212.7890625 239.71875 252.1875 281.1796875 297.4453125 309.9140625 340.1953125 369.1875 413.8359375 443.25 455.390625 482.3203125 499.265625 511.40625 540.3984375 569.859375","y":54.305,"children":["Certicate o Completion"]}]}]},"commandset-3":{"nodeType":"g","children":[{"nodeType":"path","d":"M0,0L74,0 74,74 0,74z","id":"path-6","fill":"none"},{"nodeType":"image","transform":[{"type":"scale","args":[1.15625,1.15625]}],"id":"image-5","data-original-image":"01","x":0,"y":0,"opacity":1}],"className":"eventable"},"commandset-4":{"nodeType":"g","children":[{"nodeType":"path","d":"M0,0L74,0 74,74 0,74z","id":"path-8","fill":"none"},{"nodeType":"image","transform":[{"type":"scale","args":[1.15625,1.15625]}],"id":"image-7","data-original-image":"02","x":0,"y":0,"opacity":1}],"className":"eventable"},"commandset-5":{"nodeType":"g","children":[{"nodeType":"defs","children":[{"nodeType":"linearGradient","gradientTransform":[{"type":"translate","args":[0,0]},{"type":"scale","args":[0.99999994039535522,0.99243569374084473]},{"type":"rotate","args":[90,0.5,0.5]}],"id":"gradient-fill-9","children":[{"nodeType":"stop","offset":"0%","stop-color":"#EEECE1","stop-opacity":1},{"nodeType":"stop","offset":"100%","stop-color":"#FFFFFF","stop-opacity":1}]}]},{"nodeType":"g","id":"shape-10","children":[{"nodeType":"path","d":"M0,0L511.000030517578,0 511.000030517578,41.3125 0,41.3125z","id":"path-10","fill":"url(#gradient-fill-9)","stroke-width":1,"stroke":"#A6A6A6","stroke-opacity":1,"stroke-linecap":"flat","stroke-linejoin":"round"}]}],"className":"eventable"},"commandset-6":{"nodeType":"g","children":[]},"commandset-7":{"nodeType":"g","children":[{"nodeType":"g","id":"shape-11","children":[{"nodeType":"path","d":"M0,0L226,0 226,36 0,36z","id":"path-11","fill":"none"}]},{"nodeType":"g","id":"shape-12","children":[{"nodeType":"use","transform":[{"type":"rotate","args":[0]}],"id":"text-12","data-reference-type":"text","data-reference-id":"01","data-shadow":false,"data-rotation":0,"x":0,"y":0}],"className":"uneventable"}],"className":"eventable"},"commandset-8":{"nodeType":"g","children":[{"nodeType":"text","font-family":"Open Sans Charset1_ 6UoFC3ECD45","font-size":"21.333px","fill":"#000000","fill-opacity":1,"children":[{"nodeType":"tspan","x":"12 28.083334 39.947918 59.791668 71.760418 77.302085 90.187502 103.281252 108.822919 122.281253 134.250003 142.958337 150.489587 155.8854205 168.5104205 178.6666705 190.5312545 198.0625045 210.0312545","y":25.802,"children":["Name on Certicate"]}]}]},"commandset-9":{"nodeType":"g","children":[{"nodeType":"g","id":"shape-13","children":[{"nodeType":"path","d":"M0,0L101,0 101,36 0,36z","id":"path-13","fill":"none"}]},{"nodeType":"g","id":"shape-14","children":[{"nodeType":"use","transform":[{"type":"rotate","args":[0]}],"id":"text-14","data-reference-type":"text","data-reference-id":"01","data-shadow":false,"data-rotation":0,"x":0,"y":0}],"className":"uneventable"}],"className":"eventable"},"commandset-10":{"nodeType":"g","children":[{"nodeType":"text","font-family":"Open Sans Charset1_ 6UoFC3ECD45","font-size":"21.333px","fill":"#000000","fill-opacity":1,"children":[{"nodeType":"tspan","x":"26.713541 39.557291 48.265625 53.6614585 66.7552085 74.2864585","y":25.802,"children":["Print"]}]}]},"commandset-11":{"nodeType":"g","children":[{"nodeType":"g","id":"shape-15","children":[{"nodeType":"path","d":"M0,0L728,0 728,65 0,65z","id":"path-15","fill":"none"}]},{"nodeType":"g","id":"shape-16","children":[{"nodeType":"use","transform":[{"type":"rotate","args":[0]}],"id":"text-16","data-reference-type":"text","data-reference-id":"01","data-shadow":false,"data-rotation":0,"x":0,"y":0}],"className":"uneventable"}],"className":"eventable"},"commandset-12":{"nodeType":"g","children":[{"nodeType":"text","font-family":"Open Sans Charset1_ 6UoFC3ECD45","font-size":"21.333px","fill":"#000000","fill-opacity":1,"children":[{"nodeType":"tspan","x":"68.7500305 81.5937805 86.989614 98.958364 110.822948 121.000032 132.968782 138.510449 151.583366 160.2917 173.177117 183.864617 189.2604505 202.3333675 214.3021175 219.8437845 230.5937845 243.4792015 256.5729515 265.2812855 270.8229525 283.9167025 295.7812865 315.6250365 327.5937865 333.1354535 340.3646205 353.2500375 361.9583715 367.5000385 375.0312885 388.1250385 400.0937885 405.6354555 419.0937895 431.0625395 439.7708735 447.3021235 452.697957 465.322957 475.479207 487.343791 494.875041 506.843791 512.385458 525.270875 532.500042 538.041709 551.500043 564.38546 584.22921 597.302127 602.6979605 614.6667105 622.1979605 627.593794 640.479211 653.572961 659.2500445 664.7917115","y":25.802,"children":["Please provide your name or the Certicate o Completion. "]}]},{"nodeType":"text","font-family":"Open Sans Charset1_ 6UoFC3ECD45","font-size":"21.333px","fill":"#000000","fill-opacity":1,"children":[{"nodeType":"tspan","x":"76.015625 92.098959 103.963543 123.807293 135.776043 145.953127 151.494794 163.359378 172.067712 184.036462 189.578129 202.671879 215.557296 223.088546 228.630213 238.807297 246.338547 259.223964 267.932298 279.901048 292.973965 298.203132 303.744799 316.817716 329.911466 337.442716 342.984383 354.848967 363.557301 375.526051 381.067718 389.776052 401.744802 414.817719 427.911469 433.3073025 442.0156365 453.9843865 467.0573035 472.5989705 479.8281375 492.7135545 501.4218885 506.9635555 514.4948055 527.5885555 539.5573055 545.0989725 558.5573065 570.5260565 579.2343905 586.7656405 592.161474 604.786474 614.942724 626.807308 634.338558 646.307308 651.9843915","y":54.854,"children":["Names are not stored, but are required or the Certicate."]}]}]}},"common":{"commandset-0":{"nodeType":"g","children":[{"nodeType":"use","transform":[{"type":"rotate","args":[0]}],"id":"text-17","data-reference-type":"text","data-reference-id":"01","data-shadow":false,"data-rotation":0,"x":0,"y":0}]},"commandset-1":{"nodeType":"g","children":[{"nodeType":"text","font-family":"LatoBold Charset1_ BoldD45346F4","font-size":"18.667px","fill":"#E2E2E2","fill-opacity":1,"children":[{"nodeType":"tspan","x":"0 10.7240009 21.3360014 31.9480019 35.5506688 51.2680026 61.8800031 70.0373374 77.2613379 80.8640048 89.7680051 100.3800056 116.0973394 126.6533401 131.7120073 141.6893413 148.9133418 158.8906758 162.4933427 169.7173432 180.3293437 190.3066777 193.9093446 204.5493449 215.1613454 225.1386794 233.2960137 240.5200142 245.5786814 256.1906819 266.8026824 270.4053493 281.0453496 291.0226836 297.56535 308.1773505 315.8026848 325.7800188 329.3826857","y":19.024,"children":["You must complete the question beore "]}]},{"nodeType":"text","font-family":"LatoBold Charset1_ BoldD45346F4","font-size":"18.667px","fill":"#E2E2E2","fill-opacity":1,"children":[{"nodeType":"tspan","x":"0 8.1573343 18.7693348 29.4093351 45.1266689 50.1853361 57.4093366 64.6333371 69.6920043 80.3040048 89.9640056 94.1640059","y":41.424,"children":["submitting."]}]}]},"commandset-2":{"nodeType":"g","children":[{"nodeType":"text","font-family":"Lato Charset1_ 66Mzj8gg2B0DBF4F","font-size":"16px","fill":"#FFFFFF","fill-opacity":1,"children":[{"nodeType":"tspan","x":"38.1679993 50.9359999 61.8320008","y":21.192,"children":["OK"]}]}]},"commandset-3":{"nodeType":"g","children":[{"nodeType":"text","font-family":"LatoBold Charset1_ BoldD45346F4","font-size":"18.667px","fill":"#E2E2E2","fill-opacity":1,"children":[{"nodeType":"tspan","x":"0 10.6866674 21.2986679 28.5226684 38.5000024 46.1253367 49.7280036 59.3786708 69.9906713 80.6026718 88.2280061 91.830673 102.4426735 112.2146738 127.9320076 137.9093416 141.5120085 146.5706757 157.1826762 160.7853431 168.0093436 178.6213441 188.5986781 192.201345 203.420012 213.397346 218.4560132 229.0960135 232.6986804 243.3386807 253.3160147 258.3746819 268.9866824 283.7520156 288.6986828","y":18.724,"children":["Enter your name in the eld below:"]}]}]},"commandset-4":{"nodeType":"g","children":[{"nodeType":"g","id":"shape-18","children":[{"nodeType":"path","d":"M0,0L383,0 383,105 0,105z","id":"path-18","fill":"#FFFFFF","fill-opacity":0}],"className":"uneventable"},{"nodeType":"g","id":"shape-19","children":[{"nodeType":"use","transform":[{"type":"rotate","args":[0]}],"id":"text-19","data-reference-type":"text","data-reference-id":"01","data-shadow":false,"data-rotation":0,"x":0,"y":0}],"className":"uneventable"}]}}}');
