# Supplementary material for: An Interactive, Asynchronous Intimate Partner Violence Module for Medical Students: Improving Preparedness, Confidence, and Knowledge
Source: MedEdPORTAL. 2026 Jul 14;22:11618. doi: 10.15766/mep_2374-8265.11618 (PMC13364887; doi:10.15766/mep_2374-8265.11618)
Supplement: Supplementary file 1 — IPV Articulate Module FolderIPV Pre- and Postmodule Survey.docx [file mep_2374-8265.11618-s001.zip › A. IPV Articulate Module Folder/assets/Hr1FmXLVTs-nQ4AC/story_content/user.js]

window.InitUserScripts = function()
{
var player = GetPlayer();
var object = player.object;
var addToTimeline = player.addToTimeline;
var setVar = player.SetVar;
var getVar = player.GetVar;
window.Script1 = function()
{
  var today = new Date();
var dd = today.getDate();
var mm = today.getMonth()+1; //January is 0!
var yyyy = today.getFullYear();

if(dd<10) {
    dd='0'+dd
} 

if(mm<10) {
    mm='0'+mm
} 

today = mm+'/'+dd+'/'+yyyy;

var player = GetPlayer();
player.SetVar("SystemDate",today);
}

window.Script2 = function()
{
  myWindow = window.open("","Print","width=900,height=700,scrollbars=0,resizable=0");

var player=GetPlayer();
var course=player.GetVar("CourseName");
var username=player.GetVar("NewName");
var date=player.GetVar("SystemDate");
var score=player.GetVar("testScore");
var session=player.GetVar("sessionID");

var contents ='<html></head><style type="text/css">';
contents+='h1 {font-family:"Arial"; font-size:40px; color:#333333}';
contents+='h2 {font-family:"Arial"; font-size:20px; color:#333333}';
contents+='h3 {font-family:"Arial"; font-size:30px; color:#0085C3}';
contents+='h4 {font-family:"Arial"; font-size:16px; vertical-align:bottom}';
contents+='.main {background-image: url(Certificate.png);height: 755px;width: 1100px;background-repeat: no-repeat;border: 10px solid #eee}';
contents+='.head {font-family: MonotypeCorsiva;font-size: 66px;text-align: center;padding-top: 160px;color: #154260;}';
contents+='.sub {font-family: Times New Roman;font-size: 16px;text-align: center;padding-top: 20px; padding-bottom: 20px;}'; 
contents+='.text {font-family: Times New Roman; text-align: center; font-size: 16px; }';
contents+='.name {height: 80px; text-align: center; font-family: Times New Roman; font-size: 40px; color: #154260;}'
contents+='.picow {font-family: Times New Roman; font-size: 30PX; text-align: center; color: #154260; padding: 30px;}'
contents+='.date {font-family: Times New Roman; font-size: 16px; text-align: center; padding-top: 15px; }';
contents+='.dt {font-family: Times New Roman; font-size: 20px; text-align: center; color: #154260; height: 60px;}';
contents+='.dtcolor {font-family: Times New Roman; font-size: 20px; text-align: center; color: #aa4a44; height: 60px;}';
contents+='</style><body>';
contents+='<div class="main">';
contents+='<div class="head">Certificate of Completion</div>';
contents+='<div class="sub">This Certificate is awarded to:</div>';
contents+='<div class="name">'+username+'</div>'; 
contents+='<div class="text">for the successful completion of the following course:</div>';
contents+='<div class="picow">'+course+'</div>';
contents+='<div class="date">Course Completion Date</div>';
contents+='<div class="dt">'+date+'</div>';
//contents+='<div class="date">Case-senstive access Code for Return Users: basictraining</div>';
contents+='</div>';
contents+='</body></html>';

myWindow.document.write(contents);
myWindow.document.close();
myWindow.focus();
//myWindow.print();
}

};
