# Supplementary material for: An Interactive, Asynchronous Intimate Partner Violence Module for Medical Students: Improving Preparedness, Confidence, and Knowledge
Source: MedEdPORTAL. 2026 Jul 14;22:11618. doi: 10.15766/mep_2374-8265.11618 (PMC13364887; doi:10.15766/mep_2374-8265.11618)
Supplement: Supplementary file 1 — IPV Articulate Module FolderIPV Pre- and Postmodule Survey.docx [file mep_2374-8265.11618-s001.zip › A. IPV Articulate Module Folder/assets/Hr1FmXLVTs-nQ4AC/threeSixty.json]

{
  "version": "3.96.33815.0",
  "course_id": "6e08laBExi0",
  "title": "Open for Certificate",
  "thumbnail": "story_content/thumbnail.jpg",
  "scenes": [
    {
      "title": "Post-Assessment: ECT"
    }
  ],
  "slides": [
    {
      "id": "5Urgdm8tqnn",
      "title": "Certificate",
      "scene_index": "1.1"
    }
  ],
  "player": {
    "name": "unified",
    "width": 980,
    "height": 560
  },
  "stage": {
    "width": 960,
    "height": 540
  }
}
