# Supplementary material for: An Interactive, Asynchronous Intimate Partner Violence Module for Medical Students: Improving Preparedness, Confidence, and Knowledge
Source: MedEdPORTAL. 2026 Jul 14;22:11618. doi: 10.15766/mep_2374-8265.11618 (PMC13364887; doi:10.15766/mep_2374-8265.11618)
Supplement: Supplementary file 1 — IPV Articulate Module FolderIPV Pre- and Postmodule Survey.docx [file mep_2374-8265.11618-s001.zip › A. IPV Articulate Module Folder/assets/Nurse Intervention.vtt]

WEBVTT

1
00:00:01.030 --> 00:00:03.600
<v 0>I see. Oh. Shoot.</v>

2
00:00:04.860 --> 00:00:07.240
I'm actually getting an urgent message from the hospital I work at.

3
00:00:07.640 --> 00:00:10.120
I really need to take this. I apologize. Be right back.

4
00:00:13.330 --> 00:00:18.110
[exits the room] Hello?

5
00:00:18.110 --> 00:00:18.950
Hey. [Medical Assistant]:

6
00:00:18.950 --> 00:00:22.900
Hi.

7
00:00:22.900 --> 00:00:22.900
I'm

8
00:00:22.900 --> 00:00:23.740
seeing

9
00:00:23.740 --> 00:00:23.740
a

10
00:00:23.740 --> 00:00:23.740
patient

11
00:00:23.740 --> 00:00:23.740
in

12
00:00:23.740 --> 00:00:23.740
room

13
00:00:23.740 --> 00:00:23.740
three.

14
00:00:23.740 --> 00:00:23.740
I

15
00:00:23.740 --> 00:00:23.740
am

16
00:00:23.740 --> 00:00:23.740
really

17
00:00:23.740 --> 00:00:23.740
worried

18
00:00:23.740 --> 00:00:23.740
about

19
00:00:23.740 --> 00:00:23.740
her

20
00:00:23.740 --> 00:00:23.740
relationship.

21
00:00:23.740 --> 00:00:23.740
The

22
00:00:23.740 --> 00:00:23.740
husband

23
00:00:23.740 --> 00:00:23.740
just

24
00:00:23.740 --> 00:00:23.740
won't

25
00:00:23.740 --> 00:00:23.740
leave

26
00:00:23.740 --> 00:00:23.740
the

27
00:00:23.740 --> 00:00:23.740
room.

28
00:00:23.740 --> 00:00:23.740
Here

29
00:00:23.740 --> 00:00:23.740
in

30
00:00:23.740 --> 00:00:23.740
a

31
00:00:23.740 --> 00:00:23.740
minute,

32
00:00:23.740 --> 00:00:23.740
I'm

33
00:00:23.740 --> 00:00:23.740
going

34
00:00:23.740 --> 00:00:23.740
to

35
00:00:23.740 --> 00:00:23.740
go

36
00:00:23.740 --> 00:00:23.740
back

37
00:00:23.740 --> 00:00:23.740
in.

38
00:00:23.740 --> 00:00:23.740
Can

39
00:00:23.740 --> 00:00:23.740
you

40
00:00:23.740 --> 00:00:23.740
follow

41
00:00:23.740 --> 00:00:23.740
me

42
00:00:23.740 --> 00:00:23.740
back

43
00:00:23.740 --> 00:00:23.740
in

44
00:00:23.740 --> 00:00:23.740
and

45
00:00:23.740 --> 00:00:23.740
grab

46
00:00:23.740 --> 00:00:23.740
the

47
00:00:23.740 --> 00:00:23.740
patient

48
00:00:23.740 --> 00:00:23.740
to

49
00:00:23.740 --> 00:00:23.740
get

50
00:00:23.740 --> 00:00:23.740
a

51
00:00:23.740 --> 00:00:23.740
urine

52
00:00:23.740 --> 00:00:23.740
sample?

53
00:00:23.740 --> 00:00:23.740
While

54
00:00:23.740 --> 00:00:23.740
you

55
00:00:23.740 --> 00:00:23.740
have

56
00:00:23.740 --> 00:00:23.740
her

57
00:00:23.740 --> 00:00:23.740
out,

58
00:00:23.740 --> 00:00:23.740
can

59
00:00:23.740 --> 00:00:23.740
you

60
00:00:23.740 --> 00:00:23.740
ask

61
00:00:23.740 --> 00:00:23.740
about

62
00:00:23.740 --> 00:00:23.740
her

63
00:00:23.740 --> 00:00:23.740
relationship

64
00:00:23.740 --> 00:00:23.740
and

65
00:00:23.740 --> 00:00:23.740
give

66
00:00:23.740 --> 00:00:23.740
her

67
00:00:23.740 --> 00:00:23.740
our

68
00:00:23.740 --> 00:00:23.740
resources?

69
00:00:36.600 --> 00:00:37.600
<v 2>Absolutely.</v>

70
00:00:37.650 --> 00:00:38.483
<v 0>Awesome. Thank you so much.</v>

71
00:00:38.900 --> 00:00:39.120
<v 1>Yep.</v>

72
00:00:39.120 --> 00:00:39.640
<v 0>I'm going to head back in.</v>

73
00:00:39.640 --> 00:00:40.473
<v 2>Alright, sounds good.</v>

74
00:00:43.470 --> 00:00:44.303
<v 1>Come on in.</v>

75
00:00:45.420 --> 00:00:49.960
<v 0>Hey, I'm so sorry about that. Thank you for your patience. Alright,</v>

76
00:00:50.130 --> 00:00:53.350
where were we? Oh, okay.

77
00:00:53.780 --> 00:00:55.960
So at this point I normally do the physical exam,

78
00:00:56.420 --> 00:00:58.440
but we actually have a couple of labs to get.

79
00:00:59.100 --> 00:01:01.640
So the nurse should be in to come and get you here shortly.

80
00:01:03.650 --> 00:01:06.190
But in the meantime, what questions do you all have at this point?

81
00:01:08.210 --> 00:01:12.650
<v 1>I can't think of anything right now. Doc, how long would these labs take?</v>

82
00:01:13.030 --> 00:01:14.010
<v 0>It shouldn't take that long,</v>

83
00:01:14.110 --> 00:01:17.970
so you can just sit here tight with me and we'll just hang out for a couple of

84
00:01:17.970 --> 00:01:20.050
minutes while she gets those done. Oh, that's her.

85
00:01:20.270 --> 00:01:21.650
<v 2>Hey Maria, come with me.</v>

86
00:01:24.070 --> 00:01:26.490
<v 0>Oh, and Bobby, if you wouldn't mind just sitting here with me.</v>

87
00:01:27.800 --> 00:01:29.570
That way when she gets to those labs,

88
00:01:29.570 --> 00:01:31.970
then you all can leave pretty shortly so we can just finish up.

89
00:01:32.240 --> 00:01:34.080
<v 1>Okay. Yeah, don't take too long.</v>

90
00:01:36.400 --> 00:01:37.233
<v 0>Thank you.</v>

91
00:01:38.940 --> 00:01:42.540
<v 2>Right this way. Maria. Maria, I have to ask.</v>

92
00:01:42.880 --> 00:01:46.620
The doctor's really worried about you. Are you feeling safe at home?

93
00:01:46.720 --> 00:01:47.553
Are you okay?

94
00:01:48.540 --> 00:01:53.380
<v 3>I mean, things have been better than what they are now, but Bobby,</v>

95
00:01:53.770 --> 00:01:58.420
he's just been having a really hard time at work and I don't always make it easy

96
00:01:58.760 --> 00:01:59.490
for 'em.

97
00:01:59.490 --> 00:02:01.060
<v 2>Okay. What can we do for you today?</v>

98
00:02:01.280 --> 00:02:04.060
<v 3>Oh, please don't do anything. That would just make it worse.</v>

99
00:02:04.770 --> 00:02:09.010
<v 2>Okay. Well, do you have the number for a local shelter? Should you need it?</v>

100
00:02:09.240 --> 00:02:10.073
<v 3>No, I don't.</v>

101
00:02:10.090 --> 00:02:14.740
<v 2>Okay, so I have a card here. It has the number for the local shelter on it.</v>

102
00:02:15.320 --> 00:02:17.220
If you're worried about him finding it,

103
00:02:17.400 --> 00:02:21.060
please hide it in your shoe or put it somewhere where he can't find it.

104
00:02:22.090 --> 00:02:24.630
<v 3>Okay. I appreciate it.</v>

105
00:02:24.820 --> 00:02:27.870
I sometimes just feel like no one really cares.

106
00:02:29.420 --> 00:02:33.150
<v 2>Yeah, well we care and we're here to help you. So let us know what we can do.</v>

107
00:02:33.150 --> 00:02:33.863
<v 3>OK.</v>

108
00:02:34.960 --> 00:02:36.190
<v 2>Let's go get that urine sample.</v>
