# Supplementary material for: An Interactive, Asynchronous Intimate Partner Violence Module for Medical Students: Improving Preparedness, Confidence, and Knowledge
Source: MedEdPORTAL. 2026 Jul 14;22:11618. doi: 10.15766/mep_2374-8265.11618 (PMC13364887; doi:10.15766/mep_2374-8265.11618)
Supplement: Supplementary file 1 — IPV Articulate Module FolderIPV Pre- and Postmodule Survey.docx [file mep_2374-8265.11618-s001.zip › A. IPV Articulate Module Folder/assets/Psych Interview.vtt]

WEBVTT

1
00:00:00.730 --> 00:00:04.750
<v 0>Hi. I am just so happy that I've been able to be here.</v>

2
00:00:05.070 --> 00:00:09.870
I just feel so much better after going through the program and so thank you so

3
00:00:09.870 --> 00:00:13.350
much for that. And Bobby, he's changed so much too.

4
00:00:14.050 --> 00:00:15.790
He has been so kind and caring,

5
00:00:16.970 --> 00:00:21.750
so he bought me in all kinds of jewelry and I really think he's changed and I

6
00:00:21.750 --> 00:00:23.670
know he's excited for the baby too.

7
00:00:24.130 --> 00:00:28.750
And I'm just so happy that I can finally have a family that I've always wanted.

8
00:00:29.570 --> 00:00:33.550
<v 1>And I'm so glad that you were able to be here and receive treatment.</v>

9
00:00:33.550 --> 00:00:34.510
That was really helpful to you.

10
00:00:34.850 --> 00:00:38.950
And I can see you're excitement about the new baby. With all the changes coming,

11
00:00:39.170 --> 00:00:42.470
I'm wondering who besides Bobby might be there to support you?

12
00:00:43.500 --> 00:00:46.670
<v 0>Well, I've always been close with my mom and sister,</v>

13
00:00:46.930 --> 00:00:50.870
but not so much recently. Once I moved away,

14
00:00:51.420 --> 00:00:52.870
they live a little further away now.

15
00:00:52.890 --> 00:00:57.670
And I moved here about a year ago and I haven't really had an opportunity

16
00:00:57.810 --> 00:01:01.990
to make friends just because things are too hectic to get out.

17
00:01:03.120 --> 00:01:04.360
<v 1>And I think moving to a new area,</v>

18
00:01:04.360 --> 00:01:09.110
there's always a lot of changes and things that you have to figure out

19
00:01:09.180 --> 00:01:10.560
and so I totally understand that.

20
00:01:11.610 --> 00:01:14.830
But it sounds like mom and sister definitely are there in your corner when you

21
00:01:14.830 --> 00:01:17.000
need them.

22
00:01:17.000 --> 00:01:20.190
<v 0>Yeah.
If you ever needed a place to go stay, if you felt unsafe again,</v>

23
00:01:20.420 --> 00:01:24.630
do you think mom and sister would be an option?
I think they'd be okay with

24
00:01:24.630 --> 00:01:25.463
that.

25
00:01:25.630 --> 00:01:27.530
<v 1>Is that something you've ever talked to them about before?</v>

26
00:01:28.230 --> 00:01:32.890
<v 0>No, I haven't. I didn't really like talking about what was going on,</v>

27
00:01:33.670 --> 00:01:35.610
so I haven't been talking to them about that.

28
00:01:35.880 --> 00:01:36.170
<v 1>Okay.</v>

29
00:01:36.170 --> 00:01:39.810
What do you think that they would say if you needed to go stay with them for a

30
00:01:39.810 --> 00:01:41.010
few days or for a little while?

31
00:01:42.470 --> 00:01:43.930
<v 0>I'm sure they'd be okay with it.</v>

32
00:01:44.190 --> 00:01:47.530
And I know my mom would be really happy to see me with the baby.

33
00:01:47.870 --> 00:01:48.370
<v 1>Yes.</v>

34
00:01:48.370 --> 00:01:48.610
<v 0>And everything.</v>

35
00:01:48.610 --> 00:01:52.330
<v 1>I think grandma would definitely would be very excited to have you come</v>

36
00:01:52.690 --> 00:01:57.010
whenever. If for some reason mom and sister's place wasn't an option,

37
00:01:57.010 --> 00:01:59.570
have you thought about other places you might go if you feel unsafe?

38
00:02:00.270 --> 00:02:01.103
<v 0>No, I haven't.</v>

39
00:02:01.200 --> 00:02:04.530
<v 1>Okay. I did want you to know that there are some resources in the area.</v>

40
00:02:04.620 --> 00:02:06.010
Would you like to see a list of them?

41
00:02:06.280 --> 00:02:07.730
<v 0>Yeah. Yeah. That probably be okay.</v>

42
00:02:12.600 --> 00:02:15.680
I just don't want any of this paperwork to go home with me.

43
00:02:16.540 --> 00:02:18.040
<v 1>And I figured that that might be the case.</v>

44
00:02:18.060 --> 00:02:21.680
So I wanted to make sure that you were able to have plenty of time to review

45
00:02:21.680 --> 00:02:25.120
them while you're here and I'll make sure none of it is in your discharge

46
00:02:25.120 --> 00:02:29.680
paperwork. If you ever did need to go to one of these places or to mom's,

47
00:02:29.680 --> 00:02:31.840
have you thought about things that you might need to take with you?

48
00:02:32.500 --> 00:02:33.333
<v 0>No, I haven't.</v>

49
00:02:34.150 --> 00:02:37.280
<v 1>What comes to mind, if you think about going somewhere, that you might need?</v>

50
00:02:37.920 --> 00:02:42.880
<v 0>I say need some clothes and my phone and phone charger and</v>

51
00:02:42.880 --> 00:02:44.040
just stuff like that.

52
00:02:44.040 --> 00:02:48.680
<v 1>Yeah. So I definitely think electronics and chargers are really important.</v>

53
00:02:48.680 --> 00:02:50.510
Things people don't think about are identification.

54
00:02:51.180 --> 00:02:53.790
So your driver's license, social security card,

55
00:02:54.280 --> 00:02:56.040
passport are some things as well.

56
00:02:56.820 --> 00:03:01.040
And sometimes having cash or a way to pay for things if you need as well.

57
00:03:02.290 --> 00:03:05.130
Clothing also can be something that you need to make sure that you take with you

58
00:03:05.310 --> 00:03:06.690
and any medications that you're on.

59
00:03:06.930 --> 00:03:08.410
I know we started a couple while you were here.

60
00:03:08.960 --> 00:03:13.040
<v 0>Okay. Yeah, that sounds good. I just haven't ever thought about that before.</v>

61
00:03:13.730 --> 00:03:16.930
<v 1>And a lot of people haven't, but I think especially with the baby coming,</v>

62
00:03:16.930 --> 00:03:20.330
having a bag ready to go at any time is important.

63
00:03:20.650 --> 00:03:24.040
You never know when you're going to the hospital and so that's something that

64
00:03:24.040 --> 00:03:25.370
would be good to pack in advance.

65
00:03:26.040 --> 00:03:28.490
<v 0>Okay, thanks. I'll keep that in mind.</v>

66
00:03:29.680 --> 00:03:30.470
<v 1>Well, again,</v>

67
00:03:30.470 --> 00:03:34.040
I'm glad that you have really benefited from your treatment here and let us know

68
00:03:34.040 --> 00:03:35.810
if there's anything else that we can do to help.

69
00:03:36.140 --> 00:03:36.890
<v 0>Thank you so much.</v>
