# Supplementary material for: An Interactive, Asynchronous Intimate Partner Violence Module for Medical Students: Improving Preparedness, Confidence, and Knowledge
Source: MedEdPORTAL. 2026 Jul 14;22:11618. doi: 10.15766/mep_2374-8265.11618 (PMC13364887; doi:10.15766/mep_2374-8265.11618)
Supplement: Supplementary file 1 — IPV Articulate Module FolderIPV Pre- and Postmodule Survey.docx [file mep_2374-8265.11618-s001.zip › A. IPV Articulate Module Folder/assets/Structured interview.vtt]

WEBVTT

1
00:00:00.610 --> 00:00:02.530
<v 0>I hear your concern, sir. Again,</v>

2
00:00:02.530 --> 00:00:07.370
this is clinic policy and actually I got a message last week about some issues

3
00:00:07.370 --> 00:00:08.890
with the insurance from the front desk.

4
00:00:09.870 --> 00:00:12.770
Sounds like they need some updates and just confirmations on things.

5
00:00:13.510 --> 00:00:15.650
If you wouldn't mind stepping out and going to take care of that,

6
00:00:15.670 --> 00:00:18.010
we can do this exam and get you out of the appointment sooner.

7
00:00:19.450 --> 00:00:24.300
<v 1>Okay? Yeah. I'll get you a bottle of water babe and I'll be right back, okay?</v>

8
00:00:31.220 --> 00:00:34.310
<v 0>Alright, Maria, how's your anxiety been?</v>

9
00:00:35.530 --> 00:00:40.470
<v 2>It's been up and down. I wasn't able to get the medicine filled.</v>

10
00:00:41.100 --> 00:00:45.310
<v 0>I see. Well, I took a look at your labs. They look pretty reassuring.</v>

11
00:00:46.280 --> 00:00:48.720
I do want to ask some questions about your relationship.

12
00:00:50.230 --> 00:00:52.200
What are some of the stressors that you go through with this?

13
00:00:54.760 --> 00:00:57.450
<v 2>Bobby's had a lot to deal with at work and</v>

14
00:00:59.990 --> 00:01:02.840
he's normally a really nice and sweet and loving person,

15
00:01:03.340 --> 00:01:06.520
but things have just been a little harder lately.

16
00:01:08.380 --> 00:01:11.190
<v 0>I see. What happens when Bobby gets stressed?</v>

17
00:01:13.150 --> 00:01:17.720
<v 2>We get angry and we can yell at each other sometimes.</v>

18
00:01:20.130 --> 00:01:22.140
<v 0>Does it ever go beyond yelling with these fights?</v>

19
00:01:23.170 --> 00:01:24.420
<v 2>It's mainly just yelling.</v>

20
00:01:26.880 --> 00:01:30.280
May have gotten physical a couple of times,

21
00:01:30.690 --> 00:01:32.680
but it's not anything I'm worried about.

22
00:01:34.420 --> 00:01:38.260
<v 0>And when you say physical, does he hit you?</v>

23
00:01:39.890 --> 00:01:44.460
<v 2>He's slapped me a couple of times, but it's really no big deal.</v>

24
00:01:45.380 --> 00:01:47.980
<v 0>I see. I can't imagine how scary that must be.</v>

25
00:01:47.980 --> 00:01:50.340
Trying to deal with that stress and deal with what you

26
00:01:50.340 --> 00:01:53.510
need. With that,

27
00:01:53.510 --> 00:01:57.750
has it ever gotten so bad that you felt afraid he might severely hurt you or

28
00:01:57.750 --> 00:01:58.583
even kill you?

29
00:01:58.930 --> 00:02:00.870
<v 2>No. No. It is not anything like that.</v>

30
00:02:02.500 --> 00:02:06.250
<v 0>Gotcha. Again,</v>

31
00:02:06.350 --> 00:02:07.770
I'm so sorry you've been dealing with this.

32
00:02:08.040 --> 00:02:09.760
I can't imagine how stressful it's for you,

33
00:02:11.760 --> 00:02:13.540
but no matter how much stress someone's under,

34
00:02:14.040 --> 00:02:18.650
no one should feel afraid of being hurt and this isn't your fault.

35
00:02:21.190 --> 00:02:23.060
<v 2>Thank you for saying that.</v>

36
00:02:24.670 --> 00:02:26.470
I sometimes feel like people just don't care.

37
00:02:29.450 --> 00:02:31.590
<v 0>We care and we want to make sure that you feel safe.</v>

38
00:02:34.760 --> 00:02:36.870
Is there anything that we can do at the clinic to help you?

39
00:02:37.600 --> 00:02:41.310
<v 2>No. No. I don't want you to do anything that would just make things worse.</v>

40
00:02:41.780 --> 00:02:45.590
<v 0>Okay. Well, if you do need help, we're always here for you.</v>

41
00:02:47.010 --> 00:02:50.150
Do you have a list of resources for things like local shelters or anything?

42
00:02:50.760 --> 00:02:51.830
<v 2>No, I don't.</v>

43
00:02:52.530 --> 00:02:56.350
<v 0>Okay. We can get you a card for that if you don't want your husband to see that,</v>

44
00:02:56.690 --> 00:03:00.130
I'd recommend hiding it in a safe place like your shoe or even your

45
00:03:00.130 --> 00:03:03.890
purse. At this point,

46
00:03:03.890 --> 00:03:06.720
Do you have any other questions for me? [Maria shakes head no.] Okay.

47
00:03:07.540 --> 00:03:10.990
Well again, if you need help from us, please let us know. We're happy to help,

48
00:03:11.810 --> 00:03:14.470
but at this point I'm going to call back in the nurse and we can do the exam.

49
00:03:14.470 --> 00:03:15.990
Okay, thanks.
Thanks.
