# Supplementary material for: An Interactive, Asynchronous Intimate Partner Violence Module for Medical Students: Improving Preparedness, Confidence, and Knowledge
Source: MedEdPORTAL. 2026 Jul 14;22:11618. doi: 10.15766/mep_2374-8265.11618 (PMC13364887; doi:10.15766/mep_2374-8265.11618)
Supplement: Supplementary file 1 — IPV Articulate Module FolderIPV Pre- and Postmodule Survey.docx [file mep_2374-8265.11618-s001.zip › A. IPV Articulate Module Folder/lib/dist/69565ad8.js]

(()=>{"use strict";const e=new Map;function r(r){const t=e.get(r);if(void 0!==t)return t;const n=document.getElementById(r);!function(e,r="Assertion Error"){if(!e)throw new Error(r)}(!0===(null==n?void 0:n.matches('script[type="application/json"]')),`Could not find script element #${r}`);const o=JSON.parse(n.textContent);return e.set(r,o),o}var t=(e,r,t)=>new Promise((n,o)=>{var s=e=>{try{l(t.next(e))}catch(e){o(e)}},i=e=>{try{l(t.throw(e))}catch(e){o(e)}},l=e=>e.done?n(e.value):Promise.resolve(e.value).then(s,i);l((t=t.apply(e,r)).next())});Object.defineProperty(window,"__loadRemoteEntry",{value:function(e){return t(this,null,function*(){const n=r("__CONFIG__").remoteManifest;if(null==n[e])throw new Error(`Missing manifest for remote entry "${e}"`);yield function(e){return t(this,null,function*(){const r=new Array;if(null!=e[".css"])for(const t of e[".css"])r.push(new Promise((e,r)=>{const n=document.createElement("link");n.onload=e,n.onerror=r,n.rel="stylesheet",n.href=`lib/${t}`,document.body.appendChild(n)}));if(null!=e[".js"])for(const t of e[".js"])r.push(new Promise((e,r)=>{const n=document.createElement("script");n.onload=e,n.onerror=r,n.src=`lib/${t}`,document.body.appendChild(n)}));yield Promise.all(r)})}(n[e])})},writable:!1,enumerable:!1,configurable:!1});const n=new Map;Object.defineProperty(window,"__jsonp",{value:function(e,r){const t=n.get(e);null!=t?t.resolve(r):console.warn(`Tried to resolve jsonp for "${e}", but no one is listening`)},writable:!1,enumerable:!1,configurable:!1});const o=window.parent.RiseLMSInterface,s=(()=>{if(null!=o)return{getMasteryScore:(...e)=>o.getMasteryScore(...e),bookmark:e=>{o.setBookmark(e)},getProgress:(...e)=>o.getProgress(...e),setLessonProgress:(...e)=>{o.setLessonProgress(...e)},setCourseProgress:(...e)=>{o.setCourseProgress(...e)},finish:(...e)=>{o.finish(...e)},finishQuiz:(...e)=>{o.finishQuiz(...e)},finishStoryline:(...e)=>{o.finishStoryline(...e)},reportAnswer:(...e)=>{o.reportAnswer(...e)},reportUngradedAnswers:(...e)=>{o.reportUngradedAnswers(...e)},setLocale:e=>{o.setLocale(e)},getLocale:()=>o.getLocale(),exit:()=>{o.exit()}}})();var i=Object.defineProperty,l=Object.getOwnPropertySymbols,a=Object.prototype.hasOwnProperty,c=Object.prototype.propertyIsEnumerable,u=(e,r,t)=>r in e?i(e,r,{enumerable:!0,configurable:!0,writable:!0,value:t}):e[r]=t,f=(e,r,t)=>new Promise((n,o)=>{var s=e=>{try{l(t.next(e))}catch(e){o(e)}},i=e=>{try{l(t.throw(e))}catch(e){o(e)}},l=e=>e.done?n(e.value):Promise.resolve(e.value).then(s,i);l((t=t.apply(e,r)).next())});const d=r("__CONFIG__"),p=function(e){return r=this,t=function*(){let r=n.get(e);if(null!=r)return yield r.promise;r=Promise.withResolvers(),n.set(e,r);const t=setTimeout(()=>{r.reject(new Error(`Timed out resolving jsonp for "${e}" after 10000ms`))},1e4);try{const t=document.createElement("script");return t.onerror=(e,t,n,o,s=new Error("Unknown Error"))=>{r.reject(s)},t.src=e,document.head.append(t),yield r.promise}finally{n.delete(e),clearTimeout(t)}},new Promise((e,n)=>{var o=e=>{try{i(t.next(e))}catch(e){n(e)}},s=e=>{try{i(t.throw(e))}catch(e){n(e)}},i=r=>r.done?e(r.value):Promise.resolve(r.value).then(o,s);i((t=t.apply(r,null)).next())});var r,t}("runtime-data.js").then(e=>function(e){const r=Uint8Array.from(atob(e),e=>e.charCodeAt(0)),t=(new TextDecoder).decode(r);return JSON.parse(t)}(e)),m=Object.freeze(((e,r)=>{for(var t in r||(r={}))a.call(r,t)&&u(e,t,r[t]);if(l)for(var t of l(r))c.call(r,t)&&u(e,t,r[t]);return e})({version:"1.4.0",fetch(){return f(this,null,function*(){return yield p})},fetchPartnerContent(){return f(this,null,function*(){var e,r;return null!=(r=null==(e=(yield p).partnerContent)?void 0:e.content)?r:[]})},isExport:()=>!0,resolvePath:e=>`${d.assetTargetPrefixes.media}/${e}`,resolveFontPath:e=>`${d.assetTargetPrefixes.font}/${e.key}`},s));Object.defineProperty(window,"Runtime",{value:m,writable:!1,enumerable:!1,configurable:!1})})();
