# Supplementary material for: An Interactive, Asynchronous Intimate Partner Violence Module for Medical Students: Improving Preparedness, Confidence, and Knowledge
Source: MedEdPORTAL. 2026 Jul 14;22:11618. doi: 10.15766/mep_2374-8265.11618 (PMC13364887; doi:10.15766/mep_2374-8265.11618)
Supplement: Supplementary file 1 — IPV Articulate Module FolderIPV Pre- and Postmodule Survey.docx [file mep_2374-8265.11618-s001.zip › A. IPV Articulate Module Folder/lib/learn_dist/5b130552.css]

:root{--lx-font-family-body: inter, system-ui, sans-serif;--lx-font-family-heading: "GT Walsheim", system-ui, sans-serif;--lx-font-size-12: 1.2rem;--lx-font-size-14: 1.4rem;--lx-font-size-16: 1.6rem;--lx-font-size-20: 2rem;--lx-font-weight-400: 400;--lx-font-weight-500: 500;--lx-font-weight-600: 600;--lx-line-height-body: 1.4;--lx-line-height-heading: 1.2;--lx-space-05: .4rem;--lx-space-075: .6rem;--lx-space-1: .8rem;--lx-space-15: 1.2rem;--lx-space-2: 1.6rem;--lx-space-3: 2.4rem;--lx-color-text-primary: #000;--lx-color-text-secondary: #636363;--lx-color-text-disabled: rgb(0 0 0 / 40%);--lx-color-bg-primary: #fff;--lx-color-bg-inverse: #000;--lx-color-bg-hover-default: rgb(0 0 0 / 7%);--lx-color-bg-hover-stark: rgb(0 0 0 / 15%);--lx-color-neutral-100: #ededed;--lx-color-critical-light: #fff0f0;--lx-color-overlay-subtle: rgb(255 255 255 / 70%);--lx-color-fg-on-inverse: #fff;--lx-color-alpha-white-20: rgb(255 255 255 / 20%);--lx-color-alpha-white-30: rgb(255 255 255 / 30%);--lx-color-alpha-white-50: rgb(255 255 255 / 50%);--lx-color-alpha-white-80: rgb(255 255 255 / 80%);--lx-color-alpha-white-90: rgb(255 255 255 / 90%);--lx-color-border-mid: rgb(0 0 0 / 15%);--lx-color-border-stark: rgb(0 0 0 / 30%);--lx-color-border-heavy: #000;--lx-color-border-focus: #0075cf;--lx-border-width-sm: 1px;--lx-border-width-md: 2px;--lx-border-radius-sm: 2px;--lx-border-radius-md: 4px;--lx-border-radius-lg: 8px;--lx-border-radius-circle: 50%;--lx-border-radius-pill: 9999px;--lx-shadow-lg: 0 4px 24px 0 rgb(0 0 0 / 15%);--lx-color-ai-purple-200: #9c15ff;--lx-gradient-ai-50: linear-gradient(to right, #fbf2ff, #f4fbff);--lx-gradient-ai-200: linear-gradient(to right, #9c15ff, #1eb4fb);--lx-gradient-ai-300: linear-gradient(to right, #680278, #0179d0);--lx-gradient-ai-400: linear-gradient(to right, #5d3668, #36648c);--lx-gradient-ai-500: linear-gradient(to right, #37003f, #004273);--lx-gradient-ai-600: linear-gradient(to right, #27002c, #012a48)}@keyframes ldf__ai-learner-popout-module__ai-tutor-pulse__G48eq4{0%,to{transform:scale(1)}50%{transform:scale(1.2)}}.ldf__ai-learner-popout-module__pulseWrapper__tjV9Db{display:inline-flex;animation:ldf__ai-learner-popout-module__ai-tutor-pulse__G48eq4 1.8s ease-in-out infinite}.ldf__ai-learner-popout-module__wrapper__zkE_lL{position:fixed;inset-block-end:2vh;inset-inline-end:calc(4rem + var(--nav-buttons-offset, 0px));z-index:999;transition:inset-inline-end .2s ease}.ldf__ai-learner-popout-module__wrapper__zkE_lL>[data-lx-popover]>[data-lx-popover-content]{flex:0 1 auto;min-block-size:0;overflow:hidden;padding-block:1.6rem;padding-inline:1.6rem;box-sizing:border-box}@media(width<540px){.ldf__ai-learner-popout-module__wrapper__zkE_lL{inset-block-end:2vh;inset-inline-end:2rem}.ldf__ai-learner-popout-module__wrapper__zkE_lL>[data-lx-popover]{position:fixed!important;inset-block:0!important;inset-inline:0!important;display:flex;flex-direction:column;border-radius:0;inline-size:100vw;block-size:100vh;max-inline-size:none;max-block-size:none}.ldf__ai-learner-popout-module__wrapper__zkE_lL>[data-lx-popover]>[data-lx-popover-content]{flex:1 1 0;display:flex;flex-direction:column;min-block-size:0;max-block-size:none;overflow:hidden}}.ldf__shared-module__visuallyHidden__HbFV_P{clip:rect(0 0 0 0);clip-path:inset(50%);height:1px;overflow:hidden;position:absolute;white-space:nowrap;width:1px}.ldf__lx-button-module__button__g2wfbu{display:inline-flex;align-items:center;justify-content:center;gap:var(--lx-space-075);box-sizing:border-box;border:var(--lx-border-width-sm) solid transparent;border-radius:var(--lx-border-radius-pill);font-family:var(--lx-font-family-body);font-weight:var(--lx-font-weight-600);line-height:1;text-decoration:none;white-space:nowrap;cursor:pointer;transition:background .2s ease-out,border-color .2s ease-out,color .2s ease-out,opacity .2s ease-out;position:relative}.ldf__lx-button-module__button__g2wfbu:focus-visible{outline:var(--lx-border-width-md) solid var(--lx-color-border-focus);outline-offset:var(--lx-border-width-md)}.ldf__lx-button-module__borderWidthMd__yNTB_q{border-width:var(--lx-border-width-md)}.ldf__lx-button-module__sizeSm__ck8tyq{height:2.4rem;font-size:var(--lx-font-size-12);gap:var(--lx-space-05);padding-inline:var(--lx-space-15)}.ldf__lx-button-module__sizeMd__hVRd_F{height:3.2rem;font-size:var(--lx-font-size-14);gap:var(--lx-space-075);padding-inline:var(--lx-space-2)}.ldf__lx-button-module__sizeLg__Slup2e{height:4rem;font-size:var(--lx-font-size-14);gap:var(--lx-space-1);padding-inline:var(--lx-space-2)}.ldf__lx-button-module__shapeSquare__S8f0hO{border-radius:var(--lx-border-radius-md)}.ldf__lx-button-module__shapeCircle__R8YAWM{border-radius:var(--lx-border-radius-pill)}.ldf__lx-button-module__layoutIcon__wqYYgb{aspect-ratio:1 / 1;padding-inline:0;flex-shrink:0;min-inline-size:min-content}.ldf__lx-button-module__variantPrimary__H6Eps6{background:var(--lx-color-bg-inverse);color:var(--lx-color-fg-on-inverse);border-color:transparent}.ldf__lx-button-module__variantPrimary__H6Eps6:hover:not(:disabled,[aria-disabled=true]){background:#1a1a1a}.ldf__lx-button-module__variantPrimary__H6Eps6:active:not(:disabled,[aria-disabled=true]){background:#333}.ldf__lx-button-module__variantSecondary__NrQPf6{background:transparent;color:var(--lx-color-text-primary);border-color:var(--lx-color-border-mid)}.ldf__lx-button-module__variantSecondary__NrQPf6:hover:not(:disabled,[aria-disabled=true]){border-color:var(--lx-color-border-stark);background:var(--lx-color-bg-hover-default)}.ldf__lx-button-module__variantSecondary__NrQPf6:active:not(:disabled,[aria-disabled=true]){background:var(--lx-color-bg-hover-stark)}.ldf__lx-button-module__variantTertiary__E8LLRx{background:transparent;color:var(--lx-color-text-primary);border-color:transparent}.ldf__lx-button-module__variantTertiary__E8LLRx:hover:not(:disabled,[aria-disabled=true]){background:var(--lx-color-bg-hover-default)}.ldf__lx-button-module__variantTertiary__E8LLRx:active:not(:disabled,[aria-disabled=true]){background:var(--lx-color-bg-hover-stark)}.ldf__lx-button-module__variantAi__sKrdTQ{background:var(--lx-gradient-ai-500) padding-box,var(--lx-gradient-ai-200) border-box;color:var(--lx-color-fg-on-inverse);border-width:var(--lx-border-width-md);border-color:transparent;box-shadow:0 3px 4px #0003}.ldf__lx-button-module__variantAi__sKrdTQ:hover:not(:disabled,[aria-disabled=true]){background:var(--lx-gradient-ai-400) padding-box,var(--lx-gradient-ai-200) border-box}.ldf__lx-button-module__variantAi__sKrdTQ:active:not(:disabled,[aria-disabled=true]){background:var(--lx-gradient-ai-600) padding-box,var(--lx-gradient-ai-200) border-box}.ldf__lx-button-module__variantAiSecondary__aftNAV{background:linear-gradient(var(--lx-color-bg-primary) 0 0) padding-box,var(--lx-gradient-ai-200) border-box;color:var(--lx-color-text-primary);border-color:transparent}.ldf__lx-button-module__variantAiSecondary__aftNAV:hover:not(:disabled,[aria-disabled=true]){background:var(--lx-gradient-ai-50) padding-box,var(--lx-gradient-ai-300) border-box}.ldf__lx-button-module__variantAiSecondary__aftNAV:active:not(:disabled,[aria-disabled=true]){background:var(--lx-gradient-ai-50) padding-box,var(--lx-gradient-ai-200) border-box}.ldf__lx-button-module__isActive__moANcb.ldf__lx-button-module__variantSecondary__NrQPf6,.ldf__lx-button-module__isActive__moANcb.ldf__lx-button-module__variantTertiary__E8LLRx{background:var(--lx-color-bg-hover-stark);color:var(--lx-color-text-primary)}.ldf__lx-button-module__button__g2wfbu:disabled,.ldf__lx-button-module__button__g2wfbu[aria-disabled=true]{cursor:not-allowed;opacity:.45}.ldf__lx-button-module__icon__CLkVYH{display:inline-flex;align-items:center;justify-content:center;flex-shrink:0;pointer-events:none}.ldf__lx-button-module__sizeSm__ck8tyq .ldf__lx-button-module__icon__CLkVYH{font-size:var(--lx-font-size-12);inline-size:1.2rem;block-size:1.2rem}.ldf__lx-button-module__sizeMd__hVRd_F .ldf__lx-button-module__icon__CLkVYH{font-size:var(--lx-font-size-14);inline-size:1.4rem;block-size:1.4rem}.ldf__lx-button-module__sizeLg__Slup2e .ldf__lx-button-module__icon__CLkVYH{font-size:var(--lx-font-size-16);inline-size:1.6rem;block-size:1.6rem}.ldf__lx-button-module__tooltipWrapper__Ckrx8Z{position:relative;display:inline-flex}.ldf__lx-button-module__tooltipWrapper__Ckrx8Z[data-tooltip]:after{content:attr(data-tooltip);position:absolute;z-index:10000;background:var(--lx-color-bg-inverse);color:var(--lx-color-fg-on-inverse);font-family:var(--lx-font-family-body);font-size:var(--lx-font-size-12);font-weight:var(--lx-font-weight-600);line-height:1.2;white-space:nowrap;padding:var(--lx-space-15);border-radius:6px;box-shadow:0 2px 6px #0006;pointer-events:none;opacity:0;transition:opacity .15s ease-out 50ms}.ldf__lx-button-module__tooltipWrapper__Ckrx8Z[data-tooltip]:hover:after,.ldf__lx-button-module__tooltipWrapper__Ckrx8Z[data-tooltip]:focus-within:after{opacity:1}.ldf__lx-button-module__tooltipWrapper__Ckrx8Z[data-tooltip]:before{content:"";position:absolute;z-index:9999;width:.8rem;height:.8rem;background:var(--lx-color-bg-inverse);pointer-events:none;opacity:0;transition:opacity .15s ease-out 50ms}.ldf__lx-button-module__tooltipWrapper__Ckrx8Z[data-tooltip]:hover:before,.ldf__lx-button-module__tooltipWrapper__Ckrx8Z[data-tooltip]:focus-within:before{opacity:1}.ldf__lx-button-module__tooltipTopStart__cLNXqm:after{bottom:calc(100% + var(--lx-space-05) + .4rem);inset-inline-start:0}.ldf__lx-button-module__tooltipTopStart__cLNXqm:before{bottom:calc(100% + var(--lx-space-05));inset-inline-start:calc(50% - .4rem);transform:rotate(45deg)}.ldf__lx-button-module__tooltipTopEnd__s_1D4r:after{bottom:calc(100% + var(--lx-space-05) + .4rem);inset-inline-end:0}.ldf__lx-button-module__tooltipTopEnd__s_1D4r:before{bottom:calc(100% + var(--lx-space-05));inset-inline-end:calc(50% - .4rem);transform:rotate(45deg)}.ldf__lx-button-module__tooltipTopCenter__ZJkKdy:after{bottom:calc(100% + var(--lx-space-05) + .4rem);inset-inline-start:50%;transform:translate(-50%)}.ldf__lx-button-module__tooltipTopCenter__ZJkKdy:before{bottom:calc(100% + var(--lx-space-05));inset-inline-start:calc(50% - .4rem);transform:rotate(45deg)}.ldf__lx-button-module__tooltipBottomStart__u94P4x:after{top:calc(100% + var(--lx-space-05) + .4rem);inset-inline-start:0}.ldf__lx-button-module__tooltipBottomStart__u94P4x:before{top:calc(100% + var(--lx-space-05));inset-inline-start:calc(50% - .4rem);transform:rotate(45deg)}.ldf__lx-button-module__tooltipBottomEnd__W_nEFK:after{top:calc(100% + var(--lx-space-05) + .4rem);inset-inline-end:0}.ldf__lx-button-module__tooltipBottomEnd__W_nEFK:before{top:calc(100% + var(--lx-space-05));inset-inline-end:calc(50% - .4rem);transform:rotate(45deg)}@keyframes ldf__lx-modal-module__lx-modal-overlay-in__vIOUEM{0%{opacity:0}to{opacity:1}}@keyframes ldf__lx-modal-module__lx-modal-panel-in__Zo79pI{0%{opacity:0;transform:translateY(.375rem) scale(.99)}to{opacity:1;transform:translateY(0) scale(1)}}@media(prefers-reduced-motion:reduce){.ldf__lx-modal-module__overlay__pPNKhN,.ldf__lx-modal-module__modal__Sh7djf{animation:none}}.ldf__lx-modal-module__overlay__pPNKhN{position:fixed;inset-block:0;inset-inline:0;background-color:var(--lx-color-overlay-subtle);display:flex;align-items:center;justify-content:center;z-index:10000;padding:var(--lx-space-2);animation:ldf__lx-modal-module__lx-modal-overlay-in__vIOUEM .22s ease-out forwards}.ldf__lx-modal-module__modal__Sh7djf{background-color:var(--lx-color-bg-primary);border-radius:var(--lx-border-radius-lg);box-shadow:var(--lx-shadow-lg);max-width:40rem;width:100%;max-height:80vh;display:flex;flex-direction:column;overflow:hidden;animation:ldf__lx-modal-module__lx-modal-panel-in__Zo79pI .26s cubic-bezier(.16,1,.3,1) forwards}.ldf__lx-modal-module__modal__Sh7djf .ldf__lx-modal-module__header__YpjOp2{display:flex;align-items:center;justify-content:space-between;padding-block:var(--lx-space-2);padding-inline:var(--lx-space-3);border-block-end:1px solid var(--lx-color-border-mid)}.ldf__lx-modal-module__modal__Sh7djf .ldf__lx-modal-module__title__Oi0Zs9{margin-block:0;margin-inline:0;margin-block-end:0;color:var(--lx-color-text-primary);font-family:var(--lx-font-family-heading);font-size:var(--lx-font-size-20);font-weight:var(--lx-font-weight-600);line-height:var(--lx-line-height-heading)}.ldf__lx-modal-module__modal__Sh7djf .ldf__lx-modal-module__content__r8_B4K{padding-block:var(--lx-space-3) 0;padding-inline:var(--lx-space-3);overflow-y:auto;flex:1;color:var(--lx-color-text-primary);font-family:var(--lx-font-family-body);font-size:var(--lx-font-size-14);font-weight:var(--lx-font-weight-400);line-height:var(--lx-line-height-body)}.ldf__lx-modal-module__modal__Sh7djf .ldf__lx-modal-module__content__r8_B4K ul{margin-block:0;margin-inline:0;padding-inline-start:var(--lx-space-3);list-style-type:disc}.ldf__lx-modal-module__modal__Sh7djf .ldf__lx-modal-module__content__r8_B4K li+li{margin-top:var(--lx-space-2)}.ldf__lx-modal-module__modal__Sh7djf .ldf__lx-modal-module__footer__QHcVOR{display:flex;justify-content:center;flex-shrink:0;padding-block:var(--lx-space-3);padding-inline:var(--lx-space-3)}.ldf__lx-modal-module__closeButton__tGdKJj{background:none;border:none;font-size:2rem;line-height:1;color:var(--lx-color-text-secondary);cursor:pointer;padding:var(--lx-space-05);width:2rem;height:2rem;display:flex;align-items:center;justify-content:center;border-radius:var(--lx-border-radius-sm);transition:background-color .2s,color .2s}.ldf__lx-modal-module__closeButton__tGdKJj:hover{background-color:var(--lx-color-neutral-100);color:var(--lx-color-text-primary)}.ldf__lx-modal-module__closeButton__tGdKJj:focus{outline:var(--lx-border-width-md) solid var(--lx-color-border-focus);outline-offset:var(--lx-border-width-md)}.ldf__lx-popover-module__popover__AfIj_D{display:flex;flex-direction:column;position:fixed;inset-block:auto;inset-inline:auto;z-index:9000;margin-block:0;margin-inline:0;padding-block:0;padding-inline:0;background:var(--lx-color-bg-primary);border:var(--lx-border-width-sm) solid var(--lx-color-border-mid);border-radius:var(--lx-border-radius-lg);box-shadow:var(--lx-shadow-lg);box-sizing:border-box;max-block-size:65vh;overflow:hidden;font-family:var(--lx-font-family-body)}@media(width<540px){.ldf__lx-popover-module__popover__AfIj_D{max-block-size:none}}.ldf__lx-popover-module__isInverse__WhQyOD{background:var(--lx-color-bg-inverse);border-color:var(--lx-color-bg-inverse);color:var(--lx-color-fg-on-inverse)}.ldf__lx-popover-module__header__WiBxh8{display:flex;align-items:center;justify-content:space-between;padding-block:var(--lx-space-15);padding-inline:var(--lx-space-2);flex-shrink:0}.ldf__lx-popover-module__content__WSg_gC{padding-block:var(--lx-space-2);padding-inline:var(--lx-space-2);overflow-y:auto;flex:1 1 auto;min-block-size:0}.ldf__lx-popover-module__footer__wZOVaV{display:flex;align-items:center;padding-block:var(--lx-space-15);padding-inline:var(--lx-space-2);flex-shrink:0}.ldf__lx-popover-module__dismissButton__QV3lqx{display:inline-flex;align-items:center;justify-content:center;background:none;border:none;cursor:pointer;padding:var(--lx-space-05);border-radius:var(--lx-border-radius-sm);color:inherit;font-size:var(--lx-font-size-20);line-height:1;inline-size:3.2rem;block-size:3.2rem;flex-shrink:0}.ldf__lx-popover-module__dismissButton__QV3lqx:hover{background:var(--lx-color-bg-hover-default)}.ldf__lx-popover-module__dismissButton__QV3lqx:focus-visible{outline:var(--lx-border-width-md) solid var(--lx-color-border-focus);outline-offset:var(--lx-border-width-sm)}.ldf__lx-popover-module__isInverse__WhQyOD .ldf__lx-popover-module__dismissButton__QV3lqx:hover{background:var(--lx-color-alpha-white-20)}.ldf__lx-text-input-module__wrapper__VBn5hx{display:inline-flex;align-items:stretch;box-sizing:border-box;font-family:var(--lx-font-family-body)}.ldf__lx-text-input-module__layoutFill__g90Yne{display:flex;inline-size:100%}.ldf__lx-text-input-module__inputBody__Xx4Q3R{display:flex;align-items:center;inline-size:100%;box-sizing:border-box;border:var(--lx-border-width-sm) solid var(--lx-color-border-mid);border-radius:var(--lx-border-radius-md);background:var(--lx-color-bg-primary);padding-inline:var(--lx-input-padding-inline, var(--lx-space-2));transition:border-color .2s ease-out,box-shadow .2s ease-out}.ldf__lx-text-input-module__inputBody__Xx4Q3R:hover{background:var(--lx-color-bg-hover-default)}.ldf__lx-text-input-module__inputBody__Xx4Q3R:focus-within{border-color:var(--lx-color-border-heavy);box-shadow:0 0 0 var(--lx-border-width-sm) var(--lx-color-border-focus)}.ldf__lx-text-input-module__inputBody__Xx4Q3R input{flex:1;min-inline-size:0;border:none;outline:none;background:transparent;font-family:var(--lx-font-family-body);color:var(--lx-color-text-primary)}.ldf__lx-text-input-module__inputBody__Xx4Q3R input::placeholder{color:var(--lx-color-text-secondary);opacity:1}.ldf__lx-text-input-module__sizeSm__cj54k6 .ldf__lx-text-input-module__inputBody__Xx4Q3R{block-size:2.4rem}.ldf__lx-text-input-module__sizeSm__cj54k6 .ldf__lx-text-input-module__inputBody__Xx4Q3R input{font-size:var(--lx-font-size-12)}.ldf__lx-text-input-module__sizeMd__VG8fDO .ldf__lx-text-input-module__inputBody__Xx4Q3R{block-size:3.2rem}.ldf__lx-text-input-module__sizeMd__VG8fDO .ldf__lx-text-input-module__inputBody__Xx4Q3R input{font-size:var(--lx-font-size-14)}.ldf__lx-text-input-module__sizeLg__O4jGCu .ldf__lx-text-input-module__inputBody__Xx4Q3R{block-size:4rem}.ldf__lx-text-input-module__sizeLg__O4jGCu .ldf__lx-text-input-module__inputBody__Xx4Q3R input{font-size:var(--lx-font-size-14)}.ldf__lx-text-input-module__variantPlain__gbN6ST .ldf__lx-text-input-module__inputBody__Xx4Q3R{border-color:transparent;background:transparent}.ldf__lx-text-input-module__variantPlain__gbN6ST .ldf__lx-text-input-module__inputBody__Xx4Q3R:hover{background:transparent}.ldf__lx-text-input-module__variantPlain__gbN6ST .ldf__lx-text-input-module__inputBody__Xx4Q3R:focus-within{border-color:transparent;box-shadow:none}.ldf__lx-radio-module__label__iJiCjK{display:inline-flex;align-items:center;gap:var(--lx-space-1);cursor:pointer;font-family:var(--lx-font-family-body);font-size:var(--lx-font-size-14);font-weight:var(--lx-font-weight-400);line-height:var(--lx-line-height-body);color:var(--lx-color-text-primary)}.ldf__lx-radio-module__label__iJiCjK input[type=radio]{position:absolute;opacity:0;inline-size:0;block-size:0}.ldf__lx-radio-module__inputMask__LEDJhS{display:inline-flex;align-items:center;justify-content:center;flex-shrink:0;inline-size:1.8rem;block-size:1.8rem;border-radius:var(--lx-border-radius-circle);border:var(--lx-border-width-sm) solid var(--lx-color-border-stark);background:var(--lx-color-bg-primary);transition:border-color .15s ease-out,background .15s ease-out}.ldf__lx-radio-module__inputMask__LEDJhS:after{content:"";display:block;inline-size:.9rem;block-size:.9rem;border-radius:var(--lx-border-radius-circle);background:transparent;transition:background .15s ease-out}.ldf__lx-radio-module__isChecked__KkX3co .ldf__lx-radio-module__inputMask__LEDJhS{border-color:var(--lx-color-border-heavy);background:var(--lx-color-bg-inverse)}.ldf__lx-radio-module__isChecked__KkX3co .ldf__lx-radio-module__inputMask__LEDJhS:after{background:var(--lx-color-fg-on-inverse)}.ldf__lx-radio-module__label__iJiCjK:hover .ldf__lx-radio-module__inputMask__LEDJhS{border-color:var(--lx-color-border-heavy)}.ldf__lx-radio-module__label__iJiCjK:focus-within .ldf__lx-radio-module__inputMask__LEDJhS{outline:var(--lx-border-width-md) solid var(--lx-color-border-focus);outline-offset:var(--lx-border-width-sm)}.ldf__lx-link-module__link__DXwjKm{font-family:var(--lx-font-family-body);font-size:inherit;font-weight:var(--lx-font-weight-400);line-height:inherit;color:inherit;text-decoration:underline;cursor:pointer;background:none;border:none;padding-block:0;padding-inline:0}.ldf__lx-link-module__link__DXwjKm:hover{opacity:.8}.ldf__lx-link-module__link__DXwjKm:focus-visible{outline:var(--lx-border-width-md) solid var(--lx-color-border-focus);outline-offset:var(--lx-border-width-sm);border-radius:var(--lx-border-radius-sm)}.ldf__lx-link-module__variantSecondary__P0oEIO{color:var(--lx-color-text-secondary)}.ldf__lx-text-module__text__LBRygN{margin-block:0;margin-inline:0;padding-block:0;padding-inline:0;font-family:var(--lx-font-family-body);color:var(--lx-color-text-primary)}.ldf__lx-text-module__bodySm__H4mkWA{font-size:var(--lx-font-size-12);font-weight:var(--lx-font-weight-400);line-height:var(--lx-line-height-body)}.ldf__lx-text-module__bodyMd__QRgmNX{font-size:var(--lx-font-size-14);font-weight:var(--lx-font-weight-400);line-height:var(--lx-line-height-body)}.ldf__lx-text-module__bodyLg__jhEkGM{font-size:var(--lx-font-size-16);font-weight:var(--lx-font-weight-400);line-height:var(--lx-line-height-body)}.ldf__lx-text-module__subheadingSm__jwpffV{font-size:var(--lx-font-size-12);font-weight:var(--lx-font-weight-600);line-height:var(--lx-line-height-body)}.ldf__lx-text-module__subheadingMd__wEQR7Z{font-size:var(--lx-font-size-14);font-weight:var(--lx-font-weight-600);line-height:var(--lx-line-height-body)}.ldf__lx-text-module__subheadingLg__r1da_e{font-size:var(--lx-font-size-16);font-weight:var(--lx-font-weight-600);line-height:var(--lx-line-height-body)}.ldf__lx-text-module__variantSecondary__gzo8nK{color:var(--lx-color-text-secondary)}.ldf__lx-text-module__alignCenter__K7VGcg{text-align:center}.ldf__lx-text-module__alignStart__UcQcUY{text-align:start}.ldf__lx-text-module__alignEnd__rgUWuX{text-align:end}.ldf__toast-module__toast__InYLhN{position:fixed;inset-block-end:2rem;inset-inline-start:50%;transform:translate(-50%) translateY(100px);background:#1a1a1a;color:#fff;padding:var(--lx-space-15) var(--lx-space-3);border-radius:var(--lx-border-radius-lg);font-family:var(--lx-font-family-body);font-size:var(--lx-font-size-14);font-weight:var(--lx-font-weight-500);box-shadow:0 4px 12px #00000026;z-index:9999;opacity:0;transition:all .3s ease;pointer-events:none}.ldf__toast-module__toast__InYLhN.ldf__toast-module__visible__QJywOV{opacity:1;transform:translate(-50%) translateY(0)}.ldf__ai-tutor-popout-blank-module__blank__lFhXNW{box-sizing:border-box;display:flex;flex:0 1 auto;flex-direction:column;align-items:center;justify-content:flex-start;min-height:0;overflow-y:auto;width:100%}@media(width<540px){.ldf__ai-tutor-popout-blank-module__blank__lFhXNW{flex:1;justify-content:center}}.ldf__ai-tutor-popout-blank-module__blank__lFhXNW .ldf__ai-tutor-popout-blank-module__illustration__iaTQeq{margin-bottom:1.2rem;min-height:9rem}.ldf__ai-tutor-popout-blank-module__blank__lFhXNW img.ldf__ai-tutor-popout-blank-module__illustration__iaTQeq{width:9rem;height:9rem;border-radius:50%;object-fit:cover;flex-shrink:0;align-self:center}.ldf__ai-tutor-popout-blank-module__blank__lFhXNW h2{margin-block-end:2rem}.ldf__ai-tutor-popout-blank-module__blank__lFhXNW ul{margin-bottom:1.2rem}.ldf__ai-tutor-popout-blank-module__blank__lFhXNW ul li{display:flex;align-items:center;flex-direction:column;margin-bottom:1rem}.ldf__ai-tutor-popout-blank-module__blank__lFhXNW p{margin-block-end:2.4rem;margin-inline:4rem;text-align:center;hyphens:none}.ldf__ai-tutor-popout-dialog-module__popoutDialog__dKj2qY{display:flex;flex-direction:column;width:60vw;max-width:40rem;max-height:calc(65vh - 3.2rem);min-height:0}.ldf__ai-tutor-popout-dialog-module__popoutDialog__dKj2qY .ldf__ai-tutor-popout-dialog-module__header__swfIYl{flex-shrink:0;margin-bottom:1.6rem;display:flex;flex-direction:row;align-items:flex-start}.ldf__ai-tutor-popout-dialog-module__popoutDialog__dKj2qY .ldf__ai-tutor-popout-dialog-module__headerStart__MK7MEH{flex:1;display:flex;justify-content:flex-start;align-items:center}.ldf__ai-tutor-popout-dialog-module__popoutDialog__dKj2qY .ldf__ai-tutor-popout-dialog-module__headerCenter__DQaeeI{flex:0 0 auto;display:flex;justify-content:center;align-items:center}.ldf__ai-tutor-popout-dialog-module__popoutDialog__dKj2qY .ldf__ai-tutor-popout-dialog-module__headerEnd__UhoFg2{flex:1;display:flex;justify-content:flex-end;align-items:center}.ldf__ai-tutor-popout-dialog-module__popoutDialog__dKj2qY .ldf__ai-tutor-popout-dialog-module__headerWithAvatar__WHTDZJ{min-height:40px}.ldf__ai-tutor-popout-dialog-module__popoutDialog__dKj2qY .ldf__ai-tutor-popout-dialog-module__logo__gbFtOC{width:1.5rem;height:1.5rem}.ldf__ai-tutor-popout-dialog-module__popoutDialog__dKj2qY .ldf__ai-tutor-popout-dialog-module__logoLink__ZFM_CY{display:inline-flex;align-items:center;color:var(--lx-color-text-primary)}.ldf__ai-tutor-popout-dialog-module__popoutDialog__dKj2qY .ldf__ai-tutor-popout-dialog-module__logoLink__ZFM_CY:visited{color:var(--lx-color-text-primary)}.ldf__ai-tutor-popout-dialog-module__popoutDialog__dKj2qY .ldf__ai-tutor-popout-dialog-module__headerAvatar__mXoTJZ{width:40px;height:40px;border-radius:50%;object-fit:cover;flex-shrink:0}.ldf__ai-tutor-popout-dialog-module__popoutDialog__dKj2qY .ldf__ai-tutor-popout-dialog-module__chatWrap__q7e659{position:relative;display:flex;flex-direction:column;min-height:0;flex:1}.ldf__ai-tutor-popout-dialog-module__popoutDialog__dKj2qY .ldf__ai-tutor-popout-dialog-module__chatWrap__q7e659:before{content:"";position:absolute;z-index:1;inset-inline:0;inset-block-start:0;height:2rem;pointer-events:none;background:linear-gradient(to top,rgb(255 255 255 / 0%),var(--lx-color-bg-primary))}.ldf__ai-tutor-popout-dialog-module__popoutDialog__dKj2qY .ldf__ai-tutor-popout-dialog-module__composerWrap__SKaBgG{flex-shrink:0;position:relative;z-index:1}.ldf__ai-tutor-popout-dialog-module__popoutDialog__dKj2qY .ldf__ai-tutor-popout-dialog-module__composerWrap__SKaBgG:before{content:"";position:absolute;z-index:0;inset-inline:0;inset-block-end:100%;height:2rem;pointer-events:none;background:linear-gradient(to bottom,rgb(255 255 255 / 0%),var(--lx-color-bg-primary))}.ldf__ai-tutor-popout-dialog-module__popoutDialog__dKj2qY form{position:relative;z-index:1;padding-inline:.2rem}.ldf__ai-tutor-popout-dialog-module__popoutDialog__dKj2qY .ldf__ai-tutor-popout-dialog-module__composerField__SQ0taC{min-inline-size:0;padding:var(--lx-space-1);border:var(--lx-border-width-sm) solid var(--lx-color-border-mid);border-radius:var(--lx-border-radius-lg);background-color:var(--lx-color-bg-primary);direction:ltr;unicode-bidi:isolate}.ldf__ai-tutor-popout-dialog-module__popoutDialog__dKj2qY .ldf__ai-tutor-popout-dialog-module__composerField__SQ0taC:focus-within{border-color:var(--lx-color-border-heavy);box-shadow:0 0 0 1px var(--lx-color-border-focus)}.ldf__ai-tutor-popout-dialog-module__popoutDialog__dKj2qY .ldf__ai-tutor-popout-dialog-module__composerBody__oyFu7v{display:flex;flex-direction:row;align-items:center;gap:var(--lx-space-1);min-inline-size:0}.ldf__ai-tutor-popout-dialog-module__popoutDialog__dKj2qY .ldf__ai-tutor-popout-dialog-module__composerInput__ePNMb4{flex:1;min-inline-size:0;margin-block:0;margin-inline:0;padding-block:0;padding-inline:0;border:none;outline:none;background:transparent;font-family:var(--lx-font-family-body);font-size:var(--lx-font-size-14);color:var(--lx-color-text-primary);line-height:1.25;min-block-size:3.2rem}.ldf__ai-tutor-popout-dialog-module__popoutDialog__dKj2qY .ldf__ai-tutor-popout-dialog-module__composerInput__ePNMb4::placeholder{color:var(--lx-color-text-secondary);opacity:1}.ldf__ai-tutor-popout-dialog-module__popoutDialog__dKj2qY .ldf__ai-tutor-popout-dialog-module__composerSendButton__I_GCzR{flex-shrink:0}.ldf__ai-tutor-popout-dialog-module__popoutDialog__dKj2qY .ldf__ai-tutor-popout-dialog-module__composerSendInactive__gzlGi_{opacity:1;cursor:not-allowed;background:var(--lx-color-neutral-100);color:var(--lx-color-text-secondary);border-color:transparent}.ldf__ai-tutor-popout-dialog-module__popoutDialog__dKj2qY .ldf__ai-tutor-popout-dialog-module__composerSendInactive__gzlGi_:hover,.ldf__ai-tutor-popout-dialog-module__popoutDialog__dKj2qY .ldf__ai-tutor-popout-dialog-module__composerSendInactive__gzlGi_:active{background:var(--lx-color-neutral-100);color:var(--lx-color-text-secondary)}.ldf__ai-tutor-popout-dialog-module__popoutDialog__dKj2qY .ldf__ai-tutor-popout-dialog-module__disclaimerBlock__uPWpyP{display:flex;flex-direction:column;align-items:center;margin-top:.5rem;padding-block-end:.4rem}.ldf__ai-tutor-popout-dialog-module__popoutDialog__dKj2qY .ldf__ai-tutor-popout-dialog-module__disclaimer___r3I_i{margin-bottom:.75rem}@media(width<540px){.ldf__ai-tutor-popout-dialog-module__popoutDialog__dKj2qY{width:100%;max-width:none;max-height:none;flex:1;min-height:100vh;height:auto}}.ldf__ai-tutor-popout-chat-bubble-module__bubble__jKg1ay{padding-inline:1.6rem;padding-block:1rem;border-radius:.8rem;margin-bottom:2rem;display:flex;flex-direction:column;max-width:90%}.ldf__ai-tutor-popout-chat-bubble-module__bubble__jKg1ay.ldf__ai-tutor-popout-chat-bubble-module__user__o8aVp4{align-self:flex-end;background-color:#99e4ff;border-end-end-radius:0}.ldf__ai-tutor-popout-chat-bubble-module__bubble__jKg1ay.ldf__ai-tutor-popout-chat-bubble-module__assistant__Hjf2Xu{align-self:flex-start;background-image:linear-gradient(to right,#fbf2ff,#f4fbff);border-end-start-radius:0}.ldf__ai-tutor-popout-chat-bubble-module__bubble__jKg1ay ul,.ldf__ai-tutor-popout-chat-bubble-module__bubble__jKg1ay ol{padding-inline-start:1.6rem}.ldf__ai-tutor-popout-chat-bubble-module__bubble__jKg1ay ul{list-style-type:disc}.ldf__ai-tutor-popout-chat-bubble-module__bubble__jKg1ay ol{list-style-type:decimal}.ldf__ai-tutor-popout-chat-bubble-module__bubble__jKg1ay h2,.ldf__ai-tutor-popout-chat-bubble-module__bubble__jKg1ay h4,.ldf__ai-tutor-popout-chat-bubble-module__bubble__jKg1ay ul,.ldf__ai-tutor-popout-chat-bubble-module__bubble__jKg1ay ol,.ldf__ai-tutor-popout-chat-bubble-module__bubble__jKg1ay p{margin-bottom:2rem}.ldf__ai-tutor-popout-chat-bubble-module__bubble__jKg1ay h2:last-child,.ldf__ai-tutor-popout-chat-bubble-module__bubble__jKg1ay h4:last-child,.ldf__ai-tutor-popout-chat-bubble-module__bubble__jKg1ay ul:last-child,.ldf__ai-tutor-popout-chat-bubble-module__bubble__jKg1ay ol:last-child,.ldf__ai-tutor-popout-chat-bubble-module__bubble__jKg1ay p:last-child{margin-bottom:0}.ldf__ai-tutor-popout-chat-bubble-module__bubble__jKg1ay strong{font-weight:600}.ldf__ai-tutor-popout-chat-bubble-module__bubble__jKg1ay em{font-style:italic}.ldf__ai-tutor-popout-chat-bubble-module__bubble__jKg1ay li{font-size:1.4rem}.ldf__ai-tutor-popout-chat-bubble-module__content__GKNJB_{flex:1}.ldf__ai-tutor-popout-chat-bubble-module__feedback__TrJh0G{display:flex;justify-content:flex-end;margin-block-start:.8rem}.ldf__ai-tutor-popout-chat-bubble-module__bubble__jKg1ay.ldf__ai-tutor-popout-chat-bubble-module__user__o8aVp4 .ldf__ai-tutor-popout-chat-bubble-module__feedback__TrJh0G{display:none}.ldf__thumbs-feedback-module__container__spH2cW{display:flex;margin-inline-start:auto}.ldf__thumbs-feedback-module__icon__I1zazB{color:var(--lx-color-text-secondary);block-size:3.2rem}.ldf__thumbs-feedback-module__icon__I1zazB[aria-disabled=true]{color:var(--lx-color-text-disabled);cursor:default}.ldf__thumbs-feedback-module__feedbackPopover__wdDoZa{font-family:var(--lx-font-family-body);font-size:var(--lx-font-size-14)}.ldf__thumbs-feedback-module__feedbackPopover__wdDoZa:not(.ldf__thumbs-feedback-module__feedbackPopoverInverse__cbjdY0){border-color:var(--lx-color-border-mid)}.ldf__thumbs-feedback-module__feedbackPopover__wdDoZa [data-lx-popover-content]{width:35rem;max-width:100%;box-sizing:border-box;padding-block:0;overflow-y:auto}.ldf__thumbs-feedback-module__feedbackPopover__wdDoZa [data-lx-popover-footer]{flex-direction:row;justify-content:flex-end}.ldf__thumbs-feedback-module__feedbackContent___eJBT8{display:flex;flex-direction:column}.ldf__thumbs-feedback-module__radioGroup__TPTr8f{display:flex;flex-direction:column;gap:var(--lx-space-075);margin-bottom:var(--lx-space-2)}.ldf__thumbs-feedback-module__radioButton__bbH4GV{padding-block:var(--lx-space-05);padding-inline:0}.ldf__thumbs-feedback-module__detailsInput__PANyVl{border-radius:var(--lx-border-radius-lg);width:100%;padding:var(--lx-space-15);border:var(--lx-border-width-sm) solid var(--lx-color-border-mid);line-height:1.6rem;font-family:var(--lx-font-family-body);font-size:var(--lx-font-size-14);margin-bottom:var(--lx-space-05);resize:vertical;background:var(--lx-color-bg-primary);color:var(--lx-color-text-primary)}.ldf__thumbs-feedback-module__detailsInput__PANyVl::placeholder{color:var(--lx-color-text-secondary)}.ldf__thumbs-feedback-module__tos__ckvN5z{color:var(--lx-color-text-secondary)}.ldf__thumbs-feedback-module__tos__ckvN5z a{color:var(--lx-color-text-primary);text-decoration:underline}.ldf__thumbs-feedback-module__feedbackPopover__wdDoZa.ldf__thumbs-feedback-module__feedbackPopoverInverse__cbjdY0{border-color:var(--lx-color-bg-inverse)}.ldf__thumbs-feedback-module__feedbackPopover__wdDoZa.ldf__thumbs-feedback-module__feedbackPopoverInverse__cbjdY0 [data-lx-popover-content]{color:var(--lx-color-fg-on-inverse)}.ldf__thumbs-feedback-module__feedbackPopover__wdDoZa.ldf__thumbs-feedback-module__feedbackPopoverInverse__cbjdY0 [data-lx-popover-footer]{background:transparent;color:var(--lx-color-fg-on-inverse)}.ldf__thumbs-feedback-module__feedbackPopover__wdDoZa.ldf__thumbs-feedback-module__feedbackPopoverInverse__cbjdY0 [data-lx-popover-footer] .ldf__thumbs-feedback-module__submitButton__PMgH0j{background:var(--lx-color-fg-on-inverse);color:var(--lx-color-bg-inverse);border-radius:var(--lx-border-radius-pill);padding-inline:var(--lx-space-3)}.ldf__thumbs-feedback-module__feedbackPopover__wdDoZa.ldf__thumbs-feedback-module__feedbackPopoverInverse__cbjdY0 [data-lx-popover-footer] .ldf__thumbs-feedback-module__submitButton__PMgH0j:hover{background:var(--lx-color-alpha-white-90)}.ldf__thumbs-feedback-module__feedbackPopover__wdDoZa.ldf__thumbs-feedback-module__feedbackPopoverInverse__cbjdY0 [data-lx-popover-footer] .ldf__thumbs-feedback-module__submitButton__PMgH0j:active{background:var(--lx-color-alpha-white-80)}.ldf__thumbs-feedback-module__feedbackPopover__wdDoZa.ldf__thumbs-feedback-module__feedbackPopoverInverse__cbjdY0 [data-lx-popover-footer] .ldf__thumbs-feedback-module__submitButton__PMgH0j:disabled,.ldf__thumbs-feedback-module__feedbackPopover__wdDoZa.ldf__thumbs-feedback-module__feedbackPopoverInverse__cbjdY0 [data-lx-popover-footer] .ldf__thumbs-feedback-module__submitButton__PMgH0j[disabled]{background:var(--lx-color-alpha-white-50);color:var(--lx-color-bg-inverse);opacity:1}.ldf__thumbs-feedback-module__feedbackPopover__wdDoZa.ldf__thumbs-feedback-module__feedbackPopoverInverse__cbjdY0 [data-lx-popover-header],.ldf__thumbs-feedback-module__feedbackPopover__wdDoZa.ldf__thumbs-feedback-module__feedbackPopoverInverse__cbjdY0 [data-lx-popover-header] span,.ldf__thumbs-feedback-module__feedbackPopover__wdDoZa.ldf__thumbs-feedback-module__feedbackPopoverInverse__cbjdY0 [data-lx-popover-header] [data-lx-popover-dismiss],.ldf__thumbs-feedback-module__feedbackPopover__wdDoZa.ldf__thumbs-feedback-module__feedbackPopoverInverse__cbjdY0 .ldf__thumbs-feedback-module__radioButton__bbH4GV{color:var(--lx-color-fg-on-inverse)}.ldf__thumbs-feedback-module__feedbackPopover__wdDoZa.ldf__thumbs-feedback-module__feedbackPopoverInverse__cbjdY0 .ldf__thumbs-feedback-module__radioButton__bbH4GV[data-lx-radio-checked] [data-lx-input-mask]{background:var(--lx-color-fg-on-inverse);border-color:var(--lx-color-border-heavy)}.ldf__thumbs-feedback-module__feedbackPopover__wdDoZa.ldf__thumbs-feedback-module__feedbackPopoverInverse__cbjdY0 .ldf__thumbs-feedback-module__radioButton__bbH4GV[data-lx-radio-checked] [data-lx-input-mask]:after{background:var(--lx-color-bg-inverse)}.ldf__thumbs-feedback-module__feedbackPopover__wdDoZa.ldf__thumbs-feedback-module__feedbackPopoverInverse__cbjdY0 .ldf__thumbs-feedback-module__detailsInput__PANyVl{background:transparent;border-color:var(--lx-color-alpha-white-50);color:var(--lx-color-fg-on-inverse)}.ldf__thumbs-feedback-module__feedbackPopover__wdDoZa.ldf__thumbs-feedback-module__feedbackPopoverInverse__cbjdY0 .ldf__thumbs-feedback-module__detailsInput__PANyVl::placeholder{color:var(--lx-color-alpha-white-80)}.ldf__thumbs-feedback-module__feedbackPopover__wdDoZa.ldf__thumbs-feedback-module__feedbackPopoverInverse__cbjdY0 .ldf__thumbs-feedback-module__tos__ckvN5z,.ldf__thumbs-feedback-module__feedbackPopover__wdDoZa.ldf__thumbs-feedback-module__feedbackPopoverInverse__cbjdY0 .ldf__thumbs-feedback-module__tos__ckvN5z a,.ldf__thumbs-feedback-module__feedbackPopover__wdDoZa.ldf__thumbs-feedback-module__feedbackPopoverInverse__cbjdY0 .ldf__thumbs-feedback-module__tos__ckvN5z span{color:var(--lx-color-fg-on-inverse)}.ldf__thumbs-feedback-module__feedbackPopover__wdDoZa:not(.ldf__thumbs-feedback-module__feedbackPopoverInverse__cbjdY0) .ldf__thumbs-feedback-module__radioButton__bbH4GV{color:var(--lx-color-text-primary)}@media(width<540px){.ldf__thumbs-feedback-module__feedbackPopover__wdDoZa{box-sizing:border-box;inline-size:100vw;max-inline-size:100vw}.ldf__thumbs-feedback-module__feedbackPopover__wdDoZa [data-lx-popover-content]{inline-size:100%;max-inline-size:none;width:100%;box-sizing:border-box}}.ldf__ai-tutor-popout-chat-bubble-error-module__errorRow__Sx2J8_{align-self:flex-start;display:flex;flex-direction:row;max-width:90%;margin-bottom:2rem;padding-inline:1.6rem;padding-block:1rem;border-radius:.8rem;background-color:var(--lx-color-critical-light)}.ldf__ai-tutor-popout-chat-bubble-error-module__errorRow__Sx2J8_ span{margin-inline-end:.6rem}.ldf__ai-tutor-popout-chat-module__chat__NUQsn7{box-sizing:border-box;display:flex;flex:1;flex-direction:column;min-height:0;overflow-y:auto;width:100%}.ldf__ai-tutor-popout-chat-module__termsIntro__dzpE2O{align-self:flex-start;max-width:90%;margin-bottom:2rem;padding-inline:1.6rem;padding-block:1rem;border-radius:.8rem;background-image:linear-gradient(to right,#fbf2ff,#f4fbff)}
