# Supplementary material for: An Interactive, Asynchronous Intimate Partner Violence Module for Medical Students: Improving Preparedness, Confidence, and Knowledge
Source: MedEdPORTAL. 2026 Jul 14;22:11618. doi: 10.15766/mep_2374-8265.11618 (PMC13364887; doi:10.15766/mep_2374-8265.11618)
Supplement: Supplementary file 1 — IPV Articulate Module FolderIPV Pre- and Postmodule Survey.docx [file mep_2374-8265.11618-s001.zip › A. IPV Articulate Module Folder/lib/learn_dist/9b1f8619.js]

/*! For license information please see 9b1f8619.js.LICENSE.txt */
(self.webpackChunklearn_distribution_frontend=self.webpackChunklearn_distribution_frontend||[]).push([[859],{211(t,e,n){"use strict";function a(t,e){(null==e||e>t.length)&&(e=t.length);for(var n=0,a=Array(e);n<e;n++)a[n]=t[n];return a}function r(t,e){for(var n=0;n<e.length;n++){var a=e[n];a.enumerable=a.enumerable||!1,a.configurable=!0,"value"in a&&(a.writable=!0),Object.defineProperty(t,u(a.key),a)}}function i(t,e){var n="undefined"!=typeof Symbol&&t[Symbol.iterator]||t["@@iterator"];if(!n){if(Array.isArray(t)||(n=m(t))||e&&t&&"number"==typeof t.length){n&&(t=n);var a=0,r=function(){};return{s:r,n:function(){return a>=t.length?{done:!0}:{done:!1,value:t[a++]}},e:function(t){throw t},f:r}}throw new TypeError("Invalid attempt to iterate non-iterable instance.\nIn order to be iterable, non-array objects must have a [Symbol.iterator]() method.")}var i,o=!0,s=!1;return{s:function(){n=n.call(t)},n:function(){var t=n.next();return o=t.done,t},e:function(t){s=!0,i=t},f:function(){try{o||null==n.return||n.return()}finally{if(s)throw i}}}}function o(t,e,n){return(e=u(e))in t?Object.defineProperty(t,e,{value:n,enumerable:!0,configurable:!0,writable:!0}):t[e]=n,t}function s(t,e){var n=Object.keys(t);if(Object.getOwnPropertySymbols){var a=Object.getOwnPropertySymbols(t);e&&(a=a.filter(function(e){return Object.getOwnPropertyDescriptor(t,e).enumerable})),n.push.apply(n,a)}return n}function l(t){for(var e=1;e<arguments.length;e++){var n=null!=arguments[e]?arguments[e]:{};e%2?s(Object(n),!0).forEach(function(e){o(t,e,n[e])}):Object.getOwnPropertyDescriptors?Object.defineProperties(t,Object.getOwnPropertyDescriptors(n)):s(Object(n)).forEach(function(e){Object.defineProperty(t,e,Object.getOwnPropertyDescriptor(n,e))})}return t}function f(t,e){return function(t){if(Array.isArray(t))return t}(t)||function(t,e){var n=null==t?null:"undefined"!=typeof Symbol&&t[Symbol.iterator]||t["@@iterator"];if(null!=n){var a,r,i,o,s=[],l=!0,f=!1;try{if(i=(n=n.call(t)).next,0===e){if(Object(n)!==n)return;l=!1}else for(;!(l=(a=i.call(n)).done)&&(s.push(a.value),s.length!==e);l=!0);}catch(t){f=!0,r=t}finally{try{if(!l&&null!=n.return&&(o=n.return(),Object(o)!==o))return}finally{if(f)throw r}}return s}}(t,e)||m(t,e)||function(){throw new TypeError("Invalid attempt to destructure non-iterable instance.\nIn order to be iterable, non-array objects must have a [Symbol.iterator]() method.")}()}function c(t){return function(t){if(Array.isArray(t))return a(t)}(t)||function(t){if("undefined"!=typeof Symbol&&null!=t[Symbol.iterator]||null!=t["@@iterator"])return Array.from(t)}(t)||m(t)||function(){throw new TypeError("Invalid attempt to spread non-iterable instance.\nIn order to be iterable, non-array objects must have a [Symbol.iterator]() method.")}()}function u(t){var e=function(t){if("object"!=typeof t||!t)return t;var e=t[Symbol.toPrimitive];if(void 0!==e){var n=e.call(t,"string");if("object"!=typeof n)return n;throw new TypeError("@@toPrimitive must return a primitive value.")}return String(t)}(t);return"symbol"==typeof e?e:e+""}function d(t){return d="function"==typeof Symbol&&"symbol"==typeof Symbol.iterator?function(t){return typeof t}:function(t){return t&&"function"==typeof Symbol&&t.constructor===Symbol&&t!==Symbol.prototype?"symbol":typeof t},d(t)}function m(t,e){if(t){if("string"==typeof t)return a(t,e);var n={}.toString.call(t).slice(8,-1);return"Object"===n&&t.constructor&&(n=t.constructor.name),"Map"===n||"Set"===n?Array.from(t):"Arguments"===n||/^(?:Ui|I)nt(?:8|16|32)(?:Clamped)?Array$/.test(n)?a(t,e):void 0}}n.d(e,{g:()=>ca});var p=function(){},h={},g={},b=null,y={mark:p,measure:p};try{"undefined"!=typeof window&&(h=window),"undefined"!=typeof document&&(g=document),"undefined"!=typeof MutationObserver&&(b=MutationObserver),"undefined"!=typeof performance&&(y=performance)}catch(_){}var v,x,w=(h.navigator||{}).userAgent,j=void 0===w?"":w,k=h,S=g,A=b,O=y,I=(k.document,!!S.documentElement&&!!S.head&&"function"==typeof S.addEventListener&&"function"==typeof S.createElement),P=~j.indexOf("MSIE")||~j.indexOf("Trident/"),F={classic:{fa:"solid",fas:"solid","fa-solid":"solid",far:"regular","fa-regular":"regular",fal:"light","fa-light":"light",fat:"thin","fa-thin":"thin",fab:"brands","fa-brands":"brands"},duotone:{fa:"solid",fad:"solid","fa-solid":"solid","fa-duotone":"solid",fadr:"regular","fa-regular":"regular",fadl:"light","fa-light":"light",fadt:"thin","fa-thin":"thin"},sharp:{fa:"solid",fass:"solid","fa-solid":"solid",fasr:"regular","fa-regular":"regular",fasl:"light","fa-light":"light",fast:"thin","fa-thin":"thin"},"sharp-duotone":{fa:"solid",fasds:"solid","fa-solid":"solid",fasdr:"regular","fa-regular":"regular",fasdl:"light","fa-light":"light",fasdt:"thin","fa-thin":"thin"},slab:{"fa-regular":"regular",faslr:"regular"},"slab-press":{"fa-regular":"regular",faslpr:"regular"},thumbprint:{"fa-light":"light",fatl:"light"},whiteboard:{"fa-semibold":"semibold",fawsb:"semibold"},notdog:{"fa-solid":"solid",fans:"solid"},"notdog-duo":{"fa-solid":"solid",fands:"solid"},etch:{"fa-solid":"solid",faes:"solid"},graphite:{"fa-thin":"thin",fagt:"thin"},jelly:{"fa-regular":"regular",fajr:"regular"},"jelly-fill":{"fa-regular":"regular",fajfr:"regular"},"jelly-duo":{"fa-regular":"regular",fajdr:"regular"},chisel:{"fa-regular":"regular",facr:"regular"},utility:{"fa-semibold":"semibold",fausb:"semibold"},"utility-duo":{"fa-semibold":"semibold",faudsb:"semibold"},"utility-fill":{"fa-semibold":"semibold",faufsb:"semibold"}},N=["fa-classic","fa-duotone","fa-sharp","fa-sharp-duotone","fa-thumbprint","fa-whiteboard","fa-notdog","fa-notdog-duo","fa-chisel","fa-etch","fa-graphite","fa-jelly","fa-jelly-fill","fa-jelly-duo","fa-slab","fa-slab-press","fa-utility","fa-utility-duo","fa-utility-fill"],E="classic",C="duotone",M="sharp",z="sharp-duotone",L="chisel",T="etch",D="graphite",W="jelly",$="jelly-duo",R="jelly-fill",U="notdog",_="notdog-duo",B="slab",J="slab-press",V="thumbprint",X="utility",Y="utility-duo",H="utility-fill",q="whiteboard",G=[E,C,M,z,L,T,D,W,$,R,U,_,B,J,V,X,Y,H,q],K=(o(o(o(o(o(o(o(o(o(o(v={},E,"Classic"),C,"Duotone"),M,"Sharp"),z,"Sharp Duotone"),L,"Chisel"),T,"Etch"),D,"Graphite"),W,"Jelly"),$,"Jelly Duo"),R,"Jelly Fill"),o(o(o(o(o(o(o(o(o(v,U,"Notdog"),_,"Notdog Duo"),B,"Slab"),J,"Slab Press"),V,"Thumbprint"),X,"Utility"),Y,"Utility Duo"),H,"Utility Fill"),q,"Whiteboard"),new Map([["classic",{defaultShortPrefixId:"fas",defaultStyleId:"solid",styleIds:["solid","regular","light","thin","brands"],futureStyleIds:[],defaultFontWeight:900}],["duotone",{defaultShortPrefixId:"fad",defaultStyleId:"solid",styleIds:["solid","regular","light","thin"],futureStyleIds:[],defaultFontWeight:900}],["sharp",{defaultShortPrefixId:"fass",defaultStyleId:"solid",styleIds:["solid","regular","light","thin"],futureStyleIds:[],defaultFontWeight:900}],["sharp-duotone",{defaultShortPrefixId:"fasds",defaultStyleId:"solid",styleIds:["solid","regular","light","thin"],futureStyleIds:[],defaultFontWeight:900}],["chisel",{defaultShortPrefixId:"facr",defaultStyleId:"regular",styleIds:["regular"],futureStyleIds:[],defaultFontWeight:400}],["etch",{defaultShortPrefixId:"faes",defaultStyleId:"solid",styleIds:["solid"],futureStyleIds:[],defaultFontWeight:900}],["graphite",{defaultShortPrefixId:"fagt",defaultStyleId:"thin",styleIds:["thin"],futureStyleIds:[],defaultFontWeight:100}],["jelly",{defaultShortPrefixId:"fajr",defaultStyleId:"regular",styleIds:["regular"],futureStyleIds:[],defaultFontWeight:400}],["jelly-duo",{defaultShortPrefixId:"fajdr",defaultStyleId:"regular",styleIds:["regular"],futureStyleIds:[],defaultFontWeight:400}],["jelly-fill",{defaultShortPrefixId:"fajfr",defaultStyleId:"regular",styleIds:["regular"],futureStyleIds:[],defaultFontWeight:400}],["notdog",{defaultShortPrefixId:"fans",defaultStyleId:"solid",styleIds:["solid"],futureStyleIds:[],defaultFontWeight:900}],["notdog-duo",{defaultShortPrefixId:"fands",defaultStyleId:"solid",styleIds:["solid"],futureStyleIds:[],defaultFontWeight:900}],["slab",{defaultShortPrefixId:"faslr",defaultStyleId:"regular",styleIds:["regular"],futureStyleIds:[],defaultFontWeight:400}],["slab-press",{defaultShortPrefixId:"faslpr",defaultStyleId:"regular",styleIds:["regular"],futureStyleIds:[],defaultFontWeight:400}],["thumbprint",{defaultShortPrefixId:"fatl",defaultStyleId:"light",styleIds:["light"],futureStyleIds:[],defaultFontWeight:300}],["utility",{defaultShortPrefixId:"fausb",defaultStyleId:"semibold",styleIds:["semibold"],futureStyleIds:[],defaultFontWeight:600}],["utility-duo",{defaultShortPrefixId:"faudsb",defaultStyleId:"semibold",styleIds:["semibold"],futureStyleIds:[],defaultFontWeight:600}],["utility-fill",{defaultShortPrefixId:"faufsb",defaultStyleId:"semibold",styleIds:["semibold"],futureStyleIds:[],defaultFontWeight:600}],["whiteboard",{defaultShortPrefixId:"fawsb",defaultStyleId:"semibold",styleIds:["semibold"],futureStyleIds:[],defaultFontWeight:600}]])),Q=["fak","fa-kit","fakd","fa-kit-duotone"],Z=(o(o({},"kit","Kit"),"kit-duotone","Kit Duotone"),{kit:"fak"}),tt=(o(o(o(o(o(o(o(o(o(o(x={},"classic","Classic"),"duotone","Duotone"),"sharp","Sharp"),"sharp-duotone","Sharp Duotone"),"chisel","Chisel"),"etch","Etch"),"graphite","Graphite"),"jelly","Jelly"),"jelly-duo","Jelly Duo"),"jelly-fill","Jelly Fill"),o(o(o(o(o(o(o(o(o(x,"notdog","Notdog"),"notdog-duo","Notdog Duo"),"slab","Slab"),"slab-press","Slab Press"),"thumbprint","Thumbprint"),"utility","Utility"),"utility-duo","Utility Duo"),"utility-fill","Utility Fill"),"whiteboard","Whiteboard"),o(o({},"kit","Kit"),"kit-duotone","Kit Duotone"),{classic:{fab:"fa-brands",fad:"fa-duotone",fal:"fa-light",far:"fa-regular",fas:"fa-solid",fat:"fa-thin"},duotone:{fadr:"fa-regular",fadl:"fa-light",fadt:"fa-thin"},sharp:{fass:"fa-solid",fasr:"fa-regular",fasl:"fa-light",fast:"fa-thin"},"sharp-duotone":{fasds:"fa-solid",fasdr:"fa-regular",fasdl:"fa-light",fasdt:"fa-thin"},slab:{faslr:"fa-regular"},"slab-press":{faslpr:"fa-regular"},whiteboard:{fawsb:"fa-semibold"},thumbprint:{fatl:"fa-light"},notdog:{fans:"fa-solid"},"notdog-duo":{fands:"fa-solid"},etch:{faes:"fa-solid"},graphite:{fagt:"fa-thin"},jelly:{fajr:"fa-regular"},"jelly-fill":{fajfr:"fa-regular"},"jelly-duo":{fajdr:"fa-regular"},chisel:{facr:"fa-regular"},utility:{fausb:"fa-semibold"},"utility-duo":{faudsb:"fa-semibold"},"utility-fill":{faufsb:"fa-semibold"}}),et=["fa","fas","far","fal","fat","fad","fadr","fadl","fadt","fab","fass","fasr","fasl","fast","fasds","fasdr","fasdl","fasdt","faslr","faslpr","fawsb","fatl","fans","fands","faes","fagt","fajr","fajfr","fajdr","facr","fausb","faudsb","faufsb"].concat(["fa-classic","fa-duotone","fa-sharp","fa-sharp-duotone","fa-thumbprint","fa-whiteboard","fa-notdog","fa-notdog-duo","fa-chisel","fa-etch","fa-graphite","fa-jelly","fa-jelly-fill","fa-jelly-duo","fa-slab","fa-slab-press","fa-utility","fa-utility-duo","fa-utility-fill"],["fa-solid","fa-regular","fa-light","fa-thin","fa-duotone","fa-brands","fa-semibold"]),nt=[1,2,3,4,5,6,7,8,9,10],at=nt.concat([11,12,13,14,15,16,17,18,19,20]),rt=[].concat(c(Object.keys({classic:["fas","far","fal","fat","fad"],duotone:["fadr","fadl","fadt"],sharp:["fass","fasr","fasl","fast"],"sharp-duotone":["fasds","fasdr","fasdl","fasdt"],slab:["faslr"],"slab-press":["faslpr"],whiteboard:["fawsb"],thumbprint:["fatl"],notdog:["fans"],"notdog-duo":["fands"],etch:["faes"],graphite:["fagt"],jelly:["fajr"],"jelly-fill":["fajfr"],"jelly-duo":["fajdr"],chisel:["facr"],utility:["fausb"],"utility-duo":["faudsb"],"utility-fill":["faufsb"]})),["solid","regular","light","thin","duotone","brands","semibold"],["aw","fw","pull-left","pull-right"],["2xs","xs","sm","lg","xl","2xl","beat","border","fade","beat-fade","bounce","flip-both","flip-horizontal","flip-vertical","flip","inverse","layers","layers-bottom-left","layers-bottom-right","layers-counter","layers-text","layers-top-left","layers-top-right","li","pull-end","pull-start","pulse","rotate-180","rotate-270","rotate-90","rotate-by","shake","spin-pulse","spin-reverse","spin","stack-1x","stack-2x","stack","ul","width-auto","width-fixed","duotone-group","swap-opacity","primary","secondary"]).concat(nt.map(function(t){return"".concat(t,"x")})).concat(at.map(function(t){return"w-".concat(t)})),it="___FONT_AWESOME___",ot="svg-inline--fa",st="data-fa-i2svg",lt="data-fa-pseudo-element",ft="data-prefix",ct="data-icon",ut="fontawesome-i2svg",dt=["HTML","HEAD","STYLE","SCRIPT"],mt=["::before","::after",":before",":after"],pt=function(){try{return!0}catch(t){return!1}}();function ht(t){return new Proxy(t,{get:function(t,e){return e in t?t[e]:t[E]}})}var gt=l({},F);gt[E]=l(l(l(l({},{"fa-duotone":"duotone"}),F[E]),{fak:"kit","fa-kit":"kit"}),{fakd:"kit-duotone","fa-kit-duotone":"kit-duotone"});var bt=ht(gt),yt=l({},{chisel:{regular:"facr"},classic:{brands:"fab",light:"fal",regular:"far",solid:"fas",thin:"fat"},duotone:{light:"fadl",regular:"fadr",solid:"fad",thin:"fadt"},etch:{solid:"faes"},graphite:{thin:"fagt"},jelly:{regular:"fajr"},"jelly-duo":{regular:"fajdr"},"jelly-fill":{regular:"fajfr"},notdog:{solid:"fans"},"notdog-duo":{solid:"fands"},sharp:{light:"fasl",regular:"fasr",solid:"fass",thin:"fast"},"sharp-duotone":{light:"fasdl",regular:"fasdr",solid:"fasds",thin:"fasdt"},slab:{regular:"faslr"},"slab-press":{regular:"faslpr"},thumbprint:{light:"fatl"},utility:{semibold:"fausb"},"utility-duo":{semibold:"faudsb"},"utility-fill":{semibold:"faufsb"},whiteboard:{semibold:"fawsb"}});yt[E]=l(l(l(l({},{duotone:"fad"}),yt[E]),Z),{"kit-duotone":"fakd"});var vt=ht(yt),xt=l({},tt);xt[E]=l(l({},xt[E]),{fak:"fa-kit"});var wt=ht(xt),jt=l({},{classic:{"fa-brands":"fab","fa-duotone":"fad","fa-light":"fal","fa-regular":"far","fa-solid":"fas","fa-thin":"fat"},duotone:{"fa-regular":"fadr","fa-light":"fadl","fa-thin":"fadt"},sharp:{"fa-solid":"fass","fa-regular":"fasr","fa-light":"fasl","fa-thin":"fast"},"sharp-duotone":{"fa-solid":"fasds","fa-regular":"fasdr","fa-light":"fasdl","fa-thin":"fasdt"},slab:{"fa-regular":"faslr"},"slab-press":{"fa-regular":"faslpr"},whiteboard:{"fa-semibold":"fawsb"},thumbprint:{"fa-light":"fatl"},notdog:{"fa-solid":"fans"},"notdog-duo":{"fa-solid":"fands"},etch:{"fa-solid":"faes"},graphite:{"fa-thin":"fagt"},jelly:{"fa-regular":"fajr"},"jelly-fill":{"fa-regular":"fajfr"},"jelly-duo":{"fa-regular":"fajdr"},chisel:{"fa-regular":"facr"},utility:{"fa-semibold":"fausb"},"utility-duo":{"fa-semibold":"faudsb"},"utility-fill":{"fa-semibold":"faufsb"}});jt[E]=l(l({},jt[E]),{"fa-kit":"fak"}),ht(jt);var kt=/fa(k|kd|s|r|l|t|d|dr|dl|dt|b|slr|slpr|wsb|tl|ns|nds|es|gt|jr|jfr|jdr|usb|ufsb|udsb|cr|ss|sr|sl|st|sds|sdr|sdl|sdt)?[\-\ ]/,St="fa-layers-text",At=/Font ?Awesome ?([567 ]*)(Solid|Regular|Light|Thin|Duotone|Brands|Free|Pro|Sharp Duotone|Sharp|Kit|Notdog Duo|Notdog|Chisel|Etch|Graphite|Thumbprint|Jelly Fill|Jelly Duo|Jelly|Utility|Utility Fill|Utility Duo|Slab Press|Slab|Whiteboard)?.*/i,Ot=(ht(l({},{classic:{900:"fas",400:"far",normal:"far",300:"fal",100:"fat"},duotone:{900:"fad",400:"fadr",300:"fadl",100:"fadt"},sharp:{900:"fass",400:"fasr",300:"fasl",100:"fast"},"sharp-duotone":{900:"fasds",400:"fasdr",300:"fasdl",100:"fasdt"},slab:{400:"faslr"},"slab-press":{400:"faslpr"},whiteboard:{600:"fawsb"},thumbprint:{300:"fatl"},notdog:{900:"fans"},"notdog-duo":{900:"fands"},etch:{900:"faes"},graphite:{100:"fagt"},chisel:{400:"facr"},jelly:{400:"fajr"},"jelly-fill":{400:"fajfr"},"jelly-duo":{400:"fajdr"},utility:{600:"fausb"},"utility-duo":{600:"faudsb"},"utility-fill":{600:"faufsb"}})),["class","data-prefix","data-icon","data-fa-transform","data-fa-mask"]),It="duotone-group",Pt="primary",Ft="secondary",Nt=[].concat(c(["kit"]),c(rt)),Et=k.FontAwesomeConfig||{};S&&"function"==typeof S.querySelector&&[["data-family-prefix","familyPrefix"],["data-css-prefix","cssPrefix"],["data-family-default","familyDefault"],["data-style-default","styleDefault"],["data-replacement-class","replacementClass"],["data-auto-replace-svg","autoReplaceSvg"],["data-auto-add-css","autoAddCss"],["data-search-pseudo-elements","searchPseudoElements"],["data-search-pseudo-elements-warnings","searchPseudoElementsWarnings"],["data-search-pseudo-elements-full-scan","searchPseudoElementsFullScan"],["data-observe-mutations","observeMutations"],["data-mutate-approach","mutateApproach"],["data-keep-original-source","keepOriginalSource"],["data-measure-performance","measurePerformance"],["data-show-missing-icons","showMissingIcons"]].forEach(function(t){var e=f(t,2),n=e[0],a=e[1],r=function(t){return""===t||"false"!==t&&("true"===t||t)}(function(t){var e=S.querySelector("script["+t+"]");if(e)return e.getAttribute(t)}(n));null!=r&&(Et[a]=r)});var Ct={styleDefault:"solid",familyDefault:E,cssPrefix:"fa",replacementClass:ot,autoReplaceSvg:!0,autoAddCss:!0,searchPseudoElements:!1,searchPseudoElementsWarnings:!0,searchPseudoElementsFullScan:!1,observeMutations:!0,mutateApproach:"async",keepOriginalSource:!0,measurePerformance:!1,showMissingIcons:!0};Et.familyPrefix&&(Et.cssPrefix=Et.familyPrefix);var Mt=l(l({},Ct),Et);Mt.autoReplaceSvg||(Mt.observeMutations=!1);var zt={};Object.keys(Ct).forEach(function(t){Object.defineProperty(zt,t,{enumerable:!0,set:function(e){Mt[t]=e,Lt.forEach(function(t){return t(zt)})},get:function(){return Mt[t]}})}),Object.defineProperty(zt,"familyPrefix",{enumerable:!0,set:function(t){Mt.cssPrefix=t,Lt.forEach(function(t){return t(zt)})},get:function(){return Mt.cssPrefix}}),k.FontAwesomeConfig=zt;var Lt=[],Tt=16,Dt={size:16,x:0,y:0,rotate:0,flipX:!1,flipY:!1};function Wt(){for(var t=12,e="";t-- >0;)e+="0123456789abcdefghijklmnopqrstuvwxyzABCDEFGHIJKLMNOPQRSTUVWXYZ"[62*Math.random()|0];return e}function $t(t){for(var e=[],n=(t||[]).length>>>0;n--;)e[n]=t[n];return e}function Rt(t){return t.classList?$t(t.classList):(t.getAttribute("class")||"").split(" ").filter(function(t){return t})}function Ut(t){return"".concat(t).replace(/&/g,"&amp;").replace(/"/g,"&quot;").replace(/'/g,"&#39;").replace(/</g,"&lt;").replace(/>/g,"&gt;")}function _t(t){return Object.keys(t||{}).reduce(function(e,n){return e+"".concat(n,": ").concat(t[n].trim(),";")},"")}function Bt(t){return t.size!==Dt.size||t.x!==Dt.x||t.y!==Dt.y||t.rotate!==Dt.rotate||t.flipX||t.flipY}function Jt(){var t="fa",e=ot,n=zt.cssPrefix,a=zt.replacementClass,r=":root, :host {\n  --fa-font-solid: normal 900 1em/1 'Font Awesome 7 Free';\n  --fa-font-regular: normal 400 1em/1 'Font Awesome 7 Free';\n  --fa-font-light: normal 300 1em/1 'Font Awesome 7 Pro';\n  --fa-font-thin: normal 100 1em/1 'Font Awesome 7 Pro';\n  --fa-font-duotone: normal 900 1em/1 'Font Awesome 7 Duotone';\n  --fa-font-duotone-regular: normal 400 1em/1 'Font Awesome 7 Duotone';\n  --fa-font-duotone-light: normal 300 1em/1 'Font Awesome 7 Duotone';\n  --fa-font-duotone-thin: normal 100 1em/1 'Font Awesome 7 Duotone';\n  --fa-font-brands: normal 400 1em/1 'Font Awesome 7 Brands';\n  --fa-font-sharp-solid: normal 900 1em/1 'Font Awesome 7 Sharp';\n  --fa-font-sharp-regular: normal 400 1em/1 'Font Awesome 7 Sharp';\n  --fa-font-sharp-light: normal 300 1em/1 'Font Awesome 7 Sharp';\n  --fa-font-sharp-thin: normal 100 1em/1 'Font Awesome 7 Sharp';\n  --fa-font-sharp-duotone-solid: normal 900 1em/1 'Font Awesome 7 Sharp Duotone';\n  --fa-font-sharp-duotone-regular: normal 400 1em/1 'Font Awesome 7 Sharp Duotone';\n  --fa-font-sharp-duotone-light: normal 300 1em/1 'Font Awesome 7 Sharp Duotone';\n  --fa-font-sharp-duotone-thin: normal 100 1em/1 'Font Awesome 7 Sharp Duotone';\n  --fa-font-slab-regular: normal 400 1em/1 'Font Awesome 7 Slab';\n  --fa-font-slab-press-regular: normal 400 1em/1 'Font Awesome 7 Slab Press';\n  --fa-font-whiteboard-semibold: normal 600 1em/1 'Font Awesome 7 Whiteboard';\n  --fa-font-thumbprint-light: normal 300 1em/1 'Font Awesome 7 Thumbprint';\n  --fa-font-notdog-solid: normal 900 1em/1 'Font Awesome 7 Notdog';\n  --fa-font-notdog-duo-solid: normal 900 1em/1 'Font Awesome 7 Notdog Duo';\n  --fa-font-etch-solid: normal 900 1em/1 'Font Awesome 7 Etch';\n  --fa-font-graphite-thin: normal 100 1em/1 'Font Awesome 7 Graphite';\n  --fa-font-jelly-regular: normal 400 1em/1 'Font Awesome 7 Jelly';\n  --fa-font-jelly-fill-regular: normal 400 1em/1 'Font Awesome 7 Jelly Fill';\n  --fa-font-jelly-duo-regular: normal 400 1em/1 'Font Awesome 7 Jelly Duo';\n  --fa-font-chisel-regular: normal 400 1em/1 'Font Awesome 7 Chisel';\n  --fa-font-utility-semibold: normal 600 1em/1 'Font Awesome 7 Utility';\n  --fa-font-utility-duo-semibold: normal 600 1em/1 'Font Awesome 7 Utility Duo';\n  --fa-font-utility-fill-semibold: normal 600 1em/1 'Font Awesome 7 Utility Fill';\n}\n\n.svg-inline--fa {\n  box-sizing: content-box;\n  display: var(--fa-display, inline-block);\n  height: 1em;\n  overflow: visible;\n  vertical-align: -0.125em;\n  width: var(--fa-width, 1.25em);\n}\n.svg-inline--fa.fa-2xs {\n  vertical-align: 0.1em;\n}\n.svg-inline--fa.fa-xs {\n  vertical-align: 0em;\n}\n.svg-inline--fa.fa-sm {\n  vertical-align: -0.0714285714em;\n}\n.svg-inline--fa.fa-lg {\n  vertical-align: -0.2em;\n}\n.svg-inline--fa.fa-xl {\n  vertical-align: -0.25em;\n}\n.svg-inline--fa.fa-2xl {\n  vertical-align: -0.3125em;\n}\n.svg-inline--fa.fa-pull-left,\n.svg-inline--fa .fa-pull-start {\n  float: inline-start;\n  margin-inline-end: var(--fa-pull-margin, 0.3em);\n}\n.svg-inline--fa.fa-pull-right,\n.svg-inline--fa .fa-pull-end {\n  float: inline-end;\n  margin-inline-start: var(--fa-pull-margin, 0.3em);\n}\n.svg-inline--fa.fa-li {\n  width: var(--fa-li-width, 2em);\n  inset-inline-start: calc(-1 * var(--fa-li-width, 2em));\n  inset-block-start: 0.25em; /* syncing vertical alignment with Web Font rendering */\n}\n\n.fa-layers-counter, .fa-layers-text {\n  display: inline-block;\n  position: absolute;\n  text-align: center;\n}\n\n.fa-layers {\n  display: inline-block;\n  height: 1em;\n  position: relative;\n  text-align: center;\n  vertical-align: -0.125em;\n  width: var(--fa-width, 1.25em);\n}\n.fa-layers .svg-inline--fa {\n  inset: 0;\n  margin: auto;\n  position: absolute;\n  transform-origin: center center;\n}\n\n.fa-layers-text {\n  left: 50%;\n  top: 50%;\n  transform: translate(-50%, -50%);\n  transform-origin: center center;\n}\n\n.fa-layers-counter {\n  background-color: var(--fa-counter-background-color, #ff253a);\n  border-radius: var(--fa-counter-border-radius, 1em);\n  box-sizing: border-box;\n  color: var(--fa-inverse, #fff);\n  line-height: var(--fa-counter-line-height, 1);\n  max-width: var(--fa-counter-max-width, 5em);\n  min-width: var(--fa-counter-min-width, 1.5em);\n  overflow: hidden;\n  padding: var(--fa-counter-padding, 0.25em 0.5em);\n  right: var(--fa-right, 0);\n  text-overflow: ellipsis;\n  top: var(--fa-top, 0);\n  transform: scale(var(--fa-counter-scale, 0.25));\n  transform-origin: top right;\n}\n\n.fa-layers-bottom-right {\n  bottom: var(--fa-bottom, 0);\n  right: var(--fa-right, 0);\n  top: auto;\n  transform: scale(var(--fa-layers-scale, 0.25));\n  transform-origin: bottom right;\n}\n\n.fa-layers-bottom-left {\n  bottom: var(--fa-bottom, 0);\n  left: var(--fa-left, 0);\n  right: auto;\n  top: auto;\n  transform: scale(var(--fa-layers-scale, 0.25));\n  transform-origin: bottom left;\n}\n\n.fa-layers-top-right {\n  top: var(--fa-top, 0);\n  right: var(--fa-right, 0);\n  transform: scale(var(--fa-layers-scale, 0.25));\n  transform-origin: top right;\n}\n\n.fa-layers-top-left {\n  left: var(--fa-left, 0);\n  right: auto;\n  top: var(--fa-top, 0);\n  transform: scale(var(--fa-layers-scale, 0.25));\n  transform-origin: top left;\n}\n\n.fa-1x {\n  font-size: 1em;\n}\n\n.fa-2x {\n  font-size: 2em;\n}\n\n.fa-3x {\n  font-size: 3em;\n}\n\n.fa-4x {\n  font-size: 4em;\n}\n\n.fa-5x {\n  font-size: 5em;\n}\n\n.fa-6x {\n  font-size: 6em;\n}\n\n.fa-7x {\n  font-size: 7em;\n}\n\n.fa-8x {\n  font-size: 8em;\n}\n\n.fa-9x {\n  font-size: 9em;\n}\n\n.fa-10x {\n  font-size: 10em;\n}\n\n.fa-2xs {\n  font-size: calc(10 / 16 * 1em); /* converts a 10px size into an em-based value that's relative to the scale's 16px base */\n  line-height: calc(1 / 10 * 1em); /* sets the line-height of the icon back to that of it's parent */\n  vertical-align: calc((6 / 10 - 0.375) * 1em); /* vertically centers the icon taking into account the surrounding text's descender */\n}\n\n.fa-xs {\n  font-size: calc(12 / 16 * 1em); /* converts a 12px size into an em-based value that's relative to the scale's 16px base */\n  line-height: calc(1 / 12 * 1em); /* sets the line-height of the icon back to that of it's parent */\n  vertical-align: calc((6 / 12 - 0.375) * 1em); /* vertically centers the icon taking into account the surrounding text's descender */\n}\n\n.fa-sm {\n  font-size: calc(14 / 16 * 1em); /* converts a 14px size into an em-based value that's relative to the scale's 16px base */\n  line-height: calc(1 / 14 * 1em); /* sets the line-height of the icon back to that of it's parent */\n  vertical-align: calc((6 / 14 - 0.375) * 1em); /* vertically centers the icon taking into account the surrounding text's descender */\n}\n\n.fa-lg {\n  font-size: calc(20 / 16 * 1em); /* converts a 20px size into an em-based value that's relative to the scale's 16px base */\n  line-height: calc(1 / 20 * 1em); /* sets the line-height of the icon back to that of it's parent */\n  vertical-align: calc((6 / 20 - 0.375) * 1em); /* vertically centers the icon taking into account the surrounding text's descender */\n}\n\n.fa-xl {\n  font-size: calc(24 / 16 * 1em); /* converts a 24px size into an em-based value that's relative to the scale's 16px base */\n  line-height: calc(1 / 24 * 1em); /* sets the line-height of the icon back to that of it's parent */\n  vertical-align: calc((6 / 24 - 0.375) * 1em); /* vertically centers the icon taking into account the surrounding text's descender */\n}\n\n.fa-2xl {\n  font-size: calc(32 / 16 * 1em); /* converts a 32px size into an em-based value that's relative to the scale's 16px base */\n  line-height: calc(1 / 32 * 1em); /* sets the line-height of the icon back to that of it's parent */\n  vertical-align: calc((6 / 32 - 0.375) * 1em); /* vertically centers the icon taking into account the surrounding text's descender */\n}\n\n.fa-width-auto {\n  --fa-width: auto;\n}\n\n.fa-fw,\n.fa-width-fixed {\n  --fa-width: 1.25em;\n}\n\n.fa-ul {\n  list-style-type: none;\n  margin-inline-start: var(--fa-li-margin, 2.5em);\n  padding-inline-start: 0;\n}\n.fa-ul > li {\n  position: relative;\n}\n\n.fa-li {\n  inset-inline-start: calc(-1 * var(--fa-li-width, 2em));\n  position: absolute;\n  text-align: center;\n  width: var(--fa-li-width, 2em);\n  line-height: inherit;\n}\n\n/* Heads Up: Bordered Icons will not be supported in the future!\n  - This feature will be deprecated in the next major release of Font Awesome (v8)!\n  - You may continue to use it in this version *v7), but it will not be supported in Font Awesome v8.\n*/\n/* Notes:\n* --@{v.$css-prefix}-border-width = 1/16 by default (to render as ~1px based on a 16px default font-size)\n* --@{v.$css-prefix}-border-padding =\n  ** 3/16 for vertical padding (to give ~2px of vertical whitespace around an icon considering it's vertical alignment)\n  ** 4/16 for horizontal padding (to give ~4px of horizontal whitespace around an icon)\n*/\n.fa-border {\n  border-color: var(--fa-border-color, #eee);\n  border-radius: var(--fa-border-radius, 0.1em);\n  border-style: var(--fa-border-style, solid);\n  border-width: var(--fa-border-width, 0.0625em);\n  box-sizing: var(--fa-border-box-sizing, content-box);\n  padding: var(--fa-border-padding, 0.1875em 0.25em);\n}\n\n.fa-pull-left,\n.fa-pull-start {\n  float: inline-start;\n  margin-inline-end: var(--fa-pull-margin, 0.3em);\n}\n\n.fa-pull-right,\n.fa-pull-end {\n  float: inline-end;\n  margin-inline-start: var(--fa-pull-margin, 0.3em);\n}\n\n.fa-beat {\n  animation-name: fa-beat;\n  animation-delay: var(--fa-animation-delay, 0s);\n  animation-direction: var(--fa-animation-direction, normal);\n  animation-duration: var(--fa-animation-duration, 1s);\n  animation-iteration-count: var(--fa-animation-iteration-count, infinite);\n  animation-timing-function: var(--fa-animation-timing, ease-in-out);\n}\n\n.fa-bounce {\n  animation-name: fa-bounce;\n  animation-delay: var(--fa-animation-delay, 0s);\n  animation-direction: var(--fa-animation-direction, normal);\n  animation-duration: var(--fa-animation-duration, 1s);\n  animation-iteration-count: var(--fa-animation-iteration-count, infinite);\n  animation-timing-function: var(--fa-animation-timing, cubic-bezier(0.28, 0.84, 0.42, 1));\n}\n\n.fa-fade {\n  animation-name: fa-fade;\n  animation-delay: var(--fa-animation-delay, 0s);\n  animation-direction: var(--fa-animation-direction, normal);\n  animation-duration: var(--fa-animation-duration, 1s);\n  animation-iteration-count: var(--fa-animation-iteration-count, infinite);\n  animation-timing-function: var(--fa-animation-timing, cubic-bezier(0.4, 0, 0.6, 1));\n}\n\n.fa-beat-fade {\n  animation-name: fa-beat-fade;\n  animation-delay: var(--fa-animation-delay, 0s);\n  animation-direction: var(--fa-animation-direction, normal);\n  animation-duration: var(--fa-animation-duration, 1s);\n  animation-iteration-count: var(--fa-animation-iteration-count, infinite);\n  animation-timing-function: var(--fa-animation-timing, cubic-bezier(0.4, 0, 0.6, 1));\n}\n\n.fa-flip {\n  animation-name: fa-flip;\n  animation-delay: var(--fa-animation-delay, 0s);\n  animation-direction: var(--fa-animation-direction, normal);\n  animation-duration: var(--fa-animation-duration, 1s);\n  animation-iteration-count: var(--fa-animation-iteration-count, infinite);\n  animation-timing-function: var(--fa-animation-timing, ease-in-out);\n}\n\n.fa-shake {\n  animation-name: fa-shake;\n  animation-delay: var(--fa-animation-delay, 0s);\n  animation-direction: var(--fa-animation-direction, normal);\n  animation-duration: var(--fa-animation-duration, 1s);\n  animation-iteration-count: var(--fa-animation-iteration-count, infinite);\n  animation-timing-function: var(--fa-animation-timing, linear);\n}\n\n.fa-spin {\n  animation-name: fa-spin;\n  animation-delay: var(--fa-animation-delay, 0s);\n  animation-direction: var(--fa-animation-direction, normal);\n  animation-duration: var(--fa-animation-duration, 2s);\n  animation-iteration-count: var(--fa-animation-iteration-count, infinite);\n  animation-timing-function: var(--fa-animation-timing, linear);\n}\n\n.fa-spin-reverse {\n  --fa-animation-direction: reverse;\n}\n\n.fa-pulse,\n.fa-spin-pulse {\n  animation-name: fa-spin;\n  animation-direction: var(--fa-animation-direction, normal);\n  animation-duration: var(--fa-animation-duration, 1s);\n  animation-iteration-count: var(--fa-animation-iteration-count, infinite);\n  animation-timing-function: var(--fa-animation-timing, steps(8));\n}\n\n@media (prefers-reduced-motion: reduce) {\n  .fa-beat,\n  .fa-bounce,\n  .fa-fade,\n  .fa-beat-fade,\n  .fa-flip,\n  .fa-pulse,\n  .fa-shake,\n  .fa-spin,\n  .fa-spin-pulse {\n    animation: none !important;\n    transition: none !important;\n  }\n}\n@keyframes fa-beat {\n  0%, 90% {\n    transform: scale(1);\n  }\n  45% {\n    transform: scale(var(--fa-beat-scale, 1.25));\n  }\n}\n@keyframes fa-bounce {\n  0% {\n    transform: scale(1, 1) translateY(0);\n  }\n  10% {\n    transform: scale(var(--fa-bounce-start-scale-x, 1.1), var(--fa-bounce-start-scale-y, 0.9)) translateY(0);\n  }\n  30% {\n    transform: scale(var(--fa-bounce-jump-scale-x, 0.9), var(--fa-bounce-jump-scale-y, 1.1)) translateY(var(--fa-bounce-height, -0.5em));\n  }\n  50% {\n    transform: scale(var(--fa-bounce-land-scale-x, 1.05), var(--fa-bounce-land-scale-y, 0.95)) translateY(0);\n  }\n  57% {\n    transform: scale(1, 1) translateY(var(--fa-bounce-rebound, -0.125em));\n  }\n  64% {\n    transform: scale(1, 1) translateY(0);\n  }\n  100% {\n    transform: scale(1, 1) translateY(0);\n  }\n}\n@keyframes fa-fade {\n  50% {\n    opacity: var(--fa-fade-opacity, 0.4);\n  }\n}\n@keyframes fa-beat-fade {\n  0%, 100% {\n    opacity: var(--fa-beat-fade-opacity, 0.4);\n    transform: scale(1);\n  }\n  50% {\n    opacity: 1;\n    transform: scale(var(--fa-beat-fade-scale, 1.125));\n  }\n}\n@keyframes fa-flip {\n  50% {\n    transform: rotate3d(var(--fa-flip-x, 0), var(--fa-flip-y, 1), var(--fa-flip-z, 0), var(--fa-flip-angle, -180deg));\n  }\n}\n@keyframes fa-shake {\n  0% {\n    transform: rotate(-15deg);\n  }\n  4% {\n    transform: rotate(15deg);\n  }\n  8%, 24% {\n    transform: rotate(-18deg);\n  }\n  12%, 28% {\n    transform: rotate(18deg);\n  }\n  16% {\n    transform: rotate(-22deg);\n  }\n  20% {\n    transform: rotate(22deg);\n  }\n  32% {\n    transform: rotate(-12deg);\n  }\n  36% {\n    transform: rotate(12deg);\n  }\n  40%, 100% {\n    transform: rotate(0deg);\n  }\n}\n@keyframes fa-spin {\n  0% {\n    transform: rotate(0deg);\n  }\n  100% {\n    transform: rotate(360deg);\n  }\n}\n.fa-rotate-90 {\n  transform: rotate(90deg);\n}\n\n.fa-rotate-180 {\n  transform: rotate(180deg);\n}\n\n.fa-rotate-270 {\n  transform: rotate(270deg);\n}\n\n.fa-flip-horizontal {\n  transform: scale(-1, 1);\n}\n\n.fa-flip-vertical {\n  transform: scale(1, -1);\n}\n\n.fa-flip-both,\n.fa-flip-horizontal.fa-flip-vertical {\n  transform: scale(-1, -1);\n}\n\n.fa-rotate-by {\n  transform: rotate(var(--fa-rotate-angle, 0));\n}\n\n.svg-inline--fa .fa-primary {\n  fill: var(--fa-primary-color, currentColor);\n  opacity: var(--fa-primary-opacity, 1);\n}\n\n.svg-inline--fa .fa-secondary {\n  fill: var(--fa-secondary-color, currentColor);\n  opacity: var(--fa-secondary-opacity, 0.4);\n}\n\n.svg-inline--fa.fa-swap-opacity .fa-primary {\n  opacity: var(--fa-secondary-opacity, 0.4);\n}\n\n.svg-inline--fa.fa-swap-opacity .fa-secondary {\n  opacity: var(--fa-primary-opacity, 1);\n}\n\n.svg-inline--fa mask .fa-primary,\n.svg-inline--fa mask .fa-secondary {\n  fill: black;\n}\n\n.svg-inline--fa.fa-inverse {\n  fill: var(--fa-inverse, #fff);\n}\n\n.fa-stack {\n  display: inline-block;\n  height: 2em;\n  line-height: 2em;\n  position: relative;\n  vertical-align: middle;\n  width: 2.5em;\n}\n\n.fa-inverse {\n  color: var(--fa-inverse, #fff);\n}\n\n.svg-inline--fa.fa-stack-1x {\n  --fa-width: 1.25em;\n  height: 1em;\n  width: var(--fa-width);\n}\n.svg-inline--fa.fa-stack-2x {\n  --fa-width: 2.5em;\n  height: 2em;\n  width: var(--fa-width);\n}\n\n.fa-stack-1x,\n.fa-stack-2x {\n  inset: 0;\n  margin: auto;\n  position: absolute;\n  z-index: var(--fa-stack-z-index, auto);\n}";if(n!==t||a!==e){var i=new RegExp("\\.".concat(t,"\\-"),"g"),o=new RegExp("\\--".concat(t,"\\-"),"g"),s=new RegExp("\\.".concat(e),"g");r=r.replace(i,".".concat(n,"-")).replace(o,"--".concat(n,"-")).replace(s,".".concat(a))}return r}var Vt=!1;function Xt(){zt.autoAddCss&&!Vt&&(function(t){if(t&&I){var e=S.createElement("style");e.setAttribute("type","text/css"),e.innerHTML=t;for(var n=S.head.childNodes,a=null,r=n.length-1;r>-1;r--){var i=n[r],o=(i.tagName||"").toUpperCase();["STYLE","LINK"].indexOf(o)>-1&&(a=i)}S.head.insertBefore(e,a)}}(Jt()),Vt=!0)}var Yt={mixout:function(){return{dom:{css:Jt,insertCss:Xt}}},hooks:function(){return{beforeDOMElementCreation:function(){Xt()},beforeI2svg:function(){Xt()}}}},Ht=k||{};Ht[it]||(Ht[it]={}),Ht[it].styles||(Ht[it].styles={}),Ht[it].hooks||(Ht[it].hooks={}),Ht[it].shims||(Ht[it].shims=[]);var qt=Ht[it],Gt=[],Kt=function(){S.removeEventListener("DOMContentLoaded",Kt),Qt=1,Gt.map(function(t){return t()})},Qt=!1;function Zt(t){var e=t.tag,n=t.attributes,a=void 0===n?{}:n,r=t.children,i=void 0===r?[]:r;return"string"==typeof t?Ut(t):"<".concat(e," ").concat(function(t){return Object.keys(t||{}).reduce(function(e,n){return e+"".concat(n,'="').concat(Ut(t[n]),'" ')},"").trim()}(a),">").concat(i.map(Zt).join(""),"</").concat(e,">")}function te(t,e,n){if(t&&t[e]&&t[e][n])return{prefix:e,iconName:n,icon:t[e][n]}}I&&((Qt=(S.documentElement.doScroll?/^loaded|^c/:/^loaded|^i|^c/).test(S.readyState))||S.addEventListener("DOMContentLoaded",Kt));var ee=function(t,e,n,a){var r,i,o,s=Object.keys(t),l=s.length,f=void 0!==a?function(t,e){return function(n,a,r,i){return t.call(e,n,a,r,i)}}(e,a):e;for(void 0===n?(r=1,o=t[s[0]]):(r=0,o=n);r<l;r++)o=f(o,t[i=s[r]],i,t);return o};function ne(t){return 1!==c(t).length?null:t.codePointAt(0).toString(16)}function ae(t){return Object.keys(t).reduce(function(e,n){var a=t[n];return a.icon?e[a.iconName]=a.icon:e[n]=a,e},{})}function re(t,e){var n=(arguments.length>2&&void 0!==arguments[2]?arguments[2]:{}).skipHooks,a=void 0!==n&&n,r=ae(e);"function"!=typeof qt.hooks.addPack||a?qt.styles[t]=l(l({},qt.styles[t]||{}),r):qt.hooks.addPack(t,ae(e)),"fas"===t&&re("fa",e)}var ie=qt.styles,oe=qt.shims,se=Object.keys(wt),le=se.reduce(function(t,e){return t[e]=Object.keys(wt[e]),t},{}),fe=null,ce={},ue={},de={},me={},pe={};var he,ge=function(){var t=function(t){return ee(ie,function(e,n,a){return e[a]=ee(n,t,{}),e},{})};ce=t(function(t,e,n){return e[3]&&(t[e[3]]=n),e[2]&&e[2].filter(function(t){return"number"==typeof t}).forEach(function(e){t[e.toString(16)]=n}),t}),ue=t(function(t,e,n){return t[n]=n,e[2]&&e[2].filter(function(t){return"string"==typeof t}).forEach(function(e){t[e]=n}),t}),pe=t(function(t,e,n){var a=e[2];return t[n]=n,a.forEach(function(e){t[e]=n}),t});var e="far"in ie||zt.autoFetchSvg,n=ee(oe,function(t,n){var a=n[0],r=n[1],i=n[2];return"far"!==r||e||(r="fas"),"string"==typeof a&&(t.names[a]={prefix:r,iconName:i}),"number"==typeof a&&(t.unicodes[a.toString(16)]={prefix:r,iconName:i}),t},{names:{},unicodes:{}});de=n.names,me=n.unicodes,fe=we(zt.styleDefault,{family:zt.familyDefault})};function be(t,e){return(ce[t]||{})[e]}function ye(t,e){return(pe[t]||{})[e]}function ve(t){return de[t]||{prefix:null,iconName:null}}function xe(){return fe}function we(t){var e=(arguments.length>1&&void 0!==arguments[1]?arguments[1]:{}).family,n=void 0===e?E:e,a=bt[n][t];if(n===C&&!t)return"fad";var r=vt[n][t]||vt[n][a],i=t in qt.styles?t:null;return r||i||null}function je(t){return t.sort().filter(function(t,e,n){return n.indexOf(t)===e})}he=function(t){fe=we(t.styleDefault,{family:zt.familyDefault})},Lt.push(he),ge();var ke=et.concat(Q);function Se(t){var e,n,a=(arguments.length>1&&void 0!==arguments[1]?arguments[1]:{}).skipLookups,r=void 0!==a&&a,i=null,o=je(t.filter(function(t){return ke.includes(t)})),s=je(t.filter(function(t){return!ke.includes(t)})),c=f(o.filter(function(t){return i=t,!N.includes(t)}),1)[0],u=void 0===c?null:c,d=function(t){var e=E,n=se.reduce(function(t,e){return t[e]="".concat(zt.cssPrefix,"-").concat(e),t},{});return G.forEach(function(a){(t.includes(n[a])||t.some(function(t){return le[a].includes(t)}))&&(e=a)}),e}(o),m=l(l({},(e=[],n=null,s.forEach(function(t){var a=function(t,e){var n,a=e.split("-"),r=a[0],i=a.slice(1).join("-");return r!==t||""===i||(n=i,~Nt.indexOf(n))?null:i}(zt.cssPrefix,t);a?n=a:t&&e.push(t)}),{iconName:n,rest:e})),{},{prefix:we(u,{family:d})});return l(l(l({},m),function(t){var e=t.values,n=t.family,a=t.canonical,r=t.givenPrefix,i=void 0===r?"":r,o=t.styles,s=void 0===o?{}:o,l=t.config,f=void 0===l?{}:l,c=n===C,u=e.includes("fa-duotone")||e.includes("fad"),d="duotone"===f.familyDefault,m="fad"===a.prefix||"fa-duotone"===a.prefix;if(!c&&(u||d||m)&&(a.prefix="fad"),(e.includes("fa-brands")||e.includes("fab"))&&(a.prefix="fab"),!a.prefix&&Ae.includes(n)&&(Object.keys(s).find(function(t){return Oe.includes(t)})||f.autoFetchSvg)){var p=K.get(n).defaultShortPrefixId;a.prefix=p,a.iconName=ye(a.prefix,a.iconName)||a.iconName}return"fa"!==a.prefix&&"fa"!==i||(a.prefix=xe()||"fas"),a}({values:t,family:d,styles:ie,config:zt,canonical:m,givenPrefix:i})),function(t,e,n){var a=n.prefix,r=n.iconName;if(t||!a||!r)return{prefix:a,iconName:r};var i="fa"===e?ve(r):{},o=ye(a,r);return r=i.iconName||o||r,"far"!==(a=i.prefix||a)||ie.far||!ie.fas||zt.autoFetchSvg||(a="fas"),{prefix:a,iconName:r}}(r,i,m))}var Ae=G.filter(function(t){return t!==E||t!==C}),Oe=Object.keys(tt).filter(function(t){return t!==E}).map(function(t){return Object.keys(tt[t])}).flat(),Ie=function(){return function(t,e){return e&&r(t.prototype,e),Object.defineProperty(t,"prototype",{writable:!1}),t}(function t(){!function(t,e){if(!(t instanceof e))throw new TypeError("Cannot call a class as a function")}(this,t),this.definitions={}},[{key:"add",value:function(){for(var t=this,e=arguments.length,n=new Array(e),a=0;a<e;a++)n[a]=arguments[a];var r=n.reduce(this._pullDefinitions,{});Object.keys(r).forEach(function(e){t.definitions[e]=l(l({},t.definitions[e]||{}),r[e]),re(e,r[e]);var n=wt[E][e];n&&re(n,r[e]),ge()})}},{key:"reset",value:function(){this.definitions={}}},{key:"_pullDefinitions",value:function(t,e){var n=e.prefix&&e.iconName&&e.icon?{0:e}:e;return Object.keys(n).map(function(e){var a=n[e],r=a.prefix,i=a.iconName,o=a.icon,s=o[2];t[r]||(t[r]={}),s.length>0&&s.forEach(function(e){"string"==typeof e&&(t[r][e]=o)}),t[r][i]=o}),t}}])}(),Pe=[],Fe={},Ne={},Ee=Object.keys(Ne);function Ce(t,e){for(var n=arguments.length,a=new Array(n>2?n-2:0),r=2;r<n;r++)a[r-2]=arguments[r];return(Fe[t]||[]).forEach(function(t){e=t.apply(null,[e].concat(a))}),e}function Me(t){for(var e=arguments.length,n=new Array(e>1?e-1:0),a=1;a<e;a++)n[a-1]=arguments[a];(Fe[t]||[]).forEach(function(t){t.apply(null,n)})}function ze(){var t=arguments[0],e=Array.prototype.slice.call(arguments,1);return Ne[t]?Ne[t].apply(null,e):void 0}function Le(t){"fa"===t.prefix&&(t.prefix="fas");var e=t.iconName,n=t.prefix||xe();if(e)return e=ye(n,e)||e,te(Te.definitions,n,e)||te(qt.styles,n,e)}var Te=new Ie,De={i2svg:function(){var t=arguments.length>0&&void 0!==arguments[0]?arguments[0]:{};return I?(Me("beforeI2svg",t),ze("pseudoElements2svg",t),ze("i2svg",t)):Promise.reject(new Error("Operation requires a DOM of some kind."))},watch:function(){var t,e=arguments.length>0&&void 0!==arguments[0]?arguments[0]:{},n=e.autoReplaceSvgRoot;!1===zt.autoReplaceSvg&&(zt.autoReplaceSvg=!0),zt.observeMutations=!0,t=function(){$e({autoReplaceSvgRoot:n}),Me("watch",e)},I&&(Qt?setTimeout(t,0):Gt.push(t))}},We={noAuto:function(){zt.autoReplaceSvg=!1,zt.observeMutations=!1,Me("noAuto")},config:zt,dom:De,parse:{icon:function(t){if(null===t)return null;if("object"===d(t)&&t.prefix&&t.iconName)return{prefix:t.prefix,iconName:ye(t.prefix,t.iconName)||t.iconName};if(Array.isArray(t)&&2===t.length){var e=0===t[1].indexOf("fa-")?t[1].slice(3):t[1],n=we(t[0]);return{prefix:n,iconName:ye(n,e)||e}}if("string"==typeof t&&(t.indexOf("".concat(zt.cssPrefix,"-"))>-1||t.match(kt))){var a=Se(t.split(" "),{skipLookups:!0});return{prefix:a.prefix||xe(),iconName:ye(a.prefix,a.iconName)||a.iconName}}if("string"==typeof t){var r=xe();return{prefix:r,iconName:ye(r,t)||t}}}},library:Te,findIconDefinition:Le,toHtml:Zt},$e=function(){var t=(arguments.length>0&&void 0!==arguments[0]?arguments[0]:{}).autoReplaceSvgRoot,e=void 0===t?S:t;(Object.keys(qt.styles).length>0||zt.autoFetchSvg)&&I&&zt.autoReplaceSvg&&We.dom.i2svg({node:e})};function Re(t,e){return Object.defineProperty(t,"abstract",{get:e}),Object.defineProperty(t,"html",{get:function(){return t.abstract.map(function(t){return Zt(t)})}}),Object.defineProperty(t,"node",{get:function(){if(I){var e=S.createElement("div");return e.innerHTML=t.html,e.children}}}),t}function Ue(t){var e=t.icons,n=e.main,a=e.mask,r=t.prefix,i=t.iconName,o=t.transform,s=t.symbol,f=t.maskId,c=t.extra,u=t.watchable,d=void 0!==u&&u,m=a.found?a:n,p=m.width,h=m.height,g=[zt.replacementClass,i?"".concat(zt.cssPrefix,"-").concat(i):""].filter(function(t){return-1===c.classes.indexOf(t)}).filter(function(t){return""!==t||!!t}).concat(c.classes).join(" "),b={children:[],attributes:l(l({},c.attributes),{},{"data-prefix":r,"data-icon":i,class:g,role:c.attributes.role||"img",viewBox:"0 0 ".concat(p," ").concat(h)})};(function(t){return["aria-label","aria-labelledby","title","role"].some(function(e){return e in t})})(c.attributes)||c.attributes["aria-hidden"]||(b.attributes["aria-hidden"]="true"),d&&(b.attributes[st]="");var y=l(l({},b),{},{prefix:r,iconName:i,main:n,mask:a,maskId:f,transform:o,symbol:s,styles:l({},c.styles)}),v=a.found&&n.found?ze("generateAbstractMask",y)||{children:[],attributes:{}}:ze("generateAbstractIcon",y)||{children:[],attributes:{}},x=v.children,w=v.attributes;return y.children=x,y.attributes=w,s?function(t){var e=t.prefix,n=t.iconName,a=t.children,r=t.attributes,i=t.symbol,o=!0===i?"".concat(e,"-").concat(zt.cssPrefix,"-").concat(n):i;return[{tag:"svg",attributes:{style:"display: none;"},children:[{tag:"symbol",attributes:l(l({},r),{},{id:o}),children:a}]}]}(y):function(t){var e=t.children,n=t.main,a=t.mask,r=t.attributes,i=t.styles,o=t.transform;if(Bt(o)&&n.found&&!a.found){var s={x:n.width/n.height/2,y:.5};r.style=_t(l(l({},i),{},{"transform-origin":"".concat(s.x+o.x/16,"em ").concat(s.y+o.y/16,"em")}))}return[{tag:"svg",attributes:r,children:e}]}(y)}function _e(t){var e=t.content,n=t.width,a=t.height,r=t.transform,i=t.extra,o=t.watchable,s=void 0!==o&&o,f=l(l({},i.attributes),{},{class:i.classes.join(" ")});s&&(f[st]="");var c=l({},i.styles);Bt(r)&&(c.transform=function(t){var e=t.transform,n=t.width,a=void 0===n?16:n,r=t.height,i=void 0===r?16:r,o=t.startCentered,s=void 0!==o&&o,l="";return l+=s&&P?"translate(".concat(e.x/Tt-a/2,"em, ").concat(e.y/Tt-i/2,"em) "):s?"translate(calc(-50% + ".concat(e.x/Tt,"em), calc(-50% + ").concat(e.y/Tt,"em)) "):"translate(".concat(e.x/Tt,"em, ").concat(e.y/Tt,"em) "),(l+="scale(".concat(e.size/Tt*(e.flipX?-1:1),", ").concat(e.size/Tt*(e.flipY?-1:1),") "))+"rotate(".concat(e.rotate,"deg) ")}({transform:r,startCentered:!0,width:n,height:a}),c["-webkit-transform"]=c.transform);var u=_t(c);u.length>0&&(f.style=u);var d=[];return d.push({tag:"span",attributes:f,children:[e]}),d}var Be=qt.styles;function Je(t){var e=t[0],n=t[1],a=f(t.slice(4),1)[0];return{found:!0,width:e,height:n,icon:Array.isArray(a)?{tag:"g",attributes:{class:"".concat(zt.cssPrefix,"-").concat(It)},children:[{tag:"path",attributes:{class:"".concat(zt.cssPrefix,"-").concat(Ft),fill:"currentColor",d:a[0]}},{tag:"path",attributes:{class:"".concat(zt.cssPrefix,"-").concat(Pt),fill:"currentColor",d:a[1]}}]}:{tag:"path",attributes:{fill:"currentColor",d:a}}}}var Ve={found:!1,width:512,height:512};function Xe(t,e){var n=e;return"fa"===e&&null!==zt.styleDefault&&(e=xe()),new Promise(function(a,r){if("fa"===n){var i=ve(t)||{};t=i.iconName||t,e=i.prefix||e}if(t&&e&&Be[e]&&Be[e][t])return a(Je(Be[e][t]));!function(t,e){pt||zt.showMissingIcons||!t||console.error('Icon with name "'.concat(t,'" and prefix "').concat(e,'" is missing.'))}(t,e),a(l(l({},Ve),{},{icon:zt.showMissingIcons&&t&&ze("missingIconAbstract")||{}}))})}var Ye=function(){},He=zt.measurePerformance&&O&&O.mark&&O.measure?O:{mark:Ye,measure:Ye},qe='FA "7.2.0"',Ge=function(t){return He.mark("".concat(qe," ").concat(t," begins")),function(){return function(t){He.mark("".concat(qe," ").concat(t," ends")),He.measure("".concat(qe," ").concat(t),"".concat(qe," ").concat(t," begins"),"".concat(qe," ").concat(t," ends"))}(t)}},Ke=function(){};function Qe(t){return"string"==typeof(t.getAttribute?t.getAttribute(st):null)}function Ze(t){return S.createElementNS("http://www.w3.org/2000/svg",t)}function tn(t){return S.createElement(t)}function en(t){var e=(arguments.length>1&&void 0!==arguments[1]?arguments[1]:{}).ceFn,n=void 0===e?"svg"===t.tag?Ze:tn:e;if("string"==typeof t)return S.createTextNode(t);var a=n(t.tag);return Object.keys(t.attributes||[]).forEach(function(e){a.setAttribute(e,t.attributes[e])}),(t.children||[]).forEach(function(t){a.appendChild(en(t,{ceFn:n}))}),a}var nn={replace:function(t){var e=t[0];if(e.parentNode)if(t[1].forEach(function(t){e.parentNode.insertBefore(en(t),e)}),null===e.getAttribute(st)&&zt.keepOriginalSource){var n=S.createComment(function(t){var e=" ".concat(t.outerHTML," ");return"".concat(e,"Font Awesome fontawesome.com ")}(e));e.parentNode.replaceChild(n,e)}else e.remove()},nest:function(t){var e=t[0],n=t[1];if(~Rt(e).indexOf(zt.replacementClass))return nn.replace(t);var a=new RegExp("".concat(zt.cssPrefix,"-.*"));if(delete n[0].attributes.id,n[0].attributes.class){var r=n[0].attributes.class.split(" ").reduce(function(t,e){return e===zt.replacementClass||e.match(a)?t.toSvg.push(e):t.toNode.push(e),t},{toNode:[],toSvg:[]});n[0].attributes.class=r.toSvg.join(" "),0===r.toNode.length?e.removeAttribute("class"):e.setAttribute("class",r.toNode.join(" "))}var i=n.map(function(t){return Zt(t)}).join("\n");e.setAttribute(st,""),e.innerHTML=i}};function an(t){t()}function rn(t,e){var n="function"==typeof e?e:Ke;if(0===t.length)n();else{var a=an;"async"===zt.mutateApproach&&(a=k.requestAnimationFrame||an),a(function(){var e=!0===zt.autoReplaceSvg?nn.replace:nn[zt.autoReplaceSvg]||nn.replace,a=Ge("mutate");t.map(e),a(),n()})}}var on=!1;function sn(){on=!0}function ln(){on=!1}var fn=null;function cn(t){if(A&&zt.observeMutations){var e=t.treeCallback,n=void 0===e?Ke:e,a=t.nodeCallback,r=void 0===a?Ke:a,i=t.pseudoElementsCallback,o=void 0===i?Ke:i,s=t.observeMutationsRoot,l=void 0===s?S:s;fn=new A(function(t){if(!on){var e=xe();$t(t).forEach(function(t){if("childList"===t.type&&t.addedNodes.length>0&&!Qe(t.addedNodes[0])&&(zt.searchPseudoElements&&o(t.target),n(t.target)),"attributes"===t.type&&t.target.parentNode&&zt.searchPseudoElements&&o([t.target],!0),"attributes"===t.type&&Qe(t.target)&&~Ot.indexOf(t.attributeName))if("class"===t.attributeName&&function(t){var e=t.getAttribute?t.getAttribute(ft):null,n=t.getAttribute?t.getAttribute(ct):null;return e&&n}(t.target)){var a=Se(Rt(t.target)),i=a.prefix,s=a.iconName;t.target.setAttribute(ft,i||e),s&&t.target.setAttribute(ct,s)}else(l=t.target)&&l.classList&&l.classList.contains&&l.classList.contains(zt.replacementClass)&&r(t.target);var l})}}),I&&fn.observe(l,{childList:!0,attributes:!0,characterData:!0,subtree:!0})}}function un(t){var e=arguments.length>1&&void 0!==arguments[1]?arguments[1]:{styleParser:!0},n=function(t){var e,n,a=t.getAttribute("data-prefix"),r=t.getAttribute("data-icon"),i=void 0!==t.innerText?t.innerText.trim():"",o=Se(Rt(t));return o.prefix||(o.prefix=xe()),a&&r&&(o.prefix=a,o.iconName=r),o.iconName&&o.prefix||(o.prefix&&i.length>0&&(o.iconName=(e=o.prefix,n=t.innerText,(ue[e]||{})[n]||be(o.prefix,ne(t.innerText)))),!o.iconName&&zt.autoFetchSvg&&t.firstChild&&t.firstChild.nodeType===Node.TEXT_NODE&&(o.iconName=t.firstChild.data)),o}(t),a=n.iconName,r=n.prefix,i=n.rest,o=function(t){return $t(t.attributes).reduce(function(t,e){return"class"!==t.name&&"style"!==t.name&&(t[e.name]=e.value),t},{})}(t),s=Ce("parseNodeAttributes",{},t),f=e.styleParser?function(t){var e=t.getAttribute("style"),n=[];return e&&(n=e.split(";").reduce(function(t,e){var n=e.split(":"),a=n[0],r=n.slice(1);return a&&r.length>0&&(t[a]=r.join(":").trim()),t},{})),n}(t):[];return l({iconName:a,prefix:r,transform:Dt,mask:{iconName:null,prefix:null,rest:[]},maskId:null,symbol:!1,extra:{classes:i,styles:f,attributes:o}},s)}var dn=qt.styles;function mn(t){var e="nest"===zt.autoReplaceSvg?un(t,{styleParser:!1}):un(t);return~e.extra.classes.indexOf(St)?ze("generateLayersText",t,e):ze("generateSvgReplacementMutation",t,e)}function pn(t){var e=arguments.length>1&&void 0!==arguments[1]?arguments[1]:null;if(!I)return Promise.resolve();var n=S.documentElement.classList,a=function(t){return n.add("".concat(ut,"-").concat(t))},r=function(t){return n.remove("".concat(ut,"-").concat(t))},i=zt.autoFetchSvg?[].concat(c(Q),c(et)):N.concat(Object.keys(dn));i.includes("fa")||i.push("fa");var o=[".".concat(St,":not([").concat(st,"])")].concat(i.map(function(t){return".".concat(t,":not([").concat(st,"])")})).join(", ");if(0===o.length)return Promise.resolve();var s=[];try{s=$t(t.querySelectorAll(o))}catch(t){}if(!(s.length>0))return Promise.resolve();a("pending"),r("complete");var l=Ge("onTree"),f=s.reduce(function(t,e){try{var n=mn(e);n&&t.push(n)}catch(t){pt||"MissingIcon"===t.name&&console.error(t)}return t},[]);return new Promise(function(t,n){Promise.all(f).then(function(n){rn(n,function(){a("active"),a("complete"),r("pending"),"function"==typeof e&&e(),l(),t()})}).catch(function(t){l(),n(t)})})}function hn(t){var e=arguments.length>1&&void 0!==arguments[1]?arguments[1]:null;mn(t).then(function(t){t&&rn([t],e)})}var gn=function(t){var e=arguments.length>1&&void 0!==arguments[1]?arguments[1]:{},n=e.transform,a=void 0===n?Dt:n,r=e.symbol,i=void 0!==r&&r,o=e.mask,s=void 0===o?null:o,f=e.maskId,c=void 0===f?null:f,u=e.classes,d=void 0===u?[]:u,m=e.attributes,p=void 0===m?{}:m,h=e.styles,g=void 0===h?{}:h;if(t){var b=t.prefix,y=t.iconName,v=t.icon;return Re(l({type:"icon"},t),function(){return Me("beforeDOMElementCreation",{iconDefinition:t,params:e}),Ue({icons:{main:Je(v),mask:s?Je(s.icon):{found:!1,width:null,height:null,icon:{}}},prefix:b,iconName:y,transform:l(l({},Dt),a),symbol:i,maskId:c,extra:{attributes:p,styles:g,classes:d}})})}},bn={mixout:function(){return{icon:(t=gn,function(e){var n=arguments.length>1&&void 0!==arguments[1]?arguments[1]:{},a=(e||{}).icon?e:Le(e||{}),r=n.mask;return r&&(r=(r||{}).icon?r:Le(r||{})),t(a,l(l({},n),{},{mask:r}))})};var t},hooks:function(){return{mutationObserverCallbacks:function(t){return t.treeCallback=pn,t.nodeCallback=hn,t}}},provides:function(t){t.i2svg=function(t){var e=t.node,n=void 0===e?S:e,a=t.callback;return pn(n,void 0===a?function(){}:a)},t.generateSvgReplacementMutation=function(t,e){var n=e.iconName,a=e.prefix,r=e.transform,i=e.symbol,o=e.mask,s=e.maskId,l=e.extra;return new Promise(function(e,c){Promise.all([Xe(n,a),o.iconName?Xe(o.iconName,o.prefix):Promise.resolve({found:!1,width:512,height:512,icon:{}})]).then(function(o){var c=f(o,2),u=c[0],d=c[1];e([t,Ue({icons:{main:u,mask:d},prefix:a,iconName:n,transform:r,symbol:i,maskId:s,extra:l,watchable:!0})])}).catch(c)})},t.generateAbstractIcon=function(t){var e,n=t.children,a=t.attributes,r=t.main,i=t.transform,o=_t(t.styles);return o.length>0&&(a.style=o),Bt(i)&&(e=ze("generateAbstractTransformGrouping",{main:r,transform:i,containerWidth:r.width,iconWidth:r.width})),n.push(e||r.icon),{children:n,attributes:a}}}},yn={mixout:function(){return{layer:function(t){var e=arguments.length>1&&void 0!==arguments[1]?arguments[1]:{},n=e.classes,a=void 0===n?[]:n;return Re({type:"layer"},function(){Me("beforeDOMElementCreation",{assembler:t,params:e});var n=[];return t(function(t){Array.isArray(t)?t.map(function(t){n=n.concat(t.abstract)}):n=n.concat(t.abstract)}),[{tag:"span",attributes:{class:["".concat(zt.cssPrefix,"-layers")].concat(c(a)).join(" ")},children:n}]})}}}},vn={mixout:function(){return{counter:function(t){var e=arguments.length>1&&void 0!==arguments[1]?arguments[1]:{},n=e.title,a=void 0===n?null:n,r=e.classes,i=void 0===r?[]:r,o=e.attributes,s=void 0===o?{}:o,f=e.styles,u=void 0===f?{}:f;return Re({type:"counter",content:t},function(){return Me("beforeDOMElementCreation",{content:t,params:e}),function(t){var e=t.content,n=t.extra,a=l(l({},n.attributes),{},{class:n.classes.join(" ")}),r=_t(n.styles);r.length>0&&(a.style=r);var i=[];return i.push({tag:"span",attributes:a,children:[e]}),i}({content:t.toString(),title:a,extra:{attributes:s,styles:u,classes:["".concat(zt.cssPrefix,"-layers-counter")].concat(c(i))}})})}}}},xn={mixout:function(){return{text:function(t){var e=arguments.length>1&&void 0!==arguments[1]?arguments[1]:{},n=e.transform,a=void 0===n?Dt:n,r=e.classes,i=void 0===r?[]:r,o=e.attributes,s=void 0===o?{}:o,f=e.styles,u=void 0===f?{}:f;return Re({type:"text",content:t},function(){return Me("beforeDOMElementCreation",{content:t,params:e}),_e({content:t,transform:l(l({},Dt),a),extra:{attributes:s,styles:u,classes:["".concat(zt.cssPrefix,"-layers-text")].concat(c(i))}})})}}},provides:function(t){t.generateLayersText=function(t,e){var n=e.transform,a=e.extra,r=null,i=null;if(P){var o=parseInt(getComputedStyle(t).fontSize,10),s=t.getBoundingClientRect();r=s.width/o,i=s.height/o}return Promise.resolve([t,_e({content:t.innerHTML,width:r,height:i,transform:n,extra:a,watchable:!0})])}}},wn=new RegExp('"',"ug"),jn=[1105920,1112319],kn=l(l(l(l({},{FontAwesome:{normal:"fas",400:"fas"}}),{"Font Awesome 7 Free":{900:"fas",400:"far"},"Font Awesome 7 Pro":{900:"fas",400:"far",normal:"far",300:"fal",100:"fat"},"Font Awesome 7 Brands":{400:"fab",normal:"fab"},"Font Awesome 7 Duotone":{900:"fad",400:"fadr",normal:"fadr",300:"fadl",100:"fadt"},"Font Awesome 7 Sharp":{900:"fass",400:"fasr",normal:"fasr",300:"fasl",100:"fast"},"Font Awesome 7 Sharp Duotone":{900:"fasds",400:"fasdr",normal:"fasdr",300:"fasdl",100:"fasdt"},"Font Awesome 7 Jelly":{400:"fajr",normal:"fajr"},"Font Awesome 7 Jelly Fill":{400:"fajfr",normal:"fajfr"},"Font Awesome 7 Jelly Duo":{400:"fajdr",normal:"fajdr"},"Font Awesome 7 Slab":{400:"faslr",normal:"faslr"},"Font Awesome 7 Slab Press":{400:"faslpr",normal:"faslpr"},"Font Awesome 7 Thumbprint":{300:"fatl",normal:"fatl"},"Font Awesome 7 Notdog":{900:"fans",normal:"fans"},"Font Awesome 7 Notdog Duo":{900:"fands",normal:"fands"},"Font Awesome 7 Etch":{900:"faes",normal:"faes"},"Font Awesome 7 Graphite":{100:"fagt",normal:"fagt"},"Font Awesome 7 Chisel":{400:"facr",normal:"facr"},"Font Awesome 7 Whiteboard":{600:"fawsb",normal:"fawsb"},"Font Awesome 7 Utility":{600:"fausb",normal:"fausb"},"Font Awesome 7 Utility Duo":{600:"faudsb",normal:"faudsb"},"Font Awesome 7 Utility Fill":{600:"faufsb",normal:"faufsb"}}),{"Font Awesome 5 Free":{900:"fas",400:"far"},"Font Awesome 5 Pro":{900:"fas",400:"far",normal:"far",300:"fal"},"Font Awesome 5 Brands":{400:"fab",normal:"fab"},"Font Awesome 5 Duotone":{900:"fad"}}),{"Font Awesome Kit":{400:"fak",normal:"fak"},"Font Awesome Kit Duotone":{400:"fakd",normal:"fakd"}}),Sn=Object.keys(kn).reduce(function(t,e){return t[e.toLowerCase()]=kn[e],t},{}),An=Object.keys(Sn).reduce(function(t,e){var n=Sn[e];return t[e]=n[900]||c(Object.entries(n))[0][1],t},{});function On(t,e){var n="".concat("data-fa-pseudo-element-pending").concat(e.replace(":","-"));return new Promise(function(a,r){if(null!==t.getAttribute(n))return a();var i,o,s,f=$t(t.children).filter(function(t){return t.getAttribute(lt)===e})[0],u=k.getComputedStyle(t,e),d=u.getPropertyValue("font-family"),m=d.match(At),p=u.getPropertyValue("font-weight"),h=u.getPropertyValue("content");if(f&&!m)return t.removeChild(f),a();if(m&&"none"!==h&&""!==h){var g=u.getPropertyValue("content"),b=function(t,e){var n=t.replace(/^['"]|['"]$/g,"").toLowerCase(),a=parseInt(e),r=isNaN(a)?"normal":a;return(Sn[n]||{})[r]||An[n]}(d,p),y=function(t){return ne(c(t.replace(wn,""))[0]||"")}(g),v=m[0].startsWith("FontAwesome"),x=function(t){var e=t.getPropertyValue("font-feature-settings").includes("ss01"),n=t.getPropertyValue("content").replace(wn,""),a=n.codePointAt(0),r=a>=jn[0]&&a<=jn[1],i=2===n.length&&n[0]===n[1];return r||i||e}(u),w=be(b,y),j=w;if(v){var A=(o=me[i=y],s=be("fas",i),o||(s?{prefix:"fas",iconName:s}:null)||{prefix:null,iconName:null});A.iconName&&A.prefix&&(w=A.iconName,b=A.prefix)}if(!w||x||f&&f.getAttribute(ft)===b&&f.getAttribute(ct)===j)a();else{t.setAttribute(n,j),f&&t.removeChild(f);var O={iconName:null,prefix:null,transform:Dt,symbol:!1,mask:{iconName:null,prefix:null,rest:[]},maskId:null,extra:{classes:[],styles:{},attributes:{}}},I=O.extra;I.attributes[lt]=e,Xe(w,b).then(function(r){var i=Ue(l(l({},O),{},{icons:{main:r,mask:{prefix:null,iconName:null,rest:[]}},prefix:b,iconName:j,extra:I,watchable:!0})),o=S.createElementNS("http://www.w3.org/2000/svg","svg");"::before"===e?t.insertBefore(o,t.firstChild):t.appendChild(o),o.outerHTML=i.map(function(t){return Zt(t)}).join("\n"),t.removeAttribute(n),a()}).catch(r)}}else a()})}function In(t){return Promise.all([On(t,"::before"),On(t,"::after")])}function Pn(t){return!(t.parentNode===document.head||~dt.indexOf(t.tagName.toUpperCase())||t.getAttribute(lt)||t.parentNode&&"svg"===t.parentNode.tagName)}var Fn=function(t){return!!t&&mt.some(function(e){return t.includes(e)})},Nn=function(t){if(!t)return[];var e=new Set,n=t.split(/,(?![^()]*\))/).map(function(t){return t.trim()});n=n.flatMap(function(t){return t.includes("(")?t:t.split(",").map(function(t){return t.trim()})});var a,r=i(n);try{for(r.s();!(a=r.n()).done;){var o=a.value;if(Fn(o)){var s=mt.reduce(function(t,e){return t.replace(e,"")},o);""!==s&&"*"!==s&&e.add(s)}}}catch(t){r.e(t)}finally{r.f()}return e};function En(t){if(I){var e;if(arguments.length>1&&void 0!==arguments[1]&&arguments[1])e=t;else if(zt.searchPseudoElementsFullScan)e=t.querySelectorAll("*");else{var n,a=new Set,r=i(document.styleSheets);try{for(r.s();!(n=r.n()).done;){var o=n.value;try{var s,l=i(o.cssRules);try{for(l.s();!(s=l.n()).done;){var f,c=s.value,u=i(Nn(c.selectorText));try{for(u.s();!(f=u.n()).done;){var d=f.value;a.add(d)}}catch(t){u.e(t)}finally{u.f()}}}catch(t){l.e(t)}finally{l.f()}}catch(t){zt.searchPseudoElementsWarnings&&console.warn("Font Awesome: cannot parse stylesheet: ".concat(o.href," (").concat(t.message,')\nIf it declares any Font Awesome CSS pseudo-elements, they will not be rendered as SVG icons. Add crossorigin="anonymous" to the <link>, enable searchPseudoElementsFullScan for slower but more thorough DOM parsing, or suppress this warning by setting searchPseudoElementsWarnings to false.'))}}}catch(t){r.e(t)}finally{r.f()}if(!a.size)return;var m=Array.from(a).join(", ");try{e=t.querySelectorAll(m)}catch(t){}}return new Promise(function(t,n){var a=$t(e).filter(Pn).map(In),r=Ge("searchPseudoElements");sn(),Promise.all(a).then(function(){r(),ln(),t()}).catch(function(){r(),ln(),n()})})}}var Cn={hooks:function(){return{mutationObserverCallbacks:function(t){return t.pseudoElementsCallback=En,t}}},provides:function(t){t.pseudoElements2svg=function(t){var e=t.node,n=void 0===e?S:e;zt.searchPseudoElements&&En(n)}}},Mn=!1,zn=function(t){return t.toLowerCase().split(" ").reduce(function(t,e){var n=e.toLowerCase().split("-"),a=n[0],r=n.slice(1).join("-");if(a&&"h"===r)return t.flipX=!0,t;if(a&&"v"===r)return t.flipY=!0,t;if(r=parseFloat(r),isNaN(r))return t;switch(a){case"grow":t.size=t.size+r;break;case"shrink":t.size=t.size-r;break;case"left":t.x=t.x-r;break;case"right":t.x=t.x+r;break;case"up":t.y=t.y-r;break;case"down":t.y=t.y+r;break;case"rotate":t.rotate=t.rotate+r}return t},{size:16,x:0,y:0,flipX:!1,flipY:!1,rotate:0})},Ln={mixout:function(){return{parse:{transform:function(t){return zn(t)}}}},hooks:function(){return{parseNodeAttributes:function(t,e){var n=e.getAttribute("data-fa-transform");return n&&(t.transform=zn(n)),t}}},provides:function(t){t.generateAbstractTransformGrouping=function(t){var e=t.main,n=t.transform,a=t.containerWidth,r=t.iconWidth,i={transform:"translate(".concat(a/2," 256)")},o="translate(".concat(32*n.x,", ").concat(32*n.y,") "),s="scale(".concat(n.size/16*(n.flipX?-1:1),", ").concat(n.size/16*(n.flipY?-1:1),") "),f="rotate(".concat(n.rotate," 0 0)"),c={outer:i,inner:{transform:"".concat(o," ").concat(s," ").concat(f)},path:{transform:"translate(".concat(r/2*-1," -256)")}};return{tag:"g",attributes:l({},c.outer),children:[{tag:"g",attributes:l({},c.inner),children:[{tag:e.icon.tag,children:e.icon.children,attributes:l(l({},e.icon.attributes),c.path)}]}]}}}},Tn={x:0,y:0,width:"100%",height:"100%"};function Dn(t){var e=!(arguments.length>1&&void 0!==arguments[1])||arguments[1];return t.attributes&&(t.attributes.fill||e)&&(t.attributes.fill="black"),t}var Wn,$n={hooks:function(){return{parseNodeAttributes:function(t,e){var n=e.getAttribute("data-fa-mask"),a=n?Se(n.split(" ").map(function(t){return t.trim()})):{prefix:null,iconName:null,rest:[]};return a.prefix||(a.prefix=xe()),t.mask=a,t.maskId=e.getAttribute("data-fa-mask-id"),t}}},provides:function(t){t.generateAbstractMask=function(t){var e,n=t.children,a=t.attributes,r=t.main,i=t.mask,o=t.maskId,s=t.transform,f=r.width,c=r.icon,u=i.width,d=i.icon,m=function(t){var e=t.transform,n=t.iconWidth,a={transform:"translate(".concat(t.containerWidth/2," 256)")},r="translate(".concat(32*e.x,", ").concat(32*e.y,") "),i="scale(".concat(e.size/16*(e.flipX?-1:1),", ").concat(e.size/16*(e.flipY?-1:1),") "),o="rotate(".concat(e.rotate," 0 0)");return{outer:a,inner:{transform:"".concat(r," ").concat(i," ").concat(o)},path:{transform:"translate(".concat(n/2*-1," -256)")}}}({transform:s,containerWidth:u,iconWidth:f}),p={tag:"rect",attributes:l(l({},Tn),{},{fill:"white"})},h=c.children?{children:c.children.map(Dn)}:{},g={tag:"g",attributes:l({},m.inner),children:[Dn(l({tag:c.tag,attributes:l(l({},c.attributes),m.path)},h))]},b={tag:"g",attributes:l({},m.outer),children:[g]},y="mask-".concat(o||Wt()),v="clip-".concat(o||Wt()),x={tag:"mask",attributes:l(l({},Tn),{},{id:y,maskUnits:"userSpaceOnUse",maskContentUnits:"userSpaceOnUse"}),children:[p,b]},w={tag:"defs",children:[{tag:"clipPath",attributes:{id:v},children:(e=d,"g"===e.tag?e.children:[e])},x]};return n.push(w,{tag:"rect",attributes:l({fill:"currentColor","clip-path":"url(#".concat(v,")"),mask:"url(#".concat(y,")")},Tn)}),{children:n,attributes:a}}}},Rn={provides:function(t){var e=!1;k.matchMedia&&(e=k.matchMedia("(prefers-reduced-motion: reduce)").matches),t.missingIconAbstract=function(){var t=[],n={fill:"currentColor"},a={attributeType:"XML",repeatCount:"indefinite",dur:"2s"};t.push({tag:"path",attributes:l(l({},n),{},{d:"M156.5,447.7l-12.6,29.5c-18.7-9.5-35.9-21.2-51.5-34.9l22.7-22.7C127.6,430.5,141.5,440,156.5,447.7z M40.6,272H8.5 c1.4,21.2,5.4,41.7,11.7,61.1L50,321.2C45.1,305.5,41.8,289,40.6,272z M40.6,240c1.4-18.8,5.2-37,11.1-54.1l-29.5-12.6 C14.7,194.3,10,216.7,8.5,240H40.6z M64.3,156.5c7.8-14.9,17.2-28.8,28.1-41.5L69.7,92.3c-13.7,15.6-25.5,32.8-34.9,51.5 L64.3,156.5z M397,419.6c-13.9,12-29.4,22.3-46.1,30.4l11.9,29.8c20.7-9.9,39.8-22.6,56.9-37.6L397,419.6z M115,92.4 c13.9-12,29.4-22.3,46.1-30.4l-11.9-29.8c-20.7,9.9-39.8,22.6-56.8,37.6L115,92.4z M447.7,355.5c-7.8,14.9-17.2,28.8-28.1,41.5 l22.7,22.7c13.7-15.6,25.5-32.9,34.9-51.5L447.7,355.5z M471.4,272c-1.4,18.8-5.2,37-11.1,54.1l29.5,12.6 c7.5-21.1,12.2-43.5,13.6-66.8H471.4z M321.2,462c-15.7,5-32.2,8.2-49.2,9.4v32.1c21.2-1.4,41.7-5.4,61.1-11.7L321.2,462z M240,471.4c-18.8-1.4-37-5.2-54.1-11.1l-12.6,29.5c21.1,7.5,43.5,12.2,66.8,13.6V471.4z M462,190.8c5,15.7,8.2,32.2,9.4,49.2h32.1 c-1.4-21.2-5.4-41.7-11.7-61.1L462,190.8z M92.4,397c-12-13.9-22.3-29.4-30.4-46.1l-29.8,11.9c9.9,20.7,22.6,39.8,37.6,56.9 L92.4,397z M272,40.6c18.8,1.4,36.9,5.2,54.1,11.1l12.6-29.5C317.7,14.7,295.3,10,272,8.5V40.6z M190.8,50 c15.7-5,32.2-8.2,49.2-9.4V8.5c-21.2,1.4-41.7,5.4-61.1,11.7L190.8,50z M442.3,92.3L419.6,115c12,13.9,22.3,29.4,30.5,46.1 l29.8-11.9C470,128.5,457.3,109.4,442.3,92.3z M397,92.4l22.7-22.7c-15.6-13.7-32.8-25.5-51.5-34.9l-12.6,29.5 C370.4,72.1,384.4,81.5,397,92.4z"})});var r=l(l({},a),{},{attributeName:"opacity"}),i={tag:"circle",attributes:l(l({},n),{},{cx:"256",cy:"364",r:"28"}),children:[]};return e||i.children.push({tag:"animate",attributes:l(l({},a),{},{attributeName:"r",values:"28;14;28;28;14;28;"})},{tag:"animate",attributes:l(l({},r),{},{values:"1;0;1;1;0;1;"})}),t.push(i),t.push({tag:"path",attributes:l(l({},n),{},{opacity:"1",d:"M263.7,312h-16c-6.6,0-12-5.4-12-12c0-71,77.4-63.9,77.4-107.8c0-20-17.8-40.2-57.4-40.2c-29.1,0-44.3,9.6-59.2,28.7 c-3.9,5-11.1,6-16.2,2.4l-13.1-9.2c-5.6-3.9-6.9-11.8-2.6-17.2c21.2-27.2,46.4-44.7,91.2-44.7c52.3,0,97.4,29.8,97.4,80.2 c0,67.6-77.4,63.5-77.4,107.8C275.7,306.6,270.3,312,263.7,312z"}),children:e?[]:[{tag:"animate",attributes:l(l({},r),{},{values:"1;0;0;0;0;1;"})}]}),e||t.push({tag:"path",attributes:l(l({},n),{},{opacity:"0",d:"M232.5,134.5l7,168c0.3,6.4,5.6,11.5,12,11.5h9c6.4,0,11.7-5.1,12-11.5l7-168c0.3-6.8-5.2-12.5-12-12.5h-23 C237.7,122,232.2,127.7,232.5,134.5z"}),children:[{tag:"animate",attributes:l(l({},r),{},{values:"0;0;1;1;0;0;"})}]}),{tag:"g",attributes:{class:"missing"},children:t}}}};Wn={mixoutsTo:We}.mixoutsTo,Pe=[Yt,bn,yn,vn,xn,Cn,{mixout:function(){return{dom:{unwatch:function(){sn(),Mn=!0}}}},hooks:function(){return{bootstrap:function(){cn(Ce("mutationObserverCallbacks",{}))},noAuto:function(){fn&&fn.disconnect()},watch:function(t){var e=t.observeMutationsRoot;Mn?ln():cn(Ce("mutationObserverCallbacks",{observeMutationsRoot:e}))}}}},Ln,$n,Rn,{hooks:function(){return{parseNodeAttributes:function(t,e){var n=e.getAttribute("data-fa-symbol"),a=null!==n&&(""===n||n);return t.symbol=a,t}}}}],Fe={},Object.keys(Ne).forEach(function(t){-1===Ee.indexOf(t)&&delete Ne[t]}),Pe.forEach(function(t){var e=t.mixout?t.mixout():{};if(Object.keys(e).forEach(function(t){"function"==typeof e[t]&&(Wn[t]=e[t]),"object"===d(e[t])&&Object.keys(e[t]).forEach(function(n){Wn[t]||(Wn[t]={}),Wn[t][n]=e[t][n]})}),t.hooks){var n=t.hooks();Object.keys(n).forEach(function(t){Fe[t]||(Fe[t]=[]),Fe[t].push(n[t])})}t.provides&&t.provides(Ne)});var Un,_n=We.parse,Bn=We.icon,Jn=n(758),Vn=n.n(Jn),Xn=n(646),Yn=n.n(Xn),Hn=n(300);function qn(t,e){(null==e||e>t.length)&&(e=t.length);for(var n=0,a=Array(e);n<e;n++)a[n]=t[n];return a}function Gn(t,e,n){return(e=function(t){var e=function(t){if("object"!=typeof t||!t)return t;var e=t[Symbol.toPrimitive];if(void 0!==e){var n=e.call(t,"string");if("object"!=typeof n)return n;throw new TypeError("@@toPrimitive must return a primitive value.")}return String(t)}(t);return"symbol"==typeof e?e:e+""}(e))in t?Object.defineProperty(t,e,{value:n,enumerable:!0,configurable:!0,writable:!0}):t[e]=n,t}function Kn(t,e){var n=Object.keys(t);if(Object.getOwnPropertySymbols){var a=Object.getOwnPropertySymbols(t);e&&(a=a.filter(function(e){return Object.getOwnPropertyDescriptor(t,e).enumerable})),n.push.apply(n,a)}return n}function Qn(t){for(var e=1;e<arguments.length;e++){var n=null!=arguments[e]?arguments[e]:{};e%2?Kn(Object(n),!0).forEach(function(e){Gn(t,e,n[e])}):Object.getOwnPropertyDescriptors?Object.defineProperties(t,Object.getOwnPropertyDescriptors(n)):Kn(Object(n)).forEach(function(e){Object.defineProperty(t,e,Object.getOwnPropertyDescriptor(n,e))})}return t}function Zn(t,e){return function(t){if(Array.isArray(t))return t}(t)||function(t,e){var n=null==t?null:"undefined"!=typeof Symbol&&t[Symbol.iterator]||t["@@iterator"];if(null!=n){var a,r,i,o,s=[],l=!0,f=!1;try{if(i=(n=n.call(t)).next,0===e){if(Object(n)!==n)return;l=!1}else for(;!(l=(a=i.call(n)).done)&&(s.push(a.value),s.length!==e);l=!0);}catch(t){f=!0,r=t}finally{try{if(!l&&null!=n.return&&(o=n.return(),Object(o)!==o))return}finally{if(f)throw r}}return s}}(t,e)||na(t,e)||function(){throw new TypeError("Invalid attempt to destructure non-iterable instance.\nIn order to be iterable, non-array objects must have a [Symbol.iterator]() method.")}()}function ta(t){return function(t){if(Array.isArray(t))return qn(t)}(t)||function(t){if("undefined"!=typeof Symbol&&null!=t[Symbol.iterator]||null!=t["@@iterator"])return Array.from(t)}(t)||na(t)||function(){throw new TypeError("Invalid attempt to spread non-iterable instance.\nIn order to be iterable, non-array objects must have a [Symbol.iterator]() method.")}()}function ea(t){return(ea="function"==typeof Symbol&&"symbol"==typeof Symbol.iterator?function(t){return typeof t}:function(t){return t&&"function"==typeof Symbol&&t.constructor===Symbol&&t!==Symbol.prototype?"symbol":typeof t})(t)}function na(t,e){if(t){if("string"==typeof t)return qn(t,e);var n={}.toString.call(t).slice(8,-1);return"Object"===n&&t.constructor&&(n=t.constructor.name),"Map"===n||"Set"===n?Array.from(t):"Arguments"===n||/^(?:Ui|I)nt(?:8|16|32)(?:Clamped)?Array$/.test(n)?qn(t,e):void 0}}try{var aa=n(735);Un=aa.version}catch(_){Un=void 0!==Hn&&Hn.env.FA_VERSION||"7.0.0"}function ra(t){return e=t,(e-=0)==e?t:(t=t.replace(/[\-_\s]+(.)?/g,function(t,e){return e?e.toUpperCase():""})).substr(0,1).toLowerCase()+t.substr(1);var e}var ia=["style"],oa=!1;try{oa=!0}catch(_){}function sa(t){return t&&"object"===ea(t)&&t.prefix&&t.iconName&&t.icon?t:_n.icon?_n.icon(t):null===t?null:t&&"object"===ea(t)&&t.prefix&&t.iconName?t:Array.isArray(t)&&2===t.length?{prefix:t[0],iconName:t[1]}:"string"==typeof t?{prefix:"fas",iconName:t}:void 0}function la(t,e){return Array.isArray(e)&&e.length>0||!Array.isArray(e)&&e?Gn({},t,e):{}}var fa={border:!1,className:"",mask:null,maskId:null,fixedWidth:!1,inverse:!1,flip:!1,icon:null,listItem:!1,pull:null,pulse:!1,rotation:null,rotateBy:!1,size:null,spin:!1,spinPulse:!1,spinReverse:!1,beat:!1,fade:!1,beatFade:!1,bounce:!1,shake:!1,symbol:!1,title:"",titleId:null,transform:null,swapOpacity:!1,widthAuto:!1},ca=Yn().forwardRef(function(t,e){var n=Qn(Qn({},fa),t),a=n.icon,r=n.mask,i=n.symbol,o=n.className,s=n.title,l=n.titleId,f=n.maskId,c=sa(a),u=la("classes",[].concat(ta(function(t){var e=t.beat,n=t.fade,a=t.beatFade,r=t.bounce,i=t.shake,o=t.flash,s=t.spin,l=t.spinPulse,f=t.spinReverse,c=t.pulse,u=t.fixedWidth,d=t.inverse,m=t.border,p=t.listItem,h=t.flip,g=t.size,b=t.rotation,y=t.pull,v=t.swapOpacity,x=t.rotateBy,w=t.widthAuto,j=function(t){for(var e=Zn(t.split("-"),2),n=e[0],a=e[1],r=Zn("7.0.0".split("-"),2),i=r[0],o=r[1],s=n.split("."),l=i.split("."),f=0;f<Math.max(s.length,l.length);f++){var c=s[f]||"0",u=l[f]||"0",d=parseInt(c,10),m=parseInt(u,10);if(d!==m)return d>m}for(var p=0;p<Math.max(s.length,l.length);p++){var h=s[p]||"0",g=l[p]||"0";if(h!==g&&h.length!==g.length)return h.length<g.length}return!(a&&!o)}(Un),k=Gn(Gn(Gn(Gn(Gn(Gn({"fa-beat":e,"fa-fade":n,"fa-beat-fade":a,"fa-bounce":r,"fa-shake":i,"fa-flash":o,"fa-spin":s,"fa-spin-reverse":f,"fa-spin-pulse":l,"fa-pulse":c,"fa-fw":u,"fa-inverse":d,"fa-border":m,"fa-li":p,"fa-flip":!0===h,"fa-flip-horizontal":"horizontal"===h||"both"===h,"fa-flip-vertical":"vertical"===h||"both"===h},"fa-".concat(g),null!=g),"fa-rotate-".concat(b),null!=b&&0!==b),"fa-pull-".concat(y),null!=y),"fa-swap-opacity",v),"fa-rotate-by",j&&x),"fa-width-auto",j&&w);return Object.keys(k).map(function(t){return k[t]?t:null}).filter(function(t){return t})}(n)),ta((o||"").split(" ")))),d=la("transform","string"==typeof n.transform?_n.transform(n.transform):n.transform),m=la("mask",sa(r)),p=Bn(c,Qn(Qn(Qn(Qn({},u),d),m),{},{symbol:i,title:s,titleId:l,maskId:f}));if(!p)return function(){var t;!oa&&console&&"function"==typeof console.error&&(t=console).error.apply(t,arguments)}("Could not find icon",c),null;var h=p.abstract,g={ref:e};return Object.keys(n).forEach(function(t){fa.hasOwnProperty(t)||(g[t]=n[t])}),ua(h[0],g)});ca.displayName="FontAwesomeIcon",ca.propTypes={beat:Vn().bool,border:Vn().bool,beatFade:Vn().bool,bounce:Vn().bool,className:Vn().string,fade:Vn().bool,flash:Vn().bool,mask:Vn().oneOfType([Vn().object,Vn().array,Vn().string]),maskId:Vn().string,fixedWidth:Vn().bool,inverse:Vn().bool,flip:Vn().oneOf([!0,!1,"horizontal","vertical","both"]),icon:Vn().oneOfType([Vn().object,Vn().array,Vn().string]),listItem:Vn().bool,pull:Vn().oneOf(["right","left"]),pulse:Vn().bool,rotation:Vn().oneOf([0,90,180,270]),rotateBy:Vn().bool,shake:Vn().bool,size:Vn().oneOf(["2xs","xs","sm","lg","xl","2xl","1x","2x","3x","4x","5x","6x","7x","8x","9x","10x"]),spin:Vn().bool,spinPulse:Vn().bool,spinReverse:Vn().bool,symbol:Vn().oneOfType([Vn().bool,Vn().string]),title:Vn().string,titleId:Vn().string,transform:Vn().oneOfType([Vn().string,Vn().object]),swapOpacity:Vn().bool,widthAuto:Vn().bool};var ua=function t(e,n){var a=arguments.length>2&&void 0!==arguments[2]?arguments[2]:{};if("string"==typeof n)return n;var r=(n.children||[]).map(function(n){return t(e,n)}),i=Object.keys(n.attributes||{}).reduce(function(t,e){var a=n.attributes[e];switch(e){case"class":t.attrs.className=a,delete n.attributes.class;break;case"style":t.attrs.style=a.split(";").map(function(t){return t.trim()}).filter(function(t){return t}).reduce(function(t,e){var n,a=e.indexOf(":"),r=ra(e.slice(0,a)),i=e.slice(a+1).trim();return r.startsWith("webkit")?t[n=r,n.charAt(0).toUpperCase()+n.slice(1)]=i:t[r]=i,t},{});break;default:0===e.indexOf("aria-")||0===e.indexOf("data-")?t.attrs[e.toLowerCase()]=a:t.attrs[ra(e)]=a}return t},{attrs:{}}),o=a.style,s=void 0===o?{}:o,l=function(t,e){if(null==t)return{};var n,a,r=function(t,e){if(null==t)return{};var n={};for(var a in t)if({}.hasOwnProperty.call(t,a)){if(-1!==e.indexOf(a))continue;n[a]=t[a]}return n}(t,e);if(Object.getOwnPropertySymbols){var i=Object.getOwnPropertySymbols(t);for(a=0;a<i.length;a++)n=i[a],-1===e.indexOf(n)&&{}.propertyIsEnumerable.call(t,n)&&(r[n]=t[n])}return r}(a,ia);return i.attrs.style=Qn(Qn({},i.attrs.style),s),e.apply(void 0,[n.tag,Qn(Qn({},i.attrs),l)].concat(ta(r)))}.bind(null,Yn().createElement)},359(t,e,n){t=n.nmd(t);var a,r,i,o="[object Map]",s="[object Promise]",l="[object Set]",f="[object WeakMap]",c="[object DataView]",u=/^\[object .+?Constructor\]$/,d="object"==typeof n.g&&n.g&&n.g.Object===Object&&n.g,m="object"==typeof self&&self&&self.Object===Object&&self,p=d||m||Function("return this")(),h=e&&!e.nodeType&&e,g=h&&t&&!t.nodeType&&t,b=g&&g.exports===h,y=Function.prototype,v=Object.prototype,x=p["__core-js_shared__"],w=(a=/[^.]+$/.exec(x&&x.keys&&x.keys.IE_PROTO||""))?"Symbol(src)_1."+a:"",j=y.toString,k=v.hasOwnProperty,S=v.toString,A=RegExp("^"+j.call(k).replace(/[\\^$.*+?()[\]{}|]/g,"\\$&").replace(/hasOwnProperty|(function).*?(?=\\\()| for .+?(?=\\\])/g,"$1.*?")+"$"),O=b?p.Buffer:void 0,I=v.propertyIsEnumerable,P=O?O.isBuffer:void 0,F=(r=Object.keys,i=Object,function(t){return r(i(t))}),N=U(p,"DataView"),E=U(p,"Map"),C=U(p,"Promise"),M=U(p,"Set"),z=U(p,"WeakMap"),L=!I.call({valueOf:1},"valueOf"),T=B(N),D=B(E),W=B(C),$=B(M),R=B(z);function U(t,e){var n=function(t,e){return null==t?void 0:t[e]}(t,e);return function(t){if(!H(t)||function(t){return!!w&&w in t}(t))return!1;var e=Y(t)||function(t){var e=!1;if(null!=t&&"function"!=typeof t.toString)try{e=!!(t+"")}catch(t){}return e}(t)?A:u;return e.test(B(t))}(n)?n:void 0}var _=function(t){return S.call(t)};function B(t){if(null!=t){try{return j.call(t)}catch(t){}try{return t+""}catch(t){}}return""}(N&&_(new N(new ArrayBuffer(1)))!=c||E&&_(new E)!=o||C&&_(C.resolve())!=s||M&&_(new M)!=l||z&&_(new z)!=f)&&(_=function(t){var e=S.call(t),n="[object Object]"==e?t.constructor:void 0,a=n?B(n):void 0;if(a)switch(a){case T:return c;case D:return o;case W:return s;case $:return l;case R:return f}return e});var J=Array.isArray;function V(t){return null!=t&&function(t){return"number"==typeof t&&t>-1&&t%1==0&&t<=9007199254740991}(t.length)&&!Y(t)}var X=P||function(){return!1};function Y(t){var e=H(t)?S.call(t):"";return"[object Function]"==e||"[object GeneratorFunction]"==e}function H(t){var e=typeof t;return!!t&&("object"==e||"function"==e)}t.exports=function(t){if(V(t)&&(J(t)||"string"==typeof t||"function"==typeof t.splice||X(t)||function(t){return function(t){return function(t){return!!t&&"object"==typeof t}(t)&&V(t)}(t)&&k.call(t,"callee")&&(!I.call(t,"callee")||"[object Arguments]"==S.call(t))}(t)))return!t.length;var e=_(t);if(e==o||e==l)return!t.size;if(L||function(t){var e=t&&t.constructor;return t===("function"==typeof e&&e.prototype||v)}(t))return!F(t).length;for(var n in t)if(k.call(t,n))return!1;return!0}},473(t,e,n){"use strict";const a=n(406).parse,r=n(536).compile,i=n(639).segment,o=n(204);t.exports={parse:a,compile:r,segment:i,hls:o}},536(t){"use strict";function e(t,e){this.message=t,this.error=e}function n(t){const e=a(function(t){return Math.floor(t/60/60)}(t),2),n=a(function(t){return Math.floor(t/60)%60}(t),2),r=a(function(t){return Math.floor(t%60)}(t),2),i=a(function(t){return Math.floor(1e3*(t%1).toFixed(4))}(t),3);return`${e}:${n}:${r}.${i}`}function a(t,e){let n=`${t}`;for(;n.length<e;)n=`0${n}`;return n}e.prototype=Object.create(Error.prototype),t.exports={CompilerError:e,compile:function(t){if(!t)throw new e("Input must be non-null");if("object"!=typeof t)throw new e("Input must be an object");if(Array.isArray(t))throw new e("Input cannot be array");if(!t.valid)throw new e("Input must be valid");let a="WEBVTT\n";if(t.meta){if("object"!=typeof t.meta||Array.isArray(t.meta))throw new e("Metadata must be an object");Object.entries(t.meta).forEach(t=>{if("string"!=typeof t[1])throw new e(`Metadata value for "${t[0]}" must be string`);a+=`${t[0]}: ${t[1]}\n`})}let r=null;return t.cues.forEach((t,i)=>{if(r&&r>t.start)throw new e(`Cue number ${i} is not in chronological order`);r=t.start,a+="\n",a+=function(t){if("object"!=typeof t)throw new e("Cue malformed: not of type object");if("string"!=typeof t.identifier&&"number"!=typeof t.identifier&&null!==t.identifier)throw new e(`Cue malformed: identifier value is not a string.\n    ${JSON.stringify(t)}`);if(isNaN(t.start))throw new e(`Cue malformed: null start value.\n    ${JSON.stringify(t)}`);if(isNaN(t.end))throw new e(`Cue malformed: null end value.\n    ${JSON.stringify(t)}`);if(t.start>=t.end)throw new e(`Cue malformed: start timestamp greater than end\n    ${JSON.stringify(t)}`);if("string"!=typeof t.text)throw new e(`Cue malformed: null text value.\n    ${JSON.stringify(t)}`);if("string"!=typeof t.styles)throw new e(`Cue malformed: null styles value.\n    ${JSON.stringify(t)}`);let a="";t.identifier.length>0&&(a+=`${t.identifier}\n`);return a+=`${n(t.start)} --\x3e ${n(t.end)}`,a+=t.styles?` ${t.styles}`:"",a+=`\n${t.text}`,a}(t),a+="\n"}),a}}},204(t,e,n){"use strict";const a=n(639).segment;function r(t,e){return`${"0".repeat(Math.max(0,e-t.toString().length))}${t}`}function i(t){return`${t}.vtt`}function o(t){const e=(t%1).toFixed(3);t=Math.round(t-e);const n=Math.floor(t/3600),a=Math.floor((t-3600*n)/60),i=t-3600*n-60*a;return`${r(n,2)}:${r(a,2)}:${r(i,2)}.${r(1e3*e,3)}`}t.exports={hlsSegment:function(t,e,n){void 0===n&&(n="900000");const r=a(t,e),s=[];return r.forEach((t,e)=>{const a=`WEBVTT\nX-TIMESTAMP-MAP=MPEGTS:${n},LOCAL:00:00:00.000\n\n${function(t){const e=[];return t.forEach(t=>{e.push(function(t){const e=[];t.identifier&&e.push(t.identifier);const n=o(t.start),a=o(t.end),r=t.styles?`${t.styles}`:"";return e.push(`${n} --\x3e ${a} ${r}`),e.push(t.text),e.join("\n")}(t))}),e.join("\n\n")}(t.cues)}\n`,r=i(e);s.push({filename:r,content:a})}),s},hlsSegmentPlaylist:function(t,e){const n=a(t,e),r=function(t){const e=[];return t.forEach((t,n)=>{e.push(`#EXTINF:${t.duration.toFixed(5)},\n${i(n)}`)}),e.join("\n")}(n);return`#EXTM3U\n#EXT-X-TARGETDURATION:${Math.round(function(t){let e=0;return t.forEach(t=>{t.duration>e&&(e=t.duration)}),e}(n))}\n#EXT-X-VERSION:3\n#EXT-X-MEDIA-SEQUENCE:0\n#EXT-X-PLAYLIST-TYPE:VOD\n${r}\n#EXT-X-ENDLIST\n`}}},406(t){"use strict";function e(t,e){this.message=t,this.error=e}e.prototype=Object.create(Error.prototype);const n=/([0-9]+)?:?([0-9]{2}):([0-9]{2}\.[0-9]{2,3})/;function a(t){return n.test(t)}function r(t){const e=t.match(n);let a=60*parseFloat(e[1]||0)*60;return a+=60*parseFloat(e[2]),a+=parseFloat(e[3]),a}t.exports={ParserError:e,parse:function(t,i){i||(i={});const{meta:o=!1,strict:s=!0}=i;if("string"!=typeof t)throw new e("Input must be a string");const l=(t=(t=(t=t.trim()).replace(/\r\n/g,"\n")).replace(/\r/g,"\n")).split("\n\n"),f=l.shift();if(!f.startsWith("WEBVTT"))throw new e('Must start with "WEBVTT"');const c=f.split("\n"),u=c[0].replace("WEBVTT","");if(u.length>0&&" "!==u[0]&&"\t"!==u[0])throw new e("Header comment must start with space or tab");if(0===l.length&&1===c.length)return{valid:!0,strict:s,cues:[],errors:[]};if(!o&&c.length>1&&""!==c[1])throw new e("Missing blank line after signature");const{cues:d,errors:m}=function(t,i){const o=[],s=t.map((t,s)=>{try{return function(t,i,o){let s="",l=0,f=.01,c="",u="";const d=t.split("\n").filter(Boolean);if(d.length>0&&d[0].trim().startsWith("NOTE"))return null;if(1===d.length&&!d[0].includes("--\x3e"))throw new e(`Cue identifier cannot be standalone (cue #${i})`);if(d.length>1&&!d[0].includes("--\x3e")&&!d[1].includes("--\x3e"))throw new e(`Cue identifier needs to be followed by timestamp (cue #${i})`);d.length>1&&d[1].includes("--\x3e")&&(s=d.shift());const m="string"==typeof d[0]&&d[0].split(" --\x3e ");if(2!==m.length||!a(m[0])||!a(m[1]))throw new e(`Invalid cue timestamp (cue #${i})`);if(l=r(m[0]),f=r(m[1]),o){if(l>f)throw new e(`Start timestamp greater than end (cue #${i})`);if(f<=l)throw new e(`End must be greater than start (cue #${i})`)}if(!o&&f<l)throw new e(`End must be greater or equal to start when not strict (cue #${i})`);return u=m[1].replace(n,"").trim(),d.shift(),c=d.join("\n"),!!c&&{identifier:s,start:l,end:f,text:c,styles:u}}(t,s,i)}catch(t){return o.push(t),null}}).filter(Boolean);return{cues:s,errors:o}}(l,s);if(s&&m.length>0)throw m[0];const p=o?function(t){const e={};return t.slice(1).forEach(t=>{const n=t.indexOf(":"),a=t.slice(0,n).trim(),r=t.slice(n+1).trim();e[a]=r}),Object.keys(e).length>0?e:null}(c):null,h={valid:0===m.length,strict:s,cues:d,errors:m};return o&&(h.meta=p),h}}},639(t,e,n){"use strict";const a=n(406).parse;function r(t,e){return t+(e-t%e)}t.exports={segment:function(t,e){e=e||10;const n=a(t),i=[];let o=[],s=null,l=0,f=0;return n.cues.forEach((t,a)=>{const c=0===a,u=a===n.cues.length-1,d=t.start,m=t.end,p=u?1/0:n.cues[a+1].start,h=c?m:m-d,g=c?0:d-n.cues[a-1].end;l=l+h+g,i.length,s&&(o.push(s),l+=s.end-f,s=null),o.push(t);let b=p-m<e&&g<e&&l>e;if(function(t,e,n,a){const i=r(a,e);return(a<=e||i+t<n)&&n-t>=e}(f,e,p,g)){const t=function(t,e,n,a,i){let o=n;return a>n&&(o=r(a-n,n)),o=t?parseFloat((e-i).toFixed(2)):Math.round(o),o}(u,m,e,l,f);i.push({duration:t,cues:o}),f+=t,l=0,o=[]}else b=!1;b&&(s=t)}),i}}},688(t,e,n){"use strict";var a=n(935);function r(){}function i(){}i.resetWarningCache=r,t.exports=function(){function t(t,e,n,r,i,o){if(o!==a){var s=new Error("Calling PropTypes validators directly is not supported by the `prop-types` package. Use PropTypes.checkPropTypes() to call them. Read more at http://fb.me/use-check-prop-types");throw s.name="Invariant Violation",s}}function e(){return t}t.isRequired=t;var n={array:t,bigint:t,bool:t,func:t,number:t,object:t,string:t,symbol:t,any:t,arrayOf:e,element:t,elementType:t,instanceOf:e,node:t,objectOf:e,oneOf:e,oneOfType:e,shape:e,exact:e,checkPropTypes:i,resetWarningCache:r};return n.PropTypes=n,n}},758(t,e,n){t.exports=n(688)()},935(t){"use strict";t.exports="SECRET_DO_NOT_PASS_THIS_OR_YOU_WILL_BE_FIRED"},549(t,e){"use strict";var n=Symbol.for("react.transitional.element"),a=Symbol.for("react.fragment");function r(t,e,a){var r=null;if(void 0!==a&&(r=""+a),void 0!==e.key&&(r=""+e.key),"key"in e)for(var i in a={},e)"key"!==i&&(a[i]=e[i]);else a=e;return e=a.ref,{$$typeof:n,type:t,key:r,ref:void 0!==e?e:null,props:a}}e.Fragment=a,e.jsx=r,e.jsxs=r},893(t,e,n){"use strict";t.exports=n(549)},252(t,e,n){"use strict";n.d(e,{$UM:()=>f,ITF:()=>i,Jyw:()=>c,LFz:()=>o,Wcv:()=>u,hLQ:()=>s,lEd:()=>r,lS9:()=>l,rC2:()=>a});const a={prefix:"far",iconName:"lightbulb",icon:[384,512,[128161],"f0eb","M297.2 248.9C311.6 228.3 320 203.2 320 176c0-70.7-57.3-128-128-128S64 105.3 64 176c0 27.2 8.4 52.3 22.8 72.9c3.7 5.3 8.1 11.3 12.8 17.7c0 0 0 0 0 0c12.9 17.7 28.3 38.9 39.8 59.8c10.4 19 15.7 38.8 18.3 57.5L109 384c-2.2-12-5.9-23.7-11.8-34.5c-9.9-18-22.2-34.9-34.5-51.8c0 0 0 0 0 0s0 0 0 0c-5.2-7.1-10.4-14.2-15.4-21.4C27.6 247.9 16 213.3 16 176C16 78.8 94.8 0 192 0s176 78.8 176 176c0 37.3-11.6 71.9-31.4 100.3c-5 7.2-10.2 14.3-15.4 21.4c0 0 0 0 0 0s0 0 0 0c-12.3 16.8-24.6 33.7-34.5 51.8c-5.9 10.8-9.6 22.5-11.8 34.5l-48.6 0c2.6-18.7 7.9-38.6 18.3-57.5c11.5-20.9 26.9-42.1 39.8-59.8c0 0 0 0 0 0s0 0 0 0s0 0 0 0c4.7-6.4 9-12.4 12.7-17.7zM192 128c-26.5 0-48 21.5-48 48c0 8.8-7.2 16-16 16s-16-7.2-16-16c0-44.2 35.8-80 80-80c8.8 0 16 7.2 16 16s-7.2 16-16 16zm0 384c-44.2 0-80-35.8-80-80l0-16 160 0 0 16c0 44.2-35.8 80-80 80z"]},r={prefix:"far",iconName:"circle-exclamation",icon:[512,512,["exclamation-circle"],"f06a","M256 48a208 208 0 1 1 0 416 208 208 0 1 1 0-416zm0 464A256 256 0 1 0 256 0a256 256 0 1 0 0 512zm0-384c-13.3 0-24 10.7-24 24l0 112c0 13.3 10.7 24 24 24s24-10.7 24-24l0-112c0-13.3-10.7-24-24-24zm32 224a32 32 0 1 0 -64 0 32 32 0 1 0 64 0z"]},i={prefix:"far",iconName:"list",icon:[512,512,["list-squares"],"f03a","M40 48C26.7 48 16 58.7 16 72l0 48c0 13.3 10.7 24 24 24l48 0c13.3 0 24-10.7 24-24l0-48c0-13.3-10.7-24-24-24L40 48zM184 72c-13.3 0-24 10.7-24 24s10.7 24 24 24l304 0c13.3 0 24-10.7 24-24s-10.7-24-24-24L184 72zm0 160c-13.3 0-24 10.7-24 24s10.7 24 24 24l304 0c13.3 0 24-10.7 24-24s-10.7-24-24-24l-304 0zm0 160c-13.3 0-24 10.7-24 24s10.7 24 24 24l304 0c13.3 0 24-10.7 24-24s-10.7-24-24-24l-304 0zM16 232l0 48c0 13.3 10.7 24 24 24l48 0c13.3 0 24-10.7 24-24l0-48c0-13.3-10.7-24-24-24l-48 0c-13.3 0-24 10.7-24 24zM40 368c-13.3 0-24 10.7-24 24l0 48c0 13.3 10.7 24 24 24l48 0c13.3 0 24-10.7 24-24l0-48c0-13.3-10.7-24-24-24l-48 0z"]},o={prefix:"far",iconName:"pen-to-square",icon:[512,512,["edit"],"f044","M441 58.9L453.1 71c9.4 9.4 9.4 24.6 0 33.9L424 134.1 377.9 88 407 58.9c9.4-9.4 24.6-9.4 33.9 0zM209.8 256.2L344 121.9 390.1 168 255.8 302.2c-2.9 2.9-6.5 5-10.4 6.1l-58.5 16.7 16.7-58.5c1.1-3.9 3.2-7.5 6.1-10.4zM373.1 25L175.8 222.2c-8.7 8.7-15 19.4-18.3 31.1l-28.6 100c-2.4 8.4-.1 17.4 6.1 23.6s15.2 8.5 23.6 6.1l100-28.6c11.8-3.4 22.5-9.7 31.1-18.3L487 138.9c28.1-28.1 28.1-73.7 0-101.8L474.9 25C446.8-3.1 401.2-3.1 373.1 25zM88 64C39.4 64 0 103.4 0 152L0 424c0 48.6 39.4 88 88 88l272 0c48.6 0 88-39.4 88-88l0-112c0-13.3-10.7-24-24-24s-24 10.7-24 24l0 112c0 22.1-17.9 40-40 40L88 464c-22.1 0-40-17.9-40-40l0-272c0-22.1 17.9-40 40-40l112 0c13.3 0 24-10.7 24-24s-10.7-24-24-24L88 64z"]},s={prefix:"far",iconName:"arrow-down-left-and-arrow-up-right-to-center",icon:[512,512,[],"e092","M489 57c9.4-9.4 9.4-24.6 0-33.9s-24.6-9.4-33.9 0l-135 135L320 72c0-13.3-10.7-24-24-24s-24 10.7-24 24l0 144c0 13.3 10.7 24 24 24l144 0c13.3 0 24-10.7 24-24s-10.7-24-24-24l-86.1 0L489 57zM23 455c-9.4 9.4-9.4 24.6 0 33.9s24.6 9.4 33.9 0l135-135 0 86.1c0 13.3 10.7 24 24 24s24-10.7 24-24l0-144c0-13.3-10.7-24-24-24L72 272c-13.3 0-24 10.7-24 24s10.7 24 24 24l86.1 0L23 455z"]},l={prefix:"far",iconName:"thumbs-down",icon:[512,512,[128078,61576],"f165","M323.8 477.2c-38.2 10.9-78.1-11.2-89-49.4l-5.7-20c-3.7-13-10.4-25-19.5-35l-51.3-56.4c-8.9-9.8-8.2-25 1.6-33.9s25-8.2 33.9 1.6l51.3 56.4c14.1 15.5 24.4 34 30.1 54.1l5.7 20c3.6 12.7 16.9 20.1 29.7 16.5s20.1-16.9 16.5-29.7l-5.7-20c-5.7-19.9-14.7-38.7-26.6-55.5c-5.2-7.3-5.8-16.9-1.7-24.9s12.3-13 21.3-13L448 288c8.8 0 16-7.2 16-16c0-6.8-4.3-12.7-10.4-15c-7.4-2.8-13-9-14.9-16.7s.1-15.8 5.3-21.7c2.5-2.8 4-6.5 4-10.6c0-7.8-5.6-14.3-13-15.7c-8.2-1.6-15.1-7.3-18-15.2s-1.6-16.7 3.6-23.3c2.1-2.7 3.4-6.1 3.4-9.9c0-6.7-4.2-12.6-10.2-14.9c-11.5-4.5-17.7-16.9-14.4-28.8c.4-1.3 .6-2.8 .6-4.3c0-8.8-7.2-16-16-16l-97.5 0c-12.6 0-25 3.7-35.5 10.7l-61.7 41.1c-11 7.4-25.9 4.4-33.3-6.7s-4.4-25.9 6.7-33.3l61.7-41.1c18.4-12.3 40-18.8 62.1-18.8L384 32c34.7 0 62.9 27.6 64 62c14.6 11.7 24 29.7 24 50c0 4.5-.5 8.8-1.3 13c15.4 11.7 25.3 30.2 25.3 51c0 6.5-1 12.8-2.8 18.7C504.8 238.3 512 254.3 512 272c0 35.3-28.6 64-64 64l-92.3 0c4.7 10.4 8.7 21.2 11.8 32.2l5.7 20c10.9 38.2-11.2 78.1-49.4 89zM32 384c-17.7 0-32-14.3-32-32L0 128c0-17.7 14.3-32 32-32l64 0c17.7 0 32 14.3 32 32l0 224c0 17.7-14.3 32-32 32l-64 0z"]},f={prefix:"far",iconName:"magnifying-glass",icon:[512,512,[128269,"search"],"f002","M368 208A160 160 0 1 0 48 208a160 160 0 1 0 320 0zM337.1 371.1C301.7 399.2 256.8 416 208 416C93.1 416 0 322.9 0 208S93.1 0 208 0S416 93.1 416 208c0 48.8-16.8 93.7-44.9 129.1L505 471c9.4 9.4 9.4 24.6 0 33.9s-24.6 9.4-33.9 0L337.1 371.1z"]},c={prefix:"far",iconName:"xmark",icon:[384,512,[128473,10005,10006,10060,215,"close","multiply","remove","times"],"f00d","M345 137c9.4-9.4 9.4-24.6 0-33.9s-24.6-9.4-33.9 0l-119 119L73 103c-9.4-9.4-24.6-9.4-33.9 0s-9.4 24.6 0 33.9l119 119L39 375c-9.4 9.4-9.4 24.6 0 33.9s24.6 9.4 33.9 0l119-119L311 409c9.4 9.4 24.6 9.4 33.9 0s9.4-24.6 0-33.9l-119-119L345 137z"]},u={prefix:"far",iconName:"thumbs-up",icon:[512,512,[128077,61575],"f164","M323.8 34.8c-38.2-10.9-78.1 11.2-89 49.4l-5.7 20c-3.7 13-10.4 25-19.5 35l-51.3 56.4c-8.9 9.8-8.2 25 1.6 33.9s25 8.2 33.9-1.6l51.3-56.4c14.1-15.5 24.4-34 30.1-54.1l5.7-20c3.6-12.7 16.9-20.1 29.7-16.5s20.1 16.9 16.5 29.7l-5.7 20c-5.7 19.9-14.7 38.7-26.6 55.5c-5.2 7.3-5.8 16.9-1.7 24.9s12.3 13 21.3 13L448 224c8.8 0 16 7.2 16 16c0 6.8-4.3 12.7-10.4 15c-7.4 2.8-13 9-14.9 16.7s.1 15.8 5.3 21.7c2.5 2.8 4 6.5 4 10.6c0 7.8-5.6 14.3-13 15.7c-8.2 1.6-15.1 7.3-18 15.2s-1.6 16.7 3.6 23.3c2.1 2.7 3.4 6.1 3.4 9.9c0 6.7-4.2 12.6-10.2 14.9c-11.5 4.5-17.7 16.9-14.4 28.8c.4 1.3 .6 2.8 .6 4.3c0 8.8-7.2 16-16 16l-97.5 0c-12.6 0-25-3.7-35.5-10.7l-61.7-41.1c-11-7.4-25.9-4.4-33.3 6.7s-4.4 25.9 6.7 33.3l61.7 41.1c18.4 12.3 40 18.8 62.1 18.8l97.5 0c34.7 0 62.9-27.6 64-62c14.6-11.7 24-29.7 24-50c0-4.5-.5-8.8-1.3-13c15.4-11.7 25.3-30.2 25.3-51c0-6.5-1-12.8-2.8-18.7C504.8 273.7 512 257.7 512 240c0-35.3-28.6-64-64-64l-92.3 0c4.7-10.4 8.7-21.2 11.8-32.2l5.7-20c10.9-38.2-11.2-78.1-49.4-89zM32 192c-17.7 0-32 14.3-32 32L0 448c0 17.7 14.3 32 32 32l64 0c17.7 0 32-14.3 32-32l0-224c0-17.7-14.3-32-32-32l-64 0z"]}},964(t,e,n){"use strict";n.d(e,{INu:()=>i,Wcv:()=>o,lS9:()=>r,p7g:()=>a});const a={prefix:"fas",iconName:"sparkles",icon:[512,512,[10024],"f890","M327.5 85.2c-4.5 1.7-7.5 6-7.5 10.8s3 9.1 7.5 10.8L384 128l21.2 56.5c1.7 4.5 6 7.5 10.8 7.5s9.1-3 10.8-7.5L448 128l56.5-21.2c4.5-1.7 7.5-6 7.5-10.8s-3-9.1-7.5-10.8L448 64 426.8 7.5C425.1 3 420.8 0 416 0s-9.1 3-10.8 7.5L384 64 327.5 85.2zM205.1 73.3c-2.6-5.7-8.3-9.3-14.5-9.3s-11.9 3.6-14.5 9.3L123.3 187.3 9.3 240C3.6 242.6 0 248.3 0 254.6s3.6 11.9 9.3 14.5l114.1 52.7L176 435.8c2.6 5.7 8.3 9.3 14.5 9.3s11.9-3.6 14.5-9.3l52.7-114.1 114.1-52.7c5.7-2.6 9.3-8.3 9.3-14.5s-3.6-11.9-9.3-14.5L257.8 187.4 205.1 73.3zM384 384l-56.5 21.2c-4.5 1.7-7.5 6-7.5 10.8s3 9.1 7.5 10.8L384 448l21.2 56.5c1.7 4.5 6 7.5 10.8 7.5s9.1-3 10.8-7.5L448 448l56.5-21.2c4.5-1.7 7.5-6 7.5-10.8s-3-9.1-7.5-10.8L448 384l-21.2-56.5c-1.7-4.5-6-7.5-10.8-7.5s-9.1 3-10.8 7.5L384 384z"]},r={prefix:"fas",iconName:"thumbs-down",icon:[512,512,[128078,61576],"f165","M313.4 479.1c26-5.2 42.9-30.5 37.7-56.5l-2.3-11.4c-5.3-26.7-15.1-52.1-28.8-75.2l144 0c26.5 0 48-21.5 48-48c0-18.5-10.5-34.6-25.9-42.6C497 236.6 504 223.1 504 208c0-23.4-16.8-42.9-38.9-47.1c4.4-7.3 6.9-15.8 6.9-24.9c0-21.3-13.9-39.4-33.1-45.6c.7-3.3 1.1-6.8 1.1-10.4c0-26.5-21.5-48-48-48l-97.5 0c-19 0-37.5 5.6-53.3 16.1L202.7 73.8C176 91.6 160 121.6 160 153.7l0 38.3 0 48 0 24.9c0 29.2 13.3 56.7 36 75l7.4 5.9c26.5 21.2 44.6 51 51.2 84.2l2.3 11.4c5.2 26 30.5 42.9 56.5 37.7zM32 384l64 0c17.7 0 32-14.3 32-32l0-224c0-17.7-14.3-32-32-32L32 96C14.3 96 0 110.3 0 128L0 352c0 17.7 14.3 32 32 32z"]},i={prefix:"fas",iconName:"arrow-up",icon:[384,512,[8593],"f062","M214.6 41.4c-12.5-12.5-32.8-12.5-45.3 0l-160 160c-12.5 12.5-12.5 32.8 0 45.3s32.8 12.5 45.3 0L160 141.2 160 448c0 17.7 14.3 32 32 32s32-14.3 32-32l0-306.7L329.4 246.6c12.5 12.5 32.8 12.5 45.3 0s12.5-32.8 0-45.3l-160-160z"]},o={prefix:"fas",iconName:"thumbs-up",icon:[512,512,[128077,61575],"f164","M313.4 32.9c26 5.2 42.9 30.5 37.7 56.5l-2.3 11.4c-5.3 26.7-15.1 52.1-28.8 75.2l144 0c26.5 0 48 21.5 48 48c0 18.5-10.5 34.6-25.9 42.6C497 275.4 504 288.9 504 304c0 23.4-16.8 42.9-38.9 47.1c4.4 7.3 6.9 15.8 6.9 24.9c0 21.3-13.9 39.4-33.1 45.6c.7 3.3 1.1 6.8 1.1 10.4c0 26.5-21.5 48-48 48l-97.5 0c-19 0-37.5-5.6-53.3-16.1l-38.5-25.7C176 420.4 160 390.4 160 358.3l0-38.3 0-48 0-24.9c0-29.2 13.3-56.7 36-75l7.4-5.9c26.5-21.2 44.6-51 51.2-84.2l2.3-11.4c5.2-26 30.5-42.9 56.5-37.7zM32 192l64 0c17.7 0 32 14.3 32 32l0 224c0 17.7-14.3 32-32 32l-64 0c-17.7 0-32-14.3-32-32L0 224c0-17.7 14.3-32 32-32z"]}},735(t){"use strict";t.exports=JSON.parse('{"description":"The iconic font, CSS, and SVG framework","keywords":["font","awesome","fontawesome","icon","svg","bootstrap"],"homepage":"https://fontawesome.com","bugs":{"url":"https://github.com/FortAwesome/Font-Awesome/issues"},"author":"The Font Awesome Team (https://github.com/orgs/FortAwesome/people)","repository":{"type":"git","url":"https://github.com/FortAwesome/Font-Awesome"},"engines":{"node":">=6"},"dependencies":{"@fortawesome/fontawesome-common-types":"7.2.0"},"version":"7.2.0","name":"@fortawesome/fontawesome-svg-core","main":"index.js","module":"index.mjs","jsnext:main":"index.mjs","style":"styles.css","license":"MIT","types":"./index.d.ts","exports":{".":{"types":"./index.d.ts","module":"./index.mjs","import":"./index.mjs","require":"./index.js","style":"./styles.css","default":"./index.js"},"./index":{"types":"./index.d.ts","module":"./index.mjs","import":"./index.mjs","require":"./index.js","default":"./index.js"},"./index.js":{"types":"./index.d.ts","module":"./index.mjs","import":"./index.mjs","require":"./index.js","default":"./index.js"},"./plugins":{"types":"./index.d.ts","module":"./plugins.mjs","import":"./plugins.mjs","default":"./plugins.mjs"},"./import.macro":"./import.macro.js","./import.macro.js":"./import.macro.js","./styles":"./styles.css","./styles.css":"./styles.css","./package.json":"./package.json"},"sideEffects":["./index.js","./index.mjs","./styles.css"]}')}}]);
