# Supplementary material for: An Interactive, Asynchronous Intimate Partner Violence Module for Medical Students: Improving Preparedness, Confidence, and Knowledge
Source: MedEdPORTAL. 2026 Jul 14;22:11618. doi: 10.15766/mep_2374-8265.11618 (PMC13364887; doi:10.15766/mep_2374-8265.11618)
Supplement: Supplementary file 1 — IPV Articulate Module FolderIPV Pre- and Postmodule Survey.docx [file mep_2374-8265.11618-s001.zip › A. IPV Articulate Module Folder/lib/learn_dist/entry.js]

var learn_distribution_frontend;(()=>{var __webpack_modules__={300(e){var t,r,o=e.exports={};function n(){throw new Error("setTimeout has not been defined")}function i(){throw new Error("clearTimeout has not been defined")}function s(e){if(t===setTimeout)return setTimeout(e,0);if((t===n||!t)&&setTimeout)return t=setTimeout,setTimeout(e,0);try{return t(e,0)}catch(r){try{return t.call(null,e,0)}catch(r){return t.call(this,e,0)}}}!function(){try{t="function"==typeof setTimeout?setTimeout:n}catch(e){t=n}try{r="function"==typeof clearTimeout?clearTimeout:i}catch(e){r=i}}();var a,l=[],c=!1,u=-1;function p(){c&&a&&(c=!1,a.length?l=a.concat(l):u=-1,l.length&&h())}function h(){if(!c){var e=s(p);c=!0;for(var t=l.length;t;){for(a=l,l=[];++u<t;)a&&a[u].run();u=-1,t=l.length}a=null,c=!1,function(e){if(r===clearTimeout)return clearTimeout(e);if((r===i||!r)&&clearTimeout)return r=clearTimeout,clearTimeout(e);try{return r(e)}catch(t){try{return r.call(null,e)}catch(t){return r.call(this,e)}}}(e)}}function d(e,t){this.fun=e,this.array=t}function f(){}o.nextTick=function(e){var t=new Array(arguments.length-1);if(arguments.length>1)for(var r=1;r<arguments.length;r++)t[r-1]=arguments[r];l.push(new d(e,t)),1!==l.length||c||s(h)},d.prototype.run=function(){this.fun.apply(null,this.array)},o.title="browser",o.browser=!0,o.env={},o.argv=[],o.version="",o.versions={},o.on=f,o.addListener=f,o.once=f,o.off=f,o.removeListener=f,o.removeAllListeners=f,o.emit=f,o.prependListener=f,o.prependOnceListener=f,o.listeners=function(e){return[]},o.binding=function(e){throw new Error("process.binding is not supported")},o.cwd=function(){return"/"},o.chdir=function(e){throw new Error("process.chdir is not supported")},o.umask=function(){return 0}},839(e,t,r){"use strict";var o={"./learn/ai-learner-popout":()=>Promise.all([r.e(859),r.e(644)]).then(()=>()=>r(347))},n=(e,t)=>(r.R=t,t=r.o(o,e)?o[e]():Promise.resolve().then(()=>{throw new Error('Module "'+e+'" does not exist in container.')}),r.R=void 0,t),i=(e,t,o)=>r.federation.bundlerRuntime.initContainerEntry({webpackRequire:r,shareScope:e,initScope:t,remoteEntryInitOptions:o,shareScopeKey:"default"});r.d(t,{get:()=>n,init:()=>i})},255(e,t,r){"use strict";var o={};function n(){return n=Object.assign||function(e){for(var t=1;t<arguments.length;t++){var r=arguments[t];for(var o in r)Object.prototype.hasOwnProperty.call(r,o)&&(e[o]=r[o])}return e},n.apply(this,arguments)}function i(e,t){if(null==e)return{};var r,o,n={},i=Object.keys(e);for(o=0;o<i.length;o++)r=i[o],t.indexOf(r)>=0||(n[r]=e[r]);return n}r.r(o),r.d(o,{FederationHost:()=>yt,Module:()=>Qe,getInstance:()=>It,getRemoteEntry:()=>Je,getRemoteInfo:()=>Ze,init:()=>bt,loadRemote:()=>Et,loadScript:()=>s.k0,loadScriptNode:()=>s.oe,loadShare:()=>St,loadShareSync:()=>vt,preloadRemote:()=>Nt,registerGlobalPlugins:()=>V,registerPlugins:()=>wt,registerRemotes:()=>kt});var s=r(492);const a="RUNTIME-001",l="RUNTIME-002",c="RUNTIME-003",u="RUNTIME-004",p="RUNTIME-005",h="RUNTIME-006",d="RUNTIME-007",f="RUNTIME-008",m="TYPE-001",_="BUILD-001",y=(e,t,r,o)=>{const n=[`${[t[e]]} #${e}`];return r&&n.push(`args: ${JSON.stringify(r)}`),n.push((e=>`View the docs to see how to solve: https://module-federation.io/guide/troubleshooting/${e.split("-")[0].toLowerCase()}/${e}`)(e)),o&&n.push(`Original Error Message:\n ${o}`),n.join("\n")};function g(){return g=Object.assign||function(e){for(var t=1;t<arguments.length;t++){var r=arguments[t];for(var o in r)Object.prototype.hasOwnProperty.call(r,o)&&(e[o]=r[o])}return e},g.apply(this,arguments)}const b={[a]:"Failed to get remoteEntry exports.",[l]:'The remote entry interface does not contain "init"',[c]:"Failed to get manifest.",[u]:"Failed to locate remote.",[p]:"Invalid loadShareSync function call from bundler runtime",[h]:"Invalid loadShareSync function call from runtime",[d]:"Failed to get remote snapshot.",[f]:"Failed to load script resources."};g({},b,{[m]:"Failed to generate type declaration. Execute the below cmd to reproduce and fix the error."},{[_]:"Failed to find expose module."});var E=(e,t,r)=>new Promise((o,n)=>{var i=e=>{try{a(r.next(e))}catch(e){n(e)}},s=e=>{try{a(r.throw(e))}catch(e){n(e)}},a=e=>e.done?o(e.value):Promise.resolve(e.value).then(i,s);a((r=r.apply(e,t)).next())});const S="[ Federation Runtime ]",v=(0,s.h)(S);function N(e,t){e||k(t)}function k(e){if(e instanceof Error)throw e.message=`${S}: ${e.message}`,e;throw new Error(`${S}: ${e}`)}function w(e){e instanceof Error?(e.message=`${S}: ${e.message}`,v.warn(e)):v.warn(e)}function I(e,t){return-1===e.findIndex(e=>e===t)&&e.push(t),e}function R(e){return"version"in e&&e.version?`${e.name}:${e.version}`:"entry"in e&&e.entry?`${e.name}:${e.entry}`:`${e.name}`}function T(e){return void 0!==e.entry}function O(e){return!e.entry.includes(".json")}function $(e){return e&&"object"==typeof e}const A=Object.prototype.toString;function M(e){return Array.isArray(e)?e:[e]}function P(e){const t={url:"",type:"global",globalName:""};return(0,s.OL)()||(0,s.tf)()?"remoteEntry"in e?{url:e.remoteEntry,type:e.remoteEntryType,globalName:e.globalName}:t:"ssrRemoteEntry"in e?{url:e.ssrRemoteEntry||t.url,type:e.ssrRemoteEntryType||t.type,globalName:e.globalName}:t}const x="object"==typeof globalThis?globalThis:window,L=(()=>{try{return document.defaultView}catch(e){return x}})(),D=L;function H(e,t,r){Object.defineProperty(e,t,{value:r,configurable:!1,writable:!0})}function C(e,t){return Object.hasOwnProperty.call(e,t)}C(x,"__GLOBAL_LOADING_REMOTE_ENTRY__")||H(x,"__GLOBAL_LOADING_REMOTE_ENTRY__",{});const F=x.__GLOBAL_LOADING_REMOTE_ENTRY__;function j(e){var t,r,o,n,i,s;C(e,"__VMOK__")&&!C(e,"__FEDERATION__")&&H(e,"__FEDERATION__",e.__VMOK__),C(e,"__FEDERATION__")||(H(e,"__FEDERATION__",{__GLOBAL_PLUGIN__:[],__INSTANCES__:[],moduleInfo:{},__SHARE__:{},__MANIFEST_LOADING__:{},__PRELOADED_MAP__:new Map}),H(e,"__VMOK__",e.__FEDERATION__)),null!=(t=e.__FEDERATION__).__GLOBAL_PLUGIN__||(t.__GLOBAL_PLUGIN__=[]),null!=(r=e.__FEDERATION__).__INSTANCES__||(r.__INSTANCES__=[]),null!=(o=e.__FEDERATION__).moduleInfo||(o.moduleInfo={}),null!=(n=e.__FEDERATION__).__SHARE__||(n.__SHARE__={}),null!=(i=e.__FEDERATION__).__MANIFEST_LOADING__||(i.__MANIFEST_LOADING__={}),null!=(s=e.__FEDERATION__).__PRELOADED_MAP__||(s.__PRELOADED_MAP__=new Map)}function q(e,t){if("string"==typeof t){if(e[t])return{value:e[t],key:t};{const r=Object.keys(e);for(const o of r){const[r,n]=o.split(":"),i=`${r}:${t}`,s=e[i];if(s)return{value:s,key:i}}return{value:void 0,key:t}}}throw new Error("key must be string")}j(x),j(L);const G=()=>L.__FEDERATION__.moduleInfo,U=e=>((e,t)=>{const r=q(t,R(e)).value;if(r&&!r.version&&"version"in e&&e.version&&(r.version=e.version),r)return r;if("version"in e&&e.version){const{version:t}=e,r=R(i(e,["version"])),o=q(L.__FEDERATION__.moduleInfo,r).value;if((null==o?void 0:o.version)===t)return o}})(e,L.__FEDERATION__.moduleInfo),B=(e,t)=>{const r=R(e);return L.__FEDERATION__.moduleInfo[r]=t,L.__FEDERATION__.moduleInfo},W=(e,t)=>{const r=t||`__FEDERATION_${e}:custom__`;return{remoteEntryKey:r,entryExports:x[r]}},V=e=>{const{__GLOBAL_PLUGIN__:t}=L.__FEDERATION__;e.forEach(e=>{-1===t.findIndex(t=>t.name===e.name)?t.push(e):w(`The plugin ${e.name} has been registered.`)})},K=e=>x.__FEDERATION__.__PRELOADED_MAP__.get(e),z=e=>x.__FEDERATION__.__PRELOADED_MAP__.set(e,!0),X="default",Y="global",J="[0-9A-Za-z-]+",Z=`(?:\\+(${J}(?:\\.${J})*))`,Q="0|[1-9]\\d*",ee="[0-9]+",te="\\d*[a-zA-Z-][a-zA-Z0-9-]*",re=`(?:${ee}|${te})`,oe=`(?:${Q}|${te})`,ne=`(?:-(${oe}(?:\\.${oe})*))`,ie=`${Q}|x|X|\\*`,se=`[v=\\s]*(${ie})(?:\\.(${ie})(?:\\.(${ie})(?:${ne})?${Z}?)?)?`,ae=`^\\s*(${se})\\s+-\\s+(${se})\\s*$`,le="((?:<|>)?=?)",ce=`(\\s*)${le}\\s*([v=\\s]*(${ee})\\.(${ee})\\.(${ee})(?:-?(${re}(?:\\.${re})*))?${Z}?|${se})`,ue="(?:~>?)",pe=`(\\s*)${ue}\\s+`,he="(?:\\^)",de=`(\\s*)${he}\\s+`,fe=`^${he}${se}$`,me=`^${ue}${se}$`,_e=`^${le}\\s*${se}$`,ye=`^${le}\\s*(v?(${Q})\\.(${Q})\\.(${Q})${ne}?${Z}?)$|^$`;function ge(e){return new RegExp(e)}function be(e){return!e||"x"===e.toLowerCase()||"*"===e}function Ee(...e){return t=>e.reduce((e,t)=>t(e),t)}function Se(e){return e.match(ge(ye))}function ve(e,t,r,o){const n=`${e}.${t}.${r}`;return o?`${n}-${o}`:n}function Ne(e){return e.replace(ge(ae),(e,t,r,o,n,i,s,a,l,c,u,p)=>`${t=be(r)?"":be(o)?`>=${r}.0.0`:be(n)?`>=${r}.${o}.0`:`>=${t}`} ${a=be(l)?"":be(c)?`<${Number(l)+1}.0.0-0`:be(u)?`<${l}.${Number(c)+1}.0-0`:p?`<=${l}.${c}.${u}-${p}`:`<=${a}`}`.trim())}function ke(e){return e.replace(ge(ce),"$1$2$3")}function we(e){return e.replace(ge(pe),"$1~")}function Ie(e){return e.replace(ge(de),"$1^")}function Re(e){return e.trim().split(/\s+/).map(e=>e.replace(ge(fe),(e,t,r,o,n)=>be(t)?"":be(r)?`>=${t}.0.0 <${Number(t)+1}.0.0-0`:be(o)?"0"===t?`>=${t}.${r}.0 <${t}.${Number(r)+1}.0-0`:`>=${t}.${r}.0 <${Number(t)+1}.0.0-0`:n?"0"===t?"0"===r?`>=${t}.${r}.${o}-${n} <${t}.${r}.${Number(o)+1}-0`:`>=${t}.${r}.${o}-${n} <${t}.${Number(r)+1}.0-0`:`>=${t}.${r}.${o}-${n} <${Number(t)+1}.0.0-0`:"0"===t?"0"===r?`>=${t}.${r}.${o} <${t}.${r}.${Number(o)+1}-0`:`>=${t}.${r}.${o} <${t}.${Number(r)+1}.0-0`:`>=${t}.${r}.${o} <${Number(t)+1}.0.0-0`)).join(" ")}function Te(e){return e.trim().split(/\s+/).map(e=>e.replace(ge(me),(e,t,r,o,n)=>be(t)?"":be(r)?`>=${t}.0.0 <${Number(t)+1}.0.0-0`:be(o)?`>=${t}.${r}.0 <${t}.${Number(r)+1}.0-0`:n?`>=${t}.${r}.${o}-${n} <${t}.${Number(r)+1}.0-0`:`>=${t}.${r}.${o} <${t}.${Number(r)+1}.0-0`)).join(" ")}function Oe(e){return e.split(/\s+/).map(e=>e.trim().replace(ge(_e),(e,t,r,o,n,i)=>{const s=be(r),a=s||be(o),l=a||be(n);return"="===t&&l&&(t=""),i="",s?">"===t||"<"===t?"<0.0.0-0":"*":t&&l?(a&&(o=0),n=0,">"===t?(t=">=",a?(r=Number(r)+1,o=0,n=0):(o=Number(o)+1,n=0)):"<="===t&&(t="<",a?r=Number(r)+1:o=Number(o)+1),"<"===t&&(i="-0"),`${t+r}.${o}.${n}${i}`):a?`>=${r}.0.0${i} <${Number(r)+1}.0.0-0`:l?`>=${r}.${o}.0${i} <${r}.${Number(o)+1}.0-0`:e})).join(" ")}function $e(e){return e.trim().replace(ge("(<|>)?=?\\s*\\*"),"")}function Ae(e,t){return(e=Number(e)||e)>(t=Number(t)||t)?1:e===t?0:-1}function Me(e,t){return Ae(e.major,t.major)||Ae(e.minor,t.minor)||Ae(e.patch,t.patch)||function(e,t){const{preRelease:r}=e,{preRelease:o}=t;if(void 0===r&&Boolean(o))return 1;if(Boolean(r)&&void 0===o)return-1;if(void 0===r&&void 0===o)return 0;for(let e=0,t=r.length;e<=t;e++){const t=r[e],n=o[e];if(t!==n)return void 0===t&&void 0===n?0:t?n?Ae(t,n):-1:1}return 0}(e,t)}function Pe(e,t){return e.version===t.version}function xe(e,t){switch(e.operator){case"":case"=":return Pe(e,t);case">":return Me(e,t)<0;case">=":return Pe(e,t)||Me(e,t)<0;case"<":return Me(e,t)>0;case"<=":return Pe(e,t)||Me(e,t)>0;case void 0:return!0;default:return!1}}function Le(e){return Ee(Re,Te,Oe,$e)(e)}function De(e){return Ee(Ne,ke,we,Ie)(e.trim()).split(/\s+/).join(" ")}function He(e,t){if(!e)return!1;const r=Se(e);if(!r)return!1;const[,o,,n,i,s,a]=r,l={operator:o,version:ve(n,i,s,a),major:n,minor:i,patch:s,preRelease:null==a?void 0:a.split(".")},c=t.split("||");for(const e of c){const t=e.trim();if(!t)return!0;if("*"===t||"x"===t)return!0;try{const e=De(t);if(!e.trim())return!0;const r=e.split(" ").map(e=>Le(e)).join(" ");if(!r.trim())return!0;const o=r.split(/\s+/).map(e=>e.trim().replace(ge("^\\s*>=\\s*0.0.0\\s*$"),"")).filter(Boolean);if(0===o.length)continue;let n=!0;for(const e of o){const t=Se(e);if(!t){n=!1;break}const[,r,,o,i,s,a]=t;if(!xe({operator:r,version:ve(o,i,s,a),major:o,minor:i,patch:s,preRelease:null==a?void 0:a.split(".")},l)){n=!1;break}}if(n)return!0}catch(e){console.error(`[semver] Error processing range part "${t}":`,e);continue}}return!1}function Ce(e,t){const r=t.shared||{},o=t.name,i=Object.keys(r).reduce((e,i)=>{const s=M(r[i]);return e[i]=e[i]||[],s.forEach(r=>{e[i].push(function(e,t,r,o){let i;var s,a,l;return i="get"in e?e.get:"lib"in e?()=>Promise.resolve(e.lib):()=>Promise.resolve(()=>{throw new Error(`Can not get shared '${r}'!`)}),n({deps:[],useIn:[],from:t,loading:null},e,{shareConfig:n({requiredVersion:`^${e.version}`,singleton:!1,eager:!1,strictVersion:!1},e.shareConfig),get:i,loaded:!(!(null==e?void 0:e.loaded)&&!("lib"in e))||void 0,version:null!=(s=e.version)?s:"0",scope:Array.isArray(e.scope)?e.scope:[null!=(a=e.scope)?a:"default"],strategy:(null!=(l=e.strategy)?l:o)||"version-first"})}(r,o,i,t.shareStrategy))}),e},{}),s=n({},e.shared);return Object.keys(i).forEach(e=>{s[e]?i[e].forEach(t=>{s[e].find(e=>e.version===t.version)||s[e].push(t)}):s[e]=i[e]}),{shared:s,shareInfos:i}}function Fe(e,t){const r=e=>{if(!Number.isNaN(Number(e))){const t=e.split(".");let r=e;for(let e=0;e<3-t.length;e++)r+=".0";return r}return e};return!!He(r(e),`<=${r(t)}`)}const je=(e,t)=>{const r=t||function(e,t){return Fe(e,t)};return Object.keys(e).reduce((e,t)=>e?r(e,t)||"0"===e?t:e:t,0)},qe=e=>Boolean(e.loaded)||"function"==typeof e.lib;function Ge(e,t,r){const o=e[t][r];return je(e[t][r],function(e,t){return!qe(o[e])&&Fe(e,t)})}function Ue(e,t,r){const o=e[t][r];return je(e[t][r],function(e,t){const r=e=>qe(e)||(e=>Boolean(e.loading))(e);return r(o[t])?!r(o[e])||Boolean(Fe(e,t)):!r(o[e])&&Fe(e,t)})}function Be(e){return"loaded-first"===e?Ue:Ge}function We(e,t,r,o){if(!e)return;const{shareConfig:n,scope:i=X,strategy:s}=r,a=Array.isArray(i)?i:[i];for(const i of a)if(n&&e[i]&&e[i][t]){const{requiredVersion:a}=n,l=Be(s)(e,i,t),c=()=>{if(n.singleton){if("string"==typeof a&&!He(l,a)){const o=`Version ${l} from ${l&&e[i][t][l].from} of shared singleton module ${t} does not satisfy the requirement of ${r.from} which needs ${a})`;n.strictVersion?k(o):w(o)}return e[i][t][l]}if(!1===a||"*"===a)return e[i][t][l];if(He(l,a))return e[i][t][l];for(const[r,o]of Object.entries(e[i][t]))if(He(r,a))return o},u={shareScopeMap:e,scope:i,pkgName:t,version:l,GlobalFederation:D.__FEDERATION__,resolver:c};return(o.emit(u)||u).resolver()}}function Ve(){return D.__FEDERATION__.__SHARE__}function Ke(e){const{pkgName:t,extraOptions:r,shareInfos:o}=e;var n;const i=null!=(n=null==r?void 0:r.resolver)?n:e=>{if(!e)return;const t={};e.forEach(e=>{t[e.version]=e});const r=je(t,function(e,r){return!qe(t[e])&&Fe(e,r)});return t[r]};return Object.assign({},i(o[t]),null==r?void 0:r.customShareInfo)}const ze=".then(callbacks[0]).catch(callbacks[1])";function Xe(e,t,r){const{remoteEntryKey:o,entryExports:n}=W(e,t);return N(n,y(a,b,{remoteName:e,remoteEntryUrl:r,remoteEntryKey:o})),n}function Ye(e){const{entry:t,name:r}=e;return(0,s.lG)(r,t)}function Je(e){return E(this,arguments,function*({origin:e,remoteEntryExports:t,remoteInfo:r}){const o=Ye(r);if(t)return t;if(!F[o]){const n=e.remoteHandler.hooks.lifecycle.loadEntry,i=e.loaderHook;F[o]=n.emit({loaderHook:i,remoteInfo:r,remoteEntryExports:t}).then(e=>e||(("undefined"!=typeof ENV_TARGET?"web"===ENV_TARGET:(0,s.OL)())?function(e){return E(this,arguments,function*({remoteInfo:e,remoteEntryExports:t,loaderHook:r}){const{entry:o,entryGlobalName:n,name:i,type:a}=e;switch(a){case"esm":case"module":return function(e){return E(this,arguments,function*({entry:e,remoteEntryExports:t}){return new Promise((r,o)=>{try{t?r(t):"undefined"!=typeof FEDERATION_ALLOW_NEW_FUNCTION?new Function("callbacks",`import("${e}")${ze}`)([r,o]):import(e).then(r).catch(o)}catch(e){o(e)}})})}({entry:o,remoteEntryExports:t});case"system":return function(e){return E(this,arguments,function*({entry:e,remoteEntryExports:t}){return new Promise((r,o)=>{try{t?r(t):new Function("callbacks",`System.import("${e}")${ze}`)([r,o])}catch(e){o(e)}})})}({entry:o,remoteEntryExports:t});default:return function(e){return E(this,arguments,function*({name:e,globalName:t,entry:r,loaderHook:o}){const{entryExports:n}=W(e,t);return n||(0,s.k0)(r,{attrs:{},createScriptHook:(e,t)=>{const r=o.lifecycle.createScript.emit({url:e,attrs:t});if(r)return r instanceof HTMLScriptElement||"script"in r||"timeout"in r?r:void 0}}).then(()=>Xe(e,t,r)).catch(t=>{throw N(void 0,y(f,b,{remoteName:e,resourceUrl:r})),t})})}({entry:o,globalName:n,name:i,loaderHook:r})}})}({remoteInfo:r,remoteEntryExports:t,loaderHook:i}):function(e){return E(this,arguments,function*({remoteInfo:e,loaderHook:t}){const{entry:r,entryGlobalName:o,name:n,type:i}=e,{entryExports:a}=W(n,o);return a||(0,s.oe)(r,{attrs:{name:n,globalName:o,type:i},loaderHook:{createScriptHook:(e,r={})=>{const o=t.lifecycle.createScript.emit({url:e,attrs:r});if(o)return"url"in o?o:void 0}}}).then(()=>Xe(n,o,r)).catch(e=>{throw e})})}({remoteInfo:r,loaderHook:i})))}return F[o]})}function Ze(e){return n({},e,{entry:"entry"in e?e.entry:"",type:e.type||Y,entryGlobalName:e.entryGlobalName||e.name,shareScope:e.shareScope||X})}let Qe=class{getEntry(){return E(this,null,function*(){if(this.remoteEntryExports)return this.remoteEntryExports;let e;try{e=yield Je({origin:this.host,remoteInfo:this.remoteInfo,remoteEntryExports:this.remoteEntryExports})}catch(t){const r=Ye(this.remoteInfo);e=yield this.host.loaderHook.lifecycle.loadEntryError.emit({getRemoteEntry:Je,origin:this.host,remoteInfo:this.remoteInfo,remoteEntryExports:this.remoteEntryExports,globalLoading:F,uniqueKey:r})}return N(e,`remoteEntryExports is undefined \n ${(0,s.ML)(this.remoteInfo)}`),this.remoteEntryExports=e,this.remoteEntryExports})}get(e,t,r,o){return E(this,null,function*(){const{loadFactory:i=!0}=r||{loadFactory:!0},s=yield this.getEntry();if(!this.inited){const t=this.host.shareScopeMap,r=Array.isArray(this.remoteInfo.shareScope)?this.remoteInfo.shareScope:[this.remoteInfo.shareScope];r.length||r.push("default"),r.forEach(e=>{t[e]||(t[e]={})});const i=t[r[0]],a=[],c={version:this.remoteInfo.version||"",shareScopeKeys:Array.isArray(this.remoteInfo.shareScope)?r:this.remoteInfo.shareScope||"default"};Object.defineProperty(c,"shareScopeMap",{value:t,enumerable:!1});const u=yield this.host.hooks.lifecycle.beforeInitContainer.emit({shareScope:i,remoteEntryInitOptions:c,initScope:a,remoteInfo:this.remoteInfo,origin:this.host});void 0===(null==s?void 0:s.init)&&k(y(l,b,{hostName:this.host.name,remoteName:this.remoteInfo.name,remoteEntryUrl:this.remoteInfo.entry,remoteEntryKey:this.remoteInfo.entryGlobalName})),yield s.init(u.shareScope,u.initScope,u.remoteEntryInitOptions),yield this.host.hooks.lifecycle.initContainer.emit(n({},u,{id:e,remoteSnapshot:o,remoteEntryExports:s}))}let a;this.lib=s,this.inited=!0,a=yield this.host.loaderHook.lifecycle.getModuleFactory.emit({remoteEntryExports:s,expose:t,moduleInfo:this.remoteInfo}),a||(a=yield s.get(t)),N(a,`${R(this.remoteInfo)} remote don't export ${t}.`);const c=((e,t)=>{let r;return r=e.endsWith("/")?e.slice(0,-1):e,t.startsWith(".")&&(t=t.slice(1)),r+=t,r})(this.remoteInfo.name,t),u=this.wraperFactory(a,c);return i?yield u():u})}wraperFactory(e,t){function r(e,t){e&&"object"==typeof e&&Object.isExtensible(e)&&!Object.getOwnPropertyDescriptor(e,Symbol.for("mf_module_id"))&&Object.defineProperty(e,Symbol.for("mf_module_id"),{value:t,enumerable:!1})}return e instanceof Promise?()=>E(null,null,function*(){const o=yield e();return r(o,t),o}):()=>{const o=e();return r(o,t),o}}constructor({remoteInfo:e,host:t}){this.inited=!1,this.lib=void 0,this.remoteInfo=e,this.host=t}};class et{on(e){"function"==typeof e&&this.listeners.add(e)}once(e){const t=this;this.on(function r(...o){return t.remove(r),e.apply(null,o)})}emit(...e){let t;return this.listeners.size>0&&this.listeners.forEach(r=>{t=r(...e)}),t}remove(e){this.listeners.delete(e)}removeAll(){this.listeners.clear()}constructor(e){this.type="",this.listeners=new Set,e&&(this.type=e)}}class tt extends et{emit(...e){let t;const r=Array.from(this.listeners);if(r.length>0){let o=0;const n=t=>!1!==t&&(o<r.length?Promise.resolve(r[o++].apply(null,e)).then(n):t);t=n()}return Promise.resolve(t)}}function rt(e,t){if(!$(t))return!1;if(e!==t)for(const r in e)if(!(r in t))return!1;return!0}class ot extends et{emit(e){$(e)||k(`The data for the "${this.type}" hook should be an object.`);for(const t of this.listeners)try{const r=t(e);if(!rt(e,r)){this.onerror(`A plugin returned an unacceptable value for the "${this.type}" type.`);break}e=r}catch(e){w(e),this.onerror(e)}return e}constructor(e){super(),this.onerror=k,this.type=e}}class nt extends et{emit(e){$(e)||k(`The response data for the "${this.type}" hook must be an object.`);const t=Array.from(this.listeners);if(t.length>0){let r=0;const o=t=>(w(t),this.onerror(t),e),n=i=>{if(rt(e,i)){if(e=i,r<t.length)try{return Promise.resolve(t[r++](e)).then(n,o)}catch(e){return o(e)}}else this.onerror(`A plugin returned an incorrect value for the "${this.type}" type.`);return e};return Promise.resolve(n(e))}return Promise.resolve(e)}constructor(e){super(),this.onerror=k,this.type=e}}class it{applyPlugin(e){var t;N((t=e,"[object Object]"===A.call(t)),"Plugin configuration is invalid.");const r=e.name;N(r,"A name must be provided by the plugin."),this.registerPlugins[r]||(this.registerPlugins[r]=e,Object.keys(this.lifecycle).forEach(t=>{const r=e[t];r&&this.lifecycle[t].on(r)}))}removePlugin(e){N(e,"A name is required.");const t=this.registerPlugins[e];N(t,`The plugin "${e}" is not registered.`),Object.keys(t).forEach(e=>{"name"!==e&&this.lifecycle[e].remove(t[e])})}inherit({lifecycle:e,registerPlugins:t}){Object.keys(e).forEach(t=>{N(!this.lifecycle[t],`The hook "${t}" has a conflict and cannot be inherited.`),this.lifecycle[t]=e[t]}),Object.keys(t).forEach(e=>{N(!this.registerPlugins[e],`The plugin "${e}" has a conflict and cannot be inherited.`),this.applyPlugin(t[e])})}constructor(e){this.registerPlugins={},this.lifecycle=e,this.lifecycleKeys=Object.keys(e)}}function st(e){return n({resourceCategory:"sync",share:!0,depsRemote:!0,prefetchInterface:!1},e)}function at(e,t,r,o=!0){const{cssAssets:n,jsAssetsWithoutEntry:i,entryAssets:a}=r;if(t.options.inBrowser){if(a.forEach(r=>{const{moduleInfo:o}=r,n=t.moduleCache.get(e.name);Je(n?{origin:t,remoteInfo:o,remoteEntryExports:n.remoteEntryExports}:{origin:t,remoteInfo:o,remoteEntryExports:void 0})}),o){const e={rel:"preload",as:"style"};n.forEach(r=>{const{link:o,needAttach:n}=(0,s.d)({url:r,cb:()=>{},attrs:e,createLinkHook:(e,r)=>{const o=t.loaderHook.lifecycle.createLink.emit({url:e,attrs:r});if(o instanceof HTMLLinkElement)return o}});n&&document.head.appendChild(o)})}else{const e={rel:"stylesheet",type:"text/css"};n.forEach(r=>{const{link:o,needAttach:n}=(0,s.d)({url:r,cb:()=>{},attrs:e,createLinkHook:(e,r)=>{const o=t.loaderHook.lifecycle.createLink.emit({url:e,attrs:r});if(o instanceof HTMLLinkElement)return o},needDeleteLink:!1});n&&document.head.appendChild(o)})}if(o){const e={rel:"preload",as:"script"};i.forEach(r=>{const{link:o,needAttach:n}=(0,s.d)({url:r,cb:()=>{},attrs:e,createLinkHook:(e,r)=>{const o=t.loaderHook.lifecycle.createLink.emit({url:e,attrs:r});if(o instanceof HTMLLinkElement)return o}});n&&document.head.appendChild(o)})}else{const r={fetchpriority:"high",type:"module"===(null==e?void 0:e.type)?"module":"text/javascript"};i.forEach(e=>{const{script:o,needAttach:n}=(0,s.so)({url:e,cb:()=>{},attrs:r,createScriptHook:(e,r)=>{const o=t.loaderHook.lifecycle.createScript.emit({url:e,attrs:r});if(o instanceof HTMLScriptElement)return o},needDeleteScript:!0});n&&document.head.appendChild(o)})}}}function lt(e,t){const r=P(t);r.url||k(`The attribute remoteEntry of ${e.name} must not be undefined.`);let o=(0,s.Al)(t,r.url);(0,s.OL)()||o.startsWith("http")||(o=`https:${o}`),e.type=r.type,e.entryGlobalName=r.globalName,e.entry=o,e.version=t.version,e.buildVersion=t.buildVersion}function ct(e){const t=e.split(":");return 1===t.length?{name:t[0],version:void 0}:2===t.length?{name:t[0],version:t[1]}:{name:t[1],version:t[2]}}function ut(e,t,r,o,n={},i){const a=R(t),{value:l}=q(e,a),c=i||l;if(c&&!(0,s.Tr)(c)&&(r(c,t,o),c.remotesInfo)){const t=Object.keys(c.remotesInfo);for(const o of t){if(n[o])continue;n[o]=!0;const t=ct(o),i=c.remotesInfo[o];ut(e,{name:t.name,version:i.matchedVersion},r,!1,n,void 0)}}}const pt=(e,t)=>document.querySelector(`${e}[${"link"===e?"href":"src"}="${t}"]`);function ht(e,t,r,o,n){const i=[],a=[],l=[],c=new Set,u=new Set,{options:p}=e,{preloadConfig:h}=t,{depsRemote:d}=h;if(ut(o,r,(t,r,o)=>{let n;if(o)n=h;else if(Array.isArray(d)){const e=d.find(e=>e.nameOrAlias===r.name||e.nameOrAlias===r.alias);if(!e)return;n=st(e)}else{if(!0!==d)return;n=h}const c=(0,s.Al)(t,P(t).url);c&&l.push({name:r.name,moduleInfo:{name:r.name,entry:c,type:"remoteEntryType"in t?t.remoteEntryType:"global",entryGlobalName:"globalName"in t?t.globalName:r.name,shareScope:"",version:"version"in t?t.version:void 0},url:c});let u="modules"in t?t.modules:[];const p=(f=n.exposes)?f.map(e=>"."===e?e:e.startsWith("./")?e.replace("./",""):e):[];var f,m;function _(e){const r=e.map(e=>(0,s.Al)(t,e));return n.filter?r.filter(n.filter):r}if(p.length&&"modules"in t&&(u=null==t||null==(m=t.modules)?void 0:m.reduce((e,t)=>(-1!==(null==p?void 0:p.indexOf(t.moduleName))&&e.push(t),e),[])),u){const o=u.length;for(let s=0;s<o;s++){const o=u[s],l=`${r.name}/${o.moduleName}`;e.remoteHandler.hooks.lifecycle.handlePreloadModule.emit({id:"."===o.moduleName?r.name:l,name:r.name,remoteSnapshot:t,preloadConfig:n,remote:r,origin:e}),K(l)||("all"===n.resourceCategory?(i.push(..._(o.assets.css.async)),i.push(..._(o.assets.css.sync)),a.push(..._(o.assets.js.async)),a.push(..._(o.assets.js.sync))):(n.resourceCategory="sync")&&(i.push(..._(o.assets.css.sync)),a.push(..._(o.assets.js.sync))),z(l))}}},!0,{},n),n.shared){const t=(t,r)=>{const o=We(e.shareScopeMap,r.sharedName,t,e.sharedHandler.hooks.lifecycle.resolveShare);o&&"function"==typeof o.lib&&(r.assets.js.sync.forEach(e=>{c.add(e)}),r.assets.css.sync.forEach(e=>{u.add(e)}))};n.shared.forEach(e=>{var r;const o=null==(r=p.shared)?void 0:r[e.sharedName];if(!o)return;const n=e.version?o.find(t=>t.version===e.version):o;n&&M(n).forEach(r=>{t(r,e)})})}const f=a.filter(e=>!c.has(e)&&!pt("script",e));return{cssAssets:i.filter(e=>!u.has(e)&&!pt("link",e)),jsAssetsWithoutEntry:f,entryAssets:l.filter(e=>!pt("script",e.url))}}function dt(e,t){const r=U({name:t.name,version:t.options.version}),o=r&&"remotesInfo"in r&&r.remotesInfo&&q(r.remotesInfo,e.name).value;return o&&o.matchedVersion?{hostGlobalSnapshot:r,globalSnapshot:G(),remoteSnapshot:U({name:e.name,version:o.matchedVersion})}:{hostGlobalSnapshot:void 0,globalSnapshot:G(),remoteSnapshot:U({name:e.name,version:"version"in e?e.version:void 0})}}class ft{loadRemoteSnapshotInfo(e){return E(this,arguments,function*({moduleInfo:e,id:t,expose:r}){const{options:o}=this.HostInstance;yield this.hooks.lifecycle.beforeLoadRemoteSnapshot.emit({options:o,moduleInfo:e});let i=U({name:this.HostInstance.options.name,version:this.HostInstance.options.version});var a;i||(i={version:this.HostInstance.options.version||"",remoteEntry:"",remotesInfo:{}},a={[this.HostInstance.options.name]:i},L.__FEDERATION__.moduleInfo=n({},L.__FEDERATION__.moduleInfo,a)),i&&"remotesInfo"in i&&!q(i.remotesInfo,e.name).value&&("version"in e||"entry"in e)&&(i.remotesInfo=n({},null==i?void 0:i.remotesInfo,{[e.name]:{matchedVersion:"version"in e?e.version:e.entry}}));const{hostGlobalSnapshot:l,remoteSnapshot:c,globalSnapshot:u}=this.getGlobalRemoteInfo(e),{remoteSnapshot:p,globalSnapshot:h}=yield this.hooks.lifecycle.loadSnapshot.emit({options:o,moduleInfo:e,hostGlobalSnapshot:l,remoteSnapshot:c,globalSnapshot:u});let f,m;if(p)if((0,s.Tr)(p)){const t=(0,s.OL)()?p.remoteEntry:p.ssrRemoteEntry||p.remoteEntry||"",r=yield this.getManifestJson(t,e,{});f=r,m=B(n({},e,{entry:t}),r)}else{const{remoteSnapshot:t}=yield this.hooks.lifecycle.loadRemoteSnapshot.emit({options:this.HostInstance.options,moduleInfo:e,remoteSnapshot:p,from:"global"});f=t,m=h}else if(T(e)){const t=yield this.getManifestJson(e.entry,e,{}),r=B(e,t),{remoteSnapshot:o}=yield this.hooks.lifecycle.loadRemoteSnapshot.emit({options:this.HostInstance.options,moduleInfo:e,remoteSnapshot:t,from:"global"});f=o,m=r}else k(y(d,b,{hostName:e.name,hostVersion:e.version,globalSnapshot:JSON.stringify(h)}));return yield this.hooks.lifecycle.afterLoadSnapshot.emit({id:t,host:this.HostInstance,options:o,moduleInfo:e,remoteSnapshot:f}),{remoteSnapshot:f,globalSnapshot:m}})}getGlobalRemoteInfo(e){return dt(e,this.HostInstance)}getManifestJson(e,t,r){return E(this,null,function*(){const r=()=>E(this,null,function*(){let r=this.manifestCache.get(e);if(r)return r;try{let t=yield this.loaderHook.lifecycle.fetch.emit(e,{});t&&t instanceof Response||(t=yield fetch(e,{})),r=yield t.json()}catch(o){r=yield this.HostInstance.remoteHandler.hooks.lifecycle.errorLoadRemote.emit({id:e,error:o,from:"runtime",lifecycle:"afterResolve",origin:this.HostInstance}),r||(delete this.manifestLoading[e],k(y(c,b,{manifestUrl:e,moduleName:t.name,hostName:this.HostInstance.options.name},`${o}`)))}return N(r.metaData&&r.exposes&&r.shared,`${e} is not a federation manifest`),this.manifestCache.set(e,r),r});return this.manifestLoading[e]||(this.manifestLoading[e]=(()=>E(this,null,function*(){const o=yield r(),n=(0,s.Jn)(o,{version:e}),{remoteSnapshot:i}=yield this.hooks.lifecycle.loadRemoteSnapshot.emit({options:this.HostInstance.options,moduleInfo:t,manifestJson:o,remoteSnapshot:n,manifestUrl:e,from:"manifest"});return i}))().then(e=>e)),this.manifestLoading[e]})}constructor(e){this.loadingHostSnapshot=null,this.manifestCache=new Map,this.hooks=new it({beforeLoadRemoteSnapshot:new tt("beforeLoadRemoteSnapshot"),loadSnapshot:new nt("loadGlobalSnapshot"),loadRemoteSnapshot:new nt("loadRemoteSnapshot"),afterLoadSnapshot:new nt("afterLoadSnapshot")}),this.manifestLoading=D.__FEDERATION__.__MANIFEST_LOADING__,this.HostInstance=e,this.loaderHook=e.loaderHook}}class mt{registerShared(e,t){const{shareInfos:r,shared:o}=Ce(e,t);return Object.keys(r).forEach(e=>{r[e].forEach(r=>{!We(this.shareScopeMap,e,r,this.hooks.lifecycle.resolveShare)&&r&&r.lib&&this.setShared({pkgName:e,lib:r.lib,get:r.get,loaded:!0,shared:r,from:t.name})})}),{shareInfos:r,shared:o}}loadShare(e,t){return E(this,null,function*(){const{host:r}=this,o=Ke({pkgName:e,extraOptions:t,shareInfos:r.options.shared});(null==o?void 0:o.scope)&&(yield Promise.all(o.scope.map(e=>E(this,null,function*(){yield Promise.all(this.initializeSharing(e,{strategy:o.strategy}))}))));const n=yield this.hooks.lifecycle.beforeLoadShare.emit({pkgName:e,shareInfo:o,shared:r.options.shared,origin:r}),{shareInfo:i}=n;N(i,`Cannot find ${e} Share in the ${r.options.name}. Please ensure that the ${e} Share parameters have been injected`);const s=We(this.shareScopeMap,e,i,this.hooks.lifecycle.resolveShare),a=e=>{e.useIn||(e.useIn=[]),I(e.useIn,r.options.name)};if(s&&s.lib)return a(s),s.lib;if(s&&s.loading&&!s.loaded){const e=yield s.loading;return s.loaded=!0,s.lib||(s.lib=e),a(s),e}if(s){const t=(()=>E(this,null,function*(){const t=yield s.get();i.lib=t,i.loaded=!0,a(i);const r=We(this.shareScopeMap,e,i,this.hooks.lifecycle.resolveShare);return r&&(r.lib=t,r.loaded=!0),t}))();return this.setShared({pkgName:e,loaded:!1,shared:s,from:r.options.name,lib:null,loading:t}),t}{if(null==t?void 0:t.customShareInfo)return!1;const o=(()=>E(this,null,function*(){const t=yield i.get();i.lib=t,i.loaded=!0,a(i);const r=We(this.shareScopeMap,e,i,this.hooks.lifecycle.resolveShare);return r&&(r.lib=t,r.loaded=!0),t}))();return this.setShared({pkgName:e,loaded:!1,shared:i,from:r.options.name,lib:null,loading:o}),o}})}initializeSharing(e=X,t){const{host:r}=this,o=null==t?void 0:t.from,n=null==t?void 0:t.strategy;let i=null==t?void 0:t.initScope;const s=[];if("build"!==o){const{initTokens:t}=this;i||(i=[]);let r=t[e];if(r||(r=t[e]={from:this.host.name}),i.indexOf(r)>=0)return s;i.push(r)}const a=this.shareScopeMap,l=r.options.name;a[e]||(a[e]={});const c=a[e],u=t=>E(this,null,function*(){const{module:o}=yield r.remoteHandler.getRemoteModuleAndOptions({id:t});if(o.getEntry){let s;try{s=yield o.getEntry()}catch(e){s=yield r.remoteHandler.hooks.lifecycle.errorLoadRemote.emit({id:t,error:e,from:"runtime",lifecycle:"beforeLoadShare",origin:r})}o.inited||(yield(n=s,n&&n.init&&n.init(a[e],i)),o.inited=!0)}var n});return Object.keys(r.options.shared).forEach(t=>{r.options.shared[t].forEach(r=>{r.scope.includes(e)&&((e,t)=>{var r;const{version:o,eager:n}=t;c[e]=c[e]||{};const i=c[e],s=i[o],a=Boolean(s&&(s.eager||(null==(r=s.shareConfig)?void 0:r.eager)));(!s||"loaded-first"!==s.strategy&&!s.loaded&&(Boolean(!n)!==!a?n:l>s.from))&&(i[o]=t)})(t,r)})}),"version-first"!==r.options.shareStrategy&&"version-first"!==n||r.options.remotes.forEach(t=>{t.shareScope===e&&s.push(u(t.name))}),s}loadShareSync(e,t){const{host:r}=this,o=Ke({pkgName:e,extraOptions:t,shareInfos:r.options.shared});(null==o?void 0:o.scope)&&o.scope.forEach(e=>{this.initializeSharing(e,{strategy:o.strategy})});const n=We(this.shareScopeMap,e,o,this.hooks.lifecycle.resolveShare),i=e=>{e.useIn||(e.useIn=[]),I(e.useIn,r.options.name)};if(n){if("function"==typeof n.lib)return i(n),n.loaded||(n.loaded=!0,n.from===r.options.name&&(o.loaded=!0)),n.lib;if("function"==typeof n.get){const t=n.get();if(!(t instanceof Promise))return i(n),this.setShared({pkgName:e,loaded:!0,from:r.options.name,lib:t,shared:n}),t}}if(o.lib)return o.loaded||(o.loaded=!0),o.lib;if(o.get){const n=o.get();if(n instanceof Promise){const o="build"===(null==t?void 0:t.from)?p:h;throw new Error(y(o,b,{hostName:r.options.name,sharedPkgName:e}))}return o.lib=n,this.setShared({pkgName:e,loaded:!0,from:r.options.name,lib:o.lib,shared:o}),o.lib}throw new Error(y(h,b,{hostName:r.options.name,sharedPkgName:e}))}initShareScopeMap(e,t,r={}){const{host:o}=this;this.shareScopeMap[e]=t,this.hooks.lifecycle.initContainerShareScopeMap.emit({shareScope:t,options:o.options,origin:o,scopeName:e,hostShareScopeMap:r.hostShareScopeMap})}setShared({pkgName:e,shared:t,from:r,lib:o,loading:s,loaded:a,get:l}){const{version:c,scope:u="default"}=t,p=i(t,["version","scope"]);(Array.isArray(u)?u:[u]).forEach(t=>{if(this.shareScopeMap[t]||(this.shareScopeMap[t]={}),this.shareScopeMap[t][e]||(this.shareScopeMap[t][e]={}),!this.shareScopeMap[t][e][c])return this.shareScopeMap[t][e][c]=n({version:c,scope:["default"]},p,{lib:o,loaded:a,loading:s}),void(l&&(this.shareScopeMap[t][e][c].get=l));const r=this.shareScopeMap[t][e][c];s&&!r.loading&&(r.loading=s)})}_setGlobalShareScopeMap(e){const t=Ve(),r=e.id||e.name;r&&!t[r]&&(t[r]=this.shareScopeMap)}constructor(e){this.hooks=new it({afterResolve:new nt("afterResolve"),beforeLoadShare:new nt("beforeLoadShare"),loadShare:new tt,resolveShare:new ot("resolveShare"),initContainerShareScopeMap:new ot("initContainerShareScopeMap")}),this.host=e,this.shareScopeMap={},this.initTokens={},this._setGlobalShareScopeMap(e.options)}}class _t{formatAndRegisterRemote(e,t){return(t.remotes||[]).reduce((e,t)=>(this.registerRemote(t,e,{force:!1}),e),e.remotes)}setIdToRemoteMap(e,t){const{remote:r,expose:o}=t,{name:n,alias:i}=r;if(this.idToRemoteMap[e]={name:r.name,expose:o},i&&e.startsWith(n)){const t=e.replace(n,i);return void(this.idToRemoteMap[t]={name:r.name,expose:o})}if(i&&e.startsWith(i)){const t=e.replace(i,n);this.idToRemoteMap[t]={name:r.name,expose:o}}}loadRemote(e,t){return E(this,null,function*(){const{host:r}=this;try{const{loadFactory:o=!0}=t||{loadFactory:!0},{module:n,moduleOptions:i,remoteMatchInfo:s}=yield this.getRemoteModuleAndOptions({id:e}),{pkgNameOrAlias:a,remote:l,expose:c,id:u,remoteSnapshot:p}=s,h=yield n.get(u,c,t,p),d=yield this.hooks.lifecycle.onLoad.emit({id:u,pkgNameOrAlias:a,expose:c,exposeModule:o?h:void 0,exposeModuleFactory:o?void 0:h,remote:l,options:i,moduleInstance:n,origin:r});return this.setIdToRemoteMap(e,s),"function"==typeof d?d:h}catch(o){const{from:n="runtime"}=t||{from:"runtime"},i=yield this.hooks.lifecycle.errorLoadRemote.emit({id:e,error:o,from:n,lifecycle:"onLoad",origin:r});if(!i)throw o;return i}})}preloadRemote(e){return E(this,null,function*(){const{host:t}=this;yield this.hooks.lifecycle.beforePreloadRemote.emit({preloadOps:e,options:t.options,origin:t});const r=(o=t.options.remotes,e.map(e=>{const t=function(e,t){for(const r of e){if(t===r.name)return r;if(r.alias&&t===r.alias)return r}}(o,e.nameOrAlias);return N(t,`Unable to preload ${e.nameOrAlias} as it is not included in ${!t&&(0,s.ML)({remoteInfo:t,remotes:o})}`),{remote:t,preloadConfig:st(e)}}));var o;yield Promise.all(r.map(e=>E(this,null,function*(){const{remote:r}=e,o=Ze(r),{globalSnapshot:n,remoteSnapshot:i}=yield t.snapshotHandler.loadRemoteSnapshotInfo({moduleInfo:r}),s=yield this.hooks.lifecycle.generatePreloadAssets.emit({origin:t,preloadOptions:e,remote:r,remoteInfo:o,globalSnapshot:n,remoteSnapshot:i});s&&at(o,t,s)})))})}registerRemotes(e,t){const{host:r}=this;e.forEach(e=>{this.registerRemote(e,r.options.remotes,{force:null==t?void 0:t.force})})}getRemoteModuleAndOptions(e){return E(this,null,function*(){const{host:t}=this,{id:r}=e;let o;try{o=yield this.hooks.lifecycle.beforeRequest.emit({id:r,options:t.options,origin:t})}catch(e){if(o=yield this.hooks.lifecycle.errorLoadRemote.emit({id:r,options:t.options,origin:t,from:"runtime",error:e,lifecycle:"beforeRequest"}),!o)throw e}const{id:i}=o,s=function(e,t){for(const r of e){const e=t.startsWith(r.name);let o=t.replace(r.name,"");if(e){if(o.startsWith("/"))return o=`.${o}`,{pkgNameOrAlias:r.name,expose:o,remote:r};if(""===o)return{pkgNameOrAlias:r.name,expose:".",remote:r}}const n=r.alias&&t.startsWith(r.alias);let i=r.alias&&t.replace(r.alias,"");if(r.alias&&n){if(i&&i.startsWith("/"))return i=`.${i}`,{pkgNameOrAlias:r.alias,expose:i,remote:r};if(""===i)return{pkgNameOrAlias:r.alias,expose:".",remote:r}}}}(t.options.remotes,i);N(s,y(u,b,{hostName:t.options.name,requestId:i}));const{remote:a}=s,l=Ze(a),c=yield t.sharedHandler.hooks.lifecycle.afterResolve.emit(n({id:i},s,{options:t.options,origin:t,remoteInfo:l})),{remote:p,expose:h}=c;N(p&&h,`The 'beforeRequest' hook was executed, but it failed to return the correct 'remote' and 'expose' values while loading ${i}.`);let d=t.moduleCache.get(p.name);const f={host:t,remoteInfo:l};return d||(d=new Qe(f),t.moduleCache.set(p.name,d)),{module:d,moduleOptions:f,remoteMatchInfo:c}})}registerRemote(e,t,r){const{host:o}=this,n=()=>{if(e.alias){const r=t.find(t=>{var r;return e.alias&&(t.name.startsWith(e.alias)||(null==(r=t.alias)?void 0:r.startsWith(e.alias)))});N(!r,`The alias ${e.alias} of remote ${e.name} is not allowed to be the prefix of ${r&&r.name} name or alias`)}"entry"in e&&(0,s.OL)()&&!e.entry.startsWith("http")&&(e.entry=new URL(e.entry,window.location.origin).href),e.shareScope||(e.shareScope=X),e.type||(e.type=Y)};this.hooks.lifecycle.beforeRegisterRemote.emit({remote:e,origin:o});const i=t.find(t=>t.name===e.name);if(i){const a=[`The remote "${e.name}" is already registered.`,"Please note that overriding it may cause unexpected errors."];(null==r?void 0:r.force)&&(this.removeRemote(i),n(),t.push(e),this.hooks.lifecycle.registerRemote.emit({remote:e,origin:o}),(0,s.R8)(a.join(" ")))}else n(),t.push(e),this.hooks.lifecycle.registerRemote.emit({remote:e,origin:o})}removeRemote(e){try{const{host:r}=this,{name:o}=e,n=r.options.remotes.findIndex(e=>e.name===o);-1!==n&&r.options.remotes.splice(n,1);const i=r.moduleCache.get(e.name);if(i){const o=i.remoteInfo,n=o.entryGlobalName;var t;x[n]&&((null==(t=Object.getOwnPropertyDescriptor(x,n))?void 0:t.configurable)?delete x[n]:x[n]=void 0);const a=Ye(i.remoteInfo);F[a]&&delete F[a],r.snapshotHandler.manifestCache.delete(o.entry);let l=o.buildVersion?(0,s.lG)(o.name,o.buildVersion):o.name;const c=x.__FEDERATION__.__INSTANCES__.findIndex(e=>o.buildVersion?e.options.id===l:e.name===l);if(-1!==c){const e=x.__FEDERATION__.__INSTANCES__[c];l=e.options.id||l;const t=Ve();let r=!0;const n=[];Object.keys(t).forEach(e=>{const i=t[e];i&&Object.keys(i).forEach(t=>{const s=i[t];s&&Object.keys(s).forEach(i=>{const a=s[i];a&&Object.keys(a).forEach(s=>{const l=a[s];l&&"object"==typeof l&&l.from===o.name&&(l.loaded||l.loading?(l.useIn=l.useIn.filter(e=>e!==o.name),l.useIn.length?r=!1:n.push([e,t,i,s])):n.push([e,t,i,s]))})})})}),r&&(e.shareScopeMap={},delete t[l]),n.forEach(([e,r,o,n])=>{var i,s,a;null==(a=t[e])||null==(s=a[r])||null==(i=s[o])||delete i[n]}),x.__FEDERATION__.__INSTANCES__.splice(c,1)}const{hostGlobalSnapshot:u}=dt(e,r);if(u){const t=u&&"remotesInfo"in u&&u.remotesInfo&&q(u.remotesInfo,e.name).key;t&&(delete u.remotesInfo[t],Boolean(D.__FEDERATION__.__MANIFEST_LOADING__[t])&&delete D.__FEDERATION__.__MANIFEST_LOADING__[t])}r.moduleCache.delete(e.name)}}catch(e){v.log("removeRemote fail: ",e)}}constructor(e){this.hooks=new it({beforeRegisterRemote:new ot("beforeRegisterRemote"),registerRemote:new ot("registerRemote"),beforeRequest:new nt("beforeRequest"),onLoad:new tt("onLoad"),handlePreloadModule:new et("handlePreloadModule"),errorLoadRemote:new tt("errorLoadRemote"),beforePreloadRemote:new tt("beforePreloadRemote"),generatePreloadAssets:new tt("generatePreloadAssets"),afterPreloadRemote:new tt,loadEntry:new tt}),this.host=e,this.idToRemoteMap={}}}class yt{initOptions(e){this.registerPlugins(e.plugins);const t=this.formatOptions(this.options,e);return this.options=t,t}loadShare(e,t){return E(this,null,function*(){return this.sharedHandler.loadShare(e,t)})}loadShareSync(e,t){return this.sharedHandler.loadShareSync(e,t)}initializeSharing(e=X,t){return this.sharedHandler.initializeSharing(e,t)}initRawContainer(e,t,r){const o=Ze({name:e,entry:t}),n=new Qe({host:this,remoteInfo:o});return n.remoteEntryExports=r,this.moduleCache.set(e,n),n}loadRemote(e,t){return E(this,null,function*(){return this.remoteHandler.loadRemote(e,t)})}preloadRemote(e){return E(this,null,function*(){return this.remoteHandler.preloadRemote(e)})}initShareScopeMap(e,t,r={}){this.sharedHandler.initShareScopeMap(e,t,r)}formatOptions(e,t){const{shared:r}=Ce(e,t),{userOptions:o,options:i}=this.hooks.lifecycle.beforeInit.emit({origin:this,userOptions:t,options:e,shareInfo:r}),s=this.remoteHandler.formatAndRegisterRemote(i,o),{shared:a}=this.sharedHandler.registerShared(i,o),l=[...i.plugins];o.plugins&&o.plugins.forEach(e=>{l.includes(e)||l.push(e)});const c=n({},e,t,{plugins:l,remotes:s,shared:a});return this.hooks.lifecycle.init.emit({origin:this,options:c}),c}registerPlugins(e){const t=function(e,t){const r=L.__FEDERATION__.__GLOBAL_PLUGIN__;return r.length>0&&r.forEach(t=>{(null==e?void 0:e.find(e=>e.name!==t.name))&&e.push(t)}),e&&e.length>0&&e.forEach(e=>{t.forEach(t=>{t.applyPlugin(e)})}),e}(e,[this.hooks,this.remoteHandler.hooks,this.sharedHandler.hooks,this.snapshotHandler.hooks,this.loaderHook,this.bridgeHook]);this.options.plugins=this.options.plugins.reduce((e,t)=>t?(e&&!e.find(e=>e.name===t.name)&&e.push(t),e):e,t||[])}registerRemotes(e,t){return this.remoteHandler.registerRemotes(e,t)}constructor(e){this.hooks=new it({beforeInit:new ot("beforeInit"),init:new et,beforeInitContainer:new nt("beforeInitContainer"),initContainer:new nt("initContainer")}),this.version="0.15.0",this.moduleCache=new Map,this.loaderHook=new it({getModuleInfo:new et,createScript:new et,createLink:new et,fetch:new tt,loadEntryError:new tt,getModuleFactory:new tt}),this.bridgeHook=new it({beforeBridgeRender:new et,afterBridgeRender:new et,beforeBridgeDestroy:new et,afterBridgeDestroy:new et});const t=[{name:"snapshot-plugin",afterResolve(e){return E(this,null,function*(){const{remote:t,pkgNameOrAlias:r,expose:o,origin:i,remoteInfo:s,id:a}=e;if(!T(t)||!O(t)){const{remoteSnapshot:l,globalSnapshot:c}=yield i.snapshotHandler.loadRemoteSnapshotInfo({moduleInfo:t,id:a});lt(s,l);const u={remote:t,preloadConfig:{nameOrAlias:r,exposes:[o],resourceCategory:"sync",share:!1,depsRemote:!1}},p=yield i.remoteHandler.hooks.lifecycle.generatePreloadAssets.emit({origin:i,preloadOptions:u,remoteInfo:s,remote:t,remoteSnapshot:l,globalSnapshot:c});return p&&at(s,i,p,!1),n({},e,{remoteSnapshot:l})}return e})}},{name:"generate-preload-assets-plugin",generatePreloadAssets(e){return E(this,null,function*(){const{origin:t,preloadOptions:r,remoteInfo:o,remote:n,globalSnapshot:i,remoteSnapshot:a}=e;return(0,s.OL)()?T(n)&&O(n)?{cssAssets:[],jsAssetsWithoutEntry:[],entryAssets:[{name:n.name,url:n.entry,moduleInfo:{name:o.name,entry:n.entry,type:o.type||"global",entryGlobalName:"",shareScope:""}}]}:(lt(o,a),ht(t,r,o,i,a)):{cssAssets:[],jsAssetsWithoutEntry:[],entryAssets:[]}})}}],r={id:"learn_distribution_frontend:1.0.0",name:e.name,plugins:t,remotes:[],shared:{},inBrowser:(0,s.OL)()};this.name=e.name,this.options=r,this.snapshotHandler=new ft(this),this.sharedHandler=new mt(this),this.remoteHandler=new _t(this),this.shareScopeMap=this.sharedHandler.shareScopeMap,this.registerPlugins([...r.plugins,...e.plugins||[]]),this.options=this.formatOptions(r,e)}}let gt=null;function bt(e){const t=(r=e.name,o=e.version,x.__FEDERATION__.__INSTANCES__.find(e=>"learn_distribution_frontend:1.0.0"===e.options.id||e.options.name===r&&!e.options.version&&!o||!(e.options.name!==r||!o||e.options.version!==o)));var r,o;if(t)return t.initOptions(e),gt||(gt=t),t;{const t=x.__FEDERATION__.__DEBUG_CONSTRUCTOR__||yt;return gt=new t(e),function(e){x.__FEDERATION__.__INSTANCES__.push(e)}(gt),gt}}function Et(...e){return N(gt,"Please call init first"),gt.loadRemote.apply(gt,e)}function St(...e){return N(gt,"Please call init first"),gt.loadShare.apply(gt,e)}function vt(...e){return N(gt,"Please call init first"),gt.loadShareSync.apply(gt,e)}function Nt(...e){return N(gt,"Please call init first"),gt.preloadRemote.apply(gt,e)}function kt(...e){return N(gt,"Please call init first"),gt.registerRemotes.apply(gt,e)}function wt(...e){return N(gt,"Please call init first"),gt.registerPlugins.apply(gt,e)}function It(){return gt}!function(e,t=(0,s.Bb)()){t&&(x.__FEDERATION__.__DEBUG_CONSTRUCTOR__=e,x.__FEDERATION__.__DEBUG_CONSTRUCTOR_VERSION__="0.15.0")}(yt);const Rt=["script"];function Tt(e){e.S&&!e.federation.hasAttachShareScopeMap&&e.federation.instance&&e.federation.instance.shareScopeMap&&(e.S=e.federation.instance.shareScopeMap,e.federation.hasAttachShareScopeMap=!0)}function Ot(){return Ot=Object.assign||function(e){for(var t=1;t<arguments.length;t++){var r=arguments[t];for(var o in r)Object.prototype.hasOwnProperty.call(r,o)&&(e[o]=r[o])}return e},Ot.apply(this,arguments)}const $t={runtime:o,instance:void 0,initOptions:void 0,bundlerRuntime:{remotes:function(e){const{chunkId:t,promises:r,chunkMapping:o,idToExternalAndNameMapping:n,webpackRequire:i,idToRemoteMap:a}=e;Tt(i),i.o(o,t)&&o[t].forEach(e=>{let t=i.R;t||(t=[]);const o=n[e],l=a[e];if(t.indexOf(o)>=0)return;if(t.push(o),o.p)return r.push(o.p);const c=t=>{t||(t=new Error("Container missing")),"string"==typeof t.message&&(t.message+=`\nwhile loading "${o[1]}" from ${o[2]}`),i.m[e]=()=>{throw t},o.p=0},u=(e,t,n,i,s,a)=>{try{const l=e(t,n);if(!l||!l.then)return s(l,i,a);{const e=l.then(e=>s(e,i),c);if(!a)return e;r.push(o.p=e)}}catch(e){c(e)}};var p=(e,r,n)=>u(r.get,o[1],t,0,h,n),h=t=>{o.p=1,i.m[e]=e=>{e.exports=t()}};1===l.length&&Rt.includes(l[0].externalType)&&l[0].name?u(()=>{try{const e=(0,s.e4)(l[0].name,s.yq)+o[1].slice(1),t=i.federation.instance,r=()=>i.federation.instance.loadRemote(e,{loadFactory:!1,from:"build"});return"version-first"===t.options.shareStrategy?Promise.all(t.sharedHandler.initializeSharing(o[0])).then(()=>r()):r()}catch(e){c(e)}},o[2],0,0,h,1):u(i,o[2],0,0,(e,t,r)=>e?u(i.I,o[0],0,e,p,r):c(),1)})},consumes:function(e){const{chunkId:t,promises:r,chunkMapping:o,installedModules:n,moduleToHandlerMapping:i,webpackRequire:s}=e;Tt(s),s.o(o,t)&&o[t].forEach(e=>{if(s.o(n,e))return r.push(n[e]);const t=t=>{n[e]=0,s.m[e]=r=>{delete s.c[e],r.exports=t()}},o=t=>{delete n[e],s.m[e]=r=>{throw delete s.c[e],t}};try{const a=s.federation.instance;if(!a)throw new Error("Federation instance not found!");const{shareKey:l,getter:c,shareInfo:u}=i[e],p=a.loadShare(l,{customShareInfo:u}).then(e=>!1===e?c():e);p.then?r.push(n[e]=p.then(t).catch(o)):t(p)}catch(e){o(e)}})},I:function({shareScopeName:e,webpackRequire:t,initPromises:r,initTokens:o,initScope:n}){const i=Array.isArray(e)?e:[e];var s=[];return i.forEach(i=>{s.push(function(i){n||(n=[]);const s=t.federation.instance;var a=o[i];if(a||(a=o[i]={from:s.name}),n.indexOf(a)>=0)return;n.push(a);const l=r[i];if(l)return l;var c=r=>{var o=e=>{return t="Initialization of sharing external failed: "+e,"undefined"!=typeof console&&console.warn&&console.warn(t);var t};try{var s=t(r);if(!s)return;var a=r=>r&&r.init&&r.init(t.S[i],n,{shareScopeMap:t.S||{},shareScopeKeys:e});if(s.then)return u.push(s.then(a,o));var l=a(s);if(l&&"boolean"!=typeof l&&l.then)return u.push(l.catch(o))}catch(e){o(e)}};const u=s.initializeSharing(i,{strategy:s.options.shareStrategy,initScope:n,from:"build"});Tt(t);const p=t.federation.bundlerRuntimeOptions.remotes;return p&&Object.keys(p.idToRemoteMap).forEach(e=>{const t=p.idToRemoteMap[e],r=p.idToExternalAndNameMapping[e][2];if(t.length>1)c(r);else if(1===t.length){const e=t[0];Rt.includes(e.externalType)||c(r)}}),u.length?r[i]=Promise.all(u).then(()=>r[i]=!0):r[i]=!0}(i))}),Promise.all(s).then(()=>!0)},S:{},installInitialConsumes:function(e){const{moduleToHandlerMapping:t,webpackRequire:r,installedModules:o,initialConsumes:n}=e;n.forEach(e=>{r.m[e]=n=>{o[e]=0,delete r.c[e];const i=function(e){const{moduleId:t,moduleToHandlerMapping:r,webpackRequire:o}=e,n=o.federation.instance;if(!n)throw new Error("Federation instance not found!");const{shareKey:i,shareInfo:s}=r[t];try{return n.loadShareSync(i,{customShareInfo:s})}catch(e){throw console.error('loadShareSync failed! The function should not be called unless you set "eager:true". If you do not set it, and encounter this issue, you can check whether an async boundary is implemented.'),console.error("The original error message is as follows: "),e}}({moduleId:e,moduleToHandlerMapping:t,webpackRequire:r});if("function"!=typeof i)throw new Error(`Shared module is not available for eager consumption: ${e}`);n.exports=i()}})},initContainerEntry:function(e){const{webpackRequire:t,shareScope:r,initScope:o,shareScopeKey:n,remoteEntryInitOptions:i}=e;if(!t.S)return;if(!t.federation||!t.federation.instance||!t.federation.initOptions)return;const s=t.federation.instance;s.initOptions(Ot({name:t.federation.initOptions.name,remotes:[]},i));const a=null==i?void 0:i.shareScopeKeys,l=null==i?void 0:i.shareScopeMap;if(n&&"string"!=typeof n)n.forEach(e=>{if(!a||!l)return void s.initShareScopeMap(e,r,{hostShareScopeMap:(null==i?void 0:i.shareScopeMap)||{}});l[e]||(l[e]={});const t=l[e];s.initShareScopeMap(e,t,{hostShareScopeMap:(null==i?void 0:i.shareScopeMap)||{}})});else{const e=n||"default";Array.isArray(a)?a.forEach(e=>{l[e]||(l[e]={});const t=l[e];s.initShareScopeMap(e,t,{hostShareScopeMap:(null==i?void 0:i.shareScopeMap)||{}})}):s.initShareScopeMap(e,r,{hostShareScopeMap:(null==i?void 0:i.shareScopeMap)||{}})}return t.federation.attachShareScopeMap&&t.federation.attachShareScopeMap(t),"function"==typeof t.federation.prefetch&&t.federation.prefetch(),Array.isArray(n)?Boolean(t.federation.initOptions.shared)?t.I(n,o):Promise.all(n.map(e=>t.I(e,o))).then(()=>!0):t.I(n||"default",o)}},attachShareScopeMap:Tt,bundlerRuntimeOptions:{}};if(!r.federation.runtime){var At=r.federation;for(var Mt in r.federation={},$t)r.federation[Mt]=$t[Mt];for(var Mt in At)r.federation[Mt]=At[Mt]}r.federation.instance||(r.federation.instance=r.federation.runtime.init(r.federation.initOptions),r.federation.attachShareScopeMap&&r.federation.attachShareScopeMap(r),r.federation.installInitialConsumes&&r.federation.installInitialConsumes(),!r.federation.isMFRemote&&r.federation.prefetch&&r.federation.prefetch())},492(__unused_webpack___webpack_module__,__webpack_exports__,__webpack_require__){"use strict";__webpack_require__.d(__webpack_exports__,{Al:()=>getResourceUrl,Bb:()=>isDebugMode,Jn:()=>generateSnapshotFromManifest,ML:()=>safeToString,OL:()=>isBrowserEnv,R8:()=>warn,Tr:()=>isManifestProvider,d:()=>createLink,e4:()=>decodeName,h:()=>createLogger,k0:()=>loadScript,lG:()=>composeKeyWithSeparator,oe:()=>loadScriptNode,so:()=>createScript,tf:()=>isReactNativeEnv,yq:()=>ENCODE_NAME_PREFIX});var _polyfills_esm_js__WEBPACK_IMPORTED_MODULE_0__=__webpack_require__(472),process=__webpack_require__(300),__async=(e,t,r)=>new Promise((o,n)=>{var i=e=>{try{a(r.next(e))}catch(e){n(e)}},s=e=>{try{a(r.throw(e))}catch(e){n(e)}},a=e=>e.done?o(e.value):Promise.resolve(e.value).then(i,s);a((r=r.apply(e,t)).next())});const FederationModuleManifest="federation-manifest.json",MANIFEST_EXT=".json",BROWSER_LOG_KEY="FEDERATION_DEBUG",NameTransformSymbol={AT:"@",HYPHEN:"-",SLASH:"/"},NameTransformMap={[NameTransformSymbol.AT]:"scope_",[NameTransformSymbol.HYPHEN]:"_",[NameTransformSymbol.SLASH]:"__"},EncodedNameTransformMap={[NameTransformMap[NameTransformSymbol.AT]]:NameTransformSymbol.AT,[NameTransformMap[NameTransformSymbol.HYPHEN]]:NameTransformSymbol.HYPHEN,[NameTransformMap[NameTransformSymbol.SLASH]]:NameTransformSymbol.SLASH},SEPARATOR=":",ManifestFileName="mf-manifest.json",StatsFileName="mf-stats.json",MFModuleType={NPM:"npm",APP:"app"},MODULE_DEVTOOL_IDENTIFIER="__MF_DEVTOOLS_MODULE_INFO__",ENCODE_NAME_PREFIX="ENCODE_NAME_PREFIX",TEMP_DIR=".federation",MFPrefetchCommon={identifier:"MFDataPrefetch",globalKey:"__PREFETCH__",library:"mf-data-prefetch",exportsKey:"__PREFETCH_EXPORTS__",fileName:"bootstrap.js"};var ContainerPlugin=Object.freeze({__proto__:null}),ContainerReferencePlugin=Object.freeze({__proto__:null}),ModuleFederationPlugin=Object.freeze({__proto__:null}),SharePlugin=Object.freeze({__proto__:null});function isBrowserEnv(){return"undefined"!=typeof window&&void 0!==window.document}function isReactNativeEnv(){var e;return"undefined"!=typeof navigator&&"ReactNative"===(null==(e=navigator)?void 0:e.product)}function isBrowserDebug(){try{if(isBrowserEnv()&&window.localStorage)return Boolean(localStorage.getItem(BROWSER_LOG_KEY))}catch(e){return!1}return!1}function isDebugMode(){return void 0!==process&&process.env&&process.env.FEDERATION_DEBUG?Boolean(process.env.FEDERATION_DEBUG):!("undefined"==typeof FEDERATION_DEBUG||!Boolean(FEDERATION_DEBUG))||isBrowserDebug()}const getProcessEnv=function(){return void 0!==process&&process.env?process.env:{}},LOG_CATEGORY="[ Federation Runtime ]",parseEntry=(e,t,r=SEPARATOR)=>{const o=e.split(r),n="development"===getProcessEnv().NODE_ENV&&t,i=e=>e.startsWith("http")||e.includes(MANIFEST_EXT);if(o.length>=2){let[t,...s]=o;e.startsWith(r)&&(t=o.slice(0,2).join(r),s=[n||o.slice(2).join(r)]);let a=n||s.join(r);return i(a)?{name:t,entry:a}:{name:t,version:a||"*"}}if(1===o.length){const[e]=o;return n&&i(n)?{name:e,entry:n}:{name:e,version:n||"*"}}throw`Invalid entry value: ${e}`},composeKeyWithSeparator=function(...e){return e.length?e.reduce((e,t)=>t?e?`${e}${SEPARATOR}${t}`:t:e,""):""},encodeName=function(e,t="",r=!1){try{const o=r?".js":"";return`${t}${e.replace(new RegExp(`${NameTransformSymbol.AT}`,"g"),NameTransformMap[NameTransformSymbol.AT]).replace(new RegExp(`${NameTransformSymbol.HYPHEN}`,"g"),NameTransformMap[NameTransformSymbol.HYPHEN]).replace(new RegExp(`${NameTransformSymbol.SLASH}`,"g"),NameTransformMap[NameTransformSymbol.SLASH])}${o}`}catch(e){throw e}},decodeName=function(e,t,r){try{let o=e;if(t){if(!o.startsWith(t))return o;o=o.replace(new RegExp(t,"g"),"")}return o=o.replace(new RegExp(`${NameTransformMap[NameTransformSymbol.AT]}`,"g"),EncodedNameTransformMap[NameTransformMap[NameTransformSymbol.AT]]).replace(new RegExp(`${NameTransformMap[NameTransformSymbol.SLASH]}`,"g"),EncodedNameTransformMap[NameTransformMap[NameTransformSymbol.SLASH]]).replace(new RegExp(`${NameTransformMap[NameTransformSymbol.HYPHEN]}`,"g"),EncodedNameTransformMap[NameTransformMap[NameTransformSymbol.HYPHEN]]),r&&(o=o.replace(".js","")),o}catch(e){throw e}},generateExposeFilename=(e,t)=>{if(!e)return"";let r=e;return"."===r&&(r="default_export"),r.startsWith("./")&&(r=r.replace("./","")),encodeName(r,"__federation_expose_",t)},generateShareFilename=(e,t)=>e?encodeName(e,"__federation_shared_",t):"",getResourceUrl=(e,t)=>{if("getPublicPath"in e){let r;return r=e.getPublicPath.startsWith("function")?new Function("return "+e.getPublicPath)()():new Function(e.getPublicPath)(),`${r}${t}`}return"publicPath"in e?isBrowserEnv()||isReactNativeEnv()||!("ssrPublicPath"in e)?`${e.publicPath}${t}`:`${e.ssrPublicPath}${t}`:(console.warn("Cannot get resource URL. If in debug mode, please ignore.",e,t),"")},assert=(e,t)=>{e||error(t)},error=e=>{throw new Error(`${LOG_CATEGORY}: ${e}`)},warn=e=>{console.warn(`${LOG_CATEGORY}: ${e}`)};function safeToString(e){try{return JSON.stringify(e,null,2)}catch(e){return""}}const VERSION_PATTERN_REGEXP=/^([\d^=v<>~]|[*xX]$)/;function isRequiredVersion(e){return VERSION_PATTERN_REGEXP.test(e)}const simpleJoinRemoteEntry=(e,t)=>{if(!e)return t;const r=(e=>{if("."===e)return"";if(e.startsWith("./"))return e.replace("./","");if(e.startsWith("/")){const t=e.slice(1);return t.endsWith("/")?t.slice(0,-1):t}return e})(e);return r?r.endsWith("/")?`${r}${t}`:`${r}/${t}`:t};function inferAutoPublicPath(e){return e.replace(/#.*$/,"").replace(/\?.*$/,"").replace(/\/[^\/]+$/,"/")}function generateSnapshotFromManifest(e,t={}){var r,o;const{remotes:n={},overrides:i={},version:s}=t;let a;const l=()=>"publicPath"in e.metaData?"auto"===e.metaData.publicPath&&s?inferAutoPublicPath(s):e.metaData.publicPath:e.metaData.getPublicPath,c=Object.keys(i);let u={};var p;Object.keys(n).length||(u=(null==(p=e.remotes)?void 0:p.reduce((e,t)=>{let r;const o=t.federationContainerName;return r=c.includes(o)?i[o]:"version"in t?t.version:t.entry,e[o]={matchedVersion:r},e},{}))||{}),Object.keys(n).forEach(e=>u[e]={matchedVersion:c.includes(e)?i[e]:n[e]});const{remoteEntry:{path:h,name:d,type:f},types:m,buildInfo:{buildVersion:_},globalName:y,ssrRemoteEntry:g}=e.metaData,{exposes:b}=e;let E={version:s||"",buildVersion:_,globalName:y,remoteEntry:simpleJoinRemoteEntry(h,d),remoteEntryType:f,remoteTypes:simpleJoinRemoteEntry(m.path,m.name),remoteTypesZip:m.zip||"",remoteTypesAPI:m.api||"",remotesInfo:u,shared:null==e?void 0:e.shared.map(e=>({assets:e.assets,sharedName:e.name,version:e.version})),modules:null==b?void 0:b.map(e=>({moduleName:e.name,modulePath:e.path,assets:e.assets}))};if(null==(r=e.metaData)?void 0:r.prefetchInterface){const t=e.metaData.prefetchInterface;E=(0,_polyfills_esm_js__WEBPACK_IMPORTED_MODULE_0__._)({},E,{prefetchInterface:t})}if(null==(o=e.metaData)?void 0:o.prefetchEntry){const{path:t,name:r,type:o}=e.metaData.prefetchEntry;E=(0,_polyfills_esm_js__WEBPACK_IMPORTED_MODULE_0__._)({},E,{prefetchEntry:simpleJoinRemoteEntry(t,r),prefetchEntryType:o})}if(a="publicPath"in e.metaData?(0,_polyfills_esm_js__WEBPACK_IMPORTED_MODULE_0__._)({},E,{publicPath:l(),ssrPublicPath:e.metaData.ssrPublicPath}):(0,_polyfills_esm_js__WEBPACK_IMPORTED_MODULE_0__._)({},E,{getPublicPath:l()}),g){const e=simpleJoinRemoteEntry(g.path,g.name);a.ssrRemoteEntry=e,a.ssrRemoteEntryType=g.type||"commonjs-module"}return a}function isManifestProvider(e){return!(!("remoteEntry"in e)||!e.remoteEntry.includes(MANIFEST_EXT))}const PREFIX="[ Module Federation ]";let Logger=class{setPrefix(e){this.prefix=e}log(...e){console.log(this.prefix,...e)}warn(...e){console.log(this.prefix,...e)}error(...e){console.log(this.prefix,...e)}success(...e){console.log(this.prefix,...e)}info(...e){console.log(this.prefix,...e)}ready(...e){console.log(this.prefix,...e)}debug(...e){isDebugMode()&&console.log(this.prefix,...e)}constructor(e){this.prefix=e}};function createLogger(e){return new Logger(e)}const logger=createLogger(PREFIX);function safeWrapper(e,t){return __async(this,null,function*(){try{return yield e()}catch(e){return void(!t&&warn(e))}})}function isStaticResourcesEqual(e,t){const r=/^(https?:)?\/\//i;return e.replace(r,"").replace(/\/$/,"")===t.replace(r,"").replace(/\/$/,"")}function createScript(e){let t,r=null,o=!0,n=2e4;const i=document.getElementsByTagName("script");for(let t=0;t<i.length;t++){const n=i[t],s=n.getAttribute("src");if(s&&isStaticResourcesEqual(s,e.url)){r=n,o=!1;break}}if(!r){const t=e.attrs;let o;r=document.createElement("script"),r.type="module"===(null==t?void 0:t.type)?"module":"text/javascript",e.createScriptHook&&(o=e.createScriptHook(e.url,e.attrs),o instanceof HTMLScriptElement?r=o:"object"==typeof o&&("script"in o&&o.script&&(r=o.script),"timeout"in o&&o.timeout&&(n=o.timeout))),r.src||(r.src=e.url),t&&!o&&Object.keys(t).forEach(e=>{r&&("async"===e||"defer"===e?r[e]=t[e]:r.getAttribute(e)||r.setAttribute(e,t[e]))})}const s=(o,n)=>__async(null,null,function*(){clearTimeout(t);const i=()=>{"error"===(null==n?void 0:n.type)?(null==e?void 0:e.onErrorCallback)&&(null==e||e.onErrorCallback(n)):(null==e?void 0:e.cb)&&(null==e||e.cb())};if(r&&(r.onerror=null,r.onload=null,safeWrapper(()=>{const{needDeleteScript:t=!0}=e;t&&(null==r?void 0:r.parentNode)&&r.parentNode.removeChild(r)}),o&&"function"==typeof o)){const e=o(n);if(e instanceof Promise){const t=yield e;return i(),t}return i(),e}i()});return r.onerror=s.bind(null,r.onerror),r.onload=s.bind(null,r.onload),t=setTimeout(()=>{s(null,new Error(`Remote script "${e.url}" time-outed.`))},n),{script:r,needAttach:o}}function createLink(e){let t=null,r=!0;const o=document.getElementsByTagName("link");for(let n=0;n<o.length;n++){const i=o[n],s=i.getAttribute("href"),a=i.getAttribute("rel");if(s&&isStaticResourcesEqual(s,e.url)&&a===e.attrs.rel){t=i,r=!1;break}}if(!t){let r;t=document.createElement("link"),t.setAttribute("href",e.url);const o=e.attrs;e.createLinkHook&&(r=e.createLinkHook(e.url,o),r instanceof HTMLLinkElement&&(t=r)),o&&!r&&Object.keys(o).forEach(e=>{t&&!t.getAttribute(e)&&t.setAttribute(e,o[e])})}const n=(r,o)=>{const n=()=>{"error"===(null==o?void 0:o.type)?(null==e?void 0:e.onErrorCallback)&&(null==e||e.onErrorCallback(o)):(null==e?void 0:e.cb)&&(null==e||e.cb())};if(t&&(t.onerror=null,t.onload=null,safeWrapper(()=>{const{needDeleteLink:r=!0}=e;r&&(null==t?void 0:t.parentNode)&&t.parentNode.removeChild(t)}),r)){const e=r(o);return n(),e}n()};return t.onerror=n.bind(null,t.onerror),t.onload=n.bind(null,t.onload),{link:t,needAttach:r}}function loadScript(e,t){const{attrs:r={},createScriptHook:o}=t;return new Promise((t,n)=>{const{script:i,needAttach:s}=createScript({url:e,cb:t,onErrorCallback:n,attrs:(0,_polyfills_esm_js__WEBPACK_IMPORTED_MODULE_0__._)({fetchpriority:"high"},r),createScriptHook:o,needDeleteScript:!0});s&&document.head.appendChild(i)})}function importNodeModule(e){if(!e)throw new Error("import specifier is required");return new Function("name","return import(name)")(e).then(e=>e).catch(t=>{throw console.error(`Error importing module ${e}:`,t),t})}const loadNodeFetch=()=>__async(null,null,function*(){const e=yield importNodeModule("node-fetch");return e.default||e}),lazyLoaderHookFetch=(e,t,r)=>__async(null,null,function*(){const o=yield(n=e,i=t||{},r.lifecycle.fetch.emit(n,i));var n,i;return o&&o instanceof Response?o:("undefined"==typeof fetch?yield loadNodeFetch():fetch)(e,t||{})}),createScriptNode="undefined"==typeof ENV_TARGET||"web"!==ENV_TARGET?(url,cb,attrs,loaderHook)=>{if(null==loaderHook?void 0:loaderHook.createScriptHook){const e=loaderHook.createScriptHook(url);e&&"object"==typeof e&&"url"in e&&(url=e.url)}let urlObj;try{urlObj=new URL(url)}catch(e){return console.error("Error constructing URL:",e),void cb(new Error(`Invalid URL: ${e}`))}const getFetch=()=>__async(null,null,function*(){return(null==loaderHook?void 0:loaderHook.fetch)?(e,t)=>lazyLoaderHookFetch(e,t,loaderHook):"undefined"==typeof fetch?loadNodeFetch():fetch}),handleScriptFetch=(f,urlObj)=>__async(null,null,function*(){try{var _vm_constants;const res=yield f(urlObj.href),data=yield res.text(),[path,vm]=yield Promise.all([importNodeModule("path"),importNodeModule("vm")]),scriptContext={exports:{},module:{exports:{}}},urlDirname=urlObj.pathname.split("/").slice(0,-1).join("/"),filename=path.basename(urlObj.pathname);var _vm_constants_USE_MAIN_CONTEXT_DEFAULT_LOADER;const script=new vm.Script(`(function(exports, module, require, __dirname, __filename) {${data}\n})`,{filename,importModuleDynamically:null!=(_vm_constants_USE_MAIN_CONTEXT_DEFAULT_LOADER=null==(_vm_constants=vm.constants)?void 0:_vm_constants.USE_MAIN_CONTEXT_DEFAULT_LOADER)?_vm_constants_USE_MAIN_CONTEXT_DEFAULT_LOADER:importNodeModule});script.runInThisContext()(scriptContext.exports,scriptContext.module,eval("require"),urlDirname,filename);const exportedInterface=scriptContext.module.exports||scriptContext.exports;if(attrs&&exportedInterface&&attrs.globalName){const e=exportedInterface[attrs.globalName]||exportedInterface;return void cb(void 0,e)}cb(void 0,exportedInterface)}catch(e){cb(e instanceof Error?e:new Error(`Script execution error: ${e}`))}});getFetch().then(e=>__async(null,null,function*(){if("esm"===(null==attrs?void 0:attrs.type)||"module"===(null==attrs?void 0:attrs.type))return loadModule(urlObj.href,{fetch:e,vm:yield importNodeModule("vm")}).then(e=>__async(null,null,function*(){yield e.evaluate(),cb(void 0,e.namespace)})).catch(e=>{cb(e instanceof Error?e:new Error(`Script execution error: ${e}`))});handleScriptFetch(e,urlObj)})).catch(e=>{cb(e)})}:(e,t,r,o)=>{t(new Error("createScriptNode is disabled in non-Node.js environment"))},loadScriptNode="undefined"==typeof ENV_TARGET||"web"!==ENV_TARGET?(e,t)=>new Promise((r,o)=>{createScriptNode(e,(e,n)=>{if(e)o(e);else{var i,s;const e=(null==t||null==(i=t.attrs)?void 0:i.globalName)||`__FEDERATION_${null==t||null==(s=t.attrs)?void 0:s.name}:custom__`,o=globalThis[e]=n;r(o)}},t.attrs,t.loaderHook)}):(e,t)=>{throw new Error("loadScriptNode is disabled in non-Node.js environment")};function loadModule(e,t){return __async(this,null,function*(){const{fetch:r,vm:o}=t,n=yield r(e),i=yield n.text(),s=new o.SourceTextModule(i,{importModuleDynamically:(r,o)=>__async(null,null,function*(){return loadModule(new URL(r,e).href,t)})});return yield s.link(r=>__async(null,null,function*(){const o=new URL(r,e).href;return yield loadModule(o,t)})),s})}function normalizeOptions(e,t,r){return function(o){if(!1===o)return!1;if(void 0===o)return!!e&&t;if(!0===o)return t;if(o&&"object"==typeof o)return(0,_polyfills_esm_js__WEBPACK_IMPORTED_MODULE_0__._)({},t,o);throw new Error(`Unexpected type for \`${r}\`, expect boolean/undefined/object, got: ${typeof o}`)}}},472(e,t,r){"use strict";function o(){return o=Object.assign||function(e){for(var t=1;t<arguments.length;t++){var r=arguments[t];for(var o in r)Object.prototype.hasOwnProperty.call(r,o)&&(e[o]=r[o])}return e},o.apply(this,arguments)}r.d(t,{_:()=>o})}},__webpack_module_cache__={},inProgress,dataWebpackPrefix,installedModules,moduleToHandlerMapping,chunkMapping,oldStartup,hasRun;function __webpack_require__(e){var t=__webpack_module_cache__[e];if(void 0!==t)return t.exports;var r=__webpack_module_cache__[e]={id:e,loaded:!1,exports:{}},o={id:e,module:r,factory:__webpack_modules__[e],require:__webpack_require__};return __webpack_require__.i.forEach(function(e){e(o)}),r=o.module,o.factory.call(r.exports,r,r.exports,o.require),r.loaded=!0,r.exports}__webpack_require__.m=__webpack_modules__,__webpack_require__.c=__webpack_module_cache__,__webpack_require__.i=[],__webpack_require__.x=e=>{},__webpack_require__.federation||(__webpack_require__.federation={initOptions:{name:"learn_distribution_frontend",remotes:[],shareStrategy:"version-first"},chunkMatcher:function(e){return!0},rootOutputDir:"",initialConsumes:void 0,bundlerRuntimeOptions:{}}),__webpack_require__.n=e=>{var t=e&&e.__esModule?()=>e.default:()=>e;return __webpack_require__.d(t,{a:t}),t},__webpack_require__.d=(e,t)=>{for(var r in t)__webpack_require__.o(t,r)&&!__webpack_require__.o(e,r)&&Object.defineProperty(e,r,{enumerable:!0,get:t[r]})},__webpack_require__.f={},__webpack_require__.e=e=>Promise.all(Object.keys(__webpack_require__.f).reduce((t,r)=>(__webpack_require__.f[r](e,t),t),[])),__webpack_require__.u=e=>({644:"2b367e04",859:"9b1f8619"}[e]+".js"),__webpack_require__.miniCssF=e=>"5b130552.css",__webpack_require__.g=function(){if("object"==typeof globalThis)return globalThis;try{return this||new Function("return this")()}catch(e){if("object"==typeof window)return window}}(),__webpack_require__.o=(e,t)=>Object.prototype.hasOwnProperty.call(e,t),inProgress={},dataWebpackPrefix="learn_distribution_frontend:",__webpack_require__.l=(e,t,r,o)=>{if(inProgress[e])inProgress[e].push(t);else{var n,i;if(void 0!==r)for(var s=document.getElementsByTagName("script"),a=0;a<s.length;a++){var l=s[a];if(l.getAttribute("src")==e||l.getAttribute("data-webpack")==dataWebpackPrefix+r){n=l;break}}n||(i=!0,(n=document.createElement("script")).charset="utf-8",__webpack_require__.nc&&n.setAttribute("nonce",__webpack_require__.nc),n.setAttribute("data-webpack",dataWebpackPrefix+r),n.src=e),inProgress[e]=[t];var c=(t,r)=>{n.onerror=n.onload=null,clearTimeout(u);var o=inProgress[e];if(delete inProgress[e],n.parentNode&&n.parentNode.removeChild(n),o&&o.forEach(e=>e(r)),t)return t(r)},u=setTimeout(c.bind(null,void 0,{type:"timeout",target:n}),12e4);n.onerror=c.bind(null,n.onerror),n.onload=c.bind(null,n.onload),i&&document.head.appendChild(n)}},__webpack_require__.r=e=>{"undefined"!=typeof Symbol&&Symbol.toStringTag&&Object.defineProperty(e,Symbol.toStringTag,{value:"Module"}),Object.defineProperty(e,"__esModule",{value:!0})},__webpack_require__.nmd=e=>(e.paths=[],e.children||(e.children=[]),e),(()=>{__webpack_require__.S={};var e={},t={};__webpack_require__.I=(r,o)=>{o||(o=[]);var n=t[r];if(n||(n=t[r]={}),!(o.indexOf(n)>=0)){if(o.push(n),e[r])return e[r];__webpack_require__.o(__webpack_require__.S,r)||(__webpack_require__.S[r]={}),__webpack_require__.S[r];var i=[];return e[r]=i.length?Promise.all(i).then(()=>e[r]=1):1}}})(),(()=>{__webpack_require__.federation.initOptions.shared={},__webpack_require__.S={};var e={},t={};__webpack_require__.I=(r,o)=>__webpack_require__.federation.bundlerRuntime.I({shareScopeName:r,webpackRequire:__webpack_require__,initPromises:e,initTokens:t,initScope:o})})(),(()=>{var e;__webpack_require__.g.importScripts&&(e=__webpack_require__.g.location+"");var t=__webpack_require__.g.document;if(!e&&t&&(t.currentScript&&"SCRIPT"===t.currentScript.tagName.toUpperCase()&&(e=t.currentScript.src),!e)){var r=t.getElementsByTagName("script");if(r.length)for(var o=r.length-1;o>-1&&(!e||!/^http(s?):/.test(e));)e=r[o--].src}if(!e)throw new Error("Automatic publicPath is not supported in this browser");e=e.replace(/^blob:/,"").replace(/#.*$/,"").replace(/\?.*$/,"").replace(/\/[^\/]+$/,"/"),__webpack_require__.p=e})(),installedModules={},moduleToHandlerMapping={646:{getter:()=>()=>{throw new Error("Can not get 'react'")},shareInfo:{shareConfig:{fixedDependencies:!1,requiredVersion:"^16.3 || ^17.0.0 || ^18.0.0 || ^19.0.0",strictVersion:!0,singleton:!0,eager:!1},scope:["default"]},shareKey:"react"},800:{getter:()=>()=>{throw new Error("Can not get 'react'")},shareInfo:{shareConfig:{fixedDependencies:!1,requiredVersion:"^18.3.1 || ^19.0.0",strictVersion:!0,singleton:!0,eager:!1},scope:["default"]},shareKey:"react"},825:{getter:()=>()=>{throw new Error("Can not get 'sanitize-html'")},shareInfo:{shareConfig:{fixedDependencies:!1,requiredVersion:"^1.14.1",strictVersion:!0,singleton:!1,eager:!1},scope:["default"]},shareKey:"sanitize-html"}},chunkMapping={644:[646,800,825]},__webpack_require__.f.consumes=(e,t)=>{__webpack_require__.federation.bundlerRuntime.consumes({chunkMapping,installedModules,chunkId:e,moduleToHandlerMapping,promises:t,webpackRequire:__webpack_require__})},(()=>{if("undefined"!=typeof document){var e={843:0};__webpack_require__.f.miniCss=(t,r)=>{e[t]?r.push(e[t]):0!==e[t]&&{644:1}[t]&&r.push(e[t]=(e=>new Promise((t,r)=>{var o=__webpack_require__.miniCssF(e),n=__webpack_require__.p+o;if(((e,t)=>{for(var r=document.getElementsByTagName("link"),o=0;o<r.length;o++){var n=(s=r[o]).getAttribute("data-href")||s.getAttribute("href");if("stylesheet"===s.rel&&(n===e||n===t))return s}var i=document.getElementsByTagName("style");for(o=0;o<i.length;o++){var s;if((n=(s=i[o]).getAttribute("data-href"))===e||n===t)return s}})(o,n))return t();((e,t,r,o,n)=>{var i=document.createElement("link");i.rel="stylesheet",i.type="text/css",__webpack_require__.nc&&(i.nonce=__webpack_require__.nc),i.onerror=i.onload=r=>{if(i.onerror=i.onload=null,"load"===r.type)o();else{var s=r&&r.type,a=r&&r.target&&r.target.href||t,l=new Error("Loading CSS chunk "+e+" failed.\n("+s+": "+a+")");l.name="ChunkLoadError",l.code="CSS_CHUNK_LOAD_FAILED",l.type=s,l.request=a,i.parentNode&&i.parentNode.removeChild(i),n(l)}},i.href=t,document.head.appendChild(i)})(e,n,0,t,r)}))(t).then(()=>{e[t]=0},r=>{throw delete e[t],r}))}}})(),oldStartup=__webpack_require__.x,hasRun=!1,__webpack_require__.x=()=>(hasRun||(hasRun=!0,__webpack_require__(255)),oldStartup()),(()=>{var e={843:0};__webpack_require__.f.j=(t,r)=>{var o=__webpack_require__.o(e,t)?e[t]:void 0;if(0!==o)if(o)r.push(o[2]);else{var n=new Promise((r,n)=>o=e[t]=[r,n]);r.push(o[2]=n);var i=__webpack_require__.p+__webpack_require__.u(t),s=new Error;__webpack_require__.l(i,r=>{if(__webpack_require__.o(e,t)&&(0!==(o=e[t])&&(e[t]=void 0),o)){var n=r&&("load"===r.type?"missing":r.type),i=r&&r.target&&r.target.src;s.message="Loading chunk "+t+" failed.\n("+n+": "+i+")",s.name="ChunkLoadError",s.type=n,s.request=i,o[1](s)}},"chunk-"+t,t)}};var t=(t,r)=>{var o,n,[i,s,a]=r,l=0;if(i.some(t=>0!==e[t])){for(o in s)__webpack_require__.o(s,o)&&(__webpack_require__.m[o]=s[o]);a&&a(__webpack_require__)}for(t&&t(r);l<i.length;l++)n=i[l],__webpack_require__.o(e,n)&&e[n]&&e[n][0](),e[n]=0},r=self.webpackChunklearn_distribution_frontend=self.webpackChunklearn_distribution_frontend||[];r.forEach(t.bind(null,0)),r.push=t.bind(null,r.push.bind(r))})(),__webpack_require__.x();var __webpack_exports__=__webpack_require__(839);learn_distribution_frontend=__webpack_exports__})();
