# Supplementary material for: An Interactive, Asynchronous Intimate Partner Violence Module for Medical Students: Improving Preparedness, Confidence, and Knowledge
Source: MedEdPORTAL. 2026 Jul 14;22:11618. doi: 10.15766/mep_2374-8265.11618 (PMC13364887; doi:10.15766/mep_2374-8265.11618)
Supplement: Supplementary file 1 — IPV Articulate Module FolderIPV Pre- and Postmodule Survey.docx [file mep_2374-8265.11618-s001.zip › A. IPV Articulate Module Folder/lib/mondrian/651f6318.js]

"use strict";(self.webpackChunk_articulate_mondrian_bundles=self.webpackChunk_articulate_mondrian_bundles||[]).push([[743],{9328:(e,t,n)=>{n.d(t,{h5:()=>r,IJ:()=>l});const r=!0,o=globalThis.process?.env?.NODE_ENV,l=o&&!o.toLowerCase().startsWith("prod")},7561:(e,t,n)=>{n.d(t,{$g:()=>i,Ax:()=>m,CD:()=>b,JQ:()=>s,K:()=>p,Lc:()=>w,Pc:()=>o,UP:()=>y,Uh:()=>E,Ve:()=>a,_b:()=>v,cB:()=>d,iW:()=>x,iX:()=>g,kD:()=>$,kI:()=>f,nT:()=>h,qn:()=>_,st:()=>r,u8:()=>l,uc:()=>u,wP:()=>c});const r=1,o=2,l=4,i=8,s=16,a=1,u=2,f=4,c=8,v=16,d=1,h=2,p=4,m=1,g=2,b="[",_="[!",w="]",$={},y=Symbol(),E=Symbol("filename"),x=(Symbol("hmr"),"http://www.w3.org/1999/xhtml")},6366:(e,t,n)=>{n.r(t),n.d(t,{afterUpdate:()=>g,beforeUpdate:()=>m,createEventDispatcher:()=>p,createRawSnippet:()=>v.aX,flushSync:()=>r.qX,getAllContexts:()=>u.mZ,getContext:()=>u.SD,hasContext:()=>u.WT,hydrate:()=>c.Qv,mount:()=>c.Or,onDestroy:()=>h,onMount:()=>d,setContext:()=>u.o,tick:()=>r.io,unmount:()=>c.vs,untrack:()=>r.vz});var r=n(3490),o=n(665),l=n(9010),i=n(8739),s=n(6001),a=n(9096),u=n(4089),f=n(9328),c=n(7840),v=n(3521);if(f.IJ){function _(e){if(!(e in globalThis)){let t;Object.defineProperty(globalThis,e,{configurable:!0,get:()=>{if(void 0!==t)return t;i.xU(e)},set:e=>{t=e}})}}_("$state"),_("$effect"),_("$derived"),_("$inspect"),_("$props"),_("$bindable")}function d(e){null===u.UL&&(0,s.bs)("onMount"),a.LM&&null!==u.UL.l?b(u.UL).m.push(e):(0,l.MW)((()=>{const t=(0,r.vz)(e);if("function"==typeof t)return t}))}function h(e){null===u.UL&&(0,s.bs)("onDestroy"),d((()=>()=>(0,r.vz)(e)))}function p(){const e=u.UL;return null===e&&(0,s.bs)("createEventDispatcher"),(t,n,r)=>{const l=e.s.$$events?.[t];if(l){const i=(0,o.PI)(l)?l.slice():[l],s=function(e,t,{bubbles:n=!1,cancelable:r=!1}={}){return new CustomEvent(e,{detail:t,bubbles:n,cancelable:r})}(t,n,r);for(const t of i)t.call(e.x,s);return!s.defaultPrevented}return!0}}function m(e){null===u.UL&&(0,s.bs)("beforeUpdate"),null===u.UL.l&&i.Gz("beforeUpdate"),b(u.UL).b.push(e)}function g(e){null===u.UL&&(0,s.bs)("afterUpdate"),null===u.UL.l&&i.Gz("afterUpdate"),b(u.UL).a.push(e)}function b(e){var t=e.l;return t.u??={a:[],b:[],m:[]}}},7167:(e,t,n)=>{n.d(t,{$q:()=>p,FV:()=>a,L2:()=>f,OG:()=>_,PL:()=>$,SW:()=>E,T1:()=>w,Zr:()=>s,Zv:()=>l,_N:()=>c,ac:()=>o,bp:()=>u,ig:()=>h,jm:()=>d,kc:()=>i,l3:()=>J,lQ:()=>b,mQ:()=>I,mj:()=>r,o5:()=>m,vP:()=>y,w_:()=>v,wi:()=>g,x3:()=>x});const r=2,o=4,l=8,i=16,s=32,a=64,u=128,f=256,c=512,v=1024,d=2048,h=4096,p=8192,m=16384,g=32768,b=65536,_=1<<17,w=1<<18,$=1<<19,y=1<<20,E=1<<21,x=Symbol("$state"),J=Symbol("legacy props"),I=Symbol("")},4089:(e,t,n)=>{n.d(t,{DE:()=>c,De:()=>f,Mo:()=>v,SD:()=>d,UL:()=>u,VC:()=>g,WT:()=>p,hH:()=>_,mZ:()=>m,o:()=>h,uY:()=>b});var r=n(9328),o=n(6001),l=n(5041),i=n(3490),s=n(4845),a=n(9096);let u=null;function f(e){u=e}let c=null;function v(e){c=e}function d(e){return w("getContext").get(e)}function h(e,t){return w("setContext").set(e,t),t}function p(e){return w("hasContext").has(e)}function m(){return w("getAllContexts")}function g(e,t=!1,n){var o=u={p:u,c:null,d:!1,e:null,m:!1,s:e,x:null,l:null};a.LM&&!t&&(u.l={s:null,u:null,r1:[],r2:(0,l.sP)(!1)}),(0,s.zN)((()=>{o.d=!0})),r.IJ&&(u.function=n,c=n)}function b(e){const t=u;if(null!==t){void 0!==e&&(t.x=e);const f=t.e;if(null!==f){var n=i.Fg,o=i.hp;t.e=null;try{for(var l=0;l<f.length;l++){var a=f[l];(0,i.gU)(a.effect),(0,i.G0)(a.reaction),(0,s.QZ)(a.fn)}}finally{(0,i.gU)(n),(0,i.G0)(o)}}u=t.p,r.IJ&&(c=t.p?.function??null),t.m=!0}return e||{}}function _(){return!a.LM||null!==u&&null===u.l}function w(e){return null===u&&(0,o.bs)(e),u.c??=new Map(function(e){let t=e.p;for(;null!==t;){const e=t.c;if(null!==e)return e;t=t.p}return null}(u)||void 0)}},8980:(e,t,n)=>{n.d(t,{Ej:()=>l});var r=n(9953),o=n(1082);function l(){const e=Array.prototype,t=Array.__svelte_cleanup;t&&t();const{indexOf:n,lastIndexOf:l,includes:i}=e;e.indexOf=function(e,t){const l=n.call(this,e,t);if(-1===l)for(let n=t??0;n<this.length;n+=1)if((0,o.N)(this[n])===e){r.ns("array.indexOf(...)");break}return l},e.lastIndexOf=function(e,t){const n=l.call(this,e,t??this.length-1);if(-1===n)for(let n=0;n<=(t??this.length-1);n+=1)if((0,o.N)(this[n])===e){r.ns("array.lastIndexOf(...)");break}return n},e.includes=function(e,t){const n=i.call(this,e,t);if(!n)for(let t=0;t<this.length;t+=1)if((0,o.N)(this[t])===e){r.ns("array.includes(...)");break}return n},Array.__svelte_cleanup=()=>{e.indexOf=n,e.lastIndexOf=l,e.includes=i}}},3824:(e,t,n)=>{n.d(t,{ho:()=>o,sv:()=>l}),n(7561),n(3805);var r=n(665);n(7167),n(4845),n(3490);let o=null;function l(e){let t=Error();const n=t.stack;if(n){const o=n.split("\n"),l=["\n"];for(let e=0;e<o.length;e++){const t=o[e];if("Error"!==t){if(t.includes("validate_each_keys"))return null;t.includes("svelte/src/internal")||l.push(t)}}if(1===l.length)return null;(0,r.Qu)(t,"stack",{value:l.join("\n")}),(0,r.Qu)(t,"name",{value:`${e}Error`})}return t}},3521:(e,t,n)=>{n.d(t,{UA:()=>d,aX:()=>h});var r=n(7167),o=n(4845),l=(n(4089),n(2307)),i=n(4935),s=n(8295),a=n(9953),u=n(8739),f=n(9328),c=n(6223),v=n(665);function d(e,t,...n){var i,s=e,a=v.lQ;(0,o.om)((()=>{a!==(a=t())&&(i&&((0,o.DI)(i),i=null),f.IJ&&null==a&&u.WR(),i=(0,o.tk)((()=>a(s,...n))))}),r.lQ),l.fE&&(s=l.Xb)}function h(e){return(t,...n)=>{var r,u=e(...n);if(l.fE)r=l.Xb,(0,l.E$)();else{var v=u.render().trim(),d=(0,i.L)(v);r=(0,c.Zj)(d),!f.IJ||null===(0,c.M$)(r)&&1===r.nodeType||a.It(),t.before(r)}const h=u.setup?.(r);(0,s.mX)(r,r),"function"==typeof h&&(0,o.zN)(h)}}},4624:(e,t,n)=>{let r;function o(){r=void 0}n.d(t,{j:()=>o}),n(2307),n(6223),n(4845),n(7167),n(7561)},2741:(e,t,n)=>{n.d(t,{$w:()=>s,KT:()=>i,mS:()=>a});var r=n(4845),o=n(3490),l=n(4095);function i(e,t,n,o=!0){for(var l of(o&&n(),t))e.addEventListener(l,n);(0,r.zN)((()=>{for(var r of t)e.removeEventListener(r,n)}))}function s(e){var t=o.hp,n=o.Fg;(0,o.G0)(null),(0,o.gU)(null);try{return e()}finally{(0,o.G0)(t),(0,o.gU)(n)}}function a(e,t,n,r=n){e.addEventListener(t,(()=>s(n)));const o=e.__on_r;e.__on_r=o?()=>{o(),r(!0)}:()=>r(!0),(0,l.qw)()}},3954:(e,t,n)=>{n.d(t,{Mm:()=>c,Sr:()=>u,Ts:()=>a,f0:()=>f,n7:()=>v});var r=n(4845),o=n(665),l=(n(2307),n(3336)),i=(n(7561),n(9953),n(3490)),s=n(2741);const a=new Set,u=new Set;function f(e,t,n,o,i){var a={capture:o,passive:i},u=function(e,t,n,r={}){function o(e){if(r.capture||v.call(t,e),!e.cancelBubble)return(0,s.$w)((()=>n?.call(this,e)))}return e.startsWith("pointer")||e.startsWith("touch")||"wheel"===e?(0,l.$r)((()=>{t.addEventListener(e,o,r)})):t.addEventListener(e,o,r),o}(e,t,n,a);t!==document.body&&t!==window&&t!==document||(0,r.zN)((()=>{t.removeEventListener(e,u,a)}))}function c(e){for(var t=0;t<e.length;t++)a.add(e[t]);for(var n of u)n(e)}function v(e){var t=this,n=t.ownerDocument,r=e.type,l=e.composedPath?.()||[],s=l[0]||e.target,a=0,u=e.__root;if(u){var f=l.indexOf(u);if(-1!==f&&(t===document||t===window))return void(e.__root=t);var c=l.indexOf(t);if(-1===c)return;f<=c&&(a=f)}if((s=l[a]||e.target)!==t){(0,o.Qu)(e,"currentTarget",{configurable:!0,get:()=>s||n});var v=i.hp,d=i.Fg;(0,i.G0)(null),(0,i.gU)(null);try{for(var h,p=[];null!==s;){var m=s.assignedSlot||s.parentNode||s.host||null;try{var g=s["__"+r];if(null!=g&&(!s.disabled||e.target===s))if((0,o.PI)(g)){var[b,..._]=g;b.apply(s,[e,..._])}else g.call(s,e)}catch(e){h?p.push(e):h=e}if(e.cancelBubble||m===t||null===m)break;s=m}if(h){for(let e of p)queueMicrotask((()=>{throw e}));throw h}}finally{e.__root=t,delete e.currentTarget,(0,i.G0)(v),(0,i.gU)(d)}}}},4095:(e,t,n)=>{n.d(t,{qw:()=>o}),n(2307),n(6223),n(3336);let r=!1;function o(){r||(r=!0,document.addEventListener("reset",(e=>{Promise.resolve().then((()=>{if(!e.defaultPrevented)for(const t of e.target.elements)t.__on_r?.()}))}),{capture:!0}))}},2307:(e,t,n)=>{n.d(t,{E$:()=>f,K2:()=>v,W0:()=>u,Xb:()=>i,cL:()=>c,fE:()=>s,mK:()=>a,nc:()=>d});var r=n(7561),o=n(9953),l=n(6223);let i,s=!1;function a(e){s=e}function u(e){if(null===e)throw o.eZ(),r.kD;return i=e}function f(){return u((0,l.M$)(i))}function c(e){if(s){if(null!==(0,l.M$)(i))throw o.eZ(),r.kD;i=e}}function v(e=1){if(s){for(var t=e,n=i;t--;)n=(0,l.M$)(n);i=n}}function d(){for(var e=0,t=i;;){if(8===t.nodeType){var n=t.data;if(n===r.Lc){if(0===e)return t;e-=1}else n!==r.CD&&n!==r.qn||(e+=1)}var o=(0,l.M$)(t);t.remove(),t=o}}},8970:(e,t,n)=>{n(665),n(4845),n(3954)},6223:(e,t,n)=>{n.d(t,{Ey:()=>c,Lo:()=>o,M$:()=>h,MC:()=>b,Pb:()=>v,Zj:()=>d,es:()=>m,hg:()=>g,jf:()=>p});var r,o,l,i,s=n(2307),a=n(9328),u=n(8980),f=n(665);function c(){if(void 0===r){r=window,document,o=/Firefox/.test(navigator.userAgent);var e=Element.prototype,t=Node.prototype,n=Text.prototype;l=(0,f.J8)(t,"firstChild").get,i=(0,f.J8)(t,"nextSibling").get,(0,f.ZZ)(e)&&(e.__click=void 0,e.__className=void 0,e.__attributes=null,e.__style=void 0,e.__e=void 0),(0,f.ZZ)(n)&&(n.__t=void 0),a.IJ&&(e.__svelte_meta=null,(0,u.Ej)())}}function v(e=""){return document.createTextNode(e)}function d(e){return l.call(e)}function h(e){return i.call(e)}function p(e,t){if(!s.fE)return d(e);var n=d(s.Xb);if(null===n)n=s.Xb.appendChild(v());else if(t&&3!==n.nodeType){var r=v();return n?.before(r),(0,s.W0)(r),r}return(0,s.W0)(n),n}function m(e,t){if(!s.fE){var n=d(e);return n instanceof Comment&&""===n.data?h(n):n}if(t&&3!==s.Xb?.nodeType){var r=v();return s.Xb?.before(r),(0,s.W0)(r),r}return s.Xb}function g(e,t=1,n=!1){let r=s.fE?s.Xb:e;for(var o;t--;)o=r,r=h(r);if(!s.fE)return r;var l=r?.nodeType;if(n&&3!==l){var i=v();return null===r?o?.after(i):r.before(i),(0,s.W0)(i),i}return(0,s.W0)(r),r}function b(e){e.textContent=""}},4935:(e,t,n)=>{function r(e){var t=document.createElement("template");return t.innerHTML=e,t.content}n.d(t,{L:()=>r})},3336:(e,t,n)=>{n.d(t,{$r:()=>u,VU:()=>f,eo:()=>c});var r=n(665);const o="undefined"==typeof requestIdleCallback?e=>setTimeout(e,1):requestIdleCallback;let l=[],i=[];function s(){var e=l;l=[],(0,r.oO)(e)}function a(){var e=i;i=[],(0,r.oO)(e)}function u(e){0===l.length&&queueMicrotask(s),l.push(e)}function f(e){0===i.length&&o(a),i.push(e)}function c(){l.length>0&&s(),i.length>0&&a()}},8295:(e,t,n)=>{n.d(t,{BC:()=>d,Dn:()=>f,Im:()=>v,Qq:()=>c,mX:()=>a,vs:()=>u});var r=n(2307),o=n(6223),l=n(4935),i=n(3490),s=n(7561);function a(e,t){var n=i.Fg;null===n.nodes_start&&(n.nodes_start=e,n.nodes_end=t)}function u(e,t){var n,i=!!(t&s.Ax),u=!!(t&s.iX),f=!e.startsWith("<!>");return()=>{if(r.fE)return a(r.Xb,null),r.Xb;void 0===n&&(n=(0,l.L)(f?e:"<!>"+e),i||(n=(0,o.Zj)(n)));var t=u||o.Lo?document.importNode(n,!0):n.cloneNode(!0);return i?a((0,o.Zj)(t),t.lastChild):a(t,t),t}}function f(e,t,n="svg"){var i,u=!e.startsWith("<!>"),f=!!(t&s.Ax),c=`<${n}>${u?e:"<!>"+e}</${n}>`;return()=>{if(r.fE)return a(r.Xb,null),r.Xb;if(!i){var e=(0,l.L)(c),t=(0,o.Zj)(e);if(f)for(i=document.createDocumentFragment();(0,o.Zj)(t);)i.appendChild((0,o.Zj)(t));else i=(0,o.Zj)(t)}var n=i.cloneNode(!0);return f?a((0,o.Zj)(n),n.lastChild):a(n,n),n}}function c(e=""){if(!r.fE){var t=(0,o.Pb)(e+"");return a(t,t),t}var n=r.Xb;return 3!==n.nodeType&&(n.before(n=(0,o.Pb)()),(0,r.W0)(n)),a(n,n),n}function v(){if(r.fE)return a(r.Xb,null),r.Xb;var e=document.createDocumentFragment(),t=document.createComment(""),n=(0,o.Pb)();return e.append(t,n),a(t,n),e}function d(e,t){if(r.fE)return i.Fg.nodes_end=r.Xb,void(0,r.E$)();null!==e&&e.before(t)}},8739:(e,t,n)=>{n.d(t,{BT:()=>i,CI:()=>o,Cl:()=>u,Gz:()=>v,Uw:()=>m,Vv:()=>f,WR:()=>c,YY:()=>g,cN:()=>l,fi:()=>s,js:()=>h,rZ:()=>b,tB:()=>a,vo:()=>d,xU:()=>p});var r=n(9328);function o(){if(r.IJ){const e=new Error("bind_invalid_checkbox_value\nUsing `bind:value` together with a checkbox input is not allowed. Use `bind:checked` instead\nhttps://svelte.dev/e/bind_invalid_checkbox_value");throw e.name="Svelte error",e}throw new Error("https://svelte.dev/e/bind_invalid_checkbox_value")}function l(){if(r.IJ){const e=new Error("derived_references_self\nA derived value cannot reference itself recursively\nhttps://svelte.dev/e/derived_references_self");throw e.name="Svelte error",e}throw new Error("https://svelte.dev/e/derived_references_self")}function i(e){if(r.IJ){const t=new Error(`effect_in_teardown\n\`${e}\` cannot be used inside an effect cleanup function\nhttps://svelte.dev/e/effect_in_teardown`);throw t.name="Svelte error",t}throw new Error("https://svelte.dev/e/effect_in_teardown")}function s(){if(r.IJ){const e=new Error("effect_in_unowned_derived\nEffect cannot be created inside a `$derived` value that was not itself created inside an effect\nhttps://svelte.dev/e/effect_in_unowned_derived");throw e.name="Svelte error",e}throw new Error("https://svelte.dev/e/effect_in_unowned_derived")}function a(e){if(r.IJ){const t=new Error(`effect_orphan\n\`${e}\` can only be used inside an effect (e.g. during component initialisation)\nhttps://svelte.dev/e/effect_orphan`);throw t.name="Svelte error",t}throw new Error("https://svelte.dev/e/effect_orphan")}function u(){if(r.IJ){const e=new Error("effect_update_depth_exceeded\nMaximum update depth exceeded. This can happen when a reactive block or effect repeatedly sets a new value. Svelte limits the number of nested updates to prevent infinite loops\nhttps://svelte.dev/e/effect_update_depth_exceeded");throw e.name="Svelte error",e}throw new Error("https://svelte.dev/e/effect_update_depth_exceeded")}function f(){if(r.IJ){const e=new Error("hydration_failed\nFailed to hydrate the application\nhttps://svelte.dev/e/hydration_failed");throw e.name="Svelte error",e}throw new Error("https://svelte.dev/e/hydration_failed")}function c(){if(r.IJ){const e=new Error("invalid_snippet\nCould not `{@render}` snippet due to the expression being `null` or `undefined`. Consider using optional chaining `{@render snippet?.()}`\nhttps://svelte.dev/e/invalid_snippet");throw e.name="Svelte error",e}throw new Error("https://svelte.dev/e/invalid_snippet")}function v(e){if(r.IJ){const t=new Error(`lifecycle_legacy_only\n\`${e}(...)\` cannot be used in runes mode\nhttps://svelte.dev/e/lifecycle_legacy_only`);throw t.name="Svelte error",t}throw new Error("https://svelte.dev/e/lifecycle_legacy_only")}function d(e){if(r.IJ){const t=new Error(`props_invalid_value\nCannot do \`bind:${e}={undefined}\` when \`${e}\` has a fallback value\nhttps://svelte.dev/e/props_invalid_value`);throw t.name="Svelte error",t}throw new Error("https://svelte.dev/e/props_invalid_value")}function h(e){if(r.IJ){const t=new Error(`props_rest_readonly\nRest element properties of \`$props()\` such as \`${e}\` are readonly\nhttps://svelte.dev/e/props_rest_readonly`);throw t.name="Svelte error",t}throw new Error("https://svelte.dev/e/props_rest_readonly")}function p(e){if(r.IJ){const t=new Error(`rune_outside_svelte\nThe \`${e}\` rune is only available inside \`.svelte\` and \`.svelte.js/ts\` files\nhttps://svelte.dev/e/rune_outside_svelte`);throw t.name="Svelte error",t}throw new Error("https://svelte.dev/e/rune_outside_svelte")}function m(){if(r.IJ){const e=new Error("state_descriptors_fixed\nProperty descriptors defined on `$state` objects must contain `value` and always be `enumerable`, `configurable` and `writable`.\nhttps://svelte.dev/e/state_descriptors_fixed");throw e.name="Svelte error",e}throw new Error("https://svelte.dev/e/state_descriptors_fixed")}function g(){if(r.IJ){const e=new Error("state_prototype_fixed\nCannot set prototype of `$state` object\nhttps://svelte.dev/e/state_prototype_fixed");throw e.name="Svelte error",e}throw new Error("https://svelte.dev/e/state_prototype_fixed")}function b(){if(r.IJ){const e=new Error("state_unsafe_mutation\nUpdating state inside a derived or a template expression is forbidden. If the value should not be reactive, declare it without `$state`\nhttps://svelte.dev/e/state_unsafe_mutation");throw e.name="Svelte error",e}throw new Error("https://svelte.dev/e/state_unsafe_mutation")}},9010:(e,t,n)=>{n.d(t,{XI:()=>M,BC:()=>T.BC,kZ:()=>Z,M$:()=>he,Ej:()=>pe,Ek:()=>me,IY:()=>_e,Lc:()=>be,oJ:()=>ce,jf:()=>$.jf,Im:()=>T.Im,iT:()=>i.iT,Mm:()=>N.Mm,un:()=>y.eO,Xd:()=>y.Xd,__:()=>J,f0:()=>N.f0,es:()=>$.es,Jt:()=>i.Jt,qy:()=>C,if:()=>b,Pe:()=>x,Ts:()=>we,Eb:()=>w,M3:()=>c.M3,iq:()=>c.iq,zg:()=>v.zg,Tk:()=>v.Tk,K2:()=>u.K2,Dn:()=>T.Dn,uY:()=>o.uY,_w:()=>Se,VC:()=>o.VC,R0:()=>G,cL:()=>u.cL,iR:()=>Te,hZ:()=>v.hZ,Jk:()=>B,ys:()=>q,hg:()=>D,j:()=>d.j,to:()=>V,DZ:()=>Le,AD:()=>$.hg,NI:()=>S,UA:()=>P.UA,wk:()=>v.wk,Hz:()=>Ie,fT:()=>ke,vs:()=>T.vs,vN:()=>c.vN,NH:()=>T.Qq,kY:()=>ae,MW:()=>c.MW});var r=n(7561),o=n(4089),l=n(4109),i=n(3490),s=n(9953),a=new Map,u=n(2307),f=n(7167),c=n(4845),v=n(5041),d=n(7840),h=n(665),p=n(8739);n(3824),n(3805),n(6001);var m=n(9328),g=n(3336);function b(e,t,[n,o]=[0,0]){u.fE&&0===n&&(0,u.E$)();var l=e,i=null,s=null,a=r.UP,v=n>0?f.lQ:0,d=!1;const h=(e,t=!0)=>{d=!0,p(t,e)},p=(e,t)=>{if(a===(a=e))return;let f=!1;if(u.fE&&-1!==o){if(0===n){const e=l.data;e===r.CD?o=0:e===r.qn?o=1/0:(o=parseInt(e.substring(1)))!=o&&(o=a?1/0:-1)}!!a==o>n&&(l=(0,u.nc)(),(0,u.W0)(l),(0,u.mK)(!1),f=!0,o=-1)}a?(i?(0,c.cc)(i):t&&(i=(0,c.tk)((()=>t(l)))),s&&(0,c.r4)(s,(()=>{s=null}))):(s?(0,c.cc)(s):t&&(s=(0,c.tk)((()=>t(l,[n+1,o])))),i&&(0,c.r4)(i,(()=>{i=null}))),f&&(0,u.mK)(!0)};(0,c.om)((()=>{d=!1,t(h),d||p(null,null)}),v),u.fE&&(l=u.Xb)}var _=n(471);function w(e,t,n){u.fE&&(0,u.E$)();var l,i=e,s=r.UP,a=(0,o.hH)()?_.Lh:_.jX;(0,c.om)((()=>{a(s,s=t())&&(l&&(0,c.r4)(l),l=(0,c.tk)((()=>n(i))))})),u.fE&&(i=u.Xb)}var $=n(6223),y=n(6845);let E=null;function x(e,t){return t}function J(e,t,n,o,l,s=null){var a=e,v={flags:t,items:new Map,first:null};if(t&r.u8){var d=e;a=u.fE?(0,u.W0)((0,$.Zj)(d)):d.appendChild((0,$.Pb)())}u.fE&&(0,u.E$)();var p=null,m=!1,b=(0,y.Xd)((()=>{var e=n();return(0,h.PI)(e)?e:null==e?[]:(0,h.bg)(e)}));(0,c.om)((()=>{var e=(0,i.Jt)(b),d=e.length;if(m&&0===d)return;m=0===d;let _=!1;if(u.fE&&a.data===r.qn!=(0===d)&&(a=(0,u.nc)(),(0,u.W0)(a),(0,u.mK)(!1),_=!0),u.fE){for(var w,y=null,E=0;E<d;E++){if(8===u.Xb.nodeType&&u.Xb.data===r.Lc){a=u.Xb,_=!0,(0,u.mK)(!1);break}var x=e[E],J=o(x,E);w=k(u.Xb,v,y,null,x,J,E,l,t,n),v.items.set(J,w),y=w}d>0&&(0,u.W0)((0,u.nc)())}u.fE||function(e,t,n,o,l,s,a){var u,v,d,p,m,b,_=!!(l&r.$g),w=!!(l&(r.st|r.Pc)),y=e.length,E=t.items,x=t.first,J=null,j=[],T=[];if(_)for(b=0;b<y;b+=1)p=s(d=e[b],b),void 0!==(m=E.get(p))&&(m.a?.measure(),(v??=new Set).add(m));for(b=0;b<y;b+=1)if(p=s(d=e[b],b),void 0!==(m=E.get(p))){if(w&&I(m,d,b,l),m.e.f&f.$q&&((0,c.cc)(m.e),_&&(m.a?.unfix(),(v??=new Set).delete(m))),m!==x){if(void 0!==u&&u.has(m)){if(j.length<T.length){var C,S=T[0];J=S.prev;var P=j[0],Z=j[j.length-1];for(C=0;C<j.length;C+=1)L(j[C],S,n);for(C=0;C<T.length;C+=1)u.delete(T[C]);U(t,P.prev,Z.next),U(t,J,P),U(t,Z,S),x=S,J=Z,b-=1,j=[],T=[]}else u.delete(m),L(m,x,n),U(t,m.prev,m.next),U(t,m,null===J?t.first:J.next),U(t,J,m),J=m;continue}for(j=[],T=[];null!==x&&x.k!==p;)x.e.f&f.$q||(u??=new Set).add(x),T.push(x),x=x.next;if(null===x)continue;m=x}j.push(m),J=m,x=m.next}else J=k(x?x.e.nodes_start:n,t,J,null===J?t.first:J.next,d,p,b,o,l,a),E.set(p,J),j=[],T=[],x=J.next;if(null!==x||void 0!==u){for(var M=void 0===u?[]:(0,h.bg)(u);null!==x;)x.e.f&f.$q||M.push(x),x=x.next;var N=M.length;if(N>0){var O=l&r.u8&&0===y?n:null;if(_){for(b=0;b<N;b+=1)M[b].a?.measure();for(b=0;b<N;b+=1)M[b].a?.fix()}!function(e,t,n,r){for(var o=[],l=t.length,i=0;i<l;i++)(0,c.l0)(t[i].e,o,!0);var s=l>0&&0===o.length&&null!==n;if(s){var a=n.parentNode;(0,$.MC)(a),a.append(n),r.clear(),U(e,t[0].prev,t[l-1].next)}(0,c.iJ)(o,(()=>{for(var n=0;n<l;n++){var o=t[n];s||(r.delete(o.k),U(e,o.prev,o.next)),(0,c.DI)(o.e,!s)}}))}(t,M,O,E)}}_&&(0,g.$r)((()=>{if(void 0!==v)for(m of v)m.a?.apply()})),i.Fg.first=t.first&&t.first.e,i.Fg.last=J&&J.e}(e,v,a,l,t,o,n),null!==s&&(0===d?p?(0,c.cc)(p):p=(0,c.tk)((()=>s(a))):null!==p&&(0,c.r4)(p,(()=>{p=null}))),_&&(0,u.mK)(!0),(0,i.Jt)(b)})),u.fE&&(a=u.Xb)}function I(e,t,n,o){o&r.st&&(0,v.LY)(e.v,t),o&r.Pc?(0,v.LY)(e.i,n):e.i=n}function k(e,t,n,o,l,i,s,a,f,d){var h=E,p=!!(f&r.st),g=!(f&r.JQ),b=p?g?(0,v.zg)(l):(0,v.sP)(l):l,_=f&r.Pc?(0,v.sP)(s):s;m.IJ&&p&&(b.debug=()=>{var e="number"==typeof _?s:_.v;d()[e]});var w={i:_,v:b,k:i,a:null,e:null,prev:n,next:o};E=w;try{return w.e=(0,c.tk)((()=>a(e,b,_,d)),u.fE),w.e.prev=n&&n.e,w.e.next=o&&o.e,null===n?t.first=w:(n.next=w,n.e.next=w.e),null!==o&&(o.prev=w,o.e.prev=w.e),w}finally{E=h}}function L(e,t,n){for(var r=e.next?e.next.e.nodes_start:n,o=t?t.e.nodes_start:n,l=e.e.nodes_start;l!==r;){var i=(0,$.M$)(l);o.before(l),l=i}}function U(e,t,n){null===t?e.first=n:(t.next=n,t.e.next=n&&n.e),null!==n&&(n.prev=t,n.e.prev=t&&t.e)}var j=n(4935),T=n(8295);function C(e,t,n,i,a){var f,v=e,d="";(0,c.om)((()=>{d!==(d=t()??"")?(void 0!==f&&((0,c.DI)(f),f=void 0),""!==d&&(f=(0,c.tk)((()=>{if(u.fE){for(var e=u.Xb.data,t=(0,u.E$)(),f=t;null!==t&&(8!==t.nodeType||""!==t.data);)f=t,t=(0,$.M$)(t);if(null===t)throw s.eZ(),r.kD;return m.IJ&&!a&&function(e,t,n){if(!t||t===(0,l.tW)(String(n??"")))return;let i;const a=e.__svelte_meta?.loc;a?i=`near ${a.file}:${a.line}:${a.column}`:o.DE?.[r.Uh]&&(i=`in ${o.DE[r.Uh]}`),s.Y9((0,l.If)(i))}(t.parentNode,e,d),(0,T.mX)(u.Xb,f),void(v=(0,u.W0)(t))}var c=d+"";n?c=`<svg>${c}</svg>`:i&&(c=`<math>${c}</math>`);var h=(0,j.L)(c);if((n||i)&&(h=(0,$.Zj)(h)),(0,T.mX)((0,$.Zj)(h),h.lastChild),n||i)for(;(0,$.Zj)(h);)v.before((0,$.Zj)(h));else v.before(h)})))):u.fE&&(0,u.E$)()}))}function S(e,t,n,r,o){u.fE&&(0,u.E$)();var l=t.$$slots?.[n],i=!1;!0===l&&(l=t["default"===n?"children":n],i=!0),void 0===l?null!==o&&o(e):l(e,i?()=>r:r)}var P=n(3521);function Z(e,t){(0,g.$r)((()=>{var n=e.getRootNode(),r=n.host?n:n.head??n.ownerDocument.head;if(!r.querySelector("#"+t.hash)){const e=document.createElement("style");e.id=t.hash,e.textContent=t.code,r.appendChild(e),m.IJ&&function(e,t){var n=a.get(e);n||(n=new Set,a.set(e,n)),n.add(t)}(t.hash,e)}}))}function M(e,t,n){(0,c.QZ)((()=>{var r=(0,i.vz)((()=>t(e,n?.())||{}));if(n&&r?.update){var o=!1,l={};(0,c.VB)((()=>{var e=n();(0,i.iT)(e),o&&(0,_.jX)(l,e)&&(l=e,r.update(e))})),o=!0}if(r?.destroy)return()=>r.destroy()}))}n(4624);var N=n(3954),O=n(4095);new Map([[!0,"yes"],[!1,"no"]]);const A=[..." \t\n\r\f \v\ufeff"];function X(e,t=!1){var n=t?" !important;":";",r="";for(var o in e){var l=e[o];null!=l&&""!==l&&(r+=" "+o+": "+l+n)}return r}function F(e){return"-"!==e[0]||"-"!==e[1]?e.toLowerCase():e}function q(e,t,n,r,o,l){var i=e.__className;if(u.fE||i!==n||void 0===i){var s=function(e,t,n){var r=null==e?"":""+e;if(t&&(r=r?r+" "+t:t),n)for(var o in n)if(n[o])r=r?r+" "+o:o;else if(r.length)for(var l=o.length,i=0;(i=r.indexOf(o,i))>=0;){var s=i+l;0!==i&&!A.includes(r[i-1])||s!==r.length&&!A.includes(r[s])?i=s:r=(0===i?"":r.substring(0,i))+r.substring(s+1)}return""===r?null:r}(n,r,l);u.fE&&s===e.getAttribute("class")||(null==s?e.removeAttribute("class"):t?e.className=s:e.setAttribute("class",s)),e.__className=n}else if(l&&o!==l)for(var a in l){var f=!!l[a];null!=o&&f===!!o[a]||e.classList.toggle(a,f)}return l}function Q(e,t={},n,r){for(var o in n){var l=n[o];t[o]!==l&&(null==n[o]?e.style.removeProperty(o):e.style.setProperty(o,l,r))}}function D(e,t,n,r){var o=e.__style;if(u.fE||o!==t){var l=function(e,t){if(t){var n,r,o="";if(Array.isArray(t)?(n=t[0],r=t[1]):n=t,e){e=String(e).replaceAll(/\s*\/\*.*?\*\/\s*/g,"").trim();var l=!1,i=0,s=!1,a=[];n&&a.push(...Object.keys(n).map(F)),r&&a.push(...Object.keys(r).map(F));var u=0,f=-1;const t=e.length;for(var c=0;c<t;c++){var v=e[c];if(s?"/"===v&&"*"===e[c-1]&&(s=!1):l?l===v&&(l=!1):"/"===v&&"*"===e[c+1]?s=!0:'"'===v||"'"===v?l=v:"("===v?i++:")"===v&&i--,!s&&!1===l&&0===i)if(":"===v&&-1===f)f=c;else if(";"===v||c===t-1){if(-1!==f){var d=F(e.substring(u,f).trim());a.includes(d)||(";"!==v&&c++,o+=" "+e.substring(u,c).trim()+";")}u=c+1,f=-1}}}return n&&(o+=X(n)),r&&(o+=X(r,!0)),""===(o=o.trim())?null:o}return null==e?null:String(e)}(t,r);u.fE&&l===e.getAttribute("style")||(null==l?e.removeAttribute("style"):e.style.cssText=l),e.__style=t}else r&&(Array.isArray(r)?(Q(e,n?.[0],r[0]),Q(e,n?.[1],r[1],"important")):Q(e,n,r));return r}Symbol("class"),Symbol("style");const W=Symbol("is custom element"),z=Symbol("is html");function G(e){if(u.fE){var t=!1,n=()=>{if(!t){if(t=!0,e.hasAttribute("value")){var n=e.value;B(e,"value",null),e.value=n}if(e.hasAttribute("checked")){var r=e.checked;B(e,"checked",null),e.checked=r}}};e.__on_r=n,(0,g.VU)(n),(0,O.qw)()}}function V(e,t){var n=R(e);n.value!==(n.value=t??void 0)&&(e.value!==t||0===t&&"PROGRESS"===e.nodeName)&&(e.value=t??"")}function B(e,t,n,r){var o=R(e);u.fE&&(o[t]=e.getAttribute(t),"src"===t||"srcset"===t||"href"===t&&"LINK"===e.nodeName)?r||function(e,t,n){m.IJ&&("srcset"===t&&function(e,t){var n=H(e.srcset),r=H(t);return r.length===n.length&&r.every((([e,t],r)=>t===n[r][1]&&(K(n[r][0],e)||K(e,n[r][0]))))}(e,n)||K(e.getAttribute(t)??"",n)||s.zn(t,e.outerHTML.replace(e.innerHTML,e.innerHTML&&"..."),String(n)))}(e,t,n??""):o[t]!==(o[t]=n)&&("loading"===t&&(e[f.mQ]=n),null==n?e.removeAttribute(t):"string"!=typeof n&&function(e){var t,n=Y.get(e.nodeName);if(n)return n;Y.set(e.nodeName,n=[]);for(var r=e,o=Element.prototype;o!==r;){for(var l in t=(0,h.CL)(r))t[l].set&&n.push(l);r=(0,h.Oh)(r)}return n}(e).includes(t)?e[t]=n:e.setAttribute(t,n))}function R(e){return e.__attributes??={[W]:e.nodeName.includes("-"),[z]:e.namespaceURI===r.iW}}var Y=new Map;function K(e,t){return e===t||new URL(e,document.baseURI).href===new URL(t,document.baseURI).href}function H(e){return e.split(",").map((e=>e.trim().split(" ").filter(Boolean)))}const ee=m.h5?()=>performance.now():()=>Date.now(),te={tick:e=>(m.h5?requestAnimationFrame:h.lQ)(e),now:()=>ee(),tasks:new Set};function ne(){const e=te.now();te.tasks.forEach((t=>{t.c(e)||(te.tasks.delete(t),t.f())})),0!==te.tasks.size&&te.tick(ne)}var re=n(2741);function oe(e,t){(0,re.$w)((()=>{e.dispatchEvent(new CustomEvent(t))}))}function le(e){if("float"===e)return"cssFloat";if("offset"===e)return"cssOffset";if(e.startsWith("--"))return e;const t=e.split("-");return 1===t.length?t[0]:t[0]+t.slice(1).map((e=>e[0].toUpperCase()+e.slice(1))).join("")}function ie(e){const t={},n=e.split(";");for(const e of n){const[n,r]=e.split(":");if(!n||void 0===r)break;t[le(n.trim())]=r.trim()}return t}const se=e=>e;function ae(e,t,n,o){var l,s,a,u=!!(e&r.cB),v=!!(e&r.nT),h=u&&v,p=!!(e&r.K),m=h?"both":u?"in":"out",g=t.inert,b=t.style.overflow;function _(){var e=i.hp,r=i.Fg;(0,i.G0)(null),(0,i.gU)(null);try{return l??=n()(t,o?.()??{},{direction:m})}finally{(0,i.G0)(e),(0,i.gU)(r)}}var w={is_global:p,in(){if(t.inert=g,!u)return a?.abort(),void a?.reset?.();v||s?.abort(),oe(t,"introstart"),s=ue(t,_(),a,1,(()=>{oe(t,"introend"),s?.abort(),s=l=void 0,t.style.overflow=b}))},out(e){if(!v)return e?.(),void(l=void 0);t.inert=!0,oe(t,"outrostart"),a=ue(t,_(),s,0,(()=>{oe(t,"outroend"),e?.()}))},stop:()=>{s?.abort(),a?.abort()}},$=i.Fg;if(($.transitions??=[]).push(w),u&&d.h$){var y=p;if(!y){for(var E=$.parent;E&&E.f&f.lQ;)for(;(E=E.parent)&&!(E.f&f.kc););y=!E||!!(E.f&f.wi)}y&&(0,c.QZ)((()=>{(0,i.vz)((()=>w.in()))}))}}function ue(e,t,n,r,o){var l=1===r;if((0,h.Qk)(t)){var i,s=!1;return(0,g.$r)((()=>{if(!s){var a=t({direction:l?"in":"out"});i=ue(e,a,n,r,o)}})),{abort:()=>{s=!0,i?.abort()},deactivate:()=>i.deactivate(),reset:()=>i.reset(),t:()=>i.t()}}if(n?.deactivate(),!t?.duration)return o(),{abort:h.lQ,deactivate:h.lQ,reset:h.lQ,t:()=>r};const{delay:a=0,css:u,tick:f,easing:c=se}=t;var v=[];if(l&&void 0===n&&(f&&f(0,1),u)){var d=ie(u(0,1));v.push(d,d)}var p=()=>1-r,m=e.animate(v,{duration:a});return m.onfinish=()=>{var l=n?.t()??1-r;n?.abort();var i=r-l,s=t.duration*Math.abs(i),a=[];if(s>0){var v=!1;if(u)for(var d=Math.ceil(s/(1e3/60)),h=0;h<=d;h+=1){var g=l+i*c(h/d),b=ie(u(g,1-g));a.push(b),v||="hidden"===b.overflow}v&&(e.style.overflow="hidden"),p=()=>{var e=m.currentTime;return l+i*c(e/s)},f&&function(e){let t;0===te.tasks.size&&te.tick(ne),new Promise((n=>{te.tasks.add(t={c:e,f:n})}))}((()=>{if("running"!==m.playState)return!1;var e=p();return f(e,1-e),!0}))}(m=e.animate(a,{duration:s,fill:"forwards"})).onfinish=()=>{p=()=>r,f?.(r,1-r),o()}},{abort:()=>{m&&(m.cancel(),m.effect=null,m.onfinish=h.lQ)},deactivate:()=>{o=h.lQ},reset:()=>{0===r&&f?.(1,0)},t:()=>p()}}var fe=n(1082);function ce(e,t,n=t){var r=(0,o.hH)();(0,re.mS)(e,"input",(o=>{m.IJ&&"checkbox"===e.type&&p.CI();var l=o?e.defaultValue:e.value;if(l=ve(e)?de(l):l,n(l),r&&l!==(l=t())){var i=e.selectionStart,s=e.selectionEnd;e.value=l??"",null!==s&&(e.selectionStart=i,e.selectionEnd=Math.min(s,e.value.length))}})),(u.fE&&e.defaultValue!==e.value||null==(0,i.vz)(t)&&e.value)&&n(ve(e)?de(e.value):e.value),(0,c.VB)((()=>{m.IJ&&"checkbox"===e.type&&p.CI();var n=t();ve(e)&&n===de(e.value)||("date"!==e.type||n||e.value)&&n!==e.value&&(e.value=n??"")}))}function ve(e){var t=e.type;return"number"===t||"range"===t}function de(e){return""===e?null:+e}function he(e,t,n=t){var r,o,l=()=>{cancelAnimationFrame(r),e.paused||(r=requestAnimationFrame(l));var t=e.currentTime;o!==t&&n(o=t)};r=requestAnimationFrame(l),e.addEventListener("timeupdate",l),(0,c.VB)((()=>{var n=Number(t());o===n||isNaN(n)||(e.currentTime=o=n)})),(0,c.zN)((()=>{cancelAnimationFrame(r),e.removeEventListener("timeupdate",l)}))}function pe(e,t,n=t){var r=t();(0,re.KT)(e,["play","pause","canplay"],(()=>{r!==e.paused&&n(r=e.paused)}),null==r),(0,c.QZ)((()=>{(r=!!t())!==e.paused&&(r?e.pause():e.play().catch((()=>{n(r=!0)})))}))}function me(e,t,n){var r=(0,h.J8)(e,t);r&&r.set&&(e[t]=n,(0,c.zN)((()=>{e[t]=null})))}function ge(e,t){return e===t||e?.[f.x3]===t}function be(e={},t,n,r){return(0,c.QZ)((()=>{var o,l;return(0,c.VB)((()=>{o=l,l=r?.()||[],(0,i.vz)((()=>{e!==n(...l)&&(t(e,...l),o&&ge(n(...o),e)&&t(null,...o))}))})),()=>{(0,g.$r)((()=>{l&&ge(n(...l),e)&&t(null,...l)}))}})),e}function _e(e,t,n,r,o){var l=()=>{r(n[e])};n.addEventListener(t,l),o?(0,c.VB)((()=>{n[e]=o()})):l(),n!==document.body&&n!==window&&n!==document||(0,c.zN)((()=>{n.removeEventListener(t,l)}))}function we(e=!1){const t=o.UL,n=t.l.u;if(!n)return;let r=()=>(0,i.iT)(t.s);if(e){let e=0,n={};const o=(0,y.un)((()=>{let r=!1;const o=t.s;for(const e in o)o[e]!==n[e]&&(n[e]=o[e],r=!0);return r&&e++,e}));r=()=>(0,i.Jt)(o)}n.b.length&&(0,c.Go)((()=>{$e(t,r),(0,h.oO)(n.b)})),(0,c.MW)((()=>{const e=(0,i.vz)((()=>n.m.map(h.eF)));return()=>{for(const t of e)"function"==typeof t&&t()}})),n.a.length&&(0,c.MW)((()=>{$e(t,r),(0,h.oO)(n.a)}))}function $e(e,t){if(e.l.s)for(const t of e.l.s)(0,i.Jt)(t);t()}new Set,new WeakMap,n(8970);var ye=n(2743),Ee=n(9930);let xe=!1,Je=Symbol();function Ie(e,t,n){const r=n[t]??={store:null,source:(0,v.zg)(void 0),unsubscribe:h.lQ};if(r.store!==e&&!(Je in n))if(r.unsubscribe(),r.store=e??null,null==e)r.source.v=void 0,r.unsubscribe=h.lQ;else{var o=!0;r.unsubscribe=(0,ye.T)(e,(e=>{o?r.source.v=e:(0,v.hZ)(r.source,e)})),o=!1}return e&&Je in n?(0,Ee.Jt)(e):(0,i.Jt)(r.source)}function ke(e,t){return e.set(t),t}function Le(){const e={};return[e,function(){(0,c.zN)((()=>{for(var t in e)e[t].unsubscribe();(0,h.Qu)(e,Je,{enumerable:!1,value:!0})}))}]}var Ue=n(9096);const je={get(e,t){if(!e.exclude.includes(t))return e.props[t]},set:(e,t)=>(m.IJ&&p.js(`${e.name}.${String(t)}`),!1),getOwnPropertyDescriptor(e,t){if(!e.exclude.includes(t))return t in e.props?{enumerable:!0,configurable:!0,value:e.props[t]}:void 0},has:(e,t)=>!e.exclude.includes(t)&&t in e.props,ownKeys:e=>Reflect.ownKeys(e.props).filter((t=>!e.exclude.includes(t)))};function Te(e,t,n){return new Proxy(m.IJ?{props:e,exclude:t,name:n,other:{},to_proxy:[]}:{props:e,exclude:t},je)}function Ce(e){return e.ctx?.d??!1}function Se(e,t,n,o){var l,s=!!(n&r.Ve),a=!Ue.LM||!!(n&r.uc),u=!!(n&r.wP),c=!!(n&r._b),d=!1;u?[l,d]=function(n){var r=xe;try{return xe=!1,[e[t],xe]}finally{xe=r}}():l=e[t];var m,g=f.x3 in e||f.l3 in e,b=u&&((0,h.J8)(e,t)?.set??(g&&t in e&&(n=>e[t]=n)))||void 0,w=o,$=!0,E=!1,x=()=>(E=!0,$&&($=!1,w=c?(0,i.vz)(o):o),w);if(void 0===l&&void 0!==o&&(b&&a&&p.vo(t),l=x(),b&&b(l)),a)m=()=>{var n=e[t];return void 0===n?x():($=!0,E=!1,n)};else{var J=(s?y.un:y.Xd)((()=>e[t]));J.f|=f.OG,m=()=>{var e=(0,i.Jt)(J);return void 0!==e&&(w=void 0),void 0===e?w:e}}if(!(n&r.kI))return m;if(b){var I=e.$$legacy;return function(e,t){return arguments.length>0?(a&&t&&!I&&!d||b(t?m():e),e):m()}}var k=!1,L=!1,U=(0,v.zg)(l),j=(0,y.un)((()=>{var e=m(),t=(0,i.Jt)(U);return k?(k=!1,L=!0,t):(L=!1,U.v=e)}));return u&&(0,i.Jt)(j),s||(j.equals=_.Og),function(e,t){if(null!==i.JY&&(k=L,m(),(0,i.Jt)(U)),arguments.length>0){const n=t?(0,i.Jt)(j):a&&u?(0,fe.B)(e):e;if(!j.equals(n)){if(k=!0,(0,v.hZ)(U,n),E&&void 0!==w&&(w=n),Ce(j))return e;(0,i.vz)((()=>(0,i.Jt)(j)))}return e}return Ce(j)?j.v:(0,i.Jt)(j)}}var Pe=n(4535);let Ze;function Me(e,t,n,r){const o=n[e]?.type;if(t="Boolean"===o&&"boolean"!=typeof t?null!=t:t,!r||!n[e])return t;if("toAttribute"===r)switch(o){case"Object":case"Array":return null==t?null:JSON.stringify(t);case"Boolean":return t?"":null;case"Number":return null==t?null:t;default:return t}else switch(o){case"Object":case"Array":return t&&JSON.parse(t);case"Boolean":default:return t;case"Number":return null!=t?+t:t}}"function"==typeof HTMLElement&&(Ze=class extends HTMLElement{$$ctor;$$s;$$c;$$cn=!1;$$d={};$$r=!1;$$p_d={};$$l={};$$l_u=new Map;$$me;constructor(e,t,n){super(),this.$$ctor=e,this.$$s=t,n&&this.attachShadow({mode:"open"})}addEventListener(e,t,n){if(this.$$l[e]=this.$$l[e]||[],this.$$l[e].push(t),this.$$c){const n=this.$$c.$on(e,t);this.$$l_u.set(t,n)}super.addEventListener(e,t,n)}removeEventListener(e,t,n){if(super.removeEventListener(e,t,n),this.$$c){const e=this.$$l_u.get(t);e&&(e(),this.$$l_u.delete(t))}}async connectedCallback(){if(this.$$cn=!0,!this.$$c){if(await Promise.resolve(),!this.$$cn||this.$$c)return;function e(e){return t=>{const n=document.createElement("slot");"default"!==e&&(n.name=e),(0,T.BC)(t,n)}}const t={},n=function(e){const t={};return e.childNodes.forEach((e=>{t[e.slot||"default"]=!0})),t}(this);for(const r of this.$$s)r in n&&("default"!==r||this.$$d.children?t[r]=e(r):(this.$$d.children=e(r),t.default=!0));for(const o of this.attributes){const l=this.$$g_p(o.name);l in this.$$d||(this.$$d[l]=Me(l,o.value,this.$$p_d,"toProp"))}for(const i in this.$$p_d)i in this.$$d||void 0===this[i]||(this.$$d[i]=this[i],delete this[i]);this.$$c=(0,Pe.YU)({component:this.$$ctor,target:this.shadowRoot||this,props:{...this.$$d,$$slots:t,$$host:this}}),this.$$me=(0,c.Fc)((()=>{(0,c.VB)((()=>{this.$$r=!0;for(const e of(0,h.d$)(this.$$c)){if(!this.$$p_d[e]?.reflect)continue;this.$$d[e]=this.$$c[e];const t=Me(e,this.$$d[e],this.$$p_d,"toAttribute");null==t?this.removeAttribute(this.$$p_d[e].attribute||e):this.setAttribute(this.$$p_d[e].attribute||e,t)}this.$$r=!1}))}));for(const s in this.$$l)for(const a of this.$$l[s]){const u=this.$$c.$on(s,a);this.$$l_u.set(a,u)}this.$$l={}}}attributeChangedCallback(e,t,n){this.$$r||(e=this.$$g_p(e),this.$$d[e]=Me(e,n,this.$$p_d,"toProp"),this.$$c?.$set({[e]:this.$$d[e]}))}disconnectedCallback(){this.$$cn=!1,Promise.resolve().then((()=>{!this.$$cn&&this.$$c&&(this.$$c.$destroy(),this.$$me(),this.$$c=void 0)}))}$$g_p(e){return(0,h.d$)(this.$$p_d).find((t=>this.$$p_d[t].attribute===e||!this.$$p_d[t].attribute&&t.toLowerCase()===e))||e}}),n(3051),n(8980)},1082:(e,t,n)=>{n.d(t,{B:()=>v,N:()=>h});var r=n(9328),o=n(3490),l=n(665),i=n(5041),s=n(7167),a=n(7561),u=n(8739),f=n(3824),c=n(9096);function v(e){if("object"!=typeof e||null===e||s.x3 in e)return e;const t=(0,l.Oh)(e);if(t!==l.N7&&t!==l.ve)return e;var n=new Map,h=(0,l.PI)(e),p=(0,i.wk)(0),m=r.IJ&&c._G?(0,f.sv)("CreatedAt"):null,g=o.hp,b=e=>{var t=o.hp;(0,o.G0)(g);var n=e();return(0,o.G0)(t),n};return h&&n.set("length",(0,i.wk)(e.length,m)),new Proxy(e,{defineProperty(e,t,r){"value"in r&&!1!==r.configurable&&!1!==r.enumerable&&!1!==r.writable||u.Uw();var o=n.get(t);return void 0===o?(o=b((()=>(0,i.wk)(r.value,m))),n.set(t,o)):(0,i.hZ)(o,b((()=>v(r.value)))),!0},deleteProperty(e,t){var r=n.get(t);if(void 0===r)t in e&&n.set(t,b((()=>(0,i.wk)(a.UP,m))));else{if(h&&"string"==typeof t){var o=n.get("length"),l=Number(t);Number.isInteger(l)&&l<o.v&&(0,i.hZ)(o,l)}(0,i.hZ)(r,a.UP),d(p)}return!0},get(t,r,u){if(r===s.x3)return e;var f=n.get(r),c=r in t;if(void 0!==f||c&&!(0,l.J8)(t,r)?.writable||(f=b((()=>(0,i.wk)(v(c?t[r]:a.UP),m))),n.set(r,f)),void 0!==f){var d=(0,o.Jt)(f);return d===a.UP?void 0:d}return Reflect.get(t,r,u)},getOwnPropertyDescriptor(e,t){var r=Reflect.getOwnPropertyDescriptor(e,t);if(r&&"value"in r){var l=n.get(t);l&&(r.value=(0,o.Jt)(l))}else if(void 0===r){var i=n.get(t),s=i?.v;if(void 0!==i&&s!==a.UP)return{enumerable:!0,configurable:!0,value:s,writable:!0}}return r},has(e,t){if(t===s.x3)return!0;var r=n.get(t),u=void 0!==r&&r.v!==a.UP||Reflect.has(e,t);return!((void 0!==r||null!==o.Fg&&(!u||(0,l.J8)(e,t)?.writable))&&(void 0===r&&(r=b((()=>(0,i.wk)(u?v(e[t]):a.UP,m))),n.set(t,r)),(0,o.Jt)(r)===a.UP))&&u},set(e,t,r,o){var s=n.get(t),u=t in e;if(h&&"length"===t)for(var f=r;f<s.v;f+=1){var c=n.get(f+"");void 0!==c?(0,i.hZ)(c,a.UP):f in e&&(c=b((()=>(0,i.wk)(a.UP,m))),n.set(f+"",c))}void 0===s?u&&!(0,l.J8)(e,t)?.writable||(s=b((()=>(0,i.wk)(void 0,m))),(0,i.hZ)(s,b((()=>v(r)))),n.set(t,s)):(u=s.v!==a.UP,(0,i.hZ)(s,b((()=>v(r)))));var g=Reflect.getOwnPropertyDescriptor(e,t);if(g?.set&&g.set.call(o,r),!u){if(h&&"string"==typeof t){var _=n.get("length"),w=Number(t);Number.isInteger(w)&&w>=_.v&&(0,i.hZ)(_,w+1)}d(p)}return!0},ownKeys(e){(0,o.Jt)(p);var t=Reflect.ownKeys(e).filter((e=>{var t=n.get(e);return void 0===t||t.v!==a.UP}));for(var[r,l]of n)l.v===a.UP||r in e||t.push(r);return t},setPrototypeOf(){u.YY()}})}function d(e,t=1){(0,i.hZ)(e,e.v+t)}function h(e){try{if(null!==e&&"object"==typeof e&&s.x3 in e)return e[s.x3]}catch{}return e}},6845:(e,t,n)=>{n.d(t,{Xd:()=>p,c2:()=>_,eO:()=>h,ge:()=>m,un:()=>d,w6:()=>b});var r=n(9328),o=n(7167),l=n(3490),i=n(471),s=n(8739),a=n(4845),u=n(5041),f=n(3824),c=n(9096),v=n(4089);function d(e){var t=o.mj|o.jm,n=null!==l.hp&&l.hp.f&o.mj?l.hp:null;null===l.Fg||null!==n&&n.f&o.L2?t|=o.L2:l.Fg.f|=o.vP;const s={ctx:v.UL,deps:null,effects:null,equals:i.aI,f:t,fn:e,reactions:null,rv:0,v:null,wv:0,parent:n??l.Fg};return r.IJ&&c._G&&(s.created=(0,f.sv)("CreatedAt")),s}function h(e){const t=d(e);return(0,l.tT)(t),t}function p(e){const t=d(e);return t.equals=i.Og,t}function m(e){var t=e.effects;if(null!==t){e.effects=null;for(var n=0;n<t.length;n+=1)(0,a.DI)(t[n])}}let g=[];function b(e){var t,n=l.Fg;if((0,l.gU)(function(e){for(var t=e.parent;null!==t;){if(!(t.f&o.mj))return t;t=t.parent}return null}(e)),r.IJ){let r=u.MU;(0,u.JY)(new Set);try{g.includes(e)&&s.cN(),g.push(e),m(e),t=(0,l.mj)(e)}finally{(0,l.gU)(n),(0,u.JY)(r),g.pop()}}else try{m(e),t=(0,l.mj)(e)}finally{(0,l.gU)(n)}return t}function _(e){var t=b(e),n=(l.U9||e.f&o.L2)&&null!==e.deps?o.ig:o.w_;(0,l.TC)(e,n),e.equals(t)||(e.v=t,e.wv=(0,l.Fq)())}},4845:(e,t,n)=>{n.d(t,{DI:()=>j,F3:()=>L,Fc:()=>b,Go:()=>g,M3:()=>$,MW:()=>m,Nq:()=>k,QZ:()=>w,VB:()=>E,cc:()=>Z,iJ:()=>S,iq:()=>y,l0:()=>P,oJ:()=>h,om:()=>J,pk:()=>U,qX:()=>T,r4:()=>C,tk:()=>I,vN:()=>x,x4:()=>_,zN:()=>p});var r=n(3490),o=n(7167),l=n(5041),i=n(8739),s=n(9328),a=n(665),u=n(6223),f=n(6845),c=n(4089);function v(e){null===r.Fg&&null===r.hp&&i.tB(e),null!==r.hp&&r.hp.f&o.L2&&null===r.Fg&&i.fi(),r.WI&&i.BT(e)}function d(e,t,n,l=!0){var i=r.Fg;if(s.IJ)for(;null!==i&&i.f&o.T1;)i=i.parent;var a={ctx:c.UL,deps:null,nodes_start:null,nodes_end:null,f:e|o.jm,first:null,fn:t,last:null,next:null,parent:i,prev:null,teardown:null,transitions:null,wv:0};if(s.IJ&&(a.component_function=c.DE),n)try{(0,r.gJ)(a),a.f|=o.wi}catch(e){throw j(a),e}else null!==t&&(0,r.ec)(a);if((!n||null!==a.deps||null!==a.first||null!==a.nodes_start||null!==a.teardown||a.f&(o.vP|o.bp))&&l&&(null!==i&&function(e,t){var n=t.last;null===n?t.last=t.first=e:(n.next=e,e.prev=n,t.last=e)}(a,i),null!==r.hp&&r.hp.f&o.mj)){var u=r.hp;(u.effects??=[]).push(a)}return a}function h(){return null!==r.hp&&!r.LW}function p(e){const t=d(o.Zv,null,!1);return(0,r.TC)(t,o.w_),t.teardown=e,t}function m(e){v("$effect");var t=null!==r.Fg&&!!(r.Fg.f&o.Zr)&&null!==c.UL&&!c.UL.m;if(s.IJ&&(0,a.Qu)(e,"name",{value:"$effect"}),!t)return w(e);var n=c.UL;(n.e??=[]).push({fn:e,effect:r.Fg,reaction:r.hp})}function g(e){return v("$effect.pre"),s.IJ&&(0,a.Qu)(e,"name",{value:"$effect.pre"}),E(e)}function b(e){const t=d(o.FV,e,!0);return()=>{j(t)}}function _(e){const t=d(o.FV,e,!0);return(e={})=>new Promise((n=>{e.outro?C(t,(()=>{j(t),n(void 0)})):(j(t),n(void 0))}))}function w(e){return d(o.ac,e,!1)}function $(e,t){var n=c.UL,o={effect:null,ran:!1};n.l.r1.push(o),o.effect=E((()=>{e(),o.ran||(o.ran=!0,(0,l.hZ)(n.l.r2,!0),(0,r.vz)(t))}))}function y(){var e=c.UL;E((()=>{if((0,r.Jt)(e.l.r2)){for(var t of e.l.r1){var n=t.effect;n.f&o.w_&&(0,r.TC)(n,o.ig),(0,r.hl)(n)&&(0,r.gJ)(n),t.ran=!1}e.l.r2.v=!1}}))}function E(e){return d(o.Zv,e,!0)}function x(e,t=[],n=f.un){const o=t.map(n),l=()=>e(...o.map(r.Jt));return s.IJ&&(0,a.Qu)(l,"name",{value:"{expression}"}),J(l)}function J(e,t=0){return d(o.Zv|o.kc|t,e,!0)}function I(e,t=!0){return d(o.Zv|o.Zr,e,!0,t)}function k(e){var t=e.teardown;if(null!==t){const e=r.WI,n=r.hp;(0,r.fT)(!0),(0,r.G0)(null);try{t.call(null)}finally{(0,r.fT)(e),(0,r.G0)(n)}}}function L(e,t=!1){var n=e.first;for(e.first=e.last=null;null!==n;){var r=n.next;n.f&o.FV?n.parent=null:j(n,t),n=r}}function U(e){for(var t=e.first;null!==t;){var n=t.next;t.f&o.Zr||j(t),t=n}}function j(e,t=!0){var n=!1;if((t||e.f&o.PL)&&null!==e.nodes_start){for(var l=e.nodes_start,i=e.nodes_end;null!==l;){var a=l===i?null:(0,u.M$)(l);l.remove(),l=a}n=!0}L(e,t&&!n),(0,r.yR)(e,0),(0,r.TC)(e,o.o5);var f=e.transitions;if(null!==f)for(const e of f)e.stop();k(e);var c=e.parent;null!==c&&null!==c.first&&T(e),s.IJ&&(e.component_function=null),e.next=e.prev=e.teardown=e.ctx=e.deps=e.fn=e.nodes_start=e.nodes_end=null}function T(e){var t=e.parent,n=e.prev,r=e.next;null!==n&&(n.next=r),null!==r&&(r.prev=n),null!==t&&(t.first===e&&(t.first=r),t.last===e&&(t.last=n))}function C(e,t){var n=[];P(e,n,!0),S(n,(()=>{j(e),t&&t()}))}function S(e,t){var n=e.length;if(n>0){var r=()=>--n||t();for(var o of e)o.out(r)}else t()}function P(e,t,n){if(!(e.f&o.$q)){if(e.f^=o.$q,null!==e.transitions)for(const r of e.transitions)(r.is_global||n)&&t.push(r);for(var r=e.first;null!==r;){var l=r.next;P(r,t,!!(r.f&o.lQ||r.f&o.Zr)&&n),r=l}}}function Z(e){M(e,!0)}function M(e,t){if(e.f&o.$q){e.f^=o.$q,e.f&o.w_||(e.f^=o.w_),(0,r.hl)(e)&&((0,r.TC)(e,o.jm),(0,r.ec)(e));for(var n=e.first;null!==n;){var l=n.next;M(n,!!(n.f&o.lQ||n.f&o.Zr)&&t),n=l}if(null!==e.transitions)for(const n of e.transitions)(n.is_global||t)&&n.in()}}},471:(e,t,n)=>{function r(e){return e===this.v}function o(e,t){return e!=e?t==t:e!==t||null!==e&&"object"==typeof e||"function"==typeof e}function l(e,t){return e!==t}function i(e){return!o(e,this.v)}n.d(t,{Lh:()=>l,Og:()=>i,aI:()=>r,jX:()=>o})},5041:(e,t,n)=>{n.d(t,{JY:()=>p,LY:()=>$,MU:()=>d,Tk:()=>_,bJ:()=>h,hZ:()=>w,sP:()=>m,wk:()=>g,yo:()=>y,zg:()=>b});var r=n(9328),o=n(3490),l=n(471),i=n(7167),s=n(8739),a=n(9096),u=n(3824),f=n(4089),c=n(1082),v=n(6845);let d=new Set;const h=new Map;function p(e){d=e}function m(e,t){var n={f:0,v:e,reactions:null,equals:l.aI,rv:0,wv:0};return r.IJ&&a._G&&(n.created=t??(0,u.sv)("CreatedAt"),n.debug=null),n}function g(e,t){const n=m(e,t);return(0,o.tT)(n),n}function b(e,t=!1){const n=m(e);return t||(n.equals=l.Og),a.LM&&null!==f.UL&&null!==f.UL.l&&(f.UL.l.s??=[]).push(n),n}function _(e,t){return w(e,(0,o.vz)((()=>(0,o.Jt)(e)))),t}function w(e,t,n=!1){return null!==o.hp&&!o.LW&&(0,f.hH)()&&o.hp.f&(i.mj|i.kc)&&!o.XG?.includes(e)&&s.rZ(),$(e,n?(0,c.B)(t):t)}function $(e,t){if(!e.equals(t)){var n=e.v;if(o.WI?h.set(e,t):h.set(e,n),e.v=t,r.IJ&&a._G&&(e.updated=(0,u.sv)("UpdatedAt"),null!=o.Fg&&(e.trace_need_increase=!0,e.trace_v??=n)),e.f&i.mj&&(e.f&i.jm&&(0,v.w6)(e),(0,o.TC)(e,e.f&i.L2?i.ig:i.w_)),e.wv=(0,o.Fq)(),E(e,i.jm),(0,f.hH)()&&null!==o.Fg&&o.Fg.f&i.w_&&!(o.Fg.f&(i.Zr|i.FV))&&(null===o.l_?(0,o.S0)([e]):o.l_.push(e)),r.IJ&&d.size>0){const e=Array.from(d);for(const t of e)t.f&i.w_&&(0,o.TC)(t,i.ig),(0,o.hl)(t)&&(0,o.gJ)(t);d.clear()}}return t}function y(e,t=1){var n=(0,o.Jt)(e),r=1===t?n++:n--;return w(e,n),r}function E(e,t){var n=e.reactions;if(null!==n)for(var l=(0,f.hH)(),s=n.length,a=0;a<s;a++){var u=n[a],c=u.f;c&i.jm||(l||u!==o.Fg)&&(r.IJ&&c&i.T1?d.add(u):((0,o.TC)(u,t),c&(i.w_|i.L2)&&(c&i.mj?E(u,i.ig):(0,o.ec)(u))))}}},7840:(e,t,n)=>{n.d(t,{Or:()=>_,Qv:()=>w,h$:()=>g,j:()=>b,vs:()=>x});var r=n(9328),o=n(6223),l=n(7561),i=n(3490),s=n(4089),a=n(4845),u=n(2307),f=n(665),c=n(3954),v=n(4624),d=n(9953),h=n(8739),p=n(8295),m=n(4109);let g=!0;function b(e,t){var n=null==t?"":"object"==typeof t?t+"":t;n!==(e.__t??=e.nodeValue)&&(e.__t=n,e.nodeValue=n+"")}function _(e,t){return y(e,t)}function w(e,t){(0,o.Ey)(),t.intro=t.intro??!1;const n=t.target,r=u.fE,i=u.Xb;try{for(var s=(0,o.Zj)(n);s&&(8!==s.nodeType||s.data!==l.CD);)s=(0,o.M$)(s);if(!s)throw l.kD;(0,u.mK)(!0),(0,u.W0)(s),(0,u.E$)();const r=y(e,{...t,anchor:s});if(null===u.Xb||8!==u.Xb.nodeType||u.Xb.data!==l.Lc)throw d.eZ(),l.kD;return(0,u.mK)(!1),r}catch(r){if(r===l.kD)return!1===t.recover&&h.Vv(),(0,o.Ey)(),(0,o.MC)(n),(0,u.mK)(!1),_(e,t);throw r}finally{(0,u.mK)(r),(0,u.W0)(i),(0,v.j)()}}const $=new Map;function y(e,{target:t,anchor:n,props:r={},events:l,context:v,intro:d=!0}){(0,o.Ey)();var h=new Set,b=e=>{for(var n=0;n<e.length;n++){var r=e[n];if(!h.has(r)){h.add(r);var o=(0,m.GY)(r);t.addEventListener(r,c.n7,{passive:o});var l=$.get(r);void 0===l?(document.addEventListener(r,c.n7,{passive:o}),$.set(r,1)):$.set(r,l+1)}}};b((0,f.bg)(c.Ts)),c.Sr.add(b);var _=void 0,w=(0,a.x4)((()=>{var f=n??t.appendChild((0,o.Pb)());return(0,a.tk)((()=>{v&&((0,s.VC)({}),s.UL.c=v),l&&(r.$$events=l),u.fE&&(0,p.mX)(f,null),g=d,_=e(f,r)||{},g=!0,u.fE&&(i.Fg.nodes_end=u.Xb),v&&(0,s.uY)()})),()=>{for(var e of h){t.removeEventListener(e,c.n7);var r=$.get(e);0==--r?(document.removeEventListener(e,c.n7),$.delete(e)):$.set(e,r)}c.Sr.delete(b),f!==n&&f.parentNode?.removeChild(f)}}));return E.set(_,w),_}let E=new WeakMap;function x(e,t){const n=E.get(e);return n?(E.delete(e),n(t)):(r.IJ&&d.YY(),Promise.resolve())}},3490:(e,t,n)=>{n.d(t,{Fg:()=>L,Fq:()=>X,G0:()=>k,JY:()=>A,Jt:()=>oe,LW:()=>I,S0:()=>Z,TC:()=>se,U9:()=>O,WI:()=>$,XG:()=>j,ec:()=>ee,fT:()=>y,gJ:()=>B,gU:()=>U,hl:()=>F,hp:()=>J,iT:()=>ae,io:()=>re,l_:()=>P,mj:()=>z,qX:()=>ne,tT:()=>T,vz:()=>le,yR:()=>V});var r=n(9328),o=n(665),l=n(4845),i=n(7167),s=n(3336),a=n(5041),u=n(6845),f=n(8739),c=n(7561),v=n(9096),d=n(3824),h=n(4089),p=n(6223);const m=new WeakSet;let g=!1,b=!1,_=null,w=!1,$=!1;function y(e){$=e}let E=[],x=[],J=null,I=!1;function k(e){J=e}let L=null;function U(e){L=e}let j=null;function T(e){null!==J&&J.f&i.SW&&(null===j?j=[e]:j.push(e))}let C=null,S=0,P=null;function Z(e){P=e}let M=1,N=0,O=!1,A=null;function X(){return++M}function F(e){var t=e.f;if(t&i.jm)return!0;if(t&i.ig){var n=e.deps,r=!!(t&i.L2);if(null!==n){var o,l,s=!!(t&i._N),a=r&&null!==L&&!O,f=n.length;if(s||a){var c=e,v=c.parent;for(o=0;o<f;o++)l=n[o],!s&&l?.reactions?.includes(c)||(l.reactions??=[]).push(c);s&&(c.f^=i._N),!a||null===v||v.f&i.L2||(c.f^=i.L2)}for(o=0;o<f;o++)if(F(l=n[o])&&(0,u.c2)(l),l.wv>e.wv)return!0}r&&(null===L||O)||se(e,i.w_)}return!1}function q(e,t){for(var n=t;null!==n;){if(n.f&i.bp)try{return void n.fn(e)}catch{n.f^=i.bp}n=n.parent}throw g=!1,e}function Q(e){return!(e.f&i.o5||null!==e.parent&&e.parent.f&i.bp)}function D(e,t,n,l){if(g){if(null===n&&(g=!1),Q(t))throw e;return}if(null!==n&&(g=!0),!r.IJ||null===l||!(e instanceof Error)||m.has(e))return void q(e,t);m.add(e);const i=[],s=t.fn?.name;s&&i.push(s);let a=l;for(;null!==a;){if(r.IJ){var u=a.function?.[c.Uh];if(u){const e=u.split("/").pop();i.push(e)}}a=a.p}const f=p.Lo?"  ":"\t";(0,o.Qu)(e,"message",{value:e.message+`\n${i.map((e=>`\n${f}in ${e}`)).join("")}\n`}),(0,o.Qu)(e,"component_stack",{value:i});const v=e.stack;if(v){const t=v.split("\n"),n=[];for(let e=0;e<t.length;e++){const r=t[e];r.includes("svelte/src/internal")||n.push(r)}(0,o.Qu)(e,"stack",{value:n.join("\n")})}if(q(e,t),Q(t))throw e}function W(e,t,n=!0){var r=e.reactions;if(null!==r)for(var o=0;o<r.length;o++){var l=r[o];j?.includes(e)||(l.f&i.mj?W(l,t,!1):t===l&&(n?se(l,i.jm):l.f&i.w_&&se(l,i.ig),ee(l)))}}function z(e){var t=C,n=S,r=P,o=J,l=O,s=j,a=h.UL,u=I,f=e.f;C=null,S=0,P=null,O=!!(f&i.L2)&&(I||!w||null===J),J=f&(i.Zr|i.FV)?null:e,j=null,(0,h.De)(e.ctx),I=!1,N++,e.f|=i.SW;try{var c=(0,e.fn)(),v=e.deps;if(null!==C){var d;if(V(e,S),null!==v&&S>0)for(v.length=S+C.length,d=0;d<C.length;d++)v[S+d]=C[d];else e.deps=v=C;if(!O)for(d=S;d<v.length;d++)(v[d].reactions??=[]).push(e)}else null!==v&&S<v.length&&(V(e,S),v.length=S);if((0,h.hH)()&&null!==P&&!I&&null!==v&&!(e.f&(i.mj|i.ig|i.jm)))for(d=0;d<P.length;d++)W(P[d],e);return o!==e&&(N++,null!==P&&(null===r?r=P:r.push(...P))),c}finally{C=t,S=n,P=r,J=o,O=l,j=s,(0,h.De)(a),I=u,e.f^=i.SW}}function G(e,t){let n=t.reactions;if(null!==n){var r=o.lc.call(n,e);if(-1!==r){var l=n.length-1;0===l?n=t.reactions=null:(n[r]=n[l],n.pop())}}null===n&&t.f&i.mj&&(null===C||!C.includes(t))&&(se(t,i.ig),t.f&(i.L2|i._N)||(t.f^=i._N),(0,u.ge)(t),V(t,0))}function V(e,t){var n=e.deps;if(null!==n)for(var r=t;r<n.length;r++)G(e,n[r])}function B(e){var t=e.f;if(!(t&i.o5)){se(e,i.w_);var n=L,o=h.UL,s=w;if(L=e,w=!0,r.IJ){var a=h.DE;(0,h.Mo)(e.component_function)}try{t&i.kc?(0,l.pk)(e):(0,l.F3)(e),(0,l.Nq)(e);var u=z(e);e.teardown="function"==typeof u?u:null,e.wv=M;var f=e.deps;if(r.IJ&&v._G&&e.f&i.jm&&null!==f)for(let e=0;e<f.length;e++){var c=f[e];c.trace_need_increase&&(c.wv=X(),c.trace_need_increase=void 0,c.trace_v=void 0)}r.IJ&&x.push(e)}catch(t){D(t,e,n,o||e.ctx)}finally{w=s,L=n,r.IJ&&(0,h.Mo)(a)}}}function R(){console.error("Last ten effects were: ",x.slice(-10).map((e=>e.fn))),x=[]}function Y(){try{f.Cl()}catch(e){if(r.IJ&&(0,o.Qu)(e,"stack",{value:""}),null===_)throw r.IJ&&R(),e;if(r.IJ)try{D(e,_,null,null)}catch(e){throw R(),e}else D(e,_,null,null)}}function K(){var e=w;try{var t=0;for(w=!0;E.length>0;){t++>1e3&&Y();var n=E,o=n.length;E=[];for(var l=0;l<o;l++)H(te(n[l]));a.bJ.clear()}}finally{b=!1,w=e,_=null,r.IJ&&(x=[])}}function H(e){var t=e.length;if(0!==t)for(var n=0;n<t;n++){var r=e[n];if(!(r.f&(i.o5|i.$q)))try{F(r)&&(B(r),null===r.deps&&null===r.first&&null===r.nodes_start&&(null===r.teardown?(0,l.qX)(r):r.fn=null))}catch(e){D(e,r,null,r.ctx)}}}function ee(e){b||(b=!0,queueMicrotask(K));for(var t=_=e;null!==t.parent;){var n=(t=t.parent).f;if(n&(i.FV|i.Zr)){if(!(n&i.w_))return;t.f^=i.w_}}E.push(t)}function te(e){for(var t=[],n=e;null!==n;){var r=n.f,o=!!(r&(i.Zr|i.FV));if(!(o&&r&i.w_||r&i.$q)){if(r&i.ac)t.push(n);else if(o)n.f^=i.w_;else{var l=J;try{J=n,F(n)&&B(n)}catch(e){D(e,n,null,n.ctx)}finally{J=l}}var s=n.first;if(null!==s){n=s;continue}}var a=n.parent;for(n=n.next;null===n&&null!==a;)n=a.next,a=a.parent}return t}function ne(e){var t;for(e&&(b=!0,K(),t=e()),(0,s.eo)();E.length>0;)b=!0,K(),(0,s.eo)();return t}async function re(){await Promise.resolve(),ne()}function oe(e){var t=!!(e.f&i.mj);if(null!==A&&A.add(e),null===J||I){if(t&&null===e.deps&&null===e.effects){var n=e,o=n.parent;null===o||o.f&i.L2||(n.f^=i.L2)}}else if(!j?.includes(e)){var l=J.deps;e.rv<N&&(e.rv=N,null===C&&null!==l&&l[S]===e?S++:null===C?C=[e]:O&&C.includes(e)||C.push(e))}if(t&&F(n=e)&&(0,u.c2)(n),r.IJ&&v._G&&null!==d.ho&&null!==J&&d.ho.reaction===J)if(e.debug)e.debug();else if(e.created){var s=d.ho.entries.get(e);void 0===s&&(s={read:[]},d.ho.entries.set(e,s)),s.read.push((0,d.sv)("TracedAt"))}return $&&a.bJ.has(e)?a.bJ.get(e):e.v}function le(e){var t=I;try{return I=!0,e()}finally{I=t}}const ie=~(i.jm|i.ig|i.w_);function se(e,t){e.f=e.f&ie|t}function ae(e){if("object"==typeof e&&e&&!(e instanceof EventTarget))if(i.x3 in e)ue(e);else if(!Array.isArray(e))for(let t in e){const n=e[t];"object"==typeof n&&n&&i.x3 in n&&ue(n)}}function ue(e,t=new Set){if(!("object"!=typeof e||null===e||e instanceof EventTarget||t.has(e))){t.add(e),e instanceof Date&&e.getTime();for(let n in e)try{ue(e[n],t)}catch(e){}const n=(0,o.Oh)(e);if(n!==Object.prototype&&n!==Array.prototype&&n!==Map.prototype&&n!==Set.prototype&&n!==Date.prototype){const t=(0,o.CL)(n);for(let n in t){const r=t[n].get;if(r)try{r.call(e)}catch(e){}}}}}},9953:(e,t,n)=>{n.d(t,{It:()=>u,Y9:()=>s,YY:()=>f,eZ:()=>a,ns:()=>c,zn:()=>i});var r=n(9328),o="font-weight: bold",l="font-weight: normal";function i(e,t,n){r.IJ?console.warn(`%c[svelte] hydration_attribute_changed\n%cThe \`${e}\` attribute on \`${t}\` changed its value between server and client renders. The client value, \`${n}\`, will be ignored in favour of the server value\nhttps://svelte.dev/e/hydration_attribute_changed`,o,l):console.warn("https://svelte.dev/e/hydration_attribute_changed")}function s(e){r.IJ?console.warn(`%c[svelte] hydration_html_changed\n%c${e?`The value of an \`{@html ...}\` block ${e} changed between server and client renders. The client value will be ignored in favour of the server value`:"The value of an `{@html ...}` block changed between server and client renders. The client value will be ignored in favour of the server value"}\nhttps://svelte.dev/e/hydration_html_changed`,o,l):console.warn("https://svelte.dev/e/hydration_html_changed")}function a(e){r.IJ?console.warn(`%c[svelte] hydration_mismatch\n%c${e?`Hydration failed because the initial UI does not match what was rendered on the server. The error occurred near ${e}`:"Hydration failed because the initial UI does not match what was rendered on the server"}\nhttps://svelte.dev/e/hydration_mismatch`,o,l):console.warn("https://svelte.dev/e/hydration_mismatch")}function u(){r.IJ?console.warn("%c[svelte] invalid_raw_snippet_render\n%cThe `render` function passed to `createRawSnippet` should return HTML for a single element\nhttps://svelte.dev/e/invalid_raw_snippet_render",o,l):console.warn("https://svelte.dev/e/invalid_raw_snippet_render")}function f(){r.IJ?console.warn("%c[svelte] lifecycle_double_unmount\n%cTried to unmount a component that was not mounted\nhttps://svelte.dev/e/lifecycle_double_unmount",o,l):console.warn("https://svelte.dev/e/lifecycle_double_unmount")}function c(e){r.IJ?console.warn(`%c[svelte] state_proxy_equality_mismatch\n%cReactive \`$state(...)\` proxies and the values they proxy have different identities. Because of this, comparisons with \`${e}\` will produce unexpected results\nhttps://svelte.dev/e/state_proxy_equality_mismatch`,o,l):console.warn("https://svelte.dev/e/state_proxy_equality_mismatch")}},9096:(e,t,n)=>{n.d(t,{LM:()=>r,Ny:()=>l,_G:()=>o});let r=!1,o=!1;function l(){r=!0}},3805:(e,t,n)=>{n(9328),n(3051),n(665)},6001:(e,t,n)=>{n.d(t,{bs:()=>o});var r=n(9328);function o(e){if(r.IJ){const t=new Error(`lifecycle_outside_component\n\`${e}(...)\` can only be used during component initialisation\nhttps://svelte.dev/e/lifecycle_outside_component`);throw t.name="Svelte error",t}throw new Error("https://svelte.dev/e/lifecycle_outside_component")}},665:(e,t,n)=>{n.d(t,{CL:()=>u,J8:()=>a,N7:()=>f,Oh:()=>v,PI:()=>r,Qk:()=>h,Qu:()=>s,ZZ:()=>d,bg:()=>l,d$:()=>i,eF:()=>m,lQ:()=>p,lc:()=>o,oO:()=>g,ve:()=>c});var r=Array.isArray,o=Array.prototype.indexOf,l=Array.from,i=Object.keys,s=Object.defineProperty,a=Object.getOwnPropertyDescriptor,u=Object.getOwnPropertyDescriptors,f=Object.prototype,c=Array.prototype,v=Object.getPrototypeOf,d=Object.isExtensible;function h(e){return"function"==typeof e}const p=()=>{};function m(e){return e()}function g(e){for(var t=0;t<e.length;t++)e[t]()}},3051:(e,t,n)=>{n(9328)},4535:(e,t,n)=>{n.d(t,{YU:()=>a});var r=n(7167),o=(n(4845),n(5041)),l=n(7840),i=n(3490),s=(n(6001),n(665));function a(e){return new u(e)}n(9953),n(9328),n(7561),n(4089),n(8970);class u{#e;#t;constructor(e){var t=new Map,n=(e,n)=>{var r=(0,o.zg)(n);return t.set(e,r),r};const a=new Proxy({...e.props||{},$$events:{}},{get:(e,r)=>(0,i.Jt)(t.get(r)??n(r,Reflect.get(e,r))),has:(e,o)=>o===r.l3||((0,i.Jt)(t.get(o)??n(o,Reflect.get(e,o))),Reflect.has(e,o)),set:(e,r,l)=>((0,o.hZ)(t.get(r)??n(r,l),l),Reflect.set(e,r,l))});this.#t=(e.hydrate?l.Qv:l.Or)(e.component,{target:e.target,anchor:e.anchor,props:a,context:e.context,intro:e.intro??!1,recover:e.recover}),e?.props?.$$host&&!1!==e.sync||(0,i.qX)(),this.#e=a.$$events;for(const e of Object.keys(this.#t))"$set"!==e&&"$destroy"!==e&&"$on"!==e&&(0,s.Qu)(this,e,{get(){return this.#t[e]},set(t){this.#t[e]=t},enumerable:!0});this.#t.$set=e=>{Object.assign(a,e)},this.#t.$destroy=()=>{(0,l.vs)(this.#t)}}$set(e){this.#t.$set(e)}$on(e,t){this.#e[e]=this.#e[e]||[];const n=(...e)=>t.call(this,...e);return this.#e[e].push(n),()=>{this.#e[e]=this.#e[e].filter((e=>e!==n))}}$destroy(){this.#t.$destroy()}}},9930:(e,t,n)=>{n.d(t,{HD:()=>s,Jt:()=>c,T5:()=>a,tB:()=>f,un:()=>u});var r=n(665),o=n(471),l=n(2743);const i=[];function s(e,t){return{subscribe:a(e,t).subscribe}}function a(e,t=r.lQ){let n=null;const l=new Set;function s(t){if((0,o.jX)(e,t)&&(e=t,n)){const t=!i.length;for(const t of l)t[1](),i.push(t,e);if(t){for(let e=0;e<i.length;e+=2)i[e][0](i[e+1]);i.length=0}}}function a(t){s(t(e))}return{set:s,update:a,subscribe:function(o,i=r.lQ){const u=[o,i];return l.add(u),1===l.size&&(n=t(s,a)||r.lQ),o(e),()=>{l.delete(u),0===l.size&&n&&(n(),n=null)}}}}function u(e,t,n){const o=!Array.isArray(e),i=o?[e]:e;if(!i.every(Boolean))throw new Error("derived() expects stores as input, got a falsy value");const a=t.length<2;return s(n,((e,n)=>{let s=!1;const u=[];let f=0,c=r.lQ;const v=()=>{if(f)return;c();const l=t(o?u[0]:u,e,n);a?e(l):c="function"==typeof l?l:r.lQ},d=i.map(((e,t)=>(0,l.T)(e,(e=>{u[t]=e,f&=~(1<<t),s&&v()}),(()=>{f|=1<<t}))));return s=!0,v(),function(){(0,r.oO)(d),c(),s=!1}}))}function f(e){return{subscribe:e.subscribe.bind(e)}}function c(e){let t;return(0,l.T)(e,(e=>t=e))(),t}},2743:(e,t,n)=>{n.d(t,{T:()=>l});var r=n(6366),o=n(665);function l(e,t,n){if(null==e)return t(void 0),n&&n(void 0),o.lQ;const l=(0,r.untrack)((()=>e.subscribe(t,n)));return l.unsubscribe?()=>l.unsubscribe():l}},4109:(e,t,n)=>{n.d(t,{GY:()=>i,If:()=>s,tW:()=>o});const r=/\r/g;function o(e){let t=5381,n=(e=e.replace(r,"")).length;for(;n--;)t=(t<<5)-t^e.charCodeAt(n);return(t>>>0).toString(36)}const l=["touchstart","touchmove"];function i(e){return l.includes(e)}function s(e){return e?.replace(/\//g,"/​")}}}]);
