# Supplementary material for: An Interactive, Asynchronous Intimate Partner Violence Module for Medical Students: Improving Preparedness, Confidence, and Knowledge
Source: MedEdPORTAL. 2026 Jul 14;22:11618. doi: 10.15766/mep_2374-8265.11618 (PMC13364887; doi:10.15766/mep_2374-8265.11618)
Supplement: Supplementary file 1 — IPV Articulate Module FolderIPV Pre- and Postmodule Survey.docx [file mep_2374-8265.11618-s001.zip › A. IPV Articulate Module Folder/lib/mondrian/8fb5c875.js]

"use strict";(self.webpackChunk_articulate_mondrian_bundles=self.webpackChunk_articulate_mondrian_bundles||[]).push([[375],{8375:(e,t,a)=>{a.r(t),a.d(t,{applyReviewDataToManifest:()=>Gp,default:()=>_p,searchItemsByLesson:()=>jp});var i=a(3330),r=a.n(i);const o=Object.values,n=Object.entries,l=Object.keys,s=Object.assign;function p(e){return/^[0-9a-f]{8}-[0-9a-f]{4}-[0-9a-f]{4}-[0-9a-f]{4}-[0-9a-f]{12}$/.test(e)}const c="var(--mon-theme-font-heading)",d="var(--mon-theme-font-body)",m=17,h=1.25,u="#000000",g={1:{textContent:"Heading 1",fontSize:40,lineHeight:h,fontFamily:c},2:{textContent:"Heading 2",fontSize:32,lineHeight:h,fontFamily:c},3:{textContent:"Heading 3",fontSize:24,lineHeight:h,fontFamily:c},4:{textContent:"Heading 4",fontSize:20,lineHeight:h,fontFamily:c},5:{textContent:"Heading 5",fontSize:18,lineHeight:h,fontFamily:c},6:{textContent:"Heading 6",fontSize:16,lineHeight:h,fontFamily:c}};var S=a(9679),I=a(3092),f=a.n(I),v=a(4198),k=a(3004),x=a(4758),y=a(1212),b=a(4959),T=a(3652),B=a(2359),D=a(31),w=a(2740),A=a(2559),F=a(5873),M=a(9395);function J(e,t){if(!e)return null;const a=e.match(/^\s*(\d+(\.\d+)?)\s*(cm|mm|in|px|pt|pc|em|rem|ex|ch|q|)\s*$/i);if(!a)return null;const i=Number(a[1]),r=a[3].toLowerCase();if(isNaN(i))return null;let o=null;switch(r){case"cm":o=i/2.54*96;break;case"mm":o=i/25.4*96;break;case"in":o=96*i;break;case"px":o=i;break;case"pt":o=i/72*96;break;case"pc":o=i/6*96;break;case"em":null!=t&&(o=i*t);break;case"rem":o=10*i;break;case"ex":null!=t&&(o=i*t*.45);break;case"ch":null!=t&&(o=i*t*.5);break;case"q":o=i/2.54*96/40}return{rawValue:i,unit:r,pixelValue:o}}var V=a(9777);function C(e){return"string"==typeof e?e.replace(/[:;]/g,""):"number"==typeof e?String(e):""}function P({attributes:e,chain:t,editor:a,selection:i}){const r=[];a.state.doc.nodesBetween(i.from,i.to,((e,t)=>{"listItem"===e.type.name&&r.push({node:e,pos:t})}));const o=i.$from.start()===i.from;if(r.length>1){for(const{node:a,pos:n}of r)(o||n>=i.from&&n<=i.to)&&t.setTextSelection({from:n,to:n+a.nodeSize}).updateAttributes("listItem",e);t.setTextSelection({from:i.from,to:i.to})}else a.isActive("listItem")&&o&&t.updateAttributes("listItem",e);return t}function L(e,t){for(let a=e;a;a=a.parentElement){const e=a.style.getPropertyValue(t);if(e)return e}return""}function R(e,t){for(let a=e;a;a=a.parentElement)if(a.tagName===t)return!0;return!1}const z=n(g).map((([e,t])=>({tag:"H"+e,size:t.fontSize})));function $(e){const t=L(e,"font-size");if(!t){for(const{tag:t,size:a}of z)if(R(e,t))return a;return m}const a=J(t,null);return a&&a.pixelValue?a.pixelValue:m}const _=v.YY.create({name:"textSize",addGlobalAttributes:()=>[{types:["textStyle","listItem"],attributes:{textSize:{default:m,parseHTML:e=>Math.round($(e)),renderHTML:e=>({style:`font-size: ${Number(e.textSize)}px`})}}}],addCommands:()=>({setTextSize:e=>({chain:t,editor:a,tr:{selection:i}})=>{const r=t().setMark("textStyle",{textSize:e});return P({attributes:{textSize:e},chain:r,editor:a,selection:i}).run()}})}),Y=v.YY.create({name:"lineHeight",addGlobalAttributes:()=>[{types:["paragraph","heading"],attributes:{lineHeight:{default:2,parseHTML(e){const t=e.style.lineHeight,a=$(e),i=J(t,a);return!i||i.rawValue<=0?null:""===i.unit?i.rawValue:null!=i.pixelValue&&null!=a?i.pixelValue/a:null},renderHTML:e=>({style:`line-height: ${Number(e.lineHeight)}`})}}}],addCommands:()=>({setLineHeight:e=>({commands:t})=>{const a=t.updateAttributes("paragraph",{lineHeight:e}),i=t.updateAttributes("heading",{lineHeight:e});return a&&i}})}),O=v.YY.create({name:"spaceAfter",addGlobalAttributes:()=>[{types:["paragraph","heading"],attributes:{spaceAfter:{default:0,parseHTML(e){const t=e.style.marginBlockEnd||e.style.marginBottom,a=J(t,$(e))?.pixelValue;return null!=a&&a>0?a:null},renderHTML:e=>({style:`margin-block-end: ${Number(e.spaceAfter)}px`})}}}],addCommands:()=>({setSpaceAfter:e=>({commands:t})=>{const a=t.updateAttributes("paragraph",{spaceAfter:e}),i=t.updateAttributes("heading",{spaceAfter:e});return a&&i}})}),j=v.YY.create({name:"fontFamily",addGlobalAttributes:()=>[{types:["textStyle","listItem"],attributes:{fontFamily:{default:d,parseHTML:e=>e.style.fontFamily,renderHTML:e=>e.fontFamily?{style:`font-family: ${C(e.fontFamily)}`}:{}}}}],addCommands:()=>({setFontFamily:e=>({chain:t,editor:a,tr:{selection:i}})=>{const r=t();return r.setMark("textStyle",{fontFamily:e}),P({attributes:{fontFamily:e},chain:r,editor:a,selection:i}).run()}})}),G=v.YY.create({name:"color",addGlobalAttributes:()=>[{types:["textStyle","listItem"],attributes:{color:{default:null,parseHTML(e){let t=e.style.color;return t||"LI"===e.tagName||(t=L(e,"color")),t&&(t=t.replace(/['"]+/g,"")),t&&(t=function(e){const t=(0,V.Mj)(e);return t.isValid()?t.toHex().toUpperCase().slice(0,7):e}(t)),t||void 0},renderHTML:e=>e.color?{style:`color: ${C(e.color)}`}:{}}}}],addCommands:()=>({setColor:e=>({chain:t,editor:a,tr:i})=>{const{selection:r}=i,o=t();return o.setMark("textStyle",{color:e}),a.getAttributes("link").href&&o.updateAttributes("link",{unlinkColor:e}),!0===i.getMeta("linkUpdateColorChange")?o.run():P({attributes:{color:e},chain:o,editor:a,selection:r}).run()},unsetColor:()=>({chain:e,editor:t,tr:{selection:a}})=>{const i=e();return i.setMark("textStyle",{color:null}).removeEmptyTextStyle(),P({attributes:{color:null},chain:i,editor:t,selection:a}).run()}})}),E=k.Ay.extend({addAttributes(){const e=this.parent(),t=e.color.renderHTML;return e.color.renderHTML=({color:e})=>t({color:C(e)}),e}}).configure({multicolor:!0}),X=B.A.extend({addGlobalAttributes(){const e=this.parent(),t=e[0].attributes.textAlign.renderHTML;return e[0].attributes.textAlign.renderHTML=({textAlign:e})=>t({textAlign:C(e)}),e}}).configure({types:["heading","paragraph"]}),Z={rel:"noopener noreferrer",target:"_blank"},q=y.Ay.extend({addAttributes(){return{...this.parent(),rel:{default:Z.rel,parseHTML:e=>e.getAttribute("rel"),renderHTML:()=>({rel:Z.rel})},target:{default:Z.target,parseHTML:e=>e.getAttribute("target"),renderHTML:()=>({target:Z.target})},unlinkColor:{default:u}}}}),N=v.YY.create({name:"init",addCommands:()=>({initFontFamily:()=>({chain:e})=>e().setFontFamily(d).run(),initLineHeight:()=>({chain:e})=>e().setLineHeight(2).run(),initTextSize:()=>({chain:e})=>e().setTextSize(m).run(),initColor:()=>({chain:e})=>e().setColor(u).run()})}),H="latestDefocusedSelectionDecoration",U=v.YY.create({name:H,addProseMirrorPlugins:()=>[new A.k_({key:new A.hs(H),state:{init:e=>F.zF.empty,apply(e,t){const{doc:a,selection:i}=e,r=e.getMeta(H),o=i&&i.from!==i.to;if(!o||"focus"===r?.action)return F.zF.empty;if(o&&"blur"===r?.action){const e=F.NZ.inline(i.from,i.to,{class:"latest-defocused-selection",nodeName:"mark"});return F.zF.create(a,[e])}return t}},props:{decorations(e){return this.getState(e)},handleDOMEvents:{blur(e){const{tr:t}=e.state,a=t.setMeta(H,{from:t.selection.from,to:t.selection.to,action:"blur"});e.dispatch(a)},focus(e){const{tr:t}=e.state,a=t.setMeta(H,{from:t.selection.from,to:t.selection.to,action:"focus"});e.dispatch(a)}}}})]}),W=v.YY.create({name:"clearMarksOnEnter",addKeyboardShortcuts(){return{Enter:()=>{const{state:e}=this.editor,{selection:t}=e,{$from:a,empty:i}=t;if(!i)return!1;const r=a.parent;if("heading"!==r.type.name)return!1;const o=a.marks().filter((e=>"textStyle"===e.type.name));let n=null;o.length>0&&(n=o[0].attrs.color||null);const l=r.attrs.textAlign||"left";let s=this.editor.chain().splitBlock().setParagraph().setTextAlign(l);return s=s.unsetMark("bold").unsetMark("italic").unsetMark("underline").unsetMark("strike").unsetMark("highlight"),s=n?s.setMark("textStyle",{color:n}):s.unsetMark("textStyle"),s.run()}}}}),Q=[D.A,b.A.extend({excludes:"superscript"}),T.A.extend({excludes:"subscript"}),M.A.configure({code:!1,history:!1,heading:{levels:[1,2,3,4,5,6]}}),X,E,W,G,_,Y,O,w.A,x.A,j,N,U,q.configure({HTMLAttributes:Z,openOnClick:!1,protocols:["http","https","mailto"]})],K=(0,v._w)(Q),ee=S.ZF.fromSchema(K);function te(e){const t=(e.marks??=[]).find((e=>"highlight"===e.type));t?(t.attrs??={}).color="#FFFF00":e.marks.push({type:"highlight",attrs:{textSize:"inherit",color:"#FFFF00"}})}var ae=a(8182);function ie(e){if(null==e.def.shape)throw new Error("partial() called on a non-object def");return(0,ae.OH3)(e)}var re=a(6492);function oe(e,t,a){return{name:e,deps:t,factory:a}}function ne(e){const t=new Map(e.map((e=>[e.name,{name:e.name,module:e,state:"new",value:0}])));function a(e){const i=t.get(e);if(!i)throw new Error(`Unknown require ${e}`);if("finished"===i.state)return i.value;if("pending"===i.state)throw new Error("Circular require!");i.state="pending";const r=i.module.deps.map(a),o=i.module.factory(...r);return i.state="finished",i.value=o,o}const i={};for(const{name:t}of e)i[t]=a(t);return i}const le=oe("LocaleContext",[],(()=>({LocaleContext:(0,ae.Ikc)({active:(0,ae.lqM)((0,ae.YjP)()),source:(0,ae.lqM)((0,ae.YjP)())})}))),se=oe("ReviewData",[],(()=>{const e=(t=(0,ae.RZV)((()=>a)),(0,ae.FsL)((0,ae.pdi)((e=>Array.isArray(e)?e.filter((e=>(0,re.xLC)(t,e).success)):e)),(0,ae.YOg)(t)));var t;const a=(0,ae.Ikc)({path:(0,ae.YOg)((0,ae.YjP)()),locale:(0,ae.YjP)(),command:(0,ae.Ikc)({type:(0,ae.euz)("update"),newValue:(0,ae.YjP)()})});return{TranslationsReviewArray:e,TranslationsReviewItem:a}})),pe=oe("VersionedEntity",[],(()=>{const e=(0,ae.Ikc)({id:(0,ae.YjP)(),_v:(0,ae.aig)()});return{VersionedEntity:e,VersionedManifest:(0,ae.Ikc)({blockuments:(0,ae.lqM)((0,ae.g1P)((0,ae.YjP)(),e)),items:(0,ae.lqM)((0,ae.g1P)((0,ae.YjP)(),e))})}})),ce=oe("Asset",[],(()=>({Asset:(0,ae.Ikc)({id:(0,ae.YjP)(),path:(0,ae.YjP)(),name:(0,ae.YjP)(),width:(0,ae.lqM)((0,ae.aig)()),height:(0,ae.lqM)((0,ae.aig)())})}))),de=oe("BaseItem",["Asset","State","Version"],(({Asset:e},{BaseItemFullState:t,StateMeta:a},{SchemaVersion:i})=>{const r={"@@generic":e=>(0,ae.E$q)(a,ie(e))},o={"@@generic":e=>(0,ae.E$q)((0,ae.Ikc)({default:e}),(0,ae.g1P)((0,ae.YjP)(),r["@@generic"](e)))},n={"@@generic":t=>(0,ae.Ikc)({id:(0,ae.YjP)(),blockumentId:(0,ae.YjP)(),clonedFromId:(0,ae.lqM)((0,ae.YjP)()),parentId:(0,ae.YjP)(),type:(0,ae.YjP)(),name:(0,ae.YjP)().check((0,ae.Ru6)(128)),tagName:(0,ae.k5n)(["div","figure","figcaption","blockquote"]),locked:(0,ae.zMY)(),authoringVisible:(0,ae.zMY)(),initialVisible:(0,ae.zMY)(),initialState:(0,ae.YjP)(),states:o["@@generic"](t),assets:(0,ae.lqM)((0,ae.g1P)((0,ae.YjP)(),e)),removed:(0,ae.zMY)(),_v:i})},l=r["@@generic"](t);return{State:r,States:o,BaseItem:n,BaseItemState:l}})),me=oe("Blockument",["ItemRef","Trigger","Version"],(({ItemRef:e},{Trigger:t},{SchemaVersion:a})=>({Blockument:(0,ae.Ikc)({id:(0,ae.YjP)(),title:(0,ae.YjP)().check((0,ae.Ru6)(255)),children:(0,ae.YOg)(e).check((0,ae.Ru6)(1)),triggers:(0,ae.YOg)(t),_v:a})}))),he=oe("Border",["Unit"],(({Unit:e})=>({Border:(0,ae.Ikc)({applied:(0,ae.zMY)(),type:(0,ae.k5n)(["none","fill"]),color:(0,ae.YjP)(),opacity:(0,ae.aig)(),style:(0,ae.k5n)(["solid","dashed","dotted"]),width:e})}))),ue=oe("Fill",["FillColor","FillImage","FillNone"],(({FillColor:e},{FillImage:t},{FillNone:a})=>({Fill:(0,ae.gMt)("type",[e,t,a])}))),ge=oe("FillBase",[],(()=>({FillBase:(0,ae.Ikc)({assetId:(0,ae.lqM)((0,ae.YjP)()),color:(0,ae.lqM)((0,ae.YjP)()),opacity:(0,ae.aig)().check((0,ae.ROM)(0),(0,ae.wJL)(1))})}))),Se=oe("FillColor",["FillBase"],(({FillBase:e})=>({FillColor:(0,ae.X$i)(e,{type:(0,ae.euz)("color"),color:(0,ae.YjP)()})}))),Ie=oe("FillImage",["FillBase"],(({FillBase:e})=>{const t=(0,ae.Ikc)({width:(0,ae.aig)(),height:(0,ae.aig)(),left:(0,ae.aig)(),top:(0,ae.aig)()});return{FillImageCrop:t,FillImage:(0,ae.X$i)(e,{type:(0,ae.euz)("image"),assetId:(0,ae.YjP)(),crop:t})}})),fe=oe("FillNone",["FillBase"],(({FillBase:e})=>({FillNone:(0,ae.X$i)(e,{type:(0,ae.euz)("none")})}))),ve=oe("FillOverlay",["FillColor","FillNone"],(({FillColor:e},{FillNone:t})=>({FillOverlay:(0,ae.gMt)("type",[e,t])}))),ke=oe("GroupItem",["BaseItem","ItemRef","State"],(({BaseItem:e,State:t},{ItemRef:a},{BaseItemFullState:i})=>{const r=(0,ae.X$i)(i,{children:(0,ae.YOg)(a)});return{GroupItemFullState:r,GroupItem:(0,ae.X$i)(e["@@generic"](r),{type:(0,ae.euz)("group")}),GroupItemState:t["@@generic"](r)}})),xe=oe("ImageItem",["BaseItem","State"],(({BaseItem:e,State:t},{BaseItemFullState:a})=>{const i=(0,ae.X$i)(a,{altText:(0,ae.YjP)()});return{ImageItemFullState:i,ImageItem:(0,ae.X$i)(e["@@generic"](i),{type:(0,ae.euz)("image")}),ImageItemState:t["@@generic"](i)}})),ye=oe("Item",["GroupItem","ImageItem","ShapeItem","TextItem","VideoItem"],(({GroupItem:e},{ImageItem:t},{ShapeItem:a},{TextItem:i},{VideoItem:r})=>({Item:(0,ae.gMt)("type",[e,t,a,i,r])}))),be=oe("ItemRef",[],(()=>({ItemRef:(0,ae.Ikc)({id:(0,ae.YjP)(),clonedFromId:(0,ae.lqM)((0,ae.YjP)()),state:(0,ae.YjP)(),visible:(0,ae.zMY)()})}))),Te=oe("JSONContent",[],(()=>{const e=(0,ae.E$q)((0,ae.Ikc)({type:(0,ae.lqM)((0,ae.YjP)()),attrs:(0,ae.lqM)((0,ae.g1P)((0,ae.YjP)(),(0,ae.bzn)())),content:(0,ae.lqM)((0,ae.YOg)((0,ae.RZV)((()=>e)))),marks:(0,ae.lqM)((0,ae.YOg)((0,ae.E$q)((0,ae.Ikc)({type:(0,ae.YjP)(),attrs:(0,ae.lqM)((0,ae.g1P)((0,ae.YjP)(),(0,ae.bzn)()))}),(0,ae.g1P)((0,ae.YjP)(),(0,ae.bzn)())))),text:(0,ae.lqM)((0,ae.YjP)())}),(0,ae.g1P)((0,ae.YjP)(),(0,ae.bzn)()));return{JSONContent:e}})),Be=oe("Manifest",["Blockument","Item"],(({Blockument:e},{Item:t})=>({Manifest:(0,ae.Ikc)({blockuments:(0,ae.lqM)((0,ae.g1P)((0,ae.YjP)(),e)),items:(0,ae.lqM)((0,ae.g1P)((0,ae.YjP)(),t))})}))),De=oe("Padding",["Unit"],(({Unit:e})=>({Padding:(0,ae.Ikc)({top:e,left:e,bottom:e,right:e})}))),we=oe("RichTextRef",["JSONContent"],(({JSONContent:e})=>({RichTextRef:(0,ae.Ikc)({id:(0,ae.YjP)(),type:(0,ae.euz)("tiptap"),json:e})}))),Ae=oe("ShapeItem",["BaseItem","TextItem"],(({BaseItem:e,State:t},{TextItemFullState:a})=>{const i=(0,ae.X$i)(a,{clipPath:(0,ae.mee)((0,ae.euz)("ellipse")),altText:(0,ae.mee)((0,ae.YjP)())});return{ShapeItemFullState:i,ShapeItem:(0,ae.X$i)(e["@@generic"](i),{type:(0,ae.euz)("shape")}),ShapeItemState:t["@@generic"](i)}})),Fe=oe("State",["Border","Fill","FillOverlay","Padding","Unit"],(({Border:e},{Fill:t},{FillOverlay:a},{Padding:i},{Unit:r})=>{const o=(0,ae.Ikc)({id:(0,ae.YjP)(),name:(0,ae.YjP)().check((0,ae.Ru6)(128))});return{StateMeta:o,BaseItemFullState:(0,ae.X$i)(o,{x:r,y:r,xOffset:(0,ae.aig)(),yOffset:(0,ae.aig)(),position:(0,ae.euz)("absolute"),width:r,height:r,padding:i,fill:t,overlay:a,aspectRatioLocked:(0,ae.zMY)(),border:e,borderRadius:(0,ae.Ikc)({applied:(0,ae.zMY)(),topLeft:r,topRight:r,bottomRight:r,bottomLeft:r}),rotation:(0,ae.aig)(),flipX:(0,ae.zMY)(),flipY:(0,ae.zMY)()})}})),Me=oe("TextItem",["BaseItem","RichTextRef","State"],(({BaseItem:e,State:t},{RichTextRef:a},{BaseItemFullState:i})=>{const r=(0,ae.k5n)(["top","middle","bottom"]),o=(0,ae.X$i)(i,{text:a,textVerticalAlign:r});return{TextVerticalAlign:r,TextItemFullState:o,TextItem:(0,ae.X$i)(e["@@generic"](o),{type:(0,ae.euz)("text")}),TextItemState:t["@@generic"](o)}})),Je=oe("Trigger",[],(()=>{const e=(0,ae.Ikc)({id:(0,ae.YjP)(),event:(0,ae.k5n)(["click","hover","mediaPlay","mediaPause","mediaEnd"]),sourceId:(0,ae.lqM)((0,ae.YjP)())}),t=(0,ae.X$i)(e,{action:(0,ae.k5n)(["mediaPause","mediaPlay","mediaEnd"]),targetId:(0,ae.YjP)()}),a=(0,ae.X$i)(e,{action:(0,ae.euz)("changeState"),targetId:(0,ae.YjP)(),targetState:(0,ae.YjP)()}),i=(0,ae.X$i)(e,{action:(0,ae.euz)("changeVisibility"),targetId:(0,ae.YjP)(),targetVisibility:(0,ae.zMY)()});return{TriggerMediaAction:t,TriggerChangeState:a,TriggerChangeVisibility:i,Trigger:(0,ae.gMt)("action",[a,i,t])}})),Ve=oe("Unit",[],(()=>({Unit:(0,ae.Ikc)({unit:(0,ae.k5n)(["px","%","auto","fr"]),value:(0,ae.aig)()})}))),Ce=oe("Version",[],(()=>({SchemaVersion:(0,ae.euz)(2)}))),Pe=oe("VideoItem",["BaseItem","State"],(({BaseItem:e,State:t},{BaseItemFullState:a})=>{const i=(0,ae.Ikc)({default:(0,ae.YjP)()}),r=(0,ae.X$i)(a,{videoSources:i});return{VideoAssets:i,VideoItemFullState:r,VideoItem:(0,ae.X$i)(e["@@generic"](r),{type:(0,ae.euz)("video")}),VideoItemState:t["@@generic"](r)}})),Le=oe("AudioItem",["BaseItem","State"],(({BaseItem:e,State:t},{BaseItemFullState:a})=>{const i=(0,ae.Ikc)({default:(0,ae.YjP)()}),r=(0,ae.X$i)(a,{audioSources:i});return{AudioAssets:i,AudioItemFullState:r,AudioItem:(0,ae.X$i)(e["@@generic"](r),{type:(0,ae.euz)("audio")}),AudioItemState:t["@@generic"](r)}})),Re=oe("Item",["AudioItem","GroupItem","ShapeItem","TextItem","VideoItem"],(({AudioItem:e},{GroupItem:t},{ShapeItem:a},{TextItem:i},{VideoItem:r})=>({Item:(0,ae.gMt)("type",[e,t,a,i,r])}))),ze=oe("Version",[],(()=>({SchemaVersion:(0,ae.euz)(3)}))),$e=oe("Blockument",["ItemRef","Trigger","Version"],(({ItemRef:e},{Trigger:t},{SchemaVersion:a})=>({Blockument:(0,ae.Ikc)({id:(0,ae.YjP)(),title:(0,ae.YjP)().check((0,ae.Ru6)(255)),children:(0,ae.YOg)(e).check((0,ae.Ru6)(1)),triggers:(0,ae.YOg)(t),fonts:(0,ae.lqM)((0,ae.g1P)((0,ae.YjP)(),(0,ae.YjP)())),_v:a})}))),_e=oe("ShapeDef",[],(()=>{const e=(0,ae.Ikc)({type:(0,ae.euz)("rectangle"),borderRadius:(0,ae.lqM)((0,ae.Ikc)({topLeft:(0,ae.aig)(),topRight:(0,ae.aig)(),bottomRight:(0,ae.aig)(),bottomLeft:(0,ae.aig)()}))}),t=(0,ae.Ikc)({type:(0,ae.euz)("ellipse")}),a=(0,ae.Ikc)({type:(0,ae.euz)("star"),sidePairs:(0,ae.aig)().check((0,ae.ROM)(3)),innerRadius:(0,ae.aig)().check((0,ae.ROM)(.1),(0,ae.wJL)(1))}),i=(0,ae.Ikc)({type:(0,ae.euz)("cloud")});return{ShapeRectangle:e,ShapeEllipse:t,ShapeStar:a,ShapeCloud:i,ShapeDef:(0,ae.gMt)("type",[e,t,a,i])}})),Ye=oe("ShapeItem",["BaseItem","TextItem"],(({BaseItem:e,State:t},{TextItemFullState:a})=>{const i=(0,ae.X$i)(a,{altText:(0,ae.mee)((0,ae.YjP)())});return{ShapeItemFullState:i,ShapeItem:(0,ae.X$i)(e["@@generic"](i),{type:(0,ae.euz)("shape")}),ShapeItemState:t["@@generic"](i)}})),Oe=oe("State",["Border","Fill","FillOverlay","Padding","ShapeDef","Unit"],(({Border:e},{Fill:t},{FillOverlay:a},{Padding:i},{ShapeDef:r},{Unit:o})=>{const n=(0,ae.Ikc)({id:(0,ae.YjP)(),name:(0,ae.YjP)().check((0,ae.Ru6)(128))});return{StateMeta:n,BaseItemFullState:(0,ae.X$i)(n,{x:o,y:o,xOffset:(0,ae.aig)(),yOffset:(0,ae.aig)(),position:(0,ae.euz)("absolute"),width:o,height:o,padding:i,fill:t,overlay:a,aspectRatioLocked:(0,ae.zMY)(),border:e,clipDef:r,rotation:(0,ae.aig)(),flipX:(0,ae.zMY)(),flipY:(0,ae.zMY)()})}})),je=oe("Version",[],(()=>({SchemaVersion:(0,ae.euz)(4)}))),Ge=oe("ShapeDef",[],(()=>{const e=(0,ae.Ikc)({type:(0,ae.euz)("rectangle"),borderRadius:(0,ae.lqM)((0,ae.Ikc)({topLeft:(0,ae.aig)(),topRight:(0,ae.aig)(),bottomRight:(0,ae.aig)(),bottomLeft:(0,ae.aig)()}))}),t=(0,ae.Ikc)({type:(0,ae.euz)("ellipse")}),a=(0,ae.Ikc)({type:(0,ae.euz)("star"),sidePairs:(0,ae.aig)().check((0,ae.ROM)(3)),innerRadius:(0,ae.aig)().check((0,ae.ROM)(.1),(0,ae.wJL)(1))}),i=(0,ae.Ikc)({type:(0,ae.euz)("cloud")}),r=(0,ae.Ikc)({type:(0,ae.euz)("plus"),stroke:(0,ae.aig)().check((0,ae.ROM)(.01),(0,ae.wJL)(1))}),o=(0,ae.Ikc)({type:(0,ae.euz)("triangle")}),n=(0,ae.Ikc)({type:(0,ae.euz)("bookmark"),cutoutInset:(0,ae.aig)().check((0,ae.ROM)(0),(0,ae.wJL)(.8))}),l=(0,ae.Ikc)({type:(0,ae.euz)("chevron"),outsideCornerXCoords:(0,ae.aig)().check((0,ae.ROM)(.7),(0,ae.wJL)(1)),insideCenterXCoord:(0,ae.aig)().check((0,ae.ROM)(0),(0,ae.wJL)(.3))}),s=(0,ae.Ikc)({type:(0,ae.euz)("octagon")}),p=(0,ae.Ikc)({type:(0,ae.euz)("parallelogram"),shear:(0,ae.aig)().check((0,ae.ROM)(0),(0,ae.wJL)(1))});return{ShapeRectangle:e,ShapeEllipse:t,ShapeStar:a,ShapeCloud:i,ShapePlus:r,ShapeTriangle:o,ShapeBookmark:n,ShapeChevron:l,ShapeOctagon:s,ShapeParallelogram:p,ShapeDef:(0,ae.gMt)("type",[n,l,i,t,s,r,e,a,o,p])}})),Ee=oe("State",["Border","Fill","FillOverlay","Padding","ShapeDef","Unit"],(({Border:e},{Fill:t},{FillOverlay:a},{Padding:i},{ShapeDef:r},{Unit:o})=>{const n=(0,ae.Ikc)({id:(0,ae.YjP)(),name:(0,ae.YjP)().check((0,ae.Ru6)(128))});return{StateMeta:n,BaseItemFullState:(0,ae.X$i)(n,{x:o,y:o,xOffset:(0,ae.aig)(),yOffset:(0,ae.aig)(),position:(0,ae.euz)("absolute"),width:o,height:o,padding:i,fill:t,overlay:a,aspectRatioLocked:(0,ae.zMY)(),border:e,clipDef:r,rotation:(0,ae.aig)(),flipX:(0,ae.zMY)(),flipY:(0,ae.zMY)(),authoringAspectRatioCropLock:(0,ae.k5n)(["freeform","preset","none"])})}})),Xe=oe("Version",[],(()=>({SchemaVersion:(0,ae.euz)(5)}))),Ze=oe("ShapeDef",[],(()=>{const e=(0,ae.Ikc)({type:(0,ae.euz)("rectangle"),borderRadius:(0,ae.lqM)((0,ae.Ikc)({topLeft:(0,ae.aig)(),topRight:(0,ae.aig)(),bottomRight:(0,ae.aig)(),bottomLeft:(0,ae.aig)()}))}),t=(0,ae.Ikc)({type:(0,ae.euz)("ellipse")}),a=(0,ae.Ikc)({type:(0,ae.euz)("star"),sidePairs:(0,ae.aig)().check((0,ae.ROM)(3)),innerRadius:(0,ae.aig)().check((0,ae.ROM)(.1),(0,ae.wJL)(1))}),i=(0,ae.Ikc)({type:(0,ae.euz)("cloud")}),r=(0,ae.Ikc)({type:(0,ae.euz)("plus"),stroke:(0,ae.aig)().check((0,ae.ROM)(.01),(0,ae.wJL)(1))}),o=(0,ae.Ikc)({type:(0,ae.euz)("triangle"),topVertex:(0,ae.lqM)((0,ae.aig)().check((0,ae.ROM)(0),(0,ae.wJL)(1)))}),n=(0,ae.Ikc)({type:(0,ae.euz)("bookmark"),cutoutInset:(0,ae.aig)().check((0,ae.ROM)(0),(0,ae.wJL)(.8))}),l=(0,ae.Ikc)({type:(0,ae.euz)("chevron"),outsideCornerXCoords:(0,ae.aig)().check((0,ae.ROM)(.7),(0,ae.wJL)(1)),insideCenterXCoord:(0,ae.aig)().check((0,ae.ROM)(0),(0,ae.wJL)(.3))}),s=(0,ae.Ikc)({type:(0,ae.euz)("octagon")}),p=(0,ae.Ikc)({type:(0,ae.euz)("parallelogram"),shear:(0,ae.aig)().check((0,ae.ROM)(0),(0,ae.wJL)(1))}),c=(0,ae.Ikc)({type:(0,ae.euz)("shield")}),d=(0,ae.Ikc)({type:(0,ae.euz)("speechBubble")}),m=(0,ae.Ikc)({type:(0,ae.euz)("arrow"),thickness:(0,ae.aig)().check((0,ae.ROM)(.1),(0,ae.wJL)(.5)),headLength:(0,ae.aig)().check((0,ae.ROM)(.1),(0,ae.wJL)(.9))});return{ShapeRectangle:e,ShapeEllipse:t,ShapeStar:a,ShapeCloud:i,ShapePlus:r,ShapeTriangle:o,ShapeBookmark:n,ShapeChevron:l,ShapeOctagon:s,ShapeParallelogram:p,ShapeShield:c,ShapeSpeechBubble:d,ShapeArrow:m,ShapeDef:(0,ae.gMt)("type",[n,l,i,t,s,r,e,a,o,p,c,d,m])}})),qe=oe("TextItem",["BaseItem","RichTextRef","State"],(({BaseItem:e,State:t},{RichTextRef:a},{BaseItemFullState:i})=>{const r=(0,ae.k5n)(["top","middle","bottom"]),o=(0,ae.Ikc)({top:(0,ae.aig)(),left:(0,ae.aig)(),bottom:(0,ae.aig)(),right:(0,ae.aig)()}),n=(0,ae.X$i)(i,{text:a,textVerticalAlign:r,textPadding:o});return{TextVerticalAlign:r,TextPadding:o,TextItemFullState:n,TextItem:(0,ae.X$i)(e["@@generic"](n),{type:(0,ae.euz)("text")}),TextItemState:t["@@generic"](n)}})),Ne=oe("Version",[],(()=>({SchemaVersion:(0,ae.euz)(6)}))),He=oe("Version",[],(()=>({SchemaVersion:(0,ae.euz)(7)}))),Ue=oe("Version",[],(()=>({SchemaVersion:(0,ae.euz)(8)}))),We=oe("Blockument",["ItemRef","Trigger","Version"],(({ItemRef:e},{Trigger:t},{SchemaVersion:a})=>({Blockument:(0,ae.Ikc)({id:(0,ae.YjP)(),title:(0,ae.YjP)().check((0,ae.Ru6)(255)),children:(0,ae.YOg)(e).check((0,ae.BpQ)(0),(0,ae.Ru6)(1)),triggers:(0,ae.YOg)(t),fonts:(0,ae.lqM)((0,ae.g1P)((0,ae.YjP)(),(0,ae.YjP)())),_v:a})}))),Qe=oe("GroupItem",["BaseItem","ItemRef","State"],(({BaseItem:e,State:t},{ItemRef:a},{BaseItemFullState:i})=>{const r=(0,ae.X$i)(i,{_groupBrand:(0,ae.lqM)((0,ae.ZmZ)())});return{GroupItemFullState:r,GroupItem:(0,ae.X$i)(e["@@generic"](r),{type:(0,ae.euz)("group"),children:(0,ae.YOg)(a)}),GroupItemState:t["@@generic"](r)}})),Ke=oe("ItemRef",[],(()=>({ItemRef:(0,ae.Ikc)({id:(0,ae.YjP)(),clonedFromId:(0,ae.lqM)((0,ae.YjP)())})}))),et=oe("Version",[],(()=>({SchemaVersion:(0,ae.euz)(9)}))),tt=oe("DropShadow",[],(()=>{const e=(0,ae.Ikc)({x:(0,ae.aig)(),y:(0,ae.aig)()}),t=(0,ae.Ikc)({applied:(0,ae.euz)(!1)}),a=(0,ae.Ikc)({applied:(0,ae.euz)(!0),offset:e,blur:(0,ae.aig)().check((0,ae.ROM)(0)),spread:(0,ae.aig)().check((0,ae.ROM)(0)),color:(0,ae.YjP)(),opacity:(0,ae.aig)().check((0,ae.ROM)(0),(0,ae.wJL)(1))});return{DropShadow:(0,ae.gMt)("applied",[t,a])}})),at=oe("ShapeItem",["BaseItem","DropShadow","TextItem"],(({BaseItem:e,State:t},{DropShadow:a},{TextItemFullState:i})=>{const r=(0,ae.X$i)(i,{altText:(0,ae.mee)((0,ae.YjP)()),dropShadow:a});return{ShapeItemFullState:r,ShapeItem:(0,ae.X$i)(e["@@generic"](r),{type:(0,ae.euz)("shape")}),ShapeItemState:t["@@generic"](r)}})),it=oe("Version",[],(()=>({SchemaVersion:(0,ae.euz)(10)}))),rt=oe("Trigger",[],(()=>{const e=(0,ae.Ikc)({type:(0,ae.k5n)(["mediaPause","mediaPlay","mediaEnd"]),targetId:(0,ae.YOg)((0,ae.YjP)())}),t=(0,ae.Ikc)({type:(0,ae.euz)("changeState"),targetId:(0,ae.PVZ)([(0,ae.YjP)()]),targetState:(0,ae.YjP)()}),a=(0,ae.Ikc)({type:(0,ae.euz)("changeVisibility"),targetId:(0,ae.YOg)((0,ae.YjP)()),targetVisibility:(0,ae.zMY)()}),i=(0,ae.gMt)("type",[e,t,a]);return{TriggerMediaAction:e,TriggerChangeStateAction:t,TriggerChangeVisibilityAction:a,TriggerAction:i,Trigger:(0,ae.Ikc)({id:(0,ae.YjP)(),event:(0,ae.k5n)(["click","hover","mediaPlay","mediaPause","mediaEnd"]),sourceId:(0,ae.lqM)((0,ae.YjP)()),actions:(0,ae.YOg)(i)})}})),ot=oe("Version",[],(()=>({SchemaVersion:(0,ae.euz)(11)}))),nt=oe("BaseItem",["Asset","State","Version"],(({Asset:e},{BaseItemFullState:t,StateMeta:a},{SchemaVersion:i})=>{const r={"@@generic":e=>(0,ae.E$q)(a,ie(e))},o={"@@generic":e=>(0,ae.E$q)((0,ae.Ikc)({default:e}),(0,ae.g1P)((0,ae.YjP)(),r["@@generic"](e)))},n={"@@generic":t=>(0,ae.Ikc)({id:(0,ae.YjP)(),blockumentId:(0,ae.YjP)(),clonedFromId:(0,ae.lqM)((0,ae.YjP)()),parentId:(0,ae.YjP)(),type:(0,ae.YjP)(),name:(0,ae.YjP)().check((0,ae.Ru6)(128)),tagName:(0,ae.k5n)(["div","figure","figcaption","blockquote"]),locked:(0,ae.zMY)(),authoringVisible:(0,ae.zMY)(),initialVisible:(0,ae.zMY)(),initialState:(0,ae.YjP)(),states:o["@@generic"](t),assets:(0,ae.g1P)((0,ae.YjP)(),e),removed:(0,ae.zMY)(),_v:i})},l=r["@@generic"](t);return{State:r,States:o,BaseItem:n,BaseItemState:l}})),lt=oe("Fill",["FillBase"],(({FillColorFields:e,FillImageFields:t})=>{const a=(0,ae.k5n)(["color","image"]);return{Fill:(0,ae.E$q)((0,ae.E$q)(e,t),(0,ae.Ikc)({type:a}))}})),st=oe("FillBase",[],(()=>{const e=(0,ae.Ikc)({width:(0,ae.aig)(),height:(0,ae.aig)(),left:(0,ae.aig)(),top:(0,ae.aig)()}),t=(0,ae.Ikc)({opacity:(0,ae.aig)().check((0,ae.ROM)(0),(0,ae.wJL)(1))});return{FillImageCrop:e,FillBase:t,FillColorFields:(0,ae.X$i)(t,{color:(0,ae.lqM)((0,ae.YjP)())}),FillImageFields:(0,ae.X$i)(t,{assetId:(0,ae.lqM)((0,ae.YjP)()),crop:e})}})),pt=oe("OverlayFill",["FillBase"],(({FillColorFields:e})=>({OverlayFill:(0,ae.X$i)(e,{type:(0,ae.euz)("color")})}))),ct=oe("State",["Border","Fill","OverlayFill","Padding","ShapeDef","Unit"],(({Border:e},{Fill:t},{OverlayFill:a},{Padding:i},{ShapeDef:r},{Unit:o})=>{const n=(0,ae.Ikc)({id:(0,ae.YjP)(),name:(0,ae.YjP)().check((0,ae.Ru6)(128))});return{StateMeta:n,BaseItemFullState:(0,ae.X$i)(n,{x:o,y:o,xOffset:(0,ae.aig)(),yOffset:(0,ae.aig)(),position:(0,ae.euz)("absolute"),width:o,height:o,padding:i,fill:t,overlay:a,aspectRatioLocked:(0,ae.zMY)(),border:e,clipDef:r,rotation:(0,ae.aig)(),flipX:(0,ae.zMY)(),flipY:(0,ae.zMY)(),authoringAspectRatioCropLock:(0,ae.k5n)(["freeform","preset","none"])})}})),dt=oe("Version",[],(()=>({SchemaVersion:(0,ae.euz)(12)}))),mt=oe("BaseItem",["Asset","State","Version"],(({Asset:e},{BaseItemFullState:t,StateMeta:a},{SchemaVersion:i})=>{const r={"@@generic":e=>(0,ae.E$q)(a,ie(e))},o={"@@generic":e=>(0,ae.E$q)((0,ae.Ikc)({default:e}),(0,ae.g1P)((0,ae.YjP)(),r["@@generic"](e)))},n={"@@generic":t=>(0,ae.Ikc)({id:(0,ae.YjP)(),blockumentId:(0,ae.YjP)(),clonedFromId:(0,ae.lqM)((0,ae.YjP)()),parentId:(0,ae.YjP)(),type:(0,ae.YjP)(),name:(0,ae.YjP)().check((0,ae.Ru6)(128)),tagName:(0,ae.k5n)(["div","figure","figcaption","blockquote"]),locked:(0,ae.zMY)(),authoringVisible:(0,ae.zMY)(),initialVisible:(0,ae.zMY)(),initialState:(0,ae.YjP)(),states:o["@@generic"](t),assets:(0,ae.g1P)((0,ae.YjP)(),e),removed:(0,ae.zMY)(),layer:(0,ae.lqM)((0,ae.YjP)()),aiExperiment:(0,ae.lqM)((0,ae.zMY)()),_v:i})},l=r["@@generic"](t);return{State:r,States:o,BaseItem:n,BaseItemState:l}})),ht=oe("Blockument",["ItemRef","Trigger","Version"],(({ItemRef:e},{Trigger:t},{SchemaVersion:a})=>({Blockument:(0,ae.Ikc)({id:(0,ae.YjP)(),title:(0,ae.YjP)().check((0,ae.Ru6)(255)),children:(0,ae.YOg)(e).check((0,ae.BpQ)(0),(0,ae.Ru6)(1)),triggers:(0,ae.YOg)(t),fonts:(0,ae.lqM)((0,ae.g1P)((0,ae.YjP)(),(0,ae.YjP)())),layers:(0,ae.YOg)((0,ae.Ikc)({id:(0,ae.YjP)(),name:(0,ae.YjP)()})),aiExperiment:(0,ae.lqM)((0,ae.zMY)()),_v:a})}))),ut=oe("Fill",[],(()=>{const e=(0,ae.Ikc)({width:(0,ae.aig)(),height:(0,ae.aig)(),left:(0,ae.aig)(),top:(0,ae.aig)()}),t=(0,ae.Ikc)({opacity:(0,ae.aig)().check((0,ae.ROM)(0),(0,ae.wJL)(1))}),a=(0,ae.k5n)(["color","image"]),i=(0,ae.X$i)(t,{color:(0,ae.lqM)((0,ae.YjP)())});return{FillImageCrop:e,FillColorFields:i,Fill:(0,ae.X$i)(i,{type:a,assetId:(0,ae.lqM)((0,ae.YjP)()),crop:e})}})),gt=oe("State",["Border","Fill","Padding","ShapeDef","Unit"],(({Border:e},{Fill:t,FillColorFields:a},{Padding:i},{ShapeDef:r},{Unit:o})=>{const n=(0,ae.Ikc)({id:(0,ae.YjP)(),name:(0,ae.YjP)().check((0,ae.Ru6)(128))});return{StateMeta:n,BaseItemFullState:(0,ae.X$i)(n,{x:o,y:o,xOffset:(0,ae.aig)(),yOffset:(0,ae.aig)(),position:(0,ae.euz)("absolute"),width:o,height:o,padding:i,fill:t,opacity:(0,ae.aig)().check((0,ae.ROM)(0),(0,ae.wJL)(1)),overlay:a,aspectRatioLocked:(0,ae.zMY)(),border:e,clipDef:r,rotation:(0,ae.aig)(),flipX:(0,ae.zMY)(),flipY:(0,ae.zMY)(),authoringAspectRatioCropLock:(0,ae.k5n)(["freeform","preset","none"])})}})),St=oe("Trigger",[],(()=>{const e=(0,ae.Ikc)({type:(0,ae.k5n)(["mediaPause","mediaPlay","mediaEnd"]),targetId:(0,ae.YOg)((0,ae.YjP)())}),t=(0,ae.Ikc)({type:(0,ae.euz)("changeState"),targetId:(0,ae.PVZ)([(0,ae.YjP)()]),targetState:(0,ae.YjP)()}),a=(0,ae.Ikc)({type:(0,ae.euz)("changeVisibility"),targetId:(0,ae.YOg)((0,ae.YjP)()),targetVisibility:(0,ae.zMY)()}),i=(0,ae.Ikc)({type:(0,ae.euz)("changeLayer"),layerId:(0,ae.mee)((0,ae.YjP)())}),r=(0,ae.gMt)("type",[e,t,a,i]);return{TriggerMediaAction:e,TriggerChangeStateAction:t,TriggerChangeVisibilityAction:a,TriggerChangeLayerAction:i,TriggerAction:r,Trigger:(0,ae.Ikc)({id:(0,ae.YjP)(),event:(0,ae.k5n)(["click","hover","mediaPlay","mediaPause","mediaEnd"]),sourceId:(0,ae.lqM)((0,ae.YjP)()),actions:(0,ae.YOg)(r)})}})),It=oe("Version",[],(()=>({SchemaVersion:(0,ae.euz)(13)}))),ft=oe("Version",[],(()=>({SchemaVersion:(0,ae.euz)(14)}))),vt=oe("ShapeDef",[],(()=>{const e=(0,ae.Ikc)({type:(0,ae.YjP)()}),t=(0,ae.X$i)(e,{cornerRounding:(0,ae.aig)().check((0,ae.ROM)(0))}),a=(0,ae.X$i)(e,{type:(0,ae.euz)("rectangle"),borderRadius:(0,ae.lqM)((0,ae.Ikc)({topLeft:(0,ae.aig)(),topRight:(0,ae.aig)(),bottomRight:(0,ae.aig)(),bottomLeft:(0,ae.aig)()}))}),i=(0,ae.X$i)(e,{type:(0,ae.euz)("ellipse")}),r=(0,ae.X$i)(t,{type:(0,ae.euz)("star"),sidePairs:(0,ae.aig)().check((0,ae.ROM)(3)),innerRadius:(0,ae.aig)().check((0,ae.ROM)(.1),(0,ae.wJL)(1))}),o=(0,ae.X$i)(e,{type:(0,ae.euz)("cloud")}),n=(0,ae.X$i)(t,{type:(0,ae.euz)("plus"),stroke:(0,ae.aig)().check((0,ae.ROM)(.01),(0,ae.wJL)(1))}),l=(0,ae.X$i)(t,{type:(0,ae.euz)("triangle"),topVertex:(0,ae.lqM)((0,ae.aig)().check((0,ae.ROM)(0),(0,ae.wJL)(1)))}),s=(0,ae.X$i)(t,{type:(0,ae.euz)("bookmark"),cutoutInset:(0,ae.aig)().check((0,ae.ROM)(0),(0,ae.wJL)(.8))}),p=(0,ae.X$i)(t,{type:(0,ae.euz)("chevron"),outsideCornerXCoords:(0,ae.aig)().check((0,ae.ROM)(.7),(0,ae.wJL)(1)),insideCenterXCoord:(0,ae.aig)().check((0,ae.ROM)(0),(0,ae.wJL)(.3))}),c=(0,ae.X$i)(t,{type:(0,ae.euz)("octagon")}),d=(0,ae.X$i)(t,{type:(0,ae.euz)("parallelogram"),shear:(0,ae.aig)().check((0,ae.ROM)(0),(0,ae.wJL)(1))}),m=(0,ae.X$i)(t,{type:(0,ae.euz)("shield")}),h=(0,ae.X$i)(t,{type:(0,ae.euz)("speechBubble")}),u=(0,ae.X$i)(t,{type:(0,ae.euz)("arrow"),thickness:(0,ae.aig)().check((0,ae.ROM)(.1),(0,ae.wJL)(.5)),headLength:(0,ae.aig)().check((0,ae.ROM)(.1),(0,ae.wJL)(.9))});return{ShapeDefBase:e,ShapeDefRoundedCorners:t,ShapeRectangle:a,ShapeEllipse:i,ShapeStar:r,ShapeCloud:o,ShapePlus:n,ShapeTriangle:l,ShapeBookmark:s,ShapeChevron:p,ShapeOctagon:c,ShapeParallelogram:d,ShapeShield:m,ShapeSpeechBubble:h,ShapeArrow:u,ShapeDef:(0,ae.gMt)("type",[s,p,o,i,c,n,a,r,l,d,m,h,u])}})),kt=oe("Version",[],(()=>({SchemaVersion:(0,ae.euz)(15)}))),xt=oe("Backdrop",["Border","DropShadow","Fill","ShapeDef"],(({Border:e},{DropShadow:t},{FillColor:a,FillImage:i},{ShapeDef:r})=>{const o=(0,ae.Ikc)({border:e,overlay:a}),n=(0,ae.X$i)(o,{dropShadow:t,shapeDef:r}),l=(0,ae.Ikc)({fill:a}),s=(0,ae.Ikc)({fill:i});return{MinimalBackdropData:o,ExtendedBackdropData:n,BackdropColorFillData:l,BackdropImageFillData:s,GroupBackdropStateData:(0,ae.X$i)((0,ae.X$i)(o,l.def.shape),{}),ShapeBackdropStateData:(0,ae.X$i)((0,ae.X$i)(n,l.def.shape),{}),ImageBackdropStateData:(0,ae.X$i)((0,ae.X$i)(n,s.def.shape),{})}})),yt=oe("Fill",[],(()=>{const e=(0,ae.Ikc)({width:(0,ae.aig)(),height:(0,ae.aig)(),left:(0,ae.aig)(),top:(0,ae.aig)()}),t=(0,ae.Ikc)({opacity:(0,ae.aig)().check((0,ae.ROM)(0),(0,ae.wJL)(1))});return{FillImageCrop:e,FillColor:(0,ae.X$i)(t,{color:(0,ae.lqM)((0,ae.YjP)())}),FillImage:(0,ae.X$i)(t,{assetId:(0,ae.lqM)((0,ae.YjP)()),crop:e})}})),bt=oe("GroupItem",["Backdrop","BaseItem","ItemRef","State"],(({GroupBackdropStateData:e},{BaseItem:t,State:a},{ItemRef:i},{BaseItemFullState:r})=>{const o=(0,ae.X$i)((0,ae.X$i)(r,e.def.shape),{_groupBrand:(0,ae.lqM)((0,ae.ZmZ)())});return{GroupItemFullState:o,GroupItem:(0,ae.X$i)(t["@@generic"](o),{type:(0,ae.euz)("group"),children:(0,ae.YOg)(i)}),GroupItemState:a["@@generic"](o)}})),Tt=oe("ImageItem",["Backdrop","BaseItem","State"],(({ImageBackdropStateData:e},{BaseItem:t,State:a},{BaseItemFullState:i})=>{const r=(0,ae.X$i)((0,ae.X$i)(i,e.def.shape),{altText:(0,ae.YjP)()});return{ImageItemFullState:r,ImageItem:(0,ae.X$i)(t["@@generic"](r),{type:(0,ae.euz)("image")}),ImageItemState:a["@@generic"](r)}})),Bt=oe("Item",["AudioItem","GroupItem","ImageItem","ShapeItem","TextItem","VideoItem"],(({AudioItem:e},{GroupItem:t},{ImageItem:a},{ShapeItem:i},{TextItem:r},{VideoItem:o})=>({Item:(0,ae.gMt)("type",[e,t,a,i,r,o])}))),Dt=oe("ShapeItem",["Backdrop","BaseItem","TextItem"],(({ShapeBackdropStateData:e},{BaseItem:t,State:a},{TextItemFullState:i})=>{const r=(0,ae.X$i)((0,ae.X$i)(i,e.def.shape),{});return{ShapeItemFullState:r,ShapeItem:(0,ae.X$i)(t["@@generic"](r),{type:(0,ae.euz)("shape")}),ShapeItemState:a["@@generic"](r)}})),wt=oe("State",["Padding","Unit"],(({Padding:e},{Unit:t})=>{const a=(0,ae.Ikc)({id:(0,ae.YjP)(),name:(0,ae.YjP)().check((0,ae.Ru6)(128))});return{StateMeta:a,BaseItemFullState:(0,ae.X$i)(a,{x:t,y:t,xOffset:(0,ae.aig)(),yOffset:(0,ae.aig)(),position:(0,ae.euz)("absolute"),width:t,height:t,padding:e,opacity:(0,ae.aig)().check((0,ae.ROM)(0),(0,ae.wJL)(1)),aspectRatioLocked:(0,ae.zMY)(),rotation:(0,ae.aig)(),flipX:(0,ae.zMY)(),flipY:(0,ae.zMY)(),authoringAspectRatioCropLock:(0,ae.k5n)(["freeform","preset","none"])})}})),At=oe("Version",[],(()=>({SchemaVersion:(0,ae.euz)(16)}))),Ft=oe("BaseItem",["Asset","State","Version"],(({Asset:e},{BaseItemFullState:t,StateMeta:a},{SchemaVersion:i})=>{const r={"@@generic":e=>(0,ae.E$q)(a,ie(e))},o={"@@generic":e=>(0,ae.E$q)((0,ae.Ikc)({default:e}),(0,ae.g1P)((0,ae.YjP)(),r["@@generic"](e)))},n={"@@generic":t=>(0,ae.Ikc)({id:(0,ae.YjP)(),blockumentId:(0,ae.YjP)(),clonedFromId:(0,ae.lqM)((0,ae.YjP)()),parentId:(0,ae.YjP)(),type:(0,ae.YjP)(),name:(0,ae.YjP)().check((0,ae.Ru6)(128)),locked:(0,ae.zMY)(),authoringVisible:(0,ae.zMY)(),initialVisible:(0,ae.zMY)(),initialState:(0,ae.YjP)(),states:o["@@generic"](t),assets:(0,ae.g1P)((0,ae.YjP)(),e),removed:(0,ae.zMY)(),layer:(0,ae.lqM)((0,ae.YjP)()),aiExperiment:(0,ae.lqM)((0,ae.zMY)()),_v:i})},l=r["@@generic"](t);return{State:r,States:o,BaseItem:n,BaseItemState:l}})),Mt=oe("State",["Unit"],(({Unit:e})=>{const t=(0,ae.Ikc)({id:(0,ae.YjP)(),name:(0,ae.YjP)().check((0,ae.Ru6)(128))});return{StateMeta:t,BaseItemFullState:(0,ae.X$i)(t,{x:e,y:e,xOffset:(0,ae.aig)(),yOffset:(0,ae.aig)(),width:e,height:e,opacity:(0,ae.aig)().check((0,ae.ROM)(0),(0,ae.wJL)(1)),aspectRatioLocked:(0,ae.zMY)(),rotation:(0,ae.aig)(),flipX:(0,ae.zMY)(),flipY:(0,ae.zMY)(),authoringAspectRatioCropLock:(0,ae.k5n)(["freeform","preset","none"])})}})),Jt=oe("Version",[],(()=>({SchemaVersion:(0,ae.euz)(17)}))),Vt=oe("Blockument",["ItemRef","Trigger","Version"],(({ItemRef:e},{Trigger:t},{SchemaVersion:a})=>({Blockument:(0,ae.Ikc)({id:(0,ae.YjP)(),title:(0,ae.YjP)().check((0,ae.Ru6)(255)),children:(0,ae.YOg)(e).check((0,ae.BpQ)(0),(0,ae.Ru6)(1)),triggers:(0,ae.YOg)(t),fonts:(0,ae.lqM)((0,ae.g1P)((0,ae.YjP)(),(0,ae.YjP)())),layers:(0,ae.YOg)((0,ae.Ikc)({id:(0,ae.YjP)(),name:(0,ae.YjP)()})),aiExperiment:(0,ae.lqM)((0,ae.zMY)()),authoringOpened:(0,ae.zMY)(),_v:a})}))),Ct=oe("Version",[],(()=>({SchemaVersion:(0,ae.euz)(18)}))),Pt=oe("ShapeItem",["Backdrop","BaseItem","TextItem"],(({ShapeBackdropStateData:e},{BaseItem:t,State:a},{TextItemFullState:i})=>{const r=(0,ae.X$i)((0,ae.X$i)(i,e.def.shape),{altText:(0,ae.YjP)()});return{ShapeItemFullState:r,ShapeItem:(0,ae.X$i)(t["@@generic"](r),{type:(0,ae.euz)("shape")}),ShapeItemState:a["@@generic"](r)}})),Lt=oe("Version",[],(()=>({SchemaVersion:(0,ae.euz)(19)}))),Rt=oe("Version",[],(()=>({SchemaVersion:(0,ae.euz)(20)}))),zt=oe("AudioItem",["BaseItem","State"],(({BaseItem:e,State:t},{BaseItemFullState:a})=>{const i=(0,ae.Ikc)({default:(0,ae.YjP)()}),r=(0,ae.Ikc)({text:(0,ae.YjP)(),model:(0,ae.YjP)(),stability:(0,ae.lqM)((0,ae.aig)()),similarity:(0,ae.lqM)((0,ae.aig)()),styleExaggeration:(0,ae.lqM)((0,ae.aig)()),speakerBoost:(0,ae.lqM)((0,ae.zMY)()),voiceName:(0,ae.YjP)(),voiceSource:(0,ae.k5n)(["my_voices","voice_library"]),aiScriptWriterUsed:(0,ae.lqM)((0,ae.zMY)()),advancedSettingsModified:(0,ae.lqM)((0,ae.zMY)())}),o=(0,ae.X$i)(a,{audioSources:i});return{AudioAssets:i,AiAudioSettings:r,AudioItemFullState:o,AudioItem:(0,ae.X$i)(e["@@generic"](o),{type:(0,ae.euz)("audio"),aiAudioSettings:(0,ae.lqM)(r)}),AudioItemState:t["@@generic"](o)}})),$t=oe("Backdrop",["Border","DropShadow","Fill","ShapeDef"],(({Border:e},{DropShadow:t},{FillColor:a,FillImage:i},{ShapeDef:r})=>{const o=(0,ae.Ikc)({border:e}),n=(0,ae.Ikc)({overlay:a}),l=(0,ae.Ikc)({dropShadow:t,shapeDef:r}),s=(0,ae.Ikc)({fill:a}),p=(0,ae.Ikc)({fill:i});return{BorderBackdropData:o,OverlayBackdropData:n,ExtendedBackdropData:l,BackdropColorFillData:s,BackdropImageFillData:p,GroupBackdropStateData:(0,ae.X$i)((0,ae.X$i)((0,ae.X$i)(o,n.def.shape),s.def.shape),{}),ShapeBackdropStateData:(0,ae.X$i)((0,ae.X$i)((0,ae.X$i)((0,ae.X$i)(o,n.def.shape),l.def.shape),s.def.shape),{}),ImageBackdropStateData:(0,ae.X$i)((0,ae.X$i)((0,ae.X$i)((0,ae.X$i)(o,n.def.shape),l.def.shape),p.def.shape),{}),LineBackdropStateData:(0,ae.X$i)((0,ae.X$i)((0,ae.X$i)(o,l.def.shape),s.def.shape),{})}})),_t=oe("Item",["AudioItem","GroupItem","ImageItem","LineItem","ShapeItem","TextItem","VideoItem"],(({AudioItem:e},{GroupItem:t},{ImageItem:a},{LineItem:i},{ShapeItem:r},{TextItem:o},{VideoItem:n})=>({Item:(0,ae.gMt)("type",[e,t,a,r,o,n,i])}))),Yt=oe("LineItem",["Backdrop","BaseItem","State"],(({LineBackdropStateData:e},{BaseItem:t,State:a},{BaseItemFullState:i})=>{const r=(0,ae.X$i)((0,ae.X$i)(i,e.def.shape),{altText:(0,ae.YjP)()});return{LineItemFullState:r,LineItem:(0,ae.X$i)(t["@@generic"](r),{type:(0,ae.euz)("line")}),LineItemState:a["@@generic"](r)}})),Ot=oe("ShapeDef",[],(()=>{const e=(0,ae.Ikc)({type:(0,ae.YjP)()}),t=(0,ae.X$i)(e,{cornerRounding:(0,ae.aig)().check((0,ae.ROM)(0))}),a=(0,ae.X$i)(e,{type:(0,ae.euz)("rectangle"),borderRadius:(0,ae.lqM)((0,ae.Ikc)({topLeft:(0,ae.aig)(),topRight:(0,ae.aig)(),bottomRight:(0,ae.aig)(),bottomLeft:(0,ae.aig)()}))}),i=(0,ae.X$i)(e,{type:(0,ae.euz)("ellipse")}),r=(0,ae.X$i)(t,{type:(0,ae.euz)("star"),sidePairs:(0,ae.aig)().check((0,ae.ROM)(3)),innerRadius:(0,ae.aig)().check((0,ae.ROM)(.1),(0,ae.wJL)(1))}),o=(0,ae.X$i)(e,{type:(0,ae.euz)("cloud")}),n=(0,ae.X$i)(t,{type:(0,ae.euz)("plus"),stroke:(0,ae.aig)().check((0,ae.ROM)(.01),(0,ae.wJL)(1))}),l=(0,ae.X$i)(t,{type:(0,ae.euz)("triangle"),topVertex:(0,ae.lqM)((0,ae.aig)().check((0,ae.ROM)(0),(0,ae.wJL)(1)))}),s=(0,ae.X$i)(t,{type:(0,ae.euz)("bookmark"),cutoutInset:(0,ae.aig)().check((0,ae.ROM)(0),(0,ae.wJL)(.8))}),p=(0,ae.X$i)(t,{type:(0,ae.euz)("chevron"),outsideCornerXCoords:(0,ae.aig)().check((0,ae.ROM)(.7),(0,ae.wJL)(1)),insideCenterXCoord:(0,ae.aig)().check((0,ae.ROM)(0),(0,ae.wJL)(.3))}),c=(0,ae.X$i)(t,{type:(0,ae.euz)("octagon")}),d=(0,ae.X$i)(t,{type:(0,ae.euz)("parallelogram"),shear:(0,ae.aig)().check((0,ae.ROM)(0),(0,ae.wJL)(1))}),m=(0,ae.X$i)(t,{type:(0,ae.euz)("shield")}),h=(0,ae.X$i)(t,{type:(0,ae.euz)("speechBubble")}),u=(0,ae.X$i)(t,{type:(0,ae.euz)("arrow"),thickness:(0,ae.aig)().check((0,ae.ROM)(.1),(0,ae.wJL)(.5)),headLength:(0,ae.aig)().check((0,ae.ROM)(.1),(0,ae.wJL)(.9))}),g=(0,ae.k5n)(["none","arrow","stop","circle","square","diamond","triangle","circle-filled","square-filled","diamond-filled","triangle-filled"]),S=(0,ae.Ikc)({style:g,size:(0,ae.aig)().check((0,ae.ROM)(1))}),I=(0,ae.X$i)(e,{type:(0,ae.euz)("line"),from:S,to:S});return{ShapeDefBase:e,ShapeDefRoundedCorners:t,ShapeRectangle:a,ShapeEllipse:i,ShapeStar:r,ShapeCloud:o,ShapePlus:n,ShapeTriangle:l,ShapeBookmark:s,ShapeChevron:p,ShapeOctagon:c,ShapeParallelogram:d,ShapeShield:m,ShapeSpeechBubble:h,ShapeArrow:u,LineEndStyle:g,LineEnd:S,ShapeLine:I,ShapeDef:(0,ae.gMt)("type",[s,p,o,i,c,n,a,r,l,d,m,h,u,I])}})),jt=oe("Version",[],(()=>({SchemaVersion:(0,ae.euz)(21)}))),Gt=oe("ItemRef",[],(()=>({ItemRef:(0,ae.Ikc)({id:(0,ae.YjP)(),visualOrder:(0,ae.aig)(),clonedFromId:(0,ae.lqM)((0,ae.YjP)())})}))),Et=oe("Version",[],(()=>({SchemaVersion:(0,ae.euz)(22)}))),Xt=oe("Version",[],(()=>({SchemaVersion:(0,ae.euz)(23)}))),Zt=oe("ImageItem",["Backdrop","BaseItem","State"],(({ImageBackdropStateData:e},{BaseItem:t,State:a},{BaseItemFullState:i})=>{const r=(0,ae.X$i)((0,ae.X$i)(i,e.def.shape),{});return{ImageItemFullState:r,ImageItem:(0,ae.X$i)(t["@@generic"](r),{type:(0,ae.euz)("image")}),ImageItemState:a["@@generic"](r)}})),qt=oe("LineItem",["Backdrop","BaseItem","State"],(({LineBackdropStateData:e},{BaseItem:t,State:a},{BaseItemFullState:i})=>{const r=(0,ae.X$i)((0,ae.X$i)(i,e.def.shape),{});return{LineItemFullState:r,LineItem:(0,ae.X$i)(t["@@generic"](r),{type:(0,ae.euz)("line")}),LineItemState:a["@@generic"](r)}})),Nt=oe("State",["Unit"],(({Unit:e})=>{const t=(0,ae.Ikc)({id:(0,ae.YjP)(),name:(0,ae.YjP)().check((0,ae.Ru6)(128))});return{StateMeta:t,BaseItemFullState:(0,ae.X$i)(t,{x:e,y:e,xOffset:(0,ae.aig)(),yOffset:(0,ae.aig)(),width:e,height:e,opacity:(0,ae.aig)().check((0,ae.ROM)(0),(0,ae.wJL)(1)),aspectRatioLocked:(0,ae.zMY)(),rotation:(0,ae.aig)(),flipX:(0,ae.zMY)(),flipY:(0,ae.zMY)(),authoringAspectRatioCropLock:(0,ae.k5n)(["freeform","preset","none"]),altText:(0,ae.YjP)()})}})),Ht=oe("Version",[],(()=>({SchemaVersion:(0,ae.euz)(24)}))),Ut=oe("AudioItem",["BaseItem","State"],(({BaseItem:e,State:t},{BaseItemFullState:a})=>{const i=(0,ae.Ikc)({default:(0,ae.YjP)()}),r=(0,ae.Ikc)({text:(0,ae.YjP)(),model:(0,ae.YjP)(),stability:(0,ae.lqM)((0,ae.aig)()),similarity:(0,ae.lqM)((0,ae.aig)()),styleExaggeration:(0,ae.lqM)((0,ae.aig)()),speakerBoost:(0,ae.lqM)((0,ae.zMY)()),voiceName:(0,ae.YjP)(),voiceSource:(0,ae.k5n)(["my_voices","voice_library"]),aiScriptWriterUsed:(0,ae.lqM)((0,ae.zMY)()),advancedSettingsModified:(0,ae.lqM)((0,ae.zMY)())}),o=(0,ae.X$i)(a,{audioSources:i,transcript:(0,ae.YjP)()});return{AudioAssets:i,AiAudioSettings:r,AudioItemFullState:o,AudioItem:(0,ae.X$i)(e["@@generic"](o),{type:(0,ae.euz)("audio"),aiAudioSettings:(0,ae.lqM)(r)}),AudioItemState:t["@@generic"](o)}})),Wt=oe("Version",[],(()=>({SchemaVersion:(0,ae.euz)(25)}))),Qt=oe("Backdrop",["Border","DropShadow","Fill","ShapeDef"],(({Border:e},{DropShadow:t},{FillColor:a,FillImage:i,FillLinearGradient:r},{ShapeDef:o})=>{const n=(0,ae.Ikc)({border:e}),l=(0,ae.Ikc)({overlay:a}),s=(0,ae.Ikc)({dropShadow:t,shapeDef:o}),p=(0,ae.Ikc)({fill:(0,ae.KCZ)([a,r])}),c=(0,ae.Ikc)({fill:i});return{BorderBackdropData:n,OverlayBackdropData:l,ExtendedBackdropData:s,BackdropColorFillData:p,BackdropImageFillData:c,GroupBackdropStateData:(0,ae.X$i)((0,ae.X$i)((0,ae.X$i)(n,l.def.shape),p.def.shape),{}),ShapeBackdropStateData:(0,ae.X$i)((0,ae.X$i)((0,ae.X$i)((0,ae.X$i)(n,l.def.shape),s.def.shape),p.def.shape),{}),ImageBackdropStateData:(0,ae.X$i)((0,ae.X$i)((0,ae.X$i)((0,ae.X$i)(n,l.def.shape),s.def.shape),c.def.shape),{}),LineBackdropStateData:(0,ae.X$i)((0,ae.X$i)(n,s.def.shape),{})}})),Kt=oe("Border",[],(()=>({Border:(0,ae.Ikc)({applied:(0,ae.zMY)(),color:(0,ae.YjP)(),opacity:(0,ae.aig)(),style:(0,ae.k5n)(["solid","dashed","dotted"]),width:(0,ae.aig)()})}))),ea=oe("DropShadow",[],(()=>{const e=(0,ae.Ikc)({x:(0,ae.aig)(),y:(0,ae.aig)()}),t=(0,ae.Ikc)({applied:(0,ae.euz)(!1)}),a=(0,ae.Ikc)({applied:(0,ae.euz)(!0),offset:e,blur:(0,ae.aig)().check((0,ae.ROM)(0)),color:(0,ae.YjP)(),opacity:(0,ae.aig)().check((0,ae.ROM)(0),(0,ae.wJL)(1))});return{DropShadow:(0,ae.gMt)("applied",[t,a])}})),ta=oe("Fill",[],(()=>{const e=(0,ae.Ikc)({width:(0,ae.aig)(),height:(0,ae.aig)(),left:(0,ae.aig)(),top:(0,ae.aig)()}),t=(0,ae.Ikc)({opacity:(0,ae.aig)().check((0,ae.ROM)(0),(0,ae.wJL)(1))});return{FillImageCrop:e,FillColor:(0,ae.X$i)(t,{color:(0,ae.lqM)((0,ae.YjP)()),angle:(0,ae.lqM)((0,ae.ZmZ)())}),FillImage:(0,ae.X$i)(t,{assetId:(0,ae.lqM)((0,ae.YjP)()),crop:e}),FillLinearGradient:(0,ae.Ikc)({angle:(0,ae.aig)(),stops:(0,ae.YOg)((0,ae.Ikc)({t:(0,ae.aig)(),color:(0,ae.YjP)(),opacity:(0,ae.aig)().check((0,ae.ROM)(0),(0,ae.wJL)(1))}))})}})),aa=oe("ShapeDef",[],(()=>{const e=(0,ae.Ikc)({type:(0,ae.YjP)()}),t=(0,ae.X$i)(e,{cornerRounding:(0,ae.aig)().check((0,ae.ROM)(0))}),a=(0,ae.X$i)(e,{type:(0,ae.euz)("rectangle"),borderRadius:(0,ae.lqM)((0,ae.Ikc)({topLeft:(0,ae.aig)(),topRight:(0,ae.aig)(),bottomRight:(0,ae.aig)(),bottomLeft:(0,ae.aig)()}))}),i=(0,ae.X$i)(e,{type:(0,ae.euz)("ellipse")}),r=(0,ae.X$i)(t,{type:(0,ae.euz)("star"),sidePairs:(0,ae.aig)().check((0,ae.ROM)(3)),innerRadius:(0,ae.aig)().check((0,ae.ROM)(.1),(0,ae.wJL)(1))}),o=(0,ae.X$i)(e,{type:(0,ae.euz)("cloud")}),n=(0,ae.X$i)(t,{type:(0,ae.euz)("plus"),stroke:(0,ae.aig)().check((0,ae.ROM)(.01),(0,ae.wJL)(1))}),l=(0,ae.X$i)(t,{type:(0,ae.euz)("triangle"),topVertex:(0,ae.lqM)((0,ae.aig)().check((0,ae.ROM)(0),(0,ae.wJL)(1)))}),s=(0,ae.X$i)(t,{type:(0,ae.euz)("bookmark"),cutoutInset:(0,ae.aig)().check((0,ae.ROM)(0),(0,ae.wJL)(.8))}),p=(0,ae.X$i)(t,{type:(0,ae.euz)("chevron"),outsideCornerXCoords:(0,ae.aig)().check((0,ae.ROM)(.7),(0,ae.wJL)(1)),insideCenterXCoord:(0,ae.aig)().check((0,ae.ROM)(0),(0,ae.wJL)(.3))}),c=(0,ae.X$i)(t,{type:(0,ae.euz)("octagon")}),d=(0,ae.X$i)(t,{type:(0,ae.euz)("parallelogram"),shear:(0,ae.aig)().check((0,ae.ROM)(0),(0,ae.wJL)(1))}),m=(0,ae.X$i)(t,{type:(0,ae.euz)("shield")}),h=(0,ae.X$i)(t,{type:(0,ae.euz)("speechBubble")}),u=(0,ae.X$i)(t,{type:(0,ae.euz)("arrow"),thickness:(0,ae.aig)().check((0,ae.ROM)(.1),(0,ae.wJL)(.5)),headLength:(0,ae.aig)().check((0,ae.ROM)(.1),(0,ae.wJL)(.9))}),g=(0,ae.k5n)(["none","arrow","stop","circle","square","diamond","triangle","circle-filled","square-filled","diamond-filled","triangle-filled"]),S=(0,ae.Ikc)({style:g}),I=(0,ae.X$i)(e,{type:(0,ae.euz)("line"),from:S,to:S});return{ShapeDefBase:e,ShapeDefRoundedCorners:t,ShapeRectangle:a,ShapeEllipse:i,ShapeStar:r,ShapeCloud:o,ShapePlus:n,ShapeTriangle:l,ShapeBookmark:s,ShapeChevron:p,ShapeOctagon:c,ShapeParallelogram:d,ShapeShield:m,ShapeSpeechBubble:h,ShapeArrow:u,LineEndStyle:g,LineEnd:S,ShapeLine:I,ShapeDef:(0,ae.gMt)("type",[s,p,o,i,c,n,a,r,l,d,m,h,u,I])}})),ia=oe("State",[],(()=>{const e=(0,ae.Ikc)({id:(0,ae.YjP)(),name:(0,ae.YjP)().check((0,ae.Ru6)(128))});return{StateMeta:e,BaseItemFullState:(0,ae.X$i)(e,{x:(0,ae.aig)(),y:(0,ae.aig)(),xOffset:(0,ae.aig)(),yOffset:(0,ae.aig)(),width:(0,ae.aig)(),height:(0,ae.aig)(),opacity:(0,ae.aig)().check((0,ae.ROM)(0),(0,ae.wJL)(1)),aspectRatioLocked:(0,ae.zMY)(),rotation:(0,ae.aig)(),flipX:(0,ae.zMY)(),flipY:(0,ae.zMY)(),authoringAspectRatioCropLock:(0,ae.k5n)(["freeform","preset","none"]),altText:(0,ae.YjP)()})}})),ra=oe("Version",[],(()=>({SchemaVersion:(0,ae.euz)(26)}))),oa=oe("ShapeItem",["Backdrop","BaseItem","TextItem"],(({ShapeBackdropStateData:e},{BaseItem:t,State:a},{TextItemFullState:i})=>{const r=(0,ae.X$i)((0,ae.X$i)(i,e.def.shape),{});return{ShapeItemFullState:r,ShapeItem:(0,ae.X$i)(t["@@generic"](r),{type:(0,ae.euz)("shape"),autoHeight:(0,ae.zMY)()}),ShapeItemState:a["@@generic"](r)}})),na=oe("TextItem",["BaseItem","RichTextRef","State"],(({BaseItem:e,State:t},{RichTextRef:a},{BaseItemFullState:i})=>{const r=(0,ae.k5n)(["top","middle","bottom"]),o=(0,ae.Ikc)({top:(0,ae.aig)(),left:(0,ae.aig)(),bottom:(0,ae.aig)(),right:(0,ae.aig)()}),n=(0,ae.X$i)(i,{text:a,textVerticalAlign:r,textPadding:o});return{TextVerticalAlign:r,TextPadding:o,TextItemFullState:n,TextItem:(0,ae.X$i)(e["@@generic"](n),{type:(0,ae.euz)("text"),autoHeight:(0,ae.zMY)()}),TextItemState:t["@@generic"](n)}})),la=oe("Version",[],(()=>({SchemaVersion:(0,ae.euz)(27)}))),sa=oe("AudioItem",["BaseItem","State"],(({BaseItem:e,State:t},{BaseItemFullState:a,LocalizableBaseItemState:i})=>{const r=(0,ae.Ikc)({default:(0,ae.YjP)()}),o=(0,ae.Ikc)({text:(0,ae.YjP)(),model:(0,ae.YjP)(),stability:(0,ae.lqM)((0,ae.aig)()),similarity:(0,ae.lqM)((0,ae.aig)()),styleExaggeration:(0,ae.lqM)((0,ae.aig)()),speakerBoost:(0,ae.lqM)((0,ae.zMY)()),voiceName:(0,ae.YjP)(),voiceSource:(0,ae.k5n)(["my_voices","voice_library"]),aiScriptWriterUsed:(0,ae.lqM)((0,ae.zMY)()),advancedSettingsModified:(0,ae.lqM)((0,ae.zMY)())}),n=(0,ae.Ikc)({audioSources:r,transcript:(0,ae.YjP)()}),l=(0,ae.X$i)((0,ae.X$i)(a,n.def.shape),{}),s=(0,ae.X$i)((0,ae.X$i)(n,i.def.shape),{});return{AudioAssets:r,AiAudioSettings:o,AudioItemFullState:l,AudioItem:(0,ae.X$i)(e["@@generic"](l,s),{type:(0,ae.euz)("audio"),aiAudioSettings:(0,ae.lqM)(o)}),AudioItemState:t["@@generic"](l)}})),pa=oe("BaseItem",["Asset","LocaleOverride","State","Version"],(({Asset:e},{LocaleOverrides:t},{BaseItemFullState:a,LocalizableBaseItemState:i,StateMeta:r},{SchemaVersion:o})=>{const n={"@@generic":e=>(0,ae.E$q)(r,ie(e))},l={"@@generic":e=>(0,ae.E$q)((0,ae.Ikc)({default:e}),(0,ae.g1P)((0,ae.YjP)(),n["@@generic"](e)))},s={"@@generic":(a,r=i)=>(0,ae.Ikc)({id:(0,ae.YjP)(),blockumentId:(0,ae.YjP)(),clonedFromId:(0,ae.lqM)((0,ae.YjP)()),parentId:(0,ae.YjP)(),type:(0,ae.YjP)(),name:(0,ae.YjP)().check((0,ae.Ru6)(128)),locked:(0,ae.zMY)(),authoringVisible:(0,ae.zMY)(),initialVisible:(0,ae.zMY)(),initialState:(0,ae.YjP)(),states:l["@@generic"](a),assets:(0,ae.g1P)((0,ae.YjP)(),e),removed:(0,ae.zMY)(),layer:(0,ae.lqM)((0,ae.YjP)()),aiExperiment:(0,ae.lqM)((0,ae.zMY)()),localeOverrides:t["@@generic"](r),translatableUpdatedAt:(0,ae.lqM)((0,ae.YjP)()),_v:o})},p=n["@@generic"](a);return{State:n,States:l,BaseItem:s,BaseItemState:p}})),ca=oe("GroupItem",["Backdrop","BaseItem","ItemRef","State"],(({GroupBackdropStateData:e},{BaseItem:t,State:a},{ItemRef:i},{BaseItemFullState:r,LocalizableBaseItemState:o})=>{const n=(0,ae.X$i)((0,ae.X$i)(r,e.def.shape),{_groupBrand:(0,ae.lqM)((0,ae.ZmZ)())});return{GroupItemFullState:n,GroupItem:(0,ae.X$i)(t["@@generic"](n,o),{type:(0,ae.euz)("group"),children:(0,ae.YOg)(i)}),GroupItemState:a["@@generic"](n)}})),da=oe("ImageItem",["Backdrop","BaseItem","State"],(({BackdropImageFillData:e,ImageBackdropStateData:t},{BaseItem:a,State:i},{BaseItemFullState:r,LocalizableBaseItemState:o})=>{const n=(0,ae.X$i)((0,ae.X$i)(r,t.def.shape),{}),l=(0,ae.X$i)((0,ae.X$i)(e,o.def.shape),{});return{ImageItemFullState:n,ImageItem:(0,ae.X$i)(a["@@generic"](n,l),{type:(0,ae.euz)("image")}),ImageItemState:i["@@generic"](n)}})),ma=oe("LineItem",["Backdrop","BaseItem","State"],(({LineBackdropStateData:e},{BaseItem:t,State:a},{BaseItemFullState:i,LocalizableBaseItemState:r})=>{const o=(0,ae.X$i)((0,ae.X$i)(i,e.def.shape),{});return{LineItemFullState:o,LineItem:(0,ae.X$i)(t["@@generic"](o,r),{type:(0,ae.euz)("line")}),LineItemState:a["@@generic"](o)}})),ha=oe("LocaleOverride",["State"],(({LocalizableBaseItemState:e})=>{const t=e=>(0,ae.Ikc)({states:(0,ae.E$q)((0,ae.Ikc)({default:(0,ae.lqM)(ie(e))}),(0,ae.g1P)((0,ae.YjP)(),ie(e))),translationId:(0,ae.lqM)((0,ae.YjP)()),translationRequestedAt:(0,ae.lqM)((0,ae.YjP)())});return{LocaleOverrides:{"@@generic":e=>(0,ae.g1P)((0,ae.YjP)(),t(e))}}})),ua=oe("ShapeItem",["Backdrop","BaseItem","TextItem"],(({ShapeBackdropStateData:e},{BaseItem:t,State:a},{TextItemFullState:i,TextItemStateLocaleOverrideable:r})=>{const o=(0,ae.X$i)((0,ae.X$i)(i,e.def.shape),{});return{ShapeItemFullState:o,ShapeItem:(0,ae.X$i)(t["@@generic"](o,r),{type:(0,ae.euz)("shape"),autoHeight:(0,ae.zMY)()}),ShapeItemState:a["@@generic"](o)}})),ga=oe("State",[],(()=>{const e=(0,ae.Ikc)({id:(0,ae.YjP)(),name:(0,ae.YjP)().check((0,ae.Ru6)(128))}),t=(0,ae.Ikc)({altText:(0,ae.YjP)()});return{StateMeta:e,LocalizableBaseItemState:t,BaseItemFullState:(0,ae.X$i)((0,ae.X$i)(e,t.def.shape),{x:(0,ae.aig)(),y:(0,ae.aig)(),xOffset:(0,ae.aig)(),yOffset:(0,ae.aig)(),width:(0,ae.aig)(),height:(0,ae.aig)(),opacity:(0,ae.aig)().check((0,ae.ROM)(0),(0,ae.wJL)(1)),aspectRatioLocked:(0,ae.zMY)(),rotation:(0,ae.aig)(),flipX:(0,ae.zMY)(),flipY:(0,ae.zMY)(),authoringAspectRatioCropLock:(0,ae.k5n)(["freeform","preset","none"])})}})),Sa=oe("TextItem",["BaseItem","RichTextRef","State"],(({BaseItem:e,State:t},{RichTextRef:a},{BaseItemFullState:i,LocalizableBaseItemState:r})=>{const o=(0,ae.k5n)(["top","middle","bottom"]),n=(0,ae.Ikc)({top:(0,ae.aig)(),left:(0,ae.aig)(),bottom:(0,ae.aig)(),right:(0,ae.aig)()}),l=(0,ae.Ikc)({text:a}),s=(0,ae.X$i)((0,ae.X$i)(i,l.def.shape),{textVerticalAlign:o,textPadding:n}),p=(0,ae.X$i)((0,ae.X$i)(l,r.def.shape),{});return{TextVerticalAlign:o,TextPadding:n,LocalizableTextItemFullState:l,TextItemFullState:s,TextItemStateLocaleOverrideable:p,TextItem:(0,ae.X$i)(e["@@generic"](s,p),{type:(0,ae.euz)("text"),autoHeight:(0,ae.zMY)()}),TextItemState:t["@@generic"](s)}})),Ia=oe("Version",[],(()=>({SchemaVersion:(0,ae.euz)(28)}))),fa=oe("VideoItem",["BaseItem","State"],(({BaseItem:e,State:t},{BaseItemFullState:a,LocalizableBaseItemState:i})=>{const r=(0,ae.Ikc)({default:(0,ae.YjP)()}),o=(0,ae.Ikc)({videoSources:r}),n=(0,ae.X$i)((0,ae.X$i)(a,o.def.shape),{}),l=(0,ae.X$i)((0,ae.X$i)(o,i.def.shape),{});return{VideoAssets:r,VideoItemFullState:n,VideoItem:(0,ae.X$i)(e["@@generic"](n,l),{type:(0,ae.euz)("video")}),VideoItemState:t["@@generic"](n)}})),va=oe("AudioItem",["BaseItem","State"],(({BaseItem:e,State:t},{BaseItemFullState:a,LocalizableBaseItemState:i})=>{const r=(0,ae.Ikc)({default:(0,ae.YjP)()}),o=(0,ae.Ikc)({text:(0,ae.YjP)(),model:(0,ae.YjP)(),stability:(0,ae.aig)(),similarity:(0,ae.aig)(),speed:(0,ae.aig)(),styleExaggeration:(0,ae.lqM)((0,ae.aig)()),speakerBoost:(0,ae.lqM)((0,ae.zMY)()),voiceName:(0,ae.YjP)(),voiceSource:(0,ae.k5n)(["my_voices","voice_library"]),aiScriptWriterUsed:(0,ae.lqM)((0,ae.zMY)()),advancedSettingsModified:(0,ae.lqM)((0,ae.zMY)())}),n=(0,ae.Ikc)({audioSources:r,transcript:(0,ae.YjP)()}),l=(0,ae.X$i)((0,ae.X$i)(a,n.def.shape),{}),s=(0,ae.X$i)((0,ae.X$i)(n,i.def.shape),{});return{AudioAssets:r,AiAudioSettings:o,AudioItemFullState:l,AudioItem:(0,ae.X$i)(e["@@generic"](l,s),{type:(0,ae.euz)("audio"),aiAudioSettings:(0,ae.lqM)(o)}),AudioItemState:t["@@generic"](l)}})),ka=oe("Version",[],(()=>({SchemaVersion:(0,ae.euz)(29)}))),xa=oe("AudioItem",["BaseItem","State"],(({BaseItem:e,State:t},{BaseItemFullState:a,LocalizableBaseItemState:i})=>{const r=(0,ae.Ikc)({default:(0,ae.YjP)()}),o=(0,ae.k5n)(["reverted-to-source","supported-locale-fallback","unsupported-locale"]),n=(0,ae.Ikc)({text:(0,ae.YjP)(),model:(0,ae.YjP)(),stability:(0,ae.aig)(),similarity:(0,ae.aig)(),speed:(0,ae.aig)(),styleExaggeration:(0,ae.lqM)((0,ae.aig)()),speakerBoost:(0,ae.lqM)((0,ae.zMY)()),voiceName:(0,ae.YjP)(),voiceSource:(0,ae.k5n)(["my_voices","voice_library"]),aiScriptWriterUsed:(0,ae.lqM)((0,ae.zMY)()),advancedSettingsModified:(0,ae.lqM)((0,ae.zMY)()),l10nAutoGenStatus:(0,ae.lqM)(o)}),l=(0,ae.Ikc)({audioSources:r,transcript:(0,ae.YjP)(),aiAudioSettings:(0,ae.lqM)(n)}),s=(0,ae.X$i)((0,ae.X$i)(a,l.def.shape),{}),p=(0,ae.X$i)((0,ae.X$i)(l,i.def.shape),{});return{AudioAssets:r,AiAudioSettings:n,AudioItemFullState:s,AudioItem:(0,ae.X$i)(e["@@generic"](s,p),{type:(0,ae.euz)("audio")}),AudioItemState:t["@@generic"](s)}})),ya=oe("Version",[],(()=>({SchemaVersion:(0,ae.euz)(30)}))),ba=oe("BaseItem",["Asset","LocaleOverride","State","Version"],(({Asset:e},{LocaleOverrides:t},{BaseItemFullState:a,LocalizableBaseItemState:i,StateMeta:r},{SchemaVersion:o})=>{const n={"@@generic":e=>(0,ae.E$q)(r,ie(e))},l={"@@generic":e=>(0,ae.E$q)((0,ae.Ikc)({default:e}),(0,ae.g1P)((0,ae.YjP)(),n["@@generic"](e)))},s={"@@generic":(a,r=i)=>(0,ae.Ikc)({id:(0,ae.YjP)(),blockumentId:(0,ae.YjP)(),clonedFromId:(0,ae.lqM)((0,ae.YjP)()),parentId:(0,ae.YjP)(),type:(0,ae.YjP)(),name:(0,ae.YjP)().check((0,ae.Ru6)(128)),locked:(0,ae.zMY)(),authoringVisible:(0,ae.zMY)(),initialVisible:(0,ae.zMY)(),initialState:(0,ae.YjP)(),states:l["@@generic"](a),assets:(0,ae.g1P)((0,ae.YjP)(),e),removed:(0,ae.zMY)(),layer:(0,ae.lqM)((0,ae.YjP)()),localeOverrides:t["@@generic"](r),translatableUpdatedAt:(0,ae.lqM)((0,ae.YjP)()),_v:o})},p=n["@@generic"](a);return{State:n,States:l,BaseItem:s,BaseItemState:p}})),Ta=oe("Blockument",["ItemRef","Trigger","Version"],(({ItemRef:e},{Trigger:t},{SchemaVersion:a})=>({Blockument:(0,ae.Ikc)({id:(0,ae.YjP)(),title:(0,ae.YjP)().check((0,ae.Ru6)(255)),children:(0,ae.YOg)(e).check((0,ae.BpQ)(0),(0,ae.Ru6)(1)),triggers:(0,ae.YOg)(t),fonts:(0,ae.lqM)((0,ae.g1P)((0,ae.YjP)(),(0,ae.YjP)())),layers:(0,ae.YOg)((0,ae.Ikc)({id:(0,ae.YjP)(),name:(0,ae.YjP)()})),authoringOpened:(0,ae.zMY)(),_v:a})}))),Ba=oe("Version",[],(()=>({SchemaVersion:(0,ae.euz)(31)}))),Da=oe("Version",[],(()=>({SchemaVersion:(0,ae.euz)(32)}))),wa=ne([le,se,pe]),Aa=ne([ce,de,me,he,ue,ge,Se,Ie,fe,ve,ke,xe,ye,be,Te,Be,De,we,Ae,Fe,Me,Je,Ve,Ce,Pe]),Fa=ne([ce,Le,de,me,he,ue,ge,Se,Ie,fe,ve,ke,Re,be,Te,Be,De,we,Ae,Fe,Me,Je,Ve,ze,Pe]),Ma=ne([ce,Le,de,$e,he,ue,ge,Se,Ie,fe,ve,ke,Re,be,Te,Be,De,we,_e,Ye,Oe,Me,Je,Ve,je,Pe]),Ja=ne([ce,Le,de,$e,he,ue,ge,Se,Ie,fe,ve,ke,Re,be,Te,Be,De,we,Ge,Ye,Ee,Me,Je,Ve,Xe,Pe]),Va=ne([ce,Le,de,$e,he,ue,ge,Se,Ie,fe,ve,ke,Re,be,Te,Be,De,we,Ze,Ye,Ee,qe,Je,Ve,Ne,Pe]),Ca=ne([ce,Le,de,$e,he,ue,ge,Se,Ie,fe,ve,ke,Re,be,Te,Be,De,we,Ze,Ye,Ee,qe,Je,Ve,He,Pe]),Pa=ne([ce,Le,de,$e,he,ue,ge,Se,Ie,fe,ve,ke,Re,be,Te,Be,De,we,Ze,Ye,Ee,qe,Je,Ve,Ue,Pe]),La=ne([ce,Le,de,We,he,ue,ge,Se,Ie,fe,ve,Qe,Re,Ke,Te,Be,De,we,Ze,Ye,Ee,qe,Je,Ve,et,Pe]),Ra=ne([ce,Le,de,We,he,tt,ue,ge,Se,Ie,fe,ve,Qe,Re,Ke,Te,Be,De,we,Ze,at,Ee,qe,Je,Ve,it,Pe]),za=ne([ce,Le,de,We,he,tt,ue,ge,Se,Ie,fe,ve,Qe,Re,Ke,Te,Be,De,we,Ze,at,Ee,qe,rt,Ve,ot,Pe]),$a=ne([ce,Le,nt,We,he,tt,lt,st,Qe,Re,Ke,Te,Be,pt,De,we,Ze,at,ct,qe,rt,Ve,dt,Pe]),_a=ne([ce,Le,mt,ht,he,tt,ut,Qe,Re,Ke,Te,Be,De,we,Ze,at,gt,qe,St,Ve,It,Pe]),Ya=ne([ce,Le,mt,ht,he,tt,ut,Qe,Re,Ke,Te,Be,De,we,Ze,at,gt,qe,St,Ve,ft,Pe]),Oa=ne([ce,Le,mt,ht,he,tt,ut,Qe,Re,Ke,Te,Be,De,we,vt,at,gt,qe,St,Ve,kt,Pe]),ja=ne([ce,Le,xt,mt,ht,he,tt,yt,bt,Tt,Bt,Ke,Te,Be,De,we,vt,Dt,wt,qe,St,Ve,At,Pe]),Ga=ne([ce,Le,xt,Ft,ht,he,tt,yt,bt,Tt,Bt,Ke,Te,Be,we,vt,Dt,Mt,qe,St,Ve,Jt,Pe]),Ea=ne([ce,Le,xt,Ft,Vt,he,tt,yt,bt,Tt,Bt,Ke,Te,Be,we,vt,Dt,Mt,qe,St,Ve,Ct,Pe]),Xa=ne([ce,Le,xt,Ft,Vt,he,tt,yt,bt,Tt,Bt,Ke,Te,Be,we,vt,Pt,Mt,qe,St,Ve,Lt,Pe]),Za=ne([ce,Le,xt,Ft,Vt,he,tt,yt,bt,Tt,Bt,Ke,Te,Be,we,vt,Pt,Mt,qe,St,Ve,Rt,Pe]),qa=ne([ce,zt,$t,Ft,Vt,he,tt,yt,bt,Tt,_t,Ke,Te,Yt,Be,we,Ot,Pt,Mt,qe,St,Ve,jt,Pe]),Na=ne([ce,zt,$t,Ft,Vt,he,tt,yt,bt,Tt,_t,Gt,Te,Yt,Be,we,Ot,Pt,Mt,qe,St,Ve,Et,Pe]),Ha=ne([ce,zt,$t,Ft,Vt,he,tt,yt,bt,Tt,_t,Gt,Te,Yt,Be,we,Ot,Pt,Mt,qe,St,Ve,Xt,Pe]),Ua=ne([ce,zt,$t,Ft,Vt,he,tt,yt,bt,Zt,_t,Gt,Te,qt,Be,we,Ot,Dt,Nt,qe,St,Ve,Ht,Pe]),Wa=ne([ce,Ut,$t,Ft,Vt,he,tt,yt,bt,Zt,_t,Gt,Te,qt,Be,we,Ot,Dt,Nt,qe,St,Ve,Wt,Pe]),Qa=ne([ce,Ut,Qt,Ft,Vt,Kt,ea,ta,bt,Zt,_t,Gt,Te,qt,Be,we,aa,Dt,ia,qe,St,ra,Pe]),Ka=ne([ce,Ut,Qt,Ft,Vt,Kt,ea,ta,bt,Zt,_t,Gt,Te,qt,Be,we,aa,oa,ia,na,St,la,Pe]),ei=ne([ce,sa,Qt,pa,Vt,Kt,ea,ta,ca,da,_t,Gt,Te,ma,ha,Be,we,aa,ua,ga,Sa,St,Ia,fa]),ti=ne([ce,va,Qt,pa,Vt,Kt,ea,ta,ca,da,_t,Gt,Te,ma,ha,Be,we,aa,ua,ga,Sa,St,ka,fa]),ai=ne([ce,xa,Qt,pa,Vt,Kt,ea,ta,ca,da,_t,Gt,Te,ma,ha,Be,we,aa,ua,ga,Sa,St,ya,fa]),ii=ne([ce,xa,Qt,ba,Ta,Kt,ea,ta,ca,da,_t,Gt,Te,ma,ha,Be,we,aa,ua,ga,Sa,St,Ba,fa]),ri=ne([ce,xa,Qt,ba,Ta,Kt,ea,ta,ca,da,_t,Gt,Te,ma,ha,Be,we,aa,ua,ga,Sa,St,Da,fa]),oi=ne([ce,xa,Qt,ba,Ta,Kt,ea,ta,ca,da,_t,Gt,Te,ma,ha,Be,we,aa,ua,ga,Sa,St,Da,fa]),ni=(oi.Asset.Asset,oi.AudioItem.AudioAssets,oi.AudioItem.AiAudioSettings,oi.AudioItem.AudioItemFullState,oi.AudioItem.AudioItem,oi.AudioItem.AudioItemState,oi.Backdrop.BorderBackdropData,oi.Backdrop.OverlayBackdropData,oi.Backdrop.ExtendedBackdropData,oi.Backdrop.BackdropColorFillData,oi.Backdrop.BackdropImageFillData,oi.Backdrop.GroupBackdropStateData,oi.Backdrop.ShapeBackdropStateData,oi.Backdrop.ImageBackdropStateData,oi.Backdrop.LineBackdropStateData,oi.BaseItem.BaseItemState,oi.Blockument.Blockument,oi.Border.Border,oi.DropShadow.DropShadow,oi.Fill.FillImageCrop,oi.Fill.FillColor,oi.Fill.FillImage,oi.Fill.FillLinearGradient,oi.GroupItem.GroupItemFullState,oi.GroupItem.GroupItem,oi.GroupItem.GroupItemState,oi.ImageItem.ImageItemFullState,oi.ImageItem.ImageItem,oi.ImageItem.ImageItemState,oi.Item.Item,oi.ItemRef.ItemRef,oi.JSONContent.JSONContent,oi.LineItem.LineItemFullState,oi.LineItem.LineItem,oi.LineItem.LineItemState,oi.Manifest.Manifest,oi.RichTextRef.RichTextRef,oi.ShapeDef.ShapeDefBase,oi.ShapeDef.ShapeDefRoundedCorners,oi.ShapeDef.ShapeRectangle,oi.ShapeDef.ShapeEllipse,oi.ShapeDef.ShapeStar,oi.ShapeDef.ShapeCloud,oi.ShapeDef.ShapePlus,oi.ShapeDef.ShapeTriangle,oi.ShapeDef.ShapeBookmark,oi.ShapeDef.ShapeChevron,oi.ShapeDef.ShapeOctagon,oi.ShapeDef.ShapeParallelogram,oi.ShapeDef.ShapeShield,oi.ShapeDef.ShapeSpeechBubble,oi.ShapeDef.ShapeArrow,oi.ShapeDef.LineEndStyle,oi.ShapeDef.LineEnd,oi.ShapeDef.ShapeLine,oi.ShapeDef.ShapeDef,oi.ShapeItem.ShapeItemFullState,oi.ShapeItem.ShapeItem,oi.ShapeItem.ShapeItemState,oi.State.StateMeta,oi.State.LocalizableBaseItemState,oi.State.BaseItemFullState,oi.TextItem.TextVerticalAlign,oi.TextItem.TextPadding,oi.TextItem.LocalizableTextItemFullState,oi.TextItem.TextItemFullState,oi.TextItem.TextItemStateLocaleOverrideable,oi.TextItem.TextItem,oi.TextItem.TextItemState,oi.Trigger.TriggerMediaAction,oi.Trigger.TriggerChangeStateAction,oi.Trigger.TriggerChangeVisibilityAction,oi.Trigger.TriggerChangeLayerAction,oi.Trigger.TriggerAction,oi.Trigger.Trigger,oi.Version.SchemaVersion,oi.VideoItem.VideoAssets,oi.VideoItem.VideoItemFullState,oi.VideoItem.VideoItem,oi.VideoItem.VideoItemState,{click:"click",hover:"hover",mediaPlay:"mediaPlay",mediaPause:"mediaPause",mediaEnd:"mediaEnd"}),li="changeState",si="changeVisibility",pi="mediaPause",ci="mediaPlay",di="mediaEnd",mi="changeLayer";var hi=a(2),ui=a.n(hi),gi=a(3537),Si=a.n(gi),Ii=a(8683),fi=a.n(Ii);wa.LocaleContext.LocaleContext;const vi=wa.ReviewData.TranslationsReviewArray,ki=(wa.ReviewData.TranslationsReviewItem,wa.VersionedEntity.VersionedEntity,wa.VersionedEntity.VersionedManifest),xi=(Aa.Asset.Asset,Aa.BaseItem.BaseItemState,Aa.Blockument.Blockument,Aa.Border.Border,Aa.Fill.Fill,Aa.FillBase.FillBase,Aa.FillColor.FillColor,Aa.FillImage.FillImageCrop,Aa.FillImage.FillImage,Aa.FillNone.FillNone,Aa.FillOverlay.FillOverlay,Aa.GroupItem.GroupItemFullState,Aa.GroupItem.GroupItem,Aa.GroupItem.GroupItemState,Aa.ImageItem.ImageItemFullState,Aa.ImageItem.ImageItem,Aa.ImageItem.ImageItemState,Aa.Item.Item,Aa.ItemRef.ItemRef,Aa.JSONContent.JSONContent,Aa.Manifest.Manifest),yi=(Aa.Padding.Padding,Aa.RichTextRef.RichTextRef,Aa.ShapeItem.ShapeItemFullState,Aa.ShapeItem.ShapeItem,Aa.ShapeItem.ShapeItemState,Aa.State.StateMeta,Aa.State.BaseItemFullState,Aa.TextItem.TextVerticalAlign,Aa.TextItem.TextItemFullState,Aa.TextItem.TextItem,Aa.TextItem.TextItemState,Aa.Trigger.TriggerMediaAction,Aa.Trigger.TriggerChangeState,Aa.Trigger.TriggerChangeVisibility,Aa.Trigger.Trigger,Aa.Unit.Unit,Aa.Version.SchemaVersion,Aa.VideoItem.VideoAssets,Aa.VideoItem.VideoItemFullState,Aa.VideoItem.VideoItem,Aa.VideoItem.VideoItemState,Fa.Asset.Asset,Fa.AudioItem.AudioAssets,Fa.AudioItem.AudioItemFullState,Fa.AudioItem.AudioItem,Fa.AudioItem.AudioItemState,Fa.BaseItem.BaseItemState,Fa.Blockument.Blockument,Fa.Border.Border,Fa.Fill.Fill,Fa.FillBase.FillBase,Fa.FillColor.FillColor,Fa.FillImage.FillImageCrop,Fa.FillImage.FillImage,Fa.FillNone.FillNone,Fa.FillOverlay.FillOverlay,Fa.GroupItem.GroupItemFullState,Fa.GroupItem.GroupItem,Fa.GroupItem.GroupItemState,Fa.Item.Item,Fa.ItemRef.ItemRef,Fa.JSONContent.JSONContent,Fa.Manifest.Manifest);Fa.Padding.Padding,Fa.RichTextRef.RichTextRef,Fa.ShapeItem.ShapeItemFullState,Fa.ShapeItem.ShapeItem,Fa.ShapeItem.ShapeItemState,Fa.State.StateMeta,Fa.State.BaseItemFullState,Fa.TextItem.TextVerticalAlign,Fa.TextItem.TextItemFullState,Fa.TextItem.TextItem,Fa.TextItem.TextItemState,Fa.Trigger.TriggerMediaAction,Fa.Trigger.TriggerChangeState,Fa.Trigger.TriggerChangeVisibility,Fa.Trigger.Trigger,Fa.Unit.Unit,Fa.Version.SchemaVersion,Fa.VideoItem.VideoAssets,Fa.VideoItem.VideoItemFullState,Fa.VideoItem.VideoItem,Fa.VideoItem.VideoItemState;var bi=a(4816),Ti=a.n(bi);function Bi(e,t,a){const{default:i,...r}=e;return{default:t(i),...Ti()(r,a)}}function Di(e){return{...e,altText:"altText"in e?e.altText??null:void 0}}function wi(e){return{...e,clipPath:null,altText:e.altText??null,text:{id:crypto.randomUUID(),type:"tiptap",json:{type:"doc",content:[]}},textVerticalAlign:"middle"}}function Ai(e){return"image"===e.type?function(e){return{...e,_v:3,type:"shape",states:Bi(e.states,wi,Di)}}(e):{...e,_v:3}}Ma.Asset.Asset,Ma.AudioItem.AudioAssets,Ma.AudioItem.AudioItemFullState,Ma.AudioItem.AudioItem,Ma.AudioItem.AudioItemState,Ma.BaseItem.BaseItemState,Ma.Blockument.Blockument,Ma.Border.Border,Ma.Fill.Fill,Ma.FillBase.FillBase,Ma.FillColor.FillColor,Ma.FillImage.FillImageCrop,Ma.FillImage.FillImage,Ma.FillNone.FillNone,Ma.FillOverlay.FillOverlay,Ma.GroupItem.GroupItemFullState,Ma.GroupItem.GroupItem,Ma.GroupItem.GroupItemState,Ma.Item.Item,Ma.ItemRef.ItemRef,Ma.JSONContent.JSONContent;const Fi=Ma.Manifest.Manifest;function Mi(e){return e.applied?{type:"rectangle",borderRadius:{topLeft:e.topLeft.value,topRight:e.topRight.value,bottomRight:e.bottomRight.value,bottomLeft:e.bottomLeft.value}}:{type:"rectangle"}}function Ji(e){const{clipPath:t,borderRadius:a,...i}=e;return"ellipse"===t?{...i,clipDef:{type:"ellipse"}}:{...i,clipDef:Mi(a)}}function Vi(e){const{borderRadius:t,...a}=e;return{...a,clipDef:Mi(t)}}function Ci(e){const{borderRadius:t,...a}=e;return t?{...a,clipDef:Mi(t)}:{...a}}function Pi(e){if("shape"===e.type)return{...e,_v:4,states:Bi(e.states,Ji,(t=>function(e,t){const{clipPath:a,borderRadius:i,...r}=e;return"ellipse"===a?{...r,clipDef:{type:"ellipse"}}:"ellipse"===t.clipPath?{...r}:i?{...r,clipDef:Mi(i)}:{...r}}(t,e.states.default)))};if("text"===e.type)return{...e,_v:4,states:Bi(e.states,Vi,Ci)};if("video"===e.type)return{...e,_v:4,states:Bi(e.states,Vi,Ci)};if("group"===e.type)return{...e,_v:4,states:Bi(e.states,Vi,Ci)};if("audio"===e.type)return{...e,_v:4,states:Bi(e.states,Vi,Ci)};throw new Error("Internal error: should be unreachable")}Ma.Padding.Padding,Ma.RichTextRef.RichTextRef,Ma.ShapeDef.ShapeRectangle,Ma.ShapeDef.ShapeEllipse,Ma.ShapeDef.ShapeStar,Ma.ShapeDef.ShapeCloud,Ma.ShapeDef.ShapeDef,Ma.ShapeItem.ShapeItemFullState,Ma.ShapeItem.ShapeItem,Ma.ShapeItem.ShapeItemState,Ma.State.StateMeta,Ma.State.BaseItemFullState,Ma.TextItem.TextVerticalAlign,Ma.TextItem.TextItemFullState,Ma.TextItem.TextItem,Ma.TextItem.TextItemState,Ma.Trigger.TriggerMediaAction,Ma.Trigger.TriggerChangeState,Ma.Trigger.TriggerChangeVisibility,Ma.Trigger.Trigger,Ma.Unit.Unit,Ma.Version.SchemaVersion,Ma.VideoItem.VideoAssets,Ma.VideoItem.VideoItemFullState,Ma.VideoItem.VideoItem,Ma.VideoItem.VideoItemState,Ja.Asset.Asset,Ja.AudioItem.AudioAssets,Ja.AudioItem.AudioItemFullState,Ja.AudioItem.AudioItem,Ja.AudioItem.AudioItemState,Ja.BaseItem.BaseItemState,Ja.Blockument.Blockument,Ja.Border.Border,Ja.Fill.Fill,Ja.FillBase.FillBase,Ja.FillColor.FillColor,Ja.FillImage.FillImageCrop,Ja.FillImage.FillImage,Ja.FillNone.FillNone,Ja.FillOverlay.FillOverlay,Ja.GroupItem.GroupItemFullState,Ja.GroupItem.GroupItem,Ja.GroupItem.GroupItemState,Ja.Item.Item,Ja.ItemRef.ItemRef,Ja.JSONContent.JSONContent;const Li=Ja.Manifest.Manifest,Ri=(Ja.Padding.Padding,Ja.RichTextRef.RichTextRef,Ja.ShapeDef.ShapeRectangle,Ja.ShapeDef.ShapeEllipse,Ja.ShapeDef.ShapeStar,Ja.ShapeDef.ShapeCloud,Ja.ShapeDef.ShapePlus,Ja.ShapeDef.ShapeTriangle,Ja.ShapeDef.ShapeBookmark,Ja.ShapeDef.ShapeChevron,Ja.ShapeDef.ShapeOctagon,Ja.ShapeDef.ShapeParallelogram,Ja.ShapeDef.ShapeDef,Ja.ShapeItem.ShapeItemFullState,Ja.ShapeItem.ShapeItem,Ja.ShapeItem.ShapeItemState,Ja.State.StateMeta,Ja.State.BaseItemFullState,Ja.TextItem.TextVerticalAlign,Ja.TextItem.TextItemFullState,Ja.TextItem.TextItem,Ja.TextItem.TextItemState,Ja.Trigger.TriggerMediaAction,Ja.Trigger.TriggerChangeState,Ja.Trigger.TriggerChangeVisibility,Ja.Trigger.Trigger,Ja.Unit.Unit,Ja.Version.SchemaVersion,Ja.VideoItem.VideoAssets,Ja.VideoItem.VideoItemFullState,Ja.VideoItem.VideoItem,Ja.VideoItem.VideoItemState,{authoringAspectRatioCropLock:"none"});function zi(e){return{...e,...Ri}}function $i(e){const t=null!=e.width||null!=e.height?Ri:null;return{...e,...t}}function _i(e){if("shape"===e.type)return{...e,_v:5,states:Bi(e.states,zi,$i)};if("text"===e.type)return{...e,_v:5,states:Bi(e.states,zi,$i)};if("video"===e.type)return{...e,_v:5,states:Bi(e.states,zi,$i)};if("audio"===e.type)return{...e,_v:5,states:Bi(e.states,zi,$i)};if("group"===e.type)return{...e,_v:5,states:Bi(e.states,zi,$i)};throw new Error("Unexpected item type!")}Va.Asset.Asset,Va.AudioItem.AudioAssets,Va.AudioItem.AudioItemFullState,Va.AudioItem.AudioItem,Va.AudioItem.AudioItemState,Va.BaseItem.BaseItemState,Va.Blockument.Blockument,Va.Border.Border,Va.Fill.Fill,Va.FillBase.FillBase,Va.FillColor.FillColor,Va.FillImage.FillImageCrop,Va.FillImage.FillImage,Va.FillNone.FillNone,Va.FillOverlay.FillOverlay,Va.GroupItem.GroupItemFullState,Va.GroupItem.GroupItem,Va.GroupItem.GroupItemState,Va.Item.Item,Va.ItemRef.ItemRef,Va.JSONContent.JSONContent;const Yi=Va.Manifest.Manifest,Oi=(Va.Padding.Padding,Va.RichTextRef.RichTextRef,Va.ShapeDef.ShapeRectangle,Va.ShapeDef.ShapeEllipse,Va.ShapeDef.ShapeStar,Va.ShapeDef.ShapeCloud,Va.ShapeDef.ShapePlus,Va.ShapeDef.ShapeTriangle,Va.ShapeDef.ShapeBookmark,Va.ShapeDef.ShapeChevron,Va.ShapeDef.ShapeOctagon,Va.ShapeDef.ShapeParallelogram,Va.ShapeDef.ShapeShield,Va.ShapeDef.ShapeSpeechBubble,Va.ShapeDef.ShapeArrow,Va.ShapeDef.ShapeDef,Va.ShapeItem.ShapeItemFullState,Va.ShapeItem.ShapeItem,Va.ShapeItem.ShapeItemState,Va.State.StateMeta,Va.State.BaseItemFullState,Va.TextItem.TextVerticalAlign,Va.TextItem.TextPadding,Va.TextItem.TextItemFullState,Va.TextItem.TextItem,Va.TextItem.TextItemState,Va.Trigger.TriggerMediaAction,Va.Trigger.TriggerChangeState,Va.Trigger.TriggerChangeVisibility,Va.Trigger.Trigger,Va.Unit.Unit,Va.Version.SchemaVersion,Va.VideoItem.VideoAssets,Va.VideoItem.VideoItemFullState,Va.VideoItem.VideoItem,Va.VideoItem.VideoItemState,{top:20,left:20,bottom:20,right:20}),ji={top:0,left:0,bottom:0,right:0};function Gi(e){return"text"===e.type?{...e,_v:6,states:Bi(e.states,(e=>({...e,textPadding:ji})),(e=>e))}:"shape"===e.type?{...e,_v:6,states:Bi(e.states,(e=>({...e,textPadding:Oi})),(e=>e))}:{...e,_v:6}}Ca.Asset.Asset,Ca.AudioItem.AudioAssets,Ca.AudioItem.AudioItemFullState,Ca.AudioItem.AudioItem,Ca.AudioItem.AudioItemState,Ca.BaseItem.BaseItemState,Ca.Blockument.Blockument,Ca.Border.Border,Ca.Fill.Fill,Ca.FillBase.FillBase,Ca.FillColor.FillColor,Ca.FillImage.FillImageCrop,Ca.FillImage.FillImage,Ca.FillNone.FillNone,Ca.FillOverlay.FillOverlay,Ca.GroupItem.GroupItemFullState,Ca.GroupItem.GroupItem,Ca.GroupItem.GroupItemState,Ca.Item.Item,Ca.ItemRef.ItemRef,Ca.JSONContent.JSONContent;const Ei=Ca.Manifest.Manifest;function Xi(e,t){const a=t.width?.value??e.width.value,i=a<=100?8:a>300?32:16;return{top:16,left:i,bottom:16,right:i}}function Zi(e){return"shape"===e.type?{...e,states:(t=e.states,Bi(t,(e=>({...e,textPadding:Xi(e,e)})),(e=>e.textPadding||e.width?{...e,textPadding:Xi(t.default,e)}:e))),_v:7}:{...e,_v:7};var t}Ca.Padding.Padding,Ca.RichTextRef.RichTextRef,Ca.ShapeDef.ShapeRectangle,Ca.ShapeDef.ShapeEllipse,Ca.ShapeDef.ShapeStar,Ca.ShapeDef.ShapeCloud,Ca.ShapeDef.ShapePlus,Ca.ShapeDef.ShapeTriangle,Ca.ShapeDef.ShapeBookmark,Ca.ShapeDef.ShapeChevron,Ca.ShapeDef.ShapeOctagon,Ca.ShapeDef.ShapeParallelogram,Ca.ShapeDef.ShapeShield,Ca.ShapeDef.ShapeSpeechBubble,Ca.ShapeDef.ShapeArrow,Ca.ShapeDef.ShapeDef,Ca.ShapeItem.ShapeItemFullState,Ca.ShapeItem.ShapeItem,Ca.ShapeItem.ShapeItemState,Ca.State.StateMeta,Ca.State.BaseItemFullState,Ca.TextItem.TextVerticalAlign,Ca.TextItem.TextPadding,Ca.TextItem.TextItemFullState,Ca.TextItem.TextItem,Ca.TextItem.TextItemState,Ca.Trigger.TriggerMediaAction,Ca.Trigger.TriggerChangeState,Ca.Trigger.TriggerChangeVisibility,Ca.Trigger.Trigger,Ca.Unit.Unit,Ca.Version.SchemaVersion,Ca.VideoItem.VideoAssets,Ca.VideoItem.VideoItemFullState,Ca.VideoItem.VideoItem,Ca.VideoItem.VideoItemState,Pa.Asset.Asset,Pa.AudioItem.AudioAssets,Pa.AudioItem.AudioItemFullState,Pa.AudioItem.AudioItem,Pa.AudioItem.AudioItemState,Pa.BaseItem.BaseItemState,Pa.Blockument.Blockument,Pa.Border.Border,Pa.Fill.Fill,Pa.FillBase.FillBase,Pa.FillColor.FillColor,Pa.FillImage.FillImageCrop,Pa.FillImage.FillImage,Pa.FillNone.FillNone,Pa.FillOverlay.FillOverlay,Pa.GroupItem.GroupItemFullState,Pa.GroupItem.GroupItem,Pa.GroupItem.GroupItemState,Pa.Item.Item,Pa.ItemRef.ItemRef,Pa.JSONContent.JSONContent;const qi=Pa.Manifest.Manifest,Ni=(Pa.Padding.Padding,Pa.RichTextRef.RichTextRef,Pa.ShapeDef.ShapeRectangle,Pa.ShapeDef.ShapeEllipse,Pa.ShapeDef.ShapeStar,Pa.ShapeDef.ShapeCloud,Pa.ShapeDef.ShapePlus,Pa.ShapeDef.ShapeTriangle,Pa.ShapeDef.ShapeBookmark,Pa.ShapeDef.ShapeChevron,Pa.ShapeDef.ShapeOctagon,Pa.ShapeDef.ShapeParallelogram,Pa.ShapeDef.ShapeShield,Pa.ShapeDef.ShapeSpeechBubble,Pa.ShapeDef.ShapeArrow,Pa.ShapeDef.ShapeDef,Pa.ShapeItem.ShapeItemFullState,Pa.ShapeItem.ShapeItem,Pa.ShapeItem.ShapeItemState,Pa.State.StateMeta,Pa.State.BaseItemFullState,Pa.TextItem.TextVerticalAlign,Pa.TextItem.TextPadding,Pa.TextItem.TextItemFullState,Pa.TextItem.TextItem,Pa.TextItem.TextItemState,Pa.Trigger.TriggerMediaAction,Pa.Trigger.TriggerChangeState,Pa.Trigger.TriggerChangeVisibility,Pa.Trigger.Trigger,Pa.Unit.Unit,Pa.Version.SchemaVersion,Pa.VideoItem.VideoAssets,Pa.VideoItem.VideoItemFullState,Pa.VideoItem.VideoItem,Pa.VideoItem.VideoItemState,"mondrian/assets");function Hi(e){return{...e,_v:8,assets:Ti()(e.assets??{},(e=>({...e,path:`${Ni}/${e.path}`})))}}La.Asset.Asset,La.AudioItem.AudioAssets,La.AudioItem.AudioItemFullState,La.AudioItem.AudioItem,La.AudioItem.AudioItemState,La.BaseItem.BaseItemState,La.Blockument.Blockument,La.Border.Border,La.Fill.Fill,La.FillBase.FillBase,La.FillColor.FillColor,La.FillImage.FillImageCrop,La.FillImage.FillImage,La.FillNone.FillNone,La.FillOverlay.FillOverlay,La.GroupItem.GroupItemFullState,La.GroupItem.GroupItem,La.GroupItem.GroupItemState,La.Item.Item,La.ItemRef.ItemRef,La.JSONContent.JSONContent;const Ui=La.Manifest.Manifest;function Wi(e){return{...e,_v:9,children:e.children.map((({id:e,clonedFromId:t})=>({id:e,clonedFromId:t})))}}function Qi(e){return"group"===e.type?function(e){const t=new Map,{default:a,...i}=e.states,r=[a,...o(i)];for(const e of r)if(e.children)for(const{id:a,clonedFromId:i}of e.children)t.has(a)||t.set(a,{id:a,clonedFromId:i});return{...e,_v:9,children:[...t.values()],states:Bi(e.states,(({children:e,...t})=>t),(({children:e,...t})=>t))}}(e):{...e,_v:9}}La.Padding.Padding,La.RichTextRef.RichTextRef,La.ShapeDef.ShapeRectangle,La.ShapeDef.ShapeEllipse,La.ShapeDef.ShapeStar,La.ShapeDef.ShapeCloud,La.ShapeDef.ShapePlus,La.ShapeDef.ShapeTriangle,La.ShapeDef.ShapeBookmark,La.ShapeDef.ShapeChevron,La.ShapeDef.ShapeOctagon,La.ShapeDef.ShapeParallelogram,La.ShapeDef.ShapeShield,La.ShapeDef.ShapeSpeechBubble,La.ShapeDef.ShapeArrow,La.ShapeDef.ShapeDef,La.ShapeItem.ShapeItemFullState,La.ShapeItem.ShapeItem,La.ShapeItem.ShapeItemState,La.State.StateMeta,La.State.BaseItemFullState,La.TextItem.TextVerticalAlign,La.TextItem.TextPadding,La.TextItem.TextItemFullState,La.TextItem.TextItem,La.TextItem.TextItemState,La.Trigger.TriggerMediaAction,La.Trigger.TriggerChangeState,La.Trigger.TriggerChangeVisibility,La.Trigger.Trigger,La.Unit.Unit,La.Version.SchemaVersion,La.VideoItem.VideoAssets,La.VideoItem.VideoItemFullState,La.VideoItem.VideoItem,La.VideoItem.VideoItemState,Ra.Asset.Asset,Ra.AudioItem.AudioAssets,Ra.AudioItem.AudioItemFullState,Ra.AudioItem.AudioItem,Ra.AudioItem.AudioItemState,Ra.BaseItem.BaseItemState,Ra.Blockument.Blockument,Ra.Border.Border,Ra.DropShadow.DropShadow,Ra.Fill.Fill,Ra.FillBase.FillBase,Ra.FillColor.FillColor,Ra.FillImage.FillImageCrop,Ra.FillImage.FillImage,Ra.FillNone.FillNone,Ra.FillOverlay.FillOverlay,Ra.GroupItem.GroupItemFullState,Ra.GroupItem.GroupItem,Ra.GroupItem.GroupItemState,Ra.Item.Item,Ra.ItemRef.ItemRef,Ra.JSONContent.JSONContent;const Ki=Ra.Manifest.Manifest;function er(e){return"shape"===e.type?{...e,_v:10,states:Bi(e.states,(e=>({...e,dropShadow:{applied:!1}})),(e=>e))}:{...e,_v:10}}Ra.Padding.Padding,Ra.RichTextRef.RichTextRef,Ra.ShapeDef.ShapeRectangle,Ra.ShapeDef.ShapeEllipse,Ra.ShapeDef.ShapeStar,Ra.ShapeDef.ShapeCloud,Ra.ShapeDef.ShapePlus,Ra.ShapeDef.ShapeTriangle,Ra.ShapeDef.ShapeBookmark,Ra.ShapeDef.ShapeChevron,Ra.ShapeDef.ShapeOctagon,Ra.ShapeDef.ShapeParallelogram,Ra.ShapeDef.ShapeShield,Ra.ShapeDef.ShapeSpeechBubble,Ra.ShapeDef.ShapeArrow,Ra.ShapeDef.ShapeDef,Ra.ShapeItem.ShapeItemFullState,Ra.ShapeItem.ShapeItem,Ra.ShapeItem.ShapeItemState,Ra.State.StateMeta,Ra.State.BaseItemFullState,Ra.TextItem.TextVerticalAlign,Ra.TextItem.TextPadding,Ra.TextItem.TextItemFullState,Ra.TextItem.TextItem,Ra.TextItem.TextItemState,Ra.Trigger.TriggerMediaAction,Ra.Trigger.TriggerChangeState,Ra.Trigger.TriggerChangeVisibility,Ra.Trigger.Trigger,Ra.Unit.Unit,Ra.Version.SchemaVersion,Ra.VideoItem.VideoAssets,Ra.VideoItem.VideoItemFullState,Ra.VideoItem.VideoItem,Ra.VideoItem.VideoItemState,za.Asset.Asset,za.AudioItem.AudioAssets,za.AudioItem.AudioItemFullState,za.AudioItem.AudioItem,za.AudioItem.AudioItemState,za.BaseItem.BaseItemState,za.Blockument.Blockument,za.Border.Border,za.DropShadow.DropShadow,za.Fill.Fill,za.FillBase.FillBase,za.FillColor.FillColor,za.FillImage.FillImageCrop,za.FillImage.FillImage,za.FillNone.FillNone,za.FillOverlay.FillOverlay,za.GroupItem.GroupItemFullState,za.GroupItem.GroupItem,za.GroupItem.GroupItemState,za.Item.Item,za.ItemRef.ItemRef,za.JSONContent.JSONContent;const tr=za.Manifest.Manifest;function ar(e){switch(e.action){case"changeState":return{type:e.action,targetId:[e.targetId],targetState:e.targetState};case"changeVisibility":return{type:e.action,targetId:[e.targetId],targetVisibility:e.targetVisibility};default:return{type:e.action,targetId:[e.targetId]}}}function ir(e){return{...e,triggers:e.triggers.map((e=>({id:e.id,event:e.event,sourceId:e.sourceId,actions:[ar(e)]}))),_v:11}}function rr(e){return{...e,_v:11}}za.Padding.Padding,za.RichTextRef.RichTextRef,za.ShapeDef.ShapeRectangle,za.ShapeDef.ShapeEllipse,za.ShapeDef.ShapeStar,za.ShapeDef.ShapeCloud,za.ShapeDef.ShapePlus,za.ShapeDef.ShapeTriangle,za.ShapeDef.ShapeBookmark,za.ShapeDef.ShapeChevron,za.ShapeDef.ShapeOctagon,za.ShapeDef.ShapeParallelogram,za.ShapeDef.ShapeShield,za.ShapeDef.ShapeSpeechBubble,za.ShapeDef.ShapeArrow,za.ShapeDef.ShapeDef,za.ShapeItem.ShapeItemFullState,za.ShapeItem.ShapeItem,za.ShapeItem.ShapeItemState,za.State.StateMeta,za.State.BaseItemFullState,za.TextItem.TextVerticalAlign,za.TextItem.TextPadding,za.TextItem.TextItemFullState,za.TextItem.TextItem,za.TextItem.TextItemState,za.Trigger.TriggerMediaAction,za.Trigger.TriggerChangeStateAction,za.Trigger.TriggerChangeVisibilityAction,za.Trigger.TriggerAction,za.Trigger.Trigger,za.Unit.Unit,za.Version.SchemaVersion,za.VideoItem.VideoAssets,za.VideoItem.VideoItemFullState,za.VideoItem.VideoItem,za.VideoItem.VideoItemState,$a.Asset.Asset,$a.AudioItem.AudioAssets,$a.AudioItem.AudioItemFullState,$a.AudioItem.AudioItem,$a.AudioItem.AudioItemState,$a.BaseItem.BaseItemState,$a.Blockument.Blockument,$a.Border.Border,$a.DropShadow.DropShadow,$a.Fill.Fill,$a.FillBase.FillImageCrop,$a.FillBase.FillBase,$a.FillBase.FillColorFields,$a.FillBase.FillImageFields,$a.GroupItem.GroupItemFullState,$a.GroupItem.GroupItem,$a.GroupItem.GroupItemState,$a.Item.Item,$a.ItemRef.ItemRef,$a.JSONContent.JSONContent;const or=$a.Manifest.Manifest;$a.OverlayFill.OverlayFill,$a.Padding.Padding,$a.RichTextRef.RichTextRef,$a.ShapeDef.ShapeRectangle,$a.ShapeDef.ShapeEllipse,$a.ShapeDef.ShapeStar,$a.ShapeDef.ShapeCloud,$a.ShapeDef.ShapePlus,$a.ShapeDef.ShapeTriangle,$a.ShapeDef.ShapeBookmark,$a.ShapeDef.ShapeChevron,$a.ShapeDef.ShapeOctagon,$a.ShapeDef.ShapeParallelogram,$a.ShapeDef.ShapeShield,$a.ShapeDef.ShapeSpeechBubble,$a.ShapeDef.ShapeArrow,$a.ShapeDef.ShapeDef,$a.ShapeItem.ShapeItemFullState,$a.ShapeItem.ShapeItem,$a.ShapeItem.ShapeItemState,$a.State.StateMeta,$a.State.BaseItemFullState,$a.TextItem.TextVerticalAlign,$a.TextItem.TextPadding,$a.TextItem.TextItemFullState,$a.TextItem.TextItem,$a.TextItem.TextItemState,$a.Trigger.TriggerMediaAction,$a.Trigger.TriggerChangeStateAction,$a.Trigger.TriggerChangeVisibilityAction,$a.Trigger.TriggerAction,$a.Trigger.Trigger,$a.Unit.Unit,$a.Version.SchemaVersion,$a.VideoItem.VideoAssets,$a.VideoItem.VideoItemFullState,$a.VideoItem.VideoItem,$a.VideoItem.VideoItemState;const nr={id:crypto.randomUUID(),name:"bike.jpg",path:"mondrian/assets/default/bike.jpg",width:1680,height:1120},lr={type:"color",opacity:1},sr={...lr,crop:{height:1,width:1,top:0,left:0}};function pr(e){return e&&"none"!==e.type?"color"===e.type?{...e,crop:sr.crop}:e:sr}function cr(e){return{...e,_v:12}}function dr(e){return{...e,fill:pr(e.fill),overlay:pr(e.overlay)}}function mr(e){return{...e,fill:pr(e.fill),overlay:(t=e.overlay,t&&"none"!==t.type?t:lr)};var t}function hr(e){switch(e.type){case"audio":case"group":case"shape":case"text":case"video":return function(e){return e.assets[nr.id]=nr,e.states.default.fill.assetId||(e.states.default.fill.assetId=nr.id),e}({...e,states:Bi(e.states,dr,mr),_v:12,assets:e.assets??{}});default:throw new Error("Unreachable")}}_a.Asset.Asset,_a.AudioItem.AudioAssets,_a.AudioItem.AudioItemFullState,_a.AudioItem.AudioItem,_a.AudioItem.AudioItemState,_a.BaseItem.BaseItemState,_a.Blockument.Blockument,_a.Border.Border,_a.DropShadow.DropShadow,_a.Fill.FillImageCrop,_a.Fill.FillColorFields,_a.Fill.Fill,_a.GroupItem.GroupItemFullState,_a.GroupItem.GroupItem,_a.GroupItem.GroupItemState,_a.Item.Item,_a.ItemRef.ItemRef,_a.JSONContent.JSONContent;const ur=_a.Manifest.Manifest;function gr(e){return{...e,layers:[],_v:13}}function Sr(e){return{...e,opacity:1}}function Ir(e){return{...e,opacity:1}}function fr(e){switch(e.type){case"audio":case"group":case"shape":case"text":case"video":return{...e,states:Bi(e.states,Sr,Ir),_v:13};default:throw new Error("Unreachable")}}_a.Padding.Padding,_a.RichTextRef.RichTextRef,_a.ShapeDef.ShapeRectangle,_a.ShapeDef.ShapeEllipse,_a.ShapeDef.ShapeStar,_a.ShapeDef.ShapeCloud,_a.ShapeDef.ShapePlus,_a.ShapeDef.ShapeTriangle,_a.ShapeDef.ShapeBookmark,_a.ShapeDef.ShapeChevron,_a.ShapeDef.ShapeOctagon,_a.ShapeDef.ShapeParallelogram,_a.ShapeDef.ShapeShield,_a.ShapeDef.ShapeSpeechBubble,_a.ShapeDef.ShapeArrow,_a.ShapeDef.ShapeDef,_a.ShapeItem.ShapeItemFullState,_a.ShapeItem.ShapeItem,_a.ShapeItem.ShapeItemState,_a.State.StateMeta,_a.State.BaseItemFullState,_a.TextItem.TextVerticalAlign,_a.TextItem.TextPadding,_a.TextItem.TextItemFullState,_a.TextItem.TextItem,_a.TextItem.TextItemState,_a.Trigger.TriggerMediaAction,_a.Trigger.TriggerChangeStateAction,_a.Trigger.TriggerChangeVisibilityAction,_a.Trigger.TriggerChangeLayerAction,_a.Trigger.TriggerAction,_a.Trigger.Trigger,_a.Unit.Unit,_a.Version.SchemaVersion,_a.VideoItem.VideoAssets,_a.VideoItem.VideoItemFullState,_a.VideoItem.VideoItem,_a.VideoItem.VideoItemState,Ya.Asset.Asset,Ya.AudioItem.AudioAssets,Ya.AudioItem.AudioItemFullState,Ya.AudioItem.AudioItem,Ya.AudioItem.AudioItemState,Ya.BaseItem.BaseItemState,Ya.Blockument.Blockument,Ya.Border.Border,Ya.DropShadow.DropShadow,Ya.Fill.FillImageCrop,Ya.Fill.FillColorFields,Ya.Fill.Fill,Ya.GroupItem.GroupItemFullState,Ya.GroupItem.GroupItem,Ya.GroupItem.GroupItemState,Ya.Item.Item,Ya.ItemRef.ItemRef,Ya.JSONContent.JSONContent;const vr=Ya.Manifest.Manifest;function kr(e){return{...e,_v:14}}function xr(e){return{...e,opacity:1}}function yr(e){return{...e,opacity:1}}function br(e){switch(e.type){case"audio":case"group":case"shape":case"text":case"video":return{...e,states:Bi(e.states,xr,yr),_v:14};default:throw new Error("Unreachable")}}Ya.Padding.Padding,Ya.RichTextRef.RichTextRef,Ya.ShapeDef.ShapeRectangle,Ya.ShapeDef.ShapeEllipse,Ya.ShapeDef.ShapeStar,Ya.ShapeDef.ShapeCloud,Ya.ShapeDef.ShapePlus,Ya.ShapeDef.ShapeTriangle,Ya.ShapeDef.ShapeBookmark,Ya.ShapeDef.ShapeChevron,Ya.ShapeDef.ShapeOctagon,Ya.ShapeDef.ShapeParallelogram,Ya.ShapeDef.ShapeShield,Ya.ShapeDef.ShapeSpeechBubble,Ya.ShapeDef.ShapeArrow,Ya.ShapeDef.ShapeDef,Ya.ShapeItem.ShapeItemFullState,Ya.ShapeItem.ShapeItem,Ya.ShapeItem.ShapeItemState,Ya.State.StateMeta,Ya.State.BaseItemFullState,Ya.TextItem.TextVerticalAlign,Ya.TextItem.TextPadding,Ya.TextItem.TextItemFullState,Ya.TextItem.TextItem,Ya.TextItem.TextItemState,Ya.Trigger.TriggerMediaAction,Ya.Trigger.TriggerChangeStateAction,Ya.Trigger.TriggerChangeVisibilityAction,Ya.Trigger.TriggerChangeLayerAction,Ya.Trigger.TriggerAction,Ya.Trigger.Trigger,Ya.Unit.Unit,Ya.Version.SchemaVersion,Ya.VideoItem.VideoAssets,Ya.VideoItem.VideoItemFullState,Ya.VideoItem.VideoItem,Ya.VideoItem.VideoItemState,Oa.Asset.Asset,Oa.AudioItem.AudioAssets,Oa.AudioItem.AudioItemFullState,Oa.AudioItem.AudioItem,Oa.AudioItem.AudioItemState,Oa.BaseItem.BaseItemState,Oa.Blockument.Blockument,Oa.Border.Border,Oa.DropShadow.DropShadow,Oa.Fill.FillImageCrop,Oa.Fill.FillColorFields,Oa.Fill.Fill,Oa.GroupItem.GroupItemFullState,Oa.GroupItem.GroupItem,Oa.GroupItem.GroupItemState,Oa.Item.Item,Oa.ItemRef.ItemRef,Oa.JSONContent.JSONContent;const Tr=Oa.Manifest.Manifest;function Br(e){return{...e,_v:15}}function Dr(e){if(e)switch(e.type){case"star":case"plus":case"triangle":case"bookmark":case"chevron":case"octagon":case"parallelogram":case"shield":case"speechBubble":case"arrow":return{...e,cornerRounding:0};default:return e}}function wr(e){return{...e,clipDef:Dr(e.clipDef)}}function Ar(e){return{...e,clipDef:Dr(e.clipDef)}}function Fr(e){switch(e.type){case"audio":case"group":case"shape":case"text":case"video":return{...e,_v:15,states:Bi(e.states,wr,Ar)};default:throw new Error}}Oa.Padding.Padding,Oa.RichTextRef.RichTextRef,Oa.ShapeDef.ShapeDefBase,Oa.ShapeDef.ShapeDefRoundedCorners,Oa.ShapeDef.ShapeRectangle,Oa.ShapeDef.ShapeEllipse,Oa.ShapeDef.ShapeStar,Oa.ShapeDef.ShapeCloud,Oa.ShapeDef.ShapePlus,Oa.ShapeDef.ShapeTriangle,Oa.ShapeDef.ShapeBookmark,Oa.ShapeDef.ShapeChevron,Oa.ShapeDef.ShapeOctagon,Oa.ShapeDef.ShapeParallelogram,Oa.ShapeDef.ShapeShield,Oa.ShapeDef.ShapeSpeechBubble,Oa.ShapeDef.ShapeArrow,Oa.ShapeDef.ShapeDef,Oa.ShapeItem.ShapeItemFullState,Oa.ShapeItem.ShapeItem,Oa.ShapeItem.ShapeItemState,Oa.State.StateMeta,Oa.State.BaseItemFullState,Oa.TextItem.TextVerticalAlign,Oa.TextItem.TextPadding,Oa.TextItem.TextItemFullState,Oa.TextItem.TextItem,Oa.TextItem.TextItemState,Oa.Trigger.TriggerMediaAction,Oa.Trigger.TriggerChangeStateAction,Oa.Trigger.TriggerChangeVisibilityAction,Oa.Trigger.TriggerChangeLayerAction,Oa.Trigger.TriggerAction,Oa.Trigger.Trigger,Oa.Unit.Unit,Oa.Version.SchemaVersion,Oa.VideoItem.VideoAssets,Oa.VideoItem.VideoItemFullState,Oa.VideoItem.VideoItem,Oa.VideoItem.VideoItemState,ja.Asset.Asset,ja.AudioItem.AudioAssets,ja.AudioItem.AudioItemFullState,ja.AudioItem.AudioItem,ja.AudioItem.AudioItemState,ja.Backdrop.MinimalBackdropData,ja.Backdrop.ExtendedBackdropData,ja.Backdrop.BackdropColorFillData,ja.Backdrop.BackdropImageFillData,ja.Backdrop.GroupBackdropStateData,ja.Backdrop.ShapeBackdropStateData,ja.Backdrop.ImageBackdropStateData,ja.BaseItem.BaseItemState,ja.Blockument.Blockument,ja.Border.Border,ja.DropShadow.DropShadow,ja.Fill.FillImageCrop,ja.Fill.FillColor,ja.Fill.FillImage,ja.GroupItem.GroupItemFullState,ja.GroupItem.GroupItem,ja.GroupItem.GroupItemState,ja.ImageItem.ImageItemFullState,ja.ImageItem.ImageItem,ja.ImageItem.ImageItemState,ja.Item.Item,ja.ItemRef.ItemRef,ja.JSONContent.JSONContent;const Mr=ja.Manifest.Manifest;ja.Padding.Padding,ja.RichTextRef.RichTextRef,ja.ShapeDef.ShapeDefBase,ja.ShapeDef.ShapeDefRoundedCorners,ja.ShapeDef.ShapeRectangle,ja.ShapeDef.ShapeEllipse,ja.ShapeDef.ShapeStar,ja.ShapeDef.ShapeCloud,ja.ShapeDef.ShapePlus,ja.ShapeDef.ShapeTriangle,ja.ShapeDef.ShapeBookmark,ja.ShapeDef.ShapeChevron,ja.ShapeDef.ShapeOctagon,ja.ShapeDef.ShapeParallelogram,ja.ShapeDef.ShapeShield,ja.ShapeDef.ShapeSpeechBubble,ja.ShapeDef.ShapeArrow,ja.ShapeDef.ShapeDef,ja.ShapeItem.ShapeItemFullState,ja.ShapeItem.ShapeItem,ja.ShapeItem.ShapeItemState,ja.State.StateMeta,ja.State.BaseItemFullState,ja.TextItem.TextVerticalAlign,ja.TextItem.TextPadding,ja.TextItem.TextItemFullState,ja.TextItem.TextItem,ja.TextItem.TextItemState,ja.Trigger.TriggerMediaAction,ja.Trigger.TriggerChangeStateAction,ja.Trigger.TriggerChangeVisibilityAction,ja.Trigger.TriggerChangeLayerAction,ja.Trigger.TriggerAction,ja.Trigger.Trigger,ja.Unit.Unit,ja.Version.SchemaVersion,ja.VideoItem.VideoAssets,ja.VideoItem.VideoItemFullState,ja.VideoItem.VideoItem,ja.VideoItem.VideoItemState;function Jr(e){return{...e,_v:16}}function Vr(e){let t;return t="group"===e.type?function(e){return e.parentId===e.blockumentId?{...e,_v:16,states:Bi(e.states,(e=>({border:{applied:!1,type:"none",color:"#000000",opacity:1,style:"solid",width:{value:1,unit:"px"}},overlay:{opacity:1},fill:{opacity:1},...e})),(e=>e))}:{...e,_v:16,states:Bi(e.states,(e=>({...e,border:{applied:!1,type:"none",color:"#000000",opacity:1,style:"solid",width:{value:1,unit:"px"}},overlay:{opacity:1},fill:{opacity:1}})),(e=>{const{border:t,overlay:a,fill:i,...r}=e;return r}))}}(e):"shape"===e.type?function(e){return"image"===e.states.default.fill.type&&e.states.default.fill.assetId&&e.assets[e.states.default.fill.assetId]?{...e,_v:16,type:"image",states:Bi(e.states,(e=>{const{clipDef:t,altText:a,...i}=e;return{...i,shapeDef:t,altText:a??""}}),(e=>{if("image"===e.fill?.type){const{clipDef:t,altText:a,...i}=e;return{...i,shapeDef:t,altText:a??void 0}}{const{border:t,overlay:a,fill:i,clipDef:r,altText:o,...n}=e;return{...n,shapeDef:r,altText:o??void 0}}}))}:{...e,_v:16,states:Bi(e.states,(e=>{const{clipDef:t,...a}=e;return{...a,shapeDef:t}}),(e=>{if("color"===e.fill?.type){const{clipDef:t,...a}=e;return{...a,shapeDef:t}}{const{border:t,overlay:a,fill:i,clipDef:r,...o}=e;return{...o,shapeDef:r}}}))}}(e):{...e,_v:16},function(e){const t=[];"audio"===e.type&&t.push(...o(e.states).map((e=>e.audioSources?.default))),"video"===e.type&&t.push(...o(e.states).map((e=>e.videoSources?.default))),"image"===e.type&&t.push(...o(e.states).map((e=>e.fill?.assetId)));const a=new Set(t);e.assets=r()(e.assets,((e,t)=>a.has(t)))}(t),t}Ga.Asset.Asset,Ga.AudioItem.AudioAssets,Ga.AudioItem.AudioItemFullState,Ga.AudioItem.AudioItem,Ga.AudioItem.AudioItemState,Ga.Backdrop.MinimalBackdropData,Ga.Backdrop.ExtendedBackdropData,Ga.Backdrop.BackdropColorFillData,Ga.Backdrop.BackdropImageFillData,Ga.Backdrop.GroupBackdropStateData,Ga.Backdrop.ShapeBackdropStateData,Ga.Backdrop.ImageBackdropStateData,Ga.BaseItem.BaseItemState,Ga.Blockument.Blockument,Ga.Border.Border,Ga.DropShadow.DropShadow,Ga.Fill.FillImageCrop,Ga.Fill.FillColor,Ga.Fill.FillImage,Ga.GroupItem.GroupItemFullState,Ga.GroupItem.GroupItem,Ga.GroupItem.GroupItemState,Ga.ImageItem.ImageItemFullState,Ga.ImageItem.ImageItem,Ga.ImageItem.ImageItemState,Ga.Item.Item,Ga.ItemRef.ItemRef,Ga.JSONContent.JSONContent;const Cr=Ga.Manifest.Manifest;function Pr(e){return{...e,_v:17}}function Lr(e){return{...e,_v:17}}Ga.RichTextRef.RichTextRef,Ga.ShapeDef.ShapeDefBase,Ga.ShapeDef.ShapeDefRoundedCorners,Ga.ShapeDef.ShapeRectangle,Ga.ShapeDef.ShapeEllipse,Ga.ShapeDef.ShapeStar,Ga.ShapeDef.ShapeCloud,Ga.ShapeDef.ShapePlus,Ga.ShapeDef.ShapeTriangle,Ga.ShapeDef.ShapeBookmark,Ga.ShapeDef.ShapeChevron,Ga.ShapeDef.ShapeOctagon,Ga.ShapeDef.ShapeParallelogram,Ga.ShapeDef.ShapeShield,Ga.ShapeDef.ShapeSpeechBubble,Ga.ShapeDef.ShapeArrow,Ga.ShapeDef.ShapeDef,Ga.ShapeItem.ShapeItemFullState,Ga.ShapeItem.ShapeItem,Ga.ShapeItem.ShapeItemState,Ga.State.StateMeta,Ga.State.BaseItemFullState,Ga.TextItem.TextVerticalAlign,Ga.TextItem.TextPadding,Ga.TextItem.TextItemFullState,Ga.TextItem.TextItem,Ga.TextItem.TextItemState,Ga.Trigger.TriggerMediaAction,Ga.Trigger.TriggerChangeStateAction,Ga.Trigger.TriggerChangeVisibilityAction,Ga.Trigger.TriggerChangeLayerAction,Ga.Trigger.TriggerAction,Ga.Trigger.Trigger,Ga.Unit.Unit,Ga.Version.SchemaVersion,Ga.VideoItem.VideoAssets,Ga.VideoItem.VideoItemFullState,Ga.VideoItem.VideoItem,Ga.VideoItem.VideoItemState,Ea.Asset.Asset,Ea.AudioItem.AudioAssets,Ea.AudioItem.AudioItemFullState,Ea.AudioItem.AudioItem,Ea.AudioItem.AudioItemState,Ea.Backdrop.MinimalBackdropData,Ea.Backdrop.ExtendedBackdropData,Ea.Backdrop.BackdropColorFillData,Ea.Backdrop.BackdropImageFillData,Ea.Backdrop.GroupBackdropStateData,Ea.Backdrop.ShapeBackdropStateData,Ea.Backdrop.ImageBackdropStateData,Ea.BaseItem.BaseItemState,Ea.Blockument.Blockument,Ea.Border.Border,Ea.DropShadow.DropShadow,Ea.Fill.FillImageCrop,Ea.Fill.FillColor,Ea.Fill.FillImage,Ea.GroupItem.GroupItemFullState,Ea.GroupItem.GroupItem,Ea.GroupItem.GroupItemState,Ea.ImageItem.ImageItemFullState,Ea.ImageItem.ImageItem,Ea.ImageItem.ImageItemState,Ea.Item.Item,Ea.ItemRef.ItemRef,Ea.JSONContent.JSONContent;const Rr=Ea.Manifest.Manifest;function zr(e){return{...e,authoringOpened:!0,_v:18}}function $r(e){return{...e,_v:18}}Ea.RichTextRef.RichTextRef,Ea.ShapeDef.ShapeDefBase,Ea.ShapeDef.ShapeDefRoundedCorners,Ea.ShapeDef.ShapeRectangle,Ea.ShapeDef.ShapeEllipse,Ea.ShapeDef.ShapeStar,Ea.ShapeDef.ShapeCloud,Ea.ShapeDef.ShapePlus,Ea.ShapeDef.ShapeTriangle,Ea.ShapeDef.ShapeBookmark,Ea.ShapeDef.ShapeChevron,Ea.ShapeDef.ShapeOctagon,Ea.ShapeDef.ShapeParallelogram,Ea.ShapeDef.ShapeShield,Ea.ShapeDef.ShapeSpeechBubble,Ea.ShapeDef.ShapeArrow,Ea.ShapeDef.ShapeDef,Ea.ShapeItem.ShapeItemFullState,Ea.ShapeItem.ShapeItem,Ea.ShapeItem.ShapeItemState,Ea.State.StateMeta,Ea.State.BaseItemFullState,Ea.TextItem.TextVerticalAlign,Ea.TextItem.TextPadding,Ea.TextItem.TextItemFullState,Ea.TextItem.TextItem,Ea.TextItem.TextItemState,Ea.Trigger.TriggerMediaAction,Ea.Trigger.TriggerChangeStateAction,Ea.Trigger.TriggerChangeVisibilityAction,Ea.Trigger.TriggerChangeLayerAction,Ea.Trigger.TriggerAction,Ea.Trigger.Trigger,Ea.Unit.Unit,Ea.Version.SchemaVersion,Ea.VideoItem.VideoAssets,Ea.VideoItem.VideoItemFullState,Ea.VideoItem.VideoItem,Ea.VideoItem.VideoItemState,Xa.Asset.Asset,Xa.AudioItem.AudioAssets,Xa.AudioItem.AudioItemFullState,Xa.AudioItem.AudioItem,Xa.AudioItem.AudioItemState,Xa.Backdrop.MinimalBackdropData,Xa.Backdrop.ExtendedBackdropData,Xa.Backdrop.BackdropColorFillData,Xa.Backdrop.BackdropImageFillData,Xa.Backdrop.GroupBackdropStateData,Xa.Backdrop.ShapeBackdropStateData,Xa.Backdrop.ImageBackdropStateData,Xa.BaseItem.BaseItemState,Xa.Blockument.Blockument,Xa.Border.Border,Xa.DropShadow.DropShadow,Xa.Fill.FillImageCrop,Xa.Fill.FillColor,Xa.Fill.FillImage,Xa.GroupItem.GroupItemFullState,Xa.GroupItem.GroupItem,Xa.GroupItem.GroupItemState,Xa.ImageItem.ImageItemFullState,Xa.ImageItem.ImageItem,Xa.ImageItem.ImageItemState,Xa.Item.Item,Xa.ItemRef.ItemRef,Xa.JSONContent.JSONContent;const _r=Xa.Manifest.Manifest;function Yr(e){return{...e,_v:19}}function Or(e){return"shape"===e.type?{...e,_v:19,states:Bi(e.states,(e=>({...e,altText:""})),(e=>e))}:{...e,_v:19}}Xa.RichTextRef.RichTextRef,Xa.ShapeDef.ShapeDefBase,Xa.ShapeDef.ShapeDefRoundedCorners,Xa.ShapeDef.ShapeRectangle,Xa.ShapeDef.ShapeEllipse,Xa.ShapeDef.ShapeStar,Xa.ShapeDef.ShapeCloud,Xa.ShapeDef.ShapePlus,Xa.ShapeDef.ShapeTriangle,Xa.ShapeDef.ShapeBookmark,Xa.ShapeDef.ShapeChevron,Xa.ShapeDef.ShapeOctagon,Xa.ShapeDef.ShapeParallelogram,Xa.ShapeDef.ShapeShield,Xa.ShapeDef.ShapeSpeechBubble,Xa.ShapeDef.ShapeArrow,Xa.ShapeDef.ShapeDef,Xa.ShapeItem.ShapeItemFullState,Xa.ShapeItem.ShapeItem,Xa.ShapeItem.ShapeItemState,Xa.State.StateMeta,Xa.State.BaseItemFullState,Xa.TextItem.TextVerticalAlign,Xa.TextItem.TextPadding,Xa.TextItem.TextItemFullState,Xa.TextItem.TextItem,Xa.TextItem.TextItemState,Xa.Trigger.TriggerMediaAction,Xa.Trigger.TriggerChangeStateAction,Xa.Trigger.TriggerChangeVisibilityAction,Xa.Trigger.TriggerChangeLayerAction,Xa.Trigger.TriggerAction,Xa.Trigger.Trigger,Xa.Unit.Unit,Xa.Version.SchemaVersion,Xa.VideoItem.VideoAssets,Xa.VideoItem.VideoItemFullState,Xa.VideoItem.VideoItem,Xa.VideoItem.VideoItemState,Za.Asset.Asset,Za.AudioItem.AudioAssets,Za.AudioItem.AudioItemFullState,Za.AudioItem.AudioItem,Za.AudioItem.AudioItemState,Za.Backdrop.MinimalBackdropData,Za.Backdrop.ExtendedBackdropData,Za.Backdrop.BackdropColorFillData,Za.Backdrop.BackdropImageFillData,Za.Backdrop.GroupBackdropStateData,Za.Backdrop.ShapeBackdropStateData,Za.Backdrop.ImageBackdropStateData,Za.BaseItem.BaseItemState,Za.Blockument.Blockument,Za.Border.Border,Za.DropShadow.DropShadow,Za.Fill.FillImageCrop,Za.Fill.FillColor,Za.Fill.FillImage,Za.GroupItem.GroupItemFullState,Za.GroupItem.GroupItem,Za.GroupItem.GroupItemState,Za.ImageItem.ImageItemFullState,Za.ImageItem.ImageItem,Za.ImageItem.ImageItemState,Za.Item.Item,Za.ItemRef.ItemRef,Za.JSONContent.JSONContent;const jr=Za.Manifest.Manifest;function Gr({callback:e,contentTypes:t,doc:a}){for(const i of a.content??[])i.type&&t.includes(i.type)&&e(i,a),i.content&&Gr({callback:e,contentTypes:t,doc:i});return a}function Er(e){Gr({callback:e=>{e.marks&&(e.marks=e.marks.filter((e=>"code"!==e.type)))},contentTypes:["text"],doc:e})}function Xr(e){return e.text?.json?(Er(e.text?.json),e):e}function Zr(e){return e.text?.json?(Er(e.text?.json),e):e}function qr(e){return e.text?.json?(Er(e.text?.json),e):e}function Nr(e){return e.text?.json?(Er(e.text?.json),e):e}function Hr(e){return{...e,_v:20}}function Ur(e){switch(e.type){case"text":return{...e,_v:20,states:Bi(e.states,Xr,Zr)};case"shape":return{...e,_v:20,states:Bi(e.states,qr,Nr)};default:return{...e,_v:20}}}Za.RichTextRef.RichTextRef,Za.ShapeDef.ShapeDefBase,Za.ShapeDef.ShapeDefRoundedCorners,Za.ShapeDef.ShapeRectangle,Za.ShapeDef.ShapeEllipse,Za.ShapeDef.ShapeStar,Za.ShapeDef.ShapeCloud,Za.ShapeDef.ShapePlus,Za.ShapeDef.ShapeTriangle,Za.ShapeDef.ShapeBookmark,Za.ShapeDef.ShapeChevron,Za.ShapeDef.ShapeOctagon,Za.ShapeDef.ShapeParallelogram,Za.ShapeDef.ShapeShield,Za.ShapeDef.ShapeSpeechBubble,Za.ShapeDef.ShapeArrow,Za.ShapeDef.ShapeDef,Za.ShapeItem.ShapeItemFullState,Za.ShapeItem.ShapeItem,Za.ShapeItem.ShapeItemState,Za.State.StateMeta,Za.State.BaseItemFullState,Za.TextItem.TextVerticalAlign,Za.TextItem.TextPadding,Za.TextItem.TextItemFullState,Za.TextItem.TextItem,Za.TextItem.TextItemState,Za.Trigger.TriggerMediaAction,Za.Trigger.TriggerChangeStateAction,Za.Trigger.TriggerChangeVisibilityAction,Za.Trigger.TriggerChangeLayerAction,Za.Trigger.TriggerAction,Za.Trigger.Trigger,Za.Unit.Unit,Za.Version.SchemaVersion,Za.VideoItem.VideoAssets,Za.VideoItem.VideoItemFullState,Za.VideoItem.VideoItem,Za.VideoItem.VideoItemState,a(9840),qa.Asset.Asset,qa.AudioItem.AudioAssets,qa.AudioItem.AiAudioSettings,qa.AudioItem.AudioItemFullState,qa.AudioItem.AudioItem,qa.AudioItem.AudioItemState,qa.Backdrop.BorderBackdropData,qa.Backdrop.OverlayBackdropData,qa.Backdrop.ExtendedBackdropData,qa.Backdrop.BackdropColorFillData,qa.Backdrop.BackdropImageFillData,qa.Backdrop.GroupBackdropStateData,qa.Backdrop.ShapeBackdropStateData,qa.Backdrop.ImageBackdropStateData,qa.Backdrop.LineBackdropStateData,qa.BaseItem.BaseItemState,qa.Blockument.Blockument,qa.Border.Border,qa.DropShadow.DropShadow,qa.Fill.FillImageCrop,qa.Fill.FillColor,qa.Fill.FillImage,qa.GroupItem.GroupItemFullState,qa.GroupItem.GroupItem,qa.GroupItem.GroupItemState,qa.ImageItem.ImageItemFullState,qa.ImageItem.ImageItem,qa.ImageItem.ImageItemState,qa.Item.Item,qa.ItemRef.ItemRef,qa.JSONContent.JSONContent,qa.LineItem.LineItemFullState,qa.LineItem.LineItem,qa.LineItem.LineItemState;const Wr=qa.Manifest.Manifest;function Qr(e){return{...e,_v:21}}function Kr(e){return{...e,_v:21}}qa.RichTextRef.RichTextRef,qa.ShapeDef.ShapeDefBase,qa.ShapeDef.ShapeDefRoundedCorners,qa.ShapeDef.ShapeRectangle,qa.ShapeDef.ShapeEllipse,qa.ShapeDef.ShapeStar,qa.ShapeDef.ShapeCloud,qa.ShapeDef.ShapePlus,qa.ShapeDef.ShapeTriangle,qa.ShapeDef.ShapeBookmark,qa.ShapeDef.ShapeChevron,qa.ShapeDef.ShapeOctagon,qa.ShapeDef.ShapeParallelogram,qa.ShapeDef.ShapeShield,qa.ShapeDef.ShapeSpeechBubble,qa.ShapeDef.ShapeArrow,qa.ShapeDef.LineEndStyle,qa.ShapeDef.LineEnd,qa.ShapeDef.ShapeLine,qa.ShapeDef.ShapeDef,qa.ShapeItem.ShapeItemFullState,qa.ShapeItem.ShapeItem,qa.ShapeItem.ShapeItemState,qa.State.StateMeta,qa.State.BaseItemFullState,qa.TextItem.TextVerticalAlign,qa.TextItem.TextPadding,qa.TextItem.TextItemFullState,qa.TextItem.TextItem,qa.TextItem.TextItemState,qa.Trigger.TriggerMediaAction,qa.Trigger.TriggerChangeStateAction,qa.Trigger.TriggerChangeVisibilityAction,qa.Trigger.TriggerChangeLayerAction,qa.Trigger.TriggerAction,qa.Trigger.Trigger,qa.Unit.Unit,qa.Version.SchemaVersion,qa.VideoItem.VideoAssets,qa.VideoItem.VideoItemFullState,qa.VideoItem.VideoItem,qa.VideoItem.VideoItemState,Na.Asset.Asset,Na.AudioItem.AudioAssets,Na.AudioItem.AiAudioSettings,Na.AudioItem.AudioItemFullState,Na.AudioItem.AudioItem,Na.AudioItem.AudioItemState,Na.Backdrop.BorderBackdropData,Na.Backdrop.OverlayBackdropData,Na.Backdrop.ExtendedBackdropData,Na.Backdrop.BackdropColorFillData,Na.Backdrop.BackdropImageFillData,Na.Backdrop.GroupBackdropStateData,Na.Backdrop.ShapeBackdropStateData,Na.Backdrop.ImageBackdropStateData,Na.Backdrop.LineBackdropStateData,Na.BaseItem.BaseItemState,Na.Blockument.Blockument,Na.Border.Border,Na.DropShadow.DropShadow,Na.Fill.FillImageCrop,Na.Fill.FillColor,Na.Fill.FillImage,Na.GroupItem.GroupItemFullState,Na.GroupItem.GroupItem,Na.GroupItem.GroupItemState,Na.ImageItem.ImageItemFullState,Na.ImageItem.ImageItem,Na.ImageItem.ImageItemState,Na.Item.Item,Na.ItemRef.ItemRef,Na.JSONContent.JSONContent,Na.LineItem.LineItemFullState,Na.LineItem.LineItem,Na.LineItem.LineItemState;const eo=Na.Manifest.Manifest;function to(e){return e.map((({id:e,clonedFromId:t},a)=>({id:e,visualOrder:0===a?0:-a,clonedFromId:t})))}function ao(e){return{...e,_v:22,children:to(e.children)}}function io(e){return"group"===e.type?{...e,_v:22,children:to(e.children)}:{...e,_v:22}}Na.RichTextRef.RichTextRef,Na.ShapeDef.ShapeDefBase,Na.ShapeDef.ShapeDefRoundedCorners,Na.ShapeDef.ShapeRectangle,Na.ShapeDef.ShapeEllipse,Na.ShapeDef.ShapeStar,Na.ShapeDef.ShapeCloud,Na.ShapeDef.ShapePlus,Na.ShapeDef.ShapeTriangle,Na.ShapeDef.ShapeBookmark,Na.ShapeDef.ShapeChevron,Na.ShapeDef.ShapeOctagon,Na.ShapeDef.ShapeParallelogram,Na.ShapeDef.ShapeShield,Na.ShapeDef.ShapeSpeechBubble,Na.ShapeDef.ShapeArrow,Na.ShapeDef.LineEndStyle,Na.ShapeDef.LineEnd,Na.ShapeDef.ShapeLine,Na.ShapeDef.ShapeDef,Na.ShapeItem.ShapeItemFullState,Na.ShapeItem.ShapeItem,Na.ShapeItem.ShapeItemState,Na.State.StateMeta,Na.State.BaseItemFullState,Na.TextItem.TextVerticalAlign,Na.TextItem.TextPadding,Na.TextItem.TextItemFullState,Na.TextItem.TextItem,Na.TextItem.TextItemState,Na.Trigger.TriggerMediaAction,Na.Trigger.TriggerChangeStateAction,Na.Trigger.TriggerChangeVisibilityAction,Na.Trigger.TriggerChangeLayerAction,Na.Trigger.TriggerAction,Na.Trigger.Trigger,Na.Unit.Unit,Na.Version.SchemaVersion,Na.VideoItem.VideoAssets,Na.VideoItem.VideoItemFullState,Na.VideoItem.VideoItem,Na.VideoItem.VideoItemState,Ha.Asset.Asset,Ha.AudioItem.AudioAssets,Ha.AudioItem.AiAudioSettings,Ha.AudioItem.AudioItemFullState,Ha.AudioItem.AudioItem,Ha.AudioItem.AudioItemState,Ha.Backdrop.BorderBackdropData,Ha.Backdrop.OverlayBackdropData,Ha.Backdrop.ExtendedBackdropData,Ha.Backdrop.BackdropColorFillData,Ha.Backdrop.BackdropImageFillData,Ha.Backdrop.GroupBackdropStateData,Ha.Backdrop.ShapeBackdropStateData,Ha.Backdrop.ImageBackdropStateData,Ha.Backdrop.LineBackdropStateData,Ha.BaseItem.BaseItemState,Ha.Blockument.Blockument,Ha.Border.Border,Ha.DropShadow.DropShadow,Ha.Fill.FillImageCrop,Ha.Fill.FillColor,Ha.Fill.FillImage,Ha.GroupItem.GroupItemFullState,Ha.GroupItem.GroupItem,Ha.GroupItem.GroupItemState,Ha.ImageItem.ImageItemFullState,Ha.ImageItem.ImageItem,Ha.ImageItem.ImageItemState,Ha.Item.Item,Ha.ItemRef.ItemRef,Ha.JSONContent.JSONContent,Ha.LineItem.LineItemFullState,Ha.LineItem.LineItem,Ha.LineItem.LineItemState;const ro=Ha.Manifest.Manifest;function oo(e){return{...e,_v:23}}function no(e){return"shape"!==e.type&&"text"!==e.type||Gr({callback:e=>{if(e.marks?.length){const t=e.marks.find((e=>"highlight"===e.type));if(t?.attrs){const a=e.marks.find((e=>"textStyle"===e.type));"number"==typeof t.attrs.textSize&&"number"==typeof a?.attrs?.textSize&&(a.attrs.textSize=t.attrs.textSize,t.attrs={color:t.attrs.color})}}},contentTypes:["text"],doc:e.states.default.text.json}),{...e,_v:23}}Ha.RichTextRef.RichTextRef,Ha.ShapeDef.ShapeDefBase,Ha.ShapeDef.ShapeDefRoundedCorners,Ha.ShapeDef.ShapeRectangle,Ha.ShapeDef.ShapeEllipse,Ha.ShapeDef.ShapeStar,Ha.ShapeDef.ShapeCloud,Ha.ShapeDef.ShapePlus,Ha.ShapeDef.ShapeTriangle,Ha.ShapeDef.ShapeBookmark,Ha.ShapeDef.ShapeChevron,Ha.ShapeDef.ShapeOctagon,Ha.ShapeDef.ShapeParallelogram,Ha.ShapeDef.ShapeShield,Ha.ShapeDef.ShapeSpeechBubble,Ha.ShapeDef.ShapeArrow,Ha.ShapeDef.LineEndStyle,Ha.ShapeDef.LineEnd,Ha.ShapeDef.ShapeLine,Ha.ShapeDef.ShapeDef,Ha.ShapeItem.ShapeItemFullState,Ha.ShapeItem.ShapeItem,Ha.ShapeItem.ShapeItemState,Ha.State.StateMeta,Ha.State.BaseItemFullState,Ha.TextItem.TextVerticalAlign,Ha.TextItem.TextPadding,Ha.TextItem.TextItemFullState,Ha.TextItem.TextItem,Ha.TextItem.TextItemState,Ha.Trigger.TriggerMediaAction,Ha.Trigger.TriggerChangeStateAction,Ha.Trigger.TriggerChangeVisibilityAction,Ha.Trigger.TriggerChangeLayerAction,Ha.Trigger.TriggerAction,Ha.Trigger.Trigger,Ha.Unit.Unit,Ha.Version.SchemaVersion,Ha.VideoItem.VideoAssets,Ha.VideoItem.VideoItemFullState,Ha.VideoItem.VideoItem,Ha.VideoItem.VideoItemState,Ua.Asset.Asset,Ua.AudioItem.AudioAssets,Ua.AudioItem.AiAudioSettings,Ua.AudioItem.AudioItemFullState,Ua.AudioItem.AudioItem,Ua.AudioItem.AudioItemState,Ua.Backdrop.BorderBackdropData,Ua.Backdrop.OverlayBackdropData,Ua.Backdrop.ExtendedBackdropData,Ua.Backdrop.BackdropColorFillData,Ua.Backdrop.BackdropImageFillData,Ua.Backdrop.GroupBackdropStateData,Ua.Backdrop.ShapeBackdropStateData,Ua.Backdrop.ImageBackdropStateData,Ua.Backdrop.LineBackdropStateData,Ua.BaseItem.BaseItemState,Ua.Blockument.Blockument,Ua.Border.Border,Ua.DropShadow.DropShadow,Ua.Fill.FillImageCrop,Ua.Fill.FillColor,Ua.Fill.FillImage,Ua.GroupItem.GroupItemFullState,Ua.GroupItem.GroupItem,Ua.GroupItem.GroupItemState,Ua.ImageItem.ImageItemFullState,Ua.ImageItem.ImageItem,Ua.ImageItem.ImageItemState,Ua.Item.Item,Ua.ItemRef.ItemRef,Ua.JSONContent.JSONContent,Ua.LineItem.LineItemFullState,Ua.LineItem.LineItem,Ua.LineItem.LineItemState;const lo=Ua.Manifest.Manifest;function so(e){return{...e,_v:24}}function po(e){return{...e,altText:""}}function co(e){switch(e.type){case"image":case"shape":case"line":return{...e,_v:24};case"group":case"video":case"audio":case"text":return{...e,states:Bi(e.states,po,(e=>e)),_v:24};default:throw new Error("Unexpected item type "+e.type)}}Ua.RichTextRef.RichTextRef,Ua.ShapeDef.ShapeDefBase,Ua.ShapeDef.ShapeDefRoundedCorners,Ua.ShapeDef.ShapeRectangle,Ua.ShapeDef.ShapeEllipse,Ua.ShapeDef.ShapeStar,Ua.ShapeDef.ShapeCloud,Ua.ShapeDef.ShapePlus,Ua.ShapeDef.ShapeTriangle,Ua.ShapeDef.ShapeBookmark,Ua.ShapeDef.ShapeChevron,Ua.ShapeDef.ShapeOctagon,Ua.ShapeDef.ShapeParallelogram,Ua.ShapeDef.ShapeShield,Ua.ShapeDef.ShapeSpeechBubble,Ua.ShapeDef.ShapeArrow,Ua.ShapeDef.LineEndStyle,Ua.ShapeDef.LineEnd,Ua.ShapeDef.ShapeLine,Ua.ShapeDef.ShapeDef,Ua.ShapeItem.ShapeItemFullState,Ua.ShapeItem.ShapeItem,Ua.ShapeItem.ShapeItemState,Ua.State.StateMeta,Ua.State.BaseItemFullState,Ua.TextItem.TextVerticalAlign,Ua.TextItem.TextPadding,Ua.TextItem.TextItemFullState,Ua.TextItem.TextItem,Ua.TextItem.TextItemState,Ua.Trigger.TriggerMediaAction,Ua.Trigger.TriggerChangeStateAction,Ua.Trigger.TriggerChangeVisibilityAction,Ua.Trigger.TriggerChangeLayerAction,Ua.Trigger.TriggerAction,Ua.Trigger.Trigger,Ua.Unit.Unit,Ua.Version.SchemaVersion,Ua.VideoItem.VideoAssets,Ua.VideoItem.VideoItemFullState,Ua.VideoItem.VideoItem,Ua.VideoItem.VideoItemState,Wa.Asset.Asset,Wa.AudioItem.AudioAssets,Wa.AudioItem.AiAudioSettings,Wa.AudioItem.AudioItemFullState,Wa.AudioItem.AudioItem,Wa.AudioItem.AudioItemState,Wa.Backdrop.BorderBackdropData,Wa.Backdrop.OverlayBackdropData,Wa.Backdrop.ExtendedBackdropData,Wa.Backdrop.BackdropColorFillData,Wa.Backdrop.BackdropImageFillData,Wa.Backdrop.GroupBackdropStateData,Wa.Backdrop.ShapeBackdropStateData,Wa.Backdrop.ImageBackdropStateData,Wa.Backdrop.LineBackdropStateData,Wa.BaseItem.BaseItemState,Wa.Blockument.Blockument,Wa.Border.Border,Wa.DropShadow.DropShadow,Wa.Fill.FillImageCrop,Wa.Fill.FillColor,Wa.Fill.FillImage,Wa.GroupItem.GroupItemFullState,Wa.GroupItem.GroupItem,Wa.GroupItem.GroupItemState,Wa.ImageItem.ImageItemFullState,Wa.ImageItem.ImageItem,Wa.ImageItem.ImageItemState,Wa.Item.Item,Wa.ItemRef.ItemRef,Wa.JSONContent.JSONContent,Wa.LineItem.LineItemFullState,Wa.LineItem.LineItem,Wa.LineItem.LineItemState;const mo=Wa.Manifest.Manifest;function ho(e){return{...e,_v:25}}function uo(e){return{...e,transcript:""}}function go(e){switch(e.type){case"image":case"shape":case"line":case"group":case"video":case"text":return{...e,_v:25};case"audio":return{...e,states:Bi(e.states,uo,(e=>e)),_v:25};default:throw new Error("Unexpected item type "+e.type)}}Wa.RichTextRef.RichTextRef,Wa.ShapeDef.ShapeDefBase,Wa.ShapeDef.ShapeDefRoundedCorners,Wa.ShapeDef.ShapeRectangle,Wa.ShapeDef.ShapeEllipse,Wa.ShapeDef.ShapeStar,Wa.ShapeDef.ShapeCloud,Wa.ShapeDef.ShapePlus,Wa.ShapeDef.ShapeTriangle,Wa.ShapeDef.ShapeBookmark,Wa.ShapeDef.ShapeChevron,Wa.ShapeDef.ShapeOctagon,Wa.ShapeDef.ShapeParallelogram,Wa.ShapeDef.ShapeShield,Wa.ShapeDef.ShapeSpeechBubble,Wa.ShapeDef.ShapeArrow,Wa.ShapeDef.LineEndStyle,Wa.ShapeDef.LineEnd,Wa.ShapeDef.ShapeLine,Wa.ShapeDef.ShapeDef,Wa.ShapeItem.ShapeItemFullState,Wa.ShapeItem.ShapeItem,Wa.ShapeItem.ShapeItemState,Wa.State.StateMeta,Wa.State.BaseItemFullState,Wa.TextItem.TextVerticalAlign,Wa.TextItem.TextPadding,Wa.TextItem.TextItemFullState,Wa.TextItem.TextItem,Wa.TextItem.TextItemState,Wa.Trigger.TriggerMediaAction,Wa.Trigger.TriggerChangeStateAction,Wa.Trigger.TriggerChangeVisibilityAction,Wa.Trigger.TriggerChangeLayerAction,Wa.Trigger.TriggerAction,Wa.Trigger.Trigger,Wa.Unit.Unit,Wa.Version.SchemaVersion,Wa.VideoItem.VideoAssets,Wa.VideoItem.VideoItemFullState,Wa.VideoItem.VideoItem,Wa.VideoItem.VideoItemState,Qa.Asset.Asset,Qa.AudioItem.AudioAssets,Qa.AudioItem.AiAudioSettings,Qa.AudioItem.AudioItemFullState,Qa.AudioItem.AudioItem,Qa.AudioItem.AudioItemState,Qa.Backdrop.BorderBackdropData,Qa.Backdrop.OverlayBackdropData,Qa.Backdrop.ExtendedBackdropData,Qa.Backdrop.BackdropColorFillData,Qa.Backdrop.BackdropImageFillData,Qa.Backdrop.GroupBackdropStateData,Qa.Backdrop.ShapeBackdropStateData,Qa.Backdrop.ImageBackdropStateData,Qa.Backdrop.LineBackdropStateData,Qa.BaseItem.BaseItemState,Qa.Blockument.Blockument,Qa.Border.Border,Qa.DropShadow.DropShadow,Qa.Fill.FillImageCrop,Qa.Fill.FillColor,Qa.Fill.FillImage,Qa.Fill.FillLinearGradient,Qa.GroupItem.GroupItemFullState,Qa.GroupItem.GroupItem,Qa.GroupItem.GroupItemState,Qa.ImageItem.ImageItemFullState,Qa.ImageItem.ImageItem,Qa.ImageItem.ImageItemState,Qa.Item.Item,Qa.ItemRef.ItemRef,Qa.JSONContent.JSONContent,Qa.LineItem.LineItemFullState,Qa.LineItem.LineItem,Qa.LineItem.LineItemState;const So=Qa.Manifest.Manifest;function Io(e){return{...e,_v:26}}function fo(e){return{applied:e.applied,color:e.color,opacity:e.opacity,style:e.style,width:e.width.value}}function vo(e){return{...e,x:e.x.value,y:e.y.value,width:e.width.value,height:e.height.value}}function ko(e){return{...e,x:e.x?.value,y:e.y?.value,width:e.width?.value,height:e.height?.value}}function xo(e){return{...e,x:e.x.value,y:e.y.value,width:e.width.value,height:e.height.value,border:fo(e.border)}}function yo(e){return{...e,x:e.x?.value,y:e.y?.value,width:e.width?.value,height:e.height?.value,border:e.border&&fo(e.border)}}function bo(e){switch(e.type){case"audio":case"video":case"text":return{...e,_v:26,states:Bi(e.states,vo,ko)};case"shape":case"line":case"image":case"group":return{...e,_v:26,states:Bi(e.states,xo,yo)};default:throw new Error("Unexpected item type "+e.type)}}Qa.RichTextRef.RichTextRef,Qa.ShapeDef.ShapeDefBase,Qa.ShapeDef.ShapeDefRoundedCorners,Qa.ShapeDef.ShapeRectangle,Qa.ShapeDef.ShapeEllipse,Qa.ShapeDef.ShapeStar,Qa.ShapeDef.ShapeCloud,Qa.ShapeDef.ShapePlus,Qa.ShapeDef.ShapeTriangle,Qa.ShapeDef.ShapeBookmark,Qa.ShapeDef.ShapeChevron,Qa.ShapeDef.ShapeOctagon,Qa.ShapeDef.ShapeParallelogram,Qa.ShapeDef.ShapeShield,Qa.ShapeDef.ShapeSpeechBubble,Qa.ShapeDef.ShapeArrow,Qa.ShapeDef.LineEndStyle,Qa.ShapeDef.LineEnd,Qa.ShapeDef.ShapeLine,Qa.ShapeDef.ShapeDef,Qa.ShapeItem.ShapeItemFullState,Qa.ShapeItem.ShapeItem,Qa.ShapeItem.ShapeItemState,Qa.State.StateMeta,Qa.State.BaseItemFullState,Qa.TextItem.TextVerticalAlign,Qa.TextItem.TextPadding,Qa.TextItem.TextItemFullState,Qa.TextItem.TextItem,Qa.TextItem.TextItemState,Qa.Trigger.TriggerMediaAction,Qa.Trigger.TriggerChangeStateAction,Qa.Trigger.TriggerChangeVisibilityAction,Qa.Trigger.TriggerChangeLayerAction,Qa.Trigger.TriggerAction,Qa.Trigger.Trigger,Qa.Version.SchemaVersion,Qa.VideoItem.VideoAssets,Qa.VideoItem.VideoItemFullState,Qa.VideoItem.VideoItem,Qa.VideoItem.VideoItemState,Ka.Asset.Asset,Ka.AudioItem.AudioAssets,Ka.AudioItem.AiAudioSettings,Ka.AudioItem.AudioItemFullState,Ka.AudioItem.AudioItem,Ka.AudioItem.AudioItemState,Ka.Backdrop.BorderBackdropData,Ka.Backdrop.OverlayBackdropData,Ka.Backdrop.ExtendedBackdropData,Ka.Backdrop.BackdropColorFillData,Ka.Backdrop.BackdropImageFillData,Ka.Backdrop.GroupBackdropStateData,Ka.Backdrop.ShapeBackdropStateData,Ka.Backdrop.ImageBackdropStateData,Ka.Backdrop.LineBackdropStateData,Ka.BaseItem.BaseItemState,Ka.Blockument.Blockument,Ka.Border.Border,Ka.DropShadow.DropShadow,Ka.Fill.FillImageCrop,Ka.Fill.FillColor,Ka.Fill.FillImage,Ka.Fill.FillLinearGradient,Ka.GroupItem.GroupItemFullState,Ka.GroupItem.GroupItem,Ka.GroupItem.GroupItemState,Ka.ImageItem.ImageItemFullState,Ka.ImageItem.ImageItem,Ka.ImageItem.ImageItemState,Ka.Item.Item,Ka.ItemRef.ItemRef,Ka.JSONContent.JSONContent,Ka.LineItem.LineItemFullState,Ka.LineItem.LineItem,Ka.LineItem.LineItemState;const To=Ka.Manifest.Manifest;function Bo(e){return{...e,_v:27}}function Do(e){return"shape"===e.type||"text"===e.type?{...e,autoHeight:!0,_v:27}:{...e,_v:27}}Ka.RichTextRef.RichTextRef,Ka.ShapeDef.ShapeDefBase,Ka.ShapeDef.ShapeDefRoundedCorners,Ka.ShapeDef.ShapeRectangle,Ka.ShapeDef.ShapeEllipse,Ka.ShapeDef.ShapeStar,Ka.ShapeDef.ShapeCloud,Ka.ShapeDef.ShapePlus,Ka.ShapeDef.ShapeTriangle,Ka.ShapeDef.ShapeBookmark,Ka.ShapeDef.ShapeChevron,Ka.ShapeDef.ShapeOctagon,Ka.ShapeDef.ShapeParallelogram,Ka.ShapeDef.ShapeShield,Ka.ShapeDef.ShapeSpeechBubble,Ka.ShapeDef.ShapeArrow,Ka.ShapeDef.LineEndStyle,Ka.ShapeDef.LineEnd,Ka.ShapeDef.ShapeLine,Ka.ShapeDef.ShapeDef,Ka.ShapeItem.ShapeItemFullState,Ka.ShapeItem.ShapeItem,Ka.ShapeItem.ShapeItemState,Ka.State.StateMeta,Ka.State.BaseItemFullState,Ka.TextItem.TextVerticalAlign,Ka.TextItem.TextPadding,Ka.TextItem.TextItemFullState,Ka.TextItem.TextItem,Ka.TextItem.TextItemState,Ka.Trigger.TriggerMediaAction,Ka.Trigger.TriggerChangeStateAction,Ka.Trigger.TriggerChangeVisibilityAction,Ka.Trigger.TriggerChangeLayerAction,Ka.Trigger.TriggerAction,Ka.Trigger.Trigger,Ka.Version.SchemaVersion,Ka.VideoItem.VideoAssets,Ka.VideoItem.VideoItemFullState,Ka.VideoItem.VideoItem,Ka.VideoItem.VideoItemState,ei.Asset.Asset,ei.AudioItem.AudioAssets,ei.AudioItem.AiAudioSettings,ei.AudioItem.AudioItemFullState,ei.AudioItem.AudioItem,ei.AudioItem.AudioItemState,ei.Backdrop.BorderBackdropData,ei.Backdrop.OverlayBackdropData,ei.Backdrop.ExtendedBackdropData,ei.Backdrop.BackdropColorFillData,ei.Backdrop.BackdropImageFillData,ei.Backdrop.GroupBackdropStateData,ei.Backdrop.ShapeBackdropStateData,ei.Backdrop.ImageBackdropStateData,ei.Backdrop.LineBackdropStateData,ei.BaseItem.BaseItemState,ei.Blockument.Blockument,ei.Border.Border,ei.DropShadow.DropShadow,ei.Fill.FillImageCrop,ei.Fill.FillColor,ei.Fill.FillImage,ei.Fill.FillLinearGradient,ei.GroupItem.GroupItemFullState,ei.GroupItem.GroupItem,ei.GroupItem.GroupItemState,ei.ImageItem.ImageItemFullState,ei.ImageItem.ImageItem,ei.ImageItem.ImageItemState,ei.Item.Item,ei.ItemRef.ItemRef,ei.JSONContent.JSONContent,ei.LineItem.LineItemFullState,ei.LineItem.LineItem,ei.LineItem.LineItemState;const wo=ei.Manifest.Manifest;function Ao(e){return{...e,_v:28}}function Fo(e){return{...e,localeOverrides:{},_v:28}}ei.RichTextRef.RichTextRef,ei.ShapeDef.ShapeDefBase,ei.ShapeDef.ShapeDefRoundedCorners,ei.ShapeDef.ShapeRectangle,ei.ShapeDef.ShapeEllipse,ei.ShapeDef.ShapeStar,ei.ShapeDef.ShapeCloud,ei.ShapeDef.ShapePlus,ei.ShapeDef.ShapeTriangle,ei.ShapeDef.ShapeBookmark,ei.ShapeDef.ShapeChevron,ei.ShapeDef.ShapeOctagon,ei.ShapeDef.ShapeParallelogram,ei.ShapeDef.ShapeShield,ei.ShapeDef.ShapeSpeechBubble,ei.ShapeDef.ShapeArrow,ei.ShapeDef.LineEndStyle,ei.ShapeDef.LineEnd,ei.ShapeDef.ShapeLine,ei.ShapeDef.ShapeDef,ei.ShapeItem.ShapeItemFullState,ei.ShapeItem.ShapeItem,ei.ShapeItem.ShapeItemState,ei.State.StateMeta,ei.State.LocalizableBaseItemState,ei.State.BaseItemFullState,ei.TextItem.TextVerticalAlign,ei.TextItem.TextPadding,ei.TextItem.LocalizableTextItemFullState,ei.TextItem.TextItemFullState,ei.TextItem.TextItemStateLocaleOverrideable,ei.TextItem.TextItem,ei.TextItem.TextItemState,ei.Trigger.TriggerMediaAction,ei.Trigger.TriggerChangeStateAction,ei.Trigger.TriggerChangeVisibilityAction,ei.Trigger.TriggerChangeLayerAction,ei.Trigger.TriggerAction,ei.Trigger.Trigger,ei.Version.SchemaVersion,ei.VideoItem.VideoAssets,ei.VideoItem.VideoItemFullState,ei.VideoItem.VideoItem,ei.VideoItem.VideoItemState,ti.Asset.Asset,ti.AudioItem.AudioAssets,ti.AudioItem.AiAudioSettings,ti.AudioItem.AudioItemFullState,ti.AudioItem.AudioItem,ti.AudioItem.AudioItemState,ti.Backdrop.BorderBackdropData,ti.Backdrop.OverlayBackdropData,ti.Backdrop.ExtendedBackdropData,ti.Backdrop.BackdropColorFillData,ti.Backdrop.BackdropImageFillData,ti.Backdrop.GroupBackdropStateData,ti.Backdrop.ShapeBackdropStateData,ti.Backdrop.ImageBackdropStateData,ti.Backdrop.LineBackdropStateData,ti.BaseItem.BaseItemState,ti.Blockument.Blockument,ti.Border.Border,ti.DropShadow.DropShadow,ti.Fill.FillImageCrop,ti.Fill.FillColor,ti.Fill.FillImage,ti.Fill.FillLinearGradient,ti.GroupItem.GroupItemFullState,ti.GroupItem.GroupItem,ti.GroupItem.GroupItemState,ti.ImageItem.ImageItemFullState,ti.ImageItem.ImageItem,ti.ImageItem.ImageItemState,ti.Item.Item,ti.ItemRef.ItemRef,ti.JSONContent.JSONContent,ti.LineItem.LineItemFullState,ti.LineItem.LineItem,ti.LineItem.LineItemState;const Mo=ti.Manifest.Manifest;function Jo(e){return{...e,_v:29}}function Vo(e){return function(e){return"audio"===e.type}(e)?"aiAudioSettings"in e&&e.aiAudioSettings?{...e,aiAudioSettings:{...e.aiAudioSettings,speed:1,similarity:e.aiAudioSettings?.similarity??1,stability:e.aiAudioSettings?.stability??.5},_v:29}:{...e,aiAudioSettings:void 0,_v:29}:{...e,_v:29}}ti.RichTextRef.RichTextRef,ti.ShapeDef.ShapeDefBase,ti.ShapeDef.ShapeDefRoundedCorners,ti.ShapeDef.ShapeRectangle,ti.ShapeDef.ShapeEllipse,ti.ShapeDef.ShapeStar,ti.ShapeDef.ShapeCloud,ti.ShapeDef.ShapePlus,ti.ShapeDef.ShapeTriangle,ti.ShapeDef.ShapeBookmark,ti.ShapeDef.ShapeChevron,ti.ShapeDef.ShapeOctagon,ti.ShapeDef.ShapeParallelogram,ti.ShapeDef.ShapeShield,ti.ShapeDef.ShapeSpeechBubble,ti.ShapeDef.ShapeArrow,ti.ShapeDef.LineEndStyle,ti.ShapeDef.LineEnd,ti.ShapeDef.ShapeLine,ti.ShapeDef.ShapeDef,ti.ShapeItem.ShapeItemFullState,ti.ShapeItem.ShapeItem,ti.ShapeItem.ShapeItemState,ti.State.StateMeta,ti.State.LocalizableBaseItemState,ti.State.BaseItemFullState,ti.TextItem.TextVerticalAlign,ti.TextItem.TextPadding,ti.TextItem.LocalizableTextItemFullState,ti.TextItem.TextItemFullState,ti.TextItem.TextItemStateLocaleOverrideable,ti.TextItem.TextItem,ti.TextItem.TextItemState,ti.Trigger.TriggerMediaAction,ti.Trigger.TriggerChangeStateAction,ti.Trigger.TriggerChangeVisibilityAction,ti.Trigger.TriggerChangeLayerAction,ti.Trigger.TriggerAction,ti.Trigger.Trigger,ti.Version.SchemaVersion,ti.VideoItem.VideoAssets,ti.VideoItem.VideoItemFullState,ti.VideoItem.VideoItem,ti.VideoItem.VideoItemState,ai.Asset.Asset,ai.AudioItem.AudioAssets,ai.AudioItem.AiAudioSettings,ai.AudioItem.AudioItemFullState,ai.AudioItem.AudioItem,ai.AudioItem.AudioItemState,ai.Backdrop.BorderBackdropData,ai.Backdrop.OverlayBackdropData,ai.Backdrop.ExtendedBackdropData,ai.Backdrop.BackdropColorFillData,ai.Backdrop.BackdropImageFillData,ai.Backdrop.GroupBackdropStateData,ai.Backdrop.ShapeBackdropStateData,ai.Backdrop.ImageBackdropStateData,ai.Backdrop.LineBackdropStateData,ai.BaseItem.BaseItemState,ai.Blockument.Blockument,ai.Border.Border,ai.DropShadow.DropShadow,ai.Fill.FillImageCrop,ai.Fill.FillColor,ai.Fill.FillImage,ai.Fill.FillLinearGradient,ai.GroupItem.GroupItemFullState,ai.GroupItem.GroupItem,ai.GroupItem.GroupItemState,ai.ImageItem.ImageItemFullState,ai.ImageItem.ImageItem,ai.ImageItem.ImageItemState,ai.Item.Item,ai.ItemRef.ItemRef,ai.JSONContent.JSONContent,ai.LineItem.LineItemFullState,ai.LineItem.LineItem,ai.LineItem.LineItemState;const Co=ai.Manifest.Manifest;function Po(e){return{...e,_v:30}}function Lo(e){if("audio"!==e.type||!e.aiAudioSettings)return{...e,_v:30};const{aiAudioSettings:t,...a}=e,i={...a,_v:30};for(const e of o(i.states))e.aiAudioSettings=t;return i}ai.RichTextRef.RichTextRef,ai.ShapeDef.ShapeDefBase,ai.ShapeDef.ShapeDefRoundedCorners,ai.ShapeDef.ShapeRectangle,ai.ShapeDef.ShapeEllipse,ai.ShapeDef.ShapeStar,ai.ShapeDef.ShapeCloud,ai.ShapeDef.ShapePlus,ai.ShapeDef.ShapeTriangle,ai.ShapeDef.ShapeBookmark,ai.ShapeDef.ShapeChevron,ai.ShapeDef.ShapeOctagon,ai.ShapeDef.ShapeParallelogram,ai.ShapeDef.ShapeShield,ai.ShapeDef.ShapeSpeechBubble,ai.ShapeDef.ShapeArrow,ai.ShapeDef.LineEndStyle,ai.ShapeDef.LineEnd,ai.ShapeDef.ShapeLine,ai.ShapeDef.ShapeDef,ai.ShapeItem.ShapeItemFullState,ai.ShapeItem.ShapeItem,ai.ShapeItem.ShapeItemState,ai.State.StateMeta,ai.State.LocalizableBaseItemState,ai.State.BaseItemFullState,ai.TextItem.TextVerticalAlign,ai.TextItem.TextPadding,ai.TextItem.LocalizableTextItemFullState,ai.TextItem.TextItemFullState,ai.TextItem.TextItemStateLocaleOverrideable,ai.TextItem.TextItem,ai.TextItem.TextItemState,ai.Trigger.TriggerMediaAction,ai.Trigger.TriggerChangeStateAction,ai.Trigger.TriggerChangeVisibilityAction,ai.Trigger.TriggerChangeLayerAction,ai.Trigger.TriggerAction,ai.Trigger.Trigger,ai.Version.SchemaVersion,ai.VideoItem.VideoAssets,ai.VideoItem.VideoItemFullState,ai.VideoItem.VideoItem,ai.VideoItem.VideoItemState,ii.Asset.Asset,ii.AudioItem.AudioAssets,ii.AudioItem.AiAudioSettings,ii.AudioItem.AudioItemFullState,ii.AudioItem.AudioItem,ii.AudioItem.AudioItemState,ii.Backdrop.BorderBackdropData,ii.Backdrop.OverlayBackdropData,ii.Backdrop.ExtendedBackdropData,ii.Backdrop.BackdropColorFillData,ii.Backdrop.BackdropImageFillData,ii.Backdrop.GroupBackdropStateData,ii.Backdrop.ShapeBackdropStateData,ii.Backdrop.ImageBackdropStateData,ii.Backdrop.LineBackdropStateData,ii.BaseItem.BaseItemState,ii.Blockument.Blockument,ii.Border.Border,ii.DropShadow.DropShadow,ii.Fill.FillImageCrop,ii.Fill.FillColor,ii.Fill.FillImage,ii.Fill.FillLinearGradient,ii.GroupItem.GroupItemFullState,ii.GroupItem.GroupItem,ii.GroupItem.GroupItemState,ii.ImageItem.ImageItemFullState,ii.ImageItem.ImageItem,ii.ImageItem.ImageItemState,ii.Item.Item,ii.ItemRef.ItemRef,ii.JSONContent.JSONContent,ii.LineItem.LineItemFullState,ii.LineItem.LineItem,ii.LineItem.LineItemState;const Ro=ii.Manifest.Manifest;function zo(e){return{...e,_v:31}}function $o(e){return{...e,_v:31}}ii.RichTextRef.RichTextRef,ii.ShapeDef.ShapeDefBase,ii.ShapeDef.ShapeDefRoundedCorners,ii.ShapeDef.ShapeRectangle,ii.ShapeDef.ShapeEllipse,ii.ShapeDef.ShapeStar,ii.ShapeDef.ShapeCloud,ii.ShapeDef.ShapePlus,ii.ShapeDef.ShapeTriangle,ii.ShapeDef.ShapeBookmark,ii.ShapeDef.ShapeChevron,ii.ShapeDef.ShapeOctagon,ii.ShapeDef.ShapeParallelogram,ii.ShapeDef.ShapeShield,ii.ShapeDef.ShapeSpeechBubble,ii.ShapeDef.ShapeArrow,ii.ShapeDef.LineEndStyle,ii.ShapeDef.LineEnd,ii.ShapeDef.ShapeLine,ii.ShapeDef.ShapeDef,ii.ShapeItem.ShapeItemFullState,ii.ShapeItem.ShapeItem,ii.ShapeItem.ShapeItemState,ii.State.StateMeta,ii.State.LocalizableBaseItemState,ii.State.BaseItemFullState,ii.TextItem.TextVerticalAlign,ii.TextItem.TextPadding,ii.TextItem.LocalizableTextItemFullState,ii.TextItem.TextItemFullState,ii.TextItem.TextItemStateLocaleOverrideable,ii.TextItem.TextItem,ii.TextItem.TextItemState,ii.Trigger.TriggerMediaAction,ii.Trigger.TriggerChangeStateAction,ii.Trigger.TriggerChangeVisibilityAction,ii.Trigger.TriggerChangeLayerAction,ii.Trigger.TriggerAction,ii.Trigger.Trigger,ii.Version.SchemaVersion,ii.VideoItem.VideoAssets,ii.VideoItem.VideoItemFullState,ii.VideoItem.VideoItem,ii.VideoItem.VideoItemState,ri.Asset.Asset,ri.AudioItem.AudioAssets,ri.AudioItem.AiAudioSettings,ri.AudioItem.AudioItemFullState,ri.AudioItem.AudioItem,ri.AudioItem.AudioItemState,ri.Backdrop.BorderBackdropData,ri.Backdrop.OverlayBackdropData,ri.Backdrop.ExtendedBackdropData,ri.Backdrop.BackdropColorFillData,ri.Backdrop.BackdropImageFillData,ri.Backdrop.GroupBackdropStateData,ri.Backdrop.ShapeBackdropStateData,ri.Backdrop.ImageBackdropStateData,ri.Backdrop.LineBackdropStateData,ri.BaseItem.BaseItemState,ri.Blockument.Blockument,ri.Border.Border,ri.DropShadow.DropShadow,ri.Fill.FillImageCrop,ri.Fill.FillColor,ri.Fill.FillImage,ri.Fill.FillLinearGradient,ri.GroupItem.GroupItemFullState,ri.GroupItem.GroupItem,ri.GroupItem.GroupItemState,ri.ImageItem.ImageItemFullState,ri.ImageItem.ImageItem,ri.ImageItem.ImageItemState,ri.Item.Item,ri.ItemRef.ItemRef,ri.JSONContent.JSONContent,ri.LineItem.LineItemFullState,ri.LineItem.LineItem,ri.LineItem.LineItemState;const _o=ri.Manifest.Manifest;ri.RichTextRef.RichTextRef,ri.ShapeDef.ShapeDefBase,ri.ShapeDef.ShapeDefRoundedCorners,ri.ShapeDef.ShapeRectangle,ri.ShapeDef.ShapeEllipse,ri.ShapeDef.ShapeStar,ri.ShapeDef.ShapeCloud,ri.ShapeDef.ShapePlus,ri.ShapeDef.ShapeTriangle,ri.ShapeDef.ShapeBookmark,ri.ShapeDef.ShapeChevron,ri.ShapeDef.ShapeOctagon,ri.ShapeDef.ShapeParallelogram,ri.ShapeDef.ShapeShield,ri.ShapeDef.ShapeSpeechBubble,ri.ShapeDef.ShapeArrow,ri.ShapeDef.LineEndStyle,ri.ShapeDef.LineEnd,ri.ShapeDef.ShapeLine,ri.ShapeDef.ShapeDef,ri.ShapeItem.ShapeItemFullState,ri.ShapeItem.ShapeItem,ri.ShapeItem.ShapeItemState,ri.State.StateMeta,ri.State.LocalizableBaseItemState,ri.State.BaseItemFullState,ri.TextItem.TextVerticalAlign,ri.TextItem.TextPadding,ri.TextItem.LocalizableTextItemFullState,ri.TextItem.TextItemFullState,ri.TextItem.TextItemStateLocaleOverrideable,ri.TextItem.TextItem,ri.TextItem.TextItemState,ri.Trigger.TriggerMediaAction,ri.Trigger.TriggerChangeStateAction,ri.Trigger.TriggerChangeVisibilityAction,ri.Trigger.TriggerChangeLayerAction,ri.Trigger.TriggerAction,ri.Trigger.Trigger,ri.Version.SchemaVersion,ri.VideoItem.VideoAssets,ri.VideoItem.VideoItemFullState,ri.VideoItem.VideoItem,ri.VideoItem.VideoItemState;var Yo=a(519);function Oo({rotation:e,flipX:t,flipY:a,x1:i,y1:r,width:o,height:n}){const l=.5*o,s=.5*n,p=new Yo.A;return p.translateSelf(i+l,r+s),p.rotateSelf(e),p.scaleSelf(t?-1:1,a?-1:1),p.translateSelf(-l,-s),p}function jo(e){return{...e,_v:32}}function Go(e){const t=function(e){if("audio"!==e.type)return null;if(!e.states.default.transcript)return null;const t=e.states.default.width;return t>=262?null:Math.min(t+32,262)}(e),a={...e,_v:32};return null!=t&&function(e,t){const a=e.states.default,i={x1:a.x,y1:a.y,width:a.width,height:a.height,rotation:a.rotation,flipX:a.flipX,flipY:a.flipY},r=function(e,t){const a=Oo(e),i=Oo({x1:0,y1:0,width:t.width,height:t.height,rotation:e.rotation,flipX:e.flipX,flipY:e.flipY}),r=a.transformPoint({x:0,y:0}),o=i.transformPoint({x:-t.childDx,y:-t.childDy});return{x:r.x-o.x,y:r.y-o.y}}(i,{childDx:0,childDy:0,width:t,height:i.height});a.x=r.x,a.y=r.y,a.width=t}(a,t),a}const Eo=[{version:3,upgrade:function({blockuments:e,items:t}){return{blockuments:Ti()(e??{},(e=>({...e,_v:3}))),items:Ti()(t??{},Ai)}},InputSchema:xi,OutputSchema:yi},{version:4,upgrade:function(e){return{blockuments:Ti()(e.blockuments??{},(e=>({...e,_v:4}))),items:Ti()(e.items??{},Pi)}},InputSchema:yi,OutputSchema:Fi},{version:5,upgrade:function(e){return{blockuments:Ti()(e.blockuments??{},(e=>({...e,_v:5}))),items:Ti()(e.items??{},_i)}},InputSchema:Fi,OutputSchema:Li},{version:6,upgrade:function(e){return{blockuments:Ti()(e.blockuments??{},(e=>({...e,_v:6}))),items:Ti()(e.items??{},Gi)}},InputSchema:Li,OutputSchema:Yi},{version:7,upgrade:function(e){return{blockuments:Ti()(e.blockuments??{},(e=>({...e,_v:7}))),items:Ti()(e.items??{},Zi)}},InputSchema:Yi,OutputSchema:Ei},{version:8,upgrade:function(e){return{blockuments:Ti()(e.blockuments??{},(e=>({...e,_v:8}))),items:Ti()(e.items??{},Hi)}},InputSchema:Ei,OutputSchema:qi},{version:9,upgrade:function(e){return{blockuments:Ti()(e.blockuments??{},Wi),items:Ti()(e.items??{},Qi)}},InputSchema:qi,OutputSchema:Ui},{version:10,upgrade:function(e){return{blockuments:Ti()(e.blockuments??{},(e=>({...e,_v:10}))),items:Ti()(e.items??{},er)}},InputSchema:Ui,OutputSchema:Ki},{version:11,upgrade:function(e){return{blockuments:Ti()(e.blockuments??{},ir),items:Ti()(e.items??{},rr)}},InputSchema:Ki,OutputSchema:tr},{version:12,upgrade:function(e){return{blockuments:Ti()(e.blockuments??{},cr),items:Ti()(e.items??{},hr)}},InputSchema:tr,OutputSchema:or},{version:13,upgrade:function(e){return{blockuments:Ti()(e.blockuments??{},gr),items:Ti()(e.items??{},fr)}},InputSchema:or,OutputSchema:ur},{version:14,upgrade:function(e){return{blockuments:Ti()(e.blockuments??{},kr),items:Ti()(e.items??{},br)}},InputSchema:ur,OutputSchema:vr},{version:15,upgrade:function(e){return{blockuments:Ti()(e.blockuments??{},Br),items:Ti()(e.items??{},Fr)}},InputSchema:vr,OutputSchema:Tr},{version:16,upgrade:function(e){return{blockuments:Ti()(e.blockuments??{},Jr),items:Ti()(e.items??{},Vr)}},InputSchema:Tr,OutputSchema:Mr},{version:17,upgrade:function(e){return{blockuments:Ti()(e.blockuments??{},Pr),items:Ti()(e.items??{},Lr)}},InputSchema:Mr,OutputSchema:Cr},{version:18,upgrade:function(e){return{blockuments:Ti()(e.blockuments??{},zr),items:Ti()(e.items??{},$r)}},InputSchema:Cr,OutputSchema:Rr},{version:19,upgrade:function(e){return{blockuments:Ti()(e.blockuments??{},Yr),items:Ti()(e.items??{},Or)}},InputSchema:Rr,OutputSchema:_r},{version:20,upgrade:function(e){return{blockuments:Ti()(e.blockuments??{},Hr),items:Ti()(e.items??{},Ur)}},InputSchema:_r,OutputSchema:jr},{version:21,upgrade:function(e){return{blockuments:Ti()(e.blockuments??{},Qr),items:Ti()(e.items??{},Kr)}},InputSchema:jr,OutputSchema:Wr},{version:22,upgrade:function(e){return{blockuments:Ti()(e.blockuments??{},ao),items:Ti()(e.items??{},io)}},InputSchema:Wr,OutputSchema:eo},{version:23,upgrade:function(e){return{blockuments:Ti()(e.blockuments??{},oo),items:Ti()(e.items??{},no)}},InputSchema:eo,OutputSchema:ro},{version:24,upgrade:function(e){return{blockuments:Ti()(e.blockuments??{},so),items:Ti()(e.items??{},co)}},InputSchema:ro,OutputSchema:lo},{version:25,upgrade:function(e){return{blockuments:Ti()(e.blockuments??{},ho),items:Ti()(e.items??{},go)}},InputSchema:lo,OutputSchema:mo},{version:26,upgrade:function(e){return{blockuments:Ti()(e.blockuments??{},Io),items:Ti()(e.items??{},bo)}},InputSchema:mo,OutputSchema:So},{version:27,upgrade:function(e){return{blockuments:Ti()(e.blockuments??{},Bo),items:Ti()(e.items??{},Do)}},InputSchema:So,OutputSchema:To},{version:28,upgrade:function(e){return{blockuments:Ti()(e.blockuments??{},Ao),items:Ti()(e.items??{},Fo)}},InputSchema:To,OutputSchema:wo},{version:29,upgrade:function(e){return{blockuments:Ti()(e.blockuments??{},Jo),items:Ti()(e.items??{},Vo)}},InputSchema:wo,OutputSchema:Mo},{version:30,upgrade:function(e){return{blockuments:Ti()(e.blockuments??{},Po),items:Ti()(e.items??{},Lo)}},InputSchema:Mo,OutputSchema:Co},{version:31,upgrade:function(e){return{blockuments:Ti()(e.blockuments??{},zo),items:Ti()(e.items??{},$o)}},InputSchema:Co,OutputSchema:Ro},{version:32,upgrade:function(e){return{blockuments:Ti()(e.blockuments??{},jo),items:Ti()(e.items??{},Go)}},InputSchema:Ro,OutputSchema:_o}];const Xo={color:u,fontFamily:"var(--mon-theme-font-body)",textSize:m},Zo=(e,t)=>Gr({doc:t,contentTypes:["text"],callback:t=>{if(t.marks){const a=t.marks.find((e=>"link"===e.type));a?.attrs&&e(a.attrs.href)&&(a.attrs.href=void 0)}}}),qo=e=>!(!e.text?.trim()&&!e.content?.some(qo));function No(e,t,a,i){Object.hasOwn(e,a)||(e[a]={states:{}}),null!=i&&(e[a].translationId=i);const{states:r}=e[a];return Object.hasOwn(r,t)||(r[t]={}),r[t]}const Ho={createDocument:()=>document.implementation.createHTMLDocument(),createDocumentFromHTML:e=>(new DOMParser).parseFromString(e,"text/html")};let Uo;S.ZF.fromSchema(K);const Wo=S.S4.fromSchema(K),Qo=[c,d,"Lato","Raleway","Roboto","Merriweather","Open Sans","Lora","Roboto Slab","Maitree","Cormorant","Montserrat","Poppins","Inter","Be Vietnam","DM Sans","Lustria","Maven Pro","Oswald"];function Ko(e){const t=(Uo??(Uo=Ho.createDocument())).createElement("div");t.innerHTML=e;let a=Wo.parse(t,{preserveWhitespace:"full"}).toJSON();return a=Gr({callback:e=>{let t;const a=[];"paragraph"===e.type?t=Xo:(t={...Xo,fontFamily:c,textSize:e.attrs?.level?g[e.attrs.level].fontSize:m},a.push({type:"bold"})),Gr({callback:i=>{if(i.marks){const r=i.marks.find((e=>"textStyle"===e.type));if(r)if(r.attrs)for(const[e,a]of n(t))[void 0,""].includes(r.attrs[e])&&(r.attrs[e]=a);else r.attrs={...t};else i.marks=[...i.marks,{type:"textStyle",attrs:{...t}}];"heading"===e.type&&(i.marks.find((e=>"bold"===e.type))||(i.marks=[...a,...i.marks]))}else i.marks=[...a,{type:"textStyle",attrs:{...t}}];i.marks.sort(((e,t)=>e.type.localeCompare(t.type)))},contentTypes:["text"],doc:e})},contentTypes:["heading","paragraph"],doc:a}),a=function(e,t,a={heading:c,body:d}){const i=new Map;for(const e of t)i.set(e.toLowerCase(),e),i.set('"'+e.toLowerCase()+'"',e);function r(e,t){if(!e)return;const a=e.fontFamily;if(!a||"string"!=typeof a)return void(e.fontFamily=void 0);let r=a;r.includes(",")&&(r=r.split(",")[0]),r=r.trim().toLowerCase();const o=i.get(r);e.fontFamily=o||t}Gr({callback:e=>{r(e.attrs,a.body)},contentTypes:["listItem"],doc:e});const o=(e,t)=>{const a=(e.marks??[]).find((e=>"textStyle"===e.type));a&&r(a.attrs,t)};return Gr({callback:e=>{const t="heading"===e.type?a.heading:a.body;Gr({callback:e=>{o(e,t)},contentTypes:["text"],doc:e})},contentTypes:["heading","paragraph"],doc:e}),Gr({callback:e=>{o(e,a.body)},contentTypes:["text"],doc:e}),e}(a,Qo),a}const en=new Set(l({richText:0,altText:0,transcript:0,script:0}));function tn(e){if(5!==e.length)return null;const[t,a,i,r,o]=e;return"mondrian"===t&&p(a)&&p(i)&&("default"===r||p(r))&&(n=o,en.has(n))?{blockumentId:a,itemId:i,stateId:r,type:o}:null;var n}function an(e){return`assets/${e}`}function rn(e,t,a){return t<e?e:t>a?a:t}function on({fromPoint:e,fromValue:t,toPoint:a,toValue:i},r){const o=r.x-e.x,n=r.y-e.y,l=a.x-e.x,s=a.y-e.y,p=(o*l+n*s)/(l*l+s*s);return(1-p)*t+p*i}function nn({fromPoint:e,fromValue:t,toPoint:a,toValue:i},r){const o=(r-t)/(i-t),n=1-o;return{x:e.x*n+a.x*o,y:e.y*n+a.y*o}}function ln({fromPoint:e,i:t,j:a},i){const r=nn({fromPoint:e,...t},i.x),o=nn({fromPoint:e,...a},i.y);return{x:r.x+o.x-e.x,y:r.y+o.y-e.y}}const{sqrt:sn,min:pn,atan2:cn,tan:dn,PI:mn,abs:hn}=Math;function un(e,t,a){const i=pn(.5*e.l,.5*t.l,a);if(i<.1)return null;let r=1,o=cn(e.y0-e.y3,e.x0-e.x3)-cn(t.y3-t.y0,t.x3-t.x0);o<0&&(o=-o,r^=1),o>mn&&(o=2*mn-o,r^=1);const n=dn(.5*o)*i;if(n<.1||n>1e6)return null;const l=1-i/e.l,s=i/t.l,p=e.x0*(1-l)+e.x3*l,c=e.y0*(1-l)+e.y3*l,d=t.x0*(1-s)+t.x3*s,m=t.y0*(1-s)+t.y3*s;return e.x2=p,e.y2=c,t.x1=d,t.y1=m,`A ${n} ${n} 0 0 ${r} ${d},${m}`}function gn(e,t,a,i,r){if(t.length<2)throw new Error("emitPathRounded must have at least two path components!");const o=[],{p:{x:n,y:l}}=e;let s=n,p=l;function c(e,t){const a=e.x,o=e.y,n=`${a*i},${o*r}`;return t&&(s=a,p=o),n}function d(e,t){const a=e.x+s,o=e.y+p,n=`${a*i},${o*r}`;return t&&(s=a,p=o),n}function m(e,t,a){let n=e,l=t;a&&(n+=s,l+=p);const c=s*i,d=p*r,m=n*i,h=l*r,u=c-m,g=d-h,S=sn(u*u+g*g);o.push({x0:c,y0:d,x1:c,y1:d,x2:m,y2:h,x3:m,y3:h,l:S}),s=n,p=l}for(const e of t)switch(e.cmd){case"T":o.push(`T ${c(e.p,!0)}`);break;case"t":o.push(`T ${d(e.p,!0)}`);break;case"Q":o.push(`Q ${c(e.c,!1)} ${c(e.p,!0)}`);break;case"q":o.push(`Q ${d(e.c,!1)} ${d(e.p,!0)}`);break;case"S":o.push(`S ${c(e.c,!1)} ${c(e.p,!0)}`);break;case"s":o.push(`S ${d(e.c,!1)} ${d(e.p,!0)}`);break;case"C":o.push(`C ${c(e.c1,!1)} ${c(e.c2,!1)} ${c(e.p,!0)}`);break;case"c":o.push(`C ${d(e.c1,!1)} ${d(e.c2,!1)} ${d(e.p,!0)}`);break;case"A":o.push(`A ${e.radius.x*i} ${e.radius.y*r} ${e.angle} ${+e.large} ${+e.sweep} ${c(e.p,!0)}`);break;case"a":o.push(`A ${e.radius.x*i} ${e.radius.y*r} ${e.angle} ${+e.large} ${+e.sweep} ${d(e.p,!0)}`);break;case"H":m(e.v,p,!1);break;case"h":m(e.v,0,!0);break;case"V":m(s,e.v,!1);break;case"v":m(0,e.v,!0);break;case"L":m(e.p.x,e.p.y,!1);break;case"l":m(e.p.x,e.p.y,!0)}return(hn(s-n)>.01||hn(p-l)>.01)&&m(n,l,!1),function(e,t,a,i){const r=[];for(let e=0;e<a.length;e+=1){const t=a[e],o=a[e+1]??a[0];if(r.push(t),"string"!=typeof t&&"string"!=typeof o){const e=un(t,o,i);e&&r.push(e)}}const o=r[0],n=["string"==typeof o?`M ${e},${t}`:`M ${o.x1},${o.y1}`];for(let e=0;e<r.length;e+=1){const t=r[e];"string"==typeof t?n.push(t):e!==r.length-1&&n.push(`L ${t.x2},${t.y2}`)}return n.push("Z"),n.join(" ")}(n,l,o,a)}function Sn({width:e,height:t}){return{fromPoint:{x:0,y:0},i:{fromValue:1,toPoint:{x:e,y:0},toValue:0},j:{fromValue:.5,toPoint:{x:0,y:t},toValue:-.5}}}const In={discriminator:"arrow",paths({cornerRounding:e,thickness:t,headLength:a},{width:i,height:r}){const o=1-a;return[{d:gn({cmd:"M",p:{x:0,y:.5-t}},[{cmd:"H",v:o},{cmd:"V",v:0},{cmd:"L",p:{x:1,y:.5}},{cmd:"L",p:{x:o,y:1}},{cmd:"V",v:.5+t},{cmd:"H",v:0}],e,i,r),fill:!0,dash:!0}]},textExtents({thickness:e,headLength:t}){const a=.5-e;return{left:0,top:a,width:2*a*t+(1-t),height:.5+e-a}},getControlPoints:({thickness:e,headLength:t},a,i,r,o)=>[{position:ln(Sn(a),{x:t,y:e}),style:"normal"}],dragControlPoint(e,t,a,i,r,o){const n=function({fromPoint:e,i:t,j:a},i){return{x:on({fromPoint:e,...t},i),y:on({fromPoint:e,...a},i)}}(Sn(t),i);return{...e,thickness:rn(.1,n.y,.5),headLength:rn(.1,n.x,.9)}}},fn={discriminator:"bookmark",textExtents:({cutoutInset:e})=>({left:0,top:0,width:1,height:1-e}),paths:({cornerRounding:e,cutoutInset:t},{width:a,height:i})=>[{d:gn({cmd:"M",p:{x:0,y:0}},[{cmd:"L",p:{x:0,y:1}},{cmd:"L",p:{x:.5,y:1-t}},{cmd:"L",p:{x:1,y:1}},{cmd:"L",p:{x:1,y:0}},{cmd:"L",p:{x:0,y:0}}],e,a,i),fill:!0,dash:!0}],getControlPoints:({cutoutInset:e},t)=>[{position:nn(vn(t)[0],e),style:"normal"}],dragControlPoint:(e,t,a,i)=>({...e,cutoutInset:rn(0,on(vn(t)[a],i),.8)})};function vn({width:e,height:t}){const a=.5*e;return[{fromPoint:{x:a,y:.2*t},fromValue:.8,toPoint:{x:a,y:t},toValue:0}]}function kn({width:e,height:t}){return[{fromPoint:{x:.3*e,y:.5*t},fromValue:.3,toPoint:{x:0,y:.5*t},toValue:0},{fromPoint:{x:.7*e,y:.5*t},fromValue:.7,toPoint:{x:1*e,y:.5*t},toValue:1}]}const xn={discriminator:"chevron",paths:({cornerRounding:e,insideCenterXCoord:t,outsideCornerXCoords:a},{width:i,height:r})=>[{d:gn({cmd:"M",p:{x:0,y:0}},[{cmd:"L",p:{x:a,y:0}},{cmd:"L",p:{x:1,y:.5}},{cmd:"L",p:{x:a,y:1}},{cmd:"L",p:{x:0,y:1}},{cmd:"L",p:{x:t,y:.5}},{cmd:"L",p:{x:0,y:0}}],e,i,r),fill:!0,dash:!0}],textExtents:({insideCenterXCoord:e,outsideCornerXCoords:t})=>({left:e,top:0,width:t-e,height:1}),getControlPoints({insideCenterXCoord:e,outsideCornerXCoords:t},a){const i=kn(a);return[e,t].map(((e,t)=>({position:nn(i[t],e),style:"normal"})))},dragControlPoint(e,t,a,i){const r=on(kn(t)[a],i),o={...e};switch(a){case 0:o.insideCenterXCoord=rn(0,r,.3);break;case 1:o.outsideCornerXCoords=rn(.7,r,1)}return o}},yn=[{cmd:"M",p:{x:217.234,y:57.006}},{cmd:"C",c1:{x:217.785,y:54.084},c2:{x:218.073,y:51.069},p:{x:218.073,y:47.986}},{cmd:"C",c1:{x:218.073,y:21.4841},c2:{x:196.796,y:0},p:{x:170.549,y:0}},{cmd:"C",c1:{x:154.49,y:0},c2:{x:140.291,y:8.043},p:{x:131.689,y:20.3575}},{cmd:"C",c1:{x:123.43,y:13.3566},c2:{x:112.778,y:9.1402},p:{x:101.151,y:9.1402}},{cmd:"C",c1:{x:75.1559,y:9.1402},c2:{x:54.036,y:30.2136},p:{x:53.6331,y:56.364}},{cmd:"C",c1:{x:24.4644,y:56.364},c2:{x:.82373,y:80.235},p:{x:.82373,y:109.682}},{cmd:"C",c1:{x:.82373,y:139.129},c2:{x:24.4644,y:163},p:{x:53.6272,y:163}},{cmd:"L",p:{x:209.021,y:163}},{cmd:"C",c1:{x:238.183,y:163},c2:{x:261.824,y:139.129},p:{x:261.824,y:109.682}},{cmd:"C",c1:{x:261.824,y:83.056},c2:{x:242.496,y:60.99},p:{x:217.234,y:57.006}},{cmd:"Z"}],bn={left:20/262,top:50/163,width:222/262,height:113/163},Tn={discriminator:"cloud",paths(e,{width:t,height:a}){const i=function(e,t=1,a=1){const i=[];let r=0,o=0;function n(e,i){const n=e.x,l=e.y,s=`${(n-r)*t},${(l-o)*a}`;return i&&(r=n,o=l),s}function l(e,i){const n=e.x,l=e.y,s=`${n*t},${l*a}`;return i&&(r+=n,o+=l),s}for(const s of e)switch(i.push(s.cmd.toLowerCase()),s.cmd){case"M":case"L":case"T":i.push(n(s.p,!0));break;case"m":case"l":case"t":i.push(l(s.p,!0));break;case"H":i.push(n({x:s.v,y:o},!0));break;case"V":i.push(n({x:r,y:s.v},!0));break;case"h":i.push(l({x:s.v,y:0},!0));break;case"v":i.push(l({x:0,y:s.v},!0));break;case"C":i.push(n(s.c1,!1),n(s.c2,!1),n(s.p,!0));break;case"c":i.push(l(s.c1,!1),l(s.c2,!1),l(s.p,!0));break;case"S":case"Q":i.push(n(s.c,!1),n(s.p,!0));break;case"s":case"q":i.push(l(s.c,!1),l(s.p,!0));break;case"A":i.push(s.radius.x*t,s.radius.y*a,s.angle,+s.large,+s.sweep,n(s.p,!0));break;case"a":i.push(s.radius.x,s.radius.y,s.angle,+s.large,+s.sweep,l(s.p,!0))}return i.join(" ")}(yn,t/262,a/163);return[{d:i,fill:!0,dash:!0}]},textExtents:e=>bn},Bn={left:(1-Math.SQRT1_2)/2,top:(1-Math.SQRT1_2)/2,width:Math.SQRT1_2,height:Math.SQRT1_2},Dn={discriminator:"ellipse",paths(e,{width:t,height:a}){let i="m 0 0";return i+=` m ${t} ${a/2}`,i+=` a ${t/2} ${a/2} 0 0 1 ${-t},0`,i+=` a ${t/2} ${a/2} 0 0 1 ${t},0`,i+=" z",[{d:i,fill:!0,dash:!0}]},textExtents:e=>Bn},wn=Math.sqrt(3)/2,{abs:An,max:Fn}=Math,Mn={left:0,top:0,width:1,height:1},{circle:Jn,square:Vn,diamond:Cn,triangle:Pn}={circle:(e,t,a,i)=>`M ${a-.5*e},${i} a ${.5*t} ${.5*t} 0 0 0 ${e} 0 a ${.5*t} ${.5*t} 0 0 0 ${-e} 0 z`,square:(e,t,a,i)=>`M ${a-.5*e},${i+.5*t} h ${e} v ${-t} h ${-e} z`,diamond:(e,t,a,i)=>`M ${a-.5*e},${i} l ${.5*e},${.5*t} l ${.5*e},${-.5*t}, l ${-.5*e},${-.5*t} z`,triangle:(e,t,a,i,r)=>`M ${a+.5*r},${i} l ${e*wn}, ${.5*t} v ${-t} z`},Ln={none:(e,t,a,i,r)=>({used:.5*An(r),path:null}),arrow:(e,t,a,i,r)=>({used:.5*An(r),path:{d:`M ${a+.5*e+.5*r},${i+.5*t} l ${-.5*e},${-.5*t} l ${.5*e},${-.5*t}`,fill:!1,dash:!1}}),stop:(e,t,a,i,r)=>({used:.5*An(r),path:{d:`M ${a+.5*r} ${i+.5*t} v ${-t}`,fill:!1,dash:!1}}),circle:(e,t,a,i)=>({used:.5*t,path:{d:Jn(e,t,a,i),fill:!1,dash:!1}}),square:(e,t,a,i)=>({used:.5*t,path:{d:Vn(e,t,a,i),fill:!1,dash:!1}}),diamond:(e,t,a,i)=>({used:.5*t,path:{d:Cn(e,t,a,i),fill:!1,dash:!1}}),triangle:(e,t,a,i,r)=>({used:t*wn+.5*An(r),path:{d:Pn(e,t,a,i,r),fill:!1,dash:!1}}),"circle-filled":(e,t,a,i)=>({used:.5*t,path:{d:Jn(e,t,a,i),fill:!0,dash:!1}}),"square-filled":(e,t,a,i)=>({used:.5*t,path:{d:Vn(e,t,a,i),fill:!0,dash:!1}}),"diamond-filled":(e,t,a,i)=>({used:.5*t,path:{d:Cn(e,t,a,i),fill:!0,dash:!1}}),"triangle-filled":(e,t,a,i,r)=>({used:t*wn+.5*An(r),path:{d:Pn(e,t,a,i,r),fill:!0,dash:!1}})},Rn={discriminator:"line",paths({from:{style:e},to:{style:t}},{width:a,height:i,borderWidth:r}){let o=3*r,n=3*r;if(o+n>a){const e=a/(o+n);o*=e,n*=e}const{used:l,path:s}=Ln[e](o,o,0,.5*i,r),{used:p,path:c}=Ln[t](-1*n,n,a,.5*i,-1*r),d=[{d:`M ${l},${.5*i} H ${a-p}`,fill:!1,dash:!0}];return s&&d.push(s),c&&d.push(c),d},textExtents:()=>Mn,extraDrawSpace({width:e,height:t,borderWidth:a}){const i=Fn(3*a,3*a);return{width:i,height:i}}},zn={left:(1-Math.SQRT1_2)/2,top:(1-Math.SQRT1_2)/2,width:Math.SQRT1_2,height:Math.SQRT1_2},$n={discriminator:"octagon",paths({cornerRounding:e},{width:t,height:a}){const i=Math.min(t,a)/(1+Math.SQRT2)/Math.SQRT2;return[{d:gn({cmd:"M",p:{x:i,y:0}},[{cmd:"L",p:{x:t-i,y:0}},{cmd:"L",p:{x:t,y:i}},{cmd:"L",p:{x:t,y:a-i}},{cmd:"L",p:{x:t-i,y:a}},{cmd:"L",p:{x:i,y:a}},{cmd:"L",p:{x:0,y:a-i}},{cmd:"L",p:{x:0,y:i}},{cmd:"L",p:{x:i,y:0}}],e,1,1),fill:!0,dash:!0}]},textExtents:e=>zn},_n={discriminator:"parallelogram",textExtents:({shear:e})=>e>.45?{left:.45,top:0,width:0,height:1}:{left:e,top:0,width:1-2*e,height:1},paths:({cornerRounding:e,shear:t},{width:a,height:i})=>[{d:gn({cmd:"M",p:{x:1,y:0}},[{cmd:"L",p:{x:t,y:0}},{cmd:"L",p:{x:0,y:1}},{cmd:"L",p:{x:1-t,y:1}},{cmd:"L",p:{x:1,y:0}}],e,a,i),fill:!0,dash:!0}],getControlPoints:({shear:e},t)=>[{position:nn(Yn(t)[0],e),style:"normal"}],dragControlPoint:(e,t,a,i)=>({...e,shear:rn(0,on(Yn(t)[a],i),.99)})};function Yn({width:e}){return[{fromPoint:{x:0,y:0},fromValue:0,toPoint:{x:e,y:0},toValue:1}]}const On={discriminator:"plus",textExtents:({stroke:e})=>({left:0,top:(1-e)/2,width:1,height:e}),paths({cornerRounding:e,stroke:t},{width:a,height:i}){const r=(1-t)/2;return[{d:gn({cmd:"M",p:{x:r,y:0}},[{cmd:"L",p:{x:r,y:r}},{cmd:"L",p:{x:0,y:r}},{cmd:"L",p:{x:0,y:1-r}},{cmd:"L",p:{x:r,y:1-r}},{cmd:"L",p:{x:r,y:1}},{cmd:"L",p:{x:1-r,y:1}},{cmd:"L",p:{x:1-r,y:1-r}},{cmd:"L",p:{x:1,y:1-r}},{cmd:"L",p:{x:1,y:r}},{cmd:"L",p:{x:1-r,y:r}},{cmd:"L",p:{x:1-r,y:0}},{cmd:"L",p:{x:r,y:0}}],e,a,i),fill:!0,dash:!0}]},getControlPoints:({stroke:e},t)=>[{position:nn(jn(t)[0],e),style:"normal"}],dragControlPoint:(e,t,a,i)=>({...e,stroke:rn(.01,on(jn(t)[a],i),1)})};function jn({width:e,height:t}){return[{fromPoint:{x:0,y:0},fromValue:1,toPoint:{x:e/2,y:t/2},toValue:0}]}const Gn=`url(${function(e,t){const a=[...(new TextEncoder).encode('\n<svg xmlns="http://www.w3.org/2000/svg" width="28" height="40" viewBox="0 0 28 40" fill="none">\n  <g filter="url(#filter0_d_10962_163787)">\n    <path fill-rule="evenodd" clip-rule="evenodd" d="M4 18.5V2.5L15.6 14.1081H8.55353L8.40242 14.232L4 18.5Z" fill="white"/>\n    <path fill-rule="evenodd" clip-rule="evenodd" d="M5 4.7998V15.9998L7.969 13.1307L8.129 12.9916L13.165 12.9998L5 4.7998Z" fill="black"/>\n    <path d="M8.5 27.5C9.06115 27.5 9.48005 27.0493 9.51635 26.5351C9.74356 23.3161 12.3161 20.7436 15.5351 20.5163C16.0493 20.4801 16.5 20.0611 16.5 19.5C16.5 18.956 16.0524 18.4804 15.4691 18.5163C11.1973 18.7798 7.7798 22.1973 7.51632 26.4691C7.48035 27.0524 7.95597 27.5 8.5 27.5Z" fill="black" stroke="white" stroke-linejoin="round"/>\n  </g>\n  <defs>\n    <filter id="filter0_d_10962_163787" x="2.2" y="1.7" width="16.6" height="29.1" filterUnits="userSpaceOnUse" color-interpolation-filters="sRGB">\n      <feFlood flood-opacity="0" result="BackgroundImageFix"/>\n      <feColorMatrix in="SourceAlpha" type="matrix" values="0 0 0 0 0 0 0 0 0 0 0 0 0 0 0 0 0 0 127 0" result="hardAlpha"/>\n      <feOffset dy="1"/>\n      <feGaussianBlur stdDeviation="0.9"/>\n      <feColorMatrix type="matrix" values="0 0 0 0 0 0 0 0 0 0 0 0 0 0 0 0 0 0 0.65 0"/>\n      <feBlend mode="normal" in2="BackgroundImageFix" result="effect1_dropShadow_10962_163787"/>\n      <feBlend mode="normal" in="SourceGraphic" in2="effect1_dropShadow_10962_163787" result="shape"/>\n    </filter>\n  </defs>\n</svg>\n')].map((e=>String.fromCharCode(e))).join("");return"data:image/svg+xml;base64,"+btoa(a)}()}) 5 5, move`,En=["ne","nw","nw","ne"],{min:Xn}=Math,Zn={left:0,top:0,width:1,height:1},qn={topLeft:0,topRight:0,bottomRight:0,bottomLeft:0};function Nn(e,t,a){return e+a<=t?e:e*t/(e+a)}function Hn(e,t,a,i,r){return Xn(Nn(a,t,e),Nn(a,i,r))}function Un({topLeft:e,topRight:t,bottomRight:a,bottomLeft:i},{width:r,height:o}){return{topLeft:Hn(i,o,e,r,t),topRight:Hn(e,r,t,o,a),bottomRight:Hn(t,o,a,r,i),bottomLeft:Hn(a,r,i,o,e)}}function Wn(e){if(!e)return!0;const{topLeft:t,topRight:a,bottomRight:i,bottomLeft:r}=e;return t===a&&t===i&&t===r}function Qn({width:e,height:t}){return[{fromPoint:{x:0,y:0},fromValue:0,toPoint:{x:10,y:10},toValue:10},{fromPoint:{x:e,y:0},fromValue:0,toPoint:{x:e-10,y:10},toValue:10},{fromPoint:{x:e,y:t},fromValue:0,toPoint:{x:e-10,y:t-10},toValue:10},{fromPoint:{x:0,y:t},fromValue:0,toPoint:{x:10,y:t-10},toValue:10}]}const Kn={discriminator:"rectangle",paths({borderRadius:e},t){const{width:a,height:i}=t;let r="m 0 0";if(e){const{topLeft:o,topRight:n,bottomRight:l,bottomLeft:s}=Un(e,t);r+=` m ${o} 0`,r+=` l ${a-o-n} 0 a ${n} ${n} 0 0 1 ${n},${n}`,r+=` l 0 ${i-n-l} a ${l} ${l} 0 0 1 ${-l},${l}`,r+=` l ${l+s-a} 0 a ${s} ${s} 0 0 1 ${-s},${-s}`,r+=` l 0 ${s+o-i} a ${o} ${o} 0 0 1 ${o},${-o}`}else r+=` l ${a} 0`,r+=` l 0 ${i}`,r+=` l ${-a} 0`,r+=" l 0 "+-i;return r+=" z",[{d:r,fill:!0,dash:!0}]},textExtents:e=>Zn,getControlPoints({borderRadius:e},t,a,i,r){const{topLeft:o,topRight:n,bottomRight:l,bottomLeft:s}=Un(e??qn,t),p=Qn(t),c=Wn(r?Un(r.borderRadius??qn,t):e)!==i?"normal":"alternate";return[o,n,l,s].map(((e,t)=>({position:nn(p[t],e),style:c,tooltip:{text:`Radius ${e.toFixed(0)}`,position:En[t]},cursor:Gn})))},dragControlPoint({borderRadius:e},t,a,i,r,o){const n=Qn(t)[a],{width:l,height:s}=t,p=on(n,i);let c;if(Wn(e)!==o){const e=rn(0,p,Xn(s/2,l/2));c={topLeft:e,topRight:e,bottomRight:e,bottomLeft:e}}else switch(c={...e??qn},a){case 0:c.topLeft=rn(0,p,Xn(s-c.bottomLeft,l-c.topRight));break;case 1:c.topRight=rn(0,p,Xn(l-c.topLeft,s-c.bottomRight));break;case 2:c.bottomRight=rn(0,p,Xn(s-c.topRight,l-c.bottomLeft));break;case 3:c.bottomLeft=rn(0,p,Xn(l-c.bottomRight,s-c.topLeft))}return{type:"rectangle",borderRadius:c}}},el={left:0,top:0,width:1,height:1},tl={discriminator:"shield",paths({cornerRounding:e},{width:t,height:a}){const i=Math.min(.5*t,.5*a);return[{d:gn({cmd:"M",p:{x:0,y:0}},[{cmd:"H",v:t},{cmd:"V",v:a-i},{cmd:"A",radius:{x:.5*t,y:i},angle:0,large:!1,sweep:!0,p:{x:0,y:a-i}},{cmd:"V",v:0}],e,1,1),fill:!0,dash:!0}]},textExtents:e=>el},al={cmd:"M",p:{x:0,y:0}},il=[{cmd:"H",v:210},{cmd:"V",v:175},{cmd:"H",v:129},{cmd:"L",p:{x:40,y:217}},{cmd:"V",v:175},{cmd:"H",v:0},{cmd:"V",v:0}],rl={left:0,top:0,width:1,height:175/217},ol={discriminator:"speechBubble",paths:({cornerRounding:e},{width:t,height:a})=>[{d:gn(al,il,e,t/210,a/217),fill:!0,dash:!0}],textExtents:e=>rl},{PI:nl,cos:ll,sin:sl,round:pl,floor:cl,max:dl}=Math,ml=-.5*nl,hl=2*nl;function ul(e,t){return ml+hl*(e/t)}function gl(e,t){return ml+hl*((2*e+1)/(2*t))}function Sl({sidePairs:e,innerRadius:t}){const a=ll(ul(pl(e/4),e)),i=ll(gl(cl(pl(e/2)/2),e))*t,r=sl(ul(pl(e/2),e)),o=sl(gl(cl(e/2),e))*t;return{xFactor:.5/dl(a,i),yFactor:.5/(.5*dl(r,o)+.5)}}const Il={left:(1-Math.SQRT1_2)/2,top:(1-Math.SQRT1_2)/2,width:Math.SQRT1_2,height:Math.SQRT1_2};function fl(e,{width:t,height:a}){const{sidePairs:i}=e,{xFactor:r,yFactor:o}=Sl(e),n=gl(i-1,i);return{fromPoint:{x:.5*t,y:a*o},fromValue:0,toPoint:{x:(ll(n)*r+.5)*t,y:(sl(n)*o+o)*a},toValue:1}}const vl={discriminator:"star",paths(e,{width:t,height:a}){const{cornerRounding:i,sidePairs:r,innerRadius:o}=e,{xFactor:n,yFactor:l}=Sl(e);let s;const p=[];let c=!0;function d(e,t){const a={x:ll(e)*t*n+.5,y:sl(e)*t*l+l};c?(s={cmd:"M",p:a},c=!1):p.push({cmd:"L",p:a})}for(let e=0;e<r;e+=1)d(ul(e,r),1),d(gl(e,r),o);return[{d:gn(s,p,i,t,a),fill:!0,dash:!0}]},textExtents:e=>Il,getControlPoints:(e,t)=>[{position:nn(fl(e,t),e.innerRadius),style:"normal"}],dragControlPoint(e,t,a,i){const r=on(fl(e,t),i);return{...e,innerRadius:rn(.1,r,1)}}},kl={discriminator:"triangle",paths:({cornerRounding:e,topVertex:t},{width:a,height:i})=>[{d:gn({cmd:"M",p:{x:t??.5,y:0}},[{cmd:"L",p:{x:0,y:1}},{cmd:"L",p:{x:1,y:1}}],e,a,i),fill:!0,dash:!0}],textExtents:({topVertex:e})=>({width:.5,height:.5,left:(e??.5)/2,top:.5}),getControlPoints:({topVertex:e},t)=>[{position:nn(xl(t)[0],e??.5),style:"normal"}],dragControlPoint:(e,t,a,i)=>({...e,topVertex:rn(0,on(xl(t)[a],i),1)})};function xl({width:e}){return[{fromPoint:{x:0,y:0},fromValue:0,toPoint:{x:e,y:0},toValue:1}]}const yl=new Map;function bl(e){yl.set(e.discriminator,e)}bl(Kn),bl(Dn),bl(vl),bl(Tn),bl(On),bl(kl),bl(fn),bl($n),bl(xn),bl(_n),bl(ol),bl(tl),bl(In),bl(Rn);const Tl={width:0,height:0};var Bl=a(4015),Dl=a.n(Bl);function wl(e,t,a=l(e.states.default)){const i=e.states.default,r=structuredClone(e.states[t]);return a.reduce(((e,t)=>(Dl()(e[t])&&(e[t]=structuredClone(i[t])),e)),r)}var Al=a(3134),Fl=a.n(Al);a(1999),a(921);var Ml=a(9010),Jl=a(8350);const Vl="isLearn",Cl=()=>(0,Jl.getContext)(Vl)??!1;function Pl(){return{externalLinksDisabled:!1,isExternalLink:e=>!1}}const Ll="ItemRenderingContext";function Rl(){const e=(0,Jl.getContext)(Ll);if(!e)throw new Error("This component must be provided with an ItemRenderingContext");return e}var zl=a(2602),$l=a.n(zl);function _l(e,t){const a=structuredClone(t);for(const t in a)if(Object.hasOwn(e,t)){const i=e[t];"string"==typeof i&&i&&(a[t]=i)}return a}var Yl=a(4982);const Ol=e=>e.map((e=>e.toString().padStart(2,"0"))),jl=(e,t=!0)=>{const a=(e=>{if(e<=0||isNaN(e))return;const t=Math.min(Math.floor(e/3600),0),a=Math.floor(e/60)-60*t;return{hours:t,minutes:a,seconds:e-60*a-3600*t}})(e);if(!a)return(t?"":"0")+"0:00";const{hours:i,minutes:r,seconds:o}=a,n=i>0?[i,r,o]:[r,o],[l,...s]=n;return(t?[l,...Ol(s)]:Ol(n)).join(":")},Gl=({a11yMediaRemainingTime:e},t)=>`${e}: ${jl(t)}`;function El(e,t,a,i){return t.addEventListener(e,a,i),()=>{t.removeEventListener(e,a,i)}}const Xl={Low:-10,Generic:0,Tooltip:10};let Zl=[];['input:not([type="checkbox"], [type="radio"])',"art-asset-library","textarea","[contenteditable]"].join(", ");const ql=(()=>{const e=document.createElement("div");e.style.visibility="hidden",e.style.overflowX="hidden",e.style.overflowY="scroll",document.body.appendChild(e);const t=e.offsetWidth-e.scrollWidth;return e.remove(),t})();document.body.style.setProperty("--ua-scrollbar-width",`${ql}px`);const Nl={"arc-transcription":'<svg width="16" height="16" viewBox="0 0 16 16" fill="none" xmlns="http://www.w3.org/2000/svg"><path d="M4.5 13.6875H11.5C11.7188 13.6875 11.9375 13.4961 11.9375 13.25V5.375H9.75C9.25781 5.375 8.875 4.99219 8.875 4.5V2.3125H4.5C4.25391 2.3125 4.0625 2.53125 4.0625 2.75V13.25C4.0625 13.4961 4.25391 13.6875 4.5 13.6875ZM2.75 2.75C2.75 1.79297 3.51562 1 4.5 1H9.01172C9.47656 1 9.91406 1.19141 10.2422 1.51953L12.7305 4.00781C13.0586 4.33594 13.25 4.77344 13.25 5.23828V13.25C13.25 14.2344 12.457 15 11.5 15H4.5C3.51562 15 2.75 14.2344 2.75 13.25V2.75ZM8 8.4375V11.9375C8 12.1289 7.89062 12.293 7.72656 12.3477C7.5625 12.4297 7.37109 12.375 7.23438 12.2656L6.27734 11.2812H5.8125C5.56641 11.2812 5.375 11.0898 5.375 10.8438V9.53125C5.375 9.3125 5.56641 9.09375 5.8125 9.09375H6.27734L7.23438 8.13672C7.37109 8.02734 7.5625 7.97266 7.72656 8.05469C7.89062 8.10938 8 8.27344 8 8.4375ZM10.3242 8.32812C10.6523 8.875 10.8438 9.53125 10.8438 10.1875C10.8438 10.8711 10.6523 11.5 10.3242 12.0469C10.1602 12.375 9.75 12.4844 9.44922 12.293C9.12109 12.1289 9.01172 11.7188 9.20312 11.3906C9.39453 11.0625 9.53125 10.6523 9.53125 10.1875C9.53125 9.75 9.39453 9.33984 9.20312 8.98438C9.01172 8.68359 9.12109 8.27344 9.44922 8.10938C9.75 7.91797 10.1602 8.02734 10.3242 8.32812Z" fill="currentColor"/></svg>',"arc-fullscreen-disable":'<svg xmlns="http://www.w3.org/2000/svg" viewBox="0 0 448 512"><path d="M160 64c0-17.7-14.3-32-32-32s-32 14.3-32 32l0 64-64 0c-17.7 0-32 14.3-32 32s14.3 32 32 32l96 0c17.7 0 32-14.3 32-32l0-96zM32 320c-17.7 0-32 14.3-32 32s14.3 32 32 32l64 0 0 64c0 17.7 14.3 32 32 32s32-14.3 32-32l0-96c0-17.7-14.3-32-32-32l-96 0zM352 64c0-17.7-14.3-32-32-32s-32 14.3-32 32l0 96c0 17.7 14.3 32 32 32l96 0c17.7 0 32-14.3 32-32s-14.3-32-32-32l-64 0 0-64zM320 320c-17.7 0-32 14.3-32 32l0 96c0 17.7 14.3 32 32 32s32-14.3 32-32l0-64 64 0c17.7 0 32-14.3 32-32s-14.3-32-32-32l-96 0z"/></svg>',"arc-fullscreen-enable":'<svg xmlns="http://www.w3.org/2000/svg" viewBox="0 0 448 512"><path d="M32 32C14.3 32 0 46.3 0 64l0 96c0 17.7 14.3 32 32 32s32-14.3 32-32l0-64 64 0c17.7 0 32-14.3 32-32s-14.3-32-32-32L32 32zM64 352c0-17.7-14.3-32-32-32s-32 14.3-32 32l0 96c0 17.7 14.3 32 32 32l96 0c17.7 0 32-14.3 32-32s-14.3-32-32-32l-64 0 0-64zM320 32c-17.7 0-32 14.3-32 32s14.3 32 32 32l64 0 0 64c0 17.7 14.3 32 32 32s32-14.3 32-32l0-96c0-17.7-14.3-32-32-32l-96 0zM448 352c0-17.7-14.3-32-32-32s-32 14.3-32 32l0 64-64 0c-17.7 0-32 14.3-32 32s14.3 32 32 32l96 0c17.7 0 32-14.3 32-32l0-96z"/></svg>',"arc-pause":'<svg xmlns="http://www.w3.org/2000/svg" width="20" height="20" viewBox="3.448 3.43 13.081 13.099"><path d="M6.5 4H7.5C8.3125 4 9 4.6875 9 5.5V14.5C9 15.3438 8.3125 16 7.5 16H6.5C5.65625 16 5 15.3438 5 14.5V5.5C5 4.6875 5.65625 4 6.5 4ZM12.5 4H13.5C14.3125 4 15 4.6875 15 5.5V14.5C15 15.3438 14.3125 16 13.5 16H12.5C11.6562 16 11 15.3438 11 14.5V5.5C11 4.6875 11.6562 4 12.5 4Z" /></svg>',"arc-pip-disable":'<svg xmlns="http://www.w3.org/2000/svg" width="22px" height="18px" viewBox="0 0 22 18"><path d="M18 4H4v10h14V4zm4 12V1.98C22 .88 21.1 0 20 0H2C.9 0 0 .88 0 1.98V16c0 1.1.9 2 2 2h18c1.1 0 2-.9 2-2zm-2 .02H2V1.97h18v14.05z" fill-rule="nonzero"/><path fill="none" d="M-1-3h24v24H-1z"/></svg>',"arc-pip-enable":'<svg viewBox="0 0 24 24"><path d="M19 11h-8v6h8zm4 8V4.98C23 3.88 22.1 3 21 3H3c-1.1 0-2 .88-2 1.98V19c0 1.1.9 2 2 2h18c1.1 0 2-.9 2-2m-2 .02H3V4.97h18z"></path></svg>',"arc-play":'<svg viewBox="0 0 12 13" xmlns="http://www.w3.org/2000/svg"><path d="M2.74609 0.816406L10.6211 5.62891C11.0039 5.875 11.25 6.3125 11.25 6.75C11.25 7.21484 11.0039 7.65234 10.6211 7.87109L2.74609 12.6836C2.33594 12.9297 1.81641 12.957 1.40625 12.7109C0.996094 12.4922 0.75 12.0547 0.75 11.5625V1.9375C0.75 1.47266 0.996094 1.03516 1.40625 0.816406C1.81641 0.570312 2.33594 0.570312 2.74609 0.816406Z" /></svg>',"arc-transparency":'<svg xmlns="http://www.w3.org/2000/svg" width="16" height="16" viewBox="0 0 16 16" fill="none"><path d="M1 1H3.8V3.8H1V1Z" fill="black"/><path d="M3.7998 3.7998H6.5998V6.5998H3.7998V3.7998Z" fill="black" fill-opacity="0.8"/><path d="M6.6001 1H9.4001V3.8H6.6001V1Z" fill="black" fill-opacity="0.6"/><path d="M12.2002 1H15.0002V3.8H12.2002V1Z" fill="black" fill-opacity="0.2"/><path d="M1 6.59961H3.8V9.39961H1V6.59961Z" fill="black"/><path d="M6.6001 6.59961H9.4001V9.39961H6.6001V6.59961Z" fill="black" fill-opacity="0.6"/><path d="M12.2002 6.59961H15.0002V9.39961H12.2002V6.59961Z" fill="black" fill-opacity="0.2"/><path d="M1 12.2002H3.8V15.0002H1V12.2002Z" fill="black"/><path d="M6.6001 12.2002H9.4001V15.0002H6.6001V12.2002Z" fill="black" fill-opacity="0.6"/><path d="M12.2002 12.2002H15.0002V15.0002H12.2002V12.2002Z" fill="black" fill-opacity="0.2"/><path d="M9.3999 3.7998H12.1999V6.5998H9.3999V3.7998Z" fill="black" fill-opacity="0.4"/><path d="M3.7998 9.40039H6.5998V12.2004H3.7998V9.40039Z" fill="black" fill-opacity="0.8"/><path d="M9.3999 9.40039H12.1999V12.2004H9.3999V9.40039Z" fill="black" fill-opacity="0.4"/></svg>',"arc-volume-high":'<svg xmlns="http://www.w3.org/2000/svg" viewBox="0 0 640 512"><path d="M533.6 32.5C598.5 85.2 640 165.8 640 256s-41.5 170.7-106.4 223.5c-10.3 8.4-25.4 6.8-33.8-3.5s-6.8-25.4 3.5-33.8C557.5 398.2 592 331.2 592 256s-34.5-142.2-88.7-186.3c-10.3-8.4-11.8-23.5-3.5-33.8s23.5-11.8 33.8-3.5zM473.1 107c43.2 35.2 70.9 88.9 70.9 149s-27.7 113.8-70.9 149c-10.3 8.4-25.4 6.8-33.8-3.5s-6.8-25.4 3.5-33.8C475.3 341.3 496 301.1 496 256s-20.7-85.3-53.2-111.8c-10.3-8.4-11.8-23.5-3.5-33.8s23.5-11.8 33.8-3.5zm-60.5 74.5C434.1 199.1 448 225.9 448 256s-13.9 56.9-35.4 74.5c-10.3 8.4-25.4 6.8-33.8-3.5s-6.8-25.4 3.5-33.8C393.1 284.4 400 271 400 256s-6.9-28.4-17.7-37.3c-10.3-8.4-11.8-23.5-3.5-33.8s23.5-11.8 33.8-3.5zM301.1 34.8C312.6 40 320 51.4 320 64l0 384c0 12.6-7.4 24-18.9 29.2s-25 3.1-34.4-5.3L131.8 352 64 352c-35.3 0-64-28.7-64-64l0-64c0-35.3 28.7-64 64-64l67.8 0L266.7 40.1c9.4-8.4 22.9-10.4 34.4-5.3z"/></svg>',"arc-volume-mid":'<svg xmlns="http://www.w3.org/2000/svg" viewBox="0 0 576 512"><path d="M333.1 34.8C344.6 40 352 51.4 352 64l0 384c0 12.6-7.4 24-18.9 29.2s-25 3.1-34.4-5.3L163.8 352 96 352c-35.3 0-64-28.7-64-64l0-64c0-35.3 28.7-64 64-64l67.8 0L298.7 40.1c9.4-8.4 22.9-10.4 34.4-5.3zm172 72.2c43.2 35.2 70.9 88.9 70.9 149s-27.7 113.8-70.9 149c-10.3 8.4-25.4 6.8-33.8-3.5s-6.8-25.4 3.5-33.8C507.3 341.3 528 301.1 528 256s-20.7-85.3-53.2-111.8c-10.3-8.4-11.8-23.5-3.5-33.8s23.5-11.8 33.8-3.5zm-60.5 74.5C466.1 199.1 480 225.9 480 256s-13.9 56.9-35.4 74.5c-10.3 8.4-25.4 6.8-33.8-3.5s-6.8-25.4 3.5-33.8C425.1 284.4 432 271 432 256s-6.9-28.4-17.7-37.3c-10.3-8.4-11.8-23.5-3.5-33.8s23.5-11.8 33.8-3.5z"/></svg>',"arc-volume-low":'<svg xmlns="http://www.w3.org/2000/svg" viewBox="0 0 448 512"><path d="M301.1 34.8C312.6 40 320 51.4 320 64l0 384c0 12.6-7.4 24-18.9 29.2s-25 3.1-34.4-5.3L131.8 352 64 352c-35.3 0-64-28.7-64-64l0-64c0-35.3 28.7-64 64-64l67.8 0L266.7 40.1c9.4-8.4 22.9-10.4 34.4-5.3zM412.6 181.5C434.1 199.1 448 225.9 448 256s-13.9 56.9-35.4 74.5c-10.3 8.4-25.4 6.8-33.8-3.5s-6.8-25.4 3.5-33.8C393.1 284.4 400 271 400 256s-6.9-28.4-17.7-37.3c-10.3-8.4-11.8-23.5-3.5-33.8s23.5-11.8 33.8-3.5z"/></svg>',"arc-volume-muted":'<svg xmlns="http://www.w3.org/2000/svg" viewBox="0 0 640 512"><path d="M38.8 5.1C28.4-3.1 13.3-1.2 5.1 9.2S-1.2 34.7 9.2 42.9l592 464c10.4 8.2 25.5 6.3 33.7-4.1s6.3-25.5-4.1-33.7L525.1 386.2C556.7 352 576 306.3 576 256c0-60.1-27.7-113.8-70.9-149c-10.3-8.4-25.4-6.8-33.8 3.5s-6.8 25.4 3.5 33.8C507.3 170.7 528 210.9 528 256c0 39.1-15.6 74.5-40.9 100.5L449 326.6c19-17.5 31-42.7 31-70.6c0-30.1-13.9-56.9-35.4-74.5c-10.3-8.4-25.4-6.8-33.8 3.5s-6.8 25.4 3.5 33.8C425.1 227.6 432 241 432 256s-6.9 28.4-17.7 37.3c-1.3 1-2.4 2.2-3.4 3.4L352 250.6 352 64c0-12.6-7.4-24-18.9-29.2s-25-3.1-34.4 5.3L197.8 129.8 38.8 5.1zM352 373.3L82.9 161.3C53.8 167.4 32 193.1 32 224l0 64c0 35.3 28.7 64 64 64l67.8 0L298.7 471.9c9.4 8.4 22.9 10.4 34.4 5.3S352 460.6 352 448l0-74.7z"/></svg>'};var Hl=Ml.vs('<span class="icon svelte-1rjkepf"><!></span>');const Ul={hash:"svelte-1rjkepf",code:".icon.svelte-1rjkepf {width:var(--size);height:1lh;display:inline-flex;align-items:center;justify-content:center;vertical-align:-0.1lh;svg {fill:currentColor;width:100%; /* keeps Safari happy ¯\\_(ツ)_/¯ */}}"};function Wl(e,t){Ml.kZ(e,Ul);let a=Ml._w(t,"size",8,"14px"),i=Ml._w(t,"icon",8);var r=Hl();let o;var n=Ml.jf(r);Ml.qy(n,(()=>Nl[i()]),!1,!1),Ml.cL(r),Ml.vN((()=>o=Ml.hg(r,"",o,{"--size":a()}))),Ml.BC(e,r)}var Ql=a(5494),Kl=a(2732),es=a.n(Kl),ts=a(3252);const as=()=>es()("mon-learner-tooltip-"),is={nw:"top-end",n:"top",ne:"top-start",sw:"bottom-end",s:"bottom",se:"bottom-start",wn:"left-start",w:"left",ws:"left-end",en:"right-start",e:"right",es:"right-end"};function rs(e){return{delay:0,duration:450,easing:e=>e,css:e=>`opacity: ${e<200/450?(0,ts.wq)(450*e/200):1};`}}const os=()=>({name:"travelBoxes",fn({x:e,y:t,rects:{reference:{x:a,y:i,width:r,height:o},floating:{width:n,height:l}}}){const s=e+n,p=t+l,c=a+r,d=i+o;return{data:{path:`\n        ${e<a?`M ${e},${p} L ${e},${t}`:`M ${a},${d} L ${a},${i}`}\n        ${t<i?`L ${e},${t} L ${s},${t}`:`L ${a},${i} L ${c},${i}`}\n        ${s>c?`L ${s},${t} L ${s},${p}`:`L ${c},${i} L ${c},${d}`}\n        ${p>d?`L ${s},${p} L ${e},${p}`:`L ${c},${d} L ${a},${d}`}\n        Z\n\n        M ${e},${p} L ${s},${p} L ${s},${t} L ${e},${t} Z\n        M ${a},${d} L ${c},${d} L ${c},${i} L ${a},${i} Z\n      `}}}});var ns=Ml.vs('<div class="travel-boxes-wrapper svelte-1qocpex" aria-hidden="true"><svg class="svelte-1qocpex"><path class="svelte-1qocpex"></path></svg></div>'),ls=Ml.vs('<div class="tooltip svelte-1qocpex" data-mon-tooltip="" popover="manual"><!> <div class="shadowed svelte-1qocpex"><div class="arrow svelte-1qocpex"><svg aria-hidden="true" data-mon-tooltip-arrow="" class="svelte-1qocpex"><defs><filter><feDropShadow dx="0px" dy="2px" stdDeviation="3px" flood-color="black" flood-opacity="0.4"></feDropShadow></filter></defs><path d="M13 0H1V1L6.2929 6.2929c.3905.3905 1.0237.3905 1.4142 0L13 1V0Z" class="svelte-1qocpex"></path></svg></div></div> <!></div>'),ss=Ml.vs('<div class="tooltip-locator svelte-1qocpex"></div> <!>',1);const ps={hash:"svelte-1qocpex",code:".tooltip-locator.svelte-1qocpex {position:fixed;display:none;}.tooltip.svelte-1qocpex {pointer-events:none;padding:0;position:fixed;top:0;left:0;margin:0;overflow:visible;border:none;background:none;&:not([data-inverse]) {--popover-fill: white;color:black;}&[data-inverse] {--popover-fill: black;color:white;}&[data-pointer-events] {pointer-events:all;}}.arrow.svelte-1qocpex {position:absolute;width:12px;height:12px;svg:where(.svelte-1qocpex) {display:block;width:14px;height:14px;position:absolute;inset:-1px;}}.tooltip.svelte-1qocpex {&[data-placement^='bottom'] .arrow:where(.svelte-1qocpex) {transform:scale(-1); /* Turn that frown upsidedown */bottom:100%;}&[data-placement^='top'] .arrow:where(.svelte-1qocpex) {top:100%;}&[data-placement^='left'] .arrow:where(.svelte-1qocpex) {transform:rotate(270deg);left:100%;}&[data-placement^='right'] .arrow:where(.svelte-1qocpex) {transform:rotate(90deg);right:100%;}}.shadowed.svelte-1qocpex {position:absolute;inset:0;z-index:-1;background:var(--popover-fill);&[data-variant='popover'] {border-radius:8px;filter:drop-shadow(0px 6px 12px rgba(0, 0, 0, 0.1));}&[data-variant='tooltip'] {border-radius:4px;box-shadow:0px 2px 6px 0px rgba(0, 0, 0, 0.4);}.arrow:where(.svelte-1qocpex) path:where(.svelte-1qocpex) {fill:var(--popover-fill);}}.travel-boxes-wrapper.svelte-1qocpex {position:fixed;inset:0;pointer-events:none;svg:where(.svelte-1qocpex) {width:100%;height:100%;display:block;path:where(.svelte-1qocpex) {pointer-events:all;fill:none;.debug & {fill:#f00a;}}}}\n\n  /**\n   * Tooltip anchor global utility class; apply to nodes for convenience.\n   * Defined as a utility class instead of a component since tooltip anchors\n   * often need specific tags, specific attributes, custom styles, etc, and\n   * bundling those into a component has diminishing returns.\n   *\n   * However, it has no styles of its own.\n   * :global(.mon-tooltip-anchor) {\n   * }\n  */"};function cs(e,t){Ml.VC(t,!1),Ml.kZ(e,ps);let a,i=Ml._w(t,"id",8),r=Ml._w(t,"position",8),o=Ml._w(t,"disabled",8,!1),n=Ml._w(t,"children",8),l=Ml._w(t,"inverse",8),s=Ml._w(t,"offset",8,6),p=Ml._w(t,"pointerEvents",8,!1),c=Ml._w(t,"styleVariant",8),d=Ml.zg(),m=Ml.zg(!1);(0,Jl.onMount)((()=>{const e=Ml.Jt(d).closest(".mon-tooltip-anchor");if(e){const t={passive:!0},i=[El("mouseenter",e,(()=>{Ml.hZ(m,!0)}),t),El("mouseleave",e,(()=>{Ml.hZ(m,!1)}),t)];return a=e,()=>{for(const e of i)e()}}}));let h=Ml.zg("top"),u=Ml.zg(),g=Ml.zg(),S=Ml.zg();Ml.Ts();var I=ss(),f=Ml.es(I);Ml.Lc(f,(e=>Ml.hZ(d,e)),(()=>Ml.Jt(d)));var v=Ml.AD(f,2),k=e=>{var t=ls(),d=Ml.jf(t),m=e=>{var t=ns(),a=Ml.jf(t),i=Ml.jf(a);Ml.cL(a),Ml.cL(t),Ml.vN((()=>Ml.Jk(i,"d",Ml.Jt(S)))),Ml.BC(e,t)};Ml.if(d,(e=>{p()&&Ml.Jt(S)&&e(m)}));var I=Ml.AD(d,2),f=Ml.jf(I);let v;var k=Ml.jf(f),x=Ml.jf(k),y=Ml.jf(x);Ml.cL(x);var b=Ml.AD(x);Ml.cL(k),Ml.cL(f),Ml.cL(I);var T=Ml.AD(I,2);Ml.UA(T,n),Ml.cL(t),Ml.XI(t,(e=>(e=>{const t=e.querySelector(".arrow");!function(e,t){const a=[];let i;{let r=0;for(;r<Zl.length;r+=1){const e=Zl[r];if(e.order>t)break;a.push(e)}for(i=r,a.push({element:e,order:t});r<Zl.length;r+=1){const e=Zl[r];e.element.hidePopover(),a.push(e)}}for(let e=i;e<a.length;e+=1)a[e].element.showPopover();Zl=a}(e,Xl.Tooltip);const i=(0,Ql.ll)(a,e,(async function(){const{x:i,y:o,placement:n,middlewareData:l}=await(0,Ql.rD)(a,e,{middleware:[(0,Ql.cY)(s()),(0,Ql.UU)({mainAxis:!0,crossAxis:!1}),(0,Ql.BN)(),(0,Ql.UE)({element:t,padding:8}),p()?os():null],strategy:"fixed",placement:is[r()]});if(Ml.hZ(h,n),e.style.left=i+"px",e.style.top=o+"px",l.arrow){const{x:e,y:t}=l.arrow;Ml.hZ(u,e),Ml.hZ(g,t)}Ml.hZ(S,l.travelBoxes?.path)}),{animationFrame:!0});return{destroy(){i(),function(e){const t=Zl.findIndex((t=>t.element===e));t>=0&&Zl.splice(t,1),e.hidePopover()}(e)}}})?.(e))),Ml.vN((()=>{Ml.Jk(t,"data-pointer-events",p()?"":void 0),Ml.Jk(t,"data-inverse",l()?"":void 0),Ml.Jk(t,"aria-hidden",o()||null),Ml.Jk(t,"id",i()),Ml.Jk(t,"data-placement",Ml.Jt(h)),Ml.Jk(I,"data-variant",c()),v=Ml.hg(f,"",v,{left:Ml.Jt(u)&&`${Ml.Jt(u)}px`,top:Ml.Jt(g)&&`${Ml.Jt(g)}px`}),Ml.Jk(y,"id",`mon-popover-shadow-${i()??""}`),Ml.Jk(b,"data-filter",`url(#mon-popover-shadow-${i()??""})`)})),Ml.kY(3,t,(()=>rs)),Ml.BC(e,t)};Ml.if(v,(e=>{!o()&&Ml.Jt(m)&&e(k)})),Ml.BC(e,I),Ml.uY()}var ds=Ml.vs('<div class="tooltip-text svelte-rv4ikw"><!></div>');const ms={hash:"svelte-rv4ikw",code:".tooltip-text.svelte-rv4ikw {white-space:nowrap;width:max-content;padding:12px;font-size:12px;font-style:normal;font-weight:600;line-height:120%;}"};var hs=Ml.vs('<div class="transcript-panel-focuser" tabindex="0"></div>'),us=Ml.vs('<div class="audio-player__transcript-button-holder mon-tooltip-anchor svelte-5afhw8"><!> <button class="transcript-button svelte-5afhw8"><!></button></div> <!>',1),gs=Ml.vs('<div class="audio-player svelte-5afhw8" aria-live="off"><div class="audio-player__housing svelte-5afhw8" role="group"><button class="audio-player__play svelte-5afhw8" type="button"><!></button> <div class="audio-player__slider-wrapper svelte-5afhw8"><input aria-label="audio seek" class="audio-player__slider svelte-5afhw8" type="range" step="any"> <div class="audio-player__slider-progress svelte-5afhw8"></div></div> <div class="audio-player__timer svelte-5afhw8" role="timer"> </div> <!></div> <audio class="audio-player__audio-element"></audio></div>');const Ss={hash:"svelte-5afhw8",code:".audio-player.svelte-5afhw8 {display:flex;min-width:0;flex:1;padding-block:4px;padding-inline:12px;height:40px;align-items:center;border-radius:100px;background-color:white;pointer-events:initial;}.audio-player__housing.svelte-5afhw8 {--slider-thumb-size: 10px;--slider-thumb-bg: black;--slider-thumb-border: 1px solid rgb(0 0 0 / 10%);--slider-thumb-box-shadow: 0 1px 2px 0 rgba(0, 0, 0, 0.05);--slider-track-height: 5px;align-items:center;display:flex;flex-flow:row nowrap;width:100%;-webkit-user-select:none;user-select:none;}.audio-player__play.svelte-5afhw8 {cursor:pointer;display:flex;align-items:center;justify-content:center;color:black;}.audio-player__play.svelte-5afhw8 {-webkit-appearance:none;appearance:none;border:none;background:none;font-size:16px;padding-inline:0;}.audio-player__slider-wrapper.svelte-5afhw8 {position:relative;height:32px;min-width:0;flex:1;display:flex;--pad-left: 12.5px;--pad-right: 12px;}.audio-player__slider.svelte-5afhw8 {-webkit-appearance:none;appearance:none;background:transparent;cursor:pointer;margin:0;min-width:0;flex:1;height:100%;padding-inline-start:var(--pad-left);padding-inline-end:var(--pad-right);}.audio-player__transcript-button-holder.svelte-5afhw8 {display:flex;}\n\n  /***** Chrome, Safari, Opera and Edge Chromium styles *****/.audio-player__slider.svelte-5afhw8::-webkit-slider-thumb {-webkit-appearance:none;appearance:none;width:var(--slider-thumb-size);height:var(--slider-thumb-size);background:var(--slider-thumb-bg);border:var(--slider-thumb-border);border-radius:50%;box-shadow:var(--slider-thumb-box-shadow);cursor:pointer;margin-top:calc(-1 * var(--slider-track-height) / 2);}.audio-player__slider.svelte-5afhw8::-webkit-slider-runnable-track {background-color:rgb(0 0 0 / 10%);border-radius:var(--slider-track-height);height:var(--slider-track-height);}\n\n  /******** Firefox styles ********/.audio-player__slider.svelte-5afhw8::-moz-range-thumb {appearance:none;width:var(--slider-thumb-size);height:var(--slider-thumb-size);background:var(--slider-thumb-bg);border:var(--slider-thumb-border);border-radius:50%;box-shadow:var(--slider-thumb-box-shadow);cursor:pointer;margin-top:calc(-1 * var(--slider-track-height) / 2);}.audio-player__slider.svelte-5afhw8::-moz-range-track {background-color:rgb(0 0 0 / 10%);border-radius:var(--slider-track-height);height:var(--slider-track-height);}.audio-player__slider-progress.svelte-5afhw8 {background:linear-gradient(\n      to right,\n      var(--slider-thumb-bg) var(--slider-progress-percent),\n      transparent 0%\n    );border-radius:var(--slider-track-height);height:var(--slider-track-height);position:absolute;inset-inline-start:var(--pad-left);inset-inline-end:var(--pad-right);inset-block:0 0;margin-top:auto;margin-bottom:auto;min-width:var(--slider-thumb-size);pointer-events:none;}.audio-player__timer.svelte-5afhw8 {font-size:14px;font-family:Inter, system-ui, sans-serif;font-weight:600;white-space:nowrap;text-align:right;width:40px;}.transcript-button.svelte-5afhw8 {width:32px;height:32px;-webkit-appearance:none;appearance:none;border:none;background:none;color:black;cursor:pointer;padding:0;display:flex;align-items:center;justify-content:center;&:disabled {color:rgba(0, 0, 0, 0.3);cursor:not-allowed;}&:not(:disabled) {&:hover {background:rgba(0, 0, 0, 0.05);}&:active {background:rgba(0, 0, 0, 0.1);}}}"};var Is=Ml.vs('<div class="mon-audio-wrapper svelte-1req34n"><!></div>');const fs={hash:"svelte-1req34n",code:".mon-audio-wrapper.svelte-1req34n {align-items:center;display:flex;inset:0;position:absolute;}"};var vs=Ml.vs('<div class="mon-item-children svelte-ewdzh7"></div>');const ks={hash:"svelte-ewdzh7",code:".mon-item-children.svelte-ewdzh7 {isolation:isolate;}"};var xs=Ml.Dn('<path class="border svelte-1b0340t"></path>'),ys=Ml.Dn("<g></g>");const bs={hash:"svelte-1b0340t",code:".border.svelte-1b0340t {fill:none;stroke-linecap:round;}"};const Ts=.5,Bs=1;var Ds=Ml.Dn('<filter x="0" y="0" filterUnits="userSpaceOnUse"><feGaussianBlur in="SourceAlpha"></feGaussianBlur><feOffset result="mask"></feOffset><feFlood result="color"></feFlood><feComposite operator="in" in="color" in2="mask"></feComposite><feMerge><feMergeNode></feMergeNode><feMergeNode in="SourceGraphic"></feMergeNode></feMerge></filter>'),ws=Ml.Dn('<rect class="fill-color svelte-s28lkx" width="100%" height="100%"></rect>');const As={hash:"svelte-s28lkx",code:".fill-color.svelte-s28lkx {stroke:none;}"};function Fs(e,t){Ml.VC(t,!0),Ml.kZ(e,As);var a=Ml.Im(),i=Ml.es(a),r=e=>{var a=ws();Ml.vN((()=>{Ml.Jk(a,"fill",t.fill.color),Ml.Jk(a,"opacity",t.fill.opacity)})),Ml.BC(e,a)};Ml.if(i,(e=>{t.fill.color&&e(r)})),Ml.BC(e,a),Ml.uY()}var Ms=Ml.Dn('<image class="fill-image" preserveAspectRatio="none"></image>');let Js=0;const Vs=Math.PI/180,{cos:Cs,sin:Ps,abs:Ls,sqrt:Rs}=Math,zs=8,$s=zs-.5,_s=1/(2*zs);var Ys=Ml.Dn("<stop></stop>"),Os=Ml.Dn('<defs><linearGradient color-interpolation="linearRGB"></linearGradient></defs><rect></rect>',1);let js=0;const Gs={type:"rectangle"};function Es(e){return e?.applied?e:void 0}function Xs(e){return e?.applied?e:void 0}var Zs=Ml.Dn("<path></path>"),qs=Ml.Dn("<g><!></g>"),Ns=Ml.Dn("<g><!></g>"),Hs=Ml.vs('<div class="backdrop-wrapper svelte-faya9i" role="presentation"><svg class="mon-item-backdrop svelte-faya9i" preserveAspectRatio="none"><defs><clipPath></clipPath><!></defs><g><g><g><!><!><!><rect></rect></g><!></g></g></svg></div>');const Us={hash:"svelte-faya9i",code:".backdrop-wrapper.svelte-faya9i {position:absolute;}.mon-item-backdrop.svelte-faya9i {display:block;width:100%;height:100%;}.mon-item-mouse-trigger.svelte-faya9i {fill:none;}.mon-item-mouse-trigger.--visible.svelte-faya9i {pointer-events:all;}.mon-item-mouse-trigger.--clickable.svelte-faya9i {cursor:pointer;}"};function Ws(e,t){Ml.VC(t,!1),Ml.kZ(e,Us);const a=Ml.zg(),i=Ml.zg(),r=Ml.zg(),o=Ml.zg();let n=Ml._w(t,"item",8),l=Ml._w(t,"stateId",8),s=Ml._w(t,"visible",8),p=Ml._w(t,"clickable",8,!1),c=Ml.zg(),d=Ml.zg(),m=Ml.zg(Gs),h=Ml.zg(),u=Ml.zg(),g=Ml.zg(),S=Ml.zg(),I=Ml.zg(),f=Ml.zg(),v=Ml.zg(),k=Ml.zg(),x=Ml.zg(),y=Ml.zg(),b=Ml.zg(),T=Ml.zg();const B="mon-item-backdrop-clip-"+js++,D="mon-item-backdrop-shadow-filter-"+js++;Ml.M3((()=>Ml.iT(n())),(()=>{Ml.hZ(a,n().states.default)})),Ml.M3((()=>(Ml.iT(n()),Ml.iT(l()))),(()=>{Ml.hZ(i,n().states[l()])})),Ml.M3((()=>(Ml.Jt(i),Ml.Jt(a),Ml.iT(n()),Ml.Jt(I))),(()=>{if(Ml.hZ(c,Ml.Jt(i).width??Ml.Jt(a).width),Ml.hZ(d,Ml.Jt(i).height??Ml.Jt(a).height),"image"===n().type){const e=Ml.Jt(i),t=Ml.Jt(a);Ml.hZ(m,e.shapeDef??t.shapeDef),Ml.hZ(I,Xs(e.border??t.border)),Ml.hZ(u,e.fill??t.fill),Ml.hZ(g,e.overlay??t.overlay),Ml.hZ(S,Es(e.dropShadow??t.dropShadow)),Ml.hZ(f,e.altText??t.altText)}else if("shape"===n().type){const e=Ml.Jt(i),t=Ml.Jt(a);Ml.hZ(m,e.shapeDef??t.shapeDef),Ml.hZ(I,Xs(e.border??t.border)),Ml.hZ(h,e.fill??t.fill),Ml.hZ(g,e.overlay??t.overlay),Ml.hZ(S,Es(e.dropShadow??t.dropShadow)),Ml.hZ(f,e.altText??t.altText)}else if("line"===n().type){const e=Ml.Jt(i),t=Ml.Jt(a);Ml.hZ(m,e.shapeDef??t.shapeDef),Ml.hZ(I,Xs(e.border??t.border)),Ml.hZ(h,Ml.Jt(I)?{opacity:Ml.Jt(I).opacity,color:Ml.Jt(I).color}:{opacity:1,color:"black"}),Ml.hZ(S,Es(e.dropShadow??t.dropShadow)),Ml.hZ(f,e.altText??t.altText)}else if("group"===n().type){const e=Ml.Jt(i),t=Ml.Jt(a);Ml.hZ(I,Xs(e.border??t.border)),Ml.hZ(h,e.fill??t.fill),Ml.hZ(g,e.overlay??t.overlay)}})),Ml.M3((()=>(Ml.Jt(c),Ml.Jt(d),Ml.Jt(I))),(()=>{Ml.hZ(r,{width:Ml.Jt(c),height:Ml.Jt(d),borderWidth:Ml.Jt(I)?.width??0})})),Ml.M3((()=>(Ml.Jt(v),Ml.Jt(c),Ml.Jt(k),Ml.Jt(d),Ml.Jt(x),Ml.Jt(y),Ml.Jt(b),Ml.Jt(T),Ml.Jt(m),Ml.Jt(r),Ml.Jt(I),Ml.Jt(S),Bs)),(()=>{Ml.hZ(v,Ml.Jt(c)),Ml.hZ(k,Ml.Jt(d)),Ml.hZ(x,0),Ml.hZ(y,0),Ml.hZ(b,0),Ml.hZ(T,0);{const{width:e,height:t}=function(e,t){const a=yl.get(e.type);return a.extraDrawSpace?.(t)??Tl}(Ml.Jt(m),Ml.Jt(r));Ml.hZ(v,Ml.Jt(v)+e),Ml.hZ(k,Ml.Jt(k)+t),Ml.hZ(x,Ml.Jt(x)-.5*e),Ml.hZ(y,Ml.Jt(y)-.5*t),Ml.hZ(b,Ml.Jt(b)-.5*e),Ml.hZ(T,Ml.Jt(T)-.5*t)}let e=0;if(Ml.Jt(I)&&(e+=Math.ceil(2*Ml.Jt(I).width)),Ml.Jt(S)){e+=Ml.Jt(S).blur*Bs;const{offset:{x:t,y:a}}=Ml.Jt(S);t<0?(Ml.hZ(v,Ml.Jt(v)-t),Ml.hZ(x,Ml.Jt(x)+t)):(Ml.hZ(v,Ml.Jt(v)+t),Ml.hZ(b,Ml.Jt(b)-t)),a<0?(Ml.hZ(k,Ml.Jt(k)-a),Ml.hZ(y,Ml.Jt(y)+a)):(Ml.hZ(k,Ml.Jt(k)+a),Ml.hZ(T,Ml.Jt(T)-a))}Ml.hZ(v,Ml.Jt(v)+2*e),Ml.hZ(k,Ml.Jt(k)+2*e),Ml.hZ(x,Ml.Jt(x)-e),Ml.hZ(y,Ml.Jt(y)-e),Ml.hZ(b,Ml.Jt(b)-e),Ml.hZ(T,Ml.Jt(T)-e)})),Ml.M3((()=>(Ml.Jt(m),Ml.Jt(r))),(()=>{var e,t;Ml.hZ(o,(e=Ml.Jt(m),t=Ml.Jt(r),yl.get(e.type).paths(e,t)))})),Ml.iq(),Ml.Ts();var w=Hs();let A;var F=Ml.jf(w),M=Ml.jf(F),J=Ml.jf(M);Ml.Jk(J,"id",B),Ml.__(J,5,(()=>Ml.Jt(o)),(({d:e,fill:t})=>e),((e,t)=>{var a=Ml.Im(),i=Ml.es(a),r=e=>{var a=Zs();Ml.vN((()=>Ml.Jk(a,"d",Ml.Jt(t).d))),Ml.BC(e,a)};Ml.if(i,(e=>{Ml.Jt(t).fill&&e(r)})),Ml.BC(e,a)})),Ml.cL(J);var V=Ml.AD(J),C=e=>{!function(e,t){Ml.VC(t,!1);let a=Ml._w(t,"id",8),i=Ml._w(t,"dropShadow",8),r=Ml._w(t,"svgWidth",8),o=Ml._w(t,"svgHeight",8);Ml.Ts();var n=Ds(),l=Ml.jf(n),s=Ml.AD(l),p=Ml.AD(s);Ml.K2(2),Ml.cL(n),Ml.vN((()=>{Ml.Jk(n,"id",a()),Ml.Jk(n,"width",r()),Ml.Jk(n,"height",o()),Ml.Jk(l,"stdDeviation",i().blur*Ts),Ml.Jk(s,"dx",i().offset.x),Ml.Jk(s,"dy",i().offset.y),Ml.Jk(p,"flood-color",i().color),Ml.Jk(p,"flood-opacity",i().opacity)})),Ml.BC(e,n),Ml.uY()}(e,{id:D,get dropShadow(){return Ml.Jt(S)},get svgWidth(){return Ml.Jt(v)},get svgHeight(){return Ml.Jt(k)}})};Ml.if(V,(e=>{Ml.Jt(S)&&e(C)})),Ml.cL(M);var P=Ml.AD(M),L=Ml.jf(P),R=Ml.jf(L);Ml.Jk(R,"clip-path",`url(#${B??""})`);var z=Ml.jf(R),$=e=>{var t=Ml.Im(),a=Ml.es(t),i=e=>{var t=qs();Fs(Ml.jf(t),{get fill(){return Ml.Jt(h)}}),Ml.cL(t),Ml.vN((()=>Ml.Jk(t,"transform",`translate(${Ml.Jt(x)??""} ${Ml.Jt(y)??""})`))),Ml.BC(e,t)},r=e=>{!function(e,t){Ml.VC(t,!0);const a="mon-fill-gradient="+Js++,i=Ml.un((()=>(t.fill.angle-90)*Vs)),r=Ml.un((()=>Cs(Ml.Jt(i)))),o=Ml.un((()=>Ps(Ml.Jt(i)))),n=Ml.un((()=>function({x:e,y:t}){const a=1/Rs(e*e+t*t);return{x:e*a,y:t*a}}({x:Ml.Jt(r)*t.width,y:Ml.Jt(o)*t.height}))),l=Ml.un((()=>Ml.Jt(n).x)),s=Ml.un((()=>Ml.Jt(n).y)),p=Ml.un((()=>Ls(Ml.Jt(l))+Ls(Ml.Jt(s)))),c=Ml.un((()=>Ml.Jt(l)*zs*Ml.Jt(p))),d=Ml.un((()=>Ml.Jt(s)*zs*Ml.Jt(p))),m=Ml.un((()=>.5-Ml.Jt(c))),h=Ml.un((()=>.5-Ml.Jt(d))),u=Ml.un((()=>.5+Ml.Jt(c))),g=Ml.un((()=>.5+Ml.Jt(d)));var S=Os(),I=Ml.es(S),f=Ml.jf(I);Ml.Jk(f,"id",a),Ml.__(f,21,(()=>t.fill.stops),Ml.Pe,((e,t)=>{var a=Ys();Ml.vN((()=>{Ml.Jk(a,"offset",(Ml.Jt(t).t+$s)*_s),Ml.Jk(a,"stop-color",Ml.Jt(t).color),Ml.Jk(a,"stop-opacity",Ml.Jt(t).opacity)})),Ml.BC(e,a)})),Ml.cL(f),Ml.cL(I);var v=Ml.AD(I);Ml.Jk(v,"fill",`url(#${a??""})`),Ml.vN((()=>{Ml.Jk(f,"x1",Ml.Jt(m)),Ml.Jk(f,"y1",Ml.Jt(h)),Ml.Jk(f,"x2",Ml.Jt(u)),Ml.Jk(f,"y2",Ml.Jt(g)),Ml.Jk(v,"width",t.width),Ml.Jk(v,"height",t.height)})),Ml.BC(e,S),Ml.uY()}(e,{get width(){return Ml.Jt(c)},get height(){return Ml.Jt(d)},get fill(){return Ml.Jt(h)}})};Ml.if(a,(e=>{null==Ml.Jt(h).angle?e(i):e(r,!1)})),Ml.BC(e,t)};Ml.if(z,(e=>{Ml.Jt(h)&&e($)}));var _=Ml.AD(z),Y=e=>{!function(e,t){Ml.VC(t,!0);const a=Rl(),i=Ml.un((()=>t.fill.assetId&&t.assets[t.fill.assetId]?a.resolvePath(t.assets[t.fill.assetId].path):null));var r=Ml.Im(),o=Ml.es(r),n=e=>{var a=Ms();const r=Ml.un((()=>{const{crop:e}=t.fill;return{crop:e}})),o=Ml.un((()=>Ml.Jt(r).crop.width*t.width)),n=Ml.un((()=>Ml.Jt(r).crop.height*t.height)),l=Ml.un((()=>.5*(t.width-Ml.Jt(o))+t.width*Ml.Jt(r).crop.left)),s=Ml.un((()=>.5*(t.height-Ml.Jt(n))+t.height*Ml.Jt(r).crop.top));let p;Ml.vN((()=>{Ml.Jk(a,"href",Ml.Jt(i)),Ml.Jk(a,"width",Ml.Jt(o)),Ml.Jk(a,"height",Ml.Jt(n)),Ml.Jk(a,"x",Ml.Jt(l)),Ml.Jk(a,"y",Ml.Jt(s)),p=Ml.hg(a,"",p,{opacity:t.fill.opacity})})),Ml.BC(e,a)};Ml.if(o,(e=>{Ml.Jt(i)&&e(n)})),Ml.BC(e,r),Ml.uY()}(e,{get width(){return Ml.Jt(c)},get height(){return Ml.Jt(d)},get assets(){return n().assets},get fill(){return Ml.Jt(u)}})};Ml.if(_,(e=>{Ml.Jt(u)&&e(Y)}));var O=Ml.AD(_),j=e=>{var t=Ns();Fs(Ml.jf(t),{get fill(){return Ml.Jt(g)}}),Ml.cL(t),Ml.vN((()=>Ml.Jk(t,"transform",`translate(${Ml.Jt(x)??""} ${Ml.Jt(y)??""})`))),Ml.BC(e,t)};Ml.if(O,(e=>{Ml.Jt(g)&&e(j)}));var G=Ml.AD(O);let E;Ml.cL(R);var X=Ml.AD(R),Z=e=>{const t=Ml.Xd((()=>"line"===n().type?"round":"miter"));!function(e,t){Ml.VC(t,!0),Ml.kZ(e,bs);const a=Ml.un((()=>function(e){if(!e.applied)return;const t=e.width;return"dashed"===e.style?`${2*t} ${2*t}`:"dotted"===e.style?"0 "+2*t:void 0}(t.border)));var i=ys();let r;Ml.__(i,21,(()=>t.paths),(({d:e,dash:t})=>e),((e,t)=>{var i=xs();Ml.vN((()=>{Ml.Jk(i,"stroke-dasharray",Ml.Jt(t).dash?Ml.Jt(a):void 0),Ml.Jk(i,"d",Ml.Jt(t).d)})),Ml.BC(e,i)})),Ml.cL(i),Ml.vN((()=>{Ml.Jk(i,"stroke-width",t.border.width),Ml.Jk(i,"stroke",t.border.color),r=Ml.hg(i,"",r,{opacity:t.border.opacity,"stroke-linejoin":t.strokeLinejoin})})),Ml.BC(e,i),Ml.uY()}(e,{get border(){return Ml.Jt(I)},get paths(){return Ml.Jt(o)},get strokeLinejoin(){return Ml.Jt(t)}})};Ml.if(X,(e=>{Ml.Jt(I)&&e(Z)})),Ml.cL(L),Ml.cL(P),Ml.cL(F),Ml.cL(w),Ml.vN((e=>{A=Ml.hg(w,"",A,{left:`${Ml.Jt(x)??""}px`,top:`${Ml.Jt(y)??""}px`,right:`${Ml.Jt(b)??""}px`,bottom:`${Ml.Jt(T)??""}px`}),Ml.Jk(F,"viewBox",`0 0 ${Ml.Jt(v)??""} ${Ml.Jt(k)??""}`),Ml.Jk(F,"role",Ml.Jt(f)?"img":"presentation"),Ml.Jk(F,"aria-label",Ml.Jt(f)||void 0),Ml.Jk(F,"aria-hidden",!Ml.Jt(f)),Ml.Jk(P,"filter",Ml.Jt(S)?`url(#${D})`:void 0),Ml.Jk(L,"transform",`translate(${-Ml.Jt(x)} ${-Ml.Jt(y)})`),E=Ml.ys(G,0,"mon-item-mouse-trigger svelte-faya9i",null,E,e),Ml.Jk(G,"width",Ml.Jt(c)),Ml.Jk(G,"height",Ml.Jt(d)),Ml.Jk(G,"role",p()?"button":void 0),Ml.Jk(G,"tabindex",p()?0:void 0)}),[()=>({"--visible":s(),"--clickable":p()})],Ml.Xd),Ml.BC(e,w),Ml.uY()}var Qs=Ml.vs('<div role="presentation"><!></div>');const Ks={hash:"svelte-d0xz7b",code:".mon-item-transform.svelte-d0xz7b {position:absolute;\n    /*\n    This element defines a virtual reference box for the item, but the actual physical\n    extents of the item may vary.  For non-rectangle ShapeItems, the clickable area of\n    the item can be much smaller.  For GroupItems, the reference box itself is generally\n    not clickable; only the children within.  So this element has to be non-interactable,\n    and children of ItemTransform that wish to be interactable are expected to override\n    this within the child components.\n    */pointer-events:none;}.mon-item-transform.--smooth-transitions.svelte-d0xz7b {transition:all 100ms ease;}"},ep=(e,t)=>{const a=e.querySelector("[data-scrolling-element]"),i=e.querySelector("[data-scrollbar-element]"),r=e.querySelector("[data-offset-height-gauge]"),o=e.querySelector("[data-scroll-height-gauge]");if(!(a&&i&&r&&o))return void console.error("LearnerScrollable elements missing");let n={scrollStart:0,offsetSize:0,scrollSize:0},l=!1,s=!1;const p=new ResizeObserver((()=>{s||l||n.offsetSize===a.offsetHeight&&n.scrollSize===a.scrollHeight||c()}));async function c(){l=!0,p.disconnect(),i.removeAttribute("data-overflow"),await(0,Jl.tick)();let e=a.scrollTop,c=a.offsetHeight,d=a.scrollHeight;d-tp>c&&(i.setAttribute("data-overflow",""),await(0,Jl.tick)(),e=a.scrollTop,c=a.offsetHeight,d=a.scrollHeight),n.scrollStart===e&&n.offsetSize===c&&n.scrollSize===d||(n={scrollStart:e,offsetSize:c,scrollSize:d},t(n)),await async function(e){return new Promise((e=>setTimeout(e,0)))}(),l=!1,s||(p.observe(r),p.observe(o))}return c(),{destroy(){s=!0,p.disconnect()}}},tp=2;var ap=Ml.vs('<div class="learner-scrollable svelte-1wcu64k"><div class="height-gauge svelte-1wcu64k" data-offset-height-gauge=""></div> <div class="learner-scrollable-scrolling-area svelte-1wcu64k" data-scrolling-element=""><div class="learner-scrollable-child-content svelte-1wcu64k"><div class="height-gauge svelte-1wcu64k" data-scroll-height-gauge=""></div> <!></div></div> <div class="learner-scrollable-scrollbar svelte-1wcu64k" data-scrollbar-element="" aria-hidden="true"><div class="handle svelte-1wcu64k"><div class="handle-shaded svelte-1wcu64k"></div></div> <input tabindex="-1" type="range" class="svelte-1wcu64k"></div></div>');const ip={hash:"svelte-1wcu64k",code:".learner-scrollable.svelte-1wcu64k {position:absolute;inset:0;display:flex;.height-gauge:where(.svelte-1wcu64k) {position:absolute;inset:0 auto;width:0;pointer-events:none;}.learner-scrollable-scrolling-area:where(.svelte-1wcu64k) {flex:1 0 0;overflow-y:auto;overflow-x:visible;scrollbar-width:none;.learner-scrollable-child-content:where(.svelte-1wcu64k) {position:relative;display:flex;flex-direction:column;min-height:100%;justify-content:var(--text-item-vertical-align);overflow-anchor:none;}}.learner-scrollable-scrollbar:where(.svelte-1wcu64k) {position:relative;flex:0 0 12px;display:none;width:12px;margin-left:4px;&[data-overflow] {display:block;}writing-mode:vertical-lr;direction:ltr;border-radius:6px;background-color:var(--arc-color-alpha-white-70);box-shadow:inset 0 0 0 1px rgba(0, 0, 0, 0.1);&:hover {background-color:var(--arc-color-alpha-white-80);}.handle:where(.svelte-1wcu64k) {pointer-events:none;position:absolute;inset-block:0;inline-size:calc(var(--handleSize) * 100%);inset-inline-start:calc(var(--handleStart) * 100%);.handle-shaded:where(.svelte-1wcu64k) {position:absolute;inset:2px;border-radius:4px;background-color:var(--arc-color-neutral-700);.learner-scrollable-scrollbar:where(.svelte-1wcu64k):hover & {background-color:var(--arc-color-mono-black);}}}input:where(.svelte-1wcu64k) {position:absolute;inset:0 0 0 -4px;opacity:0;margin:0;-webkit-appearance:none;appearance:none;&::-moz-range-thumb {appearance:none;width:0;height:0;}&::-webkit-slider-thumb {-webkit-appearance:none;appearance:none;width:0;height:0;}}}}\n\n  @media print {\n    /*\n      We're getting strange styling of these scrollbars in Rise's export to PDF feature.\n      This is a shot in the dark to try to fix those.\n    */input.svelte-1wcu64k {display:none;}\n  }"};Ml.Mm(["change","input"]);const rp={type:"rectangle"};var op=Ml.vs('<div class="text-item-clip svelte-wh4ese"><div class="text-item-clip-boundary svelte-wh4ese"><div class="text-item-padding-boundary svelte-wh4ese"><!></div></div></div>');const np={hash:"svelte-wh4ese",code:".text-item-clip.svelte-wh4ese {position:absolute;inset:0;}.text-item-clip-boundary.svelte-wh4ese {position:absolute;pointer-events:all;}.text-item-padding-boundary.svelte-wh4ese {position:absolute;}.text-item-padding-boundary[data-vertical-align='top'].svelte-wh4ese {--text-item-vertical-align: start;}.text-item-padding-boundary[data-vertical-align='middle'].svelte-wh4ese {--text-item-vertical-align: center;}.text-item-padding-boundary[data-vertical-align='bottom'].svelte-wh4ese {--text-item-vertical-align: end;}"};function lp(e,t){Ml.VC(t,!1),Ml.kZ(e,np);const a=Ml.zg(),i=Ml.zg(),r=Ml.zg();let o=Ml._w(t,"item",8),n=Ml._w(t,"stateId",8),l=Ml._w(t,"children",8);Ml.M3((()=>(Ml.iT(o()),Ml.iT(n()))),(()=>{Ml.hZ(a,wl(o(),n()))})),Ml.M3((()=>(Ml.iT(o()),Ml.Jt(a))),(()=>{var e;Ml.hZ(i,(e="shape"===o().type?Ml.Jt(a).shapeDef:rp,yl.get(e.type).textExtents(e)))})),Ml.M3((()=>(Ml.Jt(r),Ml.Jt(a))),(()=>{var e;e=Ml.Jt(a),Ml.hZ(r,e.textPadding)})),Ml.iq(),Ml.Ts();var s=op(),p=Ml.jf(s);let c;var d=Ml.jf(p);let m;!function(e,t){Ml.VC(t,!0),Ml.kZ(e,ip);let a=Ml.wk(null),i=Ml.wk(0),r=Ml.wk(0),o=Ml.wk(0);const n=e=>{Ml.hZ(i,e.scrollStart,!0),Ml.hZ(r,e.offsetSize,!0),Ml.hZ(o,e.scrollSize,!0)},l=Ml.un((()=>0!==Ml.Jt(o)?Math.min(Ml.Jt(r)/Ml.Jt(o),1):1)),s=Ml.un((()=>0!==Ml.Jt(o)?Math.min(Math.max(Ml.Jt(i)/Ml.Jt(o),0),1-Ml.Jt(l)):0));let p=null;var c=ap(),d=Ml.AD(Ml.jf(c),2),m=Ml.jf(d),h=Ml.AD(Ml.jf(m),2);Ml.UA(h,(()=>t.children)),Ml.cL(m),Ml.cL(d),Ml.Lc(d,(e=>Ml.hZ(a,e)),(()=>Ml.Jt(a)));var u=Ml.AD(d,2);let g;var S=Ml.AD(Ml.jf(u),2);Ml.R0(S),S.__change=function(){p=null},S.__input=function(e){if(!Ml.Jt(a))return;const t=e.currentTarget.valueAsNumber;if(null==p){const e=Ml.Jt(i)-t;p=Math.abs(e)<.5*Ml.Jt(r)?e:0}Ml.Jt(a).scrollTop=t+p},Ml.cL(u),Ml.cL(c),Ml.XI(c,((e,t)=>ep?.(e,t)),(()=>n)),Ml.vN((()=>{g=Ml.hg(u,"",g,{"--handleSize":Ml.Jt(l),"--handleStart":Ml.Jt(s)}),Ml.Jk(S,"min",0-.5*Ml.Jt(r)),Ml.Jk(S,"max",Ml.Jt(o)-.5*Ml.Jt(r)),Ml.to(S,Ml.Jt(i))})),Ml.f0("scroll",d,(e=>{Ml.hZ(i,e.currentTarget.scrollTop,!0)})),Ml.f0("wheel",u,(e=>{Ml.Jt(a)&&(Ml.Jt(a).scrollTop+=e.deltaY,e.preventDefault())})),Ml.BC(e,c),Ml.uY()}(Ml.jf(d),{get children(){return l()}}),Ml.cL(d),Ml.cL(p),Ml.cL(s),Ml.vN((()=>{c=Ml.hg(p,"",c,{left:`calc(${Ml.Jt(i).left??""} * 100%)`,top:`calc(${Ml.Jt(i).top??""} * 100%)`,width:`calc(${Ml.Jt(i).width??""} * 100%)`,height:`calc(${Ml.Jt(i).height??""} * 100%)`}),Ml.Jk(d,"data-vertical-align",Ml.Jt(a).textVerticalAlign),m=Ml.hg(d,"",m,{top:`${Ml.Jt(r).top??""}px`,left:`${Ml.Jt(r).left??""}px`,bottom:`${Ml.Jt(r).bottom??""}px`,right:`${Ml.Jt(r).right??""}px`})})),Ml.BC(e,s),Ml.uY()}var sp=Ml.vs('<div class="alt-text svelte-s9v9ex"> </div>'),pp=Ml.vs('<div class="content-wrapper svelte-s9v9ex"><!> <div class="tiptap ProseMirror content"></div></div>');const cp={hash:"svelte-s9v9ex",code:".content-wrapper.svelte-s9v9ex {height:100%;display:flex;pointer-events:auto;position:relative;}.alt-text.svelte-s9v9ex {position:absolute;inset:0;overflow:clip;-webkit-user-select:none;user-select:none;font-size:8px;color:transparent;pointer-events:none;clip-path:inset(50%);}"};var dp=a(4993),mp=a.n(dp),hp=Ml.vs('<button class="video-player__big-play-button svelte-9sv0re"><!></button>'),up=Ml.vs('<button class="video-player__pip-button svelte-9sv0re"><!></button>'),gp=Ml.vs('<div aria-live="off" role="group"><div class="video-player__resizer svelte-9sv0re"><video class="video-player__video svelte-9sv0re"><source></video></div> <!> <div class="video-player__controls svelte-9sv0re"><button class="video-player__play-button svelte-9sv0re" type="button"><!></button> <div class="video-player__seek-bar-wrapper svelte-9sv0re"><input class="video-player__seek-bar svelte-9sv0re" type="range"> <div class="video-player__seek-bar-progress svelte-9sv0re"></div></div> <span class="video-player__time-remaining svelte-9sv0re"><span class="mon-sr-only"> </span> <span aria-hidden="true">-</span> </span> <!> <button class="video-player__fullscreen-button svelte-9sv0re"><!></button> <div class="video-player__volume-control svelte-9sv0re"><button class="video-player__volume-button svelte-9sv0re"><!></button> <div class="video-player__volume-slider-wrapper svelte-9sv0re"><input class="video-player__volume-slider svelte-9sv0re" type="range" min="0" max="1" step="0.01"> <div class="video-player__volume-slider-progress svelte-9sv0re"></div></div></div></div></div>',2);const Sp={hash:"svelte-9sv0re",code:".video-player.svelte-9sv0re {font-family:Inter, system-ui, sans-serif;--slider-thumb-size: 10px;--slider-thumb-bg: white;--slider-thumb-border: 1px solid rgb(0 0 0 / 10%);--slider-thumb-box-shadow: 0 1px 2px 0 rgb(0 0 0 / 5%);--slider-track-height: 2px;--slider-track-bg: rgb(255 255 255 / 20%);container-type:inline-size;container-name:video-player;position:relative;pointer-events:initial;width:100%;height:100%;display:flex;justify-content:center;align-items:center;.video-player__resizer:where(.svelte-9sv0re) {aspect-ratio:var(--aspect-ratio);height:100%;max-width:100%;display:flex;justify-content:center;align-items:center;.video-player__video:where(.svelte-9sv0re) {aspect-ratio:var(--aspect-ratio);width:100%;max-height:100%;object-fit:fill;}}}.video-player.fullscreen.svelte-9sv0re .video-player__video:where(.svelte-9sv0re) {margin:auto 0;}.video-player.touched.svelte-9sv0re:not(.active):not(.paused) .video-player__controls:where(.svelte-9sv0re),\n  .video-player.svelte-9sv0re:not(.touched) .video-player__controls:where(.svelte-9sv0re) {opacity:0;pointer-events:none;transition:opacity 1s;}.video-player__big-play-button.svelte-9sv0re {aspect-ratio:1 / 1;background-color:rgb(0 0 0 / 70%);border-radius:0;border-radius:50%;border:none;cursor:pointer;left:50%;margin:0;padding:0;position:absolute;top:50%;transform:translate(-50%, -50%);transition:background-color 0.4s;max-width:98px;width:13%;min-width:48px;color:white;display:flex;align-items:center;justify-content:center;}.video-player.svelte-9sv0re:hover .video-player__big-play-button:where(.svelte-9sv0re) {background-color:rgb(0 0 0 / 80%);outline:3px solid white;}.video-player__controls.svelte-9sv0re {bottom:0;position:absolute;align-items:center;background-color:rgb(0 0 0 / 70%);display:flex;gap:10px;width:100%;height:75px; /* mini = 32px */color:white;padding:0 10px;}.video-player__play-button.svelte-9sv0re {padding:0 4px;height:100%;}.video-player__play-button.svelte-9sv0re,\n  .video-player__pip-button.svelte-9sv0re,\n  .video-player__fullscreen-button.svelte-9sv0re,\n  .video-player__volume-button.svelte-9sv0re {display:flex;height:100%;align-items:center;background:none;border:none;cursor:pointer;font-size:15px;color:white;}.video-player__play-button.svelte-9sv0re:focus svg,\n  .video-player__pip-button.svelte-9sv0re:focus svg,\n  .video-player__fullscreen-button.svelte-9sv0re:focus svg,\n  .video-player__volume-button.svelte-9sv0re:focus svg {filter:drop-shadow(0 0 4px rgb(255 255 255 / 0.8));}.video-player__seek-bar-wrapper.svelte-9sv0re {position:relative;height:32px;min-width:0;flex:1;display:flex;}.video-player__time-remaining.svelte-9sv0re {font-size:12px;font-weight:700;min-width:35px;}.video-player__volume-control.svelte-9sv0re {align-items:center;display:flex;gap:5px;}.video-player__volume-slider-wrapper.svelte-9sv0re {position:relative;height:32px;min-width:0;width:100px;display:flex;}.video-player__volume-slider.svelte-9sv0re {width:100%;}.video-player__seek-bar.svelte-9sv0re,\n  .video-player__volume-slider.svelte-9sv0re {-webkit-appearance:none;appearance:none;background:transparent;cursor:pointer;margin:0;flex:1;height:100%;}.video-player__seek-bar.svelte-9sv0re::-webkit-slider-thumb,\n  .video-player__volume-slider.svelte-9sv0re::-webkit-slider-thumb {-webkit-appearance:none;appearance:none;width:var(--slider-thumb-size);height:var(--slider-thumb-size);background:var(--slider-thumb-bg);border:var(--slider-thumb-border);border-radius:50%;box-shadow:var(--slider-thumb-box-shadow);cursor:pointer;margin-top:calc(-2 * var(--slider-track-height));}.video-player__seek-bar.svelte-9sv0re::-webkit-slider-runnable-track,\n  .video-player__volume-slider.svelte-9sv0re::-webkit-slider-runnable-track {background-color:var(--slider-track-bg);height:var(--slider-track-height);}.video-player__seek-bar.svelte-9sv0re::-moz-range-thumb,\n  .video-player__volume-slider.svelte-9sv0re::-moz-range-thumb {appearance:none;\n    /* firefox needs border-box set so the thumb renders at the correct size */box-sizing:border-box;width:var(--slider-thumb-size);height:var(--slider-thumb-size);background:var(--slider-thumb-bg);border:var(--slider-thumb-border);border-radius:50%;box-shadow:var(--slider-thumb-box-shadow);cursor:pointer;margin-top:calc(-2 * var(--slider-track-height));}.video-player__seek-bar.svelte-9sv0re::-moz-range-track,\n  .video-player__volume-slider.svelte-9sv0re::-moz-range-track {background:var(--slider-track-bg);height:var(--slider-track-height);}.video-player__seek-bar-progress.svelte-9sv0re,\n  .video-player__volume-slider-progress.svelte-9sv0re {background:linear-gradient(\n      to right,\n      var(--slider-thumb-bg) var(--slider-progress-percent),\n      transparent 0%\n    );height:var(--slider-track-height);position:absolute;inset-block:0 0;margin-top:auto;margin-bottom:auto;min-width:var(--slider-thumb-size);pointer-events:none;width:100%;}\n\n  @container video-player (max-width: 450px) {.video-player__controls.svelte-9sv0re {height:32px;justify-content:space-around;}.video-player__volume-slider-wrapper.svelte-9sv0re {width:100%;}.video-player__seek-bar-wrapper.svelte-9sv0re,\n    .video-player__time-remaining.svelte-9sv0re,\n    .video-player__pip-button.svelte-9sv0re {display:none;}\n  }"};var Ip=Ml.vs('<div class="mon-video-wrapper svelte-ngn0zs"><!></div>');const fp={hash:"svelte-ngn0zs",code:".mon-video-wrapper.svelte-ngn0zs {align-items:center;display:flex;inset:0;position:absolute;}"};var vp=Ml.vs('<div role="presentation"><!> <!></div>');const kp={hash:"svelte-1xwisw",code:".mon-item.svelte-1xwisw {position:absolute;inset:0;&.--smooth-transitions {transition:opacity 100ms ease;}&.--clip {overflow:clip;}}"};function xp(e,t){Ml.VC(t,!1),Ml.kZ(e,kp);const[a,i]=Ml.DZ(),r=()=>Ml.Hz(B,"$visible",a),o=()=>Ml.Hz(b,"$item",a),n=()=>Ml.Hz(T,"$stateId",a),l=()=>Ml.Hz(D,"$triggersBySourceId",a),s=()=>Ml.Hz(y,"$searchTerm",a),p=Ml.zg(),c=Ml.zg(),d=Ml.zg(),m=Ml.zg();let h=Ml._w(t,"itemId",8),u=Ml._w(t,"visualOrder",8),g=Ml._w(t,"clip",8,!1),I=Ml._w(t,"noTransform",8,!1);const v=Rl(),{bindTriggers:k,hideTextContentForId:x,searchTerm:y}=v,b=v.getItem(h()),T=v.getState(h()),B=v.getVisible(h()),D=v.getTriggersBySourceId(),w=Cl();function A({event:e}){return"click"===e}Ml.M3((()=>(r(),o(),n())),(()=>{Ml.hZ(p,r()?o().states[n()].opacity??o().states.default.opacity:0)})),Ml.M3((()=>(l(),o())),(()=>{Ml.hZ(c,l().get(o().id)??[])})),Ml.M3((()=>Ml.Jt(c)),(()=>{Ml.hZ(d,Ml.Jt(c).some(A))})),Ml.M3((()=>(n(),o(),s())),(()=>{Ml.hZ(m,n()===o().initialState?s():void 0)})),Ml.iq(),Ml.Ts(),function(e,t){Ml.VC(t,!0),Ml.kZ(e,Ks);const a=Ml._w(t,"noTransform",3,!1),i=!(t.item.parentId===t.item.blockumentId)&&Cl(),r=Ml.un((()=>t.item.states.default)),o=Ml.un((()=>t.item.states[t.stateId])),n=Ml.un((()=>Ml.Jt(o).width??Ml.Jt(r).width)),l=Ml.un((()=>Ml.Jt(o).height??Ml.Jt(r).height)),s=Ml.un((()=>Ml.Jt(r).x+(Ml.Jt(o).xOffset??0))),p=Ml.un((()=>Ml.Jt(r).y+(Ml.Jt(o).yOffset??0)));let c,d=Ml.wk(0);Ml.MW((()=>{const e=Ml.Jt(o).rotation??Ml.Jt(r).rotation;if(null==c)Ml.hZ(d,e,!0);else if(e!==c){let t=e-c;t>180?t-=360:t<=-180&&(t+=360),Ml.hZ(d,Ml.Jt(d)+t)}c=e}));const m=Ml.un((()=>Ml.Jt(o).flipX??Ml.Jt(r).flipX)),h=Ml.un((()=>Ml.Jt(o).flipY??Ml.Jt(r).flipY)),u=Ml.un((()=>a()?void 0:`translate(${Ml.Jt(s)}px, ${Ml.Jt(p)}px) rotate(${Ml.Jt(d)}deg) scale(${Ml.Jt(m)?-1:1}, ${Ml.Jt(h)?-1:1})`));var g=Qs();let S;Ml.ys(g,1,"mon-item-transform svelte-d0xz7b",null,{},{"--smooth-transitions":i});var I=Ml.jf(g);Ml.UA(I,(()=>t.children)),Ml.cL(g),Ml.vN((e=>{Ml.Jk(g,"data-item-id",e),S=Ml.hg(g,"",S,{width:`${Ml.Jt(n)??""}px`,height:`${Ml.Jt(l)??""}px`,transform:Ml.Jt(u),"z-index":t.zIndex})}),[()=>t.item.id.slice(0,5)]),Ml.BC(e,g),Ml.uY()}(e,{get item(){return o()},get stateId(){return n()},get zIndex(){return u()},get noTransform(){return I()},children:(e,t)=>{var i=vp();let l,s;var u=Ml.jf(i);Ws(u,{get item(){return o()},get stateId(){return n()},get visible(){return r()},get clickable(){return Ml.Jt(d)}});var I=Ml.AD(u,2),y=e=>{!function(e,t){Ml.VC(t,!1),Ml.kZ(e,ks);const a=Ml.zg();let i=Ml._w(t,"item",8),r=Ml._w(t,"stateId",8);Ml.M3((()=>(Ml.iT(i()),Ml.iT(r()))),(()=>{Ml.hZ(a,i().states[r()].altText??i().states.default.altText)})),Ml.iq(),Ml.Ts();var o=vs();Ml.__(o,5,(()=>i().children),(e=>e.id),((e,t)=>{xp(e,{get itemId(){return Ml.Jt(t).id},get visualOrder(){return Ml.Jt(t).visualOrder}})})),Ml.cL(o),Ml.vN((()=>{Ml.Jk(o,"role",Ml.Jt(a)?"group":"presentation"),Ml.Jk(o,"aria-label",Ml.Jt(a))})),Ml.BC(e,o),Ml.uY()}(e,{get item(){return o()},get stateId(){return n()}})},b=(e,t)=>{var i=e=>{var t=Ml.Im(),i=Ml.es(t),r=e=>{!function(e,t){Ml.VC(t,!1),Ml.kZ(e,cp);const a=Ml.zg(),i=Ml.zg(),r=Ml.zg(),o=Ml.zg(),n=Ml.zg();let l=Ml._w(t,"item",8),s=Ml._w(t,"stateId",8),p=Ml._w(t,"searchTerm",8),c=Ml._w(t,"linkRenderConfig",8);Ml.M3((()=>Ml.iT(l())),(()=>{Ml.hZ(a,l().states.default)})),Ml.M3((()=>(Ml.iT(l()),Ml.iT(s()))),(()=>{Ml.hZ(i,l().states[s()])})),Ml.M3((()=>(Ml.Jt(i),Ml.Jt(a))),(()=>{Ml.hZ(r,Ml.Jt(i).text?.json??Ml.Jt(a).text.json)})),Ml.M3((()=>(Ml.Jt(r),Ml.iT(c()),Ml.iT(p()))),(()=>{Ml.hZ(o,function(e,t,a){if(t?.externalLinksDisabled||a){const i=structuredClone(e);return a&&function(e,t){if(!t)return;const a=new RegExp(f()(t),"gi");!function e(i){const{content:r}=i;if(!r?.length)return;const o=r[0].type;if("text"===o||"hardBreak"===o){let n="";for(const{type:p,text:c}of r)"text"===p&&c?n+=c:"hardBreak"===p&&(n+="\n");const l=[];for(a.lastIndex=0;a.test(n);)l.push({from:a.lastIndex-t.length,to:a.lastIndex});if(!l.length)return;const s=[];for(let d=0,m=0,h=0,u=l.at(h);d<r.length;d+=1){const g=r[d],{text:S,type:I}=g;if("hardBreak"===I){m+=1,s.push(g);continue}if(!S){s.push(g);continue}const f=m;for(m+=S.length;u&&u.to<=f;)h+=1,u=l[h];let v=f;function k(e){if(e>v){const t=structuredClone(g);t.text=n.slice(v,e),s.push(t)}}for(;u;){const{from:x,to:y}=u;if(x<m){const b=Math.max(f,x),T=Math.min(m,y);k(b);const B=structuredClone(g);B.text=n.slice(b,T),te(B),s.push(B),v=T}if(!(y<=m))break;h+=1,u=l[h]}k(m),i.content=s}}else for(const D of r)e(D)}(e)}(i,a),t?.externalLinksDisabled&&Zo(t.isExternalLink,i),i}return e}(Ml.Jt(r),c(),p()))})),Ml.M3((()=>(Ml.iT(l()),Ml.Jt(i),Ml.Jt(a))),(()=>{Ml.hZ(n,"text"===l().type&&(Ml.Jt(i).altText??Ml.Jt(a).altText)||"")})),Ml.iq(),Ml.Ts();var d=Ml.Im(),m=Ml.es(d),h=e=>{lp(e,{get item(){return l()},get stateId(){return s()},children:(e,t)=>{var a=pp(),i=Ml.jf(a),r=e=>{var t=sp(),a=Ml.jf(t,!0);Ml.cL(t),Ml.vN((()=>Ml.j(a,Ml.Jt(n)))),Ml.BC(e,t)};Ml.if(i,(e=>{Ml.Jt(n)&&e(r)}));var l=Ml.AD(i,2);Ml.XI(l,((e,t)=>((e,t)=>{function a({doc:t}){e.textContent="";const a=S.bP.fromJSON(K,t);ee.serializeFragment(a.content,void 0,e);for(const t of e.querySelectorAll("p,h1,h2,h3,h4,h5,h6"))t.appendChild(document.createElement("br"))}return a(t),{update:a}})?.(e,t)),(()=>({doc:Ml.Jt(o)}))),Ml.cL(a),Ml.vN((()=>Ml.Jk(l,"aria-hidden",!!Ml.Jt(n)))),Ml.BC(e,a)},$$slots:{default:!0}})};Ml.if(m,(e=>{qo(Ml.Jt(r))&&e(h)})),Ml.BC(e,d),Ml.uY()}(e,{get item(){return o()},get stateId(){return n()},get linkRenderConfig(){return v.linkRenderConfig},get searchTerm(){return Ml.Jt(m)}})};Ml.if(i,(e=>{Ml.Hz(x,"$hideTextContentForId",a)!==h()&&e(r)})),Ml.BC(e,t)},r=(e,t)=>{var a=e=>{!function(e,t){Ml.VC(t,!1),Ml.kZ(e,fp);const a=Ml.zg(),i=Ml.zg(),r=Ml.zg(),o=Ml.zg(),n=Ml.zg(),l=Ml.zg();let s=Ml._w(t,"item",8),p=Ml._w(t,"stateId",8);const c=Rl();let d=Ml.zg(),m=Ml.zg();function h(e,t){e.dispatchEvent(new CustomEvent(t,{bubbles:!0,detail:{itemId:s().id}}))}function u(e){h(e.target,ni.mediaPlay)}function g(e){h(e.target,ni.mediaPause)}function S(e){h(e.target,ni.mediaEnd)}Ml.M3((()=>(Ml.iT(s()),Ml.iT(p()))),(()=>{Ml.hZ(a,s().states[p()])})),Ml.M3((()=>Ml.iT(s())),(()=>{Ml.hZ(i,s().states.default)})),Ml.M3((()=>(Ml.Jt(a),Ml.Jt(i))),(()=>{Ml.hZ(r,Ml.Jt(a).altText??Ml.Jt(i).altText)})),Ml.M3((()=>(Ml.Jt(a),Ml.Jt(i),Ml.Jt(m),Ml.iT(s()))),(()=>{const e=Ml.Jt(a).videoSources??Ml.Jt(i).videoSources;Ml.hZ(m,e.default);const t=Ml.Jt(m)&&s().assets?.[Ml.Jt(m)];Ml.hZ(d,t?c.resolvePath(t.path):void 0)})),Ml.M3((()=>(Ml.Jt(a),Ml.Jt(i))),(()=>{Ml.hZ(o,Ml.Jt(a).width??Ml.Jt(i).width)})),Ml.M3((()=>(Ml.Jt(a),Ml.Jt(i))),(()=>{Ml.hZ(n,Ml.Jt(a).height??Ml.Jt(i).height)})),Ml.M3((()=>(Ml.Jt(o),Ml.Jt(n))),(()=>{Ml.hZ(l,Ml.Jt(o)/Ml.Jt(n))})),Ml.iq(),Ml.Ts();var I=Ip(),f=Ml.jf(I);Ml.Eb(f,p,(e=>{var t=Ml.Im(),a=Ml.es(t),i=e=>{!function(e,t){Ml.VC(t,!1),Ml.kZ(e,Sp);const[a,i]=Ml.DZ(),r=()=>Ml.Hz(G,"$labels",a),o=Ml.zg(),n=Ml.zg(),l=Ml.zg(),s=Ml.zg(),p=Ml.zg(),c=Ml.zg(),d=Ml.zg(),m=Ml.zg(),h={a11yGroupVideoPlayer:"Video player",a11yMediaMute:"Mute",a11yMediaPause:"Pause",a11yMediaPlay:"Play",a11yMediaSeek:"Video progress",a11yMediaUnmute:"Unmute",a11yMediaVolume:"Volume level",a11yMediaPictureInPicture:"Picture-in-picture",a11yMediaExitPictureInPicture:"Exit picture-in-picture",a11yMediaRemainingTime:"Remaining time",a11yMediaFullscreen:"Fullscreen",a11yMediaExitFullscreen:"Exit fullscreen",a11yMediaPlayVideo:"Play video"},u=!0;let g=Ml._w(t,"mediaSrc",8),S=Ml._w(t,"itemId",8),I=Ml._w(t,"aspectRatio",8),f=Ml._w(t,"onPlay",8,(()=>{})),v=Ml._w(t,"onPause",8,(()=>{})),k=Ml._w(t,"onEnded",8,(()=>{})),x=Ml._w(t,"onMediaProgress",8,(()=>{})),y=Ml._w(t,"mediaStoreAdapter",8),b=Ml._w(t,"altText",8),T=Ml.zg(),B=Ml.zg(),D=Ml.zg(),w=Ml.zg(),A=Ml.zg(0),F=Ml.zg(!0),M=Ml.zg(1),J=Ml.zg(0),V=Ml.zg(0),C=Ml.zg(!1),P=Ml.zg(!1),L=!1,R=1,z=Ml.zg(!1),$=Ml.zg(!1);const _=()=>0===Ml.Jt(M)?"muted":Ml.Jt(M)<=.33?"low":Ml.Jt(M)<=.66?"mid":"high",Y=mp()((()=>{Ml.hZ($,!1)}),2e3),O=$l()(x(),2e3),{mediaElements:j,labels:G}=Rl(),E=!!HTMLVideoElement.prototype.requestPictureInPicture;(0,Jl.onMount)((()=>(j?.set(S(),Ml.Jt(B)),E&&Ml.Jt(B)?.addEventListener("leavepictureinpicture",K),Ml.Tk(D,Ml.Jt(D).value="0"),()=>{j?.delete(S()),E&&Ml.Jt(B)?.removeEventListener("leavepictureinpicture",K)}))),(0,Jl.onMount)((()=>y()?.subscribe(S(),(()=>{Ml.hZ(F,!0)}))));let X=Ml.zg(),Z=Ml.zg(),q=Ml.zg(),N=Ml.zg();const H=()=>{Ml.hZ($,!0),Y()},U=e=>{Ml.Jt(F)?(Ml.Jt(B).play().catch((()=>{})),e&&f()(e),Ml.hZ(z,!0)):(Ml.Jt(B).pause(),e&&v()(e))};function W(e){U(e),Ml.Jt(w)&&Ml.Jt(w).focus()}const Q=async()=>{document.pictureInPictureElement?await document.exitPictureInPicture():(await Ml.Jt(B).requestPictureInPicture(),Ml.hZ(P,!0))},K=()=>{Ml.hZ(P,!1)};let ee=Ml.zg();Ml.M3((()=>r()),(()=>{Ml.hZ(o,_l(r(),h))})),Ml.M3((()=>(Ml.Jt(n),Ml.Jt(l),Ml.Jt(s),Ml.Jt(p),Ml.Jt(c),Ml.Jt(d),Ml.Jt(m),Ml.Jt(o))),(()=>{var e;e=Ml.Jt(o),Ml.hZ(n,e.a11yGroupVideoPlayer),Ml.hZ(l,e.a11yMediaMute),Ml.hZ(s,e.a11yMediaPause),Ml.hZ(p,e.a11yMediaPlay),Ml.hZ(c,e.a11yMediaSeek),Ml.hZ(d,e.a11yMediaUnmute),Ml.hZ(m,e.a11yMediaVolume)})),Ml.M3((()=>(Ml.Jt(A),Ml.Jt(V))),(()=>{Ml.hZ(X,Math.round(Ml.Jt(A)-Ml.Jt(V)))})),Ml.M3((()=>(Ml.Jt(X),Ml.Jt(o),Ml.Jt(N),Ml.Jt(J),Ml.Jt(A),Ml.iT(S()),Ml.Jt(F))),(()=>{Ml.hZ(Z,jl(Ml.Jt(X))),Ml.hZ(q,Gl(Ml.Jt(o),Ml.Jt(X))),Ml.hZ(N,Math.trunc(Number(Ml.Jt(J))/Ml.Jt(A)*100)),O({mondrianItemId:S(),progress:Ml.Jt(N),duration:Ml.Jt(A),active:!Ml.Jt(F)})})),Ml.M3((()=>(Ml.iT(g()),Ml.Jt(B))),(()=>{Ml.hZ(ee,(e=>{const t=e.split(".").pop()?.toLowerCase();switch(t){case"webm":return"video/webm";case"mp4":return"video/mp4";case"ogg":case"ogm":case"ogv":return"video/ogg";case"mov":return"video/quicktime";case"avi":return"video/x-msvideo";case"mkv":return"video/x-matroska";default:return"application/octet-stream"}})(g())),Ml.Jt(B)?.load()})),Ml.iq(),Ml.Ts();var te=gp();let ae,ie;Ml.Jk(te,"aria-hidden",!1);var re=Ml.jf(te),oe=Ml.jf(re),ne=Ml.jf(oe);Ml.cL(oe),Ml.Lc(oe,(e=>Ml.hZ(B,e)),(()=>Ml.Jt(B))),Ml.cL(re);var le=Ml.AD(re,2),se=e=>{var t=hp();Wl(Ml.jf(t),{icon:"arc-play",size:"21px"}),Ml.cL(t),Ml.vN((()=>Ml.Jk(t,"aria-label",Ml.Jt(o).a11yMediaPlayVideo))),Ml.f0("click",t,W),Ml.BC(e,t)};Ml.if(le,(e=>{Ml.Jt(F)&&e(se)}));var pe=Ml.AD(le,2),ce=Ml.jf(pe),de=Ml.jf(ce);const me=Ml.Xd((()=>Ml.Jt(F)?"arc-play":"arc-pause"));Wl(de,{size:"14px",get icon(){return Ml.Jt(me)}}),Ml.cL(ce),Ml.Lc(ce,(e=>Ml.hZ(w,e)),(()=>Ml.Jt(w)));var he=Ml.AD(ce,2),ue=Ml.jf(he);Ml.R0(ue),Ml.Jk(ue,"min",0),Ml.Jk(ue,"step",.01),Ml.Lc(ue,(e=>Ml.hZ(D,e)),(()=>Ml.Jt(D)));var ge=Ml.AD(ue,2);let Se;Ml.cL(he);var Ie=Ml.AD(he,2),fe=Ml.jf(Ie),ve=Ml.jf(fe,!0);Ml.cL(fe);var ke=Ml.AD(fe,3,!0);Ml.cL(Ie);var xe=Ml.AD(Ie,2),ye=e=>{var t=up(),a=Ml.jf(t);const i=Ml.Xd((()=>"arc-pip-"+(Ml.Jt(P)?"disable":"enable")));Wl(a,{get icon(){return Ml.Jt(i)},size:"20px"}),Ml.cL(t),Ml.vN((()=>Ml.Jk(t,"aria-label",Ml.Jt(P)?Ml.Jt(o).a11yMediaExitPictureInPicture:Ml.Jt(o).a11yMediaPictureInPicture))),Ml.f0("click",t,Q),Ml.BC(e,t)};Ml.if(xe,(e=>{E&&e(ye)}));var be=Ml.AD(xe,2),Te=Ml.jf(be);const Be=Ml.Xd((()=>"arc-fullscreen-"+(Ml.Jt(C)?"disable":"enable")));Wl(Te,{get icon(){return Ml.Jt(Be)},size:"15px"}),Ml.cL(be);var De=Ml.AD(be,2),we=Ml.jf(De),Ae=Ml.jf(we);const Fe=Ml.Xd((()=>`arc-volume-${_()}`));Wl(Ae,{get icon(){return Ml.Jt(Fe)},size:"18px"}),Ml.cL(we);var Me=Ml.AD(we,2),Je=Ml.jf(Me);Ml.R0(Je);var Ve=Ml.AD(Je,2);let Ce;Ml.cL(Me),Ml.cL(De),Ml.cL(pe),Ml.cL(te),Ml.Lc(te,(e=>Ml.hZ(T,e)),(()=>Ml.Jt(T))),Ml.vN(((e,t,a,i,r)=>{ae=Ml.ys(te,1,"video-player svelte-9sv0re",null,ae,e),Ml.Jk(te,"aria-label",b()||Ml.Jt(n)),ie=Ml.hg(te,"",ie,{"--aspect-ratio":I()}),oe.volume=Ml.Jt(M),Ml.Jk(ne,"src",g()),Ml.Jk(ne,"type",Ml.Jt(ee)),Ml.Jk(pe,"aria-hidden",!Ml.Jt(z)),Ml.Jk(ce,"aria-label",Ml.Jt(F)?Ml.Jt(p):Ml.Jt(s)),Ml.Jk(ue,"max",Ml.Jt(A)),Ml.Jk(ue,"aria-label",Ml.Jt(c)),Ml.Jk(ue,"aria-valuenow",t),Ml.Jk(ue,"aria-valuetext",a),Se=Ml.hg(ge,"",Se,{"--slider-progress-percent":`${Ml.Jt(N)}%`}),Ml.Jk(Ie,"aria-valuetext",Ml.Jt(q)),Ml.Jk(Ie,"aria-valuenow",Ml.Jt(X)),Ml.j(ve,Ml.Jt(o).a11yMediaRemainingTime),Ml.j(ke,Ml.Jt(Z)),Ml.Jk(be,"aria-label",Ml.Jt(C)?Ml.Jt(o).a11yMediaExitFullscreen:Ml.Jt(o).a11yMediaFullscreen),Ml.Jk(we,"aria-label",i),Ml.Jk(Je,"aria-label",Ml.Jt(m)),Ml.Jk(Je,"aria-valuenow",Ml.Jt(M)),Ml.Jk(Je,"aria-valuetext",r),Ml.to(Je,Ml.Jt(M)),Ml.Jk(Ve,"aria-label",Ml.Jt(c)),Ce=Ml.hg(Ve,"",Ce,{"--slider-progress-percent":100*Ml.Jt(M)+"%"})}),[()=>({active:Ml.Jt($),paused:Ml.Jt(F),fullscreen:Ml.Jt(C),touched:Ml.Jt(z)}),()=>Number(Ml.Jt(J)),()=>Gl(Ml.Jt(o),Number(Ml.Jt(J))),()=>"muted"===_()?Ml.Jt(d):Ml.Jt(l),()=>`${Math.round(100*Ml.Jt(M))}%`],Ml.Xd),Ml.M$(oe,(()=>Ml.Jt(V)),(e=>Ml.hZ(V,e))),Ml.IY("duration","durationchange",oe,(e=>Ml.hZ(A,e))),Ml.Ej(oe,(()=>Ml.Jt(F)),(e=>Ml.hZ(F,e))),Ml.f0("click",oe,U),Ml.f0("ended",oe,(function(...e){k()?.apply(this,e)})),Ml.f0("timeupdate",oe,(e=>{const t=e.currentTarget,{currentTime:a}=t;L||Ml.hZ(J,`${a}`)})),Ml.f0("play",oe,(()=>y()?.play(S()))),Ml.f0("click",ce,U),Ml.oJ(ue,(()=>Ml.Jt(J)),(e=>Ml.hZ(J,e))),Ml.f0("input",ue,(()=>{L||(L=!0)})),Ml.f0("change",ue,(e=>{L&&(L=!1);const t=Number(e.currentTarget?.value);Ml.hZ(V,t)})),Ml.f0("keydown",ue,(function(e){const t=e.shiftKey?10:5;var a;e.key.startsWith("Arrow")&&(e.preventDefault(),H(),a=["ArrowLeft","ArrowDown"].includes(e.key)?-t:t,Ml.hZ(V,a<0?Math.max(Ml.Jt(V)+a,0):Math.min(Ml.Jt(V)+a,Ml.Jt(A)))),[" ","Enter"].includes(e.key)&&(e.preventDefault(),U())})),Ml.f0("click",be,(async()=>{document.fullscreenElement?await document.exitFullscreen():await Ml.Jt(T).requestFullscreen()})),Ml.f0("click",we,(()=>{Ml.Jt(M)>0?(R=Ml.Jt(M),Ml.hZ(M,0)):Ml.hZ(M,R)})),Ml.f0("input",Je,(e=>{const t=e.target;Ml.hZ(M,parseFloat(t.value))})),Ml.f0("keydown",Je,(function(e){const t=e.shiftKey?.2:.1;var a;e.key.startsWith("Arrow")&&(e.preventDefault(),H(),a=["ArrowLeft","ArrowDown"].includes(e.key)?-t:t,Ml.hZ(M,a<0?Math.max(Ml.Jt(M)+a,0):Math.min(Ml.Jt(M)+a,1)))})),Ml.f0("fullscreenchange",te,(()=>{Ml.hZ(C,!Ml.Jt(C))})),Ml.f0("click",te,H),Ml.f0("mousemove",te,H),Ml.f0("keydown",te,H),Ml.BC(e,te),Ml.Ek(t,"allowTabNavigation",u);var Pe=Ml.uY({allowTabNavigation:u});i()}(e,{get mediaSrc(){return Ml.Jt(d)},get itemId(){return s().id},get aspectRatio(){return Ml.Jt(l)},onPlay:u,onPause:g,onEnded:S,get onMediaProgress(){return c.onMediaProgress},get mediaStoreAdapter(){return c.mediaStoreAdapter},get altText(){return Ml.Jt(r)}})};Ml.if(a,(e=>{Ml.Jt(d)&&e(i)})),Ml.BC(e,t)})),Ml.cL(I),Ml.vN((()=>Ml.Jk(I,"data-item-id",s().id))),Ml.BC(e,I),Ml.uY()}(e,{get item(){return o()},get stateId(){return n()}})},i=(e,t)=>{var a=e=>{!function(e,t){Ml.VC(t,!1),Ml.kZ(e,fs);const a=Ml.zg(),i=Ml.zg(),r=Ml.zg();let o=Ml._w(t,"item",8),n=Ml._w(t,"stateId",8);const l=Rl();let s=Ml.zg(),p=Ml.zg();function c(e,t){e.dispatchEvent(new CustomEvent(t,{bubbles:!0,detail:{itemId:o().id}}))}function d(e){c(e.target,ni.mediaPlay)}function m(e){c(e.target,ni.mediaPause)}function h(e){c(e.target,ni.mediaEnd)}Ml.M3((()=>Ml.iT(o())),(()=>{Ml.hZ(a,o().states.default)})),Ml.M3((()=>(Ml.iT(o()),Ml.iT(n()))),(()=>{Ml.hZ(i,o().states[n()])})),Ml.M3((()=>(Ml.Jt(i),Ml.Jt(a))),(()=>{Ml.hZ(r,Ml.Jt(i).altText??Ml.Jt(a).altText)})),Ml.M3((()=>(Ml.Jt(i),Ml.Jt(a),Ml.Jt(p),Ml.iT(o()))),(()=>{const e=Ml.Jt(i).audioSources??Ml.Jt(a).audioSources;Ml.hZ(p,e.default);const t=Ml.Jt(p)&&o().assets?.[Ml.Jt(p)];Ml.hZ(s,t?l.resolvePath(t.path):void 0)})),Ml.iq(),Ml.Ts();var u=Is(),g=Ml.jf(u);Ml.Eb(g,n,(e=>{var t=Ml.Im(),a=Ml.es(t),i=e=>{!function(e,t){Ml.VC(t,!1),Ml.kZ(e,Ss);const[a,i]=Ml.DZ(),r=()=>Ml.Hz(S,"$labels",a),o=()=>Ml.Hz(g,"$transcriptPanelAdapter",a),n=Ml.zg(),l=Ml.zg(),s=Ml.zg(),p=Ml.zg(),c=Ml.zg(),d=Ml.zg(),m=Ml.zg(),h=Ml.zg(),{mediaElements:u,transcriptPanelAdapter:g,labels:S,getTranscriptMap:I}=Rl(),f=!0,v={a11yMediaPause:"Pause",a11yMediaPlay:"Play",a11yGroupAudioPlayer:"Audio player",audioShowTranscript:"Show transcript",audioHideTranscript:"Hide transcript",a11yMediaRemainingTime:"Remaining time"};let k=Ml._w(t,"item",8),x=Ml._w(t,"mediaSrc",8),y=Ml.zg(),b=Ml._w(t,"onPlay",8),T=Ml._w(t,"onPause",8),B=Ml._w(t,"onEnded",8),D=Ml._w(t,"mediaStoreAdapter",8),w=Ml._w(t,"onMediaProgress",8,(()=>{})),A=Ml._w(t,"altText",8);(0,Jl.onMount)((()=>(u?.set(k().id,Ml.Jt(y)),()=>{u?.delete(k().id)}))),(0,Jl.onMount)((()=>D()?.subscribe(k().id,(()=>{Ml.hZ($,!0)}))));let F=Ml.zg(),M=Ml.zg(),J=Ml.zg(),V=Ml.zg("0"),C=Ml.zg(),P=Ml.zg(),L=!1,R=Ml.zg(0),z=Ml.zg(0),$=Ml.zg(!0),_=Ml.zg(!1);const Y=e=>{e.preventDefault(),e.stopPropagation(),Ml.hZ($,!Ml.Jt($))};let O=Ml.zg(),j=Ml.zg(),G=Ml.zg();const E=$l()(w(),2e3),X=e=>{Ml.hZ(R,e<0?Math.max(Ml.Jt(R)+e,0):Math.min(Ml.Jt(R)+e,Ml.Jt(z)))},Z=()=>{o()&&I&&Ml.Jt(J)&&o().togglePanel({itemId:k().id,refocusTarget:Ml.Jt(J),transcript:I(k().id)})},q=()=>{Ml.hZ(_,!0)},N=e=>{e.relatedTarget!==Ml.Jt(P)&&Ml.hZ(_,!1)},H=e=>{o()&&(e.preventDefault(),o().focusPanel(k().id)),Ml.hZ(_,!1)};Ml.M3((()=>r()),(()=>{Ml.hZ(n,_l(r(),v))})),Ml.M3((()=>(Ml.Jt(l),Ml.Jt(s),Ml.Jt(p),Ml.Jt(n))),(()=>{var e;e=Ml.Jt(n),Ml.hZ(l,e.a11yMediaPlay),Ml.hZ(s,e.a11yMediaPause),Ml.hZ(p,e.a11yGroupAudioPlayer)})),Ml.M3((()=>(Ml.Jt(C),Ml.Jt(V),Ml.Jt(z),Ml.iT(k()),Ml.Jt($),Ml.Jt(R))),(()=>{if(Ml.Jt(C)){const e=Number(Ml.Jt(V))/Ml.Jt(z)*100;Ml.Jt(C).style.setProperty("--slider-progress-percent",`${e}%`),E({mondrianItemId:k().id,progress:e,duration:Ml.Jt(z),active:!Ml.Jt($)})}Ml.hZ(O,Math.round(Ml.Jt(z)-Ml.Jt(R)))})),Ml.M3((()=>(Ml.Jt(O),Ml.Jt(n))),(()=>{Ml.hZ(j,jl(Ml.Jt(O),!1)),Ml.hZ(G,Gl(Ml.Jt(n),Ml.Jt(O)))})),Ml.M3((()=>Ml.iT(k())),(()=>{Ml.hZ(c,!!k().states.default.transcript)})),Ml.M3((()=>o()),(()=>{Ml.hZ(d,!o())})),Ml.M3((()=>(o(),Ml.iT(k()))),(()=>{Ml.hZ(m,o()?.isPanelOpenForItem(k().id))})),Ml.M3((()=>(o(),Ml.Jt(m),Ml.Jt(n))),(()=>{Ml.hZ(h,o()?Ml.Jt(m)?Ml.Jt(n).audioHideTranscript:Ml.Jt(n).audioShowTranscript:"Preview in lesson to view transcript")})),Ml.iq(),Ml.Ts();var U=gs(),W=Ml.jf(U);Ml.Jk(W,"aria-hidden",!1),Ml.Jk(W,"tabindex",0);var Q=Ml.jf(W);Ml.Jk(Q,"tabindex",0);var K=Ml.jf(Q);const ee=Ml.Xd((()=>Ml.Jt($)?"arc-play":"arc-pause"));Wl(K,{size:"14px",get icon(){return Ml.Jt(ee)}}),Ml.cL(Q),Ml.Lc(Q,(e=>Ml.hZ(F,e)),(()=>Ml.Jt(F)));var te=Ml.AD(Q,2),ae=Ml.jf(te);Ml.R0(ae),Ml.Jk(ae,"min",0),Ml.Lc(ae,(e=>Ml.hZ(M,e)),(()=>Ml.Jt(M)));var ie=Ml.AD(ae,2);Ml.Lc(ie,(e=>Ml.hZ(C,e)),(()=>Ml.Jt(C))),Ml.cL(te);var re=Ml.AD(te,2),oe=Ml.jf(re,!0);Ml.cL(re);var ne=Ml.AD(re,2),le=e=>{var t=us(),a=Ml.es(t),i=Ml.jf(a);!function(e,t){Ml.VC(t,!1),Ml.kZ(e,ms);let a=Ml._w(t,"id",24,as),i=Ml._w(t,"position",8,"s"),r=Ml._w(t,"disabled",8,!1),o=Ml._w(t,"children",8);Ml.Ts(),cs(e,{get id(){return a()},get position(){return i()},get disabled(){return r()},inverse:!0,styleVariant:"tooltip",children:(e,t)=>{var a=ds(),i=Ml.jf(a);Ml.UA(i,o),Ml.cL(a),Ml.BC(e,a)},$$slots:{default:!0}}),Ml.uY()}(i,{position:"n",children:(e,t)=>{Ml.K2();var a=Ml.NH();Ml.vN((()=>Ml.j(a,Ml.Jt(h)))),Ml.BC(e,a)},$$slots:{default:!0}});var r=Ml.AD(i,2);Wl(Ml.jf(r),{size:"14px",icon:"arc-transcription"}),Ml.cL(r),Ml.Lc(r,(e=>Ml.hZ(J,e)),(()=>Ml.Jt(J))),Ml.cL(a);var o=Ml.AD(a,2),n=e=>{var t=hs();Ml.Lc(t,(e=>Ml.hZ(P,e)),(()=>Ml.Jt(P))),Ml.f0("focusin",t,H),Ml.BC(e,t)};Ml.if(o,(e=>{Ml.Jt(m)&&Ml.Jt(_)&&e(n)})),Ml.vN((()=>{Ml.Jk(r,"aria-label",Ml.Jt(h)),r.disabled=Ml.Jt(d)})),Ml.f0("click",r,Z),Ml.f0("focusin",r,q),Ml.f0("focusout",r,N),Ml.BC(e,t)};Ml.if(ne,(e=>{Ml.Jt(c)&&e(le)})),Ml.cL(W);var se=Ml.AD(W,2);Ml.Lc(se,(e=>Ml.hZ(y,e)),(()=>Ml.Jt(y))),Ml.cL(U),Ml.vN((e=>{Ml.Jk(W,"aria-label",A()||Ml.Jt(p)),Ml.Jk(Q,"aria-label",Ml.Jt($)?Ml.Jt(l):Ml.Jt(s)),Ml.Jk(ae,"aria-valuetext",e),Ml.Jk(ae,"max",Ml.Jt(z)||void 0),Ml.Jk(re,"aria-label",Ml.Jt(G)),Ml.j(oe,Ml.Jt(j)),Ml.Jk(se,"src",x())}),[()=>Gl(Ml.Jt(n),Number(Ml.Jt(V)))],Ml.Xd),Ml.f0("click",Q,Y),Ml.oJ(ae,(()=>Ml.Jt(V)),(e=>Ml.hZ(V,e))),Ml.f0("input",ae,(()=>{L||(L=!0),Ml.Jt(C).style.setProperty("--slider-progress-percent",Number(Ml.Jt(V))/Ml.Jt(z)*100+"%")})),Ml.f0("change",ae,(e=>{L&&(L=!1);const t=Number(e.currentTarget?.value);Ml.hZ(R,t)})),Ml.f0("keydown",W,(e=>{const t=e=>{e.preventDefault(),e.stopPropagation(),X(5)},a=e=>{e.preventDefault(),e.stopPropagation(),X(-5)};e.target===Ml.Jt(F)||e.target===Ml.Jt(M)?("Enter"===e.key||" "===e.key?Y(e):e.stopPropagation(),e.target===Ml.Jt(M)&&("ArrowRight"===e.key||"ArrowUp"===e.key?t(e):"ArrowLeft"===e.key||"ArrowDown"===e.key?a(e):e.stopPropagation())):"Enter"===e.key||" "===e.key?Y(e):"ArrowRight"===e.key||"ArrowUp"===e.key?t(e):"ArrowLeft"!==e.key&&"ArrowDown"!==e.key||a(e)})),Ml.M$(se,(()=>Ml.Jt(R)),(e=>Ml.hZ(R,e))),Ml.IY("duration","durationchange",se,(e=>Ml.hZ(z,e))),Ml.Ej(se,(()=>Ml.Jt($)),(e=>Ml.hZ($,e))),Ml.f0("timeupdate",se,(e=>{const t=e.target,{currentTime:a}=t;L||Ml.hZ(V,`${a}`)})),Ml.f0("loadedmetadata",se,(e=>{const t=e.target;(t.duration===1/0||isNaN(t.duration))&&(t.currentTime=1e101,t.ontimeupdate=()=>{t.ontimeupdate=null,t.currentTime=0})})),Ml.f0("ended",se,(function(...e){B()?.apply(this,e)})),Ml.f0("pause",se,(function(...e){T()?.apply(this,e)})),Ml.f0("play",se,(e=>{D()?.play(k().id),b()(e),o()&&I&&o().updateTranscript({itemId:k().id,transcript:I(k().id)})})),Ml.BC(e,U),Ml.Ek(t,"allowTabNavigation",f);var pe=Ml.uY({allowTabNavigation:f});i()}(e,{get item(){return o()},get mediaSrc(){return Ml.Jt(s)},onPlay:d,onPause:m,onEnded:h,get onMediaProgress(){return l.onMediaProgress},get mediaStoreAdapter(){return l.mediaStoreAdapter},get altText(){return Ml.Jt(r)}})};Ml.if(a,(e=>{Ml.Jt(s)&&e(i)})),Ml.BC(e,t)})),Ml.cL(u),Ml.vN((()=>Ml.Jk(u,"data-item-id",o().id))),Ml.BC(e,u),Ml.uY()}(e,{get item(){return o()},get stateId(){return n()}})};Ml.if(e,(e=>{"audio"===o().type&&e(a)}),t)};Ml.if(e,(e=>{"video"===o().type?e(a):e(i,!1)}),t)};Ml.if(e,(e=>{"text"===o().type||"shape"===o().type?e(i):e(r,!1)}),t)};Ml.if(I,(e=>{"group"===o().type?e(y):e(b,!1)})),Ml.cL(i),Ml.XI(i,((e,t)=>k?.(e,t)),(()=>({item:o(),triggers:Ml.Jt(c)}))),Ml.vN((e=>{l=Ml.ys(i,1,"mon-item svelte-1xwisw",null,l,e),i.inert=!r(),Ml.Jk(i,"aria-hidden",!r()),s=Ml.hg(i,"",s,{opacity:Ml.Jt(p)})}),[()=>({"--smooth-transitions":w,"--clip":g()})],Ml.Xd),Ml.BC(e,i)},$$slots:{default:!0}}),Ml.uY(),i()}const yp=(e,{item:t,triggers:a})=>{function i(i,r={}){a.filter((e=>e.event===i)).forEach((a=>{!function(e,t,a){t.dispatchEvent(new CustomEvent("trigger",{detail:a,bubbles:!0}))}(0,e,{itemId:t.id,triggerId:a.id,...r})}))}const r=[...new Set(a.map((e=>e.event)))].map((t=>{switch(t){case ni.hover:{let a=!1;return[El("mouseenter",e,(e=>{a||(a=!0,i(t,{hovered:a}))})),El("mouseleave",e,(e=>{a&&(a=!1,i(t,{hovered:a}))}))]}case ni.click:return[El("click",e,(e=>{const a=window.getSelection();"Range"!==a?.type&&i(t)})),El("keyup",e,(e=>{["Space","Enter"].includes(e.code)&&e.target===document.activeElement&&i(t)}))];case ni.mediaPlay:case ni.mediaPause:case ni.mediaEnd:return El(t,e,(e=>{i(t)}));default:return El(t,e,(()=>{i(t)}))}})).flat(2).filter(Boolean);return{destroy(){r.forEach((e=>{e()}))}}},bp=(e,{items:t,currentStates:a,currentVisibles:i,triggers:r,mediaElements:o})=>{const n=Fl()(r,"sourceId"),l={[li](e,i,r){const o="self"===e.targetId[0]?i:t[e.targetId[0]];!1===r.hovered?a.get(o.id)?.revert(e.targetState):a.get(o.id)?.set(e.targetState)},[si](e,a,r){e.targetId.forEach((o=>{const n="self"===o?a:t[o];!1===r.hovered?i.get(n.id)?.set(!e.targetVisibility):i.get(n.id)?.set(e.targetVisibility)}))},[pi](e,t){e.targetId.forEach((e=>{const a=o?.get("self"===e?t.id:e);a?.pause()}))},[ci](e,t){e.targetId.forEach((e=>{const a=o?.get("self"===e?t.id:e);a?.play().catch((()=>{}))}))},[di](e,t){e.targetId.forEach((e=>{const a=o?.get("self"===e?t.id:e);a&&(a.currentTime=a.duration,a.pause())}))},[mi](e,t){}},s=El("trigger",e,(e=>{const{itemId:a,triggerId:i,...r}=e.detail,o=t[a];if(!o)throw new Error(`Could not execute trigger ${i} on item ${a} because the item could not be found.`);const s=n[o.id]?.find((e=>e.id===i));if(!s||!s.actions.length)throw new Error(`Could not execute trigger ${i} on item ${a} because the trigger could not be found.`);s.actions.forEach((e=>{const t=l[e.type];if(!t)throw new Error(`Could not execute trigger ${i} on item ${a} because an appropriate handler for its '${e.type}' action could not be found.`);t(e,o,r)}))}));return{destroy(){s()}}};var Tp=Ml.vs('<div class="item-learner-hover svelte-16bfkce"></div>');const Bp={hash:"svelte-16bfkce",code:".item-learner-hover.svelte-16bfkce {position:absolute;pointer-events:none;transform-origin:0 0;box-shadow:0 0 0 2px var(--arc-color-mono-white);outline:2px dashed var(--arc-color-border-selected);}"};function Dp(e,t){Ml.VC(t,!0),Ml.kZ(e,Bp);const[a,i]=Ml.DZ(),r=()=>Ml.Hz(s,"$styleProps",a),o=Ml.iR(t,["$$slots","$$events","$$legacy"]),n=Rl(),l=(0,Yl.writable)(o);Ml.MW((()=>{Ml.fT(l,o)}));const s=function(e){const t=new Map;let a;function i(){for(const{unsubscribe:e}of t.values())e();t.clear()}function r(e){if(!a)throw new Error("scopeGet may only be called synchronously from within a running reaction scope");a.add(e);let i=t.get(e),r=!0;return i||(i={value:null,unsubscribe:null},i.unsubscribe=e.subscribe((e=>{i.value=e,r||p()})),t.set(e,i),r=!1),i.value}const o=(0,Yl.writable)(null,(function(){return s(),i}));function s(){let e;a=new Set;try{e=(e=>{const{itemId:t}=e(l);if(!t)return null;let a=e(n.getItem(t));if(!a)return null;let i="",r=0,o=0;for(;;){const l=a.parentId===a.blockumentId,s=a.states.default,p=e(n.getState(t)),c=a.states[p],d=c.width??s.width,m=c.height??s.height;if(a.id===t&&(r=d,o=m),l)break;const h=.5*d,u=.5*m;i=`\n        translate(${s.x+(c.xOffset??0)+h}px, ${s.y+(c.yOffset??0)+u}px)\n        rotate(${c.rotation??s.rotation}deg)\n        scale(${c.flipX??s.flipX?-1:1}, ${c.flipY??s.flipY?-1:1})\n        translate(${-h}px, ${-u}px)\n      `+i,a=e(n.getItem(a.parentId))}return{transform:i,width:r+"px",height:o+"px"}})(r)}finally{const e=[];for(const i of t.keys())a.has(i)||e.push(i);for(const a of e)t.get(a).unsubscribe(),t.delete(a);a=void 0}o.set(e)}const p=function(e){let t;return()=>{function a(){t===a&&(e(),t=void 0)}t=a,(async()=>{await 0,a()})()}}(s);return o}();var p=Ml.Im(),c=Ml.es(p),d=e=>{var t=Tp();let a;Ml.vN((()=>a=Ml.hg(t,"",a,{transform:r().transform,width:r().width,height:r().height}))),Ml.BC(e,t)};Ml.if(c,(e=>{null!=r()&&e(d)})),Ml.BC(e,p),Ml.uY(),i()}var wp=Ml.vs('<div class="ui-theme svelte-1u8tbaj"><!></div>');const Ap={hash:"svelte-1u8tbaj",code:".ui-theme.svelte-1u8tbaj {\n    /**\n    Short term fix for CBs which render in Rise RTL lessons.\n    More details: https://github.com/articulate/mondrian/issues/3172\n    */direction:ltr;\n\n    /*\n    Most descendants set their own color, but some don't, so set a starting inheritable color in case the\n    color outside is inconsistent.\n    */color:black;\n\n    /**\n      Disable synthesis by default and re-enable in children on a case-by-case basis as needed.\n      For instance, item text wrappers have an override to enable synthesis of style and weight.\n    */font-synthesis:none;}.ui-theme.svelte-1u8tbaj *,\n  .ui-theme.svelte-1u8tbaj *::before,\n  .ui-theme.svelte-1u8tbaj *::after {box-sizing:border-box;}.ui-theme.svelte-1u8tbaj :where(button, input, textarea) {font-family:inherit;}.mon-sr-only {clip:rect(0 0 0 0);clip-path:inset(50%);height:1px;overflow:hidden;position:absolute;white-space:nowrap;width:1px;}\n\n  /* TODO: Consider moving this utility class to own file */.mon-visually-hidden {clip:rect(0 0 0 0);clip-path:inset(50%);height:1px;overflow:hidden;position:absolute;white-space:nowrap;width:1px;}\n\n  /** Copy of styles that tiptap normally injects into the document head. We render in a shadow root\n    * so default injection doesn't work for us. So we just instead reproduce the rules in our UiTheme styles\n    * which do get rendered within our shadow root wrapper. \n    * TODO: Engage tiptap team about exporting their JS styles so we dont have to do stuff like this\n    */.ProseMirror {position:relative;word-wrap:break-word;white-space:pre-wrap;white-space:break-spaces;font-variant-ligatures:none;font-feature-settings:'liga' 0; /* the above doesn't seem to work in Edge */}.ProseMirror [contenteditable='false'] {white-space:normal;}.ProseMirror [contenteditable='false'] [contenteditable='true'] {white-space:pre-wrap;}.ProseMirror pre {white-space:pre-wrap;}img.ProseMirror-separator {display:inline !important;border:none !important;margin:0 !important;width:1px !important;height:1px !important;}.ProseMirror-gapcursor {display:none;pointer-events:none;position:absolute;margin:0;}.ProseMirror-gapcursor:after {content:'';display:block;position:absolute;top:-2px;width:20px;border-top:1px solid black;\n    animation: svelte-1u8tbaj-ProseMirror-cursor-blink 1.1s steps(2, start) infinite;}\n\n  @keyframes svelte-1u8tbaj-ProseMirror-cursor-blink {\n    to {\n      visibility: hidden;\n    }\n  }.ProseMirror-hideselection *::selection {background:transparent;}.ProseMirror-hideselection *::-moz-selection {background:transparent;}.ProseMirror-hideselection * {caret-color:transparent;}.ProseMirror-focused .ProseMirror-gapcursor {display:block;}\n\n  /** Custom tiptap overrides intended to be enforced by Mondrian specifically */.tiptap {font-family:var(\n      --mon-theme-font-body\n    ); /* --mon-theme-font-body is set by the learner branding in rise-frontend */min-height:100%;width:100%;\n    /* These will generally be overridden by per-node styles. */font-size:14px;color:black;line-height:1.4;\n    /* Override some ARC defaulted things */font-variation-settings:normal;\n    /*\n      This ensures the browser can synthesize bold/italic styles for Rise fonts used in canvas items when the loaded\n      font files for those font families don't include bold/italic variants. TODO: Add support for small-caps\n      if/when we add support for small-cap chars\n    */font-synthesis:style weight;}.tiptap :is(h1, h2, h3, h4, h5, h6) {font-family:var(\n      --mon-theme-font-heading\n    ); /* --mon-theme-font-heading is set by the learner branding in rise-frontend */font-size:inherit;font-weight:inherit;}.tiptap :is(p, h1, h2, h3, h4, h5, h6, ul, ol) {margin:0;}.tiptap :is(ul, ol) {padding:0;padding-inline-start:40px;}\n\n  /** Ensure subscript & superscript elements are consistently styled across UAs */.tiptap :is(sub, sup) {font-size:smaller;}.tiptap :is(sub) {vertical-align:sub;}.tiptap :is(sup) {vertical-align:super;}.tiptap > :last-child {\n    /* The last paragraph/heading should have no space-after at all.\n    Since the individual space-after values are applied directly as style attributes, this needs\n    to be high specificity to override */margin-block-end:0 !important;}.tiptap strong {font-weight:bold;}.tiptap em {font-style:italic;}.tiptap s {text-decoration:line-through;}.tiptap u {text-decoration:underline;}\n\n  /** To align with Rise */.tiptap a {color:var(\n      --color-theme\n    ); /* --color-theme is set by the learner branding in rise-frontend */text-decoration:none;}.tiptap a > span {text-decoration:underline;}"},Fp=ae.YOg(ae.YjP());var Mp=Ml.vs("<div> </div>"),Jp=Ml.vs('<div class="preview svelte-1hpxqaf"><div class="width-gauge svelte-1hpxqaf"></div> <div class="item-wrapper clip svelte-1hpxqaf"><!> <!></div></div>'),Vp=Ml.vs('<div class="item-wrapper svelte-1hpxqaf"><!></div>');const Cp={hash:"svelte-1hpxqaf",code:".preview.svelte-1hpxqaf {\n    /* Stacking context so Rise doesn't need to know about Mondrian z-indexes */isolation:isolate;width:100%;display:flex;flex-direction:column;align-items:center;}.item-wrapper.svelte-1hpxqaf {transform-origin:center top;position:relative;&.clip {overflow:clip;}}.width-gauge.svelte-1hpxqaf {width:100%;}"};Ml.Mm(["focusin","mouseover","mouseout","focusout"]);var Pp=a(6186),Lp=a.n(Pp),Rp=a(4535);const zp=((e,t={width:"100%"},a="div")=>i=>{const r=(0,Pp.useRef)(null),o=(0,Pp.useRef)(null);return(0,Pp.useEffect)((()=>{const t=r.current.shadowRoot??r.current.attachShadow({mode:"open",clonable:!0,serializable:!0});return o.current=(0,Rp.YU)({component:e,target:t,props:i}),()=>{o.current?.$destroy()}}),[]),(0,Pp.useEffect)((()=>{o.current?.$set(i)}),[i]),Lp().createElement(a,{ref:r,style:t,"data-mondrian-shadow-root-host":!0,"data-arc-theme":"font-family"})})((function(e,t){Ml.VC(t,!0),Ml.kZ(e,Cp);const[a,i]=Ml.DZ(),r=()=>Ml.Hz(B,"$itemsById",a),l=()=>Ml.Hz(Ml.Jt(z),"$rootItemCurrentStateId",a),p=Ml._w(t,"searchTerm",3,void 0),c=Ml._w(t,"locale",3,void 0),d=Ml._w(t,"labels",3,void 0),m=Ml._w(t,"hoveredItemPath",3,null),h=Ml._w(t,"runtimeInterface",3,void 0),u=Ml._w(t,"linkRenderConfig",19,Pl),g=Ml._w(t,"mediaStoreAdapter",3,void 0),S=Ml._w(t,"transcriptPanelAdapter",3,void 0),I=Ml._w(t,"autoSize",3,!0),f=Ml._w(t,"onMediaProgress",3,(()=>{})),v=Ml.un((()=>function(e){const t=Fp.safeParse(e);if(!t.success)return null;const a=tn(t.data);return a?.itemId??null}(m())));(0,Jl.setContext)(Vl,!0);let k=Ml.wk(void 0),x=Ml.wk(void 0);const y=function(){const e=new Map;return{...(0,Yl.writable)(e),add:(t,a)=>(e.has(t)||e.set(t,function(e){let t,a,i;e.subscribe((e=>{t=e}));const r=(0,Yl.writable)(t);r.subscribe((e=>{a=i??t,i=e}));const o={...r,revert(e){i===e&&o.set(a)},reset(){o.set(t)}};return o}(a)),e.get(t)),get(t){if(!e.has(t))throw new Error(`No state found for item ${t}`);return e.get(t)},resetAll(){[...e.values()].forEach((e=>{e.reset()}))}}}(),b=function(){const e=new Map;return{...(0,Yl.writable)(e),upsert(t,a){if(!e.has(t)){const i=function(e){const t={...(0,Yl.writable)(e),show(){t.set(!0)},hide(){t.set(!1)},reset(){t.set(e)}};return t}(a);return e.set(t,i),i}const i=e.get(t);return i.set(a),i},get(t){if(!e.has(t))throw new Error(`No visibility found for item ${t}`);return e.get(t)},resetAll(){[...e.values()].forEach((e=>{e.reset()}))}}}(),T=(0,Yl.writable)(new Map),B=(0,Yl.writable)({}),D=(0,Yl.derived)(B,(e=>o(e))),w=(0,Yl.writable)(c()),A=(0,Yl.derived)([T,D],(([e,t])=>({triggers:e,items:t})));Ml.MW((()=>{Ml.fT(w,c())})),Ml.MW((()=>{const e=function(e,t){const a={},{items:i}=e;if(i)for(const e of o(i))e.blockumentId===t&&(a[e.id]=structuredClone(e));return a}(t.manifest,t.blockumentId),a=t.manifest.blockuments?.[t.blockumentId];var i;Ml.hZ(k,a,!0),Ml.hZ(x,a?.children[0]?.id,!0),Ml.fT(T,(i=a?.triggers??[],new Map(n(Fl()(i,(e=>e.sourceId??"none")))))),Ml.fT(B,e)})),A.subscribe((({items:e})=>{e.forEach((e=>{y.add(e.id,(0,Yl.readable)(e.initialState)),b.upsert(e.id,e.initialVisible)})),b.resetAll(),y.resetAll()}));const F=new Map,M=(0,Yl.writable)(p());Ml.MW((()=>{Ml.fT(M,p())}));const J=(0,Yl.writable)({});J.subscribe(f());const V=(0,Yl.writable)(d()||{}),C={getTriggersBySourceId:()=>(0,Yl.readonly)(T),getItem:e=>(0,Yl.derived)([B,w],(([t,a])=>{const i=t[e];return i&&a?function(e,t){if(!t||!e.localeOverrides[t])return e;const a=structuredClone(e),i=a.localeOverrides[t];for(const[e,t]of n(i.states)){const i=a.states[e];i&&s(i,t)}return a}(i,a.active??null):i})),getState:e=>y.get(e),getVisible:e=>b.get(e),searchTerm:(0,Yl.readonly)(M),bindTriggers:yp,mediaElements:F,hideTextContentForId:(0,Yl.readable)(null),resolvePath:e=>(h()?.resolvePath??an)(e),linkRenderConfig:u(),mediaStoreAdapter:g(),transcriptPanelAdapter:(0,Yl.writable)(S()),onMediaProgress:e=>{const{mondrianItemId:t,...a}=e,i=r()[t];if(i){const e="audio"===i.type?i.states.default.audioSources?.default:"video"===i.type?i.states.default.videoSources?.default:null;e&&J.update((t=>(t[e]={...a,itemId:e},t)))}},labels:V,getTranscriptMap(e){const t=r()[e];if(!t||"audio"!==t.type)throw new Error(`Could not find audio item with id ${e} for transcript extraction`);return function(e){return{...Object.fromEntries(n(e.localeOverrides).map((([e,t])=>[e,t.states.default?.transcript]))),default:e.states.default.transcript}}(t)}};var P;P=C,(0,Jl.setContext)(Ll,P),Ml.MW((()=>{Ml.fT(V,d()||{})})),Ml.MW((()=>{C.transcriptPanelAdapter.update((()=>S()))}));let L=Ml.wk(void 0);const R=new ResizeObserver((()=>{Ml.Jt(L)&&E()}));Ml.MW((()=>(Ml.Jt(L)&&R.observe(Ml.Jt(L)),()=>{R.disconnect()}))),(0,Jl.onMount)((()=>{b.resetAll()}));const z=Ml.un((()=>Ml.Jt(x)?y.get(Ml.Jt(x)):void 0)),$=Ml.un((()=>Ml.Jt(x)&&r()[Ml.Jt(x)]&&l()?wl(r()[Ml.Jt(x)],l(),["width","height"]):void 0)),_=Ml.un((()=>Ml.Jt($)?.width)),Y=Ml.un((()=>Ml.Jt($)?.height));let O,j,G=Ml.wk(1);function E(){if(!(Ml.Jt(x)&&Ml.Jt(L)&&l()&&I()&&Ml.Jt(_)&&Ml.Jt(Y)))return;const e=Ml.Jt(L).offsetWidth;Ml.hZ(G,Math.min(1,e/Ml.Jt(_)),!0)}Ml.MW((()=>{O===Ml.Jt(_)&&j===Ml.Jt(Y)||(O=Ml.Jt(_),j=Ml.Jt(Y),E())}));let X=Ml.wk("off");const Z=mp()((e=>{Ml.hZ(X,e?"polite":"off",!0)}),100,{maxWait:500,trailing:!0});function q(){Z(!0)}function N(){Z(!1)}!function(e,t){Ml.kZ(e,Ap);var a=wp(),i=Ml.jf(a);Ml.NI(i,t,"default",{},null),Ml.cL(a),Ml.BC(e,a)}(e,{children:(e,i)=>{var o=Ml.Im(),n=Ml.es(o);Ml.Eb(n,(()=>Ml.Hz(w,"$localeW",a)?.active),(e=>{var a=Ml.Im(),i=Ml.es(a),o=e=>{var a=Mp(),i=Ml.jf(a);Ml.cL(a),Ml.vN((()=>Ml.j(i,`Block ${t.blockumentId??""} could not be loaded`))),Ml.BC(e,a)},n=(e,t)=>{var a=e=>{var t=Jp();let a;var i=Ml.jf(t);Ml.Lc(i,(e=>Ml.hZ(L,e)),(()=>Ml.Jt(L)));var o=Ml.AD(i,2);let n;o.__focusin=q,o.__mouseover=q,o.__mouseout=N,o.__focusout=N;var l=Ml.jf(o);xp(l,{get itemId(){return Ml.Jt(x)},visualOrder:0,noTransform:!0,clip:!0});var s=Ml.AD(l,2),p=e=>{Dp(e,{get itemId(){return Ml.Jt(v)}})};Ml.if(s,(e=>{Ml.Jt(v)&&e(p)})),Ml.cL(o),Ml.XI(o,((e,t)=>bp?.(e,t)),(()=>({items:r(),currentStates:y,currentVisibles:b,triggers:Ml.Jt(k).triggers,mediaElements:F}))),Ml.cL(t),Ml.vN((()=>{a=Ml.hg(t,"",a,{height:(Ml.Jt(Y)??500)*Ml.Jt(G)+"px"}),Ml.Jk(o,"aria-live",Ml.Jt(X)),n=Ml.hg(o,"",n,{transform:`scale(${Ml.Jt(G)??""})`,width:`${Ml.Jt(_)??""}px`,height:`${Ml.Jt(Y)??""}px`,"min-height":`${Ml.Jt(Y)??""}px`})})),Ml.f0("focus",o,q),Ml.f0("blur",o,N),Ml.BC(e,t)},i=e=>{var t=Vp();let a;t.__focusin=q,t.__mouseover=q,t.__mouseout=N,t.__focusout=N,xp(Ml.jf(t),{get itemId(){return Ml.Jt(x)},visualOrder:0,clip:!0}),Ml.cL(t),Ml.XI(t,((e,t)=>bp?.(e,t)),(()=>({items:r(),currentStates:y,currentVisibles:b,triggers:Ml.Jt(k).triggers,mediaElements:F}))),Ml.vN((()=>{Ml.Jk(t,"aria-live",Ml.Jt(X)),a=Ml.hg(t,"",a,{width:`${Ml.Jt(_)??""}px`,height:`${Ml.Jt(Y)??""}px`})})),Ml.f0("focus",t,q),Ml.f0("blur",t,N),Ml.BC(e,t)};Ml.if(e,(e=>{I()?e(a):e(i,!1)}),t)};Ml.if(i,(e=>{void 0===Ml.Jt(k)||void 0===Ml.Jt(x)?e(o):e(n,!1)})),Ml.BC(e,a)})),Ml.BC(e,o)},$$slots:{default:!0}}),Ml.uY(),i()})),$p=new WeakMap,_p=e=>{const{manifest:t,...a}=e,i=(0,Pp.useMemo)((()=>{let e=$p.get(t);if(!e){try{e=function(e){const t=function(e){const t=ki.parse(e);let a,i;function r(e){if(e)for(const{id:t,_v:r}of o(e))if(null==a)a=r,i=t;else if(a!==r)throw new Error(`Multiple versions found in manifest: { id: ${i}, _v: ${a} } and { id: ${t}, _v: ${r} }`)}return r(t.blockuments),r(t.items),a??32}(e);return 32===t?_o.parse(e):function(e,t){return ui()(function(e,t){if(e>32)throw new RangeError;const a=Si()(e+1,33),i=Eo.filter((({version:e})=>a.includes(e)));return fi()(i,"version")}(e).map((({InputSchema:e,upgrade:t,OutputSchema:a})=>ui()(e.parse,t,a.parse))))}(t)(e)}(t)}catch{}e&&$p.set(t,e)}return e}),[t]);return i?Lp().createElement(zp,{manifest:i,...a}):null},Yp=["shape","text"],Op=(e,t,a,i)=>{if(t){if("group"===t.type)return t?.children.reduce(((t,r)=>t+Op(e,a[r.id],a,i)),0);if((e=>Yp.includes(e.type))(t)){const a=i&&t.localeOverrides[i]?.states[t.initialState]?.text,r=t.states[t.initialState].text,o=a||r;if(o){const t=function(e,t){if(!t)return 0;const a=new RegExp(f()(t),"gi");let i=0;return function e({content:t}){if(!t?.length)return;const r=t[0].type;if("text"===r||"hardBreak"===r){let e="";for(const{type:a,text:i}of t)"text"===a&&i?e+=i:"hardBreak"===a&&(e+="\n");for(a.lastIndex=0;a.test(e);)i+=1}else for(const a of t)e(a)}(e),i}(o.json,e);return t}}}return 0},jp=(e,t,a,i)=>t.reduce(((t,r)=>(t[r.id]=a.items?r.items.reduce(((t,r)=>{const o=a.blockuments?.[r.blockumentId];return o?t+Op(e,a.items?.[o.children[0].id],a.items||{},i||null):t}),0):0,t)),{});function Gp(e,t){const a=function(e,t){const a=null,i={};for(const t of e){const e=tn(t.path);if(!e)continue;const{blockumentId:r,itemId:o,stateId:n,type:l}=e;let s;switch(l){case"richText":s={blockumentId:r,itemId:o,stateId:n,type:l,translationId:a,doc:Ko(t.command.newValue)};break;case"altText":s={blockumentId:r,itemId:o,stateId:n,type:l,translationId:a,altText:t.command.newValue};break;case"transcript":s={blockumentId:r,itemId:o,stateId:n,type:l,translationId:a,transcript:t.command.newValue};break;case"script":s={blockumentId:r,itemId:o,stateId:n,type:l,translationId:a,script:t.command.newValue}}(i[t.locale]??=[]).push(s)}return function(e,t){const a=new Map;for(const[i,r]of n(t))for(const t of r){const{itemId:r,stateId:n}=t;if(!p(r)||!p(n)&&"default"!==n)throw new Error("itemId or stateId invalid");let l=a.get(r);if(!l&&Object.hasOwn(e,r)){const t=e[r];l=structuredClone(t),a.set(r,l)}if(l)if(Object.hasOwn(l.states,n))switch(t.type){case"altText":No(l.localeOverrides,n,i,t.translationId).altText=t.altText;break;case"transcript":"audio"===l.type&&(No(l.localeOverrides,n,i,t.translationId).transcript=t.transcript);break;case"richText":if("shape"===l.type||"text"===l.type){const e=No(l.localeOverrides,n,i,t.translationId);e.text?e.text.json=t.doc:e.text={id:crypto.randomUUID(),type:"tiptap",json:t.doc}}break;case"script":if("audio"===l.type){const e=No(l.localeOverrides,n,i,t.translationId);if(!e.aiAudioSettings){const t=l.states[n]?.aiAudioSettings;if(!t)break;e.aiAudioSettings=structuredClone(t)}e.aiAudioSettings.text=t.script}}else for(const{states:e}of o(l.localeOverrides))Object.hasOwn(e,n)&&delete e[n]}return[...a.values()]}(t,i)}(vi.parse(t),e.items??{}),i={...e.items};for(const e of a)i[e.id]=e;return{blockuments:e.blockuments??{},items:i}}}}]);
