# Supplementary material for: An Interactive, Asynchronous Intimate Partner Violence Module for Medical Students: Improving Preparedness, Confidence, and Knowledge
Source: MedEdPORTAL. 2026 Jul 14;22:11618. doi: 10.15766/mep_2374-8265.11618 (PMC13364887; doi:10.15766/mep_2374-8265.11618)
Supplement: Supplementary file 1 — IPV Articulate Module FolderIPV Pre- and Postmodule Survey.docx [file mep_2374-8265.11618-s001.zip › A. IPV Articulate Module Folder/lib/rise/1e51cea7.css]

@charset "UTF-8";.rise-tiptap{h1,h2,h3,h4,h5,h6,p{&:has(>br.break-when-trailing:last-child:not(.ProseMirror-trailingBreak)):after{content:"\a";white-space:pre}}table{border:none;border-collapse:collapse;empty-cells:show;max-width:100%;td,th{border:1px solid #eaeaeb;vertical-align:middle}th{background:#e6e6e6;font-weight:700;padding:1.7rem 1.5rem 1.5rem}td{min-width:5px;padding:1.7rem 1.5rem}td:empty,th:empty{height:20px}&.fr-alternate-rows tbody tr:nth-child(2n){background:#f5f5f5}&.fr-alternate-rows:has(>tbody>tr:first-child>th){tr:nth-child(2n){background:#0000}tr:nth-child(odd){background:#f5f5f5}}&.fr-dashed-borders td,&.fr-dashed-borders th{border-style:dashed}td.fr-highlighted,th.fr-highlighted{border:1px double red}td.fr-thick,th.fr-thick{border-width:2px}}.rise-table-wrap{overflow-x:auto}ol li::marker,ul li::marker{color:var(--marker-color);font-size:var(--marker-size)}}[data-rmiz-ghost]{pointer-events:none;position:absolute}[data-rmiz-btn-unzoom],[data-rmiz-btn-zoom]{-webkit-appearance:none;appearance:none;background-color:#000000b3;border:none;border-radius:50%;box-shadow:0 0 1px #ffffff80;color:#fff;height:40px;margin:0;outline-offset:2px;padding:9px;touch-action:manipulation;width:40px}[data-rmiz-btn-zoom]:not(:focus):not(:active){position:absolute;clip:rect(0 0 0 0);clip-path:inset(50%);height:1px;overflow:hidden;pointer-events:none;white-space:nowrap;width:1px}[data-rmiz-btn-zoom]{cursor:zoom-in;inset:10px 10px auto auto;position:absolute}[data-rmiz-btn-unzoom]{cursor:zoom-out;inset:20px 20px auto auto;position:absolute;z-index:1}[data-rmiz-content=found] [data-zoom],[data-rmiz-content=found] [role=img],[data-rmiz-content=found] img,[data-rmiz-content=found] svg{cursor:zoom-in}[data-rmiz-modal]::backdrop{display:none}[data-rmiz-modal][open]{background:#0000;border:0;height:100vh;height:100dvh;margin:0;max-height:none;max-width:none;overflow:hidden;overscroll-behavior:none;padding:0;pointer-events:all;position:fixed;width:100vw;width:100dvw}[data-rmiz-modal-overlay]{inset:0;position:absolute;transition:background-color .3s}[data-rmiz-modal-overlay=hidden]{background-color:#fff0}[data-rmiz-modal-overlay=visible]{background-color:#fff}[data-rmiz-modal-content]{height:100%;position:relative;width:100%}[data-rmiz-modal-img]{cursor:zoom-out;image-rendering:high-quality;position:absolute;transform-origin:top left;transition:transform .3s}@media (prefers-reduced-motion:reduce){[data-rmiz-modal-img],[data-rmiz-modal-overlay]{transition-duration:.01ms!important}}.vjs-svg-icon{background-position:50%;background-repeat:no-repeat;display:inline-block;fill:currentColor;height:1.8em;width:1.8em}.vjs-svg-icon:before{content:none!important}.vjs-control:focus .vjs-svg-icon,.vjs-svg-icon:hover{filter:drop-shadow(0 0 .25em #fff)}.video-js .vjs-big-play-button .vjs-icon-placeholder:before,.video-js .vjs-modal-dialog,.vjs-button>.vjs-icon-placeholder:before,.vjs-modal-dialog .vjs-modal-dialog-content{height:100%;left:0;position:absolute;top:0;width:100%}.video-js .vjs-big-play-button .vjs-icon-placeholder:before,.vjs-button>.vjs-icon-placeholder:before{text-align:center}@font-face{font-family:VideoJS;font-style:normal;font-weight:400;src:url(data:application/font-woff;charset=utf-8;base64,d09GRgABAAAAABTsAAsAAAAAIpAAAQAAAAAAAAAAAAAAAAAAAAAAAAAAAABHU1VCAAABCAAAADsAAABUIIslek9TLzIAAAFEAAAAPgAAAFZRiV32Y21hcAAAAYQAAAEJAAAD5p42+VxnbHlmAAACkAAADtIAABckI4l972hlYWQAABFkAAAAKwAAADYsvIjpaGhlYQAAEZAAAAAdAAAAJA+RCL1obXR4AAARsAAAABcAAAC8Q2YAAGxvY2EAABHIAAAAYAAAAGB7CIGGbWF4cAAAEigAAAAfAAAAIAFAAI9uYW1lAAASSAAAASUAAAIK1cf1oHBvc3QAABNwAAABfAAAAnXdFqh1eJxjYGRgYOBiMGCwY2BycfMJYeDLSSzJY5BiYGGAAJA8MpsxJzM9kYEDxgPKsYBpDiBmg4gCACY7BUgAeJxjYGR7yDiBgZWBgaWQ5RkDA8MvCM0cwxDOeI6BgYmBlZkBKwhIc01hcPjI+FGPHcRdyA4RZgQRADaGCyYAAHic7dPXbcMwAEXRK1vuvffem749XAbKV3bjBA6fXsaIgMMLEWoQJaAEFKNnlELyQ4K27zib5PNF6vl8yld+TKr5kH0+cUw0xv00Hwvx2DResUyFKrV4XoMmLdp06NKjz4AhI8ZMmDJjzoIlK9Zs2LJjz4EjJ85cuHLjziPe/0UWL17mf2tqKLz/9jK9f8tXpGCoRdPKhtS0RqFkWvVQNtSKoVYNtWaoddPXEBqG2jQ9XWgZattQO4baNdSeofYNdWCoQ0MdGerYUCeGOjXUmaHODXVhqEtDXRnq2lA3hro11J2h7g31YKhHQz0Z6tlQL4Z6NdSbod4N9WGoT9MfHF6GmhnZLxyDcRMAAAB4nJ1YC1hU17U+a5/HMA4iA3NmVBDmoQwP5TFnHlFeA4gYiUFRQINoSCBAyK3G2yi+0aipYtFcHYo2xsb4NiY3+VrNxSaX5uvt495ozNdoYoxmem2/L8HGpLc+InB279pnhlGr5mvL4eyz99nrrL32eu1/DQcc/okdYgdHOA6MQKp4r9gx0EcMHMezOalVasW5BM7NcXoSb9fFgE6KtSSBxWz1FYDPG+vMBGcKb9cebu2VS5s2aaTkCvRSf6C7Y+Ppibm5E09v7IDs2/3uZQtbD0zIyppwoHXh/93ukmyYgdePNRp65p5v+3v/9otQl2O7wP34cT88p8Md2YxpYLQZoRcy6FlSBRnwnGAe6BPMSCZo+7NJVqS0cE4uHendzhSnbPH6TDqL1+Nme5LZXkCHnGyoH0kne30WH+gswhm3q+pt/mTas9NLS64GnjmSlTPw0wVQT/ewRaBgxtydy3cuUB9/6SW+vb5yRvr+t0eOfPKJZ/9t3+4tL7xj32Xd3thCxi+ge6ifdsAN+l5+wi5HQ/cCoeull1AszS7CUfEcJzK7sKWJAdJhCd0sPM4+EY7QDm5ov08hXRQXE5bf6PV5Q5+IjW7X7Nku92Ask4l2hCRRD6TPqISiCJeQna3SCFwrhrNzXHzo4yFevBwxpzxk8WCIIfkvVEKVy32SbT8n68gzgaslpaiO2zIGIyuSb7RNf9HSuN26y/7OC1tgEmpiyA6aD4qcgTOiLThwGG0eB694FI8NHLLN6OBlRVaMxNAFS4JdXUG6mW8PwpKuYLCLXKGbu8iwYNdgO06Sn3Th+/vyZAxs8Ro30DjHe9gy8Fywi24OMm7Qyzh3MTZVOMYhLBnoC+J79lpTUyQmorjhnMwlcQ5uPEYGpDjsOkkH49BjQLQBqs3jFtFdJNlksYmoQFDArLh8Xh+Qd6Ghcsb6FUuehDi+U/lqD71K/qiegeV1imcwjl7ExwiSrf4BZyCujV6cVcFo6VX+G9IcPyFjJnUufbU/jzrL1X99as36reXl8K32nFaOr+E8jWJEcJ55DpMVfSMe95/AJaOsGBH2GJCNpiRQbK4C8BjdmQA22QY2j03Em13i2YHqtNLU1NI04Yj2HJgA6fQc6VPNpA/D+Ryks554NnVy2mB72uRUfPLsqR4N0LOBQKArwJYO+5W2fgZX8oC1HR6HjNaQTVIG2FPwnTcXXGZZfNB7TE6pTKZUwaw91XWLAoFFGcnB5PHjsckgBjbWutrL+0h5Y1xw3DRGDumsnXb3MJwXrJIN5U7m0rgJ3yG5w4he5ckFG4pmNEkOm0/xOO4r4yL87wqtQM+hiJIVp+6iG2wPBKD35ElGkDx+UfC2v1mFG1o+M3AjNFty8biKMXwzyxnZLds8wYD2BxmCPHAldPOeLsy/0BugftYhVYFAhO8SqQ0j3oK7dHJZnI/jxmUS4onlxskSF8thmvNZjIrRZwEPxr0lBuLRuz3oy/FOHCsxwOPYh2M+e9u3J5pgPYz9gp6G7C9m0A11F9ddqKMfV+4sbq45/YspOysXvT+3pdFdYNg2fHbW8Dz301MqDVuGrz0Fuh0YMW8mddrpqzST7rV9BcvqPoNvadRndWp0p8HvbiqrFj5yFQ/vNFSXDpxpLEFWp+DcrF3FT1afWshFcmCfeAMjEvO65i0Y6XijQfSRPWx3TV/Df7Km3E1l+kLt56s/rwVzuRusNMhudznkwdLaS+QNdeal2jDPP4l9qHc98vTYZOSkxzD+njBWVWjFPKgipx6DkWvXQiW8OYcewVHE5yukinDMcfGgc0opDltYKDxIGBedkzc6jSfE7tlvESCDFUw0Hx0opS+U0lHCxNottbNWSxX9zZVvEhKWUSyBpaXwBc2a98M6UqPeXAs/GDon8Ax7hsthO8cM5HU7Ad0UvRR9lHmtyQKZ4MAe814X5h9MSUkQmhf96eVJ6p90OjIiqSIjvykvr2l5U55O/fPQKD+jIomYpNyGJQ25uQ2kIikRfAmuBHCPsWqkSDEqgZ5KDI2sifS/R43MbZg0idFHbCPNxXxZws1ACVE6hAhOdJwRkJLFBLPZpRGYJ50pko6XzMkgmSx40ljik6AQcKhFnLcQE6rF7PXFe1Ocoj0T3AXgSgJTDIhHRfHlYZKuSzc6uievOJGXY+i5GJkkTp7UM3y0LqATDbtFcbdBxO7o4T25JYlEjoH0uynUh8rapkxp62QN70svSF+hT4gGPlovlmcm/ComLi7mV4kTykV9NFWjE/QrwgQ4uIcAP0rQF4VZYRP2o3PhHHzfPMJj9Ir+uzKUlrH49ntT18AVvj1sc3YGjUT/Mt2Dxawa8ArcA7bCQIpvfwAYu22vEG/No/5RvPdA7g+AelLrPwzy+LtkLPhnpIxH14m4EYq8eeMHbPEPNm6G7Nv9B4jcFPZ8bJj0SEjP3MPgQdKTqqEoy2v6G32P/Y6dxOv04AxnoAeq+GILvUavtYCBXm+BaIhuodcfrN5B/V2EYMCPh+SxavjGyPwV0x4CJgUPGT0mQaODGBACIJZGsMXwAD0LGXx7l3CdAcKMIKI+f5CepWeD0BvyU/GcdBxPF8SwejC6LGZmAURFdsSWKR5HyHld2kbdIZO1Ixx+bnnzU7n5+blPNV9jnUDWhP2tC68tbN3PVIldsQPxSAcSpjOav7Q05uXn5zW2LLvDXn9B6syscPy9iDLEMmSrJz6nYuWMipukjM0AH8JkGS+XFyMRkzSCH7KD/hwm172SAyZYumHlefr5AddrtA0O0TnwaVZxcRY9Bfukn9Gf05N1r9DV9MoBsJ1f+ZrqUvtPHizJAntWybv7hmqLt6QLuK6ZS9Fqi1jO5rDoWPZXXII5Tgajg53cIXCjDCGIcYrRIY2n6+mXOa/W0bdhau3ryiEYe2FV/5oeaIYK/5w5frCyll6/cYO8DiNhw6t1MBWmznt91QX62UF1N7l0eHBZTRGpKaqpKVIPF9UcIzmReud9TSY75+K899GHbBu6wjoR7RKKZVYiYxSPf5/2wJT5e3NAhmUbVn5KLx1Ujg0+BGvpAIh0DezInTkzF37KVocxrKU3r1+XLtAe2lO3l66kfQfB/unKY+q8N375Ru8bc4pJXfEcESU95q+p8ZNZRTWH1d9FzvUdYXk5rLkcdkEisoKKVHQW/b3GEx6tPaYcoJfOr9wAbSBnv1IHpep0OExr4LPMkpJM+j7sly7UHkOzXjoAZljHCGiyegtNlwljM0v+c19ET9Pvst09a2Mtgcf5/ZSzYO5h1156+eyydfAsxGa9XAuF6vzjh6CssLq6ECysperXX0sX5h5ZdpZe3guxsGIPEtHk/aqXX1hVqP5HYVVVISkrrNqvXorIc+5Ou91Hnr/LcD2afi6eX7UBloOcs7cOpqgGaNfs1g7bNbs9z6wASaylN69d0/TFTIz6Ws8+oGV3mE2612wRTHKcVUbhjKadebloMc+dyXgMVtVK6BwMB/+mVW09igdRBWaRtNQX59d/VD//xdQ0TCiYNj1KT9sq6Wdu5WTbqk3qDXyDaLa1fv621LS01G3z61sD6lH8lAxDLicV921s6Bf92JOYvzNYCL1khbqBXEFUzC521N5NyzNaQIWhjyFyDoBIVrAjmv2UEaLlI+c6zw1jmVIPLLLZZUTj6GxGHW+mq1tgHXR2D85p4Q934+jLbtjVLcyCdS10NVzpHqxp4Q/hK7WopY/NRGx9HGsPGdFjOjcpjBnGYMVqY/4eqT5khWEHWUup2A/pTw7pdWgsWft7ETUERL96nRg0HNFPmCYba6pylECaExX89A9WLUOVB4oKLu/o1oqSYHCgLzBUlAz8hNFDRpeSU1XT+LRmDUgPaKbYdHDn9suF/tu13nHJij0N97LfS0QmqONuyONk7zvUI6Qa0pF9f2+oABL92AT6e0U//z9YqAiWtJLU1JK0gS+1aacwamiNqK067u9ZQ8f1d4qLodMzz3uL89Z68V/Hnr++hXWUuHgw8dfi972PeTyPefu3aNNucemQ74qFuIaJnVkOu4Q+yjuwmmC1FqZpl1i4uzoPxjkpPf3Xv545tl26Rr+dOvUd+omqJzch9dOeU7f10Y64nMcKK137DccIZq2WdXtdZjbEoLSzHwiMtrjYLDxpHQW8gjMX6XFYAE2zSWVD04EGYSs9MbO6sEo20BMEAB4mpvSypsKjZ4Stgzb+c3A9/MQT2+vrBy+qvyFxLUtLlSRF/Ri2wjfZ2dus2Q8lXx4608/jnqK5OOap6NY2PSjYYnECCjiEeLJll/pbmqfeIK+ps3+MxrlEhqmTPipVP7kqlF4VhpEb6r+Q7YOJg38kJ9SHBf3NBl6+9YchfbUjb5ahLSzUM3kPHmwFAsZ5rpai0S7E5xWzZ1j+fW7zsUWP2g5NXTw52ySCTrgG0+lbw60l2Y/CB185CoA8NK+tbRKxfjy6pm5hzQRRR+cMqv1Jbiw6STivtEvt3DRcy0QEh92JlUGo2PG4tSKHl00YD6xc8CK+YPYyy3io2lN8BcSjKRzrIV6ypOAobqxViJPaT9M9Hy5szY33mp7OX/Zu89L/7Ww5vqY2Y8b0pKgoiUhG5cPDPzq8qTV/WkzUOIvXVVA96kmjcBrr3HrYC/Wn+fYP6Z7T1rqy3zknbvqma/FvVk96fNXGkuaXrdHW5JGSxZT/2I/O73v+yNWafMdzc5NdxYurHs6h86e01sLKLz9EBrg+x36rxAaED7hRnAMx7Vzu+9wabh3zG8XLQjx0ablUJzmxdErxYT3kzQSd0SSafVqF5PXgpp0OyYJ1EyNHpGUZmvK575ySzd85JSqF7IBzSAbMM04+MbE58xF3/njXOGecSaermlw2y9PsSQdytLJVr8t+wg+rR8cZYoeNxVIzNdk3Bngi8U5LAlgTFoQnzJCa5EsCgYhCaGL+qPj7TdhG31p9tej3R04N//PXxNwJvyUqwaJqRPJY98TJ5TPndmflRAkAhBfe46sfKW5wizSge08Xb7Ca/GUVs55trngkKkrUS2WPzKttaaqq+idmahugkY+W6fN0I6i3gPt/x88U4wAAeJxjYGRgYADiGU9YXsXz23xl4GZnAIFH7fO+IdMc/WBxDgYmEAUASbMKwAB4nGNgZGBgZwABjj4Ghv//OfoZGBlQgT4ARicDZAAAAHicY2BgYGAfxJijD8Fmu4EqBwCSpgKpAAAAAAAADgBoAH4AzADgAQIBQgFsAZgB7gIuAooC0AL8A2IDjAOoA+AEMASwBNoFCAVaBcAGCAYuBnAGrAb2B04HigfSCCoIcAiGCJwIyAkkCVYJiAmsCfIKIApWCsQLknicY2BkYGDQZ2hmYGcAASYg5gJCBob/YD4DABqrAdAAeJxdkE1qg0AYhl8Tk9AIoVDaVSmzahcF87PMARLIMoFAl0ZHY1BHdBJIT9AT9AQ9RQ9Qeqy+yteNMzDzfM+88w0K4BY/cNAMB6N2bUaPPBLukybCLvleeAAPj8JD+hfhMV7hC3u4wxs7OO4NzQSZcI/8Ltwnfwi75E/hAR7wJTyk/xYeY49fYQ/PztM+jbTZ7LY6OWdBJdX/pqs6NYWa+zMxa13oKrA6Uoerqi/JwtpYxZXJ1coUVmeZUWVlTjq0/tHacjmdxuL90OR8O0UEDYMNdtiSEpz5XQGqzlm30kzUdAYFFOb8R7NOZk0q2lwAyz1i7oAr1xoXvrOgtYhZx8wY5KRV269JZ5yGpmzPTjQhvY9je6vEElPOuJP3mWKnP5M3V+YAAAB4nG2ReVPbMBDF/ULi2EkDBFqO3gdHLxUzDB9IkdexBllydRD49ihO3Ckz7B/a31utZnafkkGyiXnyclxhgB0MMUKKMTLkmGCKV5hhF3vYxxwHOMRrvMERjnGCU7zFO7zHB3zEJ3zGF3zFN5zhHBe4xHf8wE/8wm8w/MEVimTYKv44XR9MSCsUjVoeHE3vjQoNsSZ4mmxZmVWPjSz7jlou6/0qKOWEJdKMtCe793/hQfqxa6XWZHMXFl56RS4TvPXSaDeoy0zUUZB109KstDK8lHo5q6Qi1hcOnqkImubPS6aqRq7mlnaEWabub4iYblba3SRmgldS0+FWdhNtt04F14JUaqkl7tcpOpJtErvNt3Bd9HRT5JWxK25Ldjvp6br4hzfFiIdSmlzTg2fSUzNrLd1LE1ynxq4OVaVoKLjzJ60UPtj1RKzHzsbjly6inVnFBS2MucviPncU7Rr7lfTxRepDs1A2j3ZHRc7PuzFYSfE3ZOd4kjwBy227hA==) format("woff")}.video-js .vjs-big-play-button .vjs-icon-placeholder:before,.video-js .vjs-play-control .vjs-icon-placeholder,.vjs-icon-play{font-family:VideoJS;font-style:normal;font-weight:400}.video-js .vjs-big-play-button .vjs-icon-placeholder:before,.video-js .vjs-play-control .vjs-icon-placeholder:before,.vjs-icon-play:before{content:"\f101"}.vjs-icon-play-circle{font-family:VideoJS;font-style:normal;font-weight:400}.vjs-icon-play-circle:before{content:"\f102"}.video-js .vjs-play-control.vjs-playing .vjs-icon-placeholder,.vjs-icon-pause{font-family:VideoJS;font-style:normal;font-weight:400}.video-js .vjs-play-control.vjs-playing .vjs-icon-placeholder:before,.vjs-icon-pause:before{content:"\f103"}.video-js .vjs-mute-control.vjs-vol-0 .vjs-icon-placeholder,.vjs-icon-volume-mute{font-family:VideoJS;font-style:normal;font-weight:400}.video-js .vjs-mute-control.vjs-vol-0 .vjs-icon-placeholder:before,.vjs-icon-volume-mute:before{content:"\f104"}.video-js .vjs-mute-control.vjs-vol-1 .vjs-icon-placeholder,.vjs-icon-volume-low{font-family:VideoJS;font-style:normal;font-weight:400}.video-js .vjs-mute-control.vjs-vol-1 .vjs-icon-placeholder:before,.vjs-icon-volume-low:before{content:"\f105"}.video-js .vjs-mute-control.vjs-vol-2 .vjs-icon-placeholder,.vjs-icon-volume-mid{font-family:VideoJS;font-style:normal;font-weight:400}.video-js .vjs-mute-control.vjs-vol-2 .vjs-icon-placeholder:before,.vjs-icon-volume-mid:before{content:"\f106"}.video-js .vjs-mute-control .vjs-icon-placeholder,.vjs-icon-volume-high{font-family:VideoJS;font-style:normal;font-weight:400}.video-js .vjs-mute-control .vjs-icon-placeholder:before,.vjs-icon-volume-high:before{content:"\f107"}.video-js .vjs-fullscreen-control .vjs-icon-placeholder,.vjs-icon-fullscreen-enter{font-family:VideoJS;font-style:normal;font-weight:400}.video-js .vjs-fullscreen-control .vjs-icon-placeholder:before,.vjs-icon-fullscreen-enter:before{content:"\f108"}.video-js.vjs-fullscreen .vjs-fullscreen-control .vjs-icon-placeholder,.vjs-icon-fullscreen-exit{font-family:VideoJS;font-style:normal;font-weight:400}.video-js.vjs-fullscreen .vjs-fullscreen-control .vjs-icon-placeholder:before,.vjs-icon-fullscreen-exit:before{content:"\f109"}.vjs-icon-spinner{font-family:VideoJS;font-style:normal;font-weight:400}.vjs-icon-spinner:before{content:"\f10a"}.video-js .vjs-subs-caps-button .vjs-icon-placeholder,.video-js .vjs-subtitles-button .vjs-icon-placeholder,.video-js.video-js:lang(en-AU) .vjs-subs-caps-button .vjs-icon-placeholder,.video-js.video-js:lang(en-GB) .vjs-subs-caps-button .vjs-icon-placeholder,.video-js.video-js:lang(en-IE) .vjs-subs-caps-button .vjs-icon-placeholder,.video-js.video-js:lang(en-NZ) .vjs-subs-caps-button .vjs-icon-placeholder,.vjs-icon-subtitles{font-family:VideoJS;font-style:normal;font-weight:400}.video-js .vjs-subs-caps-button .vjs-icon-placeholder:before,.video-js .vjs-subtitles-button .vjs-icon-placeholder:before,.video-js.video-js:lang(en-AU) .vjs-subs-caps-button .vjs-icon-placeholder:before,.video-js.video-js:lang(en-GB) .vjs-subs-caps-button .vjs-icon-placeholder:before,.video-js.video-js:lang(en-IE) .vjs-subs-caps-button .vjs-icon-placeholder:before,.video-js.video-js:lang(en-NZ) .vjs-subs-caps-button .vjs-icon-placeholder:before,.vjs-icon-subtitles:before{content:"\f10b"}.video-js .vjs-captions-button .vjs-icon-placeholder,.video-js:lang(en) .vjs-subs-caps-button .vjs-icon-placeholder,.video-js:lang(fr-CA) .vjs-subs-caps-button .vjs-icon-placeholder,.vjs-icon-captions{font-family:VideoJS;font-style:normal;font-weight:400}.video-js .vjs-captions-button .vjs-icon-placeholder:before,.video-js:lang(en) .vjs-subs-caps-button .vjs-icon-placeholder:before,.video-js:lang(fr-CA) .vjs-subs-caps-button .vjs-icon-placeholder:before,.vjs-icon-captions:before{content:"\f10c"}.vjs-icon-hd{font-family:VideoJS;font-style:normal;font-weight:400}.vjs-icon-hd:before{content:"\f10d"}.video-js .vjs-chapters-button .vjs-icon-placeholder,.vjs-icon-chapters{font-family:VideoJS;font-style:normal;font-weight:400}.video-js .vjs-chapters-button .vjs-icon-placeholder:before,.vjs-icon-chapters:before{content:"\f10e"}.vjs-icon-downloading{font-family:VideoJS;font-style:normal;font-weight:400}.vjs-icon-downloading:before{content:"\f10f"}.vjs-icon-file-download{font-family:VideoJS;font-style:normal;font-weight:400}.vjs-icon-file-download:before{content:"\f110"}.vjs-icon-file-download-done{font-family:VideoJS;font-style:normal;font-weight:400}.vjs-icon-file-download-done:before{content:"\f111"}.vjs-icon-file-download-off{font-family:VideoJS;font-style:normal;font-weight:400}.vjs-icon-file-download-off:before{content:"\f112"}.vjs-icon-share{font-family:VideoJS;font-style:normal;font-weight:400}.vjs-icon-share:before{content:"\f113"}.vjs-icon-cog{font-family:VideoJS;font-style:normal;font-weight:400}.vjs-icon-cog:before{content:"\f114"}.vjs-icon-square{font-family:VideoJS;font-style:normal;font-weight:400}.vjs-icon-square:before{content:"\f115"}.video-js .vjs-play-progress,.video-js .vjs-volume-level,.vjs-icon-circle,.vjs-seek-to-live-control .vjs-icon-placeholder{font-family:VideoJS;font-style:normal;font-weight:400}.video-js .vjs-play-progress:before,.video-js .vjs-volume-level:before,.vjs-icon-circle:before,.vjs-seek-to-live-control .vjs-icon-placeholder:before{content:"\f116"}.vjs-icon-circle-outline{font-family:VideoJS;font-style:normal;font-weight:400}.vjs-icon-circle-outline:before{content:"\f117"}.vjs-icon-circle-inner-circle{font-family:VideoJS;font-style:normal;font-weight:400}.vjs-icon-circle-inner-circle:before{content:"\f118"}.video-js .vjs-control.vjs-close-button .vjs-icon-placeholder,.vjs-icon-cancel{font-family:VideoJS;font-style:normal;font-weight:400}.video-js .vjs-control.vjs-close-button .vjs-icon-placeholder:before,.vjs-icon-cancel:before{content:"\f119"}.vjs-icon-repeat{font-family:VideoJS;font-style:normal;font-weight:400}.vjs-icon-repeat:before{content:"\f11a"}.video-js .vjs-play-control.vjs-ended .vjs-icon-placeholder,.vjs-icon-replay{font-family:VideoJS;font-style:normal;font-weight:400}.video-js .vjs-play-control.vjs-ended .vjs-icon-placeholder:before,.vjs-icon-replay:before{content:"\f11b"}.video-js .vjs-skip-backward-5 .vjs-icon-placeholder,.vjs-icon-replay-5{font-family:VideoJS;font-style:normal;font-weight:400}.video-js .vjs-skip-backward-5 .vjs-icon-placeholder:before,.vjs-icon-replay-5:before{content:"\f11c"}.video-js .vjs-skip-backward-10 .vjs-icon-placeholder,.vjs-icon-replay-10{font-family:VideoJS;font-style:normal;font-weight:400}.video-js .vjs-skip-backward-10 .vjs-icon-placeholder:before,.vjs-icon-replay-10:before{content:"\f11d"}.video-js .vjs-skip-backward-30 .vjs-icon-placeholder,.vjs-icon-replay-30{font-family:VideoJS;font-style:normal;font-weight:400}.video-js .vjs-skip-backward-30 .vjs-icon-placeholder:before,.vjs-icon-replay-30:before{content:"\f11e"}.video-js .vjs-skip-forward-5 .vjs-icon-placeholder,.vjs-icon-forward-5{font-family:VideoJS;font-style:normal;font-weight:400}.video-js .vjs-skip-forward-5 .vjs-icon-placeholder:before,.vjs-icon-forward-5:before{content:"\f11f"}.video-js .vjs-skip-forward-10 .vjs-icon-placeholder,.vjs-icon-forward-10{font-family:VideoJS;font-style:normal;font-weight:400}.video-js .vjs-skip-forward-10 .vjs-icon-placeholder:before,.vjs-icon-forward-10:before{content:"\f120"}.video-js .vjs-skip-forward-30 .vjs-icon-placeholder,.vjs-icon-forward-30{font-family:VideoJS;font-style:normal;font-weight:400}.video-js .vjs-skip-forward-30 .vjs-icon-placeholder:before,.vjs-icon-forward-30:before{content:"\f121"}.video-js .vjs-audio-button .vjs-icon-placeholder,.vjs-icon-audio{font-family:VideoJS;font-style:normal;font-weight:400}.video-js .vjs-audio-button .vjs-icon-placeholder:before,.vjs-icon-audio:before{content:"\f122"}.vjs-icon-next-item{font-family:VideoJS;font-style:normal;font-weight:400}.vjs-icon-next-item:before{content:"\f123"}.vjs-icon-previous-item{font-family:VideoJS;font-style:normal;font-weight:400}.vjs-icon-previous-item:before{content:"\f124"}.vjs-icon-shuffle{font-family:VideoJS;font-style:normal;font-weight:400}.vjs-icon-shuffle:before{content:"\f125"}.vjs-icon-cast{font-family:VideoJS;font-style:normal;font-weight:400}.vjs-icon-cast:before{content:"\f126"}.video-js .vjs-picture-in-picture-control .vjs-icon-placeholder,.vjs-icon-picture-in-picture-enter{font-family:VideoJS;font-style:normal;font-weight:400}.video-js .vjs-picture-in-picture-control .vjs-icon-placeholder:before,.vjs-icon-picture-in-picture-enter:before{content:"\f127"}.video-js.vjs-picture-in-picture .vjs-picture-in-picture-control .vjs-icon-placeholder,.vjs-icon-picture-in-picture-exit{font-family:VideoJS;font-style:normal;font-weight:400}.video-js.vjs-picture-in-picture .vjs-picture-in-picture-control .vjs-icon-placeholder:before,.vjs-icon-picture-in-picture-exit:before{content:"\f128"}.vjs-icon-facebook{font-family:VideoJS;font-style:normal;font-weight:400}.vjs-icon-facebook:before{content:"\f129"}.vjs-icon-linkedin{font-family:VideoJS;font-style:normal;font-weight:400}.vjs-icon-linkedin:before{content:"\f12a"}.vjs-icon-twitter{font-family:VideoJS;font-style:normal;font-weight:400}.vjs-icon-twitter:before{content:"\f12b"}.vjs-icon-tumblr{font-family:VideoJS;font-style:normal;font-weight:400}.vjs-icon-tumblr:before{content:"\f12c"}.vjs-icon-pinterest{font-family:VideoJS;font-style:normal;font-weight:400}.vjs-icon-pinterest:before{content:"\f12d"}.video-js .vjs-descriptions-button .vjs-icon-placeholder,.vjs-icon-audio-description{font-family:VideoJS;font-style:normal;font-weight:400}.video-js .vjs-descriptions-button .vjs-icon-placeholder:before,.vjs-icon-audio-description:before{content:"\f12e"}.video-js{background-color:#000;box-sizing:border-box;color:#fff;display:inline-block;font-family:Arial,Helvetica,sans-serif;font-size:10px;font-style:normal;font-weight:400;line-height:1;padding:0;position:relative;vertical-align:top;word-break:normal}.video-js:-moz-full-screen{position:absolute}.video-js:-webkit-full-screen{height:100%!important;width:100%!important}.video-js[tabindex="-1"]{outline:none}.video-js *,.video-js :after,.video-js :before{box-sizing:inherit}.video-js ul{font-family:inherit;font-size:inherit;line-height:inherit;list-style-position:outside;margin:0}.video-js.vjs-1-1,.video-js.vjs-16-9,.video-js.vjs-4-3,.video-js.vjs-9-16,.video-js.vjs-fluid{max-width:100%;width:100%}.video-js.vjs-1-1:not(.vjs-audio-only-mode),.video-js.vjs-16-9:not(.vjs-audio-only-mode),.video-js.vjs-4-3:not(.vjs-audio-only-mode),.video-js.vjs-9-16:not(.vjs-audio-only-mode),.video-js.vjs-fluid:not(.vjs-audio-only-mode){height:0}.video-js.vjs-16-9:not(.vjs-audio-only-mode){padding-top:56.25%}.video-js.vjs-4-3:not(.vjs-audio-only-mode){padding-top:75%}.video-js.vjs-9-16:not(.vjs-audio-only-mode){padding-top:177.7777777778%}.video-js.vjs-1-1:not(.vjs-audio-only-mode){padding-top:100%}.video-js .vjs-tech,.video-js.vjs-fill:not(.vjs-audio-only-mode){height:100%;width:100%}.video-js .vjs-tech{left:0;position:absolute;top:0}.video-js.vjs-audio-only-mode .vjs-tech{display:none}body.vjs-full-window,body.vjs-pip-window{height:100%;margin:0;padding:0}.vjs-full-window .video-js.vjs-fullscreen,body.vjs-pip-window .video-js{bottom:0;left:0;overflow:hidden;position:fixed;right:0;top:0;z-index:1000}.video-js.vjs-fullscreen:not(.vjs-ios-native-fs),body.vjs-pip-window .video-js{display:block;height:100%!important;padding-top:0!important;width:100%!important}.video-js.vjs-fullscreen.vjs-user-inactive{cursor:none}.vjs-pip-container .vjs-pip-text{background-color:#000000b3;bottom:10%;font-size:2em;padding:.5em;position:absolute;text-align:center;width:100%}.vjs-layout-small.vjs-pip-container .vjs-pip-text,.vjs-layout-tiny.vjs-pip-container .vjs-pip-text,.vjs-layout-x-small.vjs-pip-container .vjs-pip-text{bottom:0;font-size:1.4em}.vjs-hidden{display:none!important}.vjs-disabled{cursor:default;opacity:.5}.video-js .vjs-offscreen{height:1px;left:-9999px;position:absolute;top:0;width:1px}.vjs-lock-showing{display:block!important;opacity:1!important;visibility:visible!important}.vjs-no-js{background-color:#000;color:#fff;font-family:Arial,Helvetica,sans-serif;font-size:18px;height:150px;margin:0 auto;padding:20px;text-align:center;width:300px}.vjs-no-js a,.vjs-no-js a:visited{color:#66a8cc}.video-js .vjs-big-play-button{background-color:#2b333f;background-color:#2b333fb3;border:.06666em solid #fff;border-radius:.3em;cursor:pointer;display:block;font-size:3em;height:1.63332em;line-height:1.5em;margin-left:-1.5em;margin-top:-.81666em;opacity:1;padding:0;position:absolute;transition:all .4s;width:3em}.vjs-big-play-button .vjs-svg-icon{height:1em;left:50%;line-height:1;position:absolute;top:50%;transform:translate(-50%,-50%);width:1em}.video-js .vjs-big-play-button:focus,.video-js:hover .vjs-big-play-button{background-color:#73859f;background-color:#73859f80;border-color:#fff;transition:all 0s}.vjs-controls-disabled .vjs-big-play-button,.vjs-error .vjs-big-play-button,.vjs-has-started .vjs-big-play-button,.vjs-using-native-controls .vjs-big-play-button{display:none}.vjs-has-started.vjs-paused.vjs-show-big-play-button-on-pause:not(.vjs-seeking,.vjs-scrubbing,.vjs-error) .vjs-big-play-button{display:block}.video-js button{-webkit-appearance:none;appearance:none;background:none;border:none;color:inherit;display:inline-block;font-size:inherit;line-height:inherit;text-decoration:none;text-transform:none;transition:none}.video-js.vjs-spatial-navigation-enabled .vjs-button:focus{box-shadow:none;outline:.0625em solid #fff}.vjs-control .vjs-button{height:100%;width:100%}.video-js .vjs-control.vjs-close-button{cursor:pointer;height:3em;position:absolute;right:0;top:.5em;z-index:2}.video-js .vjs-modal-dialog{background:#000c;background:linear-gradient(180deg,#000c,#fff0);overflow:auto}.video-js .vjs-modal-dialog>*{box-sizing:border-box}.vjs-modal-dialog .vjs-modal-dialog-content{font-size:1.2em;line-height:1.5;padding:20px 24px;z-index:1}.vjs-menu-button{cursor:pointer}.vjs-menu-button.vjs-disabled{cursor:default}.vjs-workinghover .vjs-menu-button.vjs-disabled:hover .vjs-menu{display:none}.vjs-menu .vjs-menu-content{display:block;font-family:Arial,Helvetica,sans-serif;margin:0;overflow:auto;padding:0}.vjs-menu .vjs-menu-content>*{box-sizing:border-box}.vjs-scrubbing .vjs-control.vjs-menu-button:hover .vjs-menu{display:none}.vjs-menu li{display:flex;font-size:1.2em;justify-content:center;line-height:1.4em;list-style:none;margin:0;padding:.2em 0;text-align:center;text-transform:lowercase}.js-focus-visible .vjs-menu li.vjs-menu-item:hover,.vjs-menu li.vjs-menu-item:focus,.vjs-menu li.vjs-menu-item:hover{background-color:#73859f;background-color:#73859f80}.js-focus-visible .vjs-menu li.vjs-selected:hover,.vjs-menu li.vjs-selected,.vjs-menu li.vjs-selected:focus,.vjs-menu li.vjs-selected:hover{background-color:#fff;color:#2b333f}.js-focus-visible .vjs-menu li.vjs-selected:hover .vjs-svg-icon,.vjs-menu li.vjs-selected .vjs-svg-icon,.vjs-menu li.vjs-selected:focus .vjs-svg-icon,.vjs-menu li.vjs-selected:hover .vjs-svg-icon{fill:#000}.js-focus-visible .vjs-menu :not(.vjs-selected):focus:not(.focus-visible),.video-js .vjs-menu :not(.vjs-selected):focus:not(:focus-visible){background:none}.vjs-menu li.vjs-menu-title{cursor:default;font-size:1em;font-weight:700;line-height:2em;margin:0 0 .3em;padding:0;text-align:center;text-transform:uppercase}.vjs-menu-button-popup .vjs-menu{border-top-color:#2b333fb3;bottom:0;display:none;height:0;left:-3em;margin-bottom:1.5em;position:absolute;width:10em}.vjs-pip-window .vjs-menu-button-popup .vjs-menu{left:unset;right:1em}.vjs-menu-button-popup .vjs-menu .vjs-menu-content{background-color:#2b333f;background-color:#2b333fb3;bottom:1.5em;max-height:15em;position:absolute;width:100%}.vjs-layout-tiny .vjs-menu-button-popup .vjs-menu .vjs-menu-content,.vjs-layout-x-small .vjs-menu-button-popup .vjs-menu .vjs-menu-content{max-height:5em}.vjs-layout-small .vjs-menu-button-popup .vjs-menu .vjs-menu-content{max-height:10em}.vjs-layout-medium .vjs-menu-button-popup .vjs-menu .vjs-menu-content{max-height:14em}.vjs-layout-huge .vjs-menu-button-popup .vjs-menu .vjs-menu-content,.vjs-layout-large .vjs-menu-button-popup .vjs-menu .vjs-menu-content,.vjs-layout-x-large .vjs-menu-button-popup .vjs-menu .vjs-menu-content{max-height:25em}.vjs-menu-button-popup .vjs-menu.vjs-lock-showing,.vjs-workinghover .vjs-menu-button-popup.vjs-hover .vjs-menu{display:block}.video-js .vjs-menu-button-inline{overflow:hidden;transition:all .4s}.video-js .vjs-menu-button-inline:before{width:2.222222222em}.video-js .vjs-menu-button-inline.vjs-slider-active,.video-js .vjs-menu-button-inline:focus,.video-js .vjs-menu-button-inline:hover{width:12em}.vjs-menu-button-inline .vjs-menu{height:100%;left:4em;margin:0;opacity:0;padding:0;position:absolute;top:0;transition:all .4s;width:auto}.vjs-menu-button-inline.vjs-slider-active .vjs-menu,.vjs-menu-button-inline:focus .vjs-menu,.vjs-menu-button-inline:hover .vjs-menu{display:block;opacity:1}.vjs-menu-button-inline .vjs-menu-content{height:100%;margin:0;overflow:hidden;width:auto}.video-js .vjs-control-bar{background-color:#2b333f;background-color:#2b333fb3;bottom:0;display:none;height:3em;left:0;position:absolute;right:0;width:100%}.video-js.vjs-spatial-navigation-enabled .vjs-control-bar{gap:1px}.video-js:not(.vjs-controls-disabled,.vjs-using-native-controls,.vjs-error) .vjs-control-bar.vjs-lock-showing{display:flex!important}.vjs-audio-only-mode .vjs-control-bar,.vjs-has-started .vjs-control-bar{display:flex;opacity:1;transition:visibility .1s,opacity .1s;visibility:visible}.vjs-has-started.vjs-user-inactive.vjs-playing .vjs-control-bar{opacity:0;pointer-events:none;transition:visibility 1s,opacity 1s;visibility:visible}.vjs-controls-disabled .vjs-control-bar,.vjs-error .vjs-control-bar,.vjs-using-native-controls .vjs-control-bar{display:none!important}.vjs-audio-only-mode.vjs-has-started.vjs-user-inactive.vjs-playing .vjs-control-bar,.vjs-audio.vjs-has-started.vjs-user-inactive.vjs-playing .vjs-control-bar{opacity:1;pointer-events:auto;visibility:visible}.video-js .vjs-control{flex:none;height:100%;margin:0;padding:0;position:relative;text-align:center;width:4em}.video-js .vjs-control.vjs-visible-text{padding-left:1em;padding-right:1em;width:auto}.vjs-button>.vjs-icon-placeholder:before{font-size:1.8em;line-height:1.67}.vjs-button>.vjs-icon-placeholder{display:block}.vjs-button>.vjs-svg-icon{display:inline-block}.video-js .vjs-control:focus,.video-js .vjs-control:focus:before,.video-js .vjs-control:hover:before{text-shadow:0 0 1em #fff}.video-js :not(.vjs-visible-text)>.vjs-control-text{border:0;clip:rect(0 0 0 0);height:1px;overflow:hidden;padding:0;position:absolute;width:1px}.video-js .vjs-custom-control-spacer{display:none}.video-js .vjs-progress-control{align-items:center;cursor:pointer;display:flex;flex:auto;min-width:4em;touch-action:none}.video-js .vjs-progress-control.disabled{cursor:default}.vjs-live .vjs-progress-control{display:none}.vjs-liveui .vjs-progress-control{align-items:center;display:flex}.video-js .vjs-progress-holder{flex:auto;height:.3em;transition:all .2s}.video-js .vjs-progress-control .vjs-progress-holder{margin:0 10px}.video-js .vjs-progress-control:hover .vjs-progress-holder,.video-js.vjs-scrubbing.vjs-touch-enabled .vjs-progress-control .vjs-progress-holder{font-size:1.6666666667em}.video-js .vjs-progress-control:hover .vjs-progress-holder.disabled{font-size:1em}.video-js .vjs-progress-holder .vjs-load-progress,.video-js .vjs-progress-holder .vjs-load-progress div,.video-js .vjs-progress-holder .vjs-play-progress{display:block;height:100%;margin:0;padding:0;position:absolute;width:0}.video-js .vjs-play-progress{background-color:#fff}.video-js .vjs-play-progress:before{font-size:.9em;line-height:.35em;position:absolute;right:-.5em;z-index:1}.vjs-svg-icons-enabled .vjs-play-progress:before{content:none!important}.vjs-play-progress .vjs-svg-icon{height:.9em;line-height:.15em;pointer-events:none;position:absolute;right:-.4em;top:-.35em;width:.9em;z-index:1}.video-js .vjs-load-progress{background:#73859f80}.video-js .vjs-load-progress div{background:#73859fbf}.video-js .vjs-time-tooltip{background-color:#fff;background-color:#fffc;border-radius:.3em;color:#000;float:right;font-family:Arial,Helvetica,sans-serif;font-size:1em;padding:6px 8px 8px;pointer-events:none;position:absolute;top:-3.4em;visibility:hidden;z-index:1}.video-js .vjs-progress-holder:focus .vjs-time-tooltip{display:none}.video-js .vjs-progress-control:hover .vjs-progress-holder:focus .vjs-time-tooltip,.video-js .vjs-progress-control:hover .vjs-time-tooltip,.video-js.vjs-scrubbing.vjs-touch-enabled .vjs-progress-control .vjs-time-tooltip{display:block;font-size:.6em;visibility:visible}.video-js .vjs-progress-control.disabled:hover .vjs-time-tooltip{font-size:1em}.video-js .vjs-progress-control .vjs-mouse-display{background-color:#000;display:none;height:100%;position:absolute;width:1px;z-index:1}.video-js .vjs-progress-control:hover .vjs-mouse-display,.video-js.vjs-scrubbing.vjs-touch-enabled .vjs-progress-control .vjs-mouse-display{display:block}.video-js.vjs-touch-enabled:not(.vjs-scrubbing) .vjs-progress-control .vjs-mouse-display,.video-js.vjs-user-inactive .vjs-progress-control .vjs-mouse-display{opacity:0;transition:visibility 1s,opacity 1s;visibility:hidden}.vjs-mouse-display .vjs-time-tooltip{background-color:#000;background-color:#000c;color:#fff}.video-js .vjs-slider{cursor:pointer;margin:0 .45em;padding:0;position:relative;-webkit-touch-callout:none;background-color:#73859f;background-color:#73859f80;-webkit-user-select:none;user-select:none}.video-js .vjs-slider.disabled{cursor:default}.video-js .vjs-slider:focus{box-shadow:0 0 1em #fff;text-shadow:0 0 1em #fff}.video-js.vjs-spatial-navigation-enabled .vjs-slider:focus{outline:.0625em solid #fff}.video-js .vjs-mute-control{cursor:pointer;flex:none}.video-js .vjs-volume-control{cursor:pointer;display:flex;margin-right:1em}.video-js .vjs-volume-control.vjs-volume-horizontal{width:5em}.video-js .vjs-volume-panel .vjs-volume-control{height:1px;margin-left:-1px;opacity:0;visibility:visible;width:1px}.video-js .vjs-volume-panel{transition:width 1s}.video-js .vjs-volume-panel .vjs-volume-control.vjs-slider-active,.video-js .vjs-volume-panel .vjs-volume-control:active,.video-js .vjs-volume-panel.vjs-hover .vjs-mute-control~.vjs-volume-control,.video-js .vjs-volume-panel.vjs-hover .vjs-volume-control,.video-js .vjs-volume-panel:active .vjs-volume-control,.video-js .vjs-volume-panel:focus .vjs-volume-control{opacity:1;position:relative;transition:visibility .1s,opacity .1s,height .1s,width .1s,left 0s,top 0s;visibility:visible}.video-js .vjs-volume-panel .vjs-volume-control.vjs-slider-active.vjs-volume-horizontal,.video-js .vjs-volume-panel .vjs-volume-control:active.vjs-volume-horizontal,.video-js .vjs-volume-panel.vjs-hover .vjs-mute-control~.vjs-volume-control.vjs-volume-horizontal,.video-js .vjs-volume-panel.vjs-hover .vjs-volume-control.vjs-volume-horizontal,.video-js .vjs-volume-panel:active .vjs-volume-control.vjs-volume-horizontal,.video-js .vjs-volume-panel:focus .vjs-volume-control.vjs-volume-horizontal{height:3em;margin-right:0;width:5em}.video-js .vjs-volume-panel .vjs-volume-control.vjs-slider-active.vjs-volume-vertical,.video-js .vjs-volume-panel .vjs-volume-control:active.vjs-volume-vertical,.video-js .vjs-volume-panel.vjs-hover .vjs-mute-control~.vjs-volume-control.vjs-volume-vertical,.video-js .vjs-volume-panel.vjs-hover .vjs-volume-control.vjs-volume-vertical,.video-js .vjs-volume-panel:active .vjs-volume-control.vjs-volume-vertical,.video-js .vjs-volume-panel:focus .vjs-volume-control.vjs-volume-vertical{left:-3.5em;transition:left 0s}.video-js .vjs-volume-panel.vjs-volume-panel-horizontal.vjs-hover,.video-js .vjs-volume-panel.vjs-volume-panel-horizontal.vjs-slider-active,.video-js .vjs-volume-panel.vjs-volume-panel-horizontal:active{transition:width .1s;width:10em}.video-js .vjs-volume-panel.vjs-volume-panel-horizontal.vjs-mute-toggle-only{width:4em}.video-js .vjs-volume-panel .vjs-volume-control.vjs-volume-vertical{height:8em;left:-3000em;transition:visibility 1s,opacity 1s,height 1s 1s,width 1s 1s,left 1s 1s,top 1s 1s;width:3em}.video-js .vjs-volume-panel .vjs-volume-control.vjs-volume-horizontal{transition:visibility 1s,opacity 1s,height 1s 1s,width 1s,left 1s 1s,top 1s 1s}.video-js .vjs-volume-panel{display:flex}.video-js .vjs-volume-bar{margin:1.35em .45em}.vjs-volume-bar.vjs-slider-horizontal{height:.3em;width:5em}.vjs-volume-bar.vjs-slider-vertical{height:5em;margin:1.35em auto;width:.3em}.video-js .vjs-volume-level{background-color:#fff;bottom:0;left:0;position:absolute}.video-js .vjs-volume-level:before{font-size:.9em;position:absolute;z-index:1}.vjs-slider-vertical .vjs-volume-level{width:.3em}.vjs-slider-vertical .vjs-volume-level:before{left:-.3em;top:-.5em;z-index:1}.vjs-svg-icons-enabled .vjs-volume-level:before{content:none}.vjs-volume-level .vjs-svg-icon{height:.9em;pointer-events:none;position:absolute;width:.9em;z-index:1}.vjs-slider-horizontal .vjs-volume-level{height:.3em}.vjs-slider-horizontal .vjs-volume-level:before{line-height:.35em;right:-.5em}.vjs-slider-horizontal .vjs-volume-level .vjs-svg-icon{right:-.3em;transform:translateY(-50%)}.vjs-slider-vertical .vjs-volume-level .vjs-svg-icon{top:-.55em;transform:translateX(-50%)}.video-js .vjs-volume-panel.vjs-volume-panel-vertical{width:4em}.vjs-volume-bar.vjs-slider-vertical .vjs-volume-level{height:100%}.vjs-volume-bar.vjs-slider-horizontal .vjs-volume-level{width:100%}.video-js .vjs-volume-vertical{background-color:#2b333f;background-color:#2b333fb3;bottom:8em;height:8em;width:3em}.video-js .vjs-volume-horizontal .vjs-menu{left:-2em}.video-js .vjs-volume-tooltip{background-color:#fff;background-color:#fffc;border-radius:.3em;color:#000;float:right;font-family:Arial,Helvetica,sans-serif;font-size:1em;padding:6px 8px 8px;pointer-events:none;position:absolute;top:-3.4em;visibility:hidden;z-index:1}.video-js .vjs-volume-control:hover .vjs-progress-holder:focus .vjs-volume-tooltip,.video-js .vjs-volume-control:hover .vjs-volume-tooltip{display:block;font-size:1em;visibility:visible}.video-js .vjs-volume-vertical:hover .vjs-progress-holder:focus .vjs-volume-tooltip,.video-js .vjs-volume-vertical:hover .vjs-volume-tooltip{left:1em;top:-12px}.video-js .vjs-volume-control.disabled:hover .vjs-volume-tooltip{font-size:1em}.video-js .vjs-volume-control .vjs-mouse-display{background-color:#000;display:none;height:1px;position:absolute;width:100%;z-index:1}.video-js .vjs-volume-horizontal .vjs-mouse-display{height:100%;width:1px}.video-js .vjs-volume-control:hover .vjs-mouse-display{display:block}.video-js.vjs-user-inactive .vjs-volume-control .vjs-mouse-display{opacity:0;transition:visibility 1s,opacity 1s;visibility:hidden}.vjs-mouse-display .vjs-volume-tooltip{background-color:#000;background-color:#000c;color:#fff}.vjs-poster{bottom:0;cursor:pointer;display:inline-block;height:100%;left:0;margin:0;padding:0;position:absolute;right:0;top:0;vertical-align:middle}.vjs-has-started .vjs-poster,.vjs-using-native-controls .vjs-poster{display:none}.vjs-audio.vjs-has-started .vjs-poster,.vjs-has-started.vjs-audio-poster-mode .vjs-poster,.vjs-pip-container.vjs-has-started .vjs-poster{display:block}.vjs-poster img{height:100%;object-fit:contain;width:100%}.video-js .vjs-live-control{align-items:flex-start;display:flex;flex:auto;font-size:1em;line-height:3em}.video-js.vjs-liveui .vjs-live-control,.video-js:not(.vjs-live) .vjs-live-control{display:none}.video-js .vjs-seek-to-live-control{align-items:center;cursor:pointer;display:inline-flex;flex:none;font-size:1em;height:100%;line-height:3em;min-width:4em;padding-left:.5em;padding-right:.5em;width:auto}.video-js.vjs-live:not(.vjs-liveui) .vjs-seek-to-live-control,.video-js:not(.vjs-live) .vjs-seek-to-live-control{display:none}.vjs-seek-to-live-control.vjs-control.vjs-at-live-edge{cursor:auto}.vjs-seek-to-live-control .vjs-icon-placeholder{color:#888;margin-right:.5em}.vjs-svg-icons-enabled .vjs-seek-to-live-control{line-height:0}.vjs-seek-to-live-control .vjs-svg-icon{height:1em;pointer-events:none;width:1em;fill:#888}.vjs-seek-to-live-control.vjs-control.vjs-at-live-edge .vjs-icon-placeholder{color:red}.vjs-seek-to-live-control.vjs-control.vjs-at-live-edge .vjs-svg-icon{fill:red}.video-js .vjs-time-control{flex:none;font-size:1em;line-height:3em;min-width:2em;padding-left:1em;padding-right:1em;width:auto}.video-js .vjs-current-time,.video-js .vjs-duration,.vjs-live .vjs-time-control,.vjs-live .vjs-time-divider{display:none}.vjs-time-divider{display:none;line-height:3em}.vjs-normalise-time-controls:not(.vjs-live) .vjs-time-control{display:flex}.video-js .vjs-play-control{cursor:pointer}.video-js .vjs-play-control .vjs-icon-placeholder{flex:none}.vjs-text-track-display{bottom:3em;left:0;pointer-events:none;position:absolute;right:0;top:0}.vjs-error .vjs-text-track-display{display:none}.video-js.vjs-controls-disabled .vjs-text-track-display,.video-js.vjs-user-inactive.vjs-playing .vjs-text-track-display{bottom:1em}.video-js .vjs-text-track{font-size:1.4em;margin-bottom:.1em;text-align:center}.vjs-subtitles{color:#fff}.vjs-captions{color:#fc6}.vjs-tt-cue{display:block}video::-webkit-media-text-track-display{transform:translateY(-3em)}.video-js.vjs-controls-disabled video::-webkit-media-text-track-display,.video-js.vjs-user-inactive.vjs-playing video::-webkit-media-text-track-display{transform:translateY(-1.5em)}.video-js.vjs-force-center-align-cues .vjs-text-track-cue{text-align:center!important;width:80%!important}@supports not (inset:10px){.video-js .vjs-text-track-display>div{bottom:0;left:0;right:0;top:0}}.video-js .vjs-picture-in-picture-control{cursor:pointer;flex:none}.video-js.vjs-audio-only-mode .vjs-picture-in-picture-control,.vjs-pip-window .vjs-picture-in-picture-control{display:none}.video-js .vjs-fullscreen-control{cursor:pointer;flex:none}.video-js.vjs-audio-only-mode .vjs-fullscreen-control,.vjs-pip-window .vjs-fullscreen-control{display:none}.vjs-playback-rate .vjs-playback-rate-value,.vjs-playback-rate>.vjs-menu-button{height:100%;left:0;position:absolute;top:0;width:100%}.vjs-playback-rate .vjs-playback-rate-value{font-size:1.5em;line-height:2;pointer-events:none;text-align:center}.vjs-playback-rate .vjs-menu{left:0;width:4em}.vjs-error .vjs-error-display .vjs-modal-dialog-content{font-size:1.4em;text-align:center}.vjs-loading-spinner{background-clip:padding-box;border:.6em solid #2b333fb3;border-radius:50%;box-sizing:border-box;display:none;height:5em;left:50%;opacity:.85;position:absolute;text-align:left;top:50%;transform:translate(-50%,-50%);visibility:hidden;width:5em}.vjs-seeking .vjs-loading-spinner,.vjs-waiting .vjs-loading-spinner{align-items:center;animation:vjs-spinner-show 0s linear .3s forwards;display:flex;justify-content:center}.vjs-error .vjs-loading-spinner{display:none}.vjs-loading-spinner:after,.vjs-loading-spinner:before{border:inherit;border-color:#fff #0000 #0000;border-radius:inherit;box-sizing:inherit;content:"";height:inherit;opacity:1;position:absolute;width:inherit}.vjs-seeking .vjs-loading-spinner:after,.vjs-seeking .vjs-loading-spinner:before,.vjs-waiting .vjs-loading-spinner:after,.vjs-waiting .vjs-loading-spinner:before{animation:vjs-spinner-spin 1.1s cubic-bezier(.6,.2,0,.8) infinite,vjs-spinner-fade 1.1s linear infinite}.vjs-seeking .vjs-loading-spinner:before,.vjs-waiting .vjs-loading-spinner:before{border-top-color:#fff}.vjs-seeking .vjs-loading-spinner:after,.vjs-waiting .vjs-loading-spinner:after{animation-delay:.44s;border-top-color:#fff}@keyframes vjs-spinner-show{to{visibility:visible}}@keyframes vjs-spinner-spin{to{transform:rotate(1turn)}}@keyframes vjs-spinner-fade{0%{border-top-color:#73859f}20%{border-top-color:#73859f}35%{border-top-color:#fff}60%{border-top-color:#73859f}to{border-top-color:#73859f}}.video-js.vjs-audio-only-mode .vjs-captions-button{display:none}.vjs-chapters-button .vjs-menu ul{width:24em}.video-js.vjs-audio-only-mode .vjs-descriptions-button{display:none}.vjs-subs-caps-button+.vjs-menu .vjs-captions-menu-item .vjs-svg-icon{height:1.5em;width:1.5em}.video-js .vjs-subs-caps-button+.vjs-menu .vjs-captions-menu-item .vjs-menu-item-text .vjs-icon-placeholder{display:inline-block;margin-bottom:-.1em;vertical-align:middle}.video-js .vjs-subs-caps-button+.vjs-menu .vjs-captions-menu-item .vjs-menu-item-text .vjs-icon-placeholder:before{content:"\f10c";font-family:VideoJS;font-size:1.5em;line-height:inherit}.video-js.vjs-audio-only-mode .vjs-subs-caps-button{display:none}.video-js .vjs-audio-button+.vjs-menu .vjs-descriptions-menu-item .vjs-menu-item-text .vjs-icon-placeholder,.video-js .vjs-audio-button+.vjs-menu .vjs-main-desc-menu-item .vjs-menu-item-text .vjs-icon-placeholder{display:inline-block;margin-bottom:-.1em;vertical-align:middle}.video-js .vjs-audio-button+.vjs-menu .vjs-descriptions-menu-item .vjs-menu-item-text .vjs-icon-placeholder:before,.video-js .vjs-audio-button+.vjs-menu .vjs-main-desc-menu-item .vjs-menu-item-text .vjs-icon-placeholder:before{content:" \f12e";font-family:VideoJS;font-size:1.5em;line-height:inherit}.video-js.vjs-layout-small .vjs-current-time,.video-js.vjs-layout-small .vjs-duration,.video-js.vjs-layout-small .vjs-playback-rate,.video-js.vjs-layout-small .vjs-remaining-time,.video-js.vjs-layout-small .vjs-time-divider,.video-js.vjs-layout-small .vjs-volume-control,.video-js.vjs-layout-tiny .vjs-current-time,.video-js.vjs-layout-tiny .vjs-duration,.video-js.vjs-layout-tiny .vjs-playback-rate,.video-js.vjs-layout-tiny .vjs-remaining-time,.video-js.vjs-layout-tiny .vjs-time-divider,.video-js.vjs-layout-tiny .vjs-volume-control,.video-js.vjs-layout-x-small .vjs-current-time,.video-js.vjs-layout-x-small .vjs-duration,.video-js.vjs-layout-x-small .vjs-playback-rate,.video-js.vjs-layout-x-small .vjs-remaining-time,.video-js.vjs-layout-x-small .vjs-time-divider,.video-js.vjs-layout-x-small .vjs-volume-control{display:none}.video-js.vjs-layout-small .vjs-volume-panel.vjs-volume-panel-horizontal.vjs-hover,.video-js.vjs-layout-small .vjs-volume-panel.vjs-volume-panel-horizontal.vjs-slider-active,.video-js.vjs-layout-small .vjs-volume-panel.vjs-volume-panel-horizontal:active,.video-js.vjs-layout-small .vjs-volume-panel.vjs-volume-panel-horizontal:hover,.video-js.vjs-layout-tiny .vjs-volume-panel.vjs-volume-panel-horizontal.vjs-hover,.video-js.vjs-layout-tiny .vjs-volume-panel.vjs-volume-panel-horizontal.vjs-slider-active,.video-js.vjs-layout-tiny .vjs-volume-panel.vjs-volume-panel-horizontal:active,.video-js.vjs-layout-tiny .vjs-volume-panel.vjs-volume-panel-horizontal:hover,.video-js.vjs-layout-x-small .vjs-volume-panel.vjs-volume-panel-horizontal.vjs-hover,.video-js.vjs-layout-x-small .vjs-volume-panel.vjs-volume-panel-horizontal.vjs-slider-active,.video-js.vjs-layout-x-small .vjs-volume-panel.vjs-volume-panel-horizontal:active,.video-js.vjs-layout-x-small .vjs-volume-panel.vjs-volume-panel-horizontal:hover{width:auto}.video-js.vjs-layout-tiny .vjs-progress-control,.video-js.vjs-layout-x-small .vjs-progress-control{display:none}.video-js.vjs-layout-x-small .vjs-custom-control-spacer{display:block;flex:auto}.vjs-modal-dialog.vjs-text-track-settings{background-color:#2b333f;background-color:#2b333fbf;color:#fff;height:70%}.vjs-spatial-navigation-enabled .vjs-modal-dialog.vjs-text-track-settings{height:80%}.vjs-error .vjs-text-track-settings{display:none}.vjs-text-track-settings .vjs-modal-dialog-content{display:table}.vjs-text-track-settings .vjs-track-settings-colors,.vjs-text-track-settings .vjs-track-settings-controls,.vjs-text-track-settings .vjs-track-settings-font{display:table-cell}.vjs-text-track-settings .vjs-track-settings-controls{text-align:right;vertical-align:bottom}@supports (display:grid){.vjs-text-track-settings .vjs-modal-dialog-content{display:grid;grid-template-columns:1fr 1fr;grid-template-rows:1fr;padding:20px 24px 0}.vjs-track-settings-controls .vjs-default-button{margin-bottom:20px}.vjs-text-track-settings .vjs-track-settings-controls{grid-column:1/-1}.vjs-layout-small .vjs-text-track-settings .vjs-modal-dialog-content,.vjs-layout-tiny .vjs-text-track-settings .vjs-modal-dialog-content,.vjs-layout-x-small .vjs-text-track-settings .vjs-modal-dialog-content{grid-template-columns:1fr}}.vjs-text-track-settings select{font-size:inherit}.vjs-track-setting>select{margin-bottom:.5em;margin-right:1em}.vjs-text-track-settings fieldset{border:none;margin:10px}.vjs-text-track-settings fieldset span{display:inline-block;padding:0 .6em .8em}.vjs-text-track-settings fieldset span>select{max-width:7.3em}.vjs-text-track-settings legend{color:#fff;font-size:1.2em;font-weight:700}.vjs-text-track-settings .vjs-label{margin:0 .5em .5em 0}.vjs-track-settings-controls button:active,.vjs-track-settings-controls button:focus{background-image:linear-gradient(0deg,#fff 88%,#73859f);outline-style:solid;outline-width:medium}.vjs-track-settings-controls button:hover{color:#2b333fbf}.vjs-track-settings-controls button{background-color:#fff;background-image:linear-gradient(-180deg,#fff 88%,#73859f);border-radius:2px;color:#2b333f;cursor:pointer}.vjs-track-settings-controls .vjs-default-button{margin-right:1em}.vjs-title-bar{background:#000000e6;background:linear-gradient(180deg,#000000e6,#000000b3 60%,#0000);font-size:1.2em;line-height:1.5;padding:.666em 1.333em 4em;pointer-events:none;position:absolute;top:0;transition:opacity .1s;width:100%}.vjs-error .vjs-title-bar{display:none}.vjs-title-bar-description,.vjs-title-bar-title{margin:0;overflow:hidden;text-overflow:ellipsis;white-space:nowrap}.vjs-title-bar-title{font-weight:700;margin-bottom:.333em}.vjs-playing.vjs-user-inactive .vjs-title-bar{opacity:0;transition:opacity 1s}.video-js .vjs-skip-backward-10,.video-js .vjs-skip-backward-30,.video-js .vjs-skip-backward-5,.video-js .vjs-skip-forward-10,.video-js .vjs-skip-forward-30,.video-js .vjs-skip-forward-5{cursor:pointer}.video-js .vjs-transient-button{align-items:center;background-color:#32323280;cursor:pointer;display:flex;height:3em;justify-content:center;opacity:1;position:absolute;transition:opacity 1s}.video-js:not(.vjs-has-started) .vjs-transient-button{display:none}.video-js.not-hover .vjs-transient-button:not(.force-display),.video-js.vjs-user-inactive .vjs-transient-button:not(.force-display){opacity:0}.video-js .vjs-transient-button span{padding:0 .5em}.video-js .vjs-transient-button.vjs-left{left:1em}.video-js .vjs-transient-button.vjs-right{right:1em}.video-js .vjs-transient-button.vjs-top{top:1em}.video-js .vjs-transient-button.vjs-near-top{top:4em}.video-js .vjs-transient-button.vjs-bottom{bottom:4em}.video-js .vjs-transient-button:hover{background-color:#323232e6}@media print{.video-js>:not(.vjs-tech):not(.vjs-poster){visibility:hidden}}.vjs-resize-manager{border:none;height:100%;left:0;position:absolute;top:0;width:100%;z-index:-1000}.js-focus-visible .video-js :focus:not(.focus-visible){outline:none}.video-js :focus:not(:focus-visible){outline:none}.video-container{aspect-ratio:var(--video-aspect-ratio,16/9);max-height:var(--video-max-height,900px);position:relative;width:min(100%,var(--video-max-width,100%))}.video-container:not(:has(.vjs-fullscreen)){container-type:inline-size}.video-seek-denied-icon{color:#fff;font-size:2.5em;line-height:1;opacity:0;pointer-events:none;position:absolute;right:0;text-shadow:0 0 4px #000c;top:50%;transform:translate(calc(50% + .2em),calc(-50% - .1em));transition:opacity .15s;z-index:100}.video-seek-denied-icon:before{content:"⦸"}.video-seek-denied-icon.show-denied{opacity:1}.video-js.vjs-default-skin{height:100%!important;left:0;position:absolute;top:0;width:100%!important}.video-js.vjs-default-skin.vjs-paused.vjs-has-started .vjs-big-play-button{display:block}.video-js{background:var(--video-background,#000);clip-path:inset(0 round var(--video-corner-radius,0));color:var(--video-text-color,#fff);font-size:var(--video-responsive-font-size,10px)}.video-js.vjs-fullscreen{clip-path:none;container-type:inline-size}.video-js .vjs-text-track-display{inset:0!important}.video-js .vjs-paused{cursor:pointer}.video-js .vjs-paused .vjs-control-bar{cursor:auto}.video-js .vjs-big-play-button .vjs-icon-placeholder:before,.video-js .vjs-control .vjs-icon-placeholder:before,.video-js .vjs-control:not(:has(.vjs-icon-placeholder)),.video-js .vjs-playback-rate .vjs-playback-rate-value{align-items:center;display:inline-flex;justify-content:center}.video-js .vjs-playback-rate .vjs-control-text,.video-js .vjs-playback-rate-value{font-weight:700}.video-js .vjs-button>.vjs-icon-placeholder:before{font-size:2.4em}.video-js button.vjs-subs-caps-button .vjs-icon-placeholder:before{content:"\f10c"!important;font-size:3em}.video-js .vjs-captions-menu-item .vjs-icon-placeholder:before{display:none}.video-js .vjs-big-play-button{background-color:var(--video-big-play-button-bg,#000000ab);border:none;border-radius:50%;font-size:inherit;height:var(--video-big-play-button-size,9.8em);left:50%;margin:0;top:50%;transform:translate(-50%,-50%);transition:background-color .4s;width:var(--video-big-play-button-size,9.8em)}.video-js .vjs-big-play-button .vjs-icon-placeholder:before{font-size:4em}.video-js .vjs-big-play-button:focus,.video-js:hover .vjs-big-play-button{background-color:var(--video-big-play-button-hover-bg,#000000d9);border:3px solid var(--video-big-play-button-border-color,#fff);outline-offset:3px}.video-js .vjs-control-bar{background-color:var(--video-control-bar-bg,#000000ab);height:var(--video-control-bar-height,7.5em)}.video-js .vjs-control-bar:after,.video-js .vjs-control-bar:before{content:"";height:4px;left:0;position:absolute;right:0}.video-js .vjs-control-bar .vjs-control:first-child{margin-left:0}.video-js .vjs-control-bar .vjs-control:first-child:before{content:none}.video-js .vjs-control-bar .vjs-control.vjs-picture-in-picture-control,.video-js .vjs-control-bar .vjs-control.vjs-playback-rate,.video-js .vjs-control-bar .vjs-control.vjs-subs-caps-button,.video-js .vjs-control.vjs-fullscreen-control,.video-js .vjs-control.vjs-play-control,.video-js .vjs-control.vjs-remaining-time,.video-js .vjs-control.vjs-volume-panel{margin:0 .5em}.video-js .vjs-control.vjs-progress-control{margin:0 1em}.video-js .vjs-control-bar .vjs-menu-button.vjs-hover:after,.video-js .vjs-control-bar .vjs-menu-button.vjs-hover:before{content:none}.video-js .vjs-control-bar .vjs-time-control:hover{background-color:initial}.video-js .vjs-control-bar .vjs-time-control:hover:after,.video-js .vjs-control-bar .vjs-time-control:hover:before{content:none}.video-js .vjs-volume-panel.vjs-volume-panel-horizontal{align-items:center}.video-js .vjs-volume-panel .vjs-mute-control:hover~.vjs-volume-panel.vjs-volume-panel-horizontal .vjs-volume-control.vjs-control.vjs-volume-horizontal,.video-js .vjs-volume-panel.vjs-volume-panel-horizontal .vjs-volume-control.vjs-control.vjs-volume-horizontal,.video-js .vjs-volume-panel.vjs-volume-panel-horizontal .vjs-volume-control.vjs-control.vjs-volume-horizontal:hover{height:auto!important}.video-js .vjs-volume-panel.vjs-volume-panel-horizontal .vjs-volume-control.vjs-control.vjs-volume-horizontal .vjs-volume-bar{margin-bottom:0;margin-top:0}.video-js .vjs-slider-vertical .vjs-volume-level{width:.2em}.video-js .vjs-slider-vertical .vjs-volume-level:before{left:-.4em}.video-js .vjs-volume-bar.vjs-slider-vertical{outline-offset:6px}.video-js .vjs-control-bar .vjs-volume-panel{margin-right:0}.video-js .vjs-control-bar .vjs-volume-panel .vjs-mute-control:focus:after,.video-js .vjs-control-bar .vjs-volume-panel .vjs-mute-control:focus:before,.video-js .vjs-control-bar .vjs-volume-panel.vjs-control.focus-within:after,.video-js .vjs-control-bar .vjs-volume-panel.vjs-control:focus-within:after,.video-js .vjs-control-bar .vjs-volume-panel.vjs-control:hover:after{content:none}.video-js .vjs-control-bar .vjs-volume-panel .vjs-volume-control.vjs-volume-horizontal{height:3em;margin-left:.5em;transition:visibility 1s,opacity 1s,width 1s,left 1s 1s,top 1s 1s}.video-js .vjs-time-control{font-size:max(12px,1.4em);padding:0}.video-js .vjs-time-control,.video-js .vjs-time-tooltip{font-family:var(--video-font-family,Lato,sans-serif);font-weight:var(--video-font-weight,700)}.video-js .vjs-time-tooltip{background-color:var(--video-tooltip-bg,#31353799);border-radius:2em;color:var(--video-text-color,#fff);min-width:5em;padding:.2em 1em;white-space:nowrap}.video-js .vjs-progress-control:hover .vjs-progress-holder:focus .vjs-time-tooltip,.video-js .vjs-progress-control:hover .vjs-time-tooltip,.video-js .vjs-volume-control:hover .vjs-progress-holder:focus .vjs-volume-tooltip,.video-js .vjs-volume-control:hover .vjs-volume-tooltip{font-size:max(12px,1.2em)}.video-js .vjs-progress-control:hover .vjs-progress-holder:focus .vjs-time-tooltip:empty,.video-js .vjs-progress-control:hover .vjs-time-tooltip:empty{display:none}.video-js .vjs-progress-control .vjs-progress-holder{background-color:var(--video-progress-holder-bg,#73859f80);height:.2em;margin:0}.video-js .vjs-play-progress{background-color:var(--video-play-progress-bg,#fff)}.video-js .vjs-play-progress:before{font-size:1.4em;line-height:normal;top:50%;transform:translateY(-50%)}.video-js .vjs-progress-control:hover .vjs-progress-holder{font-size:inherit}.video-js .vjs-slider:focus{box-shadow:none;text-shadow:none}.video-js .vjs-menu li{text-transform:none}.video-js .vjs-control-bar .vjs-menu{z-index:1}.video-js .vjs-menu-button-popup .vjs-menu{bottom:3em}.video-js .vjs-menu .vjs-menu-content{max-height:16em;overflow:hidden auto}.video-js .vjs-control-bar .vjs-menu-button-popup .vjs-menu .vjs-menu-content{background-color:var(--video-menu-bg,#000000ab)}.video-js .vjs-menu-item{font-size:max(12px,1em)}.video-js .vjs-menu-item:focus{outline-offset:-2px}.video-js .vjs-control-bar button.vjs-control,.video-js .vjs-control-bar button.vjs-menu-button{outline-offset:-6px}.video-js .vjs-playback-rate .vjs-menu{left:50%;transform:translateX(-50%);width:7em}@container (max-width: 767px){.video-js{--video-responsive-font-size:9px}.video-js .vjs-control-bar{height:var(--video-control-bar-height,6em)}.video-js .vjs-big-play-button{height:var(--video-big-play-button-size,8em);width:var(--video-big-play-button-size,8em)}.video-js .vjs-button>.vjs-icon-placeholder:before{font-size:2.6em}.video-js .vjs-menu-button-popup .vjs-menu{bottom:2em}.video-js .vjs-control.vjs-progress-control{margin-left:1.2em;margin-right:1.5em}.video-js .vjs-menu-item,.video-js .vjs-progress-control:hover .vjs-progress-holder:focus .vjs-time-tooltip,.video-js .vjs-progress-control:hover .vjs-time-tooltip,.video-js .vjs-volume-control:hover .vjs-progress-holder:focus .vjs-volume-tooltip,.video-js .vjs-volume-control:hover .vjs-volume-tooltip{font-size:max(12px,1.4em)}.video-js .vjs-time-tooltip{min-width:4.5em;padding:.15em .8em}}@container (max-width: 479px){.video-js{--video-responsive-font-size:8px}.video-js .vjs-big-play-button{height:var(--video-big-play-button-size,7em);width:var(--video-big-play-button-size,7em)}.video-js .vjs-text-track-cue{font-size:max(16px,2em)!important;height:auto!important;inset:auto 0 0!important}.video-js .vjs-big-play-button:focus,.video-js:hover .vjs-big-play-button{border-width:2px;outline-offset:2px}.video-js .vjs-control-bar{height:var(--video-control-bar-height,4em)}.video-js .vjs-button>.vjs-icon-placeholder:before{font-size:2.8em}.video-js .vjs-control.vjs-progress-control{margin-left:1em;margin-right:1.2em}.video-js .vjs-control-bar .vjs-control.vjs-picture-in-picture-control,.video-js .vjs-control-bar .vjs-control.vjs-subs-caps-button,.video-js .vjs-control.vjs-fullscreen-control,.video-js .vjs-control.vjs-play-control,.video-js .vjs-control.vjs-remaining-time,.video-js .vjs-control.vjs-volume-panel{margin:0}.video-js .vjs-progress-control:hover .vjs-progress-holder:focus .vjs-time-tooltip,.video-js .vjs-progress-control:hover .vjs-time-tooltip,.video-js .vjs-time-control,.video-js .vjs-volume-control:hover .vjs-progress-holder:focus .vjs-volume-tooltip,.video-js .vjs-volume-control:hover .vjs-volume-tooltip{font-size:max(12px,1.5em)}.video-js .vjs-time-tooltip{border-radius:1.5em;min-width:4em;padding:.2em .6em}.video-js .vjs-progress-holder{height:.3em}.video-js .vjs-play-progress:before{font-size:1.6em}.video-js .vjs-menu-button-popup .vjs-menu{bottom:0}.video-js .vjs-control-bar .vjs-volume-panel .vjs-volume-control.vjs-volume-horizontal{margin-left:.3em}.video-js .vjs-control-bar .vjs-volume-panel{margin-right:0}.video-js .vjs-control-bar button.vjs-control,.video-js .vjs-control-bar button.vjs-menu-button{outline-offset:-4px}}@container (max-width: 359px){.video-js .vjs-control-bar{height:var(--video-control-bar-height,4em)}.video-js .vjs-big-play-button{height:var(--video-big-play-button-size,6em);width:var(--video-big-play-button-size,6em)}.video-js .vjs-control.vjs-progress-control{margin-left:.2em;margin-right:.8em}.video-js .vjs-progress-control:hover .vjs-progress-holder:focus .vjs-time-tooltip,.video-js .vjs-progress-control:hover .vjs-time-tooltip,.video-js .vjs-volume-control:hover .vjs-progress-holder:focus .vjs-volume-tooltip,.video-js .vjs-volume-control:hover .vjs-volume-tooltip{font-size:max(12px,1.5em)}.video-js .vjs-control.vjs-fullscreen-control,.video-js .vjs-control.vjs-play-control,.video-js .vjs-control.vjs-remaining-time,.video-js .vjs-control.vjs-volume-panel{margin:0}.video-js .vjs-control-bar .vjs-control.vjs-playback-rate{margin:0 .2em}.video-js .vjs-control-bar .vjs-control.vjs-picture-in-picture-control,.video-js .vjs-control-bar .vjs-control.vjs-subs-caps-button{margin:0}.video-js .vjs-time-tooltip{min-width:3.5em}}@media (width <= 767px){.video-js.vjs-fullscreen{--video-responsive-font-size:9px}}@media (width <= 479px){.video-js.vjs-fullscreen{--video-responsive-font-size:8px}.video-js .vjs-text-track-cue{font-size:max(16px,2em)!important;height:auto!important;inset:auto 0 0!important}}@layer arc-theme, arc-components, arc-utils;@layer arc-theme{::backdrop,:root{--arc-color-mono-black:#000;--arc-color-mono-white:#fff;--arc-color-light-neutral-0:#fff;--arc-color-light-neutral-50:#f7f7f7;--arc-color-light-neutral-100:#ededed;--arc-color-light-neutral-200:#e6e6e6;--arc-color-light-neutral-300:#c6c6c6;--arc-color-light-neutral-400:#b0b0b0;--arc-color-light-neutral-500:#9b9b9b;--arc-color-light-neutral-600:#737373;--arc-color-light-neutral-700:#636363;--arc-color-light-neutral-800:#4b4b4b;--arc-color-light-neutral-900:#212121;--arc-color-light-neutral-1000:#000;--arc-color-light-blue-50:#f0fbff;--arc-color-light-blue-100:#ddf4fd;--arc-color-light-blue-200:#99e4ff;--arc-color-light-blue-300:#53d1ff;--arc-color-light-blue-400:#00aff0;--arc-color-light-blue-500:#0098eb;--arc-color-light-blue-600:#0075cf;--arc-color-light-blue-700:#0065b2;--arc-color-light-blue-800:#005394;--arc-color-light-blue-900:#00335b;--arc-color-light-purple-50:#f1f0ff;--arc-color-light-purple-100:#e9e7fe;--arc-color-light-purple-200:#b2a8ff;--arc-color-light-purple-300:#9789fa;--arc-color-light-purple-400:#8676ff;--arc-color-light-purple-500:#7565f1;--arc-color-light-purple-600:#4e3bd5;--arc-color-light-purple-700:#3120b4;--arc-color-light-purple-800:#16068e;--arc-color-light-purple-900:#0c0064;--arc-color-light-mint-50:#f0fff9;--arc-color-light-mint-100:#d9fdef;--arc-color-light-mint-200:#9df1d1;--arc-color-light-mint-300:#6de3b6;--arc-color-light-mint-400:#44bf90;--arc-color-light-mint-500:#0f9f68;--arc-color-light-mint-600:#008451;--arc-color-light-mint-700:#006e44;--arc-color-light-mint-800:#005937;--arc-color-light-mint-900:#00442a;--arc-color-light-orange-50:#fff6f0;--arc-color-light-orange-100:#fdeadd;--arc-color-light-orange-200:#fac39e;--arc-color-light-orange-300:#fd9e5e;--arc-color-light-orange-400:#ff6602;--arc-color-light-orange-500:#e95d00;--arc-color-light-orange-600:#c24e00;--arc-color-light-orange-700:#a84300;--arc-color-light-orange-800:#933b00;--arc-color-light-orange-900:#662900;--arc-color-light-maroon-50:#ffeff3;--arc-color-light-maroon-100:#fedde5;--arc-color-light-maroon-200:#ffa8be;--arc-color-light-maroon-300:#fe8fab;--arc-color-light-maroon-400:#f27195;--arc-color-light-maroon-500:#e05580;--arc-color-light-maroon-600:#c73868;--arc-color-light-maroon-700:#aa1a53;--arc-color-light-maroon-800:#841a42;--arc-color-light-maroon-900:#5d132d;--arc-color-light-green-50:#f6fff0;--arc-color-light-green-100:#e7fdd9;--arc-color-light-green-200:#bfeea0;--arc-color-light-green-300:#8dd65c;--arc-color-light-green-400:#74bb44;--arc-color-light-green-500:#57a225;--arc-color-light-green-600:#358201;--arc-color-light-green-700:#2c6d00;--arc-color-light-green-800:#235800;--arc-color-light-green-900:#1b4300;--arc-color-light-yellow-50:#fffaf0;--arc-color-light-yellow-100:#fdf2dd;--arc-color-light-yellow-200:#ffdb94;--arc-color-light-yellow-300:#ffc960;--arc-color-light-yellow-400:#ffb629;--arc-color-light-yellow-500:#eb9b00;--arc-color-light-yellow-600:#9e6900;--arc-color-light-yellow-700:#805400;--arc-color-light-yellow-800:#604000;--arc-color-light-yellow-900:#3e2900;--arc-color-light-red-50:#fff0f0;--arc-color-light-red-100:#fde2e2;--arc-color-light-red-200:#f99;--arc-color-light-red-300:#ff6161;--arc-color-light-red-400:red;--arc-color-light-red-500:#eb0000;--arc-color-light-red-600:#b80000;--arc-color-light-red-700:#900;--arc-color-light-red-800:#7a0000;--arc-color-light-red-900:#520000;--arc-color-dark-neutral-0:#000;--arc-color-dark-neutral-50:#1c1c1c;--arc-color-dark-neutral-100:#2a2a2a;--arc-color-dark-neutral-200:#3d3d3d;--arc-color-dark-neutral-300:#515151;--arc-color-dark-neutral-400:#666;--arc-color-dark-neutral-500:#7b7b7b;--arc-color-dark-neutral-600:#939393;--arc-color-dark-neutral-700:#aeaeae;--arc-color-dark-neutral-800:#d0d0d0;--arc-color-dark-neutral-900:#ededed;--arc-color-dark-neutral-1000:#fff;--arc-color-dark-blue-50:#002542;--arc-color-dark-blue-100:#093a63;--arc-color-dark-blue-200:#0f4d7a;--arc-color-dark-blue-300:#146192;--arc-color-dark-blue-400:#1974aa;--arc-color-dark-blue-500:#1e88c7;--arc-color-dark-blue-600:#0ca1f7;--arc-color-dark-blue-700:#3ab1f5;--arc-color-dark-blue-800:#70cbfa;--arc-color-dark-blue-900:#b9e6fd;--arc-color-dark-purple-50:#161041;--arc-color-dark-purple-100:#221c5a;--arc-color-dark-purple-200:#2d2773;--arc-color-dark-purple-300:#39328c;--arc-color-dark-purple-400:#463da6;--arc-color-dark-purple-500:#5449c0;--arc-color-dark-purple-600:#6556da;--arc-color-dark-purple-700:#7a6ef0;--arc-color-dark-purple-800:#a193f9;--arc-color-dark-purple-900:#d3c9ff;--arc-color-dark-mint-50:#04291b;--arc-color-dark-mint-100:#0b3425;--arc-color-dark-mint-200:#134434;--arc-color-dark-mint-300:#1b5444;--arc-color-dark-mint-400:#246554;--arc-color-dark-mint-500:#2f7766;--arc-color-dark-mint-600:#14b290;--arc-color-dark-mint-700:#52a895;--arc-color-dark-mint-800:#84d0bd;--arc-color-dark-mint-900:#d6fff2;--arc-color-dark-orange-50:#251104;--arc-color-dark-orange-100:#3a1a08;--arc-color-dark-orange-200:#50240d;--arc-color-dark-orange-300:#672f14;--arc-color-dark-orange-400:#7f3c1d;--arc-color-dark-orange-500:#984b27;--arc-color-dark-orange-600:#d55913;--arc-color-dark-orange-700:#d1764d;--arc-color-dark-orange-800:#eba883;--arc-color-dark-orange-900:#ffdcc9;--arc-color-dark-maroon-50:#2a0914;--arc-color-dark-maroon-100:#40101f;--arc-color-dark-maroon-200:#56162b;--arc-color-dark-maroon-300:#6c1e39;--arc-color-dark-maroon-400:#822647;--arc-color-dark-maroon-500:#993057;--arc-color-dark-maroon-600:#b13d69;--arc-color-dark-maroon-700:#d05886;--arc-color-dark-maroon-800:#e891b5;--arc-color-dark-maroon-900:#ffd6e7;--arc-color-dark-green-50:#132904;--arc-color-dark-green-100:#1b340a;--arc-color-dark-green-200:#264411;--arc-color-dark-green-300:#31551a;--arc-color-dark-green-400:#3e6625;--arc-color-dark-green-500:#4c7831;--arc-color-dark-green-600:#55a722;--arc-color-dark-green-700:#72a65b;--arc-color-dark-green-800:#a0d092;--arc-color-dark-green-900:#e2fcd9;--arc-color-dark-yellow-50:#2e2005;--arc-color-dark-yellow-100:#3a2907;--arc-color-dark-yellow-200:#51390d;--arc-color-dark-yellow-300:#684a14;--arc-color-dark-yellow-400:#7f5c1c;--arc-color-dark-yellow-500:#976f25;--arc-color-dark-yellow-600:#d99d0f;--arc-color-dark-yellow-700:#d1a049;--arc-color-dark-yellow-800:#eccc86;--arc-color-dark-yellow-900:#fff7d9;--arc-color-dark-red-50:#250404;--arc-color-dark-red-100:#3a0809;--arc-color-dark-red-200:#500d0e;--arc-color-dark-red-300:#671416;--arc-color-dark-red-400:#7e1d1f;--arc-color-dark-red-500:#97292b;--arc-color-dark-red-600:#d4423f;--arc-color-dark-red-700:#d86466;--arc-color-dark-red-800:#e88987;--arc-color-dark-red-900:#ffd6d6;--arc-color-alpha-black-0:#0000;--arc-color-alpha-black-3:#00000008;--arc-color-alpha-black-5:#0000000d;--arc-color-alpha-black-7:#00000012;--arc-color-alpha-black-10:#0000001a;--arc-color-alpha-black-15:#00000026;--arc-color-alpha-black-20:#0003;--arc-color-alpha-black-25:#00000040;--arc-color-alpha-black-30:#0000004d;--arc-color-alpha-black-40:#0006;--arc-color-alpha-black-50:#00000080;--arc-color-alpha-black-60:#0009;--arc-color-alpha-black-70:#000000b3;--arc-color-alpha-black-80:#000c;--arc-color-alpha-black-90:#000000e6;--arc-color-alpha-black-95:#000000f2;--arc-color-alpha-black-100:#000;--arc-color-alpha-white-0:#fff0;--arc-color-alpha-white-3:#ffffff08;--arc-color-alpha-white-5:#ffffff0d;--arc-color-alpha-white-7:#ffffff12;--arc-color-alpha-white-10:#ffffff1a;--arc-color-alpha-white-15:#ffffff26;--arc-color-alpha-white-20:#fff3;--arc-color-alpha-white-25:#ffffff40;--arc-color-alpha-white-30:#ffffff4d;--arc-color-alpha-white-40:#fff6;--arc-color-alpha-white-50:#ffffff80;--arc-color-alpha-white-60:#fff9;--arc-color-alpha-white-70:#ffffffb3;--arc-color-alpha-white-80:#fffc;--arc-color-alpha-white-90:#ffffffe6;--arc-color-alpha-white-95:#fffffff2;--arc-color-alpha-white-100:#fff;--arc-gradient-ai-50:linear-gradient(to right top,light-dark(#fbf2ff,#210125),light-dark(#f4fbff,#00223b));--arc-gradient-ai-100:linear-gradient(to right top,light-dark(#efccff,#540160),light-dark(#d2f1fe,#02497d));--arc-gradient-ai-200:linear-gradient(to right top,light-dark(#9c15ff,#ad44cb),light-dark(#1eb4fb,#169cfe));--arc-gradient-ai-300:linear-gradient(to right top,light-dark(#680278,#ad44cb),light-dark(#0179d0,#71bdfe));--arc-gradient-ai-400:linear-gradient(to right top,light-dark(#5d3668,#c778de),light-dark(#36648c,#84daff));--arc-gradient-ai-500:linear-gradient(to right top,light-dark(#37003f,#e3a7ff),light-dark(#004273,#b7eaff));--arc-gradient-ai-600:linear-gradient(to right top,light-dark(#27002c,#f9ebff),light-dark(#012a48,#c2edff));--arc-color-overlay-subtle:light-dark(var(--arc-color-alpha-white-70),var(--arc-color-alpha-black-70));--arc-color-overlay-stark:light-dark(var(--arc-color-alpha-black-50),var(--arc-color-alpha-black-50));--arc-color-shadow-sm:light-dark(var(--arc-color-alpha-black-25),var(--arc-color-alpha-black-60));--arc-color-shadow-md:light-dark(var(--arc-color-alpha-black-15),var(--arc-color-alpha-black-50));--arc-color-shadow-lg:light-dark(var(--arc-color-alpha-black-15),var(--arc-color-alpha-black-40));--arc-color-shadow-xl:light-dark(var(--arc-color-alpha-black-15),var(--arc-color-alpha-black-40));--arc-color-bg-primary:light-dark(var(--arc-color-light-neutral-0),var(--arc-color-dark-neutral-100));--arc-color-bg-secondary:light-dark(var(--arc-color-alpha-black-5),var(--arc-color-alpha-white-10));--arc-color-bg-tertiary:light-dark(var(--arc-color-light-neutral-200),var(--arc-color-dark-neutral-300));--arc-color-bg-mono-inverse:light-dark(var(--arc-color-light-neutral-1000),var(--arc-color-dark-neutral-1000));--arc-color-bg-mono:light-dark(var(--arc-color-light-neutral-0),var(--arc-color-dark-neutral-0));--arc-color-bg-disabled:light-dark(var(--arc-color-alpha-black-5),var(--arc-color-alpha-white-15));--arc-color-bg-hover-subtle:light-dark(var(--arc-color-alpha-black-3),var(--arc-color-alpha-white-3));--arc-color-bg-hover-default:light-dark(var(--arc-color-alpha-black-7),var(--arc-color-alpha-white-15));--arc-color-bg-hover-stark:light-dark(var(--arc-color-alpha-black-15),var(--arc-color-alpha-white-30));--arc-color-bg-selected-subtle:light-dark(var(--arc-color-light-blue-50),var(--arc-color-dark-blue-50));--arc-color-bg-selected-default:light-dark(var(--arc-color-light-blue-100),var(--arc-color-dark-blue-200));--arc-color-bg-selected-stark:light-dark(var(--arc-color-light-blue-200),var(--arc-color-dark-blue-400));--arc-color-bg-theme-muted:light-dark(var(--arc-color-alpha-black-5),var(--arc-color-alpha-white-5));--arc-color-bg-theme-subtle:light-dark(var(--arc-color-alpha-black-10),var(--arc-color-alpha-white-15));--arc-color-bg-theme-mid:light-dark(var(--arc-color-light-neutral-500),var(--arc-color-dark-neutral-300));--arc-color-bg-theme-stark:light-dark(var(--arc-color-light-neutral-700),var(--arc-color-alpha-white-50));--arc-color-bg-theme-heavy:light-dark(var(--arc-color-light-neutral-1000),var(--arc-color-dark-neutral-1000));--arc-color-bg-success-muted:light-dark(var(--arc-color-light-green-50),var(--arc-color-dark-green-50));--arc-color-bg-success-subtle:light-dark(var(--arc-color-light-green-100),var(--arc-color-dark-green-100));--arc-color-bg-success-mid:light-dark(var(--arc-color-light-green-400),var(--arc-color-dark-green-400));--arc-color-bg-success-stark:light-dark(var(--arc-color-light-green-600),var(--arc-color-dark-green-600));--arc-color-bg-success-heavy:light-dark(var(--arc-color-light-green-800),var(--arc-color-dark-green-800));--arc-color-bg-warning-muted:light-dark(var(--arc-color-light-yellow-50),var(--arc-color-dark-yellow-50));--arc-color-bg-warning-subtle:light-dark(var(--arc-color-light-yellow-100),var(--arc-color-dark-yellow-100));--arc-color-bg-warning-mid:light-dark(var(--arc-color-light-yellow-400),var(--arc-color-dark-yellow-400));--arc-color-bg-warning-stark:light-dark(var(--arc-color-light-yellow-600),var(--arc-color-dark-yellow-600));--arc-color-bg-warning-heavy:light-dark(var(--arc-color-light-yellow-700),var(--arc-color-dark-yellow-700));--arc-color-bg-critical-muted:light-dark(var(--arc-color-light-red-50),var(--arc-color-dark-red-50));--arc-color-bg-critical-subtle:light-dark(var(--arc-color-light-red-100),var(--arc-color-dark-red-100));--arc-color-bg-critical-mid:light-dark(var(--arc-color-light-red-500),var(--arc-color-dark-red-600));--arc-color-bg-critical-stark:light-dark(var(--arc-color-light-red-600),var(--arc-color-dark-red-700));--arc-color-bg-critical-heavy:light-dark(var(--arc-color-light-red-800),var(--arc-color-dark-red-800));--arc-color-bg-info-muted:light-dark(var(--arc-color-light-purple-50),var(--arc-color-dark-purple-50));--arc-color-bg-info-subtle:light-dark(var(--arc-color-light-purple-100),var(--arc-color-dark-purple-100));--arc-color-bg-info-mid:light-dark(var(--arc-color-light-purple-500),var(--arc-color-dark-purple-500));--arc-color-bg-info-stark:light-dark(var(--arc-color-light-purple-600),var(--arc-color-dark-purple-700));--arc-color-bg-info-heavy:light-dark(var(--arc-color-light-purple-800),var(--arc-color-dark-purple-800));--arc-color-bg-brand-muted:light-dark(var(--arc-color-light-blue-50),var(--arc-color-dark-blue-50));--arc-color-bg-brand-subtle:light-dark(var(--arc-color-light-blue-100),var(--arc-color-dark-blue-100));--arc-color-bg-brand-mid:light-dark(var(--arc-color-light-blue-500),var(--arc-color-dark-blue-400));--arc-color-bg-brand-stark:light-dark(var(--arc-color-light-blue-600),var(--arc-color-dark-blue-600));--arc-color-bg-brand-heavy:light-dark(var(--arc-color-light-blue-800),var(--arc-color-dark-blue-800));--arc-color-bg-neutral-muted:light-dark(var(--arc-color-alpha-black-7),var(--arc-color-alpha-white-15));--arc-color-bg-neutral-subtle:light-dark(var(--arc-color-alpha-black-10),var(--arc-color-alpha-white-25));--arc-color-bg-neutral-mid:light-dark(var(--arc-color-light-neutral-300),var(--arc-color-dark-neutral-400));--arc-color-bg-neutral-stark:light-dark(var(--arc-color-light-neutral-600),var(--arc-color-dark-neutral-600));--arc-color-bg-neutral-heavy:light-dark(var(--arc-color-light-neutral-800),var(--arc-color-dark-neutral-800));--arc-color-bg-orange-muted:light-dark(var(--arc-color-light-orange-50),var(--arc-color-dark-orange-50));--arc-color-bg-orange-subtle:light-dark(var(--arc-color-light-orange-100),var(--arc-color-dark-orange-100));--arc-color-bg-orange-mid:light-dark(var(--arc-color-light-orange-400),var(--arc-color-dark-orange-400));--arc-color-bg-orange-stark:light-dark(var(--arc-color-light-orange-600),var(--arc-color-dark-orange-600));--arc-color-bg-orange-heavy:light-dark(var(--arc-color-light-orange-800),var(--arc-color-dark-orange-800));--arc-color-bg-mint-muted:light-dark(var(--arc-color-light-mint-50),var(--arc-color-dark-mint-50));--arc-color-bg-mint-subtle:light-dark(var(--arc-color-light-mint-100),var(--arc-color-dark-mint-100));--arc-color-bg-mint-mid:light-dark(var(--arc-color-light-mint-400),var(--arc-color-dark-mint-400));--arc-color-bg-mint-stark:light-dark(var(--arc-color-light-mint-600),var(--arc-color-dark-mint-600));--arc-color-bg-mint-heavy:light-dark(var(--arc-color-light-mint-800),var(--arc-color-dark-mint-800));--arc-color-bg-maroon-muted:light-dark(var(--arc-color-light-maroon-50),var(--arc-color-dark-maroon-50));--arc-color-bg-maroon-subtle:light-dark(var(--arc-color-light-maroon-100),var(--arc-color-dark-maroon-100));--arc-color-bg-maroon-mid:light-dark(var(--arc-color-light-maroon-400),var(--arc-color-dark-maroon-400));--arc-color-bg-maroon-stark:light-dark(var(--arc-color-light-maroon-600),var(--arc-color-dark-maroon-700));--arc-color-bg-maroon-heavy:light-dark(var(--arc-color-light-maroon-800),var(--arc-color-dark-maroon-800));--arc-color-bg-blue-muted:light-dark(var(--arc-color-light-blue-50),var(--arc-color-dark-blue-50));--arc-color-bg-blue-subtle:light-dark(var(--arc-color-light-blue-100),var(--arc-color-dark-blue-100));--arc-color-bg-blue-mid:light-dark(var(--arc-color-light-blue-500),var(--arc-color-dark-blue-400));--arc-color-bg-blue-stark:light-dark(var(--arc-color-light-blue-600),var(--arc-color-dark-blue-600));--arc-color-bg-blue-heavy:light-dark(var(--arc-color-light-blue-800),var(--arc-color-dark-blue-800));--arc-color-bg-purple-muted:light-dark(var(--arc-color-light-purple-50),var(--arc-color-dark-purple-50));--arc-color-bg-purple-subtle:light-dark(var(--arc-color-light-purple-100),var(--arc-color-dark-purple-100));--arc-color-bg-purple-mid:light-dark(var(--arc-color-light-purple-500),var(--arc-color-dark-purple-500));--arc-color-bg-purple-stark:light-dark(var(--arc-color-light-purple-600),var(--arc-color-dark-purple-700));--arc-color-bg-purple-heavy:light-dark(var(--arc-color-light-purple-800),var(--arc-color-dark-purple-800));--arc-color-bg-green-muted:light-dark(var(--arc-color-light-green-50),var(--arc-color-dark-green-50));--arc-color-bg-green-subtle:light-dark(var(--arc-color-light-green-100),var(--arc-color-dark-green-100));--arc-color-bg-green-mid:light-dark(var(--arc-color-light-green-400),var(--arc-color-dark-green-400));--arc-color-bg-green-stark:light-dark(var(--arc-color-light-green-600),var(--arc-color-dark-green-600));--arc-color-bg-green-heavy:light-dark(var(--arc-color-light-green-800),var(--arc-color-dark-green-800));--arc-color-bg-yellow-muted:light-dark(var(--arc-color-light-yellow-50),var(--arc-color-dark-yellow-50));--arc-color-bg-yellow-subtle:light-dark(var(--arc-color-light-yellow-100),var(--arc-color-dark-yellow-100));--arc-color-bg-yellow-mid:light-dark(var(--arc-color-light-yellow-400),var(--arc-color-dark-yellow-400));--arc-color-bg-yellow-stark:light-dark(var(--arc-color-light-yellow-600),var(--arc-color-dark-yellow-600));--arc-color-bg-yellow-heavy:light-dark(var(--arc-color-light-yellow-700),var(--arc-color-dark-yellow-700));--arc-color-bg-red-muted:light-dark(var(--arc-color-light-red-50),var(--arc-color-dark-red-50));--arc-color-bg-red-subtle:light-dark(var(--arc-color-light-red-100),var(--arc-color-dark-red-100));--arc-color-bg-red-mid:light-dark(var(--arc-color-light-red-500),var(--arc-color-dark-red-600));--arc-color-bg-red-stark:light-dark(var(--arc-color-light-red-600),var(--arc-color-dark-red-700));--arc-color-bg-red-heavy:light-dark(var(--arc-color-light-red-800),var(--arc-color-dark-red-800));--arc-color-fg-primary:light-dark(var(--arc-color-light-neutral-1000),var(--arc-color-dark-neutral-1000));--arc-color-fg-secondary:light-dark(var(--arc-color-light-neutral-700),var(--arc-color-dark-neutral-700));--arc-color-fg-on-hover-subtle:light-dark(var(--arc-color-light-neutral-1000),var(--arc-color-dark-neutral-1000));--arc-color-fg-on-hover-default:light-dark(var(--arc-color-light-neutral-1000),var(--arc-color-dark-neutral-1000));--arc-color-fg-on-hover-stark:light-dark(var(--arc-color-light-neutral-1000),var(--arc-color-dark-neutral-1000));--arc-color-fg-disabled:light-dark(var(--arc-color-alpha-black-40),var(--arc-color-alpha-white-40));--arc-color-fg-on-selected-subtle:light-dark(var(--arc-color-light-neutral-1000),var(--arc-color-dark-neutral-1000));--arc-color-fg-on-selected-default:light-dark(var(--arc-color-light-neutral-1000),var(--arc-color-dark-neutral-1000));--arc-color-fg-on-selected-stark:light-dark(var(--arc-color-light-neutral-1000),var(--arc-color-dark-neutral-1000));--arc-color-fg-on-theme-muted:light-dark(var(--arc-color-light-neutral-1000),var(--arc-color-dark-neutral-1000));--arc-color-fg-on-theme-subtle:light-dark(var(--arc-color-light-neutral-1000),var(--arc-color-dark-neutral-1000));--arc-color-fg-on-theme-mid:light-dark(var(--arc-color-light-neutral-100),var(--arc-color-dark-neutral-800));--arc-color-fg-on-theme-stark:light-dark(var(--arc-color-light-neutral-0),var(--arc-color-dark-neutral-0));--arc-color-fg-on-theme-heavy:light-dark(var(--arc-color-light-neutral-0),var(--arc-color-dark-neutral-0));--arc-color-fg-on-muted:light-dark(var(--arc-color-light-neutral-1000),var(--arc-color-dark-neutral-1000));--arc-color-fg-on-subtle:light-dark(var(--arc-color-light-neutral-1000),var(--arc-color-dark-neutral-1000));--arc-color-fg-on-mid:light-dark(var(--arc-color-light-neutral-1000),var(--arc-color-dark-neutral-1000));--arc-color-fg-on-stark:light-dark(var(--arc-color-light-neutral-0),var(--arc-color-dark-neutral-0));--arc-color-fg-on-heavy:light-dark(var(--arc-color-light-neutral-0),var(--arc-color-dark-neutral-0));--arc-color-fg-on-mono-inverse:light-dark(var(--arc-color-light-neutral-0),var(--arc-color-dark-neutral-0));--arc-color-fg-on-mono:light-dark(var(--arc-color-light-neutral-1000),var(--arc-color-dark-neutral-1000));--arc-color-fg-success-subtle:light-dark(var(--arc-color-light-green-300),var(--arc-color-dark-green-400));--arc-color-fg-success-mid:light-dark(var(--arc-color-light-green-400),var(--arc-color-dark-green-600));--arc-color-fg-success-stark:light-dark(var(--arc-color-light-green-600),var(--arc-color-dark-green-800));--arc-color-fg-warning-subtle:light-dark(var(--arc-color-light-yellow-300),var(--arc-color-dark-yellow-400));--arc-color-fg-warning-mid:light-dark(var(--arc-color-light-yellow-500),var(--arc-color-dark-yellow-600));--arc-color-fg-warning-stark:light-dark(var(--arc-color-light-yellow-600),var(--arc-color-dark-yellow-800));--arc-color-fg-critical-subtle:light-dark(var(--arc-color-light-red-300),var(--arc-color-dark-red-500));--arc-color-fg-critical-mid:light-dark(var(--arc-color-light-red-500),var(--arc-color-dark-red-700));--arc-color-fg-critical-stark:light-dark(var(--arc-color-light-red-600),var(--arc-color-dark-red-800));--arc-color-fg-info-subtle:light-dark(var(--arc-color-light-purple-300),var(--arc-color-dark-purple-400));--arc-color-fg-info-mid:light-dark(var(--arc-color-light-purple-500),var(--arc-color-dark-purple-600));--arc-color-fg-info-stark:light-dark(var(--arc-color-light-purple-600),var(--arc-color-dark-purple-800));--arc-color-fg-brand-subtle:light-dark(var(--arc-color-light-blue-300),var(--arc-color-dark-blue-400));--arc-color-fg-brand-mid:light-dark(var(--arc-color-light-blue-500),var(--arc-color-dark-blue-600));--arc-color-fg-brand-stark:light-dark(var(--arc-color-light-blue-600),var(--arc-color-dark-blue-800));--arc-color-fg-orange-subtle:light-dark(var(--arc-color-light-orange-300),var(--arc-color-dark-orange-400));--arc-color-fg-orange-mid:light-dark(var(--arc-color-light-orange-400),var(--arc-color-dark-orange-600));--arc-color-fg-orange-stark:light-dark(var(--arc-color-light-orange-700),var(--arc-color-dark-orange-800));--arc-color-fg-mint-subtle:light-dark(var(--arc-color-light-mint-300),var(--arc-color-dark-mint-400));--arc-color-fg-mint-mid:light-dark(var(--arc-color-light-mint-500),var(--arc-color-dark-mint-600));--arc-color-fg-mint-stark:light-dark(var(--arc-color-light-mint-700),var(--arc-color-dark-mint-800));--arc-color-fg-maroon-subtle:light-dark(var(--arc-color-light-maroon-300),var(--arc-color-dark-maroon-400));--arc-color-fg-maroon-mid:light-dark(var(--arc-color-light-maroon-500),var(--arc-color-dark-maroon-600));--arc-color-fg-maroon-stark:light-dark(var(--arc-color-light-maroon-700),var(--arc-color-dark-maroon-800));--arc-color-fg-neutral-subtle:light-dark(var(--arc-color-light-neutral-300),var(--arc-color-dark-neutral-400));--arc-color-fg-neutral-mid:light-dark(var(--arc-color-light-neutral-500),var(--arc-color-dark-neutral-600));--arc-color-fg-neutral-stark:light-dark(var(--arc-color-light-neutral-700),var(--arc-color-dark-neutral-800));--arc-color-fg-blue-subtle:light-dark(var(--arc-color-light-blue-300),var(--arc-color-dark-blue-400));--arc-color-fg-blue-mid:light-dark(var(--arc-color-light-blue-500),var(--arc-color-dark-blue-600));--arc-color-fg-blue-stark:light-dark(var(--arc-color-light-blue-600),var(--arc-color-dark-blue-800));--arc-color-fg-purple-subtle:light-dark(var(--arc-color-light-purple-300),var(--arc-color-dark-purple-400));--arc-color-fg-purple-mid:light-dark(var(--arc-color-light-purple-500),var(--arc-color-dark-purple-600));--arc-color-fg-purple-stark:light-dark(var(--arc-color-light-purple-600),var(--arc-color-dark-purple-800));--arc-color-fg-green-subtle:light-dark(var(--arc-color-light-green-300),var(--arc-color-dark-green-400));--arc-color-fg-green-mid:light-dark(var(--arc-color-light-green-400),var(--arc-color-dark-green-600));--arc-color-fg-green-stark:light-dark(var(--arc-color-light-green-600),var(--arc-color-dark-green-800));--arc-color-fg-yellow-subtle:light-dark(var(--arc-color-light-yellow-300),var(--arc-color-dark-yellow-400));--arc-color-fg-yellow-mid:light-dark(var(--arc-color-light-yellow-500),var(--arc-color-dark-yellow-600));--arc-color-fg-yellow-stark:light-dark(var(--arc-color-light-yellow-600),var(--arc-color-dark-yellow-800));--arc-color-fg-red-subtle:light-dark(var(--arc-color-light-red-300),var(--arc-color-dark-red-500));--arc-color-fg-red-mid:light-dark(var(--arc-color-light-red-500),var(--arc-color-dark-red-700));--arc-color-fg-red-stark:light-dark(var(--arc-color-light-red-600),var(--arc-color-dark-red-800));--arc-color-fg-theme-muted:light-dark(var(--arc-color-alpha-black-10),var(--arc-color-alpha-white-10));--arc-color-fg-theme-subtle:light-dark(var(--arc-color-alpha-black-25),var(--arc-color-alpha-white-25));--arc-color-fg-theme-mid:light-dark(var(--arc-color-light-neutral-500),var(--arc-color-dark-neutral-300));--arc-color-fg-theme-stark:light-dark(var(--arc-color-light-neutral-700),var(--arc-color-alpha-white-50));--arc-color-fg-theme-heavy:light-dark(var(--arc-color-light-neutral-1000),var(--arc-color-dark-neutral-1000));--arc-color-border-muted:light-dark(var(--arc-color-alpha-black-3),var(--arc-color-alpha-white-5));--arc-color-border-subtle:light-dark(var(--arc-color-alpha-black-5),var(--arc-color-alpha-white-10));--arc-color-border-mid:light-dark(var(--arc-color-alpha-black-15),var(--arc-color-alpha-white-20));--arc-color-border-stark:light-dark(var(--arc-color-alpha-black-30),var(--arc-color-alpha-white-30));--arc-color-border-on-stark:light-dark(var(--arc-color-light-neutral-500),var(--arc-color-dark-neutral-600));--arc-color-border-heavy:light-dark(var(--arc-color-light-neutral-1000),var(--arc-color-dark-neutral-1000));--arc-color-border-theme-heavy:light-dark(var(--arc-color-light-neutral-1000),var(--arc-color-dark-neutral-1000));--arc-color-border-selected:light-dark(var(--arc-color-light-blue-500),var(--arc-color-dark-blue-500));--arc-color-border-focus:light-dark(var(--arc-color-light-blue-600),var(--arc-color-dark-blue-700));--arc-color-border-success-subtle:light-dark(var(--arc-color-light-green-200),var(--arc-color-dark-green-300));--arc-color-border-success-mid:light-dark(var(--arc-color-light-green-400),var(--arc-color-dark-green-400));--arc-color-border-success-stark:light-dark(var(--arc-color-light-green-600),var(--arc-color-dark-green-600));--arc-color-border-warning-subtle:light-dark(var(--arc-color-light-yellow-200),var(--arc-color-dark-yellow-300));--arc-color-border-warning-mid:light-dark(var(--arc-color-light-yellow-400),var(--arc-color-dark-yellow-400));--arc-color-border-warning-stark:light-dark(var(--arc-color-light-yellow-600),var(--arc-color-dark-yellow-600));--arc-color-border-critical-subtle:light-dark(var(--arc-color-light-red-200),var(--arc-color-dark-red-300));--arc-color-border-critical-mid:light-dark(var(--arc-color-light-red-500),var(--arc-color-dark-red-500));--arc-color-border-critical-stark:light-dark(var(--arc-color-light-red-600),var(--arc-color-dark-red-800));--arc-color-border-info-subtle:light-dark(var(--arc-color-light-purple-200),var(--arc-color-dark-purple-300));--arc-color-border-info-mid:light-dark(var(--arc-color-light-purple-500),var(--arc-color-dark-purple-500));--arc-color-border-info-stark:light-dark(var(--arc-color-light-purple-600),var(--arc-color-dark-purple-600));--arc-color-border-brand-subtle:light-dark(var(--arc-color-light-blue-200),var(--arc-color-dark-blue-200));--arc-color-border-brand-mid:light-dark(var(--arc-color-light-blue-500),var(--arc-color-dark-blue-600));--arc-color-border-brand-stark:light-dark(var(--arc-color-light-blue-600),var(--arc-color-dark-blue-700));--arc-color-border-orange-subtle:light-dark(var(--arc-color-light-orange-200),var(--arc-color-dark-orange-200));--arc-color-border-orange-mid:light-dark(var(--arc-color-light-orange-400),var(--arc-color-dark-orange-400));--arc-color-border-orange-stark:light-dark(var(--arc-color-light-orange-600),var(--arc-color-dark-orange-600));--arc-color-border-mint-subtle:light-dark(var(--arc-color-light-mint-200),var(--arc-color-dark-mint-200));--arc-color-border-mint-mid:light-dark(var(--arc-color-light-mint-400),var(--arc-color-dark-mint-400));--arc-color-border-mint-stark:light-dark(var(--arc-color-light-mint-600),var(--arc-color-dark-mint-600));--arc-color-border-maroon-subtle:light-dark(var(--arc-color-light-maroon-200),var(--arc-color-dark-maroon-200));--arc-color-border-maroon-mid:light-dark(var(--arc-color-light-maroon-400),var(--arc-color-dark-maroon-400));--arc-color-border-maroon-stark:light-dark(var(--arc-color-light-maroon-600),var(--arc-color-dark-maroon-600));--arc-color-border-blue-subtle:light-dark(var(--arc-color-light-blue-200),var(--arc-color-dark-blue-200));--arc-color-border-blue-mid:light-dark(var(--arc-color-light-blue-500),var(--arc-color-dark-blue-500));--arc-color-border-blue-stark:light-dark(var(--arc-color-light-blue-600),var(--arc-color-dark-blue-600));--arc-color-border-purple-subtle:light-dark(var(--arc-color-light-purple-200),var(--arc-color-dark-purple-300));--arc-color-border-purple-mid:light-dark(var(--arc-color-light-purple-500),var(--arc-color-dark-purple-500));--arc-color-border-purple-stark:light-dark(var(--arc-color-light-purple-600),var(--arc-color-dark-purple-600));--arc-color-border-green-subtle:light-dark(var(--arc-color-light-green-200),var(--arc-color-dark-green-300));--arc-color-border-green-mid:light-dark(var(--arc-color-light-green-400),var(--arc-color-dark-green-400));--arc-color-border-green-stark:light-dark(var(--arc-color-light-green-600),var(--arc-color-dark-green-600));--arc-color-border-yellow-subtle:light-dark(var(--arc-color-light-yellow-200),var(--arc-color-dark-yellow-300));--arc-color-border-yellow-mid:light-dark(var(--arc-color-light-yellow-400),var(--arc-color-dark-yellow-400));--arc-color-border-yellow-stark:light-dark(var(--arc-color-light-yellow-600),var(--arc-color-dark-yellow-600));--arc-color-border-red-subtle:light-dark(var(--arc-color-light-red-200),var(--arc-color-dark-red-300));--arc-color-border-red-mid:light-dark(var(--arc-color-light-red-500),var(--arc-color-dark-red-500));--arc-color-border-red-stark:light-dark(var(--arc-color-light-red-600),var(--arc-color-dark-red-800));--arc-color-border-disabled:light-dark(var(--arc-color-alpha-black-20),var(--arc-color-alpha-white-20));--arc-color-border-theme-subtle:light-dark(var(--arc-color-alpha-black-10),var(--arc-color-alpha-white-15));--arc-color-border-theme-mid:light-dark(var(--arc-color-alpha-black-15),var(--arc-color-alpha-white-25));--arc-color-border-theme-stark:light-dark(var(--arc-color-light-neutral-700),var(--arc-color-alpha-white-50));--arc-color-alpha-muted:light-dark(var(--arc-color-alpha-black-3),var(--arc-color-alpha-white-3));--arc-color-alpha-subtle:light-dark(var(--arc-color-alpha-black-7),var(--arc-color-alpha-white-15));--arc-color-alpha-mid:light-dark(var(--arc-color-alpha-black-15),var(--arc-color-alpha-white-30));--arc-color-alpha-stark:light-dark(var(--arc-color-alpha-black-30),var(--arc-color-alpha-white-60));--arc-color-alpha-heavy:light-dark(var(--arc-color-alpha-black-60),var(--arc-color-alpha-white-70));--arc-internal-font-size:var(--arc-font-size-base,0.625);--arc-internal-font-body:Inter,system-ui,sans-serif;--arc-internal-font-expressive:"GT Walsheim",system-ui,sans-serif;--arc-internal-font-mono:"Roboto Mono",monospace;--arc-internal-font-size-mono:0.875em;--arc-internal-letter-spacing:-0.015em;--arc-internal-font-vs:"opsz" 24;--arc-font-family-expressive:var(--arc-internal-font-expressive);--arc-font-family-title:var(--arc-internal-font-expressive);--arc-font-family-heading:var(--arc-internal-font-expressive);--arc-font-family-subheading:var(--arc-internal-font-body);--arc-font-family-body:var(--arc-internal-font-body);--arc-font-family-mono:var(--arc-internal-font-mono);--arc-line-height-tight:1.2;--arc-line-height-standard:1.4;--arc-line-height-loose:1.6;--arc-line-height-title:var(--arc-line-height-tight);--arc-line-height-heading:var(--arc-line-height-tight);--arc-line-height-subheading:var(--arc-line-height-tight);--arc-line-height-body:var(--arc-line-height-standard);--arc-line-height-mono:var(--arc-line-height-standard);--arc-letter-spacing-heading:var(--arc-internal-letter-spacing);--arc-letter-spacing-title:var(--arc-internal-letter-spacing);--arc-font-weight-400:400;--arc-font-weight-500:500;--arc-font-weight-600:600;--arc-font-weight-title:var(--arc-font-weight-600);--arc-font-weight-heading:var(--arc-font-weight-600);--arc-font-weight-subheading:var(--arc-font-weight-600);--arc-font-weight-bold:var(--arc-font-weight-600);--arc-font-weight-body:var(--arc-font-weight-400);--arc-font-weight-normal:var(--arc-font-weight-400);--arc-font-size-08:calc(0.8rem*var(--arc-internal-font-size));--arc-font-size-10:calc(1rem*var(--arc-internal-font-size));--arc-font-size-12:calc(1.2rem*var(--arc-internal-font-size));--arc-font-size-14:calc(1.4rem*var(--arc-internal-font-size));--arc-font-size-16:calc(1.6rem*var(--arc-internal-font-size));--arc-font-size-18:calc(1.8rem*var(--arc-internal-font-size));--arc-font-size-20:calc(2rem*var(--arc-internal-font-size));--arc-font-size-24:calc(2.4rem*var(--arc-internal-font-size));--arc-font-size-28:calc(2.8rem*var(--arc-internal-font-size));--arc-font-size-32:calc(3.2rem*var(--arc-internal-font-size));--arc-font-size-40:calc(4rem*var(--arc-internal-font-size));--arc-font-size-title-lg:var(--arc-font-size-40);--arc-font-size-title-md:var(--arc-font-size-32);--arc-font-size-title-sm:var(--arc-font-size-28);--arc-font-size-heading-lg:var(--arc-font-size-24);--arc-font-size-heading-md:var(--arc-font-size-20);--arc-font-size-heading-sm:var(--arc-font-size-18);--arc-font-size-subheading-lg:var(--arc-font-size-16);--arc-font-size-subheading-md:var(--arc-font-size-14);--arc-font-size-subheading-sm:var(--arc-font-size-12);--arc-font-size-body-lg:var(--arc-font-size-16);--arc-font-size-body-md:var(--arc-font-size-14);--arc-font-size-body-sm:var(--arc-font-size-12);--arc-font-size-body-xs:var(--arc-font-size-10);--arc-font-size-mono-lg:var(--arc-font-size-14);--arc-font-size-mono-md:var(--arc-font-size-12);--arc-font-size-mono-sm:var(--arc-font-size-10)}[data-arc-theme~=font-family]{font-family:var(--arc-font-family-body);font-size:var(--arc-font-size-16);font-variation-settings:var(--arc-font-variation-settings,var(--arc-internal-font-vs));font-weight:var(--arc-font-weight-body);line-height:var(--arc-line-height-body,var(--arc-line-height-standard))}}@layer arc-theme{[data-arc-theme~=font-family] :where(h1,h2,h3){font-family:var(--arc-font-family-heading);font-weight:var(--arc-font-weight-heading);letter-spacing:var(--arc-letter-spacing-heading);line-height:var(--arc-internal-line-height,var(--arc-line-height-heading))}[data-arc-theme~=font-family] :where(h4,h5,h6){font-family:var(--arc-font-family-subheading);font-variation-settings:var(--arc-font-variation-settings,var(--arc-internal-font-vs));font-weight:var(--arc-font-weight-subheading);line-height:var(--arc-internal-line-height,var(--arc-line-height-subheading))}[data-arc-theme~=font-family] :where(h1){font-size:var(--arc-font-size-24)}[data-arc-theme~=font-family] :where(h2){font-size:var(--arc-font-size-20)}[data-arc-theme~=font-family] :where(h3){font-size:var(--arc-font-size-18)}[data-arc-theme~=font-family] :where(h4){font-size:var(--arc-font-size-16)}[data-arc-theme~=font-family] :where(h5){font-size:var(--arc-font-size-14)}[data-arc-theme~=font-family] :where(h6){font-size:var(--arc-font-size-12)}[data-arc-theme~=font-family] :where(b,strong){font-weight:var(--arc-font-weight-600)}[data-arc-theme~=font-family] :where(i,em){font-style:italic}[data-arc-theme~=font-family] :where(u){text-decoration:underline}[data-arc-theme~=font-family] :where(pre,code){font-family:var(--arc-font-family-mono);font-size:var(--arc-font-size-mono,var(--arc-internal-font-size-mono))}}@layer arc-utils{.arc-font-title-lg{font-size:var(--arc-font-size-40)}.arc-font-title-md{font-size:var(--arc-font-size-32)}.arc-font-title-sm{font-size:var(--arc-font-size-28)}:is(.arc-font-title,.arc-font-title-lg,.arc-font-title-md,.arc-font-title-sm){font-family:var(--arc-font-family-title);font-weight:var(--arc-font-weight-title);letter-spacing:var(--arc-letter-spacing-title);line-height:var(--arc-internal-line-height,var(--arc-line-height-title))}.arc-font-heading-lg{font-size:var(--arc-font-size-24)}.arc-font-heading-md{font-size:var(--arc-font-size-20)}.arc-font-heading-sm{font-size:var(--arc-font-size-18)}:is(.arc-font-heading,.arc-font-heading-lg,.arc-font-heading-md,.arc-font-heading-sm){font-family:var(--arc-font-family-heading);font-weight:var(--arc-font-weight-heading);letter-spacing:var(--arc-letter-spacing-heading);line-height:var(--arc-internal-line-height,var(--arc-line-height-heading))}.arc-font-subheading-lg{font-size:var(--arc-font-size-16)}.arc-font-subheading-md{font-size:var(--arc-font-size-14)}.arc-font-subheading-sm{font-size:var(--arc-font-size-12)}:is(.arc-font-subheading,.arc-font-subheading-lg,.arc-font-subheading-md,.arc-font-subheading-sm){font-family:var(--arc-font-family-subheading);font-variation-settings:var(--arc-font-variation-settings,var(--arc-internal-font-vs));font-weight:var(--arc-font-weight-subheading);line-height:var(--arc-internal-line-height,var(--arc-line-height-subheading))}.arc-font-body-lg{font-size:var(--arc-font-size-16)}.arc-font-body-md{font-size:var(--arc-font-size-14)}.arc-font-body-sm{font-size:var(--arc-font-size-12)}:is(.arc-font-body-xs),:is(.arc-font-body-xsm){font-size:var(--arc-font-size-10)}:is(.arc-font-body,.arc-font-body-lg,.arc-font-body-md,.arc-font-body-sm),:is(.arc-font-body-xsm){font-family:var(--arc-font-family-body);font-variation-settings:var(--arc-font-variation-settings,var(--arc-internal-font-vs));line-height:var(--arc-internal-line-height,var(--arc-line-height-body))}.arc-font-mono-lg{font-size:var(--arc-font-size-14)}.arc-font-mono-md{font-size:var(--arc-font-size-12)}.arc-font-mono-sm{font-size:var(--arc-font-size-10)}:is(.arc-font-mono,.arc-font-mono-lg,.arc-font-mono-md,.arc-font-mono-sm){font-family:var(--arc-font-family-mono);line-height:var(--arc-internal-line-height,var(--arc-line-height-mono))}.arc-line-height-loose{--arc-internal-line-height:var(--arc-line-height-loose);line-height:var(--arc-internal-line-height)}.arc-line-height-standard{--arc-internal-line-height:var(--arc-line-height-standard);line-height:var(--arc-internal-line-height)}.arc-line-height-tight{--arc-internal-line-height:var(--arc-line-height-tight);line-height:var(--arc-internal-line-height)}}@layer arc-theme{::backdrop,:root{--arc-internal-space:0.8rem * var(--arc-internal-font-size);--arc-internal-size:0.8rem * var(--arc-internal-font-size);--arc-space-0:0;--arc-space-0-25:calc(var(--arc-internal-space)*0.25);--arc-space-0-5:calc(var(--arc-internal-space)*0.5);--arc-space-0-75:calc(var(--arc-internal-space)*0.75);--arc-space-1:calc(var(--arc-internal-space));--arc-space-1-25:calc(var(--arc-internal-space)*1.25);--arc-space-1-5:calc(var(--arc-internal-space)*1.5);--arc-space-2:calc(var(--arc-internal-space)*2);--arc-space-2-5:calc(var(--arc-internal-space)*2.5);--arc-space-3:calc(var(--arc-internal-space)*3);--arc-space-4:calc(var(--arc-internal-space)*4);--arc-space-5:calc(var(--arc-internal-space)*5);--arc-space-6:calc(var(--arc-internal-space)*6);--arc-space-7:calc(var(--arc-internal-space)*7);--arc-space-8:calc(var(--arc-internal-space)*8);--arc-space-9:calc(var(--arc-internal-space)*9);--arc-space-10:calc(var(--arc-internal-space)*10);--arc-space-11:calc(var(--arc-internal-space)*11);--arc-space-12:calc(var(--arc-internal-space)*12);--arc-size-0:0;--arc-size-0-25:calc(var(--arc-internal-size)*0.25);--arc-size-0-5:calc(var(--arc-internal-size)*0.5);--arc-size-0-75:calc(var(--arc-internal-size)*0.75);--arc-size-1:calc(var(--arc-internal-size));--arc-size-1-25:calc(var(--arc-internal-size)*1.25);--arc-size-1-5:calc(var(--arc-internal-size)*1.5);--arc-size-1-75:calc(var(--arc-internal-size)*1.75);--arc-size-2:calc(var(--arc-internal-size)*2);--arc-size-2-25:calc(var(--arc-internal-size)*2.25);--arc-size-2-5:calc(var(--arc-internal-size)*2.5);--arc-size-2-75:calc(var(--arc-internal-size)*2.75);--arc-size-3:calc(var(--arc-internal-size)*3);--arc-size-3-25:calc(var(--arc-internal-size)*3.25);--arc-size-3-5:calc(var(--arc-internal-size)*3.5);--arc-size-3-75:calc(var(--arc-internal-size)*3.75);--arc-size-4:calc(var(--arc-internal-size)*4);--arc-size-4-25:calc(var(--arc-internal-size)*4.25);--arc-size-4-5:calc(var(--arc-internal-size)*4.5);--arc-size-4-75:calc(var(--arc-internal-size)*4.75);--arc-size-5:calc(var(--arc-internal-size)*5);--arc-size-6:calc(var(--arc-internal-size)*6);--arc-size-7:calc(var(--arc-internal-size)*7);--arc-size-8:calc(var(--arc-internal-size)*8);--arc-size-9:calc(var(--arc-internal-size)*9);--arc-size-10:calc(var(--arc-internal-size)*10);--arc-size-11:calc(var(--arc-internal-size)*11);--arc-size-12:calc(var(--arc-internal-size)*12);--arc-size-13:calc(var(--arc-internal-size)*13);--arc-size-14:calc(var(--arc-internal-size)*14);--arc-size-15:calc(var(--arc-internal-size)*15);--arc-size-16:calc(var(--arc-internal-size)*16);--arc-size-17:calc(var(--arc-internal-size)*17);--arc-size-18:calc(var(--arc-internal-size)*18);--arc-size-19:calc(var(--arc-internal-size)*19);--arc-size-20:calc(var(--arc-internal-size)*20);--arc•space•16m:min(-16px,-1rem);--arc•space•14m:min(-14px,-0.875rem);--arc•space•12m:min(-12px,-0.75rem);--arc•space•10m:min(-10px,-0.625rem);--arc•space•8m:min(-8px,-0.5rem);--arc•space•6m:min(-6px,-0.375rem);--arc•space•5m:min(-5px,-0.3125rem);--arc•space•4m:min(-4px,-0.25rem);--arc•space•3m:min(-3px,-0.1875rem);--arc•space•2m:min(-2px,-0.125rem);--arc•space•1m:min(-1px,-0.0625rem);--arc•space•0:0px;--arc•space•1:max(1px,0.0625rem);--arc•space•2:max(2px,0.125rem);--arc•space•3:max(3px,0.1875rem);--arc•space•4:max(4px,0.25rem);--arc•space•5:max(5px,0.3125rem);--arc•space•6:max(6px,0.375rem);--arc•space•8:max(8px,0.5rem);--arc•space•10:max(10px,0.625rem);--arc•space•12:max(12px,0.75rem);--arc•space•14:max(14px,0.875rem);--arc•space•16:max(16px,1rem);--arc•space•18:max(18px,1.125rem);--arc•space•20:max(20px,1.25rem);--arc•space•24:max(24px,1.5rem);--arc•space•32:max(32px,2rem);--arc•space•40:max(40px,2.5rem);--arc•space•48:max(48px,3rem);--arc•space•56:max(56px,3.5rem);--arc•space•64:max(64px,4rem);--arc•space•72:max(72px,4.5rem);--arc•space•80:max(80px,5rem);--arc•space•88:max(88px,5.5rem);--arc•space•96:max(96px,6rem);--arc•size•16m:min(-16px,-1rem);--arc•size•12m:min(-12px,-0.75rem);--arc•size•10m:min(-10px,-0.625rem);--arc•size•8m:min(-8px,-0.5rem);--arc•size•6m:min(-6px,-0.375rem);--arc•size•4m:min(-4px,-0.25rem);--arc•size•3m:min(-3px,-0.1875rem);--arc•size•2m:min(-2px,-0.125rem);--arc•size•1m:min(-1px,-0.0625rem);--arc•size•0:0px;--arc•size•1:max(1px,0.0625rem);--arc•size•2:max(2px,0.125rem);--arc•size•3:max(3px,0.1875rem);--arc•size•4:max(4px,0.25rem);--arc•size•5:max(5px,0.3125rem);--arc•size•6:max(6px,0.375rem);--arc•size•8:max(8px,0.5rem);--arc•size•10:max(10px,0.625rem);--arc•size•12:max(12px,0.75rem);--arc•size•14:max(14px,0.875rem);--arc•size•16:max(16px,1rem);--arc•size•18:max(18px,1.125rem);--arc•size•20:max(20px,1.25rem);--arc•size•22:max(22px,1.375rem);--arc•size•24:max(24px,1.5rem);--arc•size•26:max(26px,1.625rem);--arc•size•28:max(28px,1.75rem);--arc•size•30:max(30px,1.875rem);--arc•size•32:max(32px,2rem);--arc•size•34:max(34px,2.125rem);--arc•size•36:max(36px,2.25rem);--arc•size•38:max(38px,2.375rem);--arc•size•40:max(40px,2.5rem);--arc•size•42:max(42px,2.625rem);--arc•size•44:max(44px,2.75rem);--arc•size•46:max(46px,2.875rem);--arc•size•48:max(48px,3rem);--arc•size•50:max(50px,3.125rem);--arc•size•52:max(52px,3.25rem);--arc•size•54:max(54px,3.375rem);--arc•size•56:max(56px,3.5rem);--arc•size•58:max(58px,3.625rem);--arc•size•60:max(60px,3.75rem);--arc•size•64:max(64px,4rem);--arc•size•68:max(68px,4.25rem);--arc•size•72:max(72px,4.5rem);--arc•size•76:max(76px,4.75rem);--arc•size•80:max(80px,5rem);--arc•size•88:max(88px,5.5rem);--arc•size•96:max(96px,6rem);--arc•size•104:max(104px,6.5rem);--arc•size•112:max(112px,7rem);--arc•size•120:max(120px,7.5rem);--arc•size•128:max(128px,8rem);--arc•size•136:max(136px,8.5rem);--arc•size•144:max(144px,9rem);--arc•size•152:max(152px,9.5rem);--arc•size•160:max(160px,10rem);--arc-alpha-0:0%;--arc-alpha-3:3%;--arc-alpha-5:5%;--arc-alpha-10:10%;--arc-alpha-20:20%;--arc-alpha-25:25%;--arc-alpha-30:30%;--arc-alpha-40:40%;--arc-alpha-50:50%;--arc-alpha-60:60%;--arc-alpha-70:70%;--arc-alpha-80:80%;--arc-alpha-90:90%;--arc-alpha-95:95%;--arc-alpha-100:100%;--arc-border-radius-none:0px;--arc-border-radius-sm:max(2px,0.125em);--arc-border-radius-md:max(4px,0.25em);--arc-border-radius-lg:max(8px,0.5em);--arc-border-radius-xl:max(16px,1em);--arc-border-radius-circle:50%;--arc-border-radius-pill:100vh;--arc-border-width-none:0px;--arc-border-width-sm:max(1px,0.0625em);--arc-border-width-md:max(2px,0.125em);--arc-border-width-lg:max(3px,0.1875em);--arc-border-width-xl:max(4px,0.25em);--arc-shadow-none:none;--arc-shadow-sm:0 0 max(4px,0.25em) 0 var(--arc-color-shadow-sm);--arc-shadow-md:0 max(2px,0.125em) max(6px,0.375em) 0 var(--arc-color-shadow-md);--arc-shadow-lg:0 max(4px,0.25em) max(24px,1.5em) 0 var(--arc-color-shadow-lg);--arc-shadow-xl:0 max(12px,0.75em) max(48px,3em) 0 var(--arc-color-shadow-xl);--arc-shadow-dark-none:none;--arc-shadow-dark-sm:0 0 max(4px,0.25em) 0 var(--arc-color-alpha-black-60);--arc-shadow-dark-md:0 max(2px,0.125em) max(6px,0.375em) 0 var(--arc-color-alpha-black-50);--arc-shadow-dark-lg:0 max(6px,0.375em) max(24px,1.5em) 0 var(--arc-color-alpha-black-40);--arc-shadow-dark-xl:0 max(12px,0.75em) max(48px,3em) 0 var(--arc-color-alpha-black-40);--arc-surface-raised-shadow:var(--arc-shadow-md);--arc-surface-floating-shadow:var(--arc-shadow-lg)}}@layer arc-theme{}@layer arc-utils{[arc-gradient]{-webkit-background-clip:text;background-clip:text;color:#0000}[arc-gradient][arc-icon]{height:var(--arc-icon-height,auto);max-height:var(--arc-icon-max-height,none)}:is([arc-gradient],[arc-gradient=ai],[arc-gradient=ai-200]){background-image:var(--arc-gradient-ai-200)}[arc-gradient=ai-50]{background-image:var(--arc-gradient-ai-50)}[arc-gradient=ai-100]{background-image:var(--arc-gradient-ai-100)}[arc-gradient=ai-300]{background-image:var(--arc-gradient-ai-300)}[arc-gradient=ai-400]{background-image:var(--arc-gradient-ai-400)}[arc-gradient=ai-500]{background-image:var(--arc-gradient-ai-500)}[arc-gradient=ai-600]{background-image:var(--arc-gradient-ai-600)}[arc-shadow=sm]{box-shadow:var(--arc-shadow-sm)}[arc-shadow=md]{box-shadow:var(--arc-shadow-md)}[arc-shadow=lg]{box-shadow:var(--arc-shadow-lg)}[arc-shadow=xl]{box-shadow:var(--arc-shadow-xl)}[arc-surface=primary]{background:var(--arc-surface-primary-background,var(--arc-color-bg-primary));color:var(--arc-surface-primary-color,var(--arc-color-fg-primary))}[arc-surface=secondary]{background:var(--arc-surface-secondary-background,var(--arc-color-bg-secondary));color:var(--arc-surface-secondary-color,var(--arc-color-fg-primary))}[arc-surface=inset]{background:var(--arc-surface-inset-background,var(--arc-color-bg-tertiary));color:var(--arc-surface-inset-color,var(--arc-color-fg-primary))}[arc-surface=raised]{background:var(--arc-surface-raised-background,var(--arc-color-bg-primary));box-shadow:var(--arc-surface-raised-box-shadow,var(--arc-surface-raised-shadow));color:var(--arc-surface-raised-color,var(--arc-color-fg-primary));z-index:var(--arc-surface-raised-z-index,1)}[arc-surface=floating]{background:var(--arc-surface-floating-background,var(--arc-color-bg-primary));box-shadow:var(--arc-surface-floating-box-shadow,var(--arc-surface-floating-shadow));color:var(--arc-surface-floating-color,var(--arc-color-fg-primary));z-index:var(--arc-surface-floating-z-index,2)}:root:not([arc-scheme]),[arc-scheme=light]{--arc•color•scheme:light;--arc•color•scheme•inverse:dark}[arc-scheme=dark]{--arc•color•scheme:dark;--arc•color•scheme•inverse:light}[arc-scheme=inverse]{--arc•color•scheme:var(--arc•color•scheme•inverse)}:root:not([arc-scheme]),[arc-scheme]{color-scheme:var(--arc•color•scheme,light)}}::backdrop,:root{--arc-color-alpha-white-03:var(--arc-color-alpha-white-3);--arc-color-alpha-white-05:var(--arc-color-alpha-white-5);--arc-color-alpha-black-03:var(--arc-color-alpha-black-3);--arc-color-alpha-black-05:var(--arc-color-alpha-black-5);--arc-color-neutral-000:var(--arc-color-light-neutral-0);--arc-color-neutral-050:var(--arc-color-light-neutral-50);--arc-color-neutral-100:var(--arc-color-light-neutral-100);--arc-color-neutral-200:var(--arc-color-light-neutral-200);--arc-color-neutral-300:var(--arc-color-light-neutral-300);--arc-color-neutral-400:var(--arc-color-light-neutral-400);--arc-color-neutral-500:var(--arc-color-light-neutral-500);--arc-color-neutral-600:var(--arc-color-light-neutral-600);--arc-color-neutral-700:var(--arc-color-light-neutral-700);--arc-color-neutral-800:var(--arc-color-light-neutral-800);--arc-color-neutral-900:var(--arc-color-light-neutral-900);--arc-color-blue-050:var(--arc-color-light-blue-50);--arc-color-blue-100:var(--arc-color-light-blue-100);--arc-color-blue-200:var(--arc-color-light-blue-200);--arc-color-blue-300:var(--arc-color-light-blue-300);--arc-color-blue-400:var(--arc-color-light-blue-400);--arc-color-blue-500:var(--arc-color-light-blue-500);--arc-color-blue-600:var(--arc-color-light-blue-600);--arc-color-blue-700:var(--arc-color-light-blue-700);--arc-color-blue-800:var(--arc-color-light-blue-800);--arc-color-blue-900:var(--arc-color-light-blue-900);--arc-color-purple-050:var(--arc-color-light-purple-50);--arc-color-purple-100:var(--arc-color-light-purple-100);--arc-color-purple-200:var(--arc-color-light-purple-200);--arc-color-purple-300:var(--arc-color-light-purple-300);--arc-color-purple-400:var(--arc-color-light-purple-400);--arc-color-purple-500:var(--arc-color-light-purple-500);--arc-color-purple-600:var(--arc-color-light-purple-600);--arc-color-purple-700:var(--arc-color-light-purple-700);--arc-color-purple-800:var(--arc-color-light-purple-800);--arc-color-purple-900:var(--arc-color-light-purple-900);--arc-color-maroon-050:var(--arc-color-light-maroon-50);--arc-color-maroon-100:var(--arc-color-light-maroon-100);--arc-color-maroon-200:var(--arc-color-light-maroon-200);--arc-color-maroon-300:var(--arc-color-light-maroon-300);--arc-color-maroon-400:var(--arc-color-light-maroon-400);--arc-color-maroon-500:var(--arc-color-light-maroon-500);--arc-color-maroon-600:var(--arc-color-light-maroon-600);--arc-color-maroon-700:var(--arc-color-light-maroon-700);--arc-color-maroon-800:var(--arc-color-light-maroon-800);--arc-color-maroon-900:var(--arc-color-light-maroon-900);--arc-color-red-050:var(--arc-color-light-red-50);--arc-color-red-100:var(--arc-color-light-red-100);--arc-color-red-200:var(--arc-color-light-red-200);--arc-color-red-300:var(--arc-color-light-red-300);--arc-color-red-400:var(--arc-color-light-red-400);--arc-color-red-500:var(--arc-color-light-red-500);--arc-color-red-600:var(--arc-color-light-red-600);--arc-color-red-700:var(--arc-color-light-red-700);--arc-color-red-800:var(--arc-color-light-red-800);--arc-color-red-900:var(--arc-color-light-red-900);--arc-color-orange-050:var(--arc-color-light-orange-50);--arc-color-orange-100:var(--arc-color-light-orange-100);--arc-color-orange-200:var(--arc-color-light-orange-200);--arc-color-orange-300:var(--arc-color-light-orange-300);--arc-color-orange-400:var(--arc-color-light-orange-400);--arc-color-orange-500:var(--arc-color-light-orange-500);--arc-color-orange-600:var(--arc-color-light-orange-600);--arc-color-orange-700:var(--arc-color-light-orange-700);--arc-color-orange-800:var(--arc-color-light-orange-800);--arc-color-orange-900:var(--arc-color-light-orange-900);--arc-color-yellow-050:var(--arc-color-light-yellow-50);--arc-color-yellow-100:var(--arc-color-light-yellow-100);--arc-color-yellow-200:var(--arc-color-light-yellow-200);--arc-color-yellow-300:var(--arc-color-light-yellow-300);--arc-color-yellow-400:var(--arc-color-light-yellow-400);--arc-color-yellow-500:var(--arc-color-light-yellow-500);--arc-color-yellow-600:var(--arc-color-light-yellow-600);--arc-color-yellow-700:var(--arc-color-light-yellow-700);--arc-color-yellow-800:var(--arc-color-light-yellow-800);--arc-color-yellow-900:var(--arc-color-light-yellow-900);--arc-color-green-050:var(--arc-color-light-green-50);--arc-color-green-100:var(--arc-color-light-green-100);--arc-color-green-200:var(--arc-color-light-green-200);--arc-color-green-300:var(--arc-color-light-green-300);--arc-color-green-400:var(--arc-color-light-green-400);--arc-color-green-500:var(--arc-color-light-green-500);--arc-color-green-600:var(--arc-color-light-green-600);--arc-color-green-700:var(--arc-color-light-green-700);--arc-color-green-800:var(--arc-color-light-green-800);--arc-color-green-900:var(--arc-color-light-green-900);--arc-color-mint-050:var(--arc-color-light-mint-50);--arc-color-mint-100:var(--arc-color-light-mint-100);--arc-color-mint-200:var(--arc-color-light-mint-200);--arc-color-mint-300:var(--arc-color-light-mint-300);--arc-color-mint-400:var(--arc-color-light-mint-400);--arc-color-mint-500:var(--arc-color-light-mint-500);--arc-color-mint-600:var(--arc-color-light-mint-600);--arc-color-mint-700:var(--arc-color-light-mint-700);--arc-color-mint-800:var(--arc-color-light-mint-800);--arc-color-mint-900:var(--arc-color-light-mint-900);--arc-gradient-ai-050:var(--arc-gradient-ai-50);--arc-color-ai-purple-050:#fbf2ff;--arc-color-ai-purple-100:#efccff;--arc-color-ai-purple-200:#9c15ff;--arc-color-ai-purple-300:#680278;--arc-color-ai-purple-400:#5d3668;--arc-color-ai-purple-500:#37003f;--arc-color-ai-purple-600:#27002c;--arc-color-ai-blue-050:#f4fbff;--arc-color-ai-blue-100:#d2f1fe;--arc-color-ai-blue-200:#1eb4fb;--arc-color-ai-blue-300:#0179d0;--arc-color-ai-blue-400:#36648c;--arc-color-ai-blue-500:#004273;--arc-color-ai-blue-600:#012a48;--arc-color-background-primary:var(--arc-color-bg-primary);--arc-color-background-primary-hover:var(--arc-color-bg-hover-default);--arc-color-background-primary-selected-subtle:var(--arc-color-bg-selected-subtle);--arc-color-background-primary-selected:var(--arc-color-bg-selected-default);--arc-color-background-primary-selected-stark:var(--arc-color-bg-selected-stark);--arc-color-background-secondary:var(--arc-color-bg-secondary);--arc-color-background-secondary-hover:var(--arc-color-bg-hover-default);--arc-color-background-tertiary:var(--arc-color-bg-tertiary);--arc-color-background-inverse:var(--arc-color-light-neutral-1000);--arc-color-overlay-dark:var(--arc-color-overlay-stark);--arc-color-overlay-light:var(--arc-color-overlay-subtle);--arc-color-text-primary:var(--arc-color-fg-primary);--arc-color-icon-primary:var(--arc-color-fg-primary);--arc-color-text-secondary:var(--arc-color-fg-secondary);--arc-color-icon-secondary:var(--arc-color-fg-secondary);--arc-color-icon-primary-hover:var(--arc-color-fg-hover);--arc-color-text-primary-hover:var(--arc-color-fg-hover);--arc-color-text-secondary-hover:var(--arc-color-fg-hover-heavy);--arc-color-icon-secondary-hover:var(--arc-color-fg-hover-heavy);--arc-color-text-disabled:var(--arc-color-fg-disabled);--arc-color-icon-disabled:var(--arc-color-fg-disabled);--arc-color-text-inverse:var(--arc-color-dark-neutral-1000);--arc-color-icon-inverse:var(--arc-color-dark-neutral-1000);--arc-color-text-inverse-secondary:var(--arc-color-dark-neutral-700);--arc-color-icon-inverse-secondary:var(--arc-color-dark-neutral-700);--arc-color-text-inverse-hover:var(--arc-color-dark-neutral-700);--arc-color-icon-inverse-hover:var(--arc-color-dark-neutral-700);--arc-color-text-inverse-disabled:var(--arc-color-alpha-white-30);--arc-color-icon-inverse-disabled:var(--arc-color-alpha-white-30);--arc-color-text-info:var(--arc-color-fg-info-stark);--arc-color-icon-info:var(--arc-color-fg-info-stark);--arc-color-text-brand:var(--arc-color-fg-brand-stark);--arc-color-icon-brand:var(--arc-color-fg-brand-mid);--arc-color-text-success:var(--arc-color-fg-success-stark);--arc-color-icon-success:var(--arc-color-fg-success-stark);--arc-color-text-warning:var(--arc-color-fg-warning-stark);--arc-color-icon-warning:var(--arc-color-fg-warning-stark);--arc-color-text-critical:var(--arc-color-fg-critical-mid);--arc-color-icon-critical:var(--arc-color-fg-critical-mid);--arc-color-border-orange:var(--arc-color-border-orange-mid);--arc-color-border-mint:var(--arc-color-border-mint-mid);--arc-color-border-maroon:var(--arc-color-border-maroon-mid);--arc-color-border-standard:var(--arc-color-border-mid);--arc-color-border-full:var(--arc-color-border-heavy);--arc-color-border-focus-inverse:var(--arc-color-light-blue-300);--arc-border-width-standard:var(--arc-border-width-sm);--arc-color-info-light:var(--arc-color-bg-info-muted);--arc-color-info-medium:var(--arc-color-bg-info-subtle);--arc-color-info-root:var(--arc-color-bg-info-mid);--arc-color-info-dark:var(--arc-color-bg-info-stark);--arc-color-info-heavy:var(--arc-color-bg-info-heavy);--arc-color-border-info:var(--arc-color-border-info-mid);--arc-color-brand-light:var(--arc-color-bg-brand-muted);--arc-color-brand-medium:var(--arc-color-bg-brand-subtle);--arc-color-brand-root:var(--arc-color-bg-brand-mid);--arc-color-brand-dark:var(--arc-color-bg-brand-stark);--arc-color-brand-heavy:var(--arc-color-bg-brand-heavy);--arc-color-border-brand:var(--arc-color-border-brand-mid);--arc-color-success-light:var(--arc-color-bg-success-muted);--arc-color-success-medium:var(--arc-color-bg-success-subtle);--arc-color-success-root:var(--arc-color-bg-success-mid);--arc-color-success-dark:var(--arc-color-bg-success-stark);--arc-color-success-heavy:var(--arc-color-bg-success-heavy);--arc-color-border-success:var(--arc-color-border-success-mid);--arc-color-warning-light:var(--arc-color-bg-warning-muted);--arc-color-warning-medium:var(--arc-color-bg-warning-subtle);--arc-color-warning-root:var(--arc-color-bg-warning-mid);--arc-color-warning-dark:var(--arc-color-bg-warning-stark);--arc-color-warning-heavy:var(--arc-color-bg-warning-heavy);--arc-color-border-warning:var(--arc-color-border-warning-mid);--arc-color-critical-light:var(--arc-color-bg-critical-muted);--arc-color-critical-medium:var(--arc-color-bg-critical-subtle);--arc-color-critical-root:var(--arc-color-bg-critical-mid);--arc-color-critical-dark:var(--arc-color-bg-critical-stark);--arc-color-critical-heavy:var(--arc-color-bg-critical-heavy);--arc-color-border-critical:var(--arc-color-border-critical-mid);--arc-shadow-light-none:var(--arc-shadow-none);--arc-shadow-light-sm:var(--arc-shadow-sm);--arc-shadow-light-md:var(--arc-shadow-md);--arc-shadow-light-lg:var(--arc-shadow-lg);--arc-shadow-light-xl:var(--arc-shadow-xl);--arc-alpha-03:var(--arc-alpha-3);--arc-alpha-05:var(--arc-alpha-5)}
