# Supplementary material for: An Interactive, Asynchronous Intimate Partner Violence Module for Medical Students: Improving Preparedness, Confidence, and Knowledge
Source: MedEdPORTAL. 2026 Jul 14;22:11618. doi: 10.15766/mep_2374-8265.11618 (PMC13364887; doi:10.15766/mep_2374-8265.11618)
Supplement: Supplementary file 1 — IPV Articulate Module FolderIPV Pre- and Postmodule Survey.docx [file mep_2374-8265.11618-s001.zip › A. IPV Articulate Module Folder/lib/rise/2d62667c.js]

"use strict";(globalThis.wpRiseJsonp=globalThis.wpRiseJsonp||[]).push([["defaultVendors-node_modules_pnpm_chartjs-plugin-datalabels_2_2_0_chart_js_4_5_1_node_modules_-d80483"],{30169(_e,A,w){w.r(A),w.d(A,{default:()=>he});var v=w(71304),g=w(30467);/*!
 * chartjs-plugin-datalabels v2.2.0
 * https://chartjs-plugin-datalabels.netlify.app
 * (c) 2017-2022 chartjs-plugin-datalabels contributors
 * Released under the MIT license
 */var $=(function(){if(typeof window<"u"){if(window.devicePixelRatio)return window.devicePixelRatio;var e=window.screen;if(e)return(e.deviceXDPI||1)/(e.logicalXDPI||1)}return 1})(),b={toTextLines:function(e){var t=[],r;for(e=[].concat(e);e.length;)r=e.pop(),typeof r=="string"?t.unshift.apply(t,r.split(`
`)):Array.isArray(r)?e.push.apply(e,r):(0,v.k)(e)||t.unshift(""+r);return t},textSize:function(e,t,r){var a=[].concat(t),i=a.length,n=e.font,o=0,l;for(e.font=r.string,l=0;l<i;++l)o=Math.max(e.measureText(a[l]).width,o);return e.font=n,{height:i*r.lineHeight,width:o}},bound:function(e,t,r){return Math.max(e,Math.min(t,r))},arrayDiff:function(e,t){var r=e.slice(),a=[],i,n,o,l;for(i=0,o=t.length;i<o;++i)l=t[i],n=r.indexOf(l),n===-1?a.push([l,1]):r.splice(n,1);for(i=0,o=r.length;i<o;++i)a.push([r[i],-1]);return a},rasterize:function(e){return Math.round(e*$)/$}};function C(e,t){var r=t.x,a=t.y;if(r===null)return{x:0,y:-1};if(a===null)return{x:1,y:0};var i=e.x-r,n=e.y-a,o=Math.sqrt(i*i+n*n);return{x:o?i/o:0,y:o?n/o:-1}}function X(e,t,r,a,i){switch(i){case"center":r=a=0;break;case"bottom":r=0,a=1;break;case"right":r=1,a=0;break;case"left":r=-1,a=0;break;case"top":r=0,a=-1;break;case"start":r=-r,a=-a;break;case"end":break;default:i*=Math.PI/180,r=Math.cos(i),a=Math.sin(i);break}return{x:e,y:t,vx:r,vy:a}}var J=0,D=1,W=2,j=4,B=8;function k(e,t,r){var a=J;return e<r.left?a|=D:e>r.right&&(a|=W),t<r.top?a|=B:t>r.bottom&&(a|=j),a}function K(e,t){for(var r=e.x0,a=e.y0,i=e.x1,n=e.y1,o=k(r,a,t),l=k(i,n,t),s,u,d;!(!(o|l)||o&l);)s=o||l,s&B?(u=r+(i-r)*(t.top-a)/(n-a),d=t.top):s&j?(u=r+(i-r)*(t.bottom-a)/(n-a),d=t.bottom):s&W?(d=a+(n-a)*(t.right-r)/(i-r),u=t.right):s&D&&(d=a+(n-a)*(t.left-r)/(i-r),u=t.left),s===o?(r=u,a=d,o=k(r,a,t)):(i=u,n=d,l=k(i,n,t));return{x0:r,x1:i,y0:a,y1:n}}function M(e,t){var r=t.anchor,a=e,i,n;return t.clamp&&(a=K(a,t.area)),r==="start"?(i=a.x0,n=a.y0):r==="end"?(i=a.x1,n=a.y1):(i=(a.x0+a.x1)/2,n=(a.y0+a.y1)/2),X(i,n,e.vx,e.vy,t.align)}var E={arc:function(e,t){var r=(e.startAngle+e.endAngle)/2,a=Math.cos(r),i=Math.sin(r),n=e.innerRadius,o=e.outerRadius;return M({x0:e.x+a*n,y0:e.y+i*n,x1:e.x+a*o,y1:e.y+i*o,vx:a,vy:i},t)},point:function(e,t){var r=C(e,t.origin),a=r.x*e.options.radius,i=r.y*e.options.radius;return M({x0:e.x-a,y0:e.y-i,x1:e.x+a,y1:e.y+i,vx:r.x,vy:r.y},t)},bar:function(e,t){var r=C(e,t.origin),a=e.x,i=e.y,n=0,o=0;return e.horizontal?(a=Math.min(e.x,e.base),n=Math.abs(e.base-e.x)):(i=Math.min(e.y,e.base),o=Math.abs(e.base-e.y)),M({x0:a,y0:i+o,x1:a+n,y1:i,vx:r.x,vy:r.y},t)},fallback:function(e,t){var r=C(e,t.origin);return M({x0:e.x,y0:e.y,x1:e.x+(e.width||0),y1:e.y+(e.height||0),vx:r.x,vy:r.y},t)}},_=b.rasterize;function V(e){var t=e.borderWidth||0,r=e.padding,a=e.size.height,i=e.size.width,n=-i/2,o=-a/2;return{frame:{x:n-r.left-t,y:o-r.top-t,w:i+r.width+t*2,h:a+r.height+t*2},text:{x:n,y:o,w:i,h:a}}}function Q(e,t){var r=t.chart.getDatasetMeta(t.datasetIndex).vScale;if(!r)return null;if(r.xCenter!==void 0&&r.yCenter!==void 0)return{x:r.xCenter,y:r.yCenter};var a=r.getBasePixel();return e.horizontal?{x:a,y:null}:{x:null,y:a}}function Y(e){return e instanceof g.ArcElement?E.arc:e instanceof g.PointElement?E.point:e instanceof g.BarElement?E.bar:E.fallback}function Z(e,t,r,a,i,n){var o=Math.PI/2;if(n){var l=Math.min(n,i/2,a/2),s=t+l,u=r+l,d=t+a-l,f=r+i-l;e.moveTo(t,u),s<d&&u<f?(e.arc(s,u,l,-Math.PI,-o),e.arc(d,u,l,-o,0),e.arc(d,f,l,0,o),e.arc(s,f,l,o,Math.PI)):s<d?(e.moveTo(s,r),e.arc(d,u,l,-o,o),e.arc(s,u,l,o,Math.PI+o)):u<f?(e.arc(s,u,l,-Math.PI,0),e.arc(s,f,l,0,Math.PI)):e.arc(s,u,l,-Math.PI,Math.PI),e.closePath(),e.moveTo(t,r)}else e.rect(t,r,a,i)}function q(e,t,r){var a=r.backgroundColor,i=r.borderColor,n=r.borderWidth;!a&&(!i||!n)||(e.beginPath(),Z(e,_(t.x)+n/2,_(t.y)+n/2,_(t.w)-n,_(t.h)-n,r.borderRadius),e.closePath(),a&&(e.fillStyle=a,e.fill()),i&&n&&(e.strokeStyle=i,e.lineWidth=n,e.lineJoin="miter",e.stroke()))}function ee(e,t,r){var a=r.lineHeight,i=e.w,n=e.x,o=e.y+a/2;return t==="center"?n+=i/2:(t==="end"||t==="right")&&(n+=i),{h:a,w:i,x:n,y:o}}function re(e,t,r){var a=e.shadowBlur,i=r.stroked,n=_(r.x),o=_(r.y),l=_(r.w);i&&e.strokeText(t,n,o,l),r.filled&&(a&&i&&(e.shadowBlur=0),e.fillText(t,n,o,l),a&&i&&(e.shadowBlur=a))}function ae(e,t,r,a){var i=a.textAlign,n=a.color,o=!!n,l=a.font,s=t.length,u=a.textStrokeColor,d=a.textStrokeWidth,f=u&&d,y;if(!(!s||!o&&!f))for(r=ee(r,i,l),e.font=l.string,e.textAlign=i,e.textBaseline="middle",e.shadowBlur=a.textShadowBlur,e.shadowColor=a.textShadowColor,o&&(e.fillStyle=n),f&&(e.lineJoin="round",e.lineWidth=d,e.strokeStyle=u),y=0,s=t.length;y<s;++y)re(e,t[y],{stroked:f,filled:o,w:r.w,x:r.x,y:r.y+r.h*y})}var z=function(e,t,r,a){var i=this;i._config=e,i._index=a,i._model=null,i._rects=null,i._ctx=t,i._el=r};(0,v.a4)(z.prototype,{_modelize:function(e,t,r,a){var i=this,n=i._index,o=(0,v.a0)((0,v.a)([r.font,{}],a,n)),l=(0,v.a)([r.color,g.defaults.color],a,n);return{align:(0,v.a)([r.align,"center"],a,n),anchor:(0,v.a)([r.anchor,"center"],a,n),area:a.chart.chartArea,backgroundColor:(0,v.a)([r.backgroundColor,null],a,n),borderColor:(0,v.a)([r.borderColor,null],a,n),borderRadius:(0,v.a)([r.borderRadius,0],a,n),borderWidth:(0,v.a)([r.borderWidth,0],a,n),clamp:(0,v.a)([r.clamp,!1],a,n),clip:(0,v.a)([r.clip,!1],a,n),color:l,display:e,font:o,lines:t,offset:(0,v.a)([r.offset,4],a,n),opacity:(0,v.a)([r.opacity,1],a,n),origin:Q(i._el,a),padding:(0,v.E)((0,v.a)([r.padding,4],a,n)),positioner:Y(i._el),rotation:(0,v.a)([r.rotation,0],a,n)*(Math.PI/180),size:b.textSize(i._ctx,t,o),textAlign:(0,v.a)([r.textAlign,"start"],a,n),textShadowBlur:(0,v.a)([r.textShadowBlur,0],a,n),textShadowColor:(0,v.a)([r.textShadowColor,l],a,n),textStrokeColor:(0,v.a)([r.textStrokeColor,l],a,n),textStrokeWidth:(0,v.a)([r.textStrokeWidth,0],a,n)}},update:function(e){var t=this,r=null,a=null,i=t._index,n=t._config,o,l,s,u=(0,v.a)([n.display,!0],e,i);u&&(o=e.dataset.data[i],l=(0,v.v)((0,v.Q)(n.formatter,[o,e]),o),s=(0,v.k)(l)?[]:b.toTextLines(l),s.length&&(r=t._modelize(u,s,n,e),a=V(r))),t._model=r,t._rects=a},geometry:function(){return this._rects?this._rects.frame:{}},rotation:function(){return this._model?this._model.rotation:0},visible:function(){return this._model&&this._model.opacity},model:function(){return this._model},draw:function(e,t){var r=this,a=e.ctx,i=r._model,n=r._rects,o;this.visible()&&(a.save(),i.clip&&(o=i.area,a.beginPath(),a.rect(o.left,o.top,o.right-o.left,o.bottom-o.top),a.clip()),a.globalAlpha=b.bound(0,i.opacity,1),a.translate(_(t.x),_(t.y)),a.rotate(i.rotation),q(a,n.frame,i),ae(a,i.lines,n.text,i),a.restore())}});var te=Number.MIN_SAFE_INTEGER||-9007199254740991,ie=Number.MAX_SAFE_INTEGER||9007199254740991;function p(e,t,r){var a=Math.cos(r),i=Math.sin(r),n=t.x,o=t.y;return{x:n+a*(e.x-n)-i*(e.y-o),y:o+i*(e.x-n)+a*(e.y-o)}}function O(e,t){var r=ie,a=te,i=t.origin,n,o,l,s,u;for(n=0;n<e.length;++n)o=e[n],l=o.x-i.x,s=o.y-i.y,u=t.vx*l+t.vy*s,r=Math.min(r,u),a=Math.max(a,u);return{min:r,max:a}}function P(e,t){var r=t.x-e.x,a=t.y-e.y,i=Math.sqrt(r*r+a*a);return{vx:(t.x-e.x)/i,vy:(t.y-e.y)/i,origin:e,ln:i}}var N=function(){this._rotation=0,this._rect={x:0,y:0,w:0,h:0}};(0,v.a4)(N.prototype,{center:function(){var e=this._rect;return{x:e.x+e.w/2,y:e.y+e.h/2}},update:function(e,t,r){this._rotation=r,this._rect={x:t.x+e.x,y:t.y+e.y,w:t.w,h:t.h}},contains:function(e){var t=this,r=1,a=t._rect;return e=p(e,t.center(),-t._rotation),!(e.x<a.x-r||e.y<a.y-r||e.x>a.x+a.w+r*2||e.y>a.y+a.h+r*2)},intersects:function(e){var t=this._points(),r=e._points(),a=[P(t[0],t[1]),P(t[0],t[3])],i,n,o;for(this._rotation!==e._rotation&&a.push(P(r[0],r[1]),P(r[0],r[3])),i=0;i<a.length;++i)if(n=O(t,a[i]),o=O(r,a[i]),n.max<o.min||o.max<n.min)return!1;return!0},_points:function(){var e=this,t=e._rect,r=e._rotation,a=e.center();return[p({x:t.x,y:t.y},a,r),p({x:t.x+t.w,y:t.y},a,r),p({x:t.x+t.w,y:t.y+t.h},a,r),p({x:t.x,y:t.y+t.h},a,r)]}});function L(e,t,r){var a=t.positioner(e,t),i=a.vx,n=a.vy;if(!i&&!n)return{x:a.x,y:a.y};var o=r.w,l=r.h,s=t.rotation,u=Math.abs(o/2*Math.cos(s))+Math.abs(l/2*Math.sin(s)),d=Math.abs(o/2*Math.sin(s))+Math.abs(l/2*Math.cos(s)),f=1/Math.max(Math.abs(i),Math.abs(n));return u*=i*f,d*=n*f,u+=t.offset*i,d+=t.offset*n,{x:a.x+u,y:a.y+d}}function ne(e,t){var r,a,i,n;for(r=e.length-1;r>=0;--r)for(i=e[r].$layout,a=r-1;a>=0&&i._visible;--a)n=e[a].$layout,n._visible&&i._box.intersects(n._box)&&t(i,n);return e}function oe(e){var t,r,a,i,n,o,l;for(t=0,r=e.length;t<r;++t)a=e[t],i=a.$layout,i._visible&&(l=new Proxy(a._el,{get:(s,u)=>s.getProps([u],!0)[u]}),n=a.geometry(),o=L(l,a.model(),n),i._box.update(o,n,a.rotation()));return ne(e,function(s,u){var d=s._hidable,f=u._hidable;d&&f||f?u._visible=!1:d&&(s._visible=!1)})}var m={prepare:function(e){var t=[],r,a,i,n,o;for(r=0,i=e.length;r<i;++r)for(a=0,n=e[r].length;a<n;++a)o=e[r][a],t.push(o),o.$layout={_box:new N,_hidable:!1,_visible:!0,_set:r,_idx:o._index};return t.sort(function(l,s){var u=l.$layout,d=s.$layout;return u._idx===d._idx?d._set-u._set:d._idx-u._idx}),this.update(t),t},update:function(e){var t=!1,r,a,i,n,o;for(r=0,a=e.length;r<a;++r)i=e[r],n=i.model(),o=i.$layout,o._hidable=n&&n.display==="auto",o._visible=i.visible(),t|=o._hidable;t&&oe(e)},lookup:function(e,t){var r,a;for(r=e.length-1;r>=0;--r)if(a=e[r].$layout,a&&a._visible&&a._box.contains(t))return e[r];return null},draw:function(e,t){var r,a,i,n,o,l;for(r=0,a=t.length;r<a;++r)i=t[r],n=i.$layout,n._visible&&(o=i.geometry(),l=L(i._el,i.model(),o),n._box.update(l,o,i.rotation()),i.draw(e,l))}},le=function(e){if((0,v.k)(e))return null;var t=e,r,a,i;if((0,v.i)(e))if(!(0,v.k)(e.label))t=e.label;else if(!(0,v.k)(e.r))t=e.r;else for(t="",r=Object.keys(e),i=0,a=r.length;i<a;++i)t+=(i!==0?", ":"")+r[i]+": "+e[r[i]];return""+t},se={align:"center",anchor:"center",backgroundColor:null,borderColor:null,borderRadius:0,borderWidth:0,clamp:!1,clip:!1,color:void 0,display:!0,font:{family:void 0,lineHeight:1.2,size:void 0,style:void 0,weight:null},formatter:le,labels:void 0,listeners:{},offset:4,opacity:1,padding:{top:4,right:4,bottom:4,left:4},rotation:0,textAlign:"start",textStrokeColor:void 0,textStrokeWidth:0,textShadowBlur:0,textShadowColor:void 0},h="$datalabels",F="$default";function ue(e,t){var r=e.datalabels,a={},i=[],n,o;return r===!1?null:(r===!0&&(r={}),t=(0,v.a4)({},[t,r]),n=t.labels||{},o=Object.keys(n),delete t.labels,o.length?o.forEach(function(l){n[l]&&i.push((0,v.a4)({},[t,n[l],{_key:l}]))}):i.push(t),a=i.reduce(function(l,s){return(0,v.F)(s.listeners||{},function(u,d){l[d]=l[d]||{},l[d][s._key||F]=u}),delete s.listeners,l},{}),{labels:i,listeners:a})}function S(e,t,r,a){if(t){var i=r.$context,n=r.$groups,o;t[n._set]&&(o=t[n._set][n._key],o&&(0,v.Q)(o,[i,a])===!0&&(e[h]._dirty=!0,r.update(i)))}}function de(e,t,r,a,i){var n,o;!r&&!a||(r?a?r!==a&&(o=n=!0):o=!0:n=!0,o&&S(e,t.leave,r,i),n&&S(e,t.enter,a,i))}function ve(e,t){var r=e[h],a=r._listeners,i,n;if(!(!a.enter&&!a.leave)){if(t.type==="mousemove")n=m.lookup(r._labels,t);else if(t.type!=="mouseout")return;i=r._hovered,r._hovered=n,de(e,a,i,n,t)}}function fe(e,t){var r=e[h],a=r._listeners.click,i=a&&m.lookup(r._labels,t);i&&S(e,a,i,t)}var he={id:"datalabels",defaults:se,beforeInit:function(e){e[h]={_actives:[]}},beforeUpdate:function(e){var t=e[h];t._listened=!1,t._listeners={},t._datasets=[],t._labels=[]},afterDatasetUpdate:function(e,t,r){var a=t.index,i=e[h],n=i._datasets[a]=[],o=e.isDatasetVisible(a),l=e.data.datasets[a],s=ue(l,r),u=t.meta.data||[],d=e.ctx,f,y,G,H,R,U,c,x;for(d.save(),f=0,G=u.length;f<G;++f)if(c=u[f],c[h]=[],o&&c&&e.getDataVisibility(f)&&!c.skip)for(y=0,H=s.labels.length;y<H;++y)R=s.labels[y],U=R._key,x=new z(R,d,c,f),x.$groups={_set:a,_key:U||F},x.$context={active:!1,chart:e,dataIndex:f,dataset:l,datasetIndex:a},x.update(x.$context),c[h].push(x),n.push(x);d.restore(),(0,v.a4)(i._listeners,s.listeners,{merger:function(I,T,ye){T[I]=T[I]||{},T[I][t.index]=ye[I],i._listened=!0}})},afterUpdate:function(e){e[h]._labels=m.prepare(e[h]._datasets)},afterDatasetsDraw:function(e){m.draw(e,e[h]._labels)},beforeEvent:function(e,t){if(e[h]._listened){var r=t.event;switch(r.type){case"mousemove":case"mouseout":ve(e,r);break;case"click":fe(e,r);break}}},afterEvent:function(e){var t=e[h],r=t._actives,a=t._actives=e.getActiveElements(),i=b.arrayDiff(r,a),n,o,l,s,u,d,f;for(n=0,o=i.length;n<o;++n)if(u=i[n],u[1])for(f=u[0].element[h]||[],l=0,s=f.length;l<s;++l)d=f[l],d.$context.active=u[1]===1,d.update(d.$context);(t._dirty||i.length)&&(m.update(t._labels),e.render()),delete t._dirty}}}}]);
