# Supplementary material for: An Interactive, Asynchronous Intimate Partner Violence Module for Medical Students: Improving Preparedness, Confidence, and Knowledge
Source: MedEdPORTAL. 2026 Jul 14;22:11618. doi: 10.15766/mep_2374-8265.11618 (PMC13364887; doi:10.15766/mep_2374-8265.11618)
Supplement: Supplementary file 1 — IPV Articulate Module FolderIPV Pre- and Postmodule Survey.docx [file mep_2374-8265.11618-s001.zip › A. IPV Articulate Module Folder/lib/rise/2eb7de99.js]

(()=>{var k={332(t,i,a){Promise.all([a.e("defaultVendors-node_modules_pnpm_articulate_react-image_0_0_10_react_19_2_5_node_modules_arti-70b4e3"),a.e("webpack_sharing_consume_default_react_react"),a.e("webpack_sharing_consume_default_chart_js_chart_js"),a.e("webpack_sharing_consume_default_react-dom_react-dom"),a.e("learn_main_tsx-node_modules_pnpm_moment_2_30_1_node_modules_moment_locale_sync_recursive_en")]).then(a.bind(a,49746))},83136(t){"use strict";t.exports=__loadRemoteEntry("ai_scenario").then(()=>{const i=window.ai_scenario;return{get:l=>i.get(l),init:l=>{try{return i.init(l)}catch{console.log("remote container already initialized",name)}}}})},37452(t){"use strict";t.exports=__loadRemoteEntry("learn_distribution_frontend").then(()=>{const i=window.learn_distribution_frontend;return{get:l=>i.get(l),init:l=>{try{return i.init(l)}catch{console.log("remote container already initialized",name)}}}})},54991(t){"use strict";t.exports=__loadRemoteEntry("mondrian").then(()=>{const i=window.mondrian;return{get:l=>i.get(l),init:l=>{try{return i.init(l)}catch{console.log("remote container already initialized",name)}}}})}},N={};function e(t){var i=N[t];if(i!==void 0)return i.exports;var a=N[t]={id:t,loaded:!1,exports:{}};return k[t].call(a.exports,a,a.exports,e),a.loaded=!0,a.exports}e.m=k,e.c=N,e.amdD=function(){throw new Error("define cannot be used indirect")},e.amdO={},e.n=t=>{var i=t&&t.__esModule?()=>t.default:()=>t;return e.d(i,{a:i}),i},(()=>{var t=Object.getPrototypeOf?a=>Object.getPrototypeOf(a):a=>a.__proto__,i;e.t=function(a,l){if(l&1&&(a=this(a)),l&8||typeof a=="object"&&a&&(l&4&&a.__esModule||l&16&&typeof a.then=="function"))return a;var m=Object.create(null);e.r(m);var o={};i=i||[null,t({}),t([]),t(t)];for(var f=l&2&&a;(typeof f=="object"||typeof f=="function")&&!~i.indexOf(f);f=t(f))Object.getOwnPropertyNames(f).forEach(v=>o[v]=()=>a[v]);return o.default=()=>a,e.d(m,o),m}})(),e.d=(t,i)=>{for(var a in i)e.o(i,a)&&!e.o(t,a)&&Object.defineProperty(t,a,{enumerable:!0,get:i[a]})},e.f={},e.e=t=>Promise.all(Object.keys(e.f).reduce((i,a)=>(e.f[a](t,i),i),[])),e.u=t=>""+{"defaultVendors-node_modules_pnpm_articulate_react-image_0_0_10_react_19_2_5_node_modules_arti-70b4e3":"a1b53f38","learn_main_tsx-node_modules_pnpm_moment_2_30_1_node_modules_moment_locale_sync_recursive_en":"b76bbb8c","defaultVendors-node_modules_pnpm_articulate_design-system_1_22_0__articulate_design-system-to-32e01d":"f50b75a0","node_modules_pnpm_react_19_2_5_node_modules_react_jsx-runtime_js":"d878a260","defaultVendors-node_modules_pnpm_chart_js_4_5_1_node_modules_chart_js_dist_chunks_helpers_dat-7754e4":"578ab21f","defaultVendors-node_modules_pnpm_chart_js_4_5_1_node_modules_chart_js_dist_chart_js":"90f65467","defaultVendors-node_modules_pnpm_chartjs-plugin-datalabels_2_2_0_chart_js_4_5_1_node_modules_-d80483":"2d62667c","node_modules_pnpm_react-chartjs-2_5_3_1_chart_js_4_5_1_react_19_2_5_node_modules_react-chartj-e30f190":"61c7bf33","defaultVendors-node_modules_pnpm_react-dom_19_2_5_react_19_2_5_node_modules_react-dom_client_js":"587a1be7","node_modules_pnpm_react-dom_19_2_5_react_19_2_5_node_modules_react-dom_index_js-_79ed0":"61243a87",node_modules_pnpm_react_19_2_5_node_modules_react_index_js:"ca69a9b5","defaultVendors-node_modules_pnpm_sanitize-html_1_16_3_node_modules_sanitize-html_dist_index_js":"c62ff7a9",node_modules_pnpm_events_3_3_0_node_modules_events_events_js:"6a6a91e5","node_modules_pnpm_react-dom_19_2_5_react_19_2_5_node_modules_react-dom_index_js-_79ed1":"61243a87","_94bc-_3fd7-_b527-_d89b-_7207-_a87f":"3125981b",datadogRecorder:"9d1c4671",datadogProfiler:"edccf45c",_b106:"8716f7be",math:"d4f1495e",ace:"d4534cdf","node_modules_pnpm_react-chartjs-2_5_3_1_chart_js_4_5_1_react_19_2_5_node_modules_react-chartj-e30f191":"54010a1a","defaultVendors-node_modules_pnpm_floating-ui_dom_1_7_5_node_modules_floating-ui_dom_dist_floa-04d176":"64c13194"}[t]+".js",e.miniCssF=t=>""+{"defaultVendors-node_modules_pnpm_articulate_react-image_0_0_10_react_19_2_5_node_modules_arti-70b4e3":"1e51cea7","learn_main_tsx-node_modules_pnpm_moment_2_30_1_node_modules_moment_locale_sync_recursive_en":"eeb4cca7"}[t]+".css",e.o=(t,i)=>Object.prototype.hasOwnProperty.call(t,i),(()=>{var t={};e.l=(i,a,l,m)=>{if(t[i]){t[i].push(a);return}var o,f;if(l!==void 0)for(var v=document.getElementsByTagName("script"),p=0;p<v.length;p++){var h=v[p];if(h.getAttribute("src")==i){o=h;break}}o||(f=!0,o=document.createElement("script"),o.charset="utf-8",e.nc&&o.setAttribute("nonce",e.nc),o.src=i),t[i]=[a];var j=(g,x)=>{o.onerror=o.onload=null,clearTimeout(b);var y=t[i];if(delete t[i],o.parentNode&&o.parentNode.removeChild(o),y&&y.forEach(V=>V(x)),g)return g(x)},b=setTimeout(j.bind(null,void 0,{type:"timeout",target:o}),12e4);o.onerror=j.bind(null,o.onerror),o.onload=j.bind(null,o.onload),f&&document.head.appendChild(o)}})(),e.r=t=>{typeof Symbol<"u"&&Symbol.toStringTag&&Object.defineProperty(t,Symbol.toStringTag,{value:"Module"}),Object.defineProperty(t,"__esModule",{value:!0})},e.nmd=t=>(t.paths=[],t.children||(t.children=[]),t),(()=>{var t={"webpack_container_remote_mondrian_learn-react":[4246],"webpack_container_remote_learn_distribution_frontend_learn_ai-learner-popout":[68789],"webpack_container_remote_ai_scenario_player-react":[79812]},i={4246:["default","./learn-react",54991],68789:["default","./learn/ai-learner-popout",37452],79812:["default","./player-react",83136]};e.f.remotes=(a,l)=>{e.o(t,a)&&t[a].forEach(m=>{var o=e.R;o||(o=[]);var f=i[m];if(!(o.indexOf(f)>=0)){if(o.push(f),f.p)return l.push(f.p);var v=g=>{g||(g=new Error("Container missing")),typeof g.message=="string"&&(g.message+=`
while loading "`+f[1]+'" from '+f[2]),e.m[m]=()=>{throw g},f.p=0},p=(g,x,y,V,w,$)=>{try{var C=g(x,y);if(C&&C.then){var E=C.then(z=>w(z,V),v);if($)l.push(f.p=E);else return E}else return w(C,V,$)}catch(z){v(z)}},h=(g,x,y)=>g?p(e.I,f[0],0,g,j,y):v(),j=(g,x,y)=>p(x.get,f[1],o,0,b,y),b=g=>{f.p=1,e.m[m]=x=>{x.exports=g()}};p(e,f[2],0,0,h,1)}})}})(),(()=>{e.S={};var t={},i={};e.I=(a,l)=>{l||(l=[]);var m=i[a];if(m||(m=i[a]={}),!(l.indexOf(m)>=0)){if(l.push(m),t[a])return t[a];e.o(e.S,a)||(e.S[a]={});var o=e.S[a],f=b=>{typeof console<"u"&&console.warn&&console.warn(b)},v=void 0,p=(b,g,x,y)=>{var V=o[b]=o[b]||{},w=V[g];(!w||!w.loaded&&(!y!=!w.eager?y:v>w.from))&&(V[g]={get:x,from:v,eager:!!y})},h=b=>{var g=w=>f("Initialization of sharing external failed: "+w);try{var x=e(b);if(!x)return;var y=w=>w&&w.init&&w.init(e.S[a],l);if(x.then)return j.push(x.then(y,g));var V=y(x);if(V&&V.then)return j.push(V.catch(g))}catch(w){g(w)}},j=[];return a==="default"&&(p("@articulate/design-system","1.22.0",()=>Promise.all([e.e("defaultVendors-node_modules_pnpm_articulate_design-system_1_22_0__articulate_design-system-to-32e01d"),e.e("webpack_sharing_consume_default_react_react"),e.e("node_modules_pnpm_react_19_2_5_node_modules_react_jsx-runtime_js")]).then(()=>(()=>e(50650)))),p("chart.js","4.5.1",()=>Promise.all([e.e("defaultVendors-node_modules_pnpm_chart_js_4_5_1_node_modules_chart_js_dist_chunks_helpers_dat-7754e4"),e.e("defaultVendors-node_modules_pnpm_chart_js_4_5_1_node_modules_chart_js_dist_chart_js")]).then(()=>(()=>e(78724)))),p("chartjs-plugin-datalabels","2.2.0",()=>Promise.all([e.e("defaultVendors-node_modules_pnpm_chart_js_4_5_1_node_modules_chart_js_dist_chunks_helpers_dat-7754e4"),e.e("defaultVendors-node_modules_pnpm_chartjs-plugin-datalabels_2_2_0_chart_js_4_5_1_node_modules_-d80483"),e.e("webpack_sharing_consume_default_chart_js_chart_js")]).then(()=>(()=>e(30169)))),p("react-chartjs-2","5.3.1",()=>Promise.all([e.e("webpack_sharing_consume_default_react_react"),e.e("webpack_sharing_consume_default_chart_js_chart_js"),e.e("node_modules_pnpm_react-chartjs-2_5_3_1_chart_js_4_5_1_react_19_2_5_node_modules_react-chartj-e30f190")]).then(()=>(()=>e(23310)))),p("react-dom/client","19.2.5",()=>Promise.all([e.e("defaultVendors-node_modules_pnpm_react-dom_19_2_5_react_19_2_5_node_modules_react-dom_client_js"),e.e("webpack_sharing_consume_default_react_react"),e.e("webpack_sharing_consume_default_react-dom_react-dom")]).then(()=>(()=>e(85041)))),p("react-dom","19.2.5",()=>Promise.all([e.e("webpack_sharing_consume_default_react_react"),e.e("node_modules_pnpm_react-dom_19_2_5_react_19_2_5_node_modules_react-dom_index_js-_79ed0")]).then(()=>(()=>e(57480)))),p("react","19.2.5",()=>e.e("node_modules_pnpm_react_19_2_5_node_modules_react_index_js").then(()=>(()=>e(70031)))),p("sanitize-html","1.16.3",()=>Promise.all([e.e("defaultVendors-node_modules_pnpm_sanitize-html_1_16_3_node_modules_sanitize-html_dist_index_js"),e.e("node_modules_pnpm_events_3_3_0_node_modules_events_events_js")]).then(()=>(()=>e(68888)))),h(54991),h(37452),h(83136)),j.length?t[a]=Promise.all(j).then(()=>t[a]=1):t[a]=1}}})(),(()=>{var t;globalThis.importScripts&&(t=globalThis.location+"");var i=globalThis.document;if(!t&&i&&(i.currentScript&&i.currentScript.tagName.toUpperCase()==="SCRIPT"&&(t=i.currentScript.src),!t)){var a=i.getElementsByTagName("script");if(a.length)for(var l=a.length-1;l>-1&&(!t||!/^http(s?):/.test(t));)t=a[l--].src}if(!t)throw new Error("Automatic publicPath is not supported in this browser");t=t.replace(/^blob:/,"").replace(/#.*$/,"").replace(/\?.*$/,"").replace(/\/[^\/]+$/,"/"),e.p=t})(),(()=>{var t=r=>{var n=s=>s.split(".").map(d=>+d==d?+d:d),_=/^([^-+]+)?(?:-([^+]+))?(?:\+(.+))?$/.exec(r),u=_[1]?n(_[1]):[];return _[2]&&(u.length++,u.push.apply(u,n(_[2]))),_[3]&&(u.push([]),u.push.apply(u,n(_[3]))),u},i=(r,n)=>{r=t(r),n=t(n);for(var _=0;;){if(_>=r.length)return _<n.length&&(typeof n[_])[0]!="u";var u=r[_],s=(typeof u)[0];if(_>=n.length)return s=="u";var d=n[_],c=(typeof d)[0];if(s!=c)return s=="o"&&c=="n"||c=="s"||s=="u";if(s!="o"&&s!="u"&&u!=d)return u<d;_++}},a=r=>{var n=r[0],_="";if(r.length===1)return"*";if(n+.5){_+=n==0?">=":n==-1?"<":n==1?"^":n==2?"~":n>0?"=":"!=";for(var u=1,s=1;s<r.length;s++)u--,_+=(typeof(c=r[s]))[0]=="u"?"-":(u>0?".":"")+(u=2,c);return _}var d=[];for(s=1;s<r.length;s++){var c=r[s];d.push(c===0?"not("+S()+")":c===1?"("+S()+" || "+S()+")":c===2?d.pop()+" "+d.pop():a(c))}return S();function S(){return d.pop().replace(/^\((.+)\)$/,"$1")}},l=(r,n)=>{if(0 in r){n=t(n);var _=r[0],u=_<0;u&&(_=-_-1);for(var s=0,d=1,c=!0;;d++,s++){var S,A,P=d<r.length?(typeof r[d])[0]:"";if(s>=n.length||(A=(typeof(S=n[s]))[0])=="o")return!c||(P=="u"?d>_&&!u:P==""!=u);if(A=="u"){if(!c||P!="u")return!1}else if(c)if(P==A)if(d<=_){if(S!=r[d])return!1}else{if(u?S>r[d]:S<r[d])return!1;S!=r[d]&&(c=!1)}else if(P!="s"&&P!="n"){if(u||d<=_)return!1;c=!1,d--}else{if(d<=_||A<P!=u)return!1;c=!1}else P!="s"&&P!="n"&&(c=!1,d--)}}var R=[],O=R.pop.bind(R);for(s=1;s<r.length;s++){var L=r[s];R.push(L==1?O()|O():L==2?O()&O():L?l(L,n):!O())}return!!O()},m=(r,n)=>r&&e.o(r,n),o=r=>(r.loaded=1,r.get()),f=r=>Object.keys(r).reduce((n,_)=>(r[_].eager&&(n[_]=r[_]),n),{}),v=(r,s,_)=>{var u=_?f(r[s]):r[s],s=Object.keys(u).reduce((d,c)=>!d||i(d,c)?c:d,0);return s&&u[s]},p=(r,d,_,u)=>{var s=u?f(r[d]):r[d],d=Object.keys(s).reduce((c,S)=>l(_,S)&&(!c||i(c,S))?S:c,0);return d&&s[d]},h=(r,n,_)=>{var u=_?f(r[n]):r[n];return Object.keys(u).reduce((s,d)=>!s||!u[s].loaded&&i(s,d)?d:s,0)},j=(r,n,_,u)=>"Unsatisfied version "+_+" from "+(_&&r[n][_].from)+" of shared singleton module "+n+" (required "+a(u)+")",b=(r,n,_,u,s)=>{var d=r[_];return"No satisfying version ("+a(u)+")"+(s?" for eager consumption":"")+" of shared module "+_+" found in shared scope "+n+`.
Available versions: `+Object.keys(d).map(c=>c+" from "+d[c].from).join(", ")},g=r=>{throw new Error(r)},x=(r,n)=>g("Shared module "+n+" doesn't exist in shared scope "+r),y=r=>{typeof console<"u"&&console.warn&&console.warn(r)},V=r=>(function(n,_,u,s,d){var c=e.I(n);return c&&c.then&&!u?c.then(r.bind(r,n,e.S[n],_,!1,s,d)):r(n,e.S[n],_,u,s,d)}),w=(r,n,_)=>_?_():x(r,n),$=V((r,n,_,u,s)=>m(n,_)?o(v(n,_,u)):w(r,_,s)),C=V((r,n,_,u,s,d)=>{if(!m(n,_))return w(r,_,d);var c=p(n,_,s,u);return c?o(c):(y(b(n,r,_,s,u)),o(v(n,_,u)))}),E=V((r,n,_,u,s,d)=>{if(!m(n,_))return w(r,_,d);var c=p(n,_,s,u);if(c)return o(c);if(d)return d();g(b(n,r,_,s,u))}),z=V((r,n,_,u,s)=>{if(!m(n,_))return w(r,_,s);var d=h(n,_,u);return o(n[_][d])}),T=V((r,n,_,u,s,d)=>{if(!m(n,_))return w(r,_,d);var c=h(n,_,u);return l(s,c)||y(j(n,_,c,s)),o(n[_][c])}),J=V((r,n,_,u,s,d)=>{if(!m(n,_))return w(r,_,d);var c=h(n,_,u);return l(s,c)||g(j(n,_,c,s)),o(n[_][c])}),M={},F={9608:()=>T("default","react",!1,[1,19,2,5],()=>e.e("node_modules_pnpm_react_19_2_5_node_modules_react_index_js").then(()=>(()=>e(70031)))),30467:()=>T("default","chart.js",!1,[1,4,5,1],()=>Promise.all([e.e("defaultVendors-node_modules_pnpm_chart_js_4_5_1_node_modules_chart_js_dist_chunks_helpers_dat-7754e4"),e.e("defaultVendors-node_modules_pnpm_chart_js_4_5_1_node_modules_chart_js_dist_chart_js")]).then(()=>(()=>e(78724)))),58174:()=>T("default","react-dom",!1,[1,19,2,5],()=>e.e("node_modules_pnpm_react-dom_19_2_5_react_19_2_5_node_modules_react-dom_index_js-_79ed1").then(()=>(()=>e(57480)))),7931:()=>T("default","react-dom/client",!1,[1,19,2,5],()=>e.e("defaultVendors-node_modules_pnpm_react-dom_19_2_5_react_19_2_5_node_modules_react-dom_client_js").then(()=>(()=>e(85041)))),42117:()=>E("default","sanitize-html",!1,[1,1,14,1],()=>Promise.all([e.e("defaultVendors-node_modules_pnpm_sanitize-html_1_16_3_node_modules_sanitize-html_dist_index_js"),e.e("_94bc-_3fd7-_b527-_d89b-_7207-_a87f")]).then(()=>(()=>e(68888)))),11726:()=>T("default","@articulate/design-system",!1,[1,1,22,0],()=>e.e("defaultVendors-node_modules_pnpm_articulate_design-system_1_22_0__articulate_design-system-to-32e01d").then(()=>(()=>e(50650)))),28565:()=>E("default","chartjs-plugin-datalabels",!1,[1,2,2,0],()=>Promise.all([e.e("defaultVendors-node_modules_pnpm_chart_js_4_5_1_node_modules_chart_js_dist_chunks_helpers_dat-7754e4"),e.e("defaultVendors-node_modules_pnpm_chartjs-plugin-datalabels_2_2_0_chart_js_4_5_1_node_modules_-d80483")]).then(()=>(()=>e(30169)))),80551:()=>E("default","react-chartjs-2",!1,[1,5,3,1],()=>e.e("node_modules_pnpm_react-chartjs-2_5_3_1_chart_js_4_5_1_react_19_2_5_node_modules_react-chartj-e30f191").then(()=>(()=>e(23310))))},B={webpack_sharing_consume_default_react_react:[9608],webpack_sharing_consume_default_chart_js_chart_js:[30467],"webpack_sharing_consume_default_react-dom_react-dom":[58174],"learn_main_tsx-node_modules_pnpm_moment_2_30_1_node_modules_moment_locale_sync_recursive_en":[7931,42117,11726,28565,80551]},D={};e.f.consumes=(r,n)=>{e.o(B,r)&&B[r].forEach(_=>{if(e.o(M,_))return n.push(M[_]);if(!D[_]){var u=c=>{M[_]=0,e.m[_]=S=>{delete e.c[_],S.exports=c()}};D[_]=!0;var s=c=>{delete M[_],e.m[_]=S=>{throw delete e.c[_],c}};try{var d=F[_]();d.then?n.push(M[_]=d.then(u).catch(s)):u(d)}catch(c){s(c)}}})}})(),(()=>{if(!(typeof document>"u")){var t=(m,o,f,v,p)=>{var h=document.createElement("link");h.rel="stylesheet",h.type="text/css",e.nc&&(h.nonce=e.nc);var j=b=>{if(h.onerror=h.onload=null,b.type==="load")v();else{var g=b&&b.type,x=b&&b.target&&b.target.href||o,y=new Error("Loading CSS chunk "+m+` failed.
(`+g+": "+x+")");y.name="ChunkLoadError",y.code="CSS_CHUNK_LOAD_FAILED",y.type=g,y.request=x,h.parentNode&&h.parentNode.removeChild(h),p(y)}};return h.onerror=h.onload=j,h.href=o,f?f.parentNode.insertBefore(h,f.nextSibling):document.head.appendChild(h),h},i=(m,o)=>{for(var f=document.getElementsByTagName("link"),v=0;v<f.length;v++){var p=f[v],h=p.getAttribute("data-href")||p.getAttribute("href");if(p.rel==="stylesheet"&&(h===m||h===o))return p}for(var j=document.getElementsByTagName("style"),v=0;v<j.length;v++){var p=j[v],h=p.getAttribute("data-href");if(h===m||h===o)return p}},a=m=>new Promise((o,f)=>{var v=e.miniCssF(m),p=e.p+v;if(i(v,p))return o();t(m,p,null,o,f)}),l={learn:0};e.f.miniCss=(m,o)=>{var f={"defaultVendors-node_modules_pnpm_articulate_react-image_0_0_10_react_19_2_5_node_modules_arti-70b4e3":1,"learn_main_tsx-node_modules_pnpm_moment_2_30_1_node_modules_moment_locale_sync_recursive_en":1};l[m]?o.push(l[m]):l[m]!==0&&f[m]&&o.push(l[m]=a(m).then(()=>{l[m]=0},v=>{throw delete l[m],v}))}}})(),(()=>{var t={learn:0};e.f.j=(l,m)=>{var o=e.o(t,l)?t[l]:void 0;if(o!==0)if(o)m.push(o[2]);else if(/^webpack_(container_remote_((ai_scenario_player|mondrian_learn)\-reac|learn_distribution_frontend_learn_ai\-learner\-popou)t|sharing_consume_default_(react(\-dom_react\-dom|_react)|chart_js_chart_js))$/.test(l))t[l]=0;else{var f=new Promise((j,b)=>o=t[l]=[j,b]);m.push(o[2]=f);var v=e.p+e.u(l),p=new Error,h=j=>{if(e.o(t,l)&&(o=t[l],o!==0&&(t[l]=void 0),o)){var b=j&&(j.type==="load"?"missing":j.type),g=j&&j.target&&j.target.src;p.message="Loading chunk "+l+` failed.
(`+b+": "+g+")",p.name="ChunkLoadError",p.type=b,p.request=g,o[1](p)}};e.l(v,h,"chunk-"+l,l)}};var i=(l,m)=>{var[o,f,v]=m,p,h,j=0;if(o.some(g=>t[g]!==0)){for(p in f)e.o(f,p)&&(e.m[p]=f[p]);if(v)var b=v(e)}for(l&&l(m);j<o.length;j++)h=o[j],e.o(t,h)&&t[h]&&t[h][0](),t[h]=0},a=globalThis.wpRiseJsonp=globalThis.wpRiseJsonp||[];a.forEach(i.bind(null,0)),a.push=i.bind(null,a.push.bind(a))})();var U=e(332)})();
