# Supplementary material for: An Interactive, Asynchronous Intimate Partner Violence Module for Medical Students: Improving Preparedness, Confidence, and Knowledge
Source: MedEdPORTAL. 2026 Jul 14;22:11618. doi: 10.15766/mep_2374-8265.11618 (PMC13364887; doi:10.15766/mep_2374-8265.11618)
Supplement: Supplementary file 1 — IPV Articulate Module FolderIPV Pre- and Postmodule Survey.docx [file mep_2374-8265.11618-s001.zip › A. IPV Articulate Module Folder/lib/rise/3125981b.js]

(globalThis.wpRiseJsonp=globalThis.wpRiseJsonp||[]).push([["_94bc-_3fd7-_b527-_d89b-_7207-_a87f"],{70872(){},73059(){},43611(){},94800(){},566(){},82988(){}}]);
