# Supplementary material for: An Interactive, Asynchronous Intimate Partner Violence Module for Medical Students: Improving Preparedness, Confidence, and Knowledge
Source: MedEdPORTAL. 2026 Jul 14;22:11618. doi: 10.15766/mep_2374-8265.11618 (PMC13364887; doi:10.15766/mep_2374-8265.11618)
Supplement: Supplementary file 1 — IPV Articulate Module FolderIPV Pre- and Postmodule Survey.docx [file mep_2374-8265.11618-s001.zip › A. IPV Articulate Module Folder/lib/rise/578ab21f.js]

"use strict";(globalThis.wpRiseJsonp=globalThis.wpRiseJsonp||[]).push([["defaultVendors-node_modules_pnpm_chart_js_4_5_1_node_modules_chart_js_dist_chunks_helpers_dat-7754e4"],{71304(Vr,mt,pt){pt.d(mt,{$:()=>Hn,A:()=>bn,B:()=>z,C:()=>Se,D:()=>dn,E:()=>tr,F:()=>qt,G:()=>Rr,H:()=>w,I:()=>ft,J:()=>Ir,K:()=>Fr,L:()=>Mn,M:()=>ct,N:()=>rn,O:()=>Ht,P:()=>p,Q:()=>$t,R:()=>or,S:()=>J,T:()=>S,U:()=>ln,V:()=>xe,W:()=>gn,X:()=>Ln,Y:()=>Yn,Z:()=>Un,_:()=>_n,a:()=>rr,a0:()=>nr,a1:()=>Sn,a2:()=>wn,a3:()=>Ze,a4:()=>Y,a5:()=>he,a6:()=>Qe,a7:()=>H,a8:()=>q,a9:()=>Oe,aA:()=>Er,aB:()=>Dr,aC:()=>On,aD:()=>Lr,aE:()=>Ve,aF:()=>me,aG:()=>Nt,aH:()=>cn,aI:()=>nn,aJ:()=>an,aK:()=>be,aL:()=>un,aM:()=>Ue,aN:()=>V,aO:()=>Dn,aP:()=>mn,aQ:()=>pe,aa:()=>tt,ab:()=>Ee,ac:()=>Yt,ad:()=>xn,ae:()=>Cr,af:()=>Wn,ag:()=>Vt,ah:()=>Kr,ai:()=>Xt,aj:()=>Jt,ak:()=>Ne,al:()=>k,am:()=>we,an:()=>xr,ao:()=>zr,ap:()=>Nr,aq:()=>vr,ar:()=>Ar,as:()=>A,at:()=>zn,au:()=>$n,av:()=>Nn,aw:()=>Zn,ax:()=>Je,ay:()=>er,az:()=>dt,b:()=>x,c:()=>Tn,d:()=>Ge,e:()=>te,f:()=>de,g:()=>ue,h:()=>Gt,i:()=>_,j:()=>et,k:()=>F,l:()=>pn,m:()=>zt,n:()=>je,o:()=>Xe,p:()=>We,q:()=>Pn,r:()=>He,s:()=>ge,t:()=>fn,u:()=>yn,v:()=>R,w:()=>kn,x:()=>sn,y:()=>gr,z:()=>kr});/*!
 * @kurkle/color v0.3.4
 * https://github.com/kurkle/color#readme
 * (c) 2024 Jukka Kurkela
 * Released under the MIT License
 */function j(e){return e+.5|0}const O=(e,t,n)=>Math.max(Math.min(e,n),t);function N(e){return O(j(e*2.55),0,255)}function Jr(e){return O(j(e/2.55),0,100)}function T(e){return O(j(e*255),0,255)}function P(e){return O(j(e/2.55)/100,0,1)}function Te(e){return O(j(e*100),0,100)}const M={0:0,1:1,2:2,3:3,4:4,5:5,6:6,7:7,8:8,9:9,A:10,B:11,C:12,D:13,E:14,F:15,a:10,b:11,c:12,d:13,e:14,f:15},se=[..."0123456789ABCDEF"],yt=e=>se[e&15],_t=e=>se[(e&240)>>4]+se[e&15],K=e=>(e&240)>>4===(e&15),Mt=e=>K(e.r)&&K(e.g)&&K(e.b)&&K(e.a);function xt(e){var t=e.length,n;return e[0]==="#"&&(t===4||t===5?n={r:255&M[e[1]]*17,g:255&M[e[2]]*17,b:255&M[e[3]]*17,a:t===5?M[e[4]]*17:255}:(t===7||t===9)&&(n={r:M[e[1]]<<4|M[e[2]],g:M[e[3]]<<4|M[e[4]],b:M[e[5]]<<4|M[e[6]],a:t===9?M[e[7]]<<4|M[e[8]]:255})),n}const St=(e,t)=>e<255?t(e):"";function wt(e){var t=Mt(e)?yt:_t;return e?"#"+t(e.r)+t(e.g)+t(e.b)+St(e.a,t):void 0}const Ot=/^(hsla?|hwb|hsv)\(\s*([-+.e\d]+)(?:deg)?[\s,]+([-+.e\d]+)%[\s,]+([-+.e\d]+)%(?:[\s,]+([-+.e\d]+)(%)?)?\s*\)$/;function Re(e,t,n){const r=t*Math.min(n,1-n),o=(i,s=(i+e/30)%12)=>n-r*Math.max(Math.min(s-3,9-s,1),-1);return[o(0),o(8),o(4)]}function Pt(e,t,n){const r=(o,i=(o+e/60)%6)=>n-n*t*Math.max(Math.min(i,4-i,1),0);return[r(5),r(3),r(1)]}function kt(e,t,n){const r=Re(e,1,.5);let o;for(t+n>1&&(o=1/(t+n),t*=o,n*=o),o=0;o<3;o++)r[o]*=1-t-n,r[o]+=t;return r}function Tt(e,t,n,r,o){return e===o?(t-n)/r+(t<n?6:0):t===o?(n-e)/r+2:(e-t)/r+4}function ae(e){const n=e.r/255,r=e.g/255,o=e.b/255,i=Math.max(n,r,o),s=Math.min(n,r,o),a=(i+s)/2;let c,f,l;return i!==s&&(l=i-s,f=a>.5?l/(2-i-s):l/(i+s),c=Tt(n,r,o,l,i),c=c*60+.5),[c|0,f||0,a]}function ce(e,t,n,r){return(Array.isArray(t)?e(t[0],t[1],t[2]):e(t,n,r)).map(T)}function fe(e,t,n){return ce(Re,e,t,n)}function Rt(e,t,n){return ce(kt,e,t,n)}function Ct(e,t,n){return ce(Pt,e,t,n)}function Ce(e){return(e%360+360)%360}function Ft(e){const t=Ot.exec(e);let n=255,r;if(!t)return;t[5]!==r&&(n=t[6]?N(+t[5]):T(+t[5]));const o=Ce(+t[2]),i=+t[3]/100,s=+t[4]/100;return t[1]==="hwb"?r=Rt(o,i,s):t[1]==="hsv"?r=Ct(o,i,s):r=fe(o,i,s),{r:r[0],g:r[1],b:r[2],a:n}}function It(e,t){var n=ae(e);n[0]=Ce(n[0]+t),n=fe(n),e.r=n[0],e.g=n[1],e.b=n[2]}function vt(e){if(!e)return;const t=ae(e),n=t[0],r=Te(t[1]),o=Te(t[2]);return e.a<255?`hsla(${n}, ${r}%, ${o}%, ${P(e.a)})`:`hsl(${n}, ${r}%, ${o}%)`}const Fe={x:"dark",Z:"light",Y:"re",X:"blu",W:"gr",V:"medium",U:"slate",A:"ee",T:"ol",S:"or",B:"ra",C:"lateg",D:"ights",R:"in",Q:"turquois",E:"hi",P:"ro",O:"al",N:"le",M:"de",L:"yello",F:"en",K:"ch",G:"arks",H:"ea",I:"ightg",J:"wh"},Ie={OiceXe:"f0f8ff",antiquewEte:"faebd7",aqua:"ffff",aquamarRe:"7fffd4",azuY:"f0ffff",beige:"f5f5dc",bisque:"ffe4c4",black:"0",blanKedOmond:"ffebcd",Xe:"ff",XeviTet:"8a2be2",bPwn:"a52a2a",burlywood:"deb887",caMtXe:"5f9ea0",KartYuse:"7fff00",KocTate:"d2691e",cSO:"ff7f50",cSnflowerXe:"6495ed",cSnsilk:"fff8dc",crimson:"dc143c",cyan:"ffff",xXe:"8b",xcyan:"8b8b",xgTMnPd:"b8860b",xWay:"a9a9a9",xgYF:"6400",xgYy:"a9a9a9",xkhaki:"bdb76b",xmagFta:"8b008b",xTivegYF:"556b2f",xSange:"ff8c00",xScEd:"9932cc",xYd:"8b0000",xsOmon:"e9967a",xsHgYF:"8fbc8f",xUXe:"483d8b",xUWay:"2f4f4f",xUgYy:"2f4f4f",xQe:"ced1",xviTet:"9400d3",dAppRk:"ff1493",dApskyXe:"bfff",dimWay:"696969",dimgYy:"696969",dodgerXe:"1e90ff",fiYbrick:"b22222",flSOwEte:"fffaf0",foYstWAn:"228b22",fuKsia:"ff00ff",gaRsbSo:"dcdcdc",ghostwEte:"f8f8ff",gTd:"ffd700",gTMnPd:"daa520",Way:"808080",gYF:"8000",gYFLw:"adff2f",gYy:"808080",honeyMw:"f0fff0",hotpRk:"ff69b4",RdianYd:"cd5c5c",Rdigo:"4b0082",ivSy:"fffff0",khaki:"f0e68c",lavFMr:"e6e6fa",lavFMrXsh:"fff0f5",lawngYF:"7cfc00",NmoncEffon:"fffacd",ZXe:"add8e6",ZcSO:"f08080",Zcyan:"e0ffff",ZgTMnPdLw:"fafad2",ZWay:"d3d3d3",ZgYF:"90ee90",ZgYy:"d3d3d3",ZpRk:"ffb6c1",ZsOmon:"ffa07a",ZsHgYF:"20b2aa",ZskyXe:"87cefa",ZUWay:"778899",ZUgYy:"778899",ZstAlXe:"b0c4de",ZLw:"ffffe0",lime:"ff00",limegYF:"32cd32",lRF:"faf0e6",magFta:"ff00ff",maPon:"800000",VaquamarRe:"66cdaa",VXe:"cd",VScEd:"ba55d3",VpurpN:"9370db",VsHgYF:"3cb371",VUXe:"7b68ee",VsprRggYF:"fa9a",VQe:"48d1cc",VviTetYd:"c71585",midnightXe:"191970",mRtcYam:"f5fffa",mistyPse:"ffe4e1",moccasR:"ffe4b5",navajowEte:"ffdead",navy:"80",Tdlace:"fdf5e6",Tive:"808000",TivedBb:"6b8e23",Sange:"ffa500",SangeYd:"ff4500",ScEd:"da70d6",pOegTMnPd:"eee8aa",pOegYF:"98fb98",pOeQe:"afeeee",pOeviTetYd:"db7093",papayawEp:"ffefd5",pHKpuff:"ffdab9",peru:"cd853f",pRk:"ffc0cb",plum:"dda0dd",powMrXe:"b0e0e6",purpN:"800080",YbeccapurpN:"663399",Yd:"ff0000",Psybrown:"bc8f8f",PyOXe:"4169e1",saddNbPwn:"8b4513",sOmon:"fa8072",sandybPwn:"f4a460",sHgYF:"2e8b57",sHshell:"fff5ee",siFna:"a0522d",silver:"c0c0c0",skyXe:"87ceeb",UXe:"6a5acd",UWay:"708090",UgYy:"708090",snow:"fffafa",sprRggYF:"ff7f",stAlXe:"4682b4",tan:"d2b48c",teO:"8080",tEstN:"d8bfd8",tomato:"ff6347",Qe:"40e0d0",viTet:"ee82ee",JHt:"f5deb3",wEte:"ffffff",wEtesmoke:"f5f5f5",Lw:"ffff00",LwgYF:"9acd32"};function At(){const e={},t=Object.keys(Ie),n=Object.keys(Fe);let r,o,i,s,a;for(r=0;r<t.length;r++){for(s=a=t[r],o=0;o<n.length;o++)i=n[o],a=a.replace(i,Fe[i]);i=parseInt(Ie[s],16),e[a]=[i>>16&255,i>>8&255,i&255]}return e}let U;function jt(e){U||(U=At(),U.transparent=[0,0,0,0]);const t=U[e.toLowerCase()];return t&&{r:t[0],g:t[1],b:t[2],a:t.length===4?t[3]:255}}const Bt=/^rgba?\(\s*([-+.\d]+)(%)?[\s,]+([-+.e\d]+)(%)?[\s,]+([-+.e\d]+)(%)?(?:[\s,/]+([-+.e\d]+)(%)?)?\s*\)$/;function Et(e){const t=Bt.exec(e);let n=255,r,o,i;if(t){if(t[7]!==r){const s=+t[7];n=t[8]?N(s):O(s*255,0,255)}return r=+t[1],o=+t[3],i=+t[5],r=255&(t[2]?N(r):O(r,0,255)),o=255&(t[4]?N(o):O(o,0,255)),i=255&(t[6]?N(i):O(i,0,255)),{r,g:o,b:i,a:n}}}function Dt(e){return e&&(e.a<255?`rgba(${e.r}, ${e.g}, ${e.b}, ${P(e.a)})`:`rgb(${e.r}, ${e.g}, ${e.b})`)}const le=e=>e<=.0031308?e*12.92:Math.pow(e,1/2.4)*1.055-.055,B=e=>e<=.04045?e/12.92:Math.pow((e+.055)/1.055,2.4);function Lt(e,t,n){const r=B(P(e.r)),o=B(P(e.g)),i=B(P(e.b));return{r:T(le(r+n*(B(P(t.r))-r))),g:T(le(o+n*(B(P(t.g))-o))),b:T(le(i+n*(B(P(t.b))-i))),a:e.a+n*(t.a-e.a)}}function Z(e,t,n){if(e){let r=ae(e);r[t]=Math.max(0,Math.min(r[t]+r[t]*n,t===0?360:1)),r=fe(r),e.r=r[0],e.g=r[1],e.b=r[2]}}function ve(e,t){return e&&Object.assign(t||{},e)}function Ae(e){var t={r:0,g:0,b:0,a:255};return Array.isArray(e)?e.length>=3&&(t={r:e[0],g:e[1],b:e[2],a:255},e.length>3&&(t.a=T(e[3]))):(t=ve(e,{r:0,g:0,b:0,a:1}),t.a=T(t.a)),t}function Wt(e){return e.charAt(0)==="r"?Et(e):Ft(e)}class E{constructor(t){if(t instanceof E)return t;const n=typeof t;let r;n==="object"?r=Ae(t):n==="string"&&(r=xt(t)||jt(t)||Wt(t)),this._rgb=r,this._valid=!!r}get valid(){return this._valid}get rgb(){var t=ve(this._rgb);return t&&(t.a=P(t.a)),t}set rgb(t){this._rgb=Ae(t)}rgbString(){return this._valid?Dt(this._rgb):void 0}hexString(){return this._valid?wt(this._rgb):void 0}hslString(){return this._valid?vt(this._rgb):void 0}mix(t,n){if(t){const r=this.rgb,o=t.rgb;let i;const s=n===i?.5:n,a=2*s-1,c=r.a-o.a,f=((a*c===-1?a:(a+c)/(1+a*c))+1)/2;i=1-f,r.r=255&f*r.r+i*o.r+.5,r.g=255&f*r.g+i*o.g+.5,r.b=255&f*r.b+i*o.b+.5,r.a=s*r.a+(1-s)*o.a,this.rgb=r}return this}interpolate(t,n){return t&&(this._rgb=Lt(this._rgb,t._rgb,n)),this}clone(){return new E(this.rgb)}alpha(t){return this._rgb.a=T(t),this}clearer(t){const n=this._rgb;return n.a*=1-t,this}greyscale(){const t=this._rgb,n=j(t.r*.3+t.g*.59+t.b*.11);return t.r=t.g=t.b=n,this}opaquer(t){const n=this._rgb;return n.a*=1+t,this}negate(){const t=this._rgb;return t.r=255-t.r,t.g=255-t.g,t.b=255-t.b,this}lighten(t){return Z(this._rgb,2,t),this}darken(t){return Z(this._rgb,2,-t),this}saturate(t){return Z(this._rgb,1,t),this}desaturate(t){return Z(this._rgb,1,-t),this}rotate(t){return It(this._rgb,t),this}}function eo(e){return new E(e)}/*!
 * Chart.js v4.5.1
 * https://www.chartjs.org
 * (c) 2025 Chart.js Contributors
 * Released under the MIT License
 */function Nt(){}const Yt=(()=>{let e=0;return()=>e++})();function F(e){return e==null}function x(e){if(Array.isArray&&Array.isArray(e))return!0;const t=Object.prototype.toString.call(e);return t.slice(0,7)==="[object"&&t.slice(-6)==="Array]"}function _(e){return e!==null&&Object.prototype.toString.call(e)==="[object Object]"}function ue(e){return(typeof e=="number"||e instanceof Number)&&isFinite(+e)}function Ht(e,t){return ue(e)?e:t}function R(e,t){return typeof e>"u"?t:e}const zt=(e,t)=>typeof e=="string"&&e.endsWith("%")?parseFloat(e)/100:+e/t,je=(e,t)=>typeof e=="string"&&e.endsWith("%")?parseFloat(e)/100*t:+e;function $t(e,t,n){if(e&&typeof e.call=="function")return e.apply(n,t)}function qt(e,t,n,r){let o,i,s;if(x(e))if(i=e.length,r)for(o=i-1;o>=0;o--)t.call(n,e[o],o);else for(o=0;o<i;o++)t.call(n,e[o],o);else if(_(e))for(s=Object.keys(e),i=s.length,o=0;o<i;o++)t.call(n,e[s[o]],s[o])}function Xt(e,t){let n,r,o,i;if(!e||!t||e.length!==t.length)return!1;for(n=0,r=e.length;n<r;++n)if(o=e[n],i=t[n],o.datasetIndex!==i.datasetIndex||o.index!==i.index)return!1;return!0}function Q(e){if(x(e))return e.map(Q);if(_(e)){const t=Object.create(null),n=Object.keys(e),r=n.length;let o=0;for(;o<r;++o)t[n[o]]=Q(e[n[o]]);return t}return e}function Be(e){return["__proto__","prototype","constructor"].indexOf(e)===-1}function Kt(e,t,n,r){if(!Be(e))return;const o=t[e],i=n[e];_(o)&&_(i)?Y(o,i,r):t[e]=Q(i)}function Y(e,t,n){const r=x(t)?t:[t],o=r.length;if(!_(e))return e;n=n||{};const i=n.merger||Kt;let s;for(let a=0;a<o;++a){if(s=r[a],!_(s))continue;const c=Object.keys(s);for(let f=0,l=c.length;f<l;++f)i(c[f],e,s,n)}return e}function Ee(e,t){return Y(e,t,{merger:Ut})}function Ut(e,t,n){if(!Be(e))return;const r=t[e],o=n[e];_(r)&&_(o)?Ee(r,o):Object.prototype.hasOwnProperty.call(t,e)||(t[e]=Q(o))}function to(e,t,n,r){t!==void 0&&console.warn(e+': "'+n+'" is deprecated. Please use "'+r+'" instead')}const De={"":e=>e,x:e=>e.x,y:e=>e.y};function Zt(e){const t=e.split("."),n=[];let r="";for(const o of t)r+=o,r.endsWith("\\")?r=r.slice(0,-1)+".":(n.push(r),r="");return n}function Qt(e){const t=Zt(e);return n=>{for(const r of t){if(r==="")break;n=n&&n[r]}return n}}function de(e,t){return(De[t]||(De[t]=Qt(t)))(e)}function he(e){return e.charAt(0).toUpperCase()+e.slice(1)}const Gt=e=>typeof e<"u",H=e=>typeof e=="function",Vt=(e,t)=>{if(e.size!==t.size)return!1;for(const n of e)if(!t.has(n))return!1;return!0};function Jt(e){return e.type==="mouseup"||e.type==="click"||e.type==="contextmenu"}const p=Math.PI,S=2*p,en=S+p,G=Number.POSITIVE_INFINITY,tn=p/180,w=p/2,I=p/4,Le=p*2/3,V=Math.log10,ge=Math.sign;function be(e,t,n){return Math.abs(e-t)<n}function nn(e){const t=Math.round(e);e=be(e,t,e/1e3)?t:e;const n=Math.pow(10,Math.floor(V(e))),r=e/n;return(r<=1?1:r<=2?2:r<=5?5:10)*n}function rn(e){const t=[],n=Math.sqrt(e);let r;for(r=1;r<n;r++)e%r===0&&(t.push(r),t.push(e/r));return n===(n|0)&&t.push(n),t.sort((o,i)=>o-i).pop(),t}function on(e){return typeof e=="symbol"||typeof e=="object"&&e!==null&&!(Symbol.toPrimitive in e||"toString"in e||"valueOf"in e)}function sn(e){return!on(e)&&!isNaN(parseFloat(e))&&isFinite(e)}function an(e,t){const n=Math.round(e);return n-t<=e&&n+t>=e}function cn(e,t,n){let r,o,i;for(r=0,o=e.length;r<o;r++)i=e[r][n],isNaN(i)||(t.min=Math.min(t.min,i),t.max=Math.max(t.max,i))}function fn(e){return e*(p/180)}function ln(e){return e*(180/p)}function un(e){if(!ue(e))return;let t=1,n=0;for(;Math.round(e*t)/t!==e;)t*=10,n++;return n}function dn(e,t){const n=t.x-e.x,r=t.y-e.y,o=Math.sqrt(n*n+r*r);let i=Math.atan2(r,n);return i<-.5*p&&(i+=S),{angle:i,distance:o}}function me(e,t){return Math.sqrt(Math.pow(t.x-e.x,2)+Math.pow(t.y-e.y,2))}function hn(e,t){return(e-t+en)%S-p}function k(e){return(e%S+S)%S}function We(e,t,n,r){const o=k(e),i=k(t),s=k(n),a=k(i-o),c=k(s-o),f=k(o-i),l=k(o-s);return o===i||o===s||r&&i===s||a>c&&f<l}function J(e,t,n){return Math.max(t,Math.min(n,e))}function gn(e){return J(e,-32768,32767)}function Ne(e,t,n,r=1e-6){return e>=Math.min(t,n)-r&&e<=Math.max(t,n)+r}function pe(e,t,n){n=n||(s=>e[s]<t);let r=e.length-1,o=0,i;for(;r-o>1;)i=o+r>>1,n(i)?o=i:r=i;return{lo:o,hi:r}}const z=(e,t,n,r)=>pe(e,n,r?o=>{const i=e[o][t];return i<n||i===n&&e[o+1][t]===n}:o=>e[o][t]<n),bn=(e,t,n)=>pe(e,n,r=>e[r][t]>=n);function mn(e,t,n){let r=0,o=e.length;for(;r<o&&e[r]<t;)r++;for(;o>r&&e[o-1]>n;)o--;return r>0||o<e.length?e.slice(r,o):e}const Ye=["push","pop","shift","splice","unshift"];function pn(e,t){if(e._chartjs){e._chartjs.listeners.push(t);return}Object.defineProperty(e,"_chartjs",{configurable:!0,enumerable:!1,value:{listeners:[t]}}),Ye.forEach(n=>{const r="_onData"+he(n),o=e[n];Object.defineProperty(e,n,{configurable:!0,enumerable:!1,value(...i){const s=o.apply(this,i);return e._chartjs.listeners.forEach(a=>{typeof a[r]=="function"&&a[r](...i)}),s}})})}function yn(e,t){const n=e._chartjs;if(!n)return;const r=n.listeners,o=r.indexOf(t);o!==-1&&r.splice(o,1),!(r.length>0)&&(Ye.forEach(i=>{delete e[i]}),delete e._chartjs)}function _n(e){const t=new Set(e);return t.size===e.length?e:Array.from(t)}function no(e,t,n){return t+" "+e+"px "+n}const He=(function(){return typeof window>"u"?function(e){return e()}:window.requestAnimationFrame})();function Mn(e,t){let n=[],r=!1;return function(...o){n=o,r||(r=!0,He.call(window,()=>{r=!1,e.apply(t,n)}))}}function xn(e,t){let n;return function(...r){return t?(clearTimeout(n),n=setTimeout(e,t,r)):e.apply(this,r),t}}const Sn=e=>e==="start"?"left":e==="end"?"right":"center",wn=(e,t,n)=>e==="start"?t:e==="end"?n:(t+n)/2,On=(e,t,n,r)=>e===(r?"left":"right")?n:e==="center"?(t+n)/2:t;function Pn(e,t,n){const r=t.length;let o=0,i=r;if(e._sorted){const{iScale:s,vScale:a,_parsed:c}=e,f=e.dataset&&e.dataset.options?e.dataset.options.spanGaps:null,l=s.axis,{min:d,max:g,minDefined:b,maxDefined:m}=s.getUserBounds();if(b){if(o=Math.min(z(c,l,d).lo,n?r:z(t,l,s.getPixelForValue(d)).lo),f){const h=c.slice(0,o+1).reverse().findIndex(u=>!F(u[a.axis]));o-=Math.max(0,h)}o=J(o,0,r-1)}if(m){let h=Math.max(z(c,s.axis,g,!0).hi+1,n?0:z(t,l,s.getPixelForValue(g),!0).hi+1);if(f){const u=c.slice(h-1).findIndex(y=>!F(y[a.axis]));h+=Math.max(0,u)}i=J(h,o,r)-o}else i=r-o}return{start:o,count:i}}function kn(e){const{xScale:t,yScale:n,_scaleRanges:r}=e,o={xmin:t.min,xmax:t.max,ymin:n.min,ymax:n.max};if(!r)return e._scaleRanges=o,!0;const i=r.xmin!==t.min||r.xmax!==t.max||r.ymin!==n.min||r.ymax!==n.max;return Object.assign(r,o),i}const ee=e=>e===0||e===1,ze=(e,t,n)=>-(Math.pow(2,10*(e-=1))*Math.sin((e-t)*S/n)),$e=(e,t,n)=>Math.pow(2,-10*e)*Math.sin((e-t)*S/n)+1,te={linear:e=>e,easeInQuad:e=>e*e,easeOutQuad:e=>-e*(e-2),easeInOutQuad:e=>(e/=.5)<1?.5*e*e:-.5*(--e*(e-2)-1),easeInCubic:e=>e*e*e,easeOutCubic:e=>(e-=1)*e*e+1,easeInOutCubic:e=>(e/=.5)<1?.5*e*e*e:.5*((e-=2)*e*e+2),easeInQuart:e=>e*e*e*e,easeOutQuart:e=>-((e-=1)*e*e*e-1),easeInOutQuart:e=>(e/=.5)<1?.5*e*e*e*e:-.5*((e-=2)*e*e*e-2),easeInQuint:e=>e*e*e*e*e,easeOutQuint:e=>(e-=1)*e*e*e*e+1,easeInOutQuint:e=>(e/=.5)<1?.5*e*e*e*e*e:.5*((e-=2)*e*e*e*e+2),easeInSine:e=>-Math.cos(e*w)+1,easeOutSine:e=>Math.sin(e*w),easeInOutSine:e=>-.5*(Math.cos(p*e)-1),easeInExpo:e=>e===0?0:Math.pow(2,10*(e-1)),easeOutExpo:e=>e===1?1:-Math.pow(2,-10*e)+1,easeInOutExpo:e=>ee(e)?e:e<.5?.5*Math.pow(2,10*(e*2-1)):.5*(-Math.pow(2,-10*(e*2-1))+2),easeInCirc:e=>e>=1?e:-(Math.sqrt(1-e*e)-1),easeOutCirc:e=>Math.sqrt(1-(e-=1)*e),easeInOutCirc:e=>(e/=.5)<1?-.5*(Math.sqrt(1-e*e)-1):.5*(Math.sqrt(1-(e-=2)*e)+1),easeInElastic:e=>ee(e)?e:ze(e,.075,.3),easeOutElastic:e=>ee(e)?e:$e(e,.075,.3),easeInOutElastic(e){return ee(e)?e:e<.5?.5*ze(e*2,.1125,.45):.5+.5*$e(e*2-1,.1125,.45)},easeInBack(e){return e*e*((1.70158+1)*e-1.70158)},easeOutBack(e){return(e-=1)*e*((1.70158+1)*e+1.70158)+1},easeInOutBack(e){let t=1.70158;return(e/=.5)<1?.5*(e*e*(((t*=1.525)+1)*e-t)):.5*((e-=2)*e*(((t*=1.525)+1)*e+t)+2)},easeInBounce:e=>1-te.easeOutBounce(1-e),easeOutBounce(e){return e<1/2.75?7.5625*e*e:e<2/2.75?7.5625*(e-=1.5/2.75)*e+.75:e<2.5/2.75?7.5625*(e-=2.25/2.75)*e+.9375:7.5625*(e-=2.625/2.75)*e+.984375},easeInOutBounce:e=>e<.5?te.easeInBounce(e*2)*.5:te.easeOutBounce(e*2-1)*.5+.5};function ye(e){if(e&&typeof e=="object"){const t=e.toString();return t==="[object CanvasPattern]"||t==="[object CanvasGradient]"}return!1}function Tn(e){return ye(e)?e:new E(e)}function _e(e){return ye(e)?e:new E(e).saturate(.5).darken(.1).hexString()}const Rn=["x","y","borderWidth","radius","tension"],Cn=["color","borderColor","backgroundColor"];function Fn(e){e.set("animation",{delay:void 0,duration:1e3,easing:"easeOutQuart",fn:void 0,from:void 0,loop:void 0,to:void 0,type:void 0}),e.describe("animation",{_fallback:!1,_indexable:!1,_scriptable:t=>t!=="onProgress"&&t!=="onComplete"&&t!=="fn"}),e.set("animations",{colors:{type:"color",properties:Cn},numbers:{type:"number",properties:Rn}}),e.describe("animations",{_fallback:"animation"}),e.set("transitions",{active:{animation:{duration:400}},resize:{animation:{duration:0}},show:{animations:{colors:{from:"transparent"},visible:{type:"boolean",duration:0}}},hide:{animations:{colors:{to:"transparent"},visible:{type:"boolean",easing:"linear",fn:t=>t|0}}}})}function In(e){e.set("layout",{autoPadding:!0,padding:{top:0,right:0,bottom:0,left:0}})}const qe=new Map;function vn(e,t){t=t||{};const n=e+JSON.stringify(t);let r=qe.get(n);return r||(r=new Intl.NumberFormat(e,t),qe.set(n,r)),r}function Xe(e,t,n){return vn(t,n).format(e)}const Ke={values(e){return x(e)?e:""+e},numeric(e,t,n){if(e===0)return"0";const r=this.chart.options.locale;let o,i=e;if(n.length>1){const f=Math.max(Math.abs(n[0].value),Math.abs(n[n.length-1].value));(f<1e-4||f>1e15)&&(o="scientific"),i=An(e,n)}const s=V(Math.abs(i)),a=isNaN(s)?1:Math.max(Math.min(-1*Math.floor(s),20),0),c={notation:o,minimumFractionDigits:a,maximumFractionDigits:a};return Object.assign(c,this.options.ticks.format),Xe(e,r,c)},logarithmic(e,t,n){if(e===0)return"0";const r=n[t].significand||e/Math.pow(10,Math.floor(V(e)));return[1,2,3,5,10,15].includes(r)||t>.8*n.length?Ke.numeric.call(this,e,t,n):""}};function An(e,t){let n=t.length>3?t[2].value-t[1].value:t[1].value-t[0].value;return Math.abs(n)>=1&&e!==Math.floor(e)&&(n=e-Math.floor(e)),n}var Ue={formatters:Ke};function jn(e){e.set("scale",{display:!0,offset:!1,reverse:!1,beginAtZero:!1,bounds:"ticks",clip:!0,grace:0,grid:{display:!0,lineWidth:1,drawOnChartArea:!0,drawTicks:!0,tickLength:8,tickWidth:(t,n)=>n.lineWidth,tickColor:(t,n)=>n.color,offset:!1},border:{display:!0,dash:[],dashOffset:0,width:1},title:{display:!1,text:"",padding:{top:4,bottom:4}},ticks:{minRotation:0,maxRotation:50,mirror:!1,textStrokeWidth:0,textStrokeColor:"",padding:3,display:!0,autoSkip:!0,autoSkipPadding:3,labelOffset:0,callback:Ue.formatters.values,minor:{},major:{},align:"center",crossAlign:"near",showLabelBackdrop:!1,backdropColor:"rgba(255, 255, 255, 0.75)",backdropPadding:2}}),e.route("scale.ticks","color","","color"),e.route("scale.grid","color","","borderColor"),e.route("scale.border","color","","borderColor"),e.route("scale.title","color","","color"),e.describe("scale",{_fallback:!1,_scriptable:t=>!t.startsWith("before")&&!t.startsWith("after")&&t!=="callback"&&t!=="parser",_indexable:t=>t!=="borderDash"&&t!=="tickBorderDash"&&t!=="dash"}),e.describe("scales",{_fallback:"scale"}),e.describe("scale.ticks",{_scriptable:t=>t!=="backdropPadding"&&t!=="callback",_indexable:t=>t!=="backdropPadding"})}const Ze=Object.create(null),Qe=Object.create(null);function $(e,t){if(!t)return e;const n=t.split(".");for(let r=0,o=n.length;r<o;++r){const i=n[r];e=e[i]||(e[i]=Object.create(null))}return e}function Me(e,t,n){return typeof t=="string"?Y($(e,t),n):Y($(e,""),t)}class Bn{constructor(t,n){this.animation=void 0,this.backgroundColor="rgba(0,0,0,0.1)",this.borderColor="rgba(0,0,0,0.1)",this.color="#666",this.datasets={},this.devicePixelRatio=r=>r.chart.platform.getDevicePixelRatio(),this.elements={},this.events=["mousemove","mouseout","click","touchstart","touchmove"],this.font={family:"'Helvetica Neue', 'Helvetica', 'Arial', sans-serif",size:12,style:"normal",lineHeight:1.2,weight:null},this.hover={},this.hoverBackgroundColor=(r,o)=>_e(o.backgroundColor),this.hoverBorderColor=(r,o)=>_e(o.borderColor),this.hoverColor=(r,o)=>_e(o.color),this.indexAxis="x",this.interaction={mode:"nearest",intersect:!0,includeInvisible:!1},this.maintainAspectRatio=!0,this.onHover=null,this.onClick=null,this.parsing=!0,this.plugins={},this.responsive=!0,this.scale=void 0,this.scales={},this.showLine=!0,this.drawActiveElementsOnTop=!0,this.describe(t),this.apply(n)}set(t,n){return Me(this,t,n)}get(t){return $(this,t)}describe(t,n){return Me(Qe,t,n)}override(t,n){return Me(Ze,t,n)}route(t,n,r,o){const i=$(this,t),s=$(this,r),a="_"+n;Object.defineProperties(i,{[a]:{value:i[n],writable:!0},[n]:{enumerable:!0,get(){const c=this[a],f=s[o];return _(c)?Object.assign({},f,c):R(c,f)},set(c){this[a]=c}}})}apply(t){t.forEach(n=>n(this))}}var Ge=new Bn({_scriptable:e=>!e.startsWith("on"),_indexable:e=>e!=="events",hover:{_fallback:"interaction"},interaction:{_scriptable:!1,_indexable:!1}},[Fn,In,jn]);function En(e){return!e||F(e.size)||F(e.family)?null:(e.style?e.style+" ":"")+(e.weight?e.weight+" ":"")+e.size+"px "+e.family}function xe(e,t,n,r,o){let i=t[o];return i||(i=t[o]=e.measureText(o).width,n.push(o)),i>r&&(r=i),r}function Dn(e,t,n,r){r=r||{};let o=r.data=r.data||{},i=r.garbageCollect=r.garbageCollect||[];r.font!==t&&(o=r.data={},i=r.garbageCollect=[],r.font=t),e.save(),e.font=t;let s=0;const a=n.length;let c,f,l,d,g;for(c=0;c<a;c++)if(d=n[c],d!=null&&!x(d))s=xe(e,o,i,s,d);else if(x(d))for(f=0,l=d.length;f<l;f++)g=d[f],g!=null&&!x(g)&&(s=xe(e,o,i,s,g));e.restore();const b=i.length/2;if(b>n.length){for(c=0;c<b;c++)delete o[i[c]];i.splice(0,b)}return s}function Ln(e,t,n){const r=e.currentDevicePixelRatio,o=n!==0?Math.max(n/2,.5):0;return Math.round((t-o)*r)/r+o}function Wn(e,t){!t&&!e||(t=t||e.getContext("2d"),t.save(),t.resetTransform(),t.clearRect(0,0,e.width,e.height),t.restore())}function Nn(e,t,n,r){Ve(e,t,n,r,null)}function Ve(e,t,n,r,o){let i,s,a,c,f,l,d,g;const b=t.pointStyle,m=t.rotation,h=t.radius;let u=(m||0)*tn;if(b&&typeof b=="object"&&(i=b.toString(),i==="[object HTMLImageElement]"||i==="[object HTMLCanvasElement]")){e.save(),e.translate(n,r),e.rotate(u),e.drawImage(b,-b.width/2,-b.height/2,b.width,b.height),e.restore();return}if(!(isNaN(h)||h<=0)){switch(e.beginPath(),b){default:o?e.ellipse(n,r,o/2,h,0,0,S):e.arc(n,r,h,0,S),e.closePath();break;case"triangle":l=o?o/2:h,e.moveTo(n+Math.sin(u)*l,r-Math.cos(u)*h),u+=Le,e.lineTo(n+Math.sin(u)*l,r-Math.cos(u)*h),u+=Le,e.lineTo(n+Math.sin(u)*l,r-Math.cos(u)*h),e.closePath();break;case"rectRounded":f=h*.516,c=h-f,s=Math.cos(u+I)*c,d=Math.cos(u+I)*(o?o/2-f:c),a=Math.sin(u+I)*c,g=Math.sin(u+I)*(o?o/2-f:c),e.arc(n-d,r-a,f,u-p,u-w),e.arc(n+g,r-s,f,u-w,u),e.arc(n+d,r+a,f,u,u+w),e.arc(n-g,r+s,f,u+w,u+p),e.closePath();break;case"rect":if(!m){c=Math.SQRT1_2*h,l=o?o/2:c,e.rect(n-l,r-c,2*l,2*c);break}u+=I;case"rectRot":d=Math.cos(u)*(o?o/2:h),s=Math.cos(u)*h,a=Math.sin(u)*h,g=Math.sin(u)*(o?o/2:h),e.moveTo(n-d,r-a),e.lineTo(n+g,r-s),e.lineTo(n+d,r+a),e.lineTo(n-g,r+s),e.closePath();break;case"crossRot":u+=I;case"cross":d=Math.cos(u)*(o?o/2:h),s=Math.cos(u)*h,a=Math.sin(u)*h,g=Math.sin(u)*(o?o/2:h),e.moveTo(n-d,r-a),e.lineTo(n+d,r+a),e.moveTo(n+g,r-s),e.lineTo(n-g,r+s);break;case"star":d=Math.cos(u)*(o?o/2:h),s=Math.cos(u)*h,a=Math.sin(u)*h,g=Math.sin(u)*(o?o/2:h),e.moveTo(n-d,r-a),e.lineTo(n+d,r+a),e.moveTo(n+g,r-s),e.lineTo(n-g,r+s),u+=I,d=Math.cos(u)*(o?o/2:h),s=Math.cos(u)*h,a=Math.sin(u)*h,g=Math.sin(u)*(o?o/2:h),e.moveTo(n-d,r-a),e.lineTo(n+d,r+a),e.moveTo(n+g,r-s),e.lineTo(n-g,r+s);break;case"line":s=o?o/2:Math.cos(u)*h,a=Math.sin(u)*h,e.moveTo(n-s,r-a),e.lineTo(n+s,r+a);break;case"dash":e.moveTo(n,r),e.lineTo(n+Math.cos(u)*(o?o/2:h),r+Math.sin(u)*h);break;case!1:e.closePath();break}e.fill(),t.borderWidth>0&&e.stroke()}}function Se(e,t,n){return n=n||.5,!t||e&&e.x>t.left-n&&e.x<t.right+n&&e.y>t.top-n&&e.y<t.bottom+n}function Yn(e,t){e.save(),e.beginPath(),e.rect(t.left,t.top,t.right-t.left,t.bottom-t.top),e.clip()}function Hn(e){e.restore()}function zn(e,t,n,r,o){if(!t)return e.lineTo(n.x,n.y);if(o==="middle"){const i=(t.x+n.x)/2;e.lineTo(i,t.y),e.lineTo(i,n.y)}else o==="after"!=!!r?e.lineTo(t.x,n.y):e.lineTo(n.x,t.y);e.lineTo(n.x,n.y)}function $n(e,t,n,r){if(!t)return e.lineTo(n.x,n.y);e.bezierCurveTo(r?t.cp1x:t.cp2x,r?t.cp1y:t.cp2y,r?n.cp2x:n.cp1x,r?n.cp2y:n.cp1y,n.x,n.y)}function qn(e,t){t.translation&&e.translate(t.translation[0],t.translation[1]),F(t.rotation)||e.rotate(t.rotation),t.color&&(e.fillStyle=t.color),t.textAlign&&(e.textAlign=t.textAlign),t.textBaseline&&(e.textBaseline=t.textBaseline)}function Xn(e,t,n,r,o){if(o.strikethrough||o.underline){const i=e.measureText(r),s=t-i.actualBoundingBoxLeft,a=t+i.actualBoundingBoxRight,c=n-i.actualBoundingBoxAscent,f=n+i.actualBoundingBoxDescent,l=o.strikethrough?(c+f)/2:f;e.strokeStyle=e.fillStyle,e.beginPath(),e.lineWidth=o.decorationWidth||2,e.moveTo(s,l),e.lineTo(a,l),e.stroke()}}function Kn(e,t){const n=e.fillStyle;e.fillStyle=t.color,e.fillRect(t.left,t.top,t.width,t.height),e.fillStyle=n}function Un(e,t,n,r,o,i={}){const s=x(t)?t:[t],a=i.strokeWidth>0&&i.strokeColor!=="";let c,f;for(e.save(),e.font=o.string,qn(e,i),c=0;c<s.length;++c)f=s[c],i.backdrop&&Kn(e,i.backdrop),a&&(i.strokeColor&&(e.strokeStyle=i.strokeColor),F(i.strokeWidth)||(e.lineWidth=i.strokeWidth),e.strokeText(f,n,r,i.maxWidth)),e.fillText(f,n,r,i.maxWidth),Xn(e,n,r,f,i),r+=Number(o.lineHeight);e.restore()}function Zn(e,t){const{x:n,y:r,w:o,h:i,radius:s}=t;e.arc(n+s.topLeft,r+s.topLeft,s.topLeft,1.5*p,p,!0),e.lineTo(n,r+i-s.bottomLeft),e.arc(n+s.bottomLeft,r+i-s.bottomLeft,s.bottomLeft,p,w,!0),e.lineTo(n+o-s.bottomRight,r+i),e.arc(n+o-s.bottomRight,r+i-s.bottomRight,s.bottomRight,w,0,!0),e.lineTo(n+o,r+s.topRight),e.arc(n+o-s.topRight,r+s.topRight,s.topRight,0,-w,!0),e.lineTo(n+s.topLeft,r)}const Qn=/^(normal|(\d+(?:\.\d+)?)(px|em|%)?)$/,Gn=/^(normal|italic|initial|inherit|unset|(oblique( -?[0-9]?[0-9]deg)?))$/;function Vn(e,t){const n=(""+e).match(Qn);if(!n||n[1]==="normal")return t*1.2;switch(e=+n[2],n[3]){case"px":return e;case"%":e/=100;break}return t*e}const Jn=e=>+e||0;function we(e,t){const n={},r=_(t),o=r?Object.keys(t):t,i=_(e)?r?s=>R(e[s],e[t[s]]):s=>e[s]:()=>e;for(const s of o)n[s]=Jn(i(s));return n}function Je(e){return we(e,{top:"y",right:"x",bottom:"y",left:"x"})}function er(e){return we(e,["topLeft","topRight","bottomLeft","bottomRight"])}function tr(e){const t=Je(e);return t.width=t.left+t.right,t.height=t.top+t.bottom,t}function nr(e,t){e=e||{},t=t||Ge.font;let n=R(e.size,t.size);typeof n=="string"&&(n=parseInt(n,10));let r=R(e.style,t.style);r&&!(""+r).match(Gn)&&(console.warn('Invalid font style specified: "'+r+'"'),r=void 0);const o={family:R(e.family,t.family),lineHeight:Vn(R(e.lineHeight,t.lineHeight),n),size:n,style:r,weight:R(e.weight,t.weight),string:""};return o.string=En(o),o}function rr(e,t,n,r){let o=!0,i,s,a;for(i=0,s=e.length;i<s;++i)if(a=e[i],a!==void 0&&(t!==void 0&&typeof a=="function"&&(a=a(t),o=!1),n!==void 0&&x(a)&&(a=a[n%a.length],o=!1),a!==void 0))return r&&!o&&(r.cacheable=!1),a}function or(e,t,n){const{min:r,max:o}=e,i=je(t,(o-r)/2),s=(a,c)=>n&&a===0?0:a+c;return{min:s(r,-Math.abs(i)),max:s(o,i)}}function et(e,t){return Object.assign(Object.create(e),t)}function Oe(e,t=[""],n,r,o=()=>e[0]){const i=n||e;typeof r>"u"&&(r=it("_fallback",e));const s={[Symbol.toStringTag]:"Object",_cacheable:!0,_scopes:e,_rootScopes:i,_fallback:r,_getTarget:o,override:a=>Oe([a,...e],t,i,r)};return new Proxy(s,{deleteProperty(a,c){return delete a[c],delete a._keys,delete e[0][c],!0},get(a,c){return nt(a,c,()=>dr(c,t,e,a))},getOwnPropertyDescriptor(a,c){return Reflect.getOwnPropertyDescriptor(a._scopes[0],c)},getPrototypeOf(){return Reflect.getPrototypeOf(e[0])},has(a,c){return st(a).includes(c)},ownKeys(a){return st(a)},set(a,c,f){const l=a._storage||(a._storage=o());return a[c]=l[c]=f,delete a._keys,!0}})}function q(e,t,n,r){const o={_cacheable:!1,_proxy:e,_context:t,_subProxy:n,_stack:new Set,_descriptors:tt(e,r),setContext:i=>q(e,i,n,r),override:i=>q(e.override(i),t,n,r)};return new Proxy(o,{deleteProperty(i,s){return delete i[s],delete e[s],!0},get(i,s,a){return nt(i,s,()=>sr(i,s,a))},getOwnPropertyDescriptor(i,s){return i._descriptors.allKeys?Reflect.has(e,s)?{enumerable:!0,configurable:!0}:void 0:Reflect.getOwnPropertyDescriptor(e,s)},getPrototypeOf(){return Reflect.getPrototypeOf(e)},has(i,s){return Reflect.has(e,s)},ownKeys(){return Reflect.ownKeys(e)},set(i,s,a){return e[s]=a,delete i[s],!0}})}function tt(e,t={scriptable:!0,indexable:!0}){const{_scriptable:n=t.scriptable,_indexable:r=t.indexable,_allKeys:o=t.allKeys}=e;return{allKeys:o,scriptable:n,indexable:r,isScriptable:H(n)?n:()=>n,isIndexable:H(r)?r:()=>r}}const ir=(e,t)=>e?e+he(t):t,Pe=(e,t)=>_(t)&&e!=="adapters"&&(Object.getPrototypeOf(t)===null||t.constructor===Object);function nt(e,t,n){if(Object.prototype.hasOwnProperty.call(e,t)||t==="constructor")return e[t];const r=n();return e[t]=r,r}function sr(e,t,n){const{_proxy:r,_context:o,_subProxy:i,_descriptors:s}=e;let a=r[t];return H(a)&&s.isScriptable(t)&&(a=ar(t,a,e,n)),x(a)&&a.length&&(a=cr(t,a,e,s.isIndexable)),Pe(t,a)&&(a=q(a,o,i&&i[t],s)),a}function ar(e,t,n,r){const{_proxy:o,_context:i,_subProxy:s,_stack:a}=n;if(a.has(e))throw new Error("Recursion detected: "+Array.from(a).join("->")+"->"+e);a.add(e);let c=t(i,s||r);return a.delete(e),Pe(e,c)&&(c=ke(o._scopes,o,e,c)),c}function cr(e,t,n,r){const{_proxy:o,_context:i,_subProxy:s,_descriptors:a}=n;if(typeof i.index<"u"&&r(e))return t[i.index%t.length];if(_(t[0])){const c=t,f=o._scopes.filter(l=>l!==c);t=[];for(const l of c){const d=ke(f,o,e,l);t.push(q(d,i,s&&s[e],a))}}return t}function rt(e,t,n){return H(e)?e(t,n):e}const fr=(e,t)=>e===!0?t:typeof e=="string"?de(t,e):void 0;function lr(e,t,n,r,o){for(const i of t){const s=fr(n,i);if(s){e.add(s);const a=rt(s._fallback,n,o);if(typeof a<"u"&&a!==n&&a!==r)return a}else if(s===!1&&typeof r<"u"&&n!==r)return null}return!1}function ke(e,t,n,r){const o=t._rootScopes,i=rt(t._fallback,n,r),s=[...e,...o],a=new Set;a.add(r);let c=ot(a,s,n,i||n,r);return c===null||typeof i<"u"&&i!==n&&(c=ot(a,s,i,c,r),c===null)?!1:Oe(Array.from(a),[""],o,i,()=>ur(t,n,r))}function ot(e,t,n,r,o){for(;n;)n=lr(e,t,n,r,o);return n}function ur(e,t,n){const r=e._getTarget();t in r||(r[t]={});const o=r[t];return x(o)&&_(n)?n:o||{}}function dr(e,t,n,r){let o;for(const i of t)if(o=it(ir(i,e),n),typeof o<"u")return Pe(e,o)?ke(n,r,e,o):o}function it(e,t){for(const n of t){if(!n)continue;const r=n[e];if(typeof r<"u")return r}}function st(e){let t=e._keys;return t||(t=e._keys=hr(e._scopes)),t}function hr(e){const t=new Set;for(const n of e)for(const r of Object.keys(n).filter(o=>!o.startsWith("_")))t.add(r);return Array.from(t)}function gr(e,t,n,r){const{iScale:o}=e,{key:i="r"}=this._parsing,s=new Array(r);let a,c,f,l;for(a=0,c=r;a<c;++a)f=a+n,l=t[f],s[a]={r:o.parse(de(l,i),f)};return s}const br=Number.EPSILON||1e-14,D=(e,t)=>t<e.length&&!e[t].skip&&e[t],at=e=>e==="x"?"y":"x";function mr(e,t,n,r){const o=e.skip?t:e,i=t,s=n.skip?t:n,a=me(i,o),c=me(s,i);let f=a/(a+c),l=c/(a+c);f=isNaN(f)?0:f,l=isNaN(l)?0:l;const d=r*f,g=r*l;return{previous:{x:i.x-d*(s.x-o.x),y:i.y-d*(s.y-o.y)},next:{x:i.x+g*(s.x-o.x),y:i.y+g*(s.y-o.y)}}}function pr(e,t,n){const r=e.length;let o,i,s,a,c,f=D(e,0);for(let l=0;l<r-1;++l)if(c=f,f=D(e,l+1),!(!c||!f)){if(be(t[l],0,br)){n[l]=n[l+1]=0;continue}o=n[l]/t[l],i=n[l+1]/t[l],a=Math.pow(o,2)+Math.pow(i,2),!(a<=9)&&(s=3/Math.sqrt(a),n[l]=o*s*t[l],n[l+1]=i*s*t[l])}}function yr(e,t,n="x"){const r=at(n),o=e.length;let i,s,a,c=D(e,0);for(let f=0;f<o;++f){if(s=a,a=c,c=D(e,f+1),!a)continue;const l=a[n],d=a[r];s&&(i=(l-s[n])/3,a[`cp1${n}`]=l-i,a[`cp1${r}`]=d-i*t[f]),c&&(i=(c[n]-l)/3,a[`cp2${n}`]=l+i,a[`cp2${r}`]=d+i*t[f])}}function _r(e,t="x"){const n=at(t),r=e.length,o=Array(r).fill(0),i=Array(r);let s,a,c,f=D(e,0);for(s=0;s<r;++s)if(a=c,c=f,f=D(e,s+1),!!c){if(f){const l=f[t]-c[t];o[s]=l!==0?(f[n]-c[n])/l:0}i[s]=a?f?ge(o[s-1])!==ge(o[s])?0:(o[s-1]+o[s])/2:o[s-1]:o[s]}pr(e,o,i),yr(e,i,t)}function ne(e,t,n){return Math.max(Math.min(e,n),t)}function Mr(e,t){let n,r,o,i,s,a=Se(e[0],t);for(n=0,r=e.length;n<r;++n)s=i,i=a,a=n<r-1&&Se(e[n+1],t),i&&(o=e[n],s&&(o.cp1x=ne(o.cp1x,t.left,t.right),o.cp1y=ne(o.cp1y,t.top,t.bottom)),a&&(o.cp2x=ne(o.cp2x,t.left,t.right),o.cp2y=ne(o.cp2y,t.top,t.bottom)))}function xr(e,t,n,r,o){let i,s,a,c;if(t.spanGaps&&(e=e.filter(f=>!f.skip)),t.cubicInterpolationMode==="monotone")_r(e,o);else{let f=r?e[e.length-1]:e[0];for(i=0,s=e.length;i<s;++i)a=e[i],c=mr(f,a,e[Math.min(i+1,s-(r?0:1))%s],t.tension),a.cp1x=c.previous.x,a.cp1y=c.previous.y,a.cp2x=c.next.x,a.cp2y=c.next.y,f=a}t.capBezierPoints&&Mr(e,n)}function ct(){return typeof window<"u"&&typeof document<"u"}function ft(e){let t=e.parentNode;return t&&t.toString()==="[object ShadowRoot]"&&(t=t.host),t}function re(e,t,n){let r;return typeof e=="string"?(r=parseInt(e,10),e.indexOf("%")!==-1&&(r=r/100*t.parentNode[n])):r=e,r}const oe=e=>e.ownerDocument.defaultView.getComputedStyle(e,null);function Sr(e,t){return oe(e).getPropertyValue(t)}const wr=["top","right","bottom","left"];function v(e,t,n){const r={};n=n?"-"+n:"";for(let o=0;o<4;o++){const i=wr[o];r[i]=parseFloat(e[t+"-"+i+n])||0}return r.width=r.left+r.right,r.height=r.top+r.bottom,r}const Or=(e,t,n)=>(e>0||t>0)&&(!n||!n.shadowRoot);function Pr(e,t){const n=e.touches,r=n&&n.length?n[0]:e,{offsetX:o,offsetY:i}=r;let s=!1,a,c;if(Or(o,i,e.target))a=o,c=i;else{const f=t.getBoundingClientRect();a=r.clientX-f.left,c=r.clientY-f.top,s=!0}return{x:a,y:c,box:s}}function kr(e,t){if("native"in e)return e;const{canvas:n,currentDevicePixelRatio:r}=t,o=oe(n),i=o.boxSizing==="border-box",s=v(o,"padding"),a=v(o,"border","width"),{x:c,y:f,box:l}=Pr(e,n),d=s.left+(l&&a.left),g=s.top+(l&&a.top);let{width:b,height:m}=t;return i&&(b-=s.width+a.width,m-=s.height+a.height),{x:Math.round((c-d)/b*n.width/r),y:Math.round((f-g)/m*n.height/r)}}function Tr(e,t,n){let r,o;if(t===void 0||n===void 0){const i=e&&ft(e);if(!i)t=e.clientWidth,n=e.clientHeight;else{const s=i.getBoundingClientRect(),a=oe(i),c=v(a,"border","width"),f=v(a,"padding");t=s.width-f.width-c.width,n=s.height-f.height-c.height,r=re(a.maxWidth,i,"clientWidth"),o=re(a.maxHeight,i,"clientHeight")}}return{width:t,height:n,maxWidth:r||G,maxHeight:o||G}}const C=e=>Math.round(e*10)/10;function Rr(e,t,n,r){const o=oe(e),i=v(o,"margin"),s=re(o.maxWidth,e,"clientWidth")||G,a=re(o.maxHeight,e,"clientHeight")||G,c=Tr(e,t,n);let{width:f,height:l}=c;if(o.boxSizing==="content-box"){const g=v(o,"border","width"),b=v(o,"padding");f-=b.width+g.width,l-=b.height+g.height}return f=Math.max(0,f-i.width),l=Math.max(0,r?f/r:l-i.height),f=C(Math.min(f,s,c.maxWidth)),l=C(Math.min(l,a,c.maxHeight)),f&&!l&&(l=C(f/2)),(t!==void 0||n!==void 0)&&r&&c.height&&l>c.height&&(l=c.height,f=C(Math.floor(l*r))),{width:f,height:l}}function Cr(e,t,n){const r=t||1,o=C(e.height*r),i=C(e.width*r);e.height=C(e.height),e.width=C(e.width);const s=e.canvas;return s.style&&(n||!s.style.height&&!s.style.width)&&(s.style.height=`${e.height}px`,s.style.width=`${e.width}px`),e.currentDevicePixelRatio!==r||s.height!==o||s.width!==i?(e.currentDevicePixelRatio=r,s.height=o,s.width=i,e.ctx.setTransform(r,0,0,r,0,0),!0):!1}const Fr=(function(){let e=!1;try{const t={get passive(){return e=!0,!1}};ct()&&(window.addEventListener("test",null,t),window.removeEventListener("test",null,t))}catch{}return e})();function Ir(e,t){const n=Sr(e,t),r=n&&n.match(/^(\d+)(\.\d+)?px$/);return r?+r[1]:void 0}function A(e,t,n,r){return{x:e.x+n*(t.x-e.x),y:e.y+n*(t.y-e.y)}}function vr(e,t,n,r){return{x:e.x+n*(t.x-e.x),y:r==="middle"?n<.5?e.y:t.y:r==="after"?n<1?e.y:t.y:n>0?t.y:e.y}}function Ar(e,t,n,r){const o={x:e.cp2x,y:e.cp2y},i={x:t.cp1x,y:t.cp1y},s=A(e,o,n),a=A(o,i,n),c=A(i,t,n),f=A(s,a,n),l=A(a,c,n);return A(f,l,n)}const jr=function(e,t){return{x(n){return e+e+t-n},setWidth(n){t=n},textAlign(n){return n==="center"?n:n==="right"?"left":"right"},xPlus(n,r){return n-r},leftForLtr(n,r){return n-r}}},Br=function(){return{x(e){return e},setWidth(e){},textAlign(e){return e},xPlus(e,t){return e+t},leftForLtr(e,t){return e}}};function Er(e,t,n){return e?jr(t,n):Br()}function Dr(e,t){let n,r;(t==="ltr"||t==="rtl")&&(n=e.canvas.style,r=[n.getPropertyValue("direction"),n.getPropertyPriority("direction")],n.setProperty("direction",t,"important"),e.prevTextDirection=r)}function Lr(e,t){t!==void 0&&(delete e.prevTextDirection,e.canvas.style.setProperty("direction",t[0],t[1]))}function lt(e){return e==="angle"?{between:We,compare:hn,normalize:k}:{between:Ne,compare:(t,n)=>t-n,normalize:t=>t}}function ut({start:e,end:t,count:n,loop:r,style:o}){return{start:e%n,end:t%n,loop:r&&(t-e+1)%n===0,style:o}}function Wr(e,t,n){const{property:r,start:o,end:i}=n,{between:s,normalize:a}=lt(r),c=t.length;let{start:f,end:l,loop:d}=e,g,b;if(d){for(f+=c,l+=c,g=0,b=c;g<b&&s(a(t[f%c][r]),o,i);++g)f--,l--;f%=c,l%=c}return l<f&&(l+=c),{start:f,end:l,loop:d,style:e.style}}function dt(e,t,n){if(!n)return[e];const{property:r,start:o,end:i}=n,s=t.length,{compare:a,between:c,normalize:f}=lt(r),{start:l,end:d,loop:g,style:b}=Wr(e,t,n),m=[];let h=!1,u=null,y,L,X;const Ur=()=>c(o,X,y)&&a(o,X)!==0,Zr=()=>a(i,y)===0||c(i,X,y),Qr=()=>h||Ur(),Gr=()=>!h||Zr();for(let W=l,bt=l;W<=d;++W)L=t[W%s],!L.skip&&(y=f(L[r]),y!==X&&(h=c(y,o,i),u===null&&Qr()&&(u=a(y,o)===0?W:bt),u!==null&&Gr()&&(m.push(ut({start:u,end:W,loop:g,count:s,style:b})),u=null),bt=W,X=y));return u!==null&&m.push(ut({start:u,end:d,loop:g,count:s,style:b})),m}function Nr(e,t){const n=[],r=e.segments;for(let o=0;o<r.length;o++){const i=dt(r[o],e.points,t);i.length&&n.push(...i)}return n}function Yr(e,t,n,r){let o=0,i=t-1;if(n&&!r)for(;o<t&&!e[o].skip;)o++;for(;o<t&&e[o].skip;)o++;for(o%=t,n&&(i+=o);i>o&&e[i%t].skip;)i--;return i%=t,{start:o,end:i}}function Hr(e,t,n,r){const o=e.length,i=[];let s=t,a=e[t],c;for(c=t+1;c<=n;++c){const f=e[c%o];f.skip||f.stop?a.skip||(r=!1,i.push({start:t%o,end:(c-1)%o,loop:r}),t=s=f.stop?c:null):(s=c,a.skip&&(t=c)),a=f}return s!==null&&i.push({start:t%o,end:s%o,loop:r}),i}function zr(e,t){const n=e.points,r=e.options.spanGaps,o=n.length;if(!o)return[];const i=!!e._loop,{start:s,end:a}=Yr(n,o,i,r);if(r===!0)return ht(e,[{start:s,end:a,loop:i}],n,t);const c=a<s?a+o:a,f=!!e._fullLoop&&s===0&&a===o-1;return ht(e,Hr(n,s,c,f),n,t)}function ht(e,t,n,r){return!r||!r.setContext||!n?t:$r(e,t,n,r)}function $r(e,t,n,r){const o=e._chart.getContext(),i=gt(e.options),{_datasetIndex:s,options:{spanGaps:a}}=e,c=n.length,f=[];let l=i,d=t[0].start,g=d;function b(m,h,u,y){const L=a?-1:1;if(m!==h){for(m+=c;n[m%c].skip;)m-=L;for(;n[h%c].skip;)h+=L;m%c!==h%c&&(f.push({start:m%c,end:h%c,loop:u,style:y}),l=y,d=h%c)}}for(const m of t){d=a?d:m.start;let h=n[d%c],u;for(g=d+1;g<=m.end;g++){const y=n[g%c];u=gt(r.setContext(et(o,{type:"segment",p0:h,p1:y,p0DataIndex:(g-1)%c,p1DataIndex:g%c,datasetIndex:s}))),qr(u,l)&&b(d,g-1,m.loop,l),h=y,l=u}d<g-1&&b(d,g-1,m.loop,l)}return f}function gt(e){return{backgroundColor:e.backgroundColor,borderCapStyle:e.borderCapStyle,borderDash:e.borderDash,borderDashOffset:e.borderDashOffset,borderJoinStyle:e.borderJoinStyle,borderWidth:e.borderWidth,borderColor:e.borderColor}}function qr(e,t){if(!t)return!1;const n=[],r=function(o,i){return ye(i)?(n.includes(i)||n.push(i),n.indexOf(i)):i};return JSON.stringify(e,r)!==JSON.stringify(t,r)}function ie(e,t,n){return e.options.clip?e[n]:t[n]}function Xr(e,t){const{xScale:n,yScale:r}=e;return n&&r?{left:ie(n,t,"left"),right:ie(n,t,"right"),top:ie(r,t,"top"),bottom:ie(r,t,"bottom")}:t}function Kr(e,t){const n=t._clip;if(n.disabled)return!1;const r=Xr(t,e.chartArea);return{left:n.left===!1?0:r.left-(n.left===!0?0:n.left),right:n.right===!1?e.width:r.right+(n.right===!0?0:n.right),top:n.top===!1?0:r.top-(n.top===!0?0:n.top),bottom:n.bottom===!1?e.height:r.bottom+(n.bottom===!0?0:n.bottom)}}}}]);
