# Supplementary material for: An Interactive, Asynchronous Intimate Partner Violence Module for Medical Students: Improving Preparedness, Confidence, and Knowledge
Source: MedEdPORTAL. 2026 Jul 14;22:11618. doi: 10.15766/mep_2374-8265.11618 (PMC13364887; doi:10.15766/mep_2374-8265.11618)
Supplement: Supplementary file 1 — IPV Articulate Module FolderIPV Pre- and Postmodule Survey.docx [file mep_2374-8265.11618-s001.zip › A. IPV Articulate Module Folder/lib/rise/587a1be7.js]

"use strict";(globalThis.wpRiseJsonp=globalThis.wpRiseJsonp||[]).push([["defaultVendors-node_modules_pnpm_react-dom_19_2_5_react_19_2_5_node_modules_react-dom_client_js"],{40894(bu,j,wl){/**
 * @license React
 * react-dom-client.production.js
 *
 * Copyright (c) Meta Platforms, Inc. and affiliates.
 *
 * This source code is licensed under the MIT license found in the
 * LICENSE file in the root directory of this source tree.
 */var X=wl(94015),ca=wl(9608),ot=wl(58174);function z(l){var a="https://react.dev/errors/"+l;if(1<arguments.length){a+="?args[]="+encodeURIComponent(arguments[1]);for(var t=2;t<arguments.length;t++)a+="&args[]="+encodeURIComponent(arguments[t])}return"Minified React error #"+l+"; visit "+a+" for the full message or use the non-minified dev environment for full errors and additional helpful warnings."}function zu(l){return!(!l||l.nodeType!==1&&l.nodeType!==9&&l.nodeType!==11)}function ut(l){var a=l,t=l;if(l.alternate)for(;a.return;)a=a.return;else{l=a;do a=l,(a.flags&4098)!==0&&(t=a.return),l=a.return;while(l)}return a.tag===3?t:null}function Zl(l){if(l.tag===13){var a=l.memoizedState;if(a===null&&(l=l.alternate,l!==null&&(a=l.memoizedState)),a!==null)return a.dehydrated}return null}function $l(l){if(l.tag===31){var a=l.memoizedState;if(a===null&&(l=l.alternate,l!==null&&(a=l.memoizedState)),a!==null)return a.dehydrated}return null}function gn(l){if(ut(l)!==l)throw Error(z(188))}function bl(l){var a=l.alternate;if(!a){if(a=ut(l),a===null)throw Error(z(188));return a!==l?null:l}for(var t=l,u=a;;){var n=t.return;if(n===null)break;var e=n.alternate;if(e===null){if(u=n.return,u!==null){t=u;continue}break}if(n.child===e.child){for(e=n.child;e;){if(e===t)return gn(n),l;if(e===u)return gn(n),a;e=e.sibling}throw Error(z(188))}if(t.return!==u.return)t=n,u=e;else{for(var f=!1,c=n.child;c;){if(c===t){f=!0,t=n,u=e;break}if(c===u){f=!0,u=n,t=e;break}c=c.sibling}if(!f){for(c=e.child;c;){if(c===t){f=!0,t=e,u=n;break}if(c===u){f=!0,u=e,t=n;break}c=c.sibling}if(!f)throw Error(z(189))}}if(t.alternate!==u)throw Error(z(190))}if(t.tag!==3)throw Error(z(188));return t.stateNode.current===t?l:a}function fl(l){var a=l.tag;if(a===5||a===26||a===27||a===6)return l;for(l=l.child;l!==null;){if(a=fl(l),a!==null)return a;l=l.sibling}return null}var V=Object.assign,nt=Symbol.for("react.element"),la=Symbol.for("react.transitional.element"),ia=Symbol.for("react.portal"),va=Symbol.for("react.fragment"),Au=Symbol.for("react.strict_mode"),Ht=Symbol.for("react.profiler"),et=Symbol.for("react.consumer"),sl=Symbol.for("react.context"),aa=Symbol.for("react.forward_ref"),ya=Symbol.for("react.suspense"),Nt=Symbol.for("react.suspense_list"),Bt=Symbol.for("react.memo"),Fl=Symbol.for("react.lazy"),ft=Symbol.for("react.activity"),Na=Symbol.for("react.memo_cache_sentinel"),Tu=Symbol.iterator;function ct(l){return l===null||typeof l!="object"?null:(l=Tu&&l[Tu]||l["@@iterator"],typeof l=="function"?l:null)}var Eu=Symbol.for("react.client.reference");function E(l){if(l==null)return null;if(typeof l=="function")return l.$$typeof===Eu?null:l.displayName||l.name||null;if(typeof l=="string")return l;switch(l){case va:return"Fragment";case Ht:return"Profiler";case Au:return"StrictMode";case ya:return"Suspense";case Nt:return"SuspenseList";case ft:return"Activity"}if(typeof l=="object")switch(l.$$typeof){case ia:return"Portal";case sl:return l.displayName||"Context";case et:return(l._context.displayName||"Context")+".Consumer";case aa:var a=l.render;return l=l.displayName,l||(l=a.displayName||a.name||"",l=l!==""?"ForwardRef("+l+")":"ForwardRef"),l;case Bt:return a=l.displayName||null,a!==null?a:E(l.type)||"Memo";case Fl:a=l._payload,l=l._init;try{return E(l(a))}catch{}}return null}var _=Array.isArray,T=ca.__CLIENT_INTERNALS_DO_NOT_USE_OR_WARN_USERS_THEY_CANNOT_UPGRADE,U=ot.__DOM_INTERNALS_DO_NOT_USE_OR_WARN_USERS_THEY_CANNOT_UPGRADE,w={pending:!1,data:null,method:null,action:null},Ba=[],kl=-1;function zl(l){return{current:l}}function $(l){0>kl||(l.current=Ba[kl],Ba[kl]=null,kl--)}function C(l,a){kl++,Ba[kl]=l.current,l.current=a}var ta=zl(null),Mu=zl(null),qa=zl(null),bn=zl(null);function zn(l,a){switch(C(qa,a),C(Mu,l),C(ta,null),a.nodeType){case 9:case 11:l=(l=a.documentElement)&&(l=l.namespaceURI)?_v(l):0;break;default:if(l=a.tagName,a=a.namespaceURI)a=_v(a),l=ov(a,l);else switch(l){case"svg":l=1;break;case"math":l=2;break;default:l=0}}$(ta),C(ta,l)}function qt(){$(ta),$(Mu),$(qa)}function Ze(l){l.memoizedState!==null&&C(bn,l);var a=ta.current,t=ov(a,l.type);a!==t&&(C(Mu,l),C(ta,t))}function An(l){Mu.current===l&&($(ta),$(Mu)),bn.current===l&&($(bn),mn._currentValue=w)}var Ce,ti;function it(l){if(Ce===void 0)try{throw Error()}catch(t){var a=t.stack.trim().match(/\n( *(at )?)/);Ce=a&&a[1]||"",ti=-1<t.stack.indexOf(`
    at`)?" (<anonymous>)":-1<t.stack.indexOf("@")?"@unknown:0:0":""}return`
`+Ce+l+ti}var Re=!1;function je(l,a){if(!l||Re)return"";Re=!0;var t=Error.prepareStackTrace;Error.prepareStackTrace=void 0;try{var u={DetermineComponentFrameRoot:function(){try{if(a){var A=function(){throw Error()};if(Object.defineProperty(A.prototype,"props",{set:function(){throw Error()}}),typeof Reflect=="object"&&Reflect.construct){try{Reflect.construct(A,[])}catch(S){var d=S}Reflect.construct(l,[],A)}else{try{A.call()}catch(S){d=S}l.call(A.prototype)}}else{try{throw Error()}catch(S){d=S}(A=l())&&typeof A.catch=="function"&&A.catch(function(){})}}catch(S){if(S&&d&&typeof S.stack=="string")return[S.stack,d.stack]}return[null,null]}};u.DetermineComponentFrameRoot.displayName="DetermineComponentFrameRoot";var n=Object.getOwnPropertyDescriptor(u.DetermineComponentFrameRoot,"name");n&&n.configurable&&Object.defineProperty(u.DetermineComponentFrameRoot,"name",{value:"DetermineComponentFrameRoot"});var e=u.DetermineComponentFrameRoot(),f=e[0],c=e[1];if(f&&c){var i=f.split(`
`),h=c.split(`
`);for(n=u=0;u<i.length&&!i[u].includes("DetermineComponentFrameRoot");)u++;for(;n<h.length&&!h[n].includes("DetermineComponentFrameRoot");)n++;if(u===i.length||n===h.length)for(u=i.length-1,n=h.length-1;1<=u&&0<=n&&i[u]!==h[n];)n--;for(;1<=u&&0<=n;u--,n--)if(i[u]!==h[n]){if(u!==1||n!==1)do if(u--,n--,0>n||i[u]!==h[n]){var g=`
`+i[u].replace(" at new "," at ");return l.displayName&&g.includes("<anonymous>")&&(g=g.replace("<anonymous>",l.displayName)),g}while(1<=u&&0<=n);break}}}finally{Re=!1,Error.prepareStackTrace=t}return(t=l?l.displayName||l.name:"")?it(t):""}function uy(l,a){switch(l.tag){case 26:case 27:case 5:return it(l.type);case 16:return it("Lazy");case 13:return l.child!==a&&a!==null?it("Suspense Fallback"):it("Suspense");case 19:return it("SuspenseList");case 0:case 15:return je(l.type,!1);case 11:return je(l.type.render,!1);case 1:return je(l.type,!0);case 31:return it("Activity");default:return""}}function ui(l){try{var a="",t=null;do a+=uy(l,t),t=l,l=l.return;while(l);return a}catch(u){return`
Error generating stack: `+u.message+`
`+u.stack}}var Ve=Object.prototype.hasOwnProperty,pe=X.unstable_scheduleCallback,Ke=X.unstable_cancelCallback,ny=X.unstable_shouldYield,ey=X.unstable_requestPaint,_l=X.unstable_now,fy=X.unstable_getCurrentPriorityLevel,ni=X.unstable_ImmediatePriority,ei=X.unstable_UserBlockingPriority,Tn=X.unstable_NormalPriority,cy=X.unstable_LowPriority,fi=X.unstable_IdlePriority,iy=X.log,vy=X.unstable_setDisableYieldValue,Ou=null,ol=null;function Ya(l){if(typeof iy=="function"&&vy(l),ol&&typeof ol.setStrictMode=="function")try{ol.setStrictMode(Ou,l)}catch{}}var Hl=Math.clz32?Math.clz32:hy,yy=Math.log,my=Math.LN2;function hy(l){return l>>>=0,l===0?32:31-(yy(l)/my|0)|0}var En=256,Mn=262144,On=4194304;function vt(l){var a=l&42;if(a!==0)return a;switch(l&-l){case 1:return 1;case 2:return 2;case 4:return 4;case 8:return 8;case 16:return 16;case 32:return 32;case 64:return 64;case 128:return 128;case 256:case 512:case 1024:case 2048:case 4096:case 8192:case 16384:case 32768:case 65536:case 131072:return l&261888;case 262144:case 524288:case 1048576:case 2097152:return l&3932160;case 4194304:case 8388608:case 16777216:case 33554432:return l&62914560;case 67108864:return 67108864;case 134217728:return 134217728;case 268435456:return 268435456;case 536870912:return 536870912;case 1073741824:return 0;default:return l}}function Dn(l,a,t){var u=l.pendingLanes;if(u===0)return 0;var n=0,e=l.suspendedLanes,f=l.pingedLanes;l=l.warmLanes;var c=u&134217727;return c!==0?(u=c&~e,u!==0?n=vt(u):(f&=c,f!==0?n=vt(f):t||(t=c&~l,t!==0&&(n=vt(t))))):(c=u&~e,c!==0?n=vt(c):f!==0?n=vt(f):t||(t=u&~l,t!==0&&(n=vt(t)))),n===0?0:a!==0&&a!==n&&(a&e)===0&&(e=n&-n,t=a&-a,e>=t||e===32&&(t&4194048)!==0)?a:n}function Du(l,a){return(l.pendingLanes&~(l.suspendedLanes&~l.pingedLanes)&a)===0}function dy(l,a){switch(l){case 1:case 2:case 4:case 8:case 64:return a+250;case 16:case 32:case 128:case 256:case 512:case 1024:case 2048:case 4096:case 8192:case 16384:case 32768:case 65536:case 131072:case 262144:case 524288:case 1048576:case 2097152:return a+5e3;case 4194304:case 8388608:case 16777216:case 33554432:return-1;case 67108864:case 134217728:case 268435456:case 536870912:case 1073741824:return-1;default:return-1}}function ci(){var l=On;return On<<=1,(On&62914560)===0&&(On=4194304),l}function Le(l){for(var a=[],t=0;31>t;t++)a.push(l);return a}function Uu(l,a){l.pendingLanes|=a,a!==268435456&&(l.suspendedLanes=0,l.pingedLanes=0,l.warmLanes=0)}function Sy(l,a,t,u,n,e){var f=l.pendingLanes;l.pendingLanes=t,l.suspendedLanes=0,l.pingedLanes=0,l.warmLanes=0,l.expiredLanes&=t,l.entangledLanes&=t,l.errorRecoveryDisabledLanes&=t,l.shellSuspendCounter=0;var c=l.entanglements,i=l.expirationTimes,h=l.hiddenUpdates;for(t=f&~t;0<t;){var g=31-Hl(t),A=1<<g;c[g]=0,i[g]=-1;var d=h[g];if(d!==null)for(h[g]=null,g=0;g<d.length;g++){var S=d[g];S!==null&&(S.lane&=-536870913)}t&=~A}u!==0&&ii(l,u,0),e!==0&&n===0&&l.tag!==0&&(l.suspendedLanes|=e&~(f&~a))}function ii(l,a,t){l.pendingLanes|=a,l.suspendedLanes&=~a;var u=31-Hl(a);l.entangledLanes|=a,l.entanglements[u]=l.entanglements[u]|1073741824|t&261930}function vi(l,a){var t=l.entangledLanes|=a;for(l=l.entanglements;t;){var u=31-Hl(t),n=1<<u;n&a|l[u]&a&&(l[u]|=a),t&=~n}}function yi(l,a){var t=a&-a;return t=(t&42)!==0?1:xe(t),(t&(l.suspendedLanes|a))!==0?0:t}function xe(l){switch(l){case 2:l=1;break;case 8:l=4;break;case 32:l=16;break;case 256:case 512:case 1024:case 2048:case 4096:case 8192:case 16384:case 32768:case 65536:case 131072:case 262144:case 524288:case 1048576:case 2097152:case 4194304:case 8388608:case 16777216:case 33554432:l=128;break;case 268435456:l=134217728;break;default:l=0}return l}function Je(l){return l&=-l,2<l?8<l?(l&134217727)!==0?32:268435456:8:2}function mi(){var l=U.p;return l!==0?l:(l=window.event,l===void 0?32:kv(l.type))}function hi(l,a){var t=U.p;try{return U.p=l,a()}finally{U.p=t}}var Qa=Math.random().toString(36).slice(2),yl="__reactFiber$"+Qa,Al="__reactProps$"+Qa,Yt="__reactContainer$"+Qa,We="__reactEvents$"+Qa,gy="__reactListeners$"+Qa,by="__reactHandles$"+Qa,di="__reactResources$"+Qa,su="__reactMarker$"+Qa;function we(l){delete l[yl],delete l[Al],delete l[We],delete l[gy],delete l[by]}function Qt(l){var a=l[yl];if(a)return a;for(var t=l.parentNode;t;){if(a=t[Yt]||t[yl]){if(t=a.alternate,a.child!==null||t!==null&&t.child!==null)for(l=Xv(l);l!==null;){if(t=l[yl])return t;l=Xv(l)}return a}l=t,t=l.parentNode}return null}function Xt(l){if(l=l[yl]||l[Yt]){var a=l.tag;if(a===5||a===6||a===13||a===31||a===26||a===27||a===3)return l}return null}function _u(l){var a=l.tag;if(a===5||a===26||a===27||a===6)return l.stateNode;throw Error(z(33))}function Gt(l){var a=l[di];return a||(a=l[di]={hoistableStyles:new Map,hoistableScripts:new Map}),a}function il(l){l[su]=!0}var Si=new Set,gi={};function yt(l,a){Zt(l,a),Zt(l+"Capture",a)}function Zt(l,a){for(gi[l]=a,l=0;l<a.length;l++)Si.add(a[l])}var zy=RegExp("^[:A-Z_a-z\\u00C0-\\u00D6\\u00D8-\\u00F6\\u00F8-\\u02FF\\u0370-\\u037D\\u037F-\\u1FFF\\u200C-\\u200D\\u2070-\\u218F\\u2C00-\\u2FEF\\u3001-\\uD7FF\\uF900-\\uFDCF\\uFDF0-\\uFFFD][:A-Z_a-z\\u00C0-\\u00D6\\u00D8-\\u00F6\\u00F8-\\u02FF\\u0370-\\u037D\\u037F-\\u1FFF\\u200C-\\u200D\\u2070-\\u218F\\u2C00-\\u2FEF\\u3001-\\uD7FF\\uF900-\\uFDCF\\uFDF0-\\uFFFD\\-.0-9\\u00B7\\u0300-\\u036F\\u203F-\\u2040]*$"),bi={},zi={};function Ay(l){return Ve.call(zi,l)?!0:Ve.call(bi,l)?!1:zy.test(l)?zi[l]=!0:(bi[l]=!0,!1)}function Un(l,a,t){if(Ay(a))if(t===null)l.removeAttribute(a);else{switch(typeof t){case"undefined":case"function":case"symbol":l.removeAttribute(a);return;case"boolean":var u=a.toLowerCase().slice(0,5);if(u!=="data-"&&u!=="aria-"){l.removeAttribute(a);return}}l.setAttribute(a,""+t)}}function sn(l,a,t){if(t===null)l.removeAttribute(a);else{switch(typeof t){case"undefined":case"function":case"symbol":case"boolean":l.removeAttribute(a);return}l.setAttribute(a,""+t)}}function ma(l,a,t,u){if(u===null)l.removeAttribute(t);else{switch(typeof u){case"undefined":case"function":case"symbol":case"boolean":l.removeAttribute(t);return}l.setAttributeNS(a,t,""+u)}}function Cl(l){switch(typeof l){case"bigint":case"boolean":case"number":case"string":case"undefined":return l;case"object":return l;default:return""}}function Ai(l){var a=l.type;return(l=l.nodeName)&&l.toLowerCase()==="input"&&(a==="checkbox"||a==="radio")}function Ty(l,a,t){var u=Object.getOwnPropertyDescriptor(l.constructor.prototype,a);if(!l.hasOwnProperty(a)&&typeof u<"u"&&typeof u.get=="function"&&typeof u.set=="function"){var n=u.get,e=u.set;return Object.defineProperty(l,a,{configurable:!0,get:function(){return n.call(this)},set:function(f){t=""+f,e.call(this,f)}}),Object.defineProperty(l,a,{enumerable:u.enumerable}),{getValue:function(){return t},setValue:function(f){t=""+f},stopTracking:function(){l._valueTracker=null,delete l[a]}}}}function $e(l){if(!l._valueTracker){var a=Ai(l)?"checked":"value";l._valueTracker=Ty(l,a,""+l[a])}}function Ti(l){if(!l)return!1;var a=l._valueTracker;if(!a)return!0;var t=a.getValue(),u="";return l&&(u=Ai(l)?l.checked?"true":"false":l.value),l=u,l!==t?(a.setValue(l),!0):!1}function _n(l){if(l=l||(typeof document<"u"?document:void 0),typeof l>"u")return null;try{return l.activeElement||l.body}catch{return l.body}}var Ey=/[\n"\\]/g;function Rl(l){return l.replace(Ey,function(a){return"\\"+a.charCodeAt(0).toString(16)+" "})}function Fe(l,a,t,u,n,e,f,c){l.name="",f!=null&&typeof f!="function"&&typeof f!="symbol"&&typeof f!="boolean"?l.type=f:l.removeAttribute("type"),a!=null?f==="number"?(a===0&&l.value===""||l.value!=a)&&(l.value=""+Cl(a)):l.value!==""+Cl(a)&&(l.value=""+Cl(a)):f!=="submit"&&f!=="reset"||l.removeAttribute("value"),a!=null?ke(l,f,Cl(a)):t!=null?ke(l,f,Cl(t)):u!=null&&l.removeAttribute("value"),n==null&&e!=null&&(l.defaultChecked=!!e),n!=null&&(l.checked=n&&typeof n!="function"&&typeof n!="symbol"),c!=null&&typeof c!="function"&&typeof c!="symbol"&&typeof c!="boolean"?l.name=""+Cl(c):l.removeAttribute("name")}function Ei(l,a,t,u,n,e,f,c){if(e!=null&&typeof e!="function"&&typeof e!="symbol"&&typeof e!="boolean"&&(l.type=e),a!=null||t!=null){if(!(e!=="submit"&&e!=="reset"||a!=null)){$e(l);return}t=t!=null?""+Cl(t):"",a=a!=null?""+Cl(a):t,c||a===l.value||(l.value=a),l.defaultValue=a}u=u??n,u=typeof u!="function"&&typeof u!="symbol"&&!!u,l.checked=c?l.checked:!!u,l.defaultChecked=!!u,f!=null&&typeof f!="function"&&typeof f!="symbol"&&typeof f!="boolean"&&(l.name=f),$e(l)}function ke(l,a,t){a==="number"&&_n(l.ownerDocument)===l||l.defaultValue===""+t||(l.defaultValue=""+t)}function Ct(l,a,t,u){if(l=l.options,a){a={};for(var n=0;n<t.length;n++)a["$"+t[n]]=!0;for(t=0;t<l.length;t++)n=a.hasOwnProperty("$"+l[t].value),l[t].selected!==n&&(l[t].selected=n),n&&u&&(l[t].defaultSelected=!0)}else{for(t=""+Cl(t),a=null,n=0;n<l.length;n++){if(l[n].value===t){l[n].selected=!0,u&&(l[n].defaultSelected=!0);return}a!==null||l[n].disabled||(a=l[n])}a!==null&&(a.selected=!0)}}function Mi(l,a,t){if(a!=null&&(a=""+Cl(a),a!==l.value&&(l.value=a),t==null)){l.defaultValue!==a&&(l.defaultValue=a);return}l.defaultValue=t!=null?""+Cl(t):""}function Oi(l,a,t,u){if(a==null){if(u!=null){if(t!=null)throw Error(z(92));if(_(u)){if(1<u.length)throw Error(z(93));u=u[0]}t=u}t==null&&(t=""),a=t}t=Cl(a),l.defaultValue=t,u=l.textContent,u===t&&u!==""&&u!==null&&(l.value=u),$e(l)}function Rt(l,a){if(a){var t=l.firstChild;if(t&&t===l.lastChild&&t.nodeType===3){t.nodeValue=a;return}}l.textContent=a}var My=new Set("animationIterationCount aspectRatio borderImageOutset borderImageSlice borderImageWidth boxFlex boxFlexGroup boxOrdinalGroup columnCount columns flex flexGrow flexPositive flexShrink flexNegative flexOrder gridArea gridRow gridRowEnd gridRowSpan gridRowStart gridColumn gridColumnEnd gridColumnSpan gridColumnStart fontWeight lineClamp lineHeight opacity order orphans scale tabSize widows zIndex zoom fillOpacity floodOpacity stopOpacity strokeDasharray strokeDashoffset strokeMiterlimit strokeOpacity strokeWidth MozAnimationIterationCount MozBoxFlex MozBoxFlexGroup MozLineClamp msAnimationIterationCount msFlex msZoom msFlexGrow msFlexNegative msFlexOrder msFlexPositive msFlexShrink msGridColumn msGridColumnSpan msGridRow msGridRowSpan WebkitAnimationIterationCount WebkitBoxFlex WebKitBoxFlexGroup WebkitBoxOrdinalGroup WebkitColumnCount WebkitColumns WebkitFlex WebkitFlexGrow WebkitFlexPositive WebkitFlexShrink WebkitLineClamp".split(" "));function Di(l,a,t){var u=a.indexOf("--")===0;t==null||typeof t=="boolean"||t===""?u?l.setProperty(a,""):a==="float"?l.cssFloat="":l[a]="":u?l.setProperty(a,t):typeof t!="number"||t===0||My.has(a)?a==="float"?l.cssFloat=t:l[a]=(""+t).trim():l[a]=t+"px"}function Ui(l,a,t){if(a!=null&&typeof a!="object")throw Error(z(62));if(l=l.style,t!=null){for(var u in t)!t.hasOwnProperty(u)||a!=null&&a.hasOwnProperty(u)||(u.indexOf("--")===0?l.setProperty(u,""):u==="float"?l.cssFloat="":l[u]="");for(var n in a)u=a[n],a.hasOwnProperty(n)&&t[n]!==u&&Di(l,n,u)}else for(var e in a)a.hasOwnProperty(e)&&Di(l,e,a[e])}function Ie(l){if(l.indexOf("-")===-1)return!1;switch(l){case"annotation-xml":case"color-profile":case"font-face":case"font-face-src":case"font-face-uri":case"font-face-format":case"font-face-name":case"missing-glyph":return!1;default:return!0}}var Oy=new Map([["acceptCharset","accept-charset"],["htmlFor","for"],["httpEquiv","http-equiv"],["crossOrigin","crossorigin"],["accentHeight","accent-height"],["alignmentBaseline","alignment-baseline"],["arabicForm","arabic-form"],["baselineShift","baseline-shift"],["capHeight","cap-height"],["clipPath","clip-path"],["clipRule","clip-rule"],["colorInterpolation","color-interpolation"],["colorInterpolationFilters","color-interpolation-filters"],["colorProfile","color-profile"],["colorRendering","color-rendering"],["dominantBaseline","dominant-baseline"],["enableBackground","enable-background"],["fillOpacity","fill-opacity"],["fillRule","fill-rule"],["floodColor","flood-color"],["floodOpacity","flood-opacity"],["fontFamily","font-family"],["fontSize","font-size"],["fontSizeAdjust","font-size-adjust"],["fontStretch","font-stretch"],["fontStyle","font-style"],["fontVariant","font-variant"],["fontWeight","font-weight"],["glyphName","glyph-name"],["glyphOrientationHorizontal","glyph-orientation-horizontal"],["glyphOrientationVertical","glyph-orientation-vertical"],["horizAdvX","horiz-adv-x"],["horizOriginX","horiz-origin-x"],["imageRendering","image-rendering"],["letterSpacing","letter-spacing"],["lightingColor","lighting-color"],["markerEnd","marker-end"],["markerMid","marker-mid"],["markerStart","marker-start"],["overlinePosition","overline-position"],["overlineThickness","overline-thickness"],["paintOrder","paint-order"],["panose-1","panose-1"],["pointerEvents","pointer-events"],["renderingIntent","rendering-intent"],["shapeRendering","shape-rendering"],["stopColor","stop-color"],["stopOpacity","stop-opacity"],["strikethroughPosition","strikethrough-position"],["strikethroughThickness","strikethrough-thickness"],["strokeDasharray","stroke-dasharray"],["strokeDashoffset","stroke-dashoffset"],["strokeLinecap","stroke-linecap"],["strokeLinejoin","stroke-linejoin"],["strokeMiterlimit","stroke-miterlimit"],["strokeOpacity","stroke-opacity"],["strokeWidth","stroke-width"],["textAnchor","text-anchor"],["textDecoration","text-decoration"],["textRendering","text-rendering"],["transformOrigin","transform-origin"],["underlinePosition","underline-position"],["underlineThickness","underline-thickness"],["unicodeBidi","unicode-bidi"],["unicodeRange","unicode-range"],["unitsPerEm","units-per-em"],["vAlphabetic","v-alphabetic"],["vHanging","v-hanging"],["vIdeographic","v-ideographic"],["vMathematical","v-mathematical"],["vectorEffect","vector-effect"],["vertAdvY","vert-adv-y"],["vertOriginX","vert-origin-x"],["vertOriginY","vert-origin-y"],["wordSpacing","word-spacing"],["writingMode","writing-mode"],["xmlnsXlink","xmlns:xlink"],["xHeight","x-height"]]),Dy=/^[\u0000-\u001F ]*j[\r\n\t]*a[\r\n\t]*v[\r\n\t]*a[\r\n\t]*s[\r\n\t]*c[\r\n\t]*r[\r\n\t]*i[\r\n\t]*p[\r\n\t]*t[\r\n\t]*:/i;function on(l){return Dy.test(""+l)?"javascript:throw new Error('React has blocked a javascript: URL as a security precaution.')":l}function ha(){}var Pe=null;function re(l){return l=l.target||l.srcElement||window,l.correspondingUseElement&&(l=l.correspondingUseElement),l.nodeType===3?l.parentNode:l}var jt=null,Vt=null;function si(l){var a=Xt(l);if(a&&(l=a.stateNode)){var t=l[Al]||null;l:switch(l=a.stateNode,a.type){case"input":if(Fe(l,t.value,t.defaultValue,t.defaultValue,t.checked,t.defaultChecked,t.type,t.name),a=t.name,t.type==="radio"&&a!=null){for(t=l;t.parentNode;)t=t.parentNode;for(t=t.querySelectorAll('input[name="'+Rl(""+a)+'"][type="radio"]'),a=0;a<t.length;a++){var u=t[a];if(u!==l&&u.form===l.form){var n=u[Al]||null;if(!n)throw Error(z(90));Fe(u,n.value,n.defaultValue,n.defaultValue,n.checked,n.defaultChecked,n.type,n.name)}}for(a=0;a<t.length;a++)u=t[a],u.form===l.form&&Ti(u)}break l;case"textarea":Mi(l,t.value,t.defaultValue);break l;case"select":a=t.value,a!=null&&Ct(l,!!t.multiple,a,!1)}}}var lf=!1;function _i(l,a,t){if(lf)return l(a,t);lf=!0;try{var u=l(a);return u}finally{if(lf=!1,(jt!==null||Vt!==null)&&(Se(),jt&&(a=jt,l=Vt,Vt=jt=null,si(a),l)))for(a=0;a<l.length;a++)si(l[a])}}function ou(l,a){var t=l.stateNode;if(t===null)return null;var u=t[Al]||null;if(u===null)return null;t=u[a];l:switch(a){case"onClick":case"onClickCapture":case"onDoubleClick":case"onDoubleClickCapture":case"onMouseDown":case"onMouseDownCapture":case"onMouseMove":case"onMouseMoveCapture":case"onMouseUp":case"onMouseUpCapture":case"onMouseEnter":(u=!u.disabled)||(l=l.type,u=!(l==="button"||l==="input"||l==="select"||l==="textarea")),l=!u;break l;default:l=!1}if(l)return null;if(t&&typeof t!="function")throw Error(z(231,a,typeof t));return t}var da=!(typeof window>"u"||typeof window.document>"u"||typeof window.document.createElement>"u"),af=!1;if(da)try{var Hu={};Object.defineProperty(Hu,"passive",{get:function(){af=!0}}),window.addEventListener("test",Hu,Hu),window.removeEventListener("test",Hu,Hu)}catch{af=!1}var Xa=null,tf=null,Hn=null;function oi(){if(Hn)return Hn;var l,a=tf,t=a.length,u,n="value"in Xa?Xa.value:Xa.textContent,e=n.length;for(l=0;l<t&&a[l]===n[l];l++);var f=t-l;for(u=1;u<=f&&a[t-u]===n[e-u];u++);return Hn=n.slice(l,1<u?1-u:void 0)}function Nn(l){var a=l.keyCode;return"charCode"in l?(l=l.charCode,l===0&&a===13&&(l=13)):l=a,l===10&&(l=13),32<=l||l===13?l:0}function Bn(){return!0}function Hi(){return!1}function Tl(l){function a(t,u,n,e,f){this._reactName=t,this._targetInst=n,this.type=u,this.nativeEvent=e,this.target=f,this.currentTarget=null;for(var c in l)l.hasOwnProperty(c)&&(t=l[c],this[c]=t?t(e):e[c]);return this.isDefaultPrevented=(e.defaultPrevented!=null?e.defaultPrevented:e.returnValue===!1)?Bn:Hi,this.isPropagationStopped=Hi,this}return V(a.prototype,{preventDefault:function(){this.defaultPrevented=!0;var t=this.nativeEvent;t&&(t.preventDefault?t.preventDefault():typeof t.returnValue!="unknown"&&(t.returnValue=!1),this.isDefaultPrevented=Bn)},stopPropagation:function(){var t=this.nativeEvent;t&&(t.stopPropagation?t.stopPropagation():typeof t.cancelBubble!="unknown"&&(t.cancelBubble=!0),this.isPropagationStopped=Bn)},persist:function(){},isPersistent:Bn}),a}var mt={eventPhase:0,bubbles:0,cancelable:0,timeStamp:function(l){return l.timeStamp||Date.now()},defaultPrevented:0,isTrusted:0},qn=Tl(mt),Nu=V({},mt,{view:0,detail:0}),Uy=Tl(Nu),uf,nf,Bu,Yn=V({},Nu,{screenX:0,screenY:0,clientX:0,clientY:0,pageX:0,pageY:0,ctrlKey:0,shiftKey:0,altKey:0,metaKey:0,getModifierState:ff,button:0,buttons:0,relatedTarget:function(l){return l.relatedTarget===void 0?l.fromElement===l.srcElement?l.toElement:l.fromElement:l.relatedTarget},movementX:function(l){return"movementX"in l?l.movementX:(l!==Bu&&(Bu&&l.type==="mousemove"?(uf=l.screenX-Bu.screenX,nf=l.screenY-Bu.screenY):nf=uf=0,Bu=l),uf)},movementY:function(l){return"movementY"in l?l.movementY:nf}}),Ni=Tl(Yn),sy=V({},Yn,{dataTransfer:0}),_y=Tl(sy),oy=V({},Nu,{relatedTarget:0}),ef=Tl(oy),Hy=V({},mt,{animationName:0,elapsedTime:0,pseudoElement:0}),Ny=Tl(Hy),By=V({},mt,{clipboardData:function(l){return"clipboardData"in l?l.clipboardData:window.clipboardData}}),qy=Tl(By),Yy=V({},mt,{data:0}),Bi=Tl(Yy),Qy={Esc:"Escape",Spacebar:" ",Left:"ArrowLeft",Up:"ArrowUp",Right:"ArrowRight",Down:"ArrowDown",Del:"Delete",Win:"OS",Menu:"ContextMenu",Apps:"ContextMenu",Scroll:"ScrollLock",MozPrintableKey:"Unidentified"},Xy={8:"Backspace",9:"Tab",12:"Clear",13:"Enter",16:"Shift",17:"Control",18:"Alt",19:"Pause",20:"CapsLock",27:"Escape",32:" ",33:"PageUp",34:"PageDown",35:"End",36:"Home",37:"ArrowLeft",38:"ArrowUp",39:"ArrowRight",40:"ArrowDown",45:"Insert",46:"Delete",112:"F1",113:"F2",114:"F3",115:"F4",116:"F5",117:"F6",118:"F7",119:"F8",120:"F9",121:"F10",122:"F11",123:"F12",144:"NumLock",145:"ScrollLock",224:"Meta"},Gy={Alt:"altKey",Control:"ctrlKey",Meta:"metaKey",Shift:"shiftKey"};function Zy(l){var a=this.nativeEvent;return a.getModifierState?a.getModifierState(l):(l=Gy[l])?!!a[l]:!1}function ff(){return Zy}var Cy=V({},Nu,{key:function(l){if(l.key){var a=Qy[l.key]||l.key;if(a!=="Unidentified")return a}return l.type==="keypress"?(l=Nn(l),l===13?"Enter":String.fromCharCode(l)):l.type==="keydown"||l.type==="keyup"?Xy[l.keyCode]||"Unidentified":""},code:0,location:0,ctrlKey:0,shiftKey:0,altKey:0,metaKey:0,repeat:0,locale:0,getModifierState:ff,charCode:function(l){return l.type==="keypress"?Nn(l):0},keyCode:function(l){return l.type==="keydown"||l.type==="keyup"?l.keyCode:0},which:function(l){return l.type==="keypress"?Nn(l):l.type==="keydown"||l.type==="keyup"?l.keyCode:0}}),Ry=Tl(Cy),jy=V({},Yn,{pointerId:0,width:0,height:0,pressure:0,tangentialPressure:0,tiltX:0,tiltY:0,twist:0,pointerType:0,isPrimary:0}),qi=Tl(jy),Vy=V({},Nu,{touches:0,targetTouches:0,changedTouches:0,altKey:0,metaKey:0,ctrlKey:0,shiftKey:0,getModifierState:ff}),py=Tl(Vy),Ky=V({},mt,{propertyName:0,elapsedTime:0,pseudoElement:0}),Ly=Tl(Ky),xy=V({},Yn,{deltaX:function(l){return"deltaX"in l?l.deltaX:"wheelDeltaX"in l?-l.wheelDeltaX:0},deltaY:function(l){return"deltaY"in l?l.deltaY:"wheelDeltaY"in l?-l.wheelDeltaY:"wheelDelta"in l?-l.wheelDelta:0},deltaZ:0,deltaMode:0}),Jy=Tl(xy),Wy=V({},mt,{newState:0,oldState:0}),wy=Tl(Wy),$y=[9,13,27,32],cf=da&&"CompositionEvent"in window,qu=null;da&&"documentMode"in document&&(qu=document.documentMode);var Fy=da&&"TextEvent"in window&&!qu,Yi=da&&(!cf||qu&&8<qu&&11>=qu),Qi=" ",Xi=!1;function Gi(l,a){switch(l){case"keyup":return $y.indexOf(a.keyCode)!==-1;case"keydown":return a.keyCode!==229;case"keypress":case"mousedown":case"focusout":return!0;default:return!1}}function Zi(l){return l=l.detail,typeof l=="object"&&"data"in l?l.data:null}var pt=!1;function ky(l,a){switch(l){case"compositionend":return Zi(a);case"keypress":return a.which!==32?null:(Xi=!0,Qi);case"textInput":return l=a.data,l===Qi&&Xi?null:l;default:return null}}function Iy(l,a){if(pt)return l==="compositionend"||!cf&&Gi(l,a)?(l=oi(),Hn=tf=Xa=null,pt=!1,l):null;switch(l){case"paste":return null;case"keypress":if(!(a.ctrlKey||a.altKey||a.metaKey)||a.ctrlKey&&a.altKey){if(a.char&&1<a.char.length)return a.char;if(a.which)return String.fromCharCode(a.which)}return null;case"compositionend":return Yi&&a.locale!=="ko"?null:a.data;default:return null}}var Py={color:!0,date:!0,datetime:!0,"datetime-local":!0,email:!0,month:!0,number:!0,password:!0,range:!0,search:!0,tel:!0,text:!0,time:!0,url:!0,week:!0};function Ci(l){var a=l&&l.nodeName&&l.nodeName.toLowerCase();return a==="input"?!!Py[l.type]:a==="textarea"}function Ri(l,a,t,u){jt?Vt?Vt.push(u):Vt=[u]:jt=u,a=Me(a,"onChange"),0<a.length&&(t=new qn("onChange","change",null,t,u),l.push({event:t,listeners:a}))}var Yu=null,Qu=null;function ry(l){Ev(l,0)}function Qn(l){var a=_u(l);if(Ti(a))return l}function ji(l,a){if(l==="change")return a}var Vi=!1;if(da){var vf;if(da){var yf="oninput"in document;if(!yf){var pi=document.createElement("div");pi.setAttribute("oninput","return;"),yf=typeof pi.oninput=="function"}vf=yf}else vf=!1;Vi=vf&&(!document.documentMode||9<document.documentMode)}function Ki(){Yu&&(Yu.detachEvent("onpropertychange",Li),Qu=Yu=null)}function Li(l){if(l.propertyName==="value"&&Qn(Qu)){var a=[];Ri(a,Qu,l,re(l)),_i(ry,a)}}function lm(l,a,t){l==="focusin"?(Ki(),Yu=a,Qu=t,Yu.attachEvent("onpropertychange",Li)):l==="focusout"&&Ki()}function am(l){if(l==="selectionchange"||l==="keyup"||l==="keydown")return Qn(Qu)}function tm(l,a){if(l==="click")return Qn(a)}function um(l,a){if(l==="input"||l==="change")return Qn(a)}function nm(l,a){return l===a&&(l!==0||1/l===1/a)||l!==l&&a!==a}var Nl=typeof Object.is=="function"?Object.is:nm;function Xu(l,a){if(Nl(l,a))return!0;if(typeof l!="object"||l===null||typeof a!="object"||a===null)return!1;var t=Object.keys(l),u=Object.keys(a);if(t.length!==u.length)return!1;for(u=0;u<t.length;u++){var n=t[u];if(!Ve.call(a,n)||!Nl(l[n],a[n]))return!1}return!0}function xi(l){for(;l&&l.firstChild;)l=l.firstChild;return l}function Ji(l,a){var t=xi(l);l=0;for(var u;t;){if(t.nodeType===3){if(u=l+t.textContent.length,l<=a&&u>=a)return{node:t,offset:a-l};l=u}l:{for(;t;){if(t.nextSibling){t=t.nextSibling;break l}t=t.parentNode}t=void 0}t=xi(t)}}function Wi(l,a){return l&&a?l===a?!0:l&&l.nodeType===3?!1:a&&a.nodeType===3?Wi(l,a.parentNode):"contains"in l?l.contains(a):l.compareDocumentPosition?!!(l.compareDocumentPosition(a)&16):!1:!1}function wi(l){l=l!=null&&l.ownerDocument!=null&&l.ownerDocument.defaultView!=null?l.ownerDocument.defaultView:window;for(var a=_n(l.document);a instanceof l.HTMLIFrameElement;){try{var t=typeof a.contentWindow.location.href=="string"}catch{t=!1}if(t)l=a.contentWindow;else break;a=_n(l.document)}return a}function mf(l){var a=l&&l.nodeName&&l.nodeName.toLowerCase();return a&&(a==="input"&&(l.type==="text"||l.type==="search"||l.type==="tel"||l.type==="url"||l.type==="password")||a==="textarea"||l.contentEditable==="true")}var em=da&&"documentMode"in document&&11>=document.documentMode,Kt=null,hf=null,Gu=null,df=!1;function $i(l,a,t){var u=t.window===t?t.document:t.nodeType===9?t:t.ownerDocument;df||Kt==null||Kt!==_n(u)||(u=Kt,"selectionStart"in u&&mf(u)?u={start:u.selectionStart,end:u.selectionEnd}:(u=(u.ownerDocument&&u.ownerDocument.defaultView||window).getSelection(),u={anchorNode:u.anchorNode,anchorOffset:u.anchorOffset,focusNode:u.focusNode,focusOffset:u.focusOffset}),Gu&&Xu(Gu,u)||(Gu=u,u=Me(hf,"onSelect"),0<u.length&&(a=new qn("onSelect","select",null,a,t),l.push({event:a,listeners:u}),a.target=Kt)))}function ht(l,a){var t={};return t[l.toLowerCase()]=a.toLowerCase(),t["Webkit"+l]="webkit"+a,t["Moz"+l]="moz"+a,t}var Lt={animationend:ht("Animation","AnimationEnd"),animationiteration:ht("Animation","AnimationIteration"),animationstart:ht("Animation","AnimationStart"),transitionrun:ht("Transition","TransitionRun"),transitionstart:ht("Transition","TransitionStart"),transitioncancel:ht("Transition","TransitionCancel"),transitionend:ht("Transition","TransitionEnd")},Sf={},Fi={};da&&(Fi=document.createElement("div").style,"AnimationEvent"in window||(delete Lt.animationend.animation,delete Lt.animationiteration.animation,delete Lt.animationstart.animation),"TransitionEvent"in window||delete Lt.transitionend.transition);function dt(l){if(Sf[l])return Sf[l];if(!Lt[l])return l;var a=Lt[l],t;for(t in a)if(a.hasOwnProperty(t)&&t in Fi)return Sf[l]=a[t];return l}var ki=dt("animationend"),Ii=dt("animationiteration"),Pi=dt("animationstart"),fm=dt("transitionrun"),cm=dt("transitionstart"),im=dt("transitioncancel"),ri=dt("transitionend"),l0=new Map,gf="abort auxClick beforeToggle cancel canPlay canPlayThrough click close contextMenu copy cut drag dragEnd dragEnter dragExit dragLeave dragOver dragStart drop durationChange emptied encrypted ended error gotPointerCapture input invalid keyDown keyPress keyUp load loadedData loadedMetadata loadStart lostPointerCapture mouseDown mouseMove mouseOut mouseOver mouseUp paste pause play playing pointerCancel pointerDown pointerMove pointerOut pointerOver pointerUp progress rateChange reset resize seeked seeking stalled submit suspend timeUpdate touchCancel touchEnd touchStart volumeChange scroll toggle touchMove waiting wheel".split(" ");gf.push("scrollEnd");function Il(l,a){l0.set(l,a),yt(a,[l])}var Xn=typeof reportError=="function"?reportError:function(l){if(typeof window=="object"&&typeof window.ErrorEvent=="function"){var a=new window.ErrorEvent("error",{bubbles:!0,cancelable:!0,message:typeof l=="object"&&l!==null&&typeof l.message=="string"?String(l.message):String(l),error:l});if(!window.dispatchEvent(a))return}else if(typeof process=="object"&&typeof process.emit=="function"){process.emit("uncaughtException",l);return}console.error(l)},jl=[],xt=0,bf=0;function Gn(){for(var l=xt,a=bf=xt=0;a<l;){var t=jl[a];jl[a++]=null;var u=jl[a];jl[a++]=null;var n=jl[a];jl[a++]=null;var e=jl[a];if(jl[a++]=null,u!==null&&n!==null){var f=u.pending;f===null?n.next=n:(n.next=f.next,f.next=n),u.pending=n}e!==0&&a0(t,n,e)}}function Zn(l,a,t,u){jl[xt++]=l,jl[xt++]=a,jl[xt++]=t,jl[xt++]=u,bf|=u,l.lanes|=u,l=l.alternate,l!==null&&(l.lanes|=u)}function zf(l,a,t,u){return Zn(l,a,t,u),Cn(l)}function St(l,a){return Zn(l,null,null,a),Cn(l)}function a0(l,a,t){l.lanes|=t;var u=l.alternate;u!==null&&(u.lanes|=t);for(var n=!1,e=l.return;e!==null;)e.childLanes|=t,u=e.alternate,u!==null&&(u.childLanes|=t),e.tag===22&&(l=e.stateNode,l===null||l._visibility&1||(n=!0)),l=e,e=e.return;return l.tag===3?(e=l.stateNode,n&&a!==null&&(n=31-Hl(t),l=e.hiddenUpdates,u=l[n],u===null?l[n]=[a]:u.push(a),a.lane=t|536870912),e):null}function Cn(l){if(50<un)throw un=0,_c=null,Error(z(185));for(var a=l.return;a!==null;)l=a,a=l.return;return l.tag===3?l.stateNode:null}var Jt={};function vm(l,a,t,u){this.tag=l,this.key=t,this.sibling=this.child=this.return=this.stateNode=this.type=this.elementType=null,this.index=0,this.refCleanup=this.ref=null,this.pendingProps=a,this.dependencies=this.memoizedState=this.updateQueue=this.memoizedProps=null,this.mode=u,this.subtreeFlags=this.flags=0,this.deletions=null,this.childLanes=this.lanes=0,this.alternate=null}function Bl(l,a,t,u){return new vm(l,a,t,u)}function Af(l){return l=l.prototype,!(!l||!l.isReactComponent)}function Sa(l,a){var t=l.alternate;return t===null?(t=Bl(l.tag,a,l.key,l.mode),t.elementType=l.elementType,t.type=l.type,t.stateNode=l.stateNode,t.alternate=l,l.alternate=t):(t.pendingProps=a,t.type=l.type,t.flags=0,t.subtreeFlags=0,t.deletions=null),t.flags=l.flags&65011712,t.childLanes=l.childLanes,t.lanes=l.lanes,t.child=l.child,t.memoizedProps=l.memoizedProps,t.memoizedState=l.memoizedState,t.updateQueue=l.updateQueue,a=l.dependencies,t.dependencies=a===null?null:{lanes:a.lanes,firstContext:a.firstContext},t.sibling=l.sibling,t.index=l.index,t.ref=l.ref,t.refCleanup=l.refCleanup,t}function t0(l,a){l.flags&=65011714;var t=l.alternate;return t===null?(l.childLanes=0,l.lanes=a,l.child=null,l.subtreeFlags=0,l.memoizedProps=null,l.memoizedState=null,l.updateQueue=null,l.dependencies=null,l.stateNode=null):(l.childLanes=t.childLanes,l.lanes=t.lanes,l.child=t.child,l.subtreeFlags=0,l.deletions=null,l.memoizedProps=t.memoizedProps,l.memoizedState=t.memoizedState,l.updateQueue=t.updateQueue,l.type=t.type,a=t.dependencies,l.dependencies=a===null?null:{lanes:a.lanes,firstContext:a.firstContext}),l}function Rn(l,a,t,u,n,e){var f=0;if(u=l,typeof l=="function")Af(l)&&(f=1);else if(typeof l=="string")f=Sh(l,t,ta.current)?26:l==="html"||l==="head"||l==="body"?27:5;else l:switch(l){case ft:return l=Bl(31,t,a,n),l.elementType=ft,l.lanes=e,l;case va:return gt(t.children,n,e,a);case Au:f=8,n|=24;break;case Ht:return l=Bl(12,t,a,n|2),l.elementType=Ht,l.lanes=e,l;case ya:return l=Bl(13,t,a,n),l.elementType=ya,l.lanes=e,l;case Nt:return l=Bl(19,t,a,n),l.elementType=Nt,l.lanes=e,l;default:if(typeof l=="object"&&l!==null)switch(l.$$typeof){case sl:f=10;break l;case et:f=9;break l;case aa:f=11;break l;case Bt:f=14;break l;case Fl:f=16,u=null;break l}f=29,t=Error(z(130,l===null?"null":typeof l,"")),u=null}return a=Bl(f,t,a,n),a.elementType=l,a.type=u,a.lanes=e,a}function gt(l,a,t,u){return l=Bl(7,l,u,a),l.lanes=t,l}function Tf(l,a,t){return l=Bl(6,l,null,a),l.lanes=t,l}function u0(l){var a=Bl(18,null,null,0);return a.stateNode=l,a}function Ef(l,a,t){return a=Bl(4,l.children!==null?l.children:[],l.key,a),a.lanes=t,a.stateNode={containerInfo:l.containerInfo,pendingChildren:null,implementation:l.implementation},a}var n0=new WeakMap;function Vl(l,a){if(typeof l=="object"&&l!==null){var t=n0.get(l);return t!==void 0?t:(a={value:l,source:a,stack:ui(a)},n0.set(l,a),a)}return{value:l,source:a,stack:ui(a)}}var Wt=[],wt=0,jn=null,Zu=0,pl=[],Kl=0,Ga=null,ua=1,na="";function ga(l,a){Wt[wt++]=Zu,Wt[wt++]=jn,jn=l,Zu=a}function e0(l,a,t){pl[Kl++]=ua,pl[Kl++]=na,pl[Kl++]=Ga,Ga=l;var u=ua;l=na;var n=32-Hl(u)-1;u&=~(1<<n),t+=1;var e=32-Hl(a)+n;if(30<e){var f=n-n%5;e=(u&(1<<f)-1).toString(32),u>>=f,n-=f,ua=1<<32-Hl(a)+n|t<<n|u,na=e+l}else ua=1<<e|t<<n|u,na=l}function Mf(l){l.return!==null&&(ga(l,1),e0(l,1,0))}function Of(l){for(;l===jn;)jn=Wt[--wt],Wt[wt]=null,Zu=Wt[--wt],Wt[wt]=null;for(;l===Ga;)Ga=pl[--Kl],pl[Kl]=null,na=pl[--Kl],pl[Kl]=null,ua=pl[--Kl],pl[Kl]=null}function f0(l,a){pl[Kl++]=ua,pl[Kl++]=na,pl[Kl++]=Ga,ua=a.id,na=a.overflow,Ga=l}var ml=null,F=null,Q=!1,Za=null,Ll=!1,Df=Error(z(519));function Ca(l){var a=Error(z(418,1<arguments.length&&arguments[1]!==void 0&&arguments[1]?"text":"HTML",""));throw Cu(Vl(a,l)),Df}function c0(l){var a=l.stateNode,t=l.type,u=l.memoizedProps;switch(a[yl]=l,a[Al]=u,t){case"dialog":B("cancel",a),B("close",a);break;case"iframe":case"object":case"embed":B("load",a);break;case"video":case"audio":for(t=0;t<en.length;t++)B(en[t],a);break;case"source":B("error",a);break;case"img":case"image":case"link":B("error",a),B("load",a);break;case"details":B("toggle",a);break;case"input":B("invalid",a),Ei(a,u.value,u.defaultValue,u.checked,u.defaultChecked,u.type,u.name,!0);break;case"select":B("invalid",a);break;case"textarea":B("invalid",a),Oi(a,u.value,u.defaultValue,u.children)}t=u.children,typeof t!="string"&&typeof t!="number"&&typeof t!="bigint"||a.textContent===""+t||u.suppressHydrationWarning===!0||Uv(a.textContent,t)?(u.popover!=null&&(B("beforetoggle",a),B("toggle",a)),u.onScroll!=null&&B("scroll",a),u.onScrollEnd!=null&&B("scrollend",a),u.onClick!=null&&(a.onclick=ha),a=!0):a=!1,a||Ca(l,!0)}function i0(l){for(ml=l.return;ml;)switch(ml.tag){case 5:case 31:case 13:Ll=!1;return;case 27:case 3:Ll=!0;return;default:ml=ml.return}}function $t(l){if(l!==ml)return!1;if(!Q)return i0(l),Q=!0,!1;var a=l.tag,t;if((t=a!==3&&a!==27)&&((t=a===5)&&(t=l.type,t=!(t!=="form"&&t!=="button")||pc(l.type,l.memoizedProps)),t=!t),t&&F&&Ca(l),i0(l),a===13){if(l=l.memoizedState,l=l!==null?l.dehydrated:null,!l)throw Error(z(317));F=Qv(l)}else if(a===31){if(l=l.memoizedState,l=l!==null?l.dehydrated:null,!l)throw Error(z(317));F=Qv(l)}else a===27?(a=F,Ia(l.type)?(l=Wc,Wc=null,F=l):F=a):F=ml?Jl(l.stateNode.nextSibling):null;return!0}function bt(){F=ml=null,Q=!1}function Uf(){var l=Za;return l!==null&&(Dl===null?Dl=l:Dl.push.apply(Dl,l),Za=null),l}function Cu(l){Za===null?Za=[l]:Za.push(l)}var sf=zl(null),zt=null,ba=null;function Ra(l,a,t){C(sf,a._currentValue),a._currentValue=t}function za(l){l._currentValue=sf.current,$(sf)}function _f(l,a,t){for(;l!==null;){var u=l.alternate;if((l.childLanes&a)!==a?(l.childLanes|=a,u!==null&&(u.childLanes|=a)):u!==null&&(u.childLanes&a)!==a&&(u.childLanes|=a),l===t)break;l=l.return}}function of(l,a,t,u){var n=l.child;for(n!==null&&(n.return=l);n!==null;){var e=n.dependencies;if(e!==null){var f=n.child;e=e.firstContext;l:for(;e!==null;){var c=e;e=n;for(var i=0;i<a.length;i++)if(c.context===a[i]){e.lanes|=t,c=e.alternate,c!==null&&(c.lanes|=t),_f(e.return,t,l),u||(f=null);break l}e=c.next}}else if(n.tag===18){if(f=n.return,f===null)throw Error(z(341));f.lanes|=t,e=f.alternate,e!==null&&(e.lanes|=t),_f(f,t,l),f=null}else f=n.child;if(f!==null)f.return=n;else for(f=n;f!==null;){if(f===l){f=null;break}if(n=f.sibling,n!==null){n.return=f.return,f=n;break}f=f.return}n=f}}function Ft(l,a,t,u){l=null;for(var n=a,e=!1;n!==null;){if(!e){if((n.flags&524288)!==0)e=!0;else if((n.flags&262144)!==0)break}if(n.tag===10){var f=n.alternate;if(f===null)throw Error(z(387));if(f=f.memoizedProps,f!==null){var c=n.type;Nl(n.pendingProps.value,f.value)||(l!==null?l.push(c):l=[c])}}else if(n===bn.current){if(f=n.alternate,f===null)throw Error(z(387));f.memoizedState.memoizedState!==n.memoizedState.memoizedState&&(l!==null?l.push(mn):l=[mn])}n=n.return}l!==null&&of(a,l,t,u),a.flags|=262144}function Vn(l){for(l=l.firstContext;l!==null;){if(!Nl(l.context._currentValue,l.memoizedValue))return!0;l=l.next}return!1}function At(l){zt=l,ba=null,l=l.dependencies,l!==null&&(l.firstContext=null)}function hl(l){return v0(zt,l)}function pn(l,a){return zt===null&&At(l),v0(l,a)}function v0(l,a){var t=a._currentValue;if(a={context:a,memoizedValue:t,next:null},ba===null){if(l===null)throw Error(z(308));ba=a,l.dependencies={lanes:0,firstContext:a},l.flags|=524288}else ba=ba.next=a;return t}var ym=typeof AbortController<"u"?AbortController:function(){var l=[],a=this.signal={aborted:!1,addEventListener:function(t,u){l.push(u)}};this.abort=function(){a.aborted=!0,l.forEach(function(t){return t()})}},mm=X.unstable_scheduleCallback,hm=X.unstable_NormalPriority,tl={$$typeof:sl,Consumer:null,Provider:null,_currentValue:null,_currentValue2:null,_threadCount:0};function Hf(){return{controller:new ym,data:new Map,refCount:0}}function Ru(l){l.refCount--,l.refCount===0&&mm(hm,function(){l.controller.abort()})}var ju=null,Nf=0,kt=0,It=null;function dm(l,a){if(ju===null){var t=ju=[];Nf=0,kt=Yc(),It={status:"pending",value:void 0,then:function(u){t.push(u)}}}return Nf++,a.then(y0,y0),a}function y0(){if(--Nf===0&&ju!==null){It!==null&&(It.status="fulfilled");var l=ju;ju=null,kt=0,It=null;for(var a=0;a<l.length;a++)(0,l[a])()}}function Sm(l,a){var t=[],u={status:"pending",value:null,reason:null,then:function(n){t.push(n)}};return l.then(function(){u.status="fulfilled",u.value=a;for(var n=0;n<t.length;n++)(0,t[n])(a)},function(n){for(u.status="rejected",u.reason=n,n=0;n<t.length;n++)(0,t[n])(void 0)}),u}var m0=T.S;T.S=function(l,a){$1=_l(),typeof a=="object"&&a!==null&&typeof a.then=="function"&&dm(l,a),m0!==null&&m0(l,a)};var Tt=zl(null);function Bf(){var l=Tt.current;return l!==null?l:W.pooledCache}function Kn(l,a){a===null?C(Tt,Tt.current):C(Tt,a.pool)}function h0(){var l=Bf();return l===null?null:{parent:tl._currentValue,pool:l}}var Pt=Error(z(460)),qf=Error(z(474)),Ln=Error(z(542)),xn={then:function(){}};function d0(l){return l=l.status,l==="fulfilled"||l==="rejected"}function S0(l,a,t){switch(t=l[t],t===void 0?l.push(a):t!==a&&(a.then(ha,ha),a=t),a.status){case"fulfilled":return a.value;case"rejected":throw l=a.reason,b0(l),l;default:if(typeof a.status=="string")a.then(ha,ha);else{if(l=W,l!==null&&100<l.shellSuspendCounter)throw Error(z(482));l=a,l.status="pending",l.then(function(u){if(a.status==="pending"){var n=a;n.status="fulfilled",n.value=u}},function(u){if(a.status==="pending"){var n=a;n.status="rejected",n.reason=u}})}switch(a.status){case"fulfilled":return a.value;case"rejected":throw l=a.reason,b0(l),l}throw Mt=a,Pt}}function Et(l){try{var a=l._init;return a(l._payload)}catch(t){throw t!==null&&typeof t=="object"&&typeof t.then=="function"?(Mt=t,Pt):t}}var Mt=null;function g0(){if(Mt===null)throw Error(z(459));var l=Mt;return Mt=null,l}function b0(l){if(l===Pt||l===Ln)throw Error(z(483))}var rt=null,Vu=0;function Jn(l){var a=Vu;return Vu+=1,rt===null&&(rt=[]),S0(rt,l,a)}function pu(l,a){a=a.props.ref,l.ref=a!==void 0?a:null}function Wn(l,a){throw a.$$typeof===nt?Error(z(525)):(l=Object.prototype.toString.call(a),Error(z(31,l==="[object Object]"?"object with keys {"+Object.keys(a).join(", ")+"}":l)))}function z0(l){function a(y,v){if(l){var m=y.deletions;m===null?(y.deletions=[v],y.flags|=16):m.push(v)}}function t(y,v){if(!l)return null;for(;v!==null;)a(y,v),v=v.sibling;return null}function u(y){for(var v=new Map;y!==null;)y.key!==null?v.set(y.key,y):v.set(y.index,y),y=y.sibling;return v}function n(y,v){return y=Sa(y,v),y.index=0,y.sibling=null,y}function e(y,v,m){return y.index=m,l?(m=y.alternate,m!==null?(m=m.index,m<v?(y.flags|=67108866,v):m):(y.flags|=67108866,v)):(y.flags|=1048576,v)}function f(y){return l&&y.alternate===null&&(y.flags|=67108866),y}function c(y,v,m,b){return v===null||v.tag!==6?(v=Tf(m,y.mode,b),v.return=y,v):(v=n(v,m),v.return=y,v)}function i(y,v,m,b){var D=m.type;return D===va?g(y,v,m.props.children,b,m.key):v!==null&&(v.elementType===D||typeof D=="object"&&D!==null&&D.$$typeof===Fl&&Et(D)===v.type)?(v=n(v,m.props),pu(v,m),v.return=y,v):(v=Rn(m.type,m.key,m.props,null,y.mode,b),pu(v,m),v.return=y,v)}function h(y,v,m,b){return v===null||v.tag!==4||v.stateNode.containerInfo!==m.containerInfo||v.stateNode.implementation!==m.implementation?(v=Ef(m,y.mode,b),v.return=y,v):(v=n(v,m.children||[]),v.return=y,v)}function g(y,v,m,b,D){return v===null||v.tag!==7?(v=gt(m,y.mode,b,D),v.return=y,v):(v=n(v,m),v.return=y,v)}function A(y,v,m){if(typeof v=="string"&&v!==""||typeof v=="number"||typeof v=="bigint")return v=Tf(""+v,y.mode,m),v.return=y,v;if(typeof v=="object"&&v!==null){switch(v.$$typeof){case la:return m=Rn(v.type,v.key,v.props,null,y.mode,m),pu(m,v),m.return=y,m;case ia:return v=Ef(v,y.mode,m),v.return=y,v;case Fl:return v=Et(v),A(y,v,m)}if(_(v)||ct(v))return v=gt(v,y.mode,m,null),v.return=y,v;if(typeof v.then=="function")return A(y,Jn(v),m);if(v.$$typeof===sl)return A(y,pn(y,v),m);Wn(y,v)}return null}function d(y,v,m,b){var D=v!==null?v.key:null;if(typeof m=="string"&&m!==""||typeof m=="number"||typeof m=="bigint")return D!==null?null:c(y,v,""+m,b);if(typeof m=="object"&&m!==null){switch(m.$$typeof){case la:return m.key===D?i(y,v,m,b):null;case ia:return m.key===D?h(y,v,m,b):null;case Fl:return m=Et(m),d(y,v,m,b)}if(_(m)||ct(m))return D!==null?null:g(y,v,m,b,null);if(typeof m.then=="function")return d(y,v,Jn(m),b);if(m.$$typeof===sl)return d(y,v,pn(y,m),b);Wn(y,m)}return null}function S(y,v,m,b,D){if(typeof b=="string"&&b!==""||typeof b=="number"||typeof b=="bigint")return y=y.get(m)||null,c(v,y,""+b,D);if(typeof b=="object"&&b!==null){switch(b.$$typeof){case la:return y=y.get(b.key===null?m:b.key)||null,i(v,y,b,D);case ia:return y=y.get(b.key===null?m:b.key)||null,h(v,y,b,D);case Fl:return b=Et(b),S(y,v,m,b,D)}if(_(b)||ct(b))return y=y.get(m)||null,g(v,y,b,D,null);if(typeof b.then=="function")return S(y,v,m,Jn(b),D);if(b.$$typeof===sl)return S(y,v,m,pn(v,b),D);Wn(v,b)}return null}function M(y,v,m,b){for(var D=null,G=null,O=v,H=v=0,Y=null;O!==null&&H<m.length;H++){O.index>H?(Y=O,O=null):Y=O.sibling;var Z=d(y,O,m[H],b);if(Z===null){O===null&&(O=Y);break}l&&O&&Z.alternate===null&&a(y,O),v=e(Z,v,H),G===null?D=Z:G.sibling=Z,G=Z,O=Y}if(H===m.length)return t(y,O),Q&&ga(y,H),D;if(O===null){for(;H<m.length;H++)O=A(y,m[H],b),O!==null&&(v=e(O,v,H),G===null?D=O:G.sibling=O,G=O);return Q&&ga(y,H),D}for(O=u(O);H<m.length;H++)Y=S(O,y,H,m[H],b),Y!==null&&(l&&Y.alternate!==null&&O.delete(Y.key===null?H:Y.key),v=e(Y,v,H),G===null?D=Y:G.sibling=Y,G=Y);return l&&O.forEach(function(tt){return a(y,tt)}),Q&&ga(y,H),D}function s(y,v,m,b){if(m==null)throw Error(z(151));for(var D=null,G=null,O=v,H=v=0,Y=null,Z=m.next();O!==null&&!Z.done;H++,Z=m.next()){O.index>H?(Y=O,O=null):Y=O.sibling;var tt=d(y,O,Z.value,b);if(tt===null){O===null&&(O=Y);break}l&&O&&tt.alternate===null&&a(y,O),v=e(tt,v,H),G===null?D=tt:G.sibling=tt,G=tt,O=Y}if(Z.done)return t(y,O),Q&&ga(y,H),D;if(O===null){for(;!Z.done;H++,Z=m.next())Z=A(y,Z.value,b),Z!==null&&(v=e(Z,v,H),G===null?D=Z:G.sibling=Z,G=Z);return Q&&ga(y,H),D}for(O=u(O);!Z.done;H++,Z=m.next())Z=S(O,y,H,Z.value,b),Z!==null&&(l&&Z.alternate!==null&&O.delete(Z.key===null?H:Z.key),v=e(Z,v,H),G===null?D=Z:G.sibling=Z,G=Z);return l&&O.forEach(function(sh){return a(y,sh)}),Q&&ga(y,H),D}function J(y,v,m,b){if(typeof m=="object"&&m!==null&&m.type===va&&m.key===null&&(m=m.props.children),typeof m=="object"&&m!==null){switch(m.$$typeof){case la:l:{for(var D=m.key;v!==null;){if(v.key===D){if(D=m.type,D===va){if(v.tag===7){t(y,v.sibling),b=n(v,m.props.children),b.return=y,y=b;break l}}else if(v.elementType===D||typeof D=="object"&&D!==null&&D.$$typeof===Fl&&Et(D)===v.type){t(y,v.sibling),b=n(v,m.props),pu(b,m),b.return=y,y=b;break l}t(y,v);break}else a(y,v);v=v.sibling}m.type===va?(b=gt(m.props.children,y.mode,b,m.key),b.return=y,y=b):(b=Rn(m.type,m.key,m.props,null,y.mode,b),pu(b,m),b.return=y,y=b)}return f(y);case ia:l:{for(D=m.key;v!==null;){if(v.key===D)if(v.tag===4&&v.stateNode.containerInfo===m.containerInfo&&v.stateNode.implementation===m.implementation){t(y,v.sibling),b=n(v,m.children||[]),b.return=y,y=b;break l}else{t(y,v);break}else a(y,v);v=v.sibling}b=Ef(m,y.mode,b),b.return=y,y=b}return f(y);case Fl:return m=Et(m),J(y,v,m,b)}if(_(m))return M(y,v,m,b);if(ct(m)){if(D=ct(m),typeof D!="function")throw Error(z(150));return m=D.call(m),s(y,v,m,b)}if(typeof m.then=="function")return J(y,v,Jn(m),b);if(m.$$typeof===sl)return J(y,v,pn(y,m),b);Wn(y,m)}return typeof m=="string"&&m!==""||typeof m=="number"||typeof m=="bigint"?(m=""+m,v!==null&&v.tag===6?(t(y,v.sibling),b=n(v,m),b.return=y,y=b):(t(y,v),b=Tf(m,y.mode,b),b.return=y,y=b),f(y)):t(y,v)}return function(y,v,m,b){try{Vu=0;var D=J(y,v,m,b);return rt=null,D}catch(O){if(O===Pt||O===Ln)throw O;var G=Bl(29,O,null,y.mode);return G.lanes=b,G.return=y,G}}}var Ot=z0(!0),A0=z0(!1),ja=!1;function Yf(l){l.updateQueue={baseState:l.memoizedState,firstBaseUpdate:null,lastBaseUpdate:null,shared:{pending:null,lanes:0,hiddenCallbacks:null},callbacks:null}}function Qf(l,a){l=l.updateQueue,a.updateQueue===l&&(a.updateQueue={baseState:l.baseState,firstBaseUpdate:l.firstBaseUpdate,lastBaseUpdate:l.lastBaseUpdate,shared:l.shared,callbacks:null})}function Va(l){return{lane:l,tag:0,payload:null,callback:null,next:null}}function pa(l,a,t){var u=l.updateQueue;if(u===null)return null;if(u=u.shared,(R&2)!==0){var n=u.pending;return n===null?a.next=a:(a.next=n.next,n.next=a),u.pending=a,a=Cn(l),a0(l,null,t),a}return Zn(l,u,a,t),Cn(l)}function Ku(l,a,t){if(a=a.updateQueue,a!==null&&(a=a.shared,(t&4194048)!==0)){var u=a.lanes;u&=l.pendingLanes,t|=u,a.lanes=t,vi(l,t)}}function Xf(l,a){var t=l.updateQueue,u=l.alternate;if(u!==null&&(u=u.updateQueue,t===u)){var n=null,e=null;if(t=t.firstBaseUpdate,t!==null){do{var f={lane:t.lane,tag:t.tag,payload:t.payload,callback:null,next:null};e===null?n=e=f:e=e.next=f,t=t.next}while(t!==null);e===null?n=e=a:e=e.next=a}else n=e=a;t={baseState:u.baseState,firstBaseUpdate:n,lastBaseUpdate:e,shared:u.shared,callbacks:u.callbacks},l.updateQueue=t;return}l=t.lastBaseUpdate,l===null?t.firstBaseUpdate=a:l.next=a,t.lastBaseUpdate=a}var Gf=!1;function Lu(){if(Gf){var l=It;if(l!==null)throw l}}function xu(l,a,t,u){Gf=!1;var n=l.updateQueue;ja=!1;var e=n.firstBaseUpdate,f=n.lastBaseUpdate,c=n.shared.pending;if(c!==null){n.shared.pending=null;var i=c,h=i.next;i.next=null,f===null?e=h:f.next=h,f=i;var g=l.alternate;g!==null&&(g=g.updateQueue,c=g.lastBaseUpdate,c!==f&&(c===null?g.firstBaseUpdate=h:c.next=h,g.lastBaseUpdate=i))}if(e!==null){var A=n.baseState;f=0,g=h=i=null,c=e;do{var d=c.lane&-536870913,S=d!==c.lane;if(S?(q&d)===d:(u&d)===d){d!==0&&d===kt&&(Gf=!0),g!==null&&(g=g.next={lane:0,tag:c.tag,payload:c.payload,callback:null,next:null});l:{var M=l,s=c;d=a;var J=t;switch(s.tag){case 1:if(M=s.payload,typeof M=="function"){A=M.call(J,A,d);break l}A=M;break l;case 3:M.flags=M.flags&-65537|128;case 0:if(M=s.payload,d=typeof M=="function"?M.call(J,A,d):M,d==null)break l;A=V({},A,d);break l;case 2:ja=!0}}d=c.callback,d!==null&&(l.flags|=64,S&&(l.flags|=8192),S=n.callbacks,S===null?n.callbacks=[d]:S.push(d))}else S={lane:d,tag:c.tag,payload:c.payload,callback:c.callback,next:null},g===null?(h=g=S,i=A):g=g.next=S,f|=d;if(c=c.next,c===null){if(c=n.shared.pending,c===null)break;S=c,c=S.next,S.next=null,n.lastBaseUpdate=S,n.shared.pending=null}}while(!0);g===null&&(i=A),n.baseState=i,n.firstBaseUpdate=h,n.lastBaseUpdate=g,e===null&&(n.shared.lanes=0),Wa|=f,l.lanes=f,l.memoizedState=A}}function T0(l,a){if(typeof l!="function")throw Error(z(191,l));l.call(a)}function E0(l,a){var t=l.callbacks;if(t!==null)for(l.callbacks=null,l=0;l<t.length;l++)T0(t[l],a)}var lu=zl(null),wn=zl(0);function M0(l,a){l=_a,C(wn,l),C(lu,a),_a=l|a.baseLanes}function Zf(){C(wn,_a),C(lu,lu.current)}function Cf(){_a=wn.current,$(lu),$(wn)}var ql=zl(null),xl=null;function Ka(l){var a=l.alternate;C(ll,ll.current&1),C(ql,l),xl===null&&(a===null||lu.current!==null||a.memoizedState!==null)&&(xl=l)}function Rf(l){C(ll,ll.current),C(ql,l),xl===null&&(xl=l)}function O0(l){l.tag===22?(C(ll,ll.current),C(ql,l),xl===null&&(xl=l)):La(l)}function La(){C(ll,ll.current),C(ql,ql.current)}function Yl(l){$(ql),xl===l&&(xl=null),$(ll)}var ll=zl(0);function $n(l){for(var a=l;a!==null;){if(a.tag===13){var t=a.memoizedState;if(t!==null&&(t=t.dehydrated,t===null||xc(t)||Jc(t)))return a}else if(a.tag===19&&(a.memoizedProps.revealOrder==="forwards"||a.memoizedProps.revealOrder==="backwards"||a.memoizedProps.revealOrder==="unstable_legacy-backwards"||a.memoizedProps.revealOrder==="together")){if((a.flags&128)!==0)return a}else if(a.child!==null){a.child.return=a,a=a.child;continue}if(a===l)break;for(;a.sibling===null;){if(a.return===null||a.return===l)return null;a=a.return}a.sibling.return=a.return,a=a.sibling}return null}var Aa=0,o=null,L=null,ul=null,Fn=!1,au=!1,Dt=!1,kn=0,Ju=0,tu=null,gm=0;function P(){throw Error(z(321))}function jf(l,a){if(a===null)return!1;for(var t=0;t<a.length&&t<l.length;t++)if(!Nl(l[t],a[t]))return!1;return!0}function Vf(l,a,t,u,n,e){return Aa=e,o=a,a.memoizedState=null,a.updateQueue=null,a.lanes=0,T.H=l===null||l.memoizedState===null?e1:ac,Dt=!1,e=t(u,n),Dt=!1,au&&(e=U0(a,t,u,n)),D0(l),e}function D0(l){T.H=$u;var a=L!==null&&L.next!==null;if(Aa=0,ul=L=o=null,Fn=!1,Ju=0,tu=null,a)throw Error(z(300));l===null||nl||(l=l.dependencies,l!==null&&Vn(l)&&(nl=!0))}function U0(l,a,t,u){o=l;var n=0;do{if(au&&(tu=null),Ju=0,au=!1,25<=n)throw Error(z(301));if(n+=1,ul=L=null,l.updateQueue!=null){var e=l.updateQueue;e.lastEffect=null,e.events=null,e.stores=null,e.memoCache!=null&&(e.memoCache.index=0)}T.H=f1,e=a(t,u)}while(au);return e}function bm(){var l=T.H,a=l.useState()[0];return a=typeof a.then=="function"?Wu(a):a,l=l.useState()[0],(L!==null?L.memoizedState:null)!==l&&(o.flags|=1024),a}function pf(){var l=kn!==0;return kn=0,l}function Kf(l,a,t){a.updateQueue=l.updateQueue,a.flags&=-2053,l.lanes&=~t}function Lf(l){if(Fn){for(l=l.memoizedState;l!==null;){var a=l.queue;a!==null&&(a.pending=null),l=l.next}Fn=!1}Aa=0,ul=L=o=null,au=!1,Ju=kn=0,tu=null}function gl(){var l={memoizedState:null,baseState:null,baseQueue:null,queue:null,next:null};return ul===null?o.memoizedState=ul=l:ul=ul.next=l,ul}function al(){if(L===null){var l=o.alternate;l=l!==null?l.memoizedState:null}else l=L.next;var a=ul===null?o.memoizedState:ul.next;if(a!==null)ul=a,L=l;else{if(l===null)throw o.alternate===null?Error(z(467)):Error(z(310));L=l,l={memoizedState:L.memoizedState,baseState:L.baseState,baseQueue:L.baseQueue,queue:L.queue,next:null},ul===null?o.memoizedState=ul=l:ul=ul.next=l}return ul}function In(){return{lastEffect:null,events:null,stores:null,memoCache:null}}function Wu(l){var a=Ju;return Ju+=1,tu===null&&(tu=[]),l=S0(tu,l,a),a=o,(ul===null?a.memoizedState:ul.next)===null&&(a=a.alternate,T.H=a===null||a.memoizedState===null?e1:ac),l}function Pn(l){if(l!==null&&typeof l=="object"){if(typeof l.then=="function")return Wu(l);if(l.$$typeof===sl)return hl(l)}throw Error(z(438,String(l)))}function xf(l){var a=null,t=o.updateQueue;if(t!==null&&(a=t.memoCache),a==null){var u=o.alternate;u!==null&&(u=u.updateQueue,u!==null&&(u=u.memoCache,u!=null&&(a={data:u.data.map(function(n){return n.slice()}),index:0})))}if(a==null&&(a={data:[],index:0}),t===null&&(t=In(),o.updateQueue=t),t.memoCache=a,t=a.data[a.index],t===void 0)for(t=a.data[a.index]=Array(l),u=0;u<l;u++)t[u]=Na;return a.index++,t}function Ta(l,a){return typeof a=="function"?a(l):a}function rn(l){var a=al();return Jf(a,L,l)}function Jf(l,a,t){var u=l.queue;if(u===null)throw Error(z(311));u.lastRenderedReducer=t;var n=l.baseQueue,e=u.pending;if(e!==null){if(n!==null){var f=n.next;n.next=e.next,e.next=f}a.baseQueue=n=e,u.pending=null}if(e=l.baseState,n===null)l.memoizedState=e;else{a=n.next;var c=f=null,i=null,h=a,g=!1;do{var A=h.lane&-536870913;if(A!==h.lane?(q&A)===A:(Aa&A)===A){var d=h.revertLane;if(d===0)i!==null&&(i=i.next={lane:0,revertLane:0,gesture:null,action:h.action,hasEagerState:h.hasEagerState,eagerState:h.eagerState,next:null}),A===kt&&(g=!0);else if((Aa&d)===d){h=h.next,d===kt&&(g=!0);continue}else A={lane:0,revertLane:h.revertLane,gesture:null,action:h.action,hasEagerState:h.hasEagerState,eagerState:h.eagerState,next:null},i===null?(c=i=A,f=e):i=i.next=A,o.lanes|=d,Wa|=d;A=h.action,Dt&&t(e,A),e=h.hasEagerState?h.eagerState:t(e,A)}else d={lane:A,revertLane:h.revertLane,gesture:h.gesture,action:h.action,hasEagerState:h.hasEagerState,eagerState:h.eagerState,next:null},i===null?(c=i=d,f=e):i=i.next=d,o.lanes|=A,Wa|=A;h=h.next}while(h!==null&&h!==a);if(i===null?f=e:i.next=c,!Nl(e,l.memoizedState)&&(nl=!0,g&&(t=It,t!==null)))throw t;l.memoizedState=e,l.baseState=f,l.baseQueue=i,u.lastRenderedState=e}return n===null&&(u.lanes=0),[l.memoizedState,u.dispatch]}function Wf(l){var a=al(),t=a.queue;if(t===null)throw Error(z(311));t.lastRenderedReducer=l;var u=t.dispatch,n=t.pending,e=a.memoizedState;if(n!==null){t.pending=null;var f=n=n.next;do e=l(e,f.action),f=f.next;while(f!==n);Nl(e,a.memoizedState)||(nl=!0),a.memoizedState=e,a.baseQueue===null&&(a.baseState=e),t.lastRenderedState=e}return[e,u]}function s0(l,a,t){var u=o,n=al(),e=Q;if(e){if(t===void 0)throw Error(z(407));t=t()}else t=a();var f=!Nl((L||n).memoizedState,t);if(f&&(n.memoizedState=t,nl=!0),n=n.queue,Ff(H0.bind(null,u,n,l),[l]),n.getSnapshot!==a||f||ul!==null&&ul.memoizedState.tag&1){if(u.flags|=2048,uu(9,{destroy:void 0},o0.bind(null,u,n,t,a),null),W===null)throw Error(z(349));e||(Aa&127)!==0||_0(u,a,t)}return t}function _0(l,a,t){l.flags|=16384,l={getSnapshot:a,value:t},a=o.updateQueue,a===null?(a=In(),o.updateQueue=a,a.stores=[l]):(t=a.stores,t===null?a.stores=[l]:t.push(l))}function o0(l,a,t,u){a.value=t,a.getSnapshot=u,N0(a)&&B0(l)}function H0(l,a,t){return t(function(){N0(a)&&B0(l)})}function N0(l){var a=l.getSnapshot;l=l.value;try{var t=a();return!Nl(l,t)}catch{return!0}}function B0(l){var a=St(l,2);a!==null&&Ul(a,l,2)}function wf(l){var a=gl();if(typeof l=="function"){var t=l;if(l=t(),Dt){Ya(!0);try{t()}finally{Ya(!1)}}}return a.memoizedState=a.baseState=l,a.queue={pending:null,lanes:0,dispatch:null,lastRenderedReducer:Ta,lastRenderedState:l},a}function q0(l,a,t,u){return l.baseState=t,Jf(l,L,typeof u=="function"?u:Ta)}function zm(l,a,t,u,n){if(te(l))throw Error(z(485));if(l=a.action,l!==null){var e={payload:n,action:l,next:null,isTransition:!0,status:"pending",value:null,reason:null,listeners:[],then:function(f){e.listeners.push(f)}};T.T!==null?t(!0):e.isTransition=!1,u(e),t=a.pending,t===null?(e.next=a.pending=e,Y0(a,e)):(e.next=t.next,a.pending=t.next=e)}}function Y0(l,a){var t=a.action,u=a.payload,n=l.state;if(a.isTransition){var e=T.T,f={};T.T=f;try{var c=t(n,u),i=T.S;i!==null&&i(f,c),Q0(l,a,c)}catch(h){$f(l,a,h)}finally{e!==null&&f.types!==null&&(e.types=f.types),T.T=e}}else try{e=t(n,u),Q0(l,a,e)}catch(h){$f(l,a,h)}}function Q0(l,a,t){t!==null&&typeof t=="object"&&typeof t.then=="function"?t.then(function(u){X0(l,a,u)},function(u){return $f(l,a,u)}):X0(l,a,t)}function X0(l,a,t){a.status="fulfilled",a.value=t,G0(a),l.state=t,a=l.pending,a!==null&&(t=a.next,t===a?l.pending=null:(t=t.next,a.next=t,Y0(l,t)))}function $f(l,a,t){var u=l.pending;if(l.pending=null,u!==null){u=u.next;do a.status="rejected",a.reason=t,G0(a),a=a.next;while(a!==u)}l.action=null}function G0(l){l=l.listeners;for(var a=0;a<l.length;a++)(0,l[a])()}function Z0(l,a){return a}function C0(l,a){if(Q){var t=W.formState;if(t!==null){l:{var u=o;if(Q){if(F){a:{for(var n=F,e=Ll;n.nodeType!==8;){if(!e){n=null;break a}if(n=Jl(n.nextSibling),n===null){n=null;break a}}e=n.data,n=e==="F!"||e==="F"?n:null}if(n){F=Jl(n.nextSibling),u=n.data==="F!";break l}}Ca(u)}u=!1}u&&(a=t[0])}}return t=gl(),t.memoizedState=t.baseState=a,u={pending:null,lanes:0,dispatch:null,lastRenderedReducer:Z0,lastRenderedState:a},t.queue=u,t=t1.bind(null,o,u),u.dispatch=t,u=wf(!1),e=lc.bind(null,o,!1,u.queue),u=gl(),n={state:a,dispatch:null,action:l,pending:null},u.queue=n,t=zm.bind(null,o,n,e,t),n.dispatch=t,u.memoizedState=l,[a,t,!1]}function R0(l){var a=al();return j0(a,L,l)}function j0(l,a,t){if(a=Jf(l,a,Z0)[0],l=rn(Ta)[0],typeof a=="object"&&a!==null&&typeof a.then=="function")try{var u=Wu(a)}catch(f){throw f===Pt?Ln:f}else u=a;a=al();var n=a.queue,e=n.dispatch;return t!==a.memoizedState&&(o.flags|=2048,uu(9,{destroy:void 0},Am.bind(null,n,t),null)),[u,e,l]}function Am(l,a){l.action=a}function V0(l){var a=al(),t=L;if(t!==null)return j0(a,t,l);al(),a=a.memoizedState,t=al();var u=t.queue.dispatch;return t.memoizedState=l,[a,u,!1]}function uu(l,a,t,u){return l={tag:l,create:t,deps:u,inst:a,next:null},a=o.updateQueue,a===null&&(a=In(),o.updateQueue=a),t=a.lastEffect,t===null?a.lastEffect=l.next=l:(u=t.next,t.next=l,l.next=u,a.lastEffect=l),l}function p0(){return al().memoizedState}function le(l,a,t,u){var n=gl();o.flags|=l,n.memoizedState=uu(1|a,{destroy:void 0},t,u===void 0?null:u)}function ae(l,a,t,u){var n=al();u=u===void 0?null:u;var e=n.memoizedState.inst;L!==null&&u!==null&&jf(u,L.memoizedState.deps)?n.memoizedState=uu(a,e,t,u):(o.flags|=l,n.memoizedState=uu(1|a,e,t,u))}function K0(l,a){le(8390656,8,l,a)}function Ff(l,a){ae(2048,8,l,a)}function Tm(l){o.flags|=4;var a=o.updateQueue;if(a===null)a=In(),o.updateQueue=a,a.events=[l];else{var t=a.events;t===null?a.events=[l]:t.push(l)}}function L0(l){var a=al().memoizedState;return Tm({ref:a,nextImpl:l}),function(){if((R&2)!==0)throw Error(z(440));return a.impl.apply(void 0,arguments)}}function x0(l,a){return ae(4,2,l,a)}function J0(l,a){return ae(4,4,l,a)}function W0(l,a){if(typeof a=="function"){l=l();var t=a(l);return function(){typeof t=="function"?t():a(null)}}if(a!=null)return l=l(),a.current=l,function(){a.current=null}}function w0(l,a,t){t=t!=null?t.concat([l]):null,ae(4,4,W0.bind(null,a,l),t)}function kf(){}function $0(l,a){var t=al();a=a===void 0?null:a;var u=t.memoizedState;return a!==null&&jf(a,u[1])?u[0]:(t.memoizedState=[l,a],l)}function F0(l,a){var t=al();a=a===void 0?null:a;var u=t.memoizedState;if(a!==null&&jf(a,u[1]))return u[0];if(u=l(),Dt){Ya(!0);try{l()}finally{Ya(!1)}}return t.memoizedState=[u,a],u}function If(l,a,t){return t===void 0||(Aa&1073741824)!==0&&(q&261930)===0?l.memoizedState=a:(l.memoizedState=t,l=k1(),o.lanes|=l,Wa|=l,t)}function k0(l,a,t,u){return Nl(t,a)?t:lu.current!==null?(l=If(l,t,u),Nl(l,a)||(nl=!0),l):(Aa&42)===0||(Aa&1073741824)!==0&&(q&261930)===0?(nl=!0,l.memoizedState=t):(l=k1(),o.lanes|=l,Wa|=l,a)}function I0(l,a,t,u,n){var e=U.p;U.p=e!==0&&8>e?e:8;var f=T.T,c={};T.T=c,lc(l,!1,a,t);try{var i=n(),h=T.S;if(h!==null&&h(c,i),i!==null&&typeof i=="object"&&typeof i.then=="function"){var g=Sm(i,u);wu(l,a,g,Gl(l))}else wu(l,a,u,Gl(l))}catch(A){wu(l,a,{then:function(){},status:"rejected",reason:A},Gl())}finally{U.p=e,f!==null&&c.types!==null&&(f.types=c.types),T.T=f}}function Em(){}function Pf(l,a,t,u){if(l.tag!==5)throw Error(z(476));var n=P0(l).queue;I0(l,n,a,w,t===null?Em:function(){return r0(l),t(u)})}function P0(l){var a=l.memoizedState;if(a!==null)return a;a={memoizedState:w,baseState:w,baseQueue:null,queue:{pending:null,lanes:0,dispatch:null,lastRenderedReducer:Ta,lastRenderedState:w},next:null};var t={};return a.next={memoizedState:t,baseState:t,baseQueue:null,queue:{pending:null,lanes:0,dispatch:null,lastRenderedReducer:Ta,lastRenderedState:t},next:null},l.memoizedState=a,l=l.alternate,l!==null&&(l.memoizedState=a),a}function r0(l){var a=P0(l);a.next===null&&(a=l.alternate.memoizedState),wu(l,a.next.queue,{},Gl())}function rf(){return hl(mn)}function l1(){return al().memoizedState}function a1(){return al().memoizedState}function Mm(l){for(var a=l.return;a!==null;){switch(a.tag){case 24:case 3:var t=Gl();l=Va(t);var u=pa(a,l,t);u!==null&&(Ul(u,a,t),Ku(u,a,t)),a={cache:Hf()},l.payload=a;return}a=a.return}}function Om(l,a,t){var u=Gl();t={lane:u,revertLane:0,gesture:null,action:t,hasEagerState:!1,eagerState:null,next:null},te(l)?u1(a,t):(t=zf(l,a,t,u),t!==null&&(Ul(t,l,u),n1(t,a,u)))}function t1(l,a,t){var u=Gl();wu(l,a,t,u)}function wu(l,a,t,u){var n={lane:u,revertLane:0,gesture:null,action:t,hasEagerState:!1,eagerState:null,next:null};if(te(l))u1(a,n);else{var e=l.alternate;if(l.lanes===0&&(e===null||e.lanes===0)&&(e=a.lastRenderedReducer,e!==null))try{var f=a.lastRenderedState,c=e(f,t);if(n.hasEagerState=!0,n.eagerState=c,Nl(c,f))return Zn(l,a,n,0),W===null&&Gn(),!1}catch{}if(t=zf(l,a,n,u),t!==null)return Ul(t,l,u),n1(t,a,u),!0}return!1}function lc(l,a,t,u){if(u={lane:2,revertLane:Yc(),gesture:null,action:u,hasEagerState:!1,eagerState:null,next:null},te(l)){if(a)throw Error(z(479))}else a=zf(l,t,u,2),a!==null&&Ul(a,l,2)}function te(l){var a=l.alternate;return l===o||a!==null&&a===o}function u1(l,a){au=Fn=!0;var t=l.pending;t===null?a.next=a:(a.next=t.next,t.next=a),l.pending=a}function n1(l,a,t){if((t&4194048)!==0){var u=a.lanes;u&=l.pendingLanes,t|=u,a.lanes=t,vi(l,t)}}var $u={readContext:hl,use:Pn,useCallback:P,useContext:P,useEffect:P,useImperativeHandle:P,useLayoutEffect:P,useInsertionEffect:P,useMemo:P,useReducer:P,useRef:P,useState:P,useDebugValue:P,useDeferredValue:P,useTransition:P,useSyncExternalStore:P,useId:P,useHostTransitionStatus:P,useFormState:P,useActionState:P,useOptimistic:P,useMemoCache:P,useCacheRefresh:P};$u.useEffectEvent=P;var e1={readContext:hl,use:Pn,useCallback:function(l,a){return gl().memoizedState=[l,a===void 0?null:a],l},useContext:hl,useEffect:K0,useImperativeHandle:function(l,a,t){t=t!=null?t.concat([l]):null,le(4194308,4,W0.bind(null,a,l),t)},useLayoutEffect:function(l,a){return le(4194308,4,l,a)},useInsertionEffect:function(l,a){le(4,2,l,a)},useMemo:function(l,a){var t=gl();a=a===void 0?null:a;var u=l();if(Dt){Ya(!0);try{l()}finally{Ya(!1)}}return t.memoizedState=[u,a],u},useReducer:function(l,a,t){var u=gl();if(t!==void 0){var n=t(a);if(Dt){Ya(!0);try{t(a)}finally{Ya(!1)}}}else n=a;return u.memoizedState=u.baseState=n,l={pending:null,lanes:0,dispatch:null,lastRenderedReducer:l,lastRenderedState:n},u.queue=l,l=l.dispatch=Om.bind(null,o,l),[u.memoizedState,l]},useRef:function(l){var a=gl();return l={current:l},a.memoizedState=l},useState:function(l){l=wf(l);var a=l.queue,t=t1.bind(null,o,a);return a.dispatch=t,[l.memoizedState,t]},useDebugValue:kf,useDeferredValue:function(l,a){var t=gl();return If(t,l,a)},useTransition:function(){var l=wf(!1);return l=I0.bind(null,o,l.queue,!0,!1),gl().memoizedState=l,[!1,l]},useSyncExternalStore:function(l,a,t){var u=o,n=gl();if(Q){if(t===void 0)throw Error(z(407));t=t()}else{if(t=a(),W===null)throw Error(z(349));(q&127)!==0||_0(u,a,t)}n.memoizedState=t;var e={value:t,getSnapshot:a};return n.queue=e,K0(H0.bind(null,u,e,l),[l]),u.flags|=2048,uu(9,{destroy:void 0},o0.bind(null,u,e,t,a),null),t},useId:function(){var l=gl(),a=W.identifierPrefix;if(Q){var t=na,u=ua;t=(u&~(1<<32-Hl(u)-1)).toString(32)+t,a="_"+a+"R_"+t,t=kn++,0<t&&(a+="H"+t.toString(32)),a+="_"}else t=gm++,a="_"+a+"r_"+t.toString(32)+"_";return l.memoizedState=a},useHostTransitionStatus:rf,useFormState:C0,useActionState:C0,useOptimistic:function(l){var a=gl();a.memoizedState=a.baseState=l;var t={pending:null,lanes:0,dispatch:null,lastRenderedReducer:null,lastRenderedState:null};return a.queue=t,a=lc.bind(null,o,!0,t),t.dispatch=a,[l,a]},useMemoCache:xf,useCacheRefresh:function(){return gl().memoizedState=Mm.bind(null,o)},useEffectEvent:function(l){var a=gl(),t={impl:l};return a.memoizedState=t,function(){if((R&2)!==0)throw Error(z(440));return t.impl.apply(void 0,arguments)}}},ac={readContext:hl,use:Pn,useCallback:$0,useContext:hl,useEffect:Ff,useImperativeHandle:w0,useInsertionEffect:x0,useLayoutEffect:J0,useMemo:F0,useReducer:rn,useRef:p0,useState:function(){return rn(Ta)},useDebugValue:kf,useDeferredValue:function(l,a){var t=al();return k0(t,L.memoizedState,l,a)},useTransition:function(){var l=rn(Ta)[0],a=al().memoizedState;return[typeof l=="boolean"?l:Wu(l),a]},useSyncExternalStore:s0,useId:l1,useHostTransitionStatus:rf,useFormState:R0,useActionState:R0,useOptimistic:function(l,a){var t=al();return q0(t,L,l,a)},useMemoCache:xf,useCacheRefresh:a1};ac.useEffectEvent=L0;var f1={readContext:hl,use:Pn,useCallback:$0,useContext:hl,useEffect:Ff,useImperativeHandle:w0,useInsertionEffect:x0,useLayoutEffect:J0,useMemo:F0,useReducer:Wf,useRef:p0,useState:function(){return Wf(Ta)},useDebugValue:kf,useDeferredValue:function(l,a){var t=al();return L===null?If(t,l,a):k0(t,L.memoizedState,l,a)},useTransition:function(){var l=Wf(Ta)[0],a=al().memoizedState;return[typeof l=="boolean"?l:Wu(l),a]},useSyncExternalStore:s0,useId:l1,useHostTransitionStatus:rf,useFormState:V0,useActionState:V0,useOptimistic:function(l,a){var t=al();return L!==null?q0(t,L,l,a):(t.baseState=l,[l,t.queue.dispatch])},useMemoCache:xf,useCacheRefresh:a1};f1.useEffectEvent=L0;function tc(l,a,t,u){a=l.memoizedState,t=t(u,a),t=t==null?a:V({},a,t),l.memoizedState=t,l.lanes===0&&(l.updateQueue.baseState=t)}var uc={enqueueSetState:function(l,a,t){l=l._reactInternals;var u=Gl(),n=Va(u);n.payload=a,t!=null&&(n.callback=t),a=pa(l,n,u),a!==null&&(Ul(a,l,u),Ku(a,l,u))},enqueueReplaceState:function(l,a,t){l=l._reactInternals;var u=Gl(),n=Va(u);n.tag=1,n.payload=a,t!=null&&(n.callback=t),a=pa(l,n,u),a!==null&&(Ul(a,l,u),Ku(a,l,u))},enqueueForceUpdate:function(l,a){l=l._reactInternals;var t=Gl(),u=Va(t);u.tag=2,a!=null&&(u.callback=a),a=pa(l,u,t),a!==null&&(Ul(a,l,t),Ku(a,l,t))}};function c1(l,a,t,u,n,e,f){return l=l.stateNode,typeof l.shouldComponentUpdate=="function"?l.shouldComponentUpdate(u,e,f):a.prototype&&a.prototype.isPureReactComponent?!Xu(t,u)||!Xu(n,e):!0}function i1(l,a,t,u){l=a.state,typeof a.componentWillReceiveProps=="function"&&a.componentWillReceiveProps(t,u),typeof a.UNSAFE_componentWillReceiveProps=="function"&&a.UNSAFE_componentWillReceiveProps(t,u),a.state!==l&&uc.enqueueReplaceState(a,a.state,null)}function Ut(l,a){var t=a;if("ref"in a){t={};for(var u in a)u!=="ref"&&(t[u]=a[u])}if(l=l.defaultProps){t===a&&(t=V({},t));for(var n in l)t[n]===void 0&&(t[n]=l[n])}return t}function v1(l){Xn(l)}function y1(l){console.error(l)}function m1(l){Xn(l)}function ue(l,a){try{var t=l.onUncaughtError;t(a.value,{componentStack:a.stack})}catch(u){setTimeout(function(){throw u})}}function h1(l,a,t){try{var u=l.onCaughtError;u(t.value,{componentStack:t.stack,errorBoundary:a.tag===1?a.stateNode:null})}catch(n){setTimeout(function(){throw n})}}function nc(l,a,t){return t=Va(t),t.tag=3,t.payload={element:null},t.callback=function(){ue(l,a)},t}function d1(l){return l=Va(l),l.tag=3,l}function S1(l,a,t,u){var n=t.type.getDerivedStateFromError;if(typeof n=="function"){var e=u.value;l.payload=function(){return n(e)},l.callback=function(){h1(a,t,u)}}var f=t.stateNode;f!==null&&typeof f.componentDidCatch=="function"&&(l.callback=function(){h1(a,t,u),typeof n!="function"&&(wa===null?wa=new Set([this]):wa.add(this));var c=u.stack;this.componentDidCatch(u.value,{componentStack:c!==null?c:""})})}function Dm(l,a,t,u,n){if(t.flags|=32768,u!==null&&typeof u=="object"&&typeof u.then=="function"){if(a=t.alternate,a!==null&&Ft(a,t,n,!0),t=ql.current,t!==null){switch(t.tag){case 31:case 13:return xl===null?ge():t.alternate===null&&r===0&&(r=3),t.flags&=-257,t.flags|=65536,t.lanes=n,u===xn?t.flags|=16384:(a=t.updateQueue,a===null?t.updateQueue=new Set([u]):a.add(u),Nc(l,u,n)),!1;case 22:return t.flags|=65536,u===xn?t.flags|=16384:(a=t.updateQueue,a===null?(a={transitions:null,markerInstances:null,retryQueue:new Set([u])},t.updateQueue=a):(t=a.retryQueue,t===null?a.retryQueue=new Set([u]):t.add(u)),Nc(l,u,n)),!1}throw Error(z(435,t.tag))}return Nc(l,u,n),ge(),!1}if(Q)return a=ql.current,a!==null?((a.flags&65536)===0&&(a.flags|=256),a.flags|=65536,a.lanes=n,u!==Df&&(l=Error(z(422),{cause:u}),Cu(Vl(l,t)))):(u!==Df&&(a=Error(z(423),{cause:u}),Cu(Vl(a,t))),l=l.current.alternate,l.flags|=65536,n&=-n,l.lanes|=n,u=Vl(u,t),n=nc(l.stateNode,u,n),Xf(l,n),r!==4&&(r=2)),!1;var e=Error(z(520),{cause:u});if(e=Vl(e,t),tn===null?tn=[e]:tn.push(e),r!==4&&(r=2),a===null)return!0;u=Vl(u,t),t=a;do{switch(t.tag){case 3:return t.flags|=65536,l=n&-n,t.lanes|=l,l=nc(t.stateNode,u,l),Xf(t,l),!1;case 1:if(a=t.type,e=t.stateNode,(t.flags&128)===0&&(typeof a.getDerivedStateFromError=="function"||e!==null&&typeof e.componentDidCatch=="function"&&(wa===null||!wa.has(e))))return t.flags|=65536,n&=-n,t.lanes|=n,n=d1(n),S1(n,l,t,u),Xf(t,n),!1}t=t.return}while(t!==null);return!1}var ec=Error(z(461)),nl=!1;function dl(l,a,t,u){a.child=l===null?A0(a,null,t,u):Ot(a,l.child,t,u)}function g1(l,a,t,u,n){t=t.render;var e=a.ref;if("ref"in u){var f={};for(var c in u)c!=="ref"&&(f[c]=u[c])}else f=u;return At(a),u=Vf(l,a,t,f,e,n),c=pf(),l!==null&&!nl?(Kf(l,a,n),Ea(l,a,n)):(Q&&c&&Mf(a),a.flags|=1,dl(l,a,u,n),a.child)}function b1(l,a,t,u,n){if(l===null){var e=t.type;return typeof e=="function"&&!Af(e)&&e.defaultProps===void 0&&t.compare===null?(a.tag=15,a.type=e,z1(l,a,e,u,n)):(l=Rn(t.type,null,u,a,a.mode,n),l.ref=a.ref,l.return=a,a.child=l)}if(e=l.child,!dc(l,n)){var f=e.memoizedProps;if(t=t.compare,t=t!==null?t:Xu,t(f,u)&&l.ref===a.ref)return Ea(l,a,n)}return a.flags|=1,l=Sa(e,u),l.ref=a.ref,l.return=a,a.child=l}function z1(l,a,t,u,n){if(l!==null){var e=l.memoizedProps;if(Xu(e,u)&&l.ref===a.ref)if(nl=!1,a.pendingProps=u=e,dc(l,n))(l.flags&131072)!==0&&(nl=!0);else return a.lanes=l.lanes,Ea(l,a,n)}return fc(l,a,t,u,n)}function A1(l,a,t,u){var n=u.children,e=l!==null?l.memoizedState:null;if(l===null&&a.stateNode===null&&(a.stateNode={_visibility:1,_pendingMarkers:null,_retryCache:null,_transitions:null}),u.mode==="hidden"){if((a.flags&128)!==0){if(e=e!==null?e.baseLanes|t:t,l!==null){for(u=a.child=l.child,n=0;u!==null;)n=n|u.lanes|u.childLanes,u=u.sibling;u=n&~e}else u=0,a.child=null;return T1(l,a,e,t,u)}if((t&536870912)!==0)a.memoizedState={baseLanes:0,cachePool:null},l!==null&&Kn(a,e!==null?e.cachePool:null),e!==null?M0(a,e):Zf(),O0(a);else return u=a.lanes=536870912,T1(l,a,e!==null?e.baseLanes|t:t,t,u)}else e!==null?(Kn(a,e.cachePool),M0(a,e),La(a),a.memoizedState=null):(l!==null&&Kn(a,null),Zf(),La(a));return dl(l,a,n,t),a.child}function Fu(l,a){return l!==null&&l.tag===22||a.stateNode!==null||(a.stateNode={_visibility:1,_pendingMarkers:null,_retryCache:null,_transitions:null}),a.sibling}function T1(l,a,t,u,n){var e=Bf();return e=e===null?null:{parent:tl._currentValue,pool:e},a.memoizedState={baseLanes:t,cachePool:e},l!==null&&Kn(a,null),Zf(),O0(a),l!==null&&Ft(l,a,u,!0),a.childLanes=n,null}function ne(l,a){return a=fe({mode:a.mode,children:a.children},l.mode),a.ref=l.ref,l.child=a,a.return=l,a}function E1(l,a,t){return Ot(a,l.child,null,t),l=ne(a,a.pendingProps),l.flags|=2,Yl(a),a.memoizedState=null,l}function Um(l,a,t){var u=a.pendingProps,n=(a.flags&128)!==0;if(a.flags&=-129,l===null){if(Q){if(u.mode==="hidden")return l=ne(a,u),a.lanes=536870912,Fu(null,l);if(Rf(a),(l=F)?(l=Yv(l,Ll),l=l!==null&&l.data==="&"?l:null,l!==null&&(a.memoizedState={dehydrated:l,treeContext:Ga!==null?{id:ua,overflow:na}:null,retryLane:536870912,hydrationErrors:null},t=u0(l),t.return=a,a.child=t,ml=a,F=null)):l=null,l===null)throw Ca(a);return a.lanes=536870912,null}return ne(a,u)}var e=l.memoizedState;if(e!==null){var f=e.dehydrated;if(Rf(a),n)if(a.flags&256)a.flags&=-257,a=E1(l,a,t);else if(a.memoizedState!==null)a.child=l.child,a.flags|=128,a=null;else throw Error(z(558));else if(nl||Ft(l,a,t,!1),n=(t&l.childLanes)!==0,nl||n){if(u=W,u!==null&&(f=yi(u,t),f!==0&&f!==e.retryLane))throw e.retryLane=f,St(l,f),Ul(u,l,f),ec;ge(),a=E1(l,a,t)}else l=e.treeContext,F=Jl(f.nextSibling),ml=a,Q=!0,Za=null,Ll=!1,l!==null&&f0(a,l),a=ne(a,u),a.flags|=4096;return a}return l=Sa(l.child,{mode:u.mode,children:u.children}),l.ref=a.ref,a.child=l,l.return=a,l}function ee(l,a){var t=a.ref;if(t===null)l!==null&&l.ref!==null&&(a.flags|=4194816);else{if(typeof t!="function"&&typeof t!="object")throw Error(z(284));(l===null||l.ref!==t)&&(a.flags|=4194816)}}function fc(l,a,t,u,n){return At(a),t=Vf(l,a,t,u,void 0,n),u=pf(),l!==null&&!nl?(Kf(l,a,n),Ea(l,a,n)):(Q&&u&&Mf(a),a.flags|=1,dl(l,a,t,n),a.child)}function M1(l,a,t,u,n,e){return At(a),a.updateQueue=null,t=U0(a,u,t,n),D0(l),u=pf(),l!==null&&!nl?(Kf(l,a,e),Ea(l,a,e)):(Q&&u&&Mf(a),a.flags|=1,dl(l,a,t,e),a.child)}function O1(l,a,t,u,n){if(At(a),a.stateNode===null){var e=Jt,f=t.contextType;typeof f=="object"&&f!==null&&(e=hl(f)),e=new t(u,e),a.memoizedState=e.state!==null&&e.state!==void 0?e.state:null,e.updater=uc,a.stateNode=e,e._reactInternals=a,e=a.stateNode,e.props=u,e.state=a.memoizedState,e.refs={},Yf(a),f=t.contextType,e.context=typeof f=="object"&&f!==null?hl(f):Jt,e.state=a.memoizedState,f=t.getDerivedStateFromProps,typeof f=="function"&&(tc(a,t,f,u),e.state=a.memoizedState),typeof t.getDerivedStateFromProps=="function"||typeof e.getSnapshotBeforeUpdate=="function"||typeof e.UNSAFE_componentWillMount!="function"&&typeof e.componentWillMount!="function"||(f=e.state,typeof e.componentWillMount=="function"&&e.componentWillMount(),typeof e.UNSAFE_componentWillMount=="function"&&e.UNSAFE_componentWillMount(),f!==e.state&&uc.enqueueReplaceState(e,e.state,null),xu(a,u,e,n),Lu(),e.state=a.memoizedState),typeof e.componentDidMount=="function"&&(a.flags|=4194308),u=!0}else if(l===null){e=a.stateNode;var c=a.memoizedProps,i=Ut(t,c);e.props=i;var h=e.context,g=t.contextType;f=Jt,typeof g=="object"&&g!==null&&(f=hl(g));var A=t.getDerivedStateFromProps;g=typeof A=="function"||typeof e.getSnapshotBeforeUpdate=="function",c=a.pendingProps!==c,g||typeof e.UNSAFE_componentWillReceiveProps!="function"&&typeof e.componentWillReceiveProps!="function"||(c||h!==f)&&i1(a,e,u,f),ja=!1;var d=a.memoizedState;e.state=d,xu(a,u,e,n),Lu(),h=a.memoizedState,c||d!==h||ja?(typeof A=="function"&&(tc(a,t,A,u),h=a.memoizedState),(i=ja||c1(a,t,i,u,d,h,f))?(g||typeof e.UNSAFE_componentWillMount!="function"&&typeof e.componentWillMount!="function"||(typeof e.componentWillMount=="function"&&e.componentWillMount(),typeof e.UNSAFE_componentWillMount=="function"&&e.UNSAFE_componentWillMount()),typeof e.componentDidMount=="function"&&(a.flags|=4194308)):(typeof e.componentDidMount=="function"&&(a.flags|=4194308),a.memoizedProps=u,a.memoizedState=h),e.props=u,e.state=h,e.context=f,u=i):(typeof e.componentDidMount=="function"&&(a.flags|=4194308),u=!1)}else{e=a.stateNode,Qf(l,a),f=a.memoizedProps,g=Ut(t,f),e.props=g,A=a.pendingProps,d=e.context,h=t.contextType,i=Jt,typeof h=="object"&&h!==null&&(i=hl(h)),c=t.getDerivedStateFromProps,(h=typeof c=="function"||typeof e.getSnapshotBeforeUpdate=="function")||typeof e.UNSAFE_componentWillReceiveProps!="function"&&typeof e.componentWillReceiveProps!="function"||(f!==A||d!==i)&&i1(a,e,u,i),ja=!1,d=a.memoizedState,e.state=d,xu(a,u,e,n),Lu();var S=a.memoizedState;f!==A||d!==S||ja||l!==null&&l.dependencies!==null&&Vn(l.dependencies)?(typeof c=="function"&&(tc(a,t,c,u),S=a.memoizedState),(g=ja||c1(a,t,g,u,d,S,i)||l!==null&&l.dependencies!==null&&Vn(l.dependencies))?(h||typeof e.UNSAFE_componentWillUpdate!="function"&&typeof e.componentWillUpdate!="function"||(typeof e.componentWillUpdate=="function"&&e.componentWillUpdate(u,S,i),typeof e.UNSAFE_componentWillUpdate=="function"&&e.UNSAFE_componentWillUpdate(u,S,i)),typeof e.componentDidUpdate=="function"&&(a.flags|=4),typeof e.getSnapshotBeforeUpdate=="function"&&(a.flags|=1024)):(typeof e.componentDidUpdate!="function"||f===l.memoizedProps&&d===l.memoizedState||(a.flags|=4),typeof e.getSnapshotBeforeUpdate!="function"||f===l.memoizedProps&&d===l.memoizedState||(a.flags|=1024),a.memoizedProps=u,a.memoizedState=S),e.props=u,e.state=S,e.context=i,u=g):(typeof e.componentDidUpdate!="function"||f===l.memoizedProps&&d===l.memoizedState||(a.flags|=4),typeof e.getSnapshotBeforeUpdate!="function"||f===l.memoizedProps&&d===l.memoizedState||(a.flags|=1024),u=!1)}return e=u,ee(l,a),u=(a.flags&128)!==0,e||u?(e=a.stateNode,t=u&&typeof t.getDerivedStateFromError!="function"?null:e.render(),a.flags|=1,l!==null&&u?(a.child=Ot(a,l.child,null,n),a.child=Ot(a,null,t,n)):dl(l,a,t,n),a.memoizedState=e.state,l=a.child):l=Ea(l,a,n),l}function D1(l,a,t,u){return bt(),a.flags|=256,dl(l,a,t,u),a.child}var cc={dehydrated:null,treeContext:null,retryLane:0,hydrationErrors:null};function ic(l){return{baseLanes:l,cachePool:h0()}}function vc(l,a,t){return l=l!==null?l.childLanes&~t:0,a&&(l|=Xl),l}function U1(l,a,t){var u=a.pendingProps,n=!1,e=(a.flags&128)!==0,f;if((f=e)||(f=l!==null&&l.memoizedState===null?!1:(ll.current&2)!==0),f&&(n=!0,a.flags&=-129),f=(a.flags&32)!==0,a.flags&=-33,l===null){if(Q){if(n?Ka(a):La(a),(l=F)?(l=Yv(l,Ll),l=l!==null&&l.data!=="&"?l:null,l!==null&&(a.memoizedState={dehydrated:l,treeContext:Ga!==null?{id:ua,overflow:na}:null,retryLane:536870912,hydrationErrors:null},t=u0(l),t.return=a,a.child=t,ml=a,F=null)):l=null,l===null)throw Ca(a);return Jc(l)?a.lanes=32:a.lanes=536870912,null}var c=u.children;return u=u.fallback,n?(La(a),n=a.mode,c=fe({mode:"hidden",children:c},n),u=gt(u,n,t,null),c.return=a,u.return=a,c.sibling=u,a.child=c,u=a.child,u.memoizedState=ic(t),u.childLanes=vc(l,f,t),a.memoizedState=cc,Fu(null,u)):(Ka(a),yc(a,c))}var i=l.memoizedState;if(i!==null&&(c=i.dehydrated,c!==null)){if(e)a.flags&256?(Ka(a),a.flags&=-257,a=mc(l,a,t)):a.memoizedState!==null?(La(a),a.child=l.child,a.flags|=128,a=null):(La(a),c=u.fallback,n=a.mode,u=fe({mode:"visible",children:u.children},n),c=gt(c,n,t,null),c.flags|=2,u.return=a,c.return=a,u.sibling=c,a.child=u,Ot(a,l.child,null,t),u=a.child,u.memoizedState=ic(t),u.childLanes=vc(l,f,t),a.memoizedState=cc,a=Fu(null,u));else if(Ka(a),Jc(c)){if(f=c.nextSibling&&c.nextSibling.dataset,f)var h=f.dgst;f=h,u=Error(z(419)),u.stack="",u.digest=f,Cu({value:u,source:null,stack:null}),a=mc(l,a,t)}else if(nl||Ft(l,a,t,!1),f=(t&l.childLanes)!==0,nl||f){if(f=W,f!==null&&(u=yi(f,t),u!==0&&u!==i.retryLane))throw i.retryLane=u,St(l,u),Ul(f,l,u),ec;xc(c)||ge(),a=mc(l,a,t)}else xc(c)?(a.flags|=192,a.child=l.child,a=null):(l=i.treeContext,F=Jl(c.nextSibling),ml=a,Q=!0,Za=null,Ll=!1,l!==null&&f0(a,l),a=yc(a,u.children),a.flags|=4096);return a}return n?(La(a),c=u.fallback,n=a.mode,i=l.child,h=i.sibling,u=Sa(i,{mode:"hidden",children:u.children}),u.subtreeFlags=i.subtreeFlags&65011712,h!==null?c=Sa(h,c):(c=gt(c,n,t,null),c.flags|=2),c.return=a,u.return=a,u.sibling=c,a.child=u,Fu(null,u),u=a.child,c=l.child.memoizedState,c===null?c=ic(t):(n=c.cachePool,n!==null?(i=tl._currentValue,n=n.parent!==i?{parent:i,pool:i}:n):n=h0(),c={baseLanes:c.baseLanes|t,cachePool:n}),u.memoizedState=c,u.childLanes=vc(l,f,t),a.memoizedState=cc,Fu(l.child,u)):(Ka(a),t=l.child,l=t.sibling,t=Sa(t,{mode:"visible",children:u.children}),t.return=a,t.sibling=null,l!==null&&(f=a.deletions,f===null?(a.deletions=[l],a.flags|=16):f.push(l)),a.child=t,a.memoizedState=null,t)}function yc(l,a){return a=fe({mode:"visible",children:a},l.mode),a.return=l,l.child=a}function fe(l,a){return l=Bl(22,l,null,a),l.lanes=0,l}function mc(l,a,t){return Ot(a,l.child,null,t),l=yc(a,a.pendingProps.children),l.flags|=2,a.memoizedState=null,l}function s1(l,a,t){l.lanes|=a;var u=l.alternate;u!==null&&(u.lanes|=a),_f(l.return,a,t)}function hc(l,a,t,u,n,e){var f=l.memoizedState;f===null?l.memoizedState={isBackwards:a,rendering:null,renderingStartTime:0,last:u,tail:t,tailMode:n,treeForkCount:e}:(f.isBackwards=a,f.rendering=null,f.renderingStartTime=0,f.last=u,f.tail=t,f.tailMode=n,f.treeForkCount=e)}function _1(l,a,t){var u=a.pendingProps,n=u.revealOrder,e=u.tail;u=u.children;var f=ll.current,c=(f&2)!==0;if(c?(f=f&1|2,a.flags|=128):f&=1,C(ll,f),dl(l,a,u,t),u=Q?Zu:0,!c&&l!==null&&(l.flags&128)!==0)l:for(l=a.child;l!==null;){if(l.tag===13)l.memoizedState!==null&&s1(l,t,a);else if(l.tag===19)s1(l,t,a);else if(l.child!==null){l.child.return=l,l=l.child;continue}if(l===a)break l;for(;l.sibling===null;){if(l.return===null||l.return===a)break l;l=l.return}l.sibling.return=l.return,l=l.sibling}switch(n){case"forwards":for(t=a.child,n=null;t!==null;)l=t.alternate,l!==null&&$n(l)===null&&(n=t),t=t.sibling;t=n,t===null?(n=a.child,a.child=null):(n=t.sibling,t.sibling=null),hc(a,!1,n,t,e,u);break;case"backwards":case"unstable_legacy-backwards":for(t=null,n=a.child,a.child=null;n!==null;){if(l=n.alternate,l!==null&&$n(l)===null){a.child=n;break}l=n.sibling,n.sibling=t,t=n,n=l}hc(a,!0,t,null,e,u);break;case"together":hc(a,!1,null,null,void 0,u);break;default:a.memoizedState=null}return a.child}function Ea(l,a,t){if(l!==null&&(a.dependencies=l.dependencies),Wa|=a.lanes,(t&a.childLanes)===0)if(l!==null){if(Ft(l,a,t,!1),(t&a.childLanes)===0)return null}else return null;if(l!==null&&a.child!==l.child)throw Error(z(153));if(a.child!==null){for(l=a.child,t=Sa(l,l.pendingProps),a.child=t,t.return=a;l.sibling!==null;)l=l.sibling,t=t.sibling=Sa(l,l.pendingProps),t.return=a;t.sibling=null}return a.child}function dc(l,a){return(l.lanes&a)!==0?!0:(l=l.dependencies,!!(l!==null&&Vn(l)))}function sm(l,a,t){switch(a.tag){case 3:zn(a,a.stateNode.containerInfo),Ra(a,tl,l.memoizedState.cache),bt();break;case 27:case 5:Ze(a);break;case 4:zn(a,a.stateNode.containerInfo);break;case 10:Ra(a,a.type,a.memoizedProps.value);break;case 31:if(a.memoizedState!==null)return a.flags|=128,Rf(a),null;break;case 13:var u=a.memoizedState;if(u!==null)return u.dehydrated!==null?(Ka(a),a.flags|=128,null):(t&a.child.childLanes)!==0?U1(l,a,t):(Ka(a),l=Ea(l,a,t),l!==null?l.sibling:null);Ka(a);break;case 19:var n=(l.flags&128)!==0;if(u=(t&a.childLanes)!==0,u||(Ft(l,a,t,!1),u=(t&a.childLanes)!==0),n){if(u)return _1(l,a,t);a.flags|=128}if(n=a.memoizedState,n!==null&&(n.rendering=null,n.tail=null,n.lastEffect=null),C(ll,ll.current),u)break;return null;case 22:return a.lanes=0,A1(l,a,t,a.pendingProps);case 24:Ra(a,tl,l.memoizedState.cache)}return Ea(l,a,t)}function o1(l,a,t){if(l!==null)if(l.memoizedProps!==a.pendingProps)nl=!0;else{if(!dc(l,t)&&(a.flags&128)===0)return nl=!1,sm(l,a,t);nl=(l.flags&131072)!==0}else nl=!1,Q&&(a.flags&1048576)!==0&&e0(a,Zu,a.index);switch(a.lanes=0,a.tag){case 16:l:{var u=a.pendingProps;if(l=Et(a.elementType),a.type=l,typeof l=="function")Af(l)?(u=Ut(l,u),a.tag=1,a=O1(null,a,l,u,t)):(a.tag=0,a=fc(null,a,l,u,t));else{if(l!=null){var n=l.$$typeof;if(n===aa){a.tag=11,a=g1(null,a,l,u,t);break l}else if(n===Bt){a.tag=14,a=b1(null,a,l,u,t);break l}}throw a=E(l)||l,Error(z(306,a,""))}}return a;case 0:return fc(l,a,a.type,a.pendingProps,t);case 1:return u=a.type,n=Ut(u,a.pendingProps),O1(l,a,u,n,t);case 3:l:{if(zn(a,a.stateNode.containerInfo),l===null)throw Error(z(387));u=a.pendingProps;var e=a.memoizedState;n=e.element,Qf(l,a),xu(a,u,null,t);var f=a.memoizedState;if(u=f.cache,Ra(a,tl,u),u!==e.cache&&of(a,[tl],t,!0),Lu(),u=f.element,e.isDehydrated)if(e={element:u,isDehydrated:!1,cache:f.cache},a.updateQueue.baseState=e,a.memoizedState=e,a.flags&256){a=D1(l,a,u,t);break l}else if(u!==n){n=Vl(Error(z(424)),a),Cu(n),a=D1(l,a,u,t);break l}else for(l=a.stateNode.containerInfo,l.nodeType===9?l=l.body:l=l.nodeName==="HTML"?l.ownerDocument.body:l,F=Jl(l.firstChild),ml=a,Q=!0,Za=null,Ll=!0,t=A0(a,null,u,t),a.child=t;t;)t.flags=t.flags&-3|4096,t=t.sibling;else{if(bt(),u===n){a=Ea(l,a,t);break l}dl(l,a,u,t)}a=a.child}return a;case 26:return ee(l,a),l===null?(t=Rv(a.type,null,a.pendingProps,null))?a.memoizedState=t:Q||(t=a.type,l=a.pendingProps,u=Oe(qa.current).createElement(t),u[yl]=a,u[Al]=l,Sl(u,t,l),il(u),a.stateNode=u):a.memoizedState=Rv(a.type,l.memoizedProps,a.pendingProps,l.memoizedState),null;case 27:return Ze(a),l===null&&Q&&(u=a.stateNode=Gv(a.type,a.pendingProps,qa.current),ml=a,Ll=!0,n=F,Ia(a.type)?(Wc=n,F=Jl(u.firstChild)):F=n),dl(l,a,a.pendingProps.children,t),ee(l,a),l===null&&(a.flags|=4194304),a.child;case 5:return l===null&&Q&&((n=u=F)&&(u=ah(u,a.type,a.pendingProps,Ll),u!==null?(a.stateNode=u,ml=a,F=Jl(u.firstChild),Ll=!1,n=!0):n=!1),n||Ca(a)),Ze(a),n=a.type,e=a.pendingProps,f=l!==null?l.memoizedProps:null,u=e.children,pc(n,e)?u=null:f!==null&&pc(n,f)&&(a.flags|=32),a.memoizedState!==null&&(n=Vf(l,a,bm,null,null,t),mn._currentValue=n),ee(l,a),dl(l,a,u,t),a.child;case 6:return l===null&&Q&&((l=t=F)&&(t=th(t,a.pendingProps,Ll),t!==null?(a.stateNode=t,ml=a,F=null,l=!0):l=!1),l||Ca(a)),null;case 13:return U1(l,a,t);case 4:return zn(a,a.stateNode.containerInfo),u=a.pendingProps,l===null?a.child=Ot(a,null,u,t):dl(l,a,u,t),a.child;case 11:return g1(l,a,a.type,a.pendingProps,t);case 7:return dl(l,a,a.pendingProps,t),a.child;case 8:return dl(l,a,a.pendingProps.children,t),a.child;case 12:return dl(l,a,a.pendingProps.children,t),a.child;case 10:return u=a.pendingProps,Ra(a,a.type,u.value),dl(l,a,u.children,t),a.child;case 9:return n=a.type._context,u=a.pendingProps.children,At(a),n=hl(n),u=u(n),a.flags|=1,dl(l,a,u,t),a.child;case 14:return b1(l,a,a.type,a.pendingProps,t);case 15:return z1(l,a,a.type,a.pendingProps,t);case 19:return _1(l,a,t);case 31:return Um(l,a,t);case 22:return A1(l,a,t,a.pendingProps);case 24:return At(a),u=hl(tl),l===null?(n=Bf(),n===null&&(n=W,e=Hf(),n.pooledCache=e,e.refCount++,e!==null&&(n.pooledCacheLanes|=t),n=e),a.memoizedState={parent:u,cache:n},Yf(a),Ra(a,tl,n)):((l.lanes&t)!==0&&(Qf(l,a),xu(a,null,null,t),Lu()),n=l.memoizedState,e=a.memoizedState,n.parent!==u?(n={parent:u,cache:u},a.memoizedState=n,a.lanes===0&&(a.memoizedState=a.updateQueue.baseState=n),Ra(a,tl,u)):(u=e.cache,Ra(a,tl,u),u!==n.cache&&of(a,[tl],t,!0))),dl(l,a,a.pendingProps.children,t),a.child;case 29:throw a.pendingProps}throw Error(z(156,a.tag))}function Ma(l){l.flags|=4}function Sc(l,a,t,u,n){if((a=(l.mode&32)!==0)&&(a=!1),a){if(l.flags|=16777216,(n&335544128)===n)if(l.stateNode.complete)l.flags|=8192;else if(lv())l.flags|=8192;else throw Mt=xn,qf}else l.flags&=-16777217}function H1(l,a){if(a.type!=="stylesheet"||(a.state.loading&4)!==0)l.flags&=-16777217;else if(l.flags|=16777216,!Lv(a))if(lv())l.flags|=8192;else throw Mt=xn,qf}function ce(l,a){a!==null&&(l.flags|=4),l.flags&16384&&(a=l.tag!==22?ci():536870912,l.lanes|=a,cu|=a)}function ku(l,a){if(!Q)switch(l.tailMode){case"hidden":a=l.tail;for(var t=null;a!==null;)a.alternate!==null&&(t=a),a=a.sibling;t===null?l.tail=null:t.sibling=null;break;case"collapsed":t=l.tail;for(var u=null;t!==null;)t.alternate!==null&&(u=t),t=t.sibling;u===null?a||l.tail===null?l.tail=null:l.tail.sibling=null:u.sibling=null}}function k(l){var a=l.alternate!==null&&l.alternate.child===l.child,t=0,u=0;if(a)for(var n=l.child;n!==null;)t|=n.lanes|n.childLanes,u|=n.subtreeFlags&65011712,u|=n.flags&65011712,n.return=l,n=n.sibling;else for(n=l.child;n!==null;)t|=n.lanes|n.childLanes,u|=n.subtreeFlags,u|=n.flags,n.return=l,n=n.sibling;return l.subtreeFlags|=u,l.childLanes=t,a}function _m(l,a,t){var u=a.pendingProps;switch(Of(a),a.tag){case 16:case 15:case 0:case 11:case 7:case 8:case 12:case 9:case 14:return k(a),null;case 1:return k(a),null;case 3:return t=a.stateNode,u=null,l!==null&&(u=l.memoizedState.cache),a.memoizedState.cache!==u&&(a.flags|=2048),za(tl),qt(),t.pendingContext&&(t.context=t.pendingContext,t.pendingContext=null),(l===null||l.child===null)&&($t(a)?Ma(a):l===null||l.memoizedState.isDehydrated&&(a.flags&256)===0||(a.flags|=1024,Uf())),k(a),null;case 26:var n=a.type,e=a.memoizedState;return l===null?(Ma(a),e!==null?(k(a),H1(a,e)):(k(a),Sc(a,n,null,u,t))):e?e!==l.memoizedState?(Ma(a),k(a),H1(a,e)):(k(a),a.flags&=-16777217):(l=l.memoizedProps,l!==u&&Ma(a),k(a),Sc(a,n,l,u,t)),null;case 27:if(An(a),t=qa.current,n=a.type,l!==null&&a.stateNode!=null)l.memoizedProps!==u&&Ma(a);else{if(!u){if(a.stateNode===null)throw Error(z(166));return k(a),null}l=ta.current,$t(a)?c0(a,l):(l=Gv(n,u,t),a.stateNode=l,Ma(a))}return k(a),null;case 5:if(An(a),n=a.type,l!==null&&a.stateNode!=null)l.memoizedProps!==u&&Ma(a);else{if(!u){if(a.stateNode===null)throw Error(z(166));return k(a),null}if(e=ta.current,$t(a))c0(a,e);else{var f=Oe(qa.current);switch(e){case 1:e=f.createElementNS("http://www.w3.org/2000/svg",n);break;case 2:e=f.createElementNS("http://www.w3.org/1998/Math/MathML",n);break;default:switch(n){case"svg":e=f.createElementNS("http://www.w3.org/2000/svg",n);break;case"math":e=f.createElementNS("http://www.w3.org/1998/Math/MathML",n);break;case"script":e=f.createElement("div"),e.innerHTML="<script><\/script>",e=e.removeChild(e.firstChild);break;case"select":e=typeof u.is=="string"?f.createElement("select",{is:u.is}):f.createElement("select"),u.multiple?e.multiple=!0:u.size&&(e.size=u.size);break;default:e=typeof u.is=="string"?f.createElement(n,{is:u.is}):f.createElement(n)}}e[yl]=a,e[Al]=u;l:for(f=a.child;f!==null;){if(f.tag===5||f.tag===6)e.appendChild(f.stateNode);else if(f.tag!==4&&f.tag!==27&&f.child!==null){f.child.return=f,f=f.child;continue}if(f===a)break l;for(;f.sibling===null;){if(f.return===null||f.return===a)break l;f=f.return}f.sibling.return=f.return,f=f.sibling}a.stateNode=e;l:switch(Sl(e,n,u),n){case"button":case"input":case"select":case"textarea":u=!!u.autoFocus;break l;case"img":u=!0;break l;default:u=!1}u&&Ma(a)}}return k(a),Sc(a,a.type,l===null?null:l.memoizedProps,a.pendingProps,t),null;case 6:if(l&&a.stateNode!=null)l.memoizedProps!==u&&Ma(a);else{if(typeof u!="string"&&a.stateNode===null)throw Error(z(166));if(l=qa.current,$t(a)){if(l=a.stateNode,t=a.memoizedProps,u=null,n=ml,n!==null)switch(n.tag){case 27:case 5:u=n.memoizedProps}l[yl]=a,l=!!(l.nodeValue===t||u!==null&&u.suppressHydrationWarning===!0||Uv(l.nodeValue,t)),l||Ca(a,!0)}else l=Oe(l).createTextNode(u),l[yl]=a,a.stateNode=l}return k(a),null;case 31:if(t=a.memoizedState,l===null||l.memoizedState!==null){if(u=$t(a),t!==null){if(l===null){if(!u)throw Error(z(318));if(l=a.memoizedState,l=l!==null?l.dehydrated:null,!l)throw Error(z(557));l[yl]=a}else bt(),(a.flags&128)===0&&(a.memoizedState=null),a.flags|=4;k(a),l=!1}else t=Uf(),l!==null&&l.memoizedState!==null&&(l.memoizedState.hydrationErrors=t),l=!0;if(!l)return a.flags&256?(Yl(a),a):(Yl(a),null);if((a.flags&128)!==0)throw Error(z(558))}return k(a),null;case 13:if(u=a.memoizedState,l===null||l.memoizedState!==null&&l.memoizedState.dehydrated!==null){if(n=$t(a),u!==null&&u.dehydrated!==null){if(l===null){if(!n)throw Error(z(318));if(n=a.memoizedState,n=n!==null?n.dehydrated:null,!n)throw Error(z(317));n[yl]=a}else bt(),(a.flags&128)===0&&(a.memoizedState=null),a.flags|=4;k(a),n=!1}else n=Uf(),l!==null&&l.memoizedState!==null&&(l.memoizedState.hydrationErrors=n),n=!0;if(!n)return a.flags&256?(Yl(a),a):(Yl(a),null)}return Yl(a),(a.flags&128)!==0?(a.lanes=t,a):(t=u!==null,l=l!==null&&l.memoizedState!==null,t&&(u=a.child,n=null,u.alternate!==null&&u.alternate.memoizedState!==null&&u.alternate.memoizedState.cachePool!==null&&(n=u.alternate.memoizedState.cachePool.pool),e=null,u.memoizedState!==null&&u.memoizedState.cachePool!==null&&(e=u.memoizedState.cachePool.pool),e!==n&&(u.flags|=2048)),t!==l&&t&&(a.child.flags|=8192),ce(a,a.updateQueue),k(a),null);case 4:return qt(),l===null&&Zc(a.stateNode.containerInfo),k(a),null;case 10:return za(a.type),k(a),null;case 19:if($(ll),u=a.memoizedState,u===null)return k(a),null;if(n=(a.flags&128)!==0,e=u.rendering,e===null)if(n)ku(u,!1);else{if(r!==0||l!==null&&(l.flags&128)!==0)for(l=a.child;l!==null;){if(e=$n(l),e!==null){for(a.flags|=128,ku(u,!1),l=e.updateQueue,a.updateQueue=l,ce(a,l),a.subtreeFlags=0,l=t,t=a.child;t!==null;)t0(t,l),t=t.sibling;return C(ll,ll.current&1|2),Q&&ga(a,u.treeForkCount),a.child}l=l.sibling}u.tail!==null&&_l()>he&&(a.flags|=128,n=!0,ku(u,!1),a.lanes=4194304)}else{if(!n)if(l=$n(e),l!==null){if(a.flags|=128,n=!0,l=l.updateQueue,a.updateQueue=l,ce(a,l),ku(u,!0),u.tail===null&&u.tailMode==="hidden"&&!e.alternate&&!Q)return k(a),null}else 2*_l()-u.renderingStartTime>he&&t!==536870912&&(a.flags|=128,n=!0,ku(u,!1),a.lanes=4194304);u.isBackwards?(e.sibling=a.child,a.child=e):(l=u.last,l!==null?l.sibling=e:a.child=e,u.last=e)}return u.tail!==null?(l=u.tail,u.rendering=l,u.tail=l.sibling,u.renderingStartTime=_l(),l.sibling=null,t=ll.current,C(ll,n?t&1|2:t&1),Q&&ga(a,u.treeForkCount),l):(k(a),null);case 22:case 23:return Yl(a),Cf(),u=a.memoizedState!==null,l!==null?l.memoizedState!==null!==u&&(a.flags|=8192):u&&(a.flags|=8192),u?(t&536870912)!==0&&(a.flags&128)===0&&(k(a),a.subtreeFlags&6&&(a.flags|=8192)):k(a),t=a.updateQueue,t!==null&&ce(a,t.retryQueue),t=null,l!==null&&l.memoizedState!==null&&l.memoizedState.cachePool!==null&&(t=l.memoizedState.cachePool.pool),u=null,a.memoizedState!==null&&a.memoizedState.cachePool!==null&&(u=a.memoizedState.cachePool.pool),u!==t&&(a.flags|=2048),l!==null&&$(Tt),null;case 24:return t=null,l!==null&&(t=l.memoizedState.cache),a.memoizedState.cache!==t&&(a.flags|=2048),za(tl),k(a),null;case 25:return null;case 30:return null}throw Error(z(156,a.tag))}function om(l,a){switch(Of(a),a.tag){case 1:return l=a.flags,l&65536?(a.flags=l&-65537|128,a):null;case 3:return za(tl),qt(),l=a.flags,(l&65536)!==0&&(l&128)===0?(a.flags=l&-65537|128,a):null;case 26:case 27:case 5:return An(a),null;case 31:if(a.memoizedState!==null){if(Yl(a),a.alternate===null)throw Error(z(340));bt()}return l=a.flags,l&65536?(a.flags=l&-65537|128,a):null;case 13:if(Yl(a),l=a.memoizedState,l!==null&&l.dehydrated!==null){if(a.alternate===null)throw Error(z(340));bt()}return l=a.flags,l&65536?(a.flags=l&-65537|128,a):null;case 19:return $(ll),null;case 4:return qt(),null;case 10:return za(a.type),null;case 22:case 23:return Yl(a),Cf(),l!==null&&$(Tt),l=a.flags,l&65536?(a.flags=l&-65537|128,a):null;case 24:return za(tl),null;case 25:return null;default:return null}}function N1(l,a){switch(Of(a),a.tag){case 3:za(tl),qt();break;case 26:case 27:case 5:An(a);break;case 4:qt();break;case 31:a.memoizedState!==null&&Yl(a);break;case 13:Yl(a);break;case 19:$(ll);break;case 10:za(a.type);break;case 22:case 23:Yl(a),Cf(),l!==null&&$(Tt);break;case 24:za(tl)}}function Iu(l,a){try{var t=a.updateQueue,u=t!==null?t.lastEffect:null;if(u!==null){var n=u.next;t=n;do{if((t.tag&l)===l){u=void 0;var e=t.create,f=t.inst;u=e(),f.destroy=u}t=t.next}while(t!==n)}}catch(c){K(a,a.return,c)}}function xa(l,a,t){try{var u=a.updateQueue,n=u!==null?u.lastEffect:null;if(n!==null){var e=n.next;u=e;do{if((u.tag&l)===l){var f=u.inst,c=f.destroy;if(c!==void 0){f.destroy=void 0,n=a;var i=t,h=c;try{h()}catch(g){K(n,i,g)}}}u=u.next}while(u!==e)}}catch(g){K(a,a.return,g)}}function B1(l){var a=l.updateQueue;if(a!==null){var t=l.stateNode;try{E0(a,t)}catch(u){K(l,l.return,u)}}}function q1(l,a,t){t.props=Ut(l.type,l.memoizedProps),t.state=l.memoizedState;try{t.componentWillUnmount()}catch(u){K(l,a,u)}}function Pu(l,a){try{var t=l.ref;if(t!==null){switch(l.tag){case 26:case 27:case 5:var u=l.stateNode;break;case 30:u=l.stateNode;break;default:u=l.stateNode}typeof t=="function"?l.refCleanup=t(u):t.current=u}}catch(n){K(l,a,n)}}function ea(l,a){var t=l.ref,u=l.refCleanup;if(t!==null)if(typeof u=="function")try{u()}catch(n){K(l,a,n)}finally{l.refCleanup=null,l=l.alternate,l!=null&&(l.refCleanup=null)}else if(typeof t=="function")try{t(null)}catch(n){K(l,a,n)}else t.current=null}function Y1(l){var a=l.type,t=l.memoizedProps,u=l.stateNode;try{l:switch(a){case"button":case"input":case"select":case"textarea":t.autoFocus&&u.focus();break l;case"img":t.src?u.src=t.src:t.srcSet&&(u.srcset=t.srcSet)}}catch(n){K(l,l.return,n)}}function gc(l,a,t){try{var u=l.stateNode;Fm(u,l.type,t,a),u[Al]=a}catch(n){K(l,l.return,n)}}function Q1(l){return l.tag===5||l.tag===3||l.tag===26||l.tag===27&&Ia(l.type)||l.tag===4}function bc(l){l:for(;;){for(;l.sibling===null;){if(l.return===null||Q1(l.return))return null;l=l.return}for(l.sibling.return=l.return,l=l.sibling;l.tag!==5&&l.tag!==6&&l.tag!==18;){if(l.tag===27&&Ia(l.type)||l.flags&2||l.child===null||l.tag===4)continue l;l.child.return=l,l=l.child}if(!(l.flags&2))return l.stateNode}}function zc(l,a,t){var u=l.tag;if(u===5||u===6)l=l.stateNode,a?(t.nodeType===9?t.body:t.nodeName==="HTML"?t.ownerDocument.body:t).insertBefore(l,a):(a=t.nodeType===9?t.body:t.nodeName==="HTML"?t.ownerDocument.body:t,a.appendChild(l),t=t._reactRootContainer,t!=null||a.onclick!==null||(a.onclick=ha));else if(u!==4&&(u===27&&Ia(l.type)&&(t=l.stateNode,a=null),l=l.child,l!==null))for(zc(l,a,t),l=l.sibling;l!==null;)zc(l,a,t),l=l.sibling}function ie(l,a,t){var u=l.tag;if(u===5||u===6)l=l.stateNode,a?t.insertBefore(l,a):t.appendChild(l);else if(u!==4&&(u===27&&Ia(l.type)&&(t=l.stateNode),l=l.child,l!==null))for(ie(l,a,t),l=l.sibling;l!==null;)ie(l,a,t),l=l.sibling}function X1(l){var a=l.stateNode,t=l.memoizedProps;try{for(var u=l.type,n=a.attributes;n.length;)a.removeAttributeNode(n[0]);Sl(a,u,t),a[yl]=l,a[Al]=t}catch(e){K(l,l.return,e)}}var Oa=!1,el=!1,Ac=!1,G1=typeof WeakSet=="function"?WeakSet:Set,vl=null;function Hm(l,a){if(l=l.containerInfo,jc=Ne,l=wi(l),mf(l)){if("selectionStart"in l)var t={start:l.selectionStart,end:l.selectionEnd};else l:{t=(t=l.ownerDocument)&&t.defaultView||window;var u=t.getSelection&&t.getSelection();if(u&&u.rangeCount!==0){t=u.anchorNode;var n=u.anchorOffset,e=u.focusNode;u=u.focusOffset;try{t.nodeType,e.nodeType}catch{t=null;break l}var f=0,c=-1,i=-1,h=0,g=0,A=l,d=null;a:for(;;){for(var S;A!==t||n!==0&&A.nodeType!==3||(c=f+n),A!==e||u!==0&&A.nodeType!==3||(i=f+u),A.nodeType===3&&(f+=A.nodeValue.length),(S=A.firstChild)!==null;)d=A,A=S;for(;;){if(A===l)break a;if(d===t&&++h===n&&(c=f),d===e&&++g===u&&(i=f),(S=A.nextSibling)!==null)break;A=d,d=A.parentNode}A=S}t=c===-1||i===-1?null:{start:c,end:i}}else t=null}t=t||{start:0,end:0}}else t=null;for(Vc={focusedElem:l,selectionRange:t},Ne=!1,vl=a;vl!==null;)if(a=vl,l=a.child,(a.subtreeFlags&1028)!==0&&l!==null)l.return=a,vl=l;else for(;vl!==null;){switch(a=vl,e=a.alternate,l=a.flags,a.tag){case 0:if((l&4)!==0&&(l=a.updateQueue,l=l!==null?l.events:null,l!==null))for(t=0;t<l.length;t++)n=l[t],n.ref.impl=n.nextImpl;break;case 11:case 15:break;case 1:if((l&1024)!==0&&e!==null){l=void 0,t=a,n=e.memoizedProps,e=e.memoizedState,u=t.stateNode;try{var M=Ut(t.type,n);l=u.getSnapshotBeforeUpdate(M,e),u.__reactInternalSnapshotBeforeUpdate=l}catch(s){K(t,t.return,s)}}break;case 3:if((l&1024)!==0){if(l=a.stateNode.containerInfo,t=l.nodeType,t===9)Lc(l);else if(t===1)switch(l.nodeName){case"HEAD":case"HTML":case"BODY":Lc(l);break;default:l.textContent=""}}break;case 5:case 26:case 27:case 6:case 4:case 17:break;default:if((l&1024)!==0)throw Error(z(163))}if(l=a.sibling,l!==null){l.return=a.return,vl=l;break}vl=a.return}}function Z1(l,a,t){var u=t.flags;switch(t.tag){case 0:case 11:case 15:Ua(l,t),u&4&&Iu(5,t);break;case 1:if(Ua(l,t),u&4)if(l=t.stateNode,a===null)try{l.componentDidMount()}catch(f){K(t,t.return,f)}else{var n=Ut(t.type,a.memoizedProps);a=a.memoizedState;try{l.componentDidUpdate(n,a,l.__reactInternalSnapshotBeforeUpdate)}catch(f){K(t,t.return,f)}}u&64&&B1(t),u&512&&Pu(t,t.return);break;case 3:if(Ua(l,t),u&64&&(l=t.updateQueue,l!==null)){if(a=null,t.child!==null)switch(t.child.tag){case 27:case 5:a=t.child.stateNode;break;case 1:a=t.child.stateNode}try{E0(l,a)}catch(f){K(t,t.return,f)}}break;case 27:a===null&&u&4&&X1(t);case 26:case 5:Ua(l,t),a===null&&u&4&&Y1(t),u&512&&Pu(t,t.return);break;case 12:Ua(l,t);break;case 31:Ua(l,t),u&4&&j1(l,t);break;case 13:Ua(l,t),u&4&&V1(l,t),u&64&&(l=t.memoizedState,l!==null&&(l=l.dehydrated,l!==null&&(t=Cm.bind(null,t),uh(l,t))));break;case 22:if(u=t.memoizedState!==null||Oa,!u){a=a!==null&&a.memoizedState!==null||el,n=Oa;var e=el;Oa=u,(el=a)&&!e?sa(l,t,(t.subtreeFlags&8772)!==0):Ua(l,t),Oa=n,el=e}break;case 30:break;default:Ua(l,t)}}function C1(l){var a=l.alternate;a!==null&&(l.alternate=null,C1(a)),l.child=null,l.deletions=null,l.sibling=null,l.tag===5&&(a=l.stateNode,a!==null&&we(a)),l.stateNode=null,l.return=null,l.dependencies=null,l.memoizedProps=null,l.memoizedState=null,l.pendingProps=null,l.stateNode=null,l.updateQueue=null}var I=null,El=!1;function Da(l,a,t){for(t=t.child;t!==null;)R1(l,a,t),t=t.sibling}function R1(l,a,t){if(ol&&typeof ol.onCommitFiberUnmount=="function")try{ol.onCommitFiberUnmount(Ou,t)}catch{}switch(t.tag){case 26:el||ea(t,a),Da(l,a,t),t.memoizedState?t.memoizedState.count--:t.stateNode&&(t=t.stateNode,t.parentNode.removeChild(t));break;case 27:el||ea(t,a);var u=I,n=El;Ia(t.type)&&(I=t.stateNode,El=!1),Da(l,a,t),cn(t.stateNode),I=u,El=n;break;case 5:el||ea(t,a);case 6:if(u=I,n=El,I=null,Da(l,a,t),I=u,El=n,I!==null)if(El)try{(I.nodeType===9?I.body:I.nodeName==="HTML"?I.ownerDocument.body:I).removeChild(t.stateNode)}catch(e){K(t,a,e)}else try{I.removeChild(t.stateNode)}catch(e){K(t,a,e)}break;case 18:I!==null&&(El?(l=I,Bv(l.nodeType===9?l.body:l.nodeName==="HTML"?l.ownerDocument.body:l,t.stateNode),gu(l)):Bv(I,t.stateNode));break;case 4:u=I,n=El,I=t.stateNode.containerInfo,El=!0,Da(l,a,t),I=u,El=n;break;case 0:case 11:case 14:case 15:xa(2,t,a),el||xa(4,t,a),Da(l,a,t);break;case 1:el||(ea(t,a),u=t.stateNode,typeof u.componentWillUnmount=="function"&&q1(t,a,u)),Da(l,a,t);break;case 21:Da(l,a,t);break;case 22:el=(u=el)||t.memoizedState!==null,Da(l,a,t),el=u;break;default:Da(l,a,t)}}function j1(l,a){if(a.memoizedState===null&&(l=a.alternate,l!==null&&(l=l.memoizedState,l!==null))){l=l.dehydrated;try{gu(l)}catch(t){K(a,a.return,t)}}}function V1(l,a){if(a.memoizedState===null&&(l=a.alternate,l!==null&&(l=l.memoizedState,l!==null&&(l=l.dehydrated,l!==null))))try{gu(l)}catch(t){K(a,a.return,t)}}function Nm(l){switch(l.tag){case 31:case 13:case 19:var a=l.stateNode;return a===null&&(a=l.stateNode=new G1),a;case 22:return l=l.stateNode,a=l._retryCache,a===null&&(a=l._retryCache=new G1),a;default:throw Error(z(435,l.tag))}}function ve(l,a){var t=Nm(l);a.forEach(function(u){if(!t.has(u)){t.add(u);var n=Rm.bind(null,l,u);u.then(n,n)}})}function Ml(l,a){var t=a.deletions;if(t!==null)for(var u=0;u<t.length;u++){var n=t[u],e=l,f=a,c=f;l:for(;c!==null;){switch(c.tag){case 27:if(Ia(c.type)){I=c.stateNode,El=!1;break l}break;case 5:I=c.stateNode,El=!1;break l;case 3:case 4:I=c.stateNode.containerInfo,El=!0;break l}c=c.return}if(I===null)throw Error(z(160));R1(e,f,n),I=null,El=!1,e=n.alternate,e!==null&&(e.return=null),n.return=null}if(a.subtreeFlags&13886)for(a=a.child;a!==null;)p1(a,l),a=a.sibling}var Pl=null;function p1(l,a){var t=l.alternate,u=l.flags;switch(l.tag){case 0:case 11:case 14:case 15:Ml(a,l),Ol(l),u&4&&(xa(3,l,l.return),Iu(3,l),xa(5,l,l.return));break;case 1:Ml(a,l),Ol(l),u&512&&(el||t===null||ea(t,t.return)),u&64&&Oa&&(l=l.updateQueue,l!==null&&(u=l.callbacks,u!==null&&(t=l.shared.hiddenCallbacks,l.shared.hiddenCallbacks=t===null?u:t.concat(u))));break;case 26:var n=Pl;if(Ml(a,l),Ol(l),u&512&&(el||t===null||ea(t,t.return)),u&4){var e=t!==null?t.memoizedState:null;if(u=l.memoizedState,t===null)if(u===null)if(l.stateNode===null){l:{u=l.type,t=l.memoizedProps,n=n.ownerDocument||n;a:switch(u){case"title":e=n.getElementsByTagName("title")[0],(!e||e[su]||e[yl]||e.namespaceURI==="http://www.w3.org/2000/svg"||e.hasAttribute("itemprop"))&&(e=n.createElement(u),n.head.insertBefore(e,n.querySelector("head > title"))),Sl(e,u,t),e[yl]=l,il(e),u=e;break l;case"link":var f=pv("link","href",n).get(u+(t.href||""));if(f){for(var c=0;c<f.length;c++)if(e=f[c],e.getAttribute("href")===(t.href==null||t.href===""?null:t.href)&&e.getAttribute("rel")===(t.rel==null?null:t.rel)&&e.getAttribute("title")===(t.title==null?null:t.title)&&e.getAttribute("crossorigin")===(t.crossOrigin==null?null:t.crossOrigin)){f.splice(c,1);break a}}e=n.createElement(u),Sl(e,u,t),n.head.appendChild(e);break;case"meta":if(f=pv("meta","content",n).get(u+(t.content||""))){for(c=0;c<f.length;c++)if(e=f[c],e.getAttribute("content")===(t.content==null?null:""+t.content)&&e.getAttribute("name")===(t.name==null?null:t.name)&&e.getAttribute("property")===(t.property==null?null:t.property)&&e.getAttribute("http-equiv")===(t.httpEquiv==null?null:t.httpEquiv)&&e.getAttribute("charset")===(t.charSet==null?null:t.charSet)){f.splice(c,1);break a}}e=n.createElement(u),Sl(e,u,t),n.head.appendChild(e);break;default:throw Error(z(468,u))}e[yl]=l,il(e),u=e}l.stateNode=u}else Kv(n,l.type,l.stateNode);else l.stateNode=Vv(n,u,l.memoizedProps);else e!==u?(e===null?t.stateNode!==null&&(t=t.stateNode,t.parentNode.removeChild(t)):e.count--,u===null?Kv(n,l.type,l.stateNode):Vv(n,u,l.memoizedProps)):u===null&&l.stateNode!==null&&gc(l,l.memoizedProps,t.memoizedProps)}break;case 27:Ml(a,l),Ol(l),u&512&&(el||t===null||ea(t,t.return)),t!==null&&u&4&&gc(l,l.memoizedProps,t.memoizedProps);break;case 5:if(Ml(a,l),Ol(l),u&512&&(el||t===null||ea(t,t.return)),l.flags&32){n=l.stateNode;try{Rt(n,"")}catch(M){K(l,l.return,M)}}u&4&&l.stateNode!=null&&(n=l.memoizedProps,gc(l,n,t!==null?t.memoizedProps:n)),u&1024&&(Ac=!0);break;case 6:if(Ml(a,l),Ol(l),u&4){if(l.stateNode===null)throw Error(z(162));u=l.memoizedProps,t=l.stateNode;try{t.nodeValue=u}catch(M){K(l,l.return,M)}}break;case 3:if(se=null,n=Pl,Pl=De(a.containerInfo),Ml(a,l),Pl=n,Ol(l),u&4&&t!==null&&t.memoizedState.isDehydrated)try{gu(a.containerInfo)}catch(M){K(l,l.return,M)}Ac&&(Ac=!1,K1(l));break;case 4:u=Pl,Pl=De(l.stateNode.containerInfo),Ml(a,l),Ol(l),Pl=u;break;case 12:Ml(a,l),Ol(l);break;case 31:Ml(a,l),Ol(l),u&4&&(u=l.updateQueue,u!==null&&(l.updateQueue=null,ve(l,u)));break;case 13:Ml(a,l),Ol(l),l.child.flags&8192&&l.memoizedState!==null!=(t!==null&&t.memoizedState!==null)&&(me=_l()),u&4&&(u=l.updateQueue,u!==null&&(l.updateQueue=null,ve(l,u)));break;case 22:n=l.memoizedState!==null;var i=t!==null&&t.memoizedState!==null,h=Oa,g=el;if(Oa=h||n,el=g||i,Ml(a,l),el=g,Oa=h,Ol(l),u&8192)l:for(a=l.stateNode,a._visibility=n?a._visibility&-2:a._visibility|1,n&&(t===null||i||Oa||el||st(l)),t=null,a=l;;){if(a.tag===5||a.tag===26){if(t===null){i=t=a;try{if(e=i.stateNode,n)f=e.style,typeof f.setProperty=="function"?f.setProperty("display","none","important"):f.display="none";else{c=i.stateNode;var A=i.memoizedProps.style,d=A!=null&&A.hasOwnProperty("display")?A.display:null;c.style.display=d==null||typeof d=="boolean"?"":(""+d).trim()}}catch(M){K(i,i.return,M)}}}else if(a.tag===6){if(t===null){i=a;try{i.stateNode.nodeValue=n?"":i.memoizedProps}catch(M){K(i,i.return,M)}}}else if(a.tag===18){if(t===null){i=a;try{var S=i.stateNode;n?qv(S,!0):qv(i.stateNode,!1)}catch(M){K(i,i.return,M)}}}else if((a.tag!==22&&a.tag!==23||a.memoizedState===null||a===l)&&a.child!==null){a.child.return=a,a=a.child;continue}if(a===l)break l;for(;a.sibling===null;){if(a.return===null||a.return===l)break l;t===a&&(t=null),a=a.return}t===a&&(t=null),a.sibling.return=a.return,a=a.sibling}u&4&&(u=l.updateQueue,u!==null&&(t=u.retryQueue,t!==null&&(u.retryQueue=null,ve(l,t))));break;case 19:Ml(a,l),Ol(l),u&4&&(u=l.updateQueue,u!==null&&(l.updateQueue=null,ve(l,u)));break;case 30:break;case 21:break;default:Ml(a,l),Ol(l)}}function Ol(l){var a=l.flags;if(a&2){try{for(var t,u=l.return;u!==null;){if(Q1(u)){t=u;break}u=u.return}if(t==null)throw Error(z(160));switch(t.tag){case 27:var n=t.stateNode,e=bc(l);ie(l,e,n);break;case 5:var f=t.stateNode;t.flags&32&&(Rt(f,""),t.flags&=-33);var c=bc(l);ie(l,c,f);break;case 3:case 4:var i=t.stateNode.containerInfo,h=bc(l);zc(l,h,i);break;default:throw Error(z(161))}}catch(g){K(l,l.return,g)}l.flags&=-3}a&4096&&(l.flags&=-4097)}function K1(l){if(l.subtreeFlags&1024)for(l=l.child;l!==null;){var a=l;K1(a),a.tag===5&&a.flags&1024&&a.stateNode.reset(),l=l.sibling}}function Ua(l,a){if(a.subtreeFlags&8772)for(a=a.child;a!==null;)Z1(l,a.alternate,a),a=a.sibling}function st(l){for(l=l.child;l!==null;){var a=l;switch(a.tag){case 0:case 11:case 14:case 15:xa(4,a,a.return),st(a);break;case 1:ea(a,a.return);var t=a.stateNode;typeof t.componentWillUnmount=="function"&&q1(a,a.return,t),st(a);break;case 27:cn(a.stateNode);case 26:case 5:ea(a,a.return),st(a);break;case 22:a.memoizedState===null&&st(a);break;case 30:st(a);break;default:st(a)}l=l.sibling}}function sa(l,a,t){for(t=t&&(a.subtreeFlags&8772)!==0,a=a.child;a!==null;){var u=a.alternate,n=l,e=a,f=e.flags;switch(e.tag){case 0:case 11:case 15:sa(n,e,t),Iu(4,e);break;case 1:if(sa(n,e,t),u=e,n=u.stateNode,typeof n.componentDidMount=="function")try{n.componentDidMount()}catch(h){K(u,u.return,h)}if(u=e,n=u.updateQueue,n!==null){var c=u.stateNode;try{var i=n.shared.hiddenCallbacks;if(i!==null)for(n.shared.hiddenCallbacks=null,n=0;n<i.length;n++)T0(i[n],c)}catch(h){K(u,u.return,h)}}t&&f&64&&B1(e),Pu(e,e.return);break;case 27:X1(e);case 26:case 5:sa(n,e,t),t&&u===null&&f&4&&Y1(e),Pu(e,e.return);break;case 12:sa(n,e,t);break;case 31:sa(n,e,t),t&&f&4&&j1(n,e);break;case 13:sa(n,e,t),t&&f&4&&V1(n,e);break;case 22:e.memoizedState===null&&sa(n,e,t),Pu(e,e.return);break;case 30:break;default:sa(n,e,t)}a=a.sibling}}function Tc(l,a){var t=null;l!==null&&l.memoizedState!==null&&l.memoizedState.cachePool!==null&&(t=l.memoizedState.cachePool.pool),l=null,a.memoizedState!==null&&a.memoizedState.cachePool!==null&&(l=a.memoizedState.cachePool.pool),l!==t&&(l!=null&&l.refCount++,t!=null&&Ru(t))}function Ec(l,a){l=null,a.alternate!==null&&(l=a.alternate.memoizedState.cache),a=a.memoizedState.cache,a!==l&&(a.refCount++,l!=null&&Ru(l))}function rl(l,a,t,u){if(a.subtreeFlags&10256)for(a=a.child;a!==null;)L1(l,a,t,u),a=a.sibling}function L1(l,a,t,u){var n=a.flags;switch(a.tag){case 0:case 11:case 15:rl(l,a,t,u),n&2048&&Iu(9,a);break;case 1:rl(l,a,t,u);break;case 3:rl(l,a,t,u),n&2048&&(l=null,a.alternate!==null&&(l=a.alternate.memoizedState.cache),a=a.memoizedState.cache,a!==l&&(a.refCount++,l!=null&&Ru(l)));break;case 12:if(n&2048){rl(l,a,t,u),l=a.stateNode;try{var e=a.memoizedProps,f=e.id,c=e.onPostCommit;typeof c=="function"&&c(f,a.alternate===null?"mount":"update",l.passiveEffectDuration,-0)}catch(i){K(a,a.return,i)}}else rl(l,a,t,u);break;case 31:rl(l,a,t,u);break;case 13:rl(l,a,t,u);break;case 23:break;case 22:e=a.stateNode,f=a.alternate,a.memoizedState!==null?e._visibility&2?rl(l,a,t,u):ru(l,a):e._visibility&2?rl(l,a,t,u):(e._visibility|=2,nu(l,a,t,u,(a.subtreeFlags&10256)!==0||!1)),n&2048&&Tc(f,a);break;case 24:rl(l,a,t,u),n&2048&&Ec(a.alternate,a);break;default:rl(l,a,t,u)}}function nu(l,a,t,u,n){for(n=n&&((a.subtreeFlags&10256)!==0||!1),a=a.child;a!==null;){var e=l,f=a,c=t,i=u,h=f.flags;switch(f.tag){case 0:case 11:case 15:nu(e,f,c,i,n),Iu(8,f);break;case 23:break;case 22:var g=f.stateNode;f.memoizedState!==null?g._visibility&2?nu(e,f,c,i,n):ru(e,f):(g._visibility|=2,nu(e,f,c,i,n)),n&&h&2048&&Tc(f.alternate,f);break;case 24:nu(e,f,c,i,n),n&&h&2048&&Ec(f.alternate,f);break;default:nu(e,f,c,i,n)}a=a.sibling}}function ru(l,a){if(a.subtreeFlags&10256)for(a=a.child;a!==null;){var t=l,u=a,n=u.flags;switch(u.tag){case 22:ru(t,u),n&2048&&Tc(u.alternate,u);break;case 24:ru(t,u),n&2048&&Ec(u.alternate,u);break;default:ru(t,u)}a=a.sibling}}var ln=8192;function eu(l,a,t){if(l.subtreeFlags&ln)for(l=l.child;l!==null;)x1(l,a,t),l=l.sibling}function x1(l,a,t){switch(l.tag){case 26:eu(l,a,t),l.flags&ln&&l.memoizedState!==null&&gh(t,Pl,l.memoizedState,l.memoizedProps);break;case 5:eu(l,a,t);break;case 3:case 4:var u=Pl;Pl=De(l.stateNode.containerInfo),eu(l,a,t),Pl=u;break;case 22:l.memoizedState===null&&(u=l.alternate,u!==null&&u.memoizedState!==null?(u=ln,ln=16777216,eu(l,a,t),ln=u):eu(l,a,t));break;default:eu(l,a,t)}}function J1(l){var a=l.alternate;if(a!==null&&(l=a.child,l!==null)){a.child=null;do a=l.sibling,l.sibling=null,l=a;while(l!==null)}}function an(l){var a=l.deletions;if((l.flags&16)!==0){if(a!==null)for(var t=0;t<a.length;t++){var u=a[t];vl=u,w1(u,l)}J1(l)}if(l.subtreeFlags&10256)for(l=l.child;l!==null;)W1(l),l=l.sibling}function W1(l){switch(l.tag){case 0:case 11:case 15:an(l),l.flags&2048&&xa(9,l,l.return);break;case 3:an(l);break;case 12:an(l);break;case 22:var a=l.stateNode;l.memoizedState!==null&&a._visibility&2&&(l.return===null||l.return.tag!==13)?(a._visibility&=-3,ye(l)):an(l);break;default:an(l)}}function ye(l){var a=l.deletions;if((l.flags&16)!==0){if(a!==null)for(var t=0;t<a.length;t++){var u=a[t];vl=u,w1(u,l)}J1(l)}for(l=l.child;l!==null;){switch(a=l,a.tag){case 0:case 11:case 15:xa(8,a,a.return),ye(a);break;case 22:t=a.stateNode,t._visibility&2&&(t._visibility&=-3,ye(a));break;default:ye(a)}l=l.sibling}}function w1(l,a){for(;vl!==null;){var t=vl;switch(t.tag){case 0:case 11:case 15:xa(8,t,a);break;case 23:case 22:if(t.memoizedState!==null&&t.memoizedState.cachePool!==null){var u=t.memoizedState.cachePool.pool;u!=null&&u.refCount++}break;case 24:Ru(t.memoizedState.cache)}if(u=t.child,u!==null)u.return=t,vl=u;else l:for(t=l;vl!==null;){u=vl;var n=u.sibling,e=u.return;if(C1(u),u===t){vl=null;break l}if(n!==null){n.return=e,vl=n;break l}vl=e}}}var Bm={getCacheForType:function(l){var a=hl(tl),t=a.data.get(l);return t===void 0&&(t=l(),a.data.set(l,t)),t},cacheSignal:function(){return hl(tl).controller.signal}},qm=typeof WeakMap=="function"?WeakMap:Map,R=0,W=null,N=null,q=0,p=0,Ql=null,Ja=!1,fu=!1,Mc=!1,_a=0,r=0,Wa=0,_t=0,Oc=0,Xl=0,cu=0,tn=null,Dl=null,Dc=!1,me=0,$1=0,he=1/0,de=null,wa=null,cl=0,$a=null,iu=null,oa=0,Uc=0,sc=null,F1=null,un=0,_c=null;function Gl(){return(R&2)!==0&&q!==0?q&-q:T.T!==null?Yc():mi()}function k1(){if(Xl===0)if((q&536870912)===0||Q){var l=Mn;Mn<<=1,(Mn&3932160)===0&&(Mn=262144),Xl=l}else Xl=536870912;return l=ql.current,l!==null&&(l.flags|=32),Xl}function Ul(l,a,t){(l===W&&(p===2||p===9)||l.cancelPendingCommit!==null)&&(vu(l,0),Fa(l,q,Xl,!1)),Uu(l,t),((R&2)===0||l!==W)&&(l===W&&((R&2)===0&&(_t|=t),r===4&&Fa(l,q,Xl,!1)),fa(l))}function I1(l,a,t){if((R&6)!==0)throw Error(z(327));var u=!t&&(a&127)===0&&(a&l.expiredLanes)===0||Du(l,a),n=u?Xm(l,a):Hc(l,a,!0),e=u;do{if(n===0){fu&&!u&&Fa(l,a,0,!1);break}else{if(t=l.current.alternate,e&&!Ym(t)){n=Hc(l,a,!1),e=!1;continue}if(n===2){if(e=a,l.errorRecoveryDisabledLanes&e)var f=0;else f=l.pendingLanes&-536870913,f=f!==0?f:f&536870912?536870912:0;if(f!==0){a=f;l:{var c=l;n=tn;var i=c.current.memoizedState.isDehydrated;if(i&&(vu(c,f).flags|=256),f=Hc(c,f,!1),f!==2){if(Mc&&!i){c.errorRecoveryDisabledLanes|=e,_t|=e,n=4;break l}e=Dl,Dl=n,e!==null&&(Dl===null?Dl=e:Dl.push.apply(Dl,e))}n=f}if(e=!1,n!==2)continue}}if(n===1){vu(l,0),Fa(l,a,0,!0);break}l:{switch(u=l,e=n,e){case 0:case 1:throw Error(z(345));case 4:if((a&4194048)!==a)break;case 6:Fa(u,a,Xl,!Ja);break l;case 2:Dl=null;break;case 3:case 5:break;default:throw Error(z(329))}if((a&62914560)===a&&(n=me+300-_l(),10<n)){if(Fa(u,a,Xl,!Ja),Dn(u,0,!0)!==0)break l;oa=a,u.timeoutHandle=Hv(P1.bind(null,u,t,Dl,de,Dc,a,Xl,_t,cu,Ja,e,"Throttled",-0,0),n);break l}P1(u,t,Dl,de,Dc,a,Xl,_t,cu,Ja,e,null,-0,0)}}break}while(!0);fa(l)}function P1(l,a,t,u,n,e,f,c,i,h,g,A,d,S){if(l.timeoutHandle=-1,A=a.subtreeFlags,A&8192||(A&16785408)===16785408){A={stylesheets:null,count:0,imgCount:0,imgBytes:0,suspenseyImages:[],waitingForImages:!0,waitingForViewTransition:!1,unsuspend:ha},x1(a,e,A);var M=(e&62914560)===e?me-_l():(e&4194048)===e?$1-_l():0;if(M=bh(A,M),M!==null){oa=e,l.cancelPendingCommit=M(fv.bind(null,l,a,e,t,u,n,f,c,i,g,A,null,d,S)),Fa(l,e,f,!h);return}}fv(l,a,e,t,u,n,f,c,i)}function Ym(l){for(var a=l;;){var t=a.tag;if((t===0||t===11||t===15)&&a.flags&16384&&(t=a.updateQueue,t!==null&&(t=t.stores,t!==null)))for(var u=0;u<t.length;u++){var n=t[u],e=n.getSnapshot;n=n.value;try{if(!Nl(e(),n))return!1}catch{return!1}}if(t=a.child,a.subtreeFlags&16384&&t!==null)t.return=a,a=t;else{if(a===l)break;for(;a.sibling===null;){if(a.return===null||a.return===l)return!0;a=a.return}a.sibling.return=a.return,a=a.sibling}}return!0}function Fa(l,a,t,u){a&=~Oc,a&=~_t,l.suspendedLanes|=a,l.pingedLanes&=~a,u&&(l.warmLanes|=a),u=l.expirationTimes;for(var n=a;0<n;){var e=31-Hl(n),f=1<<e;u[e]=-1,n&=~f}t!==0&&ii(l,t,a)}function Se(){return(R&6)===0?(nn(0,!1),!1):!0}function oc(){if(N!==null){if(p===0)var l=N.return;else l=N,ba=zt=null,Lf(l),rt=null,Vu=0,l=N;for(;l!==null;)N1(l.alternate,l),l=l.return;N=null}}function vu(l,a){var t=l.timeoutHandle;t!==-1&&(l.timeoutHandle=-1,Pm(t)),t=l.cancelPendingCommit,t!==null&&(l.cancelPendingCommit=null,t()),oa=0,oc(),W=l,N=t=Sa(l.current,null),q=a,p=0,Ql=null,Ja=!1,fu=Du(l,a),Mc=!1,cu=Xl=Oc=_t=Wa=r=0,Dl=tn=null,Dc=!1,(a&8)!==0&&(a|=a&32);var u=l.entangledLanes;if(u!==0)for(l=l.entanglements,u&=a;0<u;){var n=31-Hl(u),e=1<<n;a|=l[n],u&=~e}return _a=a,Gn(),t}function r1(l,a){o=null,T.H=$u,a===Pt||a===Ln?(a=g0(),p=3):a===qf?(a=g0(),p=4):p=a===ec?8:a!==null&&typeof a=="object"&&typeof a.then=="function"?6:1,Ql=a,N===null&&(r=1,ue(l,Vl(a,l.current)))}function lv(){var l=ql.current;return l===null?!0:(q&4194048)===q?xl===null:(q&62914560)===q||(q&536870912)!==0?l===xl:!1}function av(){var l=T.H;return T.H=$u,l===null?$u:l}function tv(){var l=T.A;return T.A=Bm,l}function ge(){r=4,Ja||(q&4194048)!==q&&ql.current!==null||(fu=!0),(Wa&134217727)===0&&(_t&134217727)===0||W===null||Fa(W,q,Xl,!1)}function Hc(l,a,t){var u=R;R|=2;var n=av(),e=tv();(W!==l||q!==a)&&(de=null,vu(l,a)),a=!1;var f=r;l:do try{if(p!==0&&N!==null){var c=N,i=Ql;switch(p){case 8:oc(),f=6;break l;case 3:case 2:case 9:case 6:ql.current===null&&(a=!0);var h=p;if(p=0,Ql=null,yu(l,c,i,h),t&&fu){f=0;break l}break;default:h=p,p=0,Ql=null,yu(l,c,i,h)}}Qm(),f=r;break}catch(g){r1(l,g)}while(!0);return a&&l.shellSuspendCounter++,ba=zt=null,R=u,T.H=n,T.A=e,N===null&&(W=null,q=0,Gn()),f}function Qm(){for(;N!==null;)uv(N)}function Xm(l,a){var t=R;R|=2;var u=av(),n=tv();W!==l||q!==a?(de=null,he=_l()+500,vu(l,a)):fu=Du(l,a);l:do try{if(p!==0&&N!==null){a=N;var e=Ql;a:switch(p){case 1:p=0,Ql=null,yu(l,a,e,1);break;case 2:case 9:if(d0(e)){p=0,Ql=null,nv(a);break}a=function(){p!==2&&p!==9||W!==l||(p=7),fa(l)},e.then(a,a);break l;case 3:p=7;break l;case 4:p=5;break l;case 7:d0(e)?(p=0,Ql=null,nv(a)):(p=0,Ql=null,yu(l,a,e,7));break;case 5:var f=null;switch(N.tag){case 26:f=N.memoizedState;case 5:case 27:var c=N;if(f?Lv(f):c.stateNode.complete){p=0,Ql=null;var i=c.sibling;if(i!==null)N=i;else{var h=c.return;h!==null?(N=h,be(h)):N=null}break a}}p=0,Ql=null,yu(l,a,e,5);break;case 6:p=0,Ql=null,yu(l,a,e,6);break;case 8:oc(),r=6;break l;default:throw Error(z(462))}}Gm();break}catch(g){r1(l,g)}while(!0);return ba=zt=null,T.H=u,T.A=n,R=t,N!==null?0:(W=null,q=0,Gn(),r)}function Gm(){for(;N!==null&&!ny();)uv(N)}function uv(l){var a=o1(l.alternate,l,_a);l.memoizedProps=l.pendingProps,a===null?be(l):N=a}function nv(l){var a=l,t=a.alternate;switch(a.tag){case 15:case 0:a=M1(t,a,a.pendingProps,a.type,void 0,q);break;case 11:a=M1(t,a,a.pendingProps,a.type.render,a.ref,q);break;case 5:Lf(a);default:N1(t,a),a=N=t0(a,_a),a=o1(t,a,_a)}l.memoizedProps=l.pendingProps,a===null?be(l):N=a}function yu(l,a,t,u){ba=zt=null,Lf(a),rt=null,Vu=0;var n=a.return;try{if(Dm(l,n,a,t,q)){r=1,ue(l,Vl(t,l.current)),N=null;return}}catch(e){if(n!==null)throw N=n,e;r=1,ue(l,Vl(t,l.current)),N=null;return}a.flags&32768?(Q||u===1?l=!0:fu||(q&536870912)!==0?l=!1:(Ja=l=!0,(u===2||u===9||u===3||u===6)&&(u=ql.current,u!==null&&u.tag===13&&(u.flags|=16384))),ev(a,l)):be(a)}function be(l){var a=l;do{if((a.flags&32768)!==0){ev(a,Ja);return}l=a.return;var t=_m(a.alternate,a,_a);if(t!==null){N=t;return}if(a=a.sibling,a!==null){N=a;return}N=a=l}while(a!==null);r===0&&(r=5)}function ev(l,a){do{var t=om(l.alternate,l);if(t!==null){t.flags&=32767,N=t;return}if(t=l.return,t!==null&&(t.flags|=32768,t.subtreeFlags=0,t.deletions=null),!a&&(l=l.sibling,l!==null)){N=l;return}N=l=t}while(l!==null);r=6,N=null}function fv(l,a,t,u,n,e,f,c,i){l.cancelPendingCommit=null;do ze();while(cl!==0);if((R&6)!==0)throw Error(z(327));if(a!==null){if(a===l.current)throw Error(z(177));if(e=a.lanes|a.childLanes,e|=bf,Sy(l,t,e,f,c,i),l===W&&(N=W=null,q=0),iu=a,$a=l,oa=t,Uc=e,sc=n,F1=u,(a.subtreeFlags&10256)!==0||(a.flags&10256)!==0?(l.callbackNode=null,l.callbackPriority=0,jm(Tn,function(){return mv(),null})):(l.callbackNode=null,l.callbackPriority=0),u=(a.flags&13878)!==0,(a.subtreeFlags&13878)!==0||u){u=T.T,T.T=null,n=U.p,U.p=2,f=R,R|=4;try{Hm(l,a,t)}finally{R=f,U.p=n,T.T=u}}cl=1,cv(),iv(),vv()}}function cv(){if(cl===1){cl=0;var l=$a,a=iu,t=(a.flags&13878)!==0;if((a.subtreeFlags&13878)!==0||t){t=T.T,T.T=null;var u=U.p;U.p=2;var n=R;R|=4;try{p1(a,l);var e=Vc,f=wi(l.containerInfo),c=e.focusedElem,i=e.selectionRange;if(f!==c&&c&&c.ownerDocument&&Wi(c.ownerDocument.documentElement,c)){if(i!==null&&mf(c)){var h=i.start,g=i.end;if(g===void 0&&(g=h),"selectionStart"in c)c.selectionStart=h,c.selectionEnd=Math.min(g,c.value.length);else{var A=c.ownerDocument||document,d=A&&A.defaultView||window;if(d.getSelection){var S=d.getSelection(),M=c.textContent.length,s=Math.min(i.start,M),J=i.end===void 0?s:Math.min(i.end,M);!S.extend&&s>J&&(f=J,J=s,s=f);var y=Ji(c,s),v=Ji(c,J);if(y&&v&&(S.rangeCount!==1||S.anchorNode!==y.node||S.anchorOffset!==y.offset||S.focusNode!==v.node||S.focusOffset!==v.offset)){var m=A.createRange();m.setStart(y.node,y.offset),S.removeAllRanges(),s>J?(S.addRange(m),S.extend(v.node,v.offset)):(m.setEnd(v.node,v.offset),S.addRange(m))}}}}for(A=[],S=c;S=S.parentNode;)S.nodeType===1&&A.push({element:S,left:S.scrollLeft,top:S.scrollTop});for(typeof c.focus=="function"&&c.focus(),c=0;c<A.length;c++){var b=A[c];b.element.scrollLeft=b.left,b.element.scrollTop=b.top}}Ne=!!jc,Vc=jc=null}finally{R=n,U.p=u,T.T=t}}l.current=a,cl=2}}function iv(){if(cl===2){cl=0;var l=$a,a=iu,t=(a.flags&8772)!==0;if((a.subtreeFlags&8772)!==0||t){t=T.T,T.T=null;var u=U.p;U.p=2;var n=R;R|=4;try{Z1(l,a.alternate,a)}finally{R=n,U.p=u,T.T=t}}cl=3}}function vv(){if(cl===4||cl===3){cl=0,ey();var l=$a,a=iu,t=oa,u=F1;(a.subtreeFlags&10256)!==0||(a.flags&10256)!==0?cl=5:(cl=0,iu=$a=null,yv(l,l.pendingLanes));var n=l.pendingLanes;if(n===0&&(wa=null),Je(t),a=a.stateNode,ol&&typeof ol.onCommitFiberRoot=="function")try{ol.onCommitFiberRoot(Ou,a,void 0,(a.current.flags&128)===128)}catch{}if(u!==null){a=T.T,n=U.p,U.p=2,T.T=null;try{for(var e=l.onRecoverableError,f=0;f<u.length;f++){var c=u[f];e(c.value,{componentStack:c.stack})}}finally{T.T=a,U.p=n}}(oa&3)!==0&&ze(),fa(l),n=l.pendingLanes,(t&261930)!==0&&(n&42)!==0?l===_c?un++:(un=0,_c=l):un=0,nn(0,!1)}}function yv(l,a){(l.pooledCacheLanes&=a)===0&&(a=l.pooledCache,a!=null&&(l.pooledCache=null,Ru(a)))}function ze(){return cv(),iv(),vv(),mv()}function mv(){if(cl!==5)return!1;var l=$a,a=Uc;Uc=0;var t=Je(oa),u=T.T,n=U.p;try{U.p=32>t?32:t,T.T=null,t=sc,sc=null;var e=$a,f=oa;if(cl=0,iu=$a=null,oa=0,(R&6)!==0)throw Error(z(331));var c=R;if(R|=4,W1(e.current),L1(e,e.current,f,t),R=c,nn(0,!1),ol&&typeof ol.onPostCommitFiberRoot=="function")try{ol.onPostCommitFiberRoot(Ou,e)}catch{}return!0}finally{U.p=n,T.T=u,yv(l,a)}}function hv(l,a,t){a=Vl(t,a),a=nc(l.stateNode,a,2),l=pa(l,a,2),l!==null&&(Uu(l,2),fa(l))}function K(l,a,t){if(l.tag===3)hv(l,l,t);else for(;a!==null;){if(a.tag===3){hv(a,l,t);break}else if(a.tag===1){var u=a.stateNode;if(typeof a.type.getDerivedStateFromError=="function"||typeof u.componentDidCatch=="function"&&(wa===null||!wa.has(u))){l=Vl(t,l),t=d1(2),u=pa(a,t,2),u!==null&&(S1(t,u,a,l),Uu(u,2),fa(u));break}}a=a.return}}function Nc(l,a,t){var u=l.pingCache;if(u===null){u=l.pingCache=new qm;var n=new Set;u.set(a,n)}else n=u.get(a),n===void 0&&(n=new Set,u.set(a,n));n.has(t)||(Mc=!0,n.add(t),l=Zm.bind(null,l,a,t),a.then(l,l))}function Zm(l,a,t){var u=l.pingCache;u!==null&&u.delete(a),l.pingedLanes|=l.suspendedLanes&t,l.warmLanes&=~t,W===l&&(q&t)===t&&(r===4||r===3&&(q&62914560)===q&&300>_l()-me?(R&2)===0&&vu(l,0):Oc|=t,cu===q&&(cu=0)),fa(l)}function dv(l,a){a===0&&(a=ci()),l=St(l,a),l!==null&&(Uu(l,a),fa(l))}function Cm(l){var a=l.memoizedState,t=0;a!==null&&(t=a.retryLane),dv(l,t)}function Rm(l,a){var t=0;switch(l.tag){case 31:case 13:var u=l.stateNode,n=l.memoizedState;n!==null&&(t=n.retryLane);break;case 19:u=l.stateNode;break;case 22:u=l.stateNode._retryCache;break;default:throw Error(z(314))}u!==null&&u.delete(a),dv(l,t)}function jm(l,a){return pe(l,a)}var Ae=null,mu=null,Bc=!1,Te=!1,qc=!1,ka=0;function fa(l){l!==mu&&l.next===null&&(mu===null?Ae=mu=l:mu=mu.next=l),Te=!0,Bc||(Bc=!0,pm())}function nn(l,a){if(!qc&&Te){qc=!0;do for(var t=!1,u=Ae;u!==null;){if(!a)if(l!==0){var n=u.pendingLanes;if(n===0)var e=0;else{var f=u.suspendedLanes,c=u.pingedLanes;e=(1<<31-Hl(42|l)+1)-1,e&=n&~(f&~c),e=e&201326741?e&201326741|1:e?e|2:0}e!==0&&(t=!0,zv(u,e))}else e=q,e=Dn(u,u===W?e:0,u.cancelPendingCommit!==null||u.timeoutHandle!==-1),(e&3)===0||Du(u,e)||(t=!0,zv(u,e));u=u.next}while(t);qc=!1}}function Vm(){Sv()}function Sv(){Te=Bc=!1;var l=0;ka!==0&&Im()&&(l=ka);for(var a=_l(),t=null,u=Ae;u!==null;){var n=u.next,e=gv(u,a);e===0?(u.next=null,t===null?Ae=n:t.next=n,n===null&&(mu=t)):(t=u,(l!==0||(e&3)!==0)&&(Te=!0)),u=n}cl!==0&&cl!==5||nn(l,!1),ka!==0&&(ka=0)}function gv(l,a){for(var t=l.suspendedLanes,u=l.pingedLanes,n=l.expirationTimes,e=l.pendingLanes&-62914561;0<e;){var f=31-Hl(e),c=1<<f,i=n[f];i===-1?((c&t)===0||(c&u)!==0)&&(n[f]=dy(c,a)):i<=a&&(l.expiredLanes|=c),e&=~c}if(a=W,t=q,t=Dn(l,l===a?t:0,l.cancelPendingCommit!==null||l.timeoutHandle!==-1),u=l.callbackNode,t===0||l===a&&(p===2||p===9)||l.cancelPendingCommit!==null)return u!==null&&u!==null&&Ke(u),l.callbackNode=null,l.callbackPriority=0;if((t&3)===0||Du(l,t)){if(a=t&-t,a===l.callbackPriority)return a;switch(u!==null&&Ke(u),Je(t)){case 2:case 8:t=ei;break;case 32:t=Tn;break;case 268435456:t=fi;break;default:t=Tn}return u=bv.bind(null,l),t=pe(t,u),l.callbackPriority=a,l.callbackNode=t,a}return u!==null&&u!==null&&Ke(u),l.callbackPriority=2,l.callbackNode=null,2}function bv(l,a){if(cl!==0&&cl!==5)return l.callbackNode=null,l.callbackPriority=0,null;var t=l.callbackNode;if(ze()&&l.callbackNode!==t)return null;var u=q;return u=Dn(l,l===W?u:0,l.cancelPendingCommit!==null||l.timeoutHandle!==-1),u===0?null:(I1(l,u,a),gv(l,_l()),l.callbackNode!=null&&l.callbackNode===t?bv.bind(null,l):null)}function zv(l,a){if(ze())return null;I1(l,a,!0)}function pm(){rm(function(){(R&6)!==0?pe(ni,Vm):Sv()})}function Yc(){if(ka===0){var l=kt;l===0&&(l=En,En<<=1,(En&261888)===0&&(En=256)),ka=l}return ka}function Av(l){return l==null||typeof l=="symbol"||typeof l=="boolean"?null:typeof l=="function"?l:on(""+l)}function Tv(l,a){var t=a.ownerDocument.createElement("input");return t.name=a.name,t.value=a.value,l.id&&t.setAttribute("form",l.id),a.parentNode.insertBefore(t,a),l=new FormData(l),t.parentNode.removeChild(t),l}function Km(l,a,t,u,n){if(a==="submit"&&t&&t.stateNode===n){var e=Av((n[Al]||null).action),f=u.submitter;f&&(a=(a=f[Al]||null)?Av(a.formAction):f.getAttribute("formAction"),a!==null&&(e=a,f=null));var c=new qn("action","action",null,u,n);l.push({event:c,listeners:[{instance:null,listener:function(){if(u.defaultPrevented){if(ka!==0){var i=f?Tv(n,f):new FormData(n);Pf(t,{pending:!0,data:i,method:n.method,action:e},null,i)}}else typeof e=="function"&&(c.preventDefault(),i=f?Tv(n,f):new FormData(n),Pf(t,{pending:!0,data:i,method:n.method,action:e},e,i))},currentTarget:n}]})}}for(var Qc=0;Qc<gf.length;Qc++){var Xc=gf[Qc],Lm=Xc.toLowerCase(),xm=Xc[0].toUpperCase()+Xc.slice(1);Il(Lm,"on"+xm)}Il(ki,"onAnimationEnd"),Il(Ii,"onAnimationIteration"),Il(Pi,"onAnimationStart"),Il("dblclick","onDoubleClick"),Il("focusin","onFocus"),Il("focusout","onBlur"),Il(fm,"onTransitionRun"),Il(cm,"onTransitionStart"),Il(im,"onTransitionCancel"),Il(ri,"onTransitionEnd"),Zt("onMouseEnter",["mouseout","mouseover"]),Zt("onMouseLeave",["mouseout","mouseover"]),Zt("onPointerEnter",["pointerout","pointerover"]),Zt("onPointerLeave",["pointerout","pointerover"]),yt("onChange","change click focusin focusout input keydown keyup selectionchange".split(" ")),yt("onSelect","focusout contextmenu dragend focusin keydown keyup mousedown mouseup selectionchange".split(" ")),yt("onBeforeInput",["compositionend","keypress","textInput","paste"]),yt("onCompositionEnd","compositionend focusout keydown keypress keyup mousedown".split(" ")),yt("onCompositionStart","compositionstart focusout keydown keypress keyup mousedown".split(" ")),yt("onCompositionUpdate","compositionupdate focusout keydown keypress keyup mousedown".split(" "));var en="abort canplay canplaythrough durationchange emptied encrypted ended error loadeddata loadedmetadata loadstart pause play playing progress ratechange resize seeked seeking stalled suspend timeupdate volumechange waiting".split(" "),Jm=new Set("beforetoggle cancel close invalid load scroll scrollend toggle".split(" ").concat(en));function Ev(l,a){a=(a&4)!==0;for(var t=0;t<l.length;t++){var u=l[t],n=u.event;u=u.listeners;l:{var e=void 0;if(a)for(var f=u.length-1;0<=f;f--){var c=u[f],i=c.instance,h=c.currentTarget;if(c=c.listener,i!==e&&n.isPropagationStopped())break l;e=c,n.currentTarget=h;try{e(n)}catch(g){Xn(g)}n.currentTarget=null,e=i}else for(f=0;f<u.length;f++){if(c=u[f],i=c.instance,h=c.currentTarget,c=c.listener,i!==e&&n.isPropagationStopped())break l;e=c,n.currentTarget=h;try{e(n)}catch(g){Xn(g)}n.currentTarget=null,e=i}}}}function B(l,a){var t=a[We];t===void 0&&(t=a[We]=new Set);var u=l+"__bubble";t.has(u)||(Mv(a,l,2,!1),t.add(u))}function Gc(l,a,t){var u=0;a&&(u|=4),Mv(t,l,u,a)}var Ee="_reactListening"+Math.random().toString(36).slice(2);function Zc(l){if(!l[Ee]){l[Ee]=!0,Si.forEach(function(t){t!=="selectionchange"&&(Jm.has(t)||Gc(t,!1,l),Gc(t,!0,l))});var a=l.nodeType===9?l:l.ownerDocument;a===null||a[Ee]||(a[Ee]=!0,Gc("selectionchange",!1,a))}}function Mv(l,a,t,u){switch(kv(a)){case 2:var n=Th;break;case 8:n=Eh;break;default:n=Ic}t=n.bind(null,a,t,l),n=void 0,!af||a!=="touchstart"&&a!=="touchmove"&&a!=="wheel"||(n=!0),u?n!==void 0?l.addEventListener(a,t,{capture:!0,passive:n}):l.addEventListener(a,t,!0):n!==void 0?l.addEventListener(a,t,{passive:n}):l.addEventListener(a,t,!1)}function Cc(l,a,t,u,n){var e=u;if((a&1)===0&&(a&2)===0&&u!==null)l:for(;;){if(u===null)return;var f=u.tag;if(f===3||f===4){var c=u.stateNode.containerInfo;if(c===n)break;if(f===4)for(f=u.return;f!==null;){var i=f.tag;if((i===3||i===4)&&f.stateNode.containerInfo===n)return;f=f.return}for(;c!==null;){if(f=Qt(c),f===null)return;if(i=f.tag,i===5||i===6||i===26||i===27){u=e=f;continue l}c=c.parentNode}}u=u.return}_i(function(){var h=e,g=re(t),A=[];l:{var d=l0.get(l);if(d!==void 0){var S=qn,M=l;switch(l){case"keypress":if(Nn(t)===0)break l;case"keydown":case"keyup":S=Ry;break;case"focusin":M="focus",S=ef;break;case"focusout":M="blur",S=ef;break;case"beforeblur":case"afterblur":S=ef;break;case"click":if(t.button===2)break l;case"auxclick":case"dblclick":case"mousedown":case"mousemove":case"mouseup":case"mouseout":case"mouseover":case"contextmenu":S=Ni;break;case"drag":case"dragend":case"dragenter":case"dragexit":case"dragleave":case"dragover":case"dragstart":case"drop":S=_y;break;case"touchcancel":case"touchend":case"touchmove":case"touchstart":S=py;break;case ki:case Ii:case Pi:S=Ny;break;case ri:S=Ly;break;case"scroll":case"scrollend":S=Uy;break;case"wheel":S=Jy;break;case"copy":case"cut":case"paste":S=qy;break;case"gotpointercapture":case"lostpointercapture":case"pointercancel":case"pointerdown":case"pointermove":case"pointerout":case"pointerover":case"pointerup":S=qi;break;case"toggle":case"beforetoggle":S=wy}var s=(a&4)!==0,J=!s&&(l==="scroll"||l==="scrollend"),y=s?d!==null?d+"Capture":null:d;s=[];for(var v=h,m;v!==null;){var b=v;if(m=b.stateNode,b=b.tag,b!==5&&b!==26&&b!==27||m===null||y===null||(b=ou(v,y),b!=null&&s.push(fn(v,b,m))),J)break;v=v.return}0<s.length&&(d=new S(d,M,null,t,g),A.push({event:d,listeners:s}))}}if((a&7)===0){l:{if(d=l==="mouseover"||l==="pointerover",S=l==="mouseout"||l==="pointerout",d&&t!==Pe&&(M=t.relatedTarget||t.fromElement)&&(Qt(M)||M[Yt]))break l;if((S||d)&&(d=g.window===g?g:(d=g.ownerDocument)?d.defaultView||d.parentWindow:window,S?(M=t.relatedTarget||t.toElement,S=h,M=M?Qt(M):null,M!==null&&(J=ut(M),s=M.tag,M!==J||s!==5&&s!==27&&s!==6)&&(M=null)):(S=null,M=h),S!==M)){if(s=Ni,b="onMouseLeave",y="onMouseEnter",v="mouse",(l==="pointerout"||l==="pointerover")&&(s=qi,b="onPointerLeave",y="onPointerEnter",v="pointer"),J=S==null?d:_u(S),m=M==null?d:_u(M),d=new s(b,v+"leave",S,t,g),d.target=J,d.relatedTarget=m,b=null,Qt(g)===h&&(s=new s(y,v+"enter",M,t,g),s.target=m,s.relatedTarget=J,b=s),J=b,S&&M)a:{for(s=Wm,y=S,v=M,m=0,b=y;b;b=s(b))m++;b=0;for(var D=v;D;D=s(D))b++;for(;0<m-b;)y=s(y),m--;for(;0<b-m;)v=s(v),b--;for(;m--;){if(y===v||v!==null&&y===v.alternate){s=y;break a}y=s(y),v=s(v)}s=null}else s=null;S!==null&&Ov(A,d,S,s,!1),M!==null&&J!==null&&Ov(A,J,M,s,!0)}}l:{if(d=h?_u(h):window,S=d.nodeName&&d.nodeName.toLowerCase(),S==="select"||S==="input"&&d.type==="file")var G=ji;else if(Ci(d))if(Vi)G=um;else{G=am;var O=lm}else S=d.nodeName,!S||S.toLowerCase()!=="input"||d.type!=="checkbox"&&d.type!=="radio"?h&&Ie(h.elementType)&&(G=ji):G=tm;if(G&&(G=G(l,h))){Ri(A,G,t,g);break l}O&&O(l,d,h),l==="focusout"&&h&&d.type==="number"&&h.memoizedProps.value!=null&&ke(d,"number",d.value)}switch(O=h?_u(h):window,l){case"focusin":(Ci(O)||O.contentEditable==="true")&&(Kt=O,hf=h,Gu=null);break;case"focusout":Gu=hf=Kt=null;break;case"mousedown":df=!0;break;case"contextmenu":case"mouseup":case"dragend":df=!1,$i(A,t,g);break;case"selectionchange":if(em)break;case"keydown":case"keyup":$i(A,t,g)}var H;if(cf)l:{switch(l){case"compositionstart":var Y="onCompositionStart";break l;case"compositionend":Y="onCompositionEnd";break l;case"compositionupdate":Y="onCompositionUpdate";break l}Y=void 0}else pt?Gi(l,t)&&(Y="onCompositionEnd"):l==="keydown"&&t.keyCode===229&&(Y="onCompositionStart");Y&&(Yi&&t.locale!=="ko"&&(pt||Y!=="onCompositionStart"?Y==="onCompositionEnd"&&pt&&(H=oi()):(Xa=g,tf="value"in Xa?Xa.value:Xa.textContent,pt=!0)),O=Me(h,Y),0<O.length&&(Y=new Bi(Y,l,null,t,g),A.push({event:Y,listeners:O}),H?Y.data=H:(H=Zi(t),H!==null&&(Y.data=H)))),(H=Fy?ky(l,t):Iy(l,t))&&(Y=Me(h,"onBeforeInput"),0<Y.length&&(O=new Bi("onBeforeInput","beforeinput",null,t,g),A.push({event:O,listeners:Y}),O.data=H)),Km(A,l,h,t,g)}Ev(A,a)})}function fn(l,a,t){return{instance:l,listener:a,currentTarget:t}}function Me(l,a){for(var t=a+"Capture",u=[];l!==null;){var n=l,e=n.stateNode;if(n=n.tag,n!==5&&n!==26&&n!==27||e===null||(n=ou(l,t),n!=null&&u.unshift(fn(l,n,e)),n=ou(l,a),n!=null&&u.push(fn(l,n,e))),l.tag===3)return u;l=l.return}return[]}function Wm(l){if(l===null)return null;do l=l.return;while(l&&l.tag!==5&&l.tag!==27);return l||null}function Ov(l,a,t,u,n){for(var e=a._reactName,f=[];t!==null&&t!==u;){var c=t,i=c.alternate,h=c.stateNode;if(c=c.tag,i!==null&&i===u)break;c!==5&&c!==26&&c!==27||h===null||(i=h,n?(h=ou(t,e),h!=null&&f.unshift(fn(t,h,i))):n||(h=ou(t,e),h!=null&&f.push(fn(t,h,i)))),t=t.return}f.length!==0&&l.push({event:a,listeners:f})}var wm=/\r\n?/g,$m=/\u0000|\uFFFD/g;function Dv(l){return(typeof l=="string"?l:""+l).replace(wm,`
`).replace($m,"")}function Uv(l,a){return a=Dv(a),Dv(l)===a}function x(l,a,t,u,n,e){switch(t){case"children":typeof u=="string"?a==="body"||a==="textarea"&&u===""||Rt(l,u):(typeof u=="number"||typeof u=="bigint")&&a!=="body"&&Rt(l,""+u);break;case"className":sn(l,"class",u);break;case"tabIndex":sn(l,"tabindex",u);break;case"dir":case"role":case"viewBox":case"width":case"height":sn(l,t,u);break;case"style":Ui(l,u,e);break;case"data":if(a!=="object"){sn(l,"data",u);break}case"src":case"href":if(u===""&&(a!=="a"||t!=="href")){l.removeAttribute(t);break}if(u==null||typeof u=="function"||typeof u=="symbol"||typeof u=="boolean"){l.removeAttribute(t);break}u=on(""+u),l.setAttribute(t,u);break;case"action":case"formAction":if(typeof u=="function"){l.setAttribute(t,"javascript:throw new Error('A React form was unexpectedly submitted. If you called form.submit() manually, consider using form.requestSubmit() instead. If you\\'re trying to use event.stopPropagation() in a submit event handler, consider also calling event.preventDefault().')");break}else typeof e=="function"&&(t==="formAction"?(a!=="input"&&x(l,a,"name",n.name,n,null),x(l,a,"formEncType",n.formEncType,n,null),x(l,a,"formMethod",n.formMethod,n,null),x(l,a,"formTarget",n.formTarget,n,null)):(x(l,a,"encType",n.encType,n,null),x(l,a,"method",n.method,n,null),x(l,a,"target",n.target,n,null)));if(u==null||typeof u=="symbol"||typeof u=="boolean"){l.removeAttribute(t);break}u=on(""+u),l.setAttribute(t,u);break;case"onClick":u!=null&&(l.onclick=ha);break;case"onScroll":u!=null&&B("scroll",l);break;case"onScrollEnd":u!=null&&B("scrollend",l);break;case"dangerouslySetInnerHTML":if(u!=null){if(typeof u!="object"||!("__html"in u))throw Error(z(61));if(t=u.__html,t!=null){if(n.children!=null)throw Error(z(60));l.innerHTML=t}}break;case"multiple":l.multiple=u&&typeof u!="function"&&typeof u!="symbol";break;case"muted":l.muted=u&&typeof u!="function"&&typeof u!="symbol";break;case"suppressContentEditableWarning":case"suppressHydrationWarning":case"defaultValue":case"defaultChecked":case"innerHTML":case"ref":break;case"autoFocus":break;case"xlinkHref":if(u==null||typeof u=="function"||typeof u=="boolean"||typeof u=="symbol"){l.removeAttribute("xlink:href");break}t=on(""+u),l.setAttributeNS("http://www.w3.org/1999/xlink","xlink:href",t);break;case"contentEditable":case"spellCheck":case"draggable":case"value":case"autoReverse":case"externalResourcesRequired":case"focusable":case"preserveAlpha":u!=null&&typeof u!="function"&&typeof u!="symbol"?l.setAttribute(t,""+u):l.removeAttribute(t);break;case"inert":case"allowFullScreen":case"async":case"autoPlay":case"controls":case"default":case"defer":case"disabled":case"disablePictureInPicture":case"disableRemotePlayback":case"formNoValidate":case"hidden":case"loop":case"noModule":case"noValidate":case"open":case"playsInline":case"readOnly":case"required":case"reversed":case"scoped":case"seamless":case"itemScope":u&&typeof u!="function"&&typeof u!="symbol"?l.setAttribute(t,""):l.removeAttribute(t);break;case"capture":case"download":u===!0?l.setAttribute(t,""):u!==!1&&u!=null&&typeof u!="function"&&typeof u!="symbol"?l.setAttribute(t,u):l.removeAttribute(t);break;case"cols":case"rows":case"size":case"span":u!=null&&typeof u!="function"&&typeof u!="symbol"&&!isNaN(u)&&1<=u?l.setAttribute(t,u):l.removeAttribute(t);break;case"rowSpan":case"start":u==null||typeof u=="function"||typeof u=="symbol"||isNaN(u)?l.removeAttribute(t):l.setAttribute(t,u);break;case"popover":B("beforetoggle",l),B("toggle",l),Un(l,"popover",u);break;case"xlinkActuate":ma(l,"http://www.w3.org/1999/xlink","xlink:actuate",u);break;case"xlinkArcrole":ma(l,"http://www.w3.org/1999/xlink","xlink:arcrole",u);break;case"xlinkRole":ma(l,"http://www.w3.org/1999/xlink","xlink:role",u);break;case"xlinkShow":ma(l,"http://www.w3.org/1999/xlink","xlink:show",u);break;case"xlinkTitle":ma(l,"http://www.w3.org/1999/xlink","xlink:title",u);break;case"xlinkType":ma(l,"http://www.w3.org/1999/xlink","xlink:type",u);break;case"xmlBase":ma(l,"http://www.w3.org/XML/1998/namespace","xml:base",u);break;case"xmlLang":ma(l,"http://www.w3.org/XML/1998/namespace","xml:lang",u);break;case"xmlSpace":ma(l,"http://www.w3.org/XML/1998/namespace","xml:space",u);break;case"is":Un(l,"is",u);break;case"innerText":case"textContent":break;default:(!(2<t.length)||t[0]!=="o"&&t[0]!=="O"||t[1]!=="n"&&t[1]!=="N")&&(t=Oy.get(t)||t,Un(l,t,u))}}function Rc(l,a,t,u,n,e){switch(t){case"style":Ui(l,u,e);break;case"dangerouslySetInnerHTML":if(u!=null){if(typeof u!="object"||!("__html"in u))throw Error(z(61));if(t=u.__html,t!=null){if(n.children!=null)throw Error(z(60));l.innerHTML=t}}break;case"children":typeof u=="string"?Rt(l,u):(typeof u=="number"||typeof u=="bigint")&&Rt(l,""+u);break;case"onScroll":u!=null&&B("scroll",l);break;case"onScrollEnd":u!=null&&B("scrollend",l);break;case"onClick":u!=null&&(l.onclick=ha);break;case"suppressContentEditableWarning":case"suppressHydrationWarning":case"innerHTML":case"ref":break;case"innerText":case"textContent":break;default:if(!gi.hasOwnProperty(t))l:{if(t[0]==="o"&&t[1]==="n"&&(n=t.endsWith("Capture"),a=t.slice(2,n?t.length-7:void 0),e=l[Al]||null,e=e!=null?e[t]:null,typeof e=="function"&&l.removeEventListener(a,e,n),typeof u=="function")){typeof e!="function"&&e!==null&&(t in l?l[t]=null:l.hasAttribute(t)&&l.removeAttribute(t)),l.addEventListener(a,u,n);break l}t in l?l[t]=u:u===!0?l.setAttribute(t,""):Un(l,t,u)}}}function Sl(l,a,t){switch(a){case"div":case"span":case"svg":case"path":case"a":case"g":case"p":case"li":break;case"img":B("error",l),B("load",l);var u=!1,n=!1,e;for(e in t)if(t.hasOwnProperty(e)){var f=t[e];if(f!=null)switch(e){case"src":u=!0;break;case"srcSet":n=!0;break;case"children":case"dangerouslySetInnerHTML":throw Error(z(137,a));default:x(l,a,e,f,t,null)}}n&&x(l,a,"srcSet",t.srcSet,t,null),u&&x(l,a,"src",t.src,t,null);return;case"input":B("invalid",l);var c=e=f=n=null,i=null,h=null;for(u in t)if(t.hasOwnProperty(u)){var g=t[u];if(g!=null)switch(u){case"name":n=g;break;case"type":f=g;break;case"checked":i=g;break;case"defaultChecked":h=g;break;case"value":e=g;break;case"defaultValue":c=g;break;case"children":case"dangerouslySetInnerHTML":if(g!=null)throw Error(z(137,a));break;default:x(l,a,u,g,t,null)}}Ei(l,e,c,i,h,f,n,!1);return;case"select":B("invalid",l),u=f=e=null;for(n in t)if(t.hasOwnProperty(n)&&(c=t[n],c!=null))switch(n){case"value":e=c;break;case"defaultValue":f=c;break;case"multiple":u=c;default:x(l,a,n,c,t,null)}a=e,t=f,l.multiple=!!u,a!=null?Ct(l,!!u,a,!1):t!=null&&Ct(l,!!u,t,!0);return;case"textarea":B("invalid",l),e=n=u=null;for(f in t)if(t.hasOwnProperty(f)&&(c=t[f],c!=null))switch(f){case"value":u=c;break;case"defaultValue":n=c;break;case"children":e=c;break;case"dangerouslySetInnerHTML":if(c!=null)throw Error(z(91));break;default:x(l,a,f,c,t,null)}Oi(l,u,n,e);return;case"option":for(i in t)t.hasOwnProperty(i)&&(u=t[i],u!=null)&&(i==="selected"?l.selected=u&&typeof u!="function"&&typeof u!="symbol":x(l,a,i,u,t,null));return;case"dialog":B("beforetoggle",l),B("toggle",l),B("cancel",l),B("close",l);break;case"iframe":case"object":B("load",l);break;case"video":case"audio":for(u=0;u<en.length;u++)B(en[u],l);break;case"image":B("error",l),B("load",l);break;case"details":B("toggle",l);break;case"embed":case"source":case"link":B("error",l),B("load",l);case"area":case"base":case"br":case"col":case"hr":case"keygen":case"meta":case"param":case"track":case"wbr":case"menuitem":for(h in t)if(t.hasOwnProperty(h)&&(u=t[h],u!=null))switch(h){case"children":case"dangerouslySetInnerHTML":throw Error(z(137,a));default:x(l,a,h,u,t,null)}return;default:if(Ie(a)){for(g in t)t.hasOwnProperty(g)&&(u=t[g],u!==void 0&&Rc(l,a,g,u,t,void 0));return}}for(c in t)t.hasOwnProperty(c)&&(u=t[c],u!=null&&x(l,a,c,u,t,null))}function Fm(l,a,t,u){switch(a){case"div":case"span":case"svg":case"path":case"a":case"g":case"p":case"li":break;case"input":var n=null,e=null,f=null,c=null,i=null,h=null,g=null;for(S in t){var A=t[S];if(t.hasOwnProperty(S)&&A!=null)switch(S){case"checked":break;case"value":break;case"defaultValue":i=A;default:u.hasOwnProperty(S)||x(l,a,S,null,u,A)}}for(var d in u){var S=u[d];if(A=t[d],u.hasOwnProperty(d)&&(S!=null||A!=null))switch(d){case"type":e=S;break;case"name":n=S;break;case"checked":h=S;break;case"defaultChecked":g=S;break;case"value":f=S;break;case"defaultValue":c=S;break;case"children":case"dangerouslySetInnerHTML":if(S!=null)throw Error(z(137,a));break;default:S!==A&&x(l,a,d,S,u,A)}}Fe(l,f,c,i,h,g,e,n);return;case"select":S=f=c=d=null;for(e in t)if(i=t[e],t.hasOwnProperty(e)&&i!=null)switch(e){case"value":break;case"multiple":S=i;default:u.hasOwnProperty(e)||x(l,a,e,null,u,i)}for(n in u)if(e=u[n],i=t[n],u.hasOwnProperty(n)&&(e!=null||i!=null))switch(n){case"value":d=e;break;case"defaultValue":c=e;break;case"multiple":f=e;default:e!==i&&x(l,a,n,e,u,i)}a=c,t=f,u=S,d!=null?Ct(l,!!t,d,!1):!!u!=!!t&&(a!=null?Ct(l,!!t,a,!0):Ct(l,!!t,t?[]:"",!1));return;case"textarea":S=d=null;for(c in t)if(n=t[c],t.hasOwnProperty(c)&&n!=null&&!u.hasOwnProperty(c))switch(c){case"value":break;case"children":break;default:x(l,a,c,null,u,n)}for(f in u)if(n=u[f],e=t[f],u.hasOwnProperty(f)&&(n!=null||e!=null))switch(f){case"value":d=n;break;case"defaultValue":S=n;break;case"children":break;case"dangerouslySetInnerHTML":if(n!=null)throw Error(z(91));break;default:n!==e&&x(l,a,f,n,u,e)}Mi(l,d,S);return;case"option":for(var M in t)d=t[M],t.hasOwnProperty(M)&&d!=null&&!u.hasOwnProperty(M)&&(M==="selected"?l.selected=!1:x(l,a,M,null,u,d));for(i in u)d=u[i],S=t[i],u.hasOwnProperty(i)&&d!==S&&(d!=null||S!=null)&&(i==="selected"?l.selected=d&&typeof d!="function"&&typeof d!="symbol":x(l,a,i,d,u,S));return;case"img":case"link":case"area":case"base":case"br":case"col":case"embed":case"hr":case"keygen":case"meta":case"param":case"source":case"track":case"wbr":case"menuitem":for(var s in t)d=t[s],t.hasOwnProperty(s)&&d!=null&&!u.hasOwnProperty(s)&&x(l,a,s,null,u,d);for(h in u)if(d=u[h],S=t[h],u.hasOwnProperty(h)&&d!==S&&(d!=null||S!=null))switch(h){case"children":case"dangerouslySetInnerHTML":if(d!=null)throw Error(z(137,a));break;default:x(l,a,h,d,u,S)}return;default:if(Ie(a)){for(var J in t)d=t[J],t.hasOwnProperty(J)&&d!==void 0&&!u.hasOwnProperty(J)&&Rc(l,a,J,void 0,u,d);for(g in u)d=u[g],S=t[g],!u.hasOwnProperty(g)||d===S||d===void 0&&S===void 0||Rc(l,a,g,d,u,S);return}}for(var y in t)d=t[y],t.hasOwnProperty(y)&&d!=null&&!u.hasOwnProperty(y)&&x(l,a,y,null,u,d);for(A in u)d=u[A],S=t[A],!u.hasOwnProperty(A)||d===S||d==null&&S==null||x(l,a,A,d,u,S)}function sv(l){switch(l){case"css":case"script":case"font":case"img":case"image":case"input":case"link":return!0;default:return!1}}function km(){if(typeof performance.getEntriesByType=="function"){for(var l=0,a=0,t=performance.getEntriesByType("resource"),u=0;u<t.length;u++){var n=t[u],e=n.transferSize,f=n.initiatorType,c=n.duration;if(e&&c&&sv(f)){for(f=0,c=n.responseEnd,u+=1;u<t.length;u++){var i=t[u],h=i.startTime;if(h>c)break;var g=i.transferSize,A=i.initiatorType;g&&sv(A)&&(i=i.responseEnd,f+=g*(i<c?1:(c-h)/(i-h)))}if(--u,a+=8*(e+f)/(n.duration/1e3),l++,10<l)break}}if(0<l)return a/l/1e6}return navigator.connection&&(l=navigator.connection.downlink,typeof l=="number")?l:5}var jc=null,Vc=null;function Oe(l){return l.nodeType===9?l:l.ownerDocument}function _v(l){switch(l){case"http://www.w3.org/2000/svg":return 1;case"http://www.w3.org/1998/Math/MathML":return 2;default:return 0}}function ov(l,a){if(l===0)switch(a){case"svg":return 1;case"math":return 2;default:return 0}return l===1&&a==="foreignObject"?0:l}function pc(l,a){return l==="textarea"||l==="noscript"||typeof a.children=="string"||typeof a.children=="number"||typeof a.children=="bigint"||typeof a.dangerouslySetInnerHTML=="object"&&a.dangerouslySetInnerHTML!==null&&a.dangerouslySetInnerHTML.__html!=null}var Kc=null;function Im(){var l=window.event;return l&&l.type==="popstate"?l===Kc?!1:(Kc=l,!0):(Kc=null,!1)}var Hv=typeof setTimeout=="function"?setTimeout:void 0,Pm=typeof clearTimeout=="function"?clearTimeout:void 0,Nv=typeof Promise=="function"?Promise:void 0,rm=typeof queueMicrotask=="function"?queueMicrotask:typeof Nv<"u"?function(l){return Nv.resolve(null).then(l).catch(lh)}:Hv;function lh(l){setTimeout(function(){throw l})}function Ia(l){return l==="head"}function Bv(l,a){var t=a,u=0;do{var n=t.nextSibling;if(l.removeChild(t),n&&n.nodeType===8)if(t=n.data,t==="/$"||t==="/&"){if(u===0){l.removeChild(n),gu(a);return}u--}else if(t==="$"||t==="$?"||t==="$~"||t==="$!"||t==="&")u++;else if(t==="html")cn(l.ownerDocument.documentElement);else if(t==="head"){t=l.ownerDocument.head,cn(t);for(var e=t.firstChild;e;){var f=e.nextSibling,c=e.nodeName;e[su]||c==="SCRIPT"||c==="STYLE"||c==="LINK"&&e.rel.toLowerCase()==="stylesheet"||t.removeChild(e),e=f}}else t==="body"&&cn(l.ownerDocument.body);t=n}while(t);gu(a)}function qv(l,a){var t=l;l=0;do{var u=t.nextSibling;if(t.nodeType===1?a?(t._stashedDisplay=t.style.display,t.style.display="none"):(t.style.display=t._stashedDisplay||"",t.getAttribute("style")===""&&t.removeAttribute("style")):t.nodeType===3&&(a?(t._stashedText=t.nodeValue,t.nodeValue=""):t.nodeValue=t._stashedText||""),u&&u.nodeType===8)if(t=u.data,t==="/$"){if(l===0)break;l--}else t!=="$"&&t!=="$?"&&t!=="$~"&&t!=="$!"||l++;t=u}while(t)}function Lc(l){var a=l.firstChild;for(a&&a.nodeType===10&&(a=a.nextSibling);a;){var t=a;switch(a=a.nextSibling,t.nodeName){case"HTML":case"HEAD":case"BODY":Lc(t),we(t);continue;case"SCRIPT":case"STYLE":continue;case"LINK":if(t.rel.toLowerCase()==="stylesheet")continue}l.removeChild(t)}}function ah(l,a,t,u){for(;l.nodeType===1;){var n=t;if(l.nodeName.toLowerCase()!==a.toLowerCase()){if(!u&&(l.nodeName!=="INPUT"||l.type!=="hidden"))break}else if(u){if(!l[su])switch(a){case"meta":if(!l.hasAttribute("itemprop"))break;return l;case"link":if(e=l.getAttribute("rel"),e==="stylesheet"&&l.hasAttribute("data-precedence"))break;if(e!==n.rel||l.getAttribute("href")!==(n.href==null||n.href===""?null:n.href)||l.getAttribute("crossorigin")!==(n.crossOrigin==null?null:n.crossOrigin)||l.getAttribute("title")!==(n.title==null?null:n.title))break;return l;case"style":if(l.hasAttribute("data-precedence"))break;return l;case"script":if(e=l.getAttribute("src"),(e!==(n.src==null?null:n.src)||l.getAttribute("type")!==(n.type==null?null:n.type)||l.getAttribute("crossorigin")!==(n.crossOrigin==null?null:n.crossOrigin))&&e&&l.hasAttribute("async")&&!l.hasAttribute("itemprop"))break;return l;default:return l}}else if(a==="input"&&l.type==="hidden"){var e=n.name==null?null:""+n.name;if(n.type==="hidden"&&l.getAttribute("name")===e)return l}else return l;if(l=Jl(l.nextSibling),l===null)break}return null}function th(l,a,t){if(a==="")return null;for(;l.nodeType!==3;)if((l.nodeType!==1||l.nodeName!=="INPUT"||l.type!=="hidden")&&!t||(l=Jl(l.nextSibling),l===null))return null;return l}function Yv(l,a){for(;l.nodeType!==8;)if((l.nodeType!==1||l.nodeName!=="INPUT"||l.type!=="hidden")&&!a||(l=Jl(l.nextSibling),l===null))return null;return l}function xc(l){return l.data==="$?"||l.data==="$~"}function Jc(l){return l.data==="$!"||l.data==="$?"&&l.ownerDocument.readyState!=="loading"}function uh(l,a){var t=l.ownerDocument;if(l.data==="$~")l._reactRetry=a;else if(l.data!=="$?"||t.readyState!=="loading")a();else{var u=function(){a(),t.removeEventListener("DOMContentLoaded",u)};t.addEventListener("DOMContentLoaded",u),l._reactRetry=u}}function Jl(l){for(;l!=null;l=l.nextSibling){var a=l.nodeType;if(a===1||a===3)break;if(a===8){if(a=l.data,a==="$"||a==="$!"||a==="$?"||a==="$~"||a==="&"||a==="F!"||a==="F")break;if(a==="/$"||a==="/&")return null}}return l}var Wc=null;function Qv(l){l=l.nextSibling;for(var a=0;l;){if(l.nodeType===8){var t=l.data;if(t==="/$"||t==="/&"){if(a===0)return Jl(l.nextSibling);a--}else t!=="$"&&t!=="$!"&&t!=="$?"&&t!=="$~"&&t!=="&"||a++}l=l.nextSibling}return null}function Xv(l){l=l.previousSibling;for(var a=0;l;){if(l.nodeType===8){var t=l.data;if(t==="$"||t==="$!"||t==="$?"||t==="$~"||t==="&"){if(a===0)return l;a--}else t!=="/$"&&t!=="/&"||a++}l=l.previousSibling}return null}function Gv(l,a,t){switch(a=Oe(t),l){case"html":if(l=a.documentElement,!l)throw Error(z(452));return l;case"head":if(l=a.head,!l)throw Error(z(453));return l;case"body":if(l=a.body,!l)throw Error(z(454));return l;default:throw Error(z(451))}}function cn(l){for(var a=l.attributes;a.length;)l.removeAttributeNode(a[0]);we(l)}var Wl=new Map,Zv=new Set;function De(l){return typeof l.getRootNode=="function"?l.getRootNode():l.nodeType===9?l:l.ownerDocument}var Ha=U.d;U.d={f:nh,r:eh,D:fh,C:ch,L:ih,m:vh,X:mh,S:yh,M:hh};function nh(){var l=Ha.f(),a=Se();return l||a}function eh(l){var a=Xt(l);a!==null&&a.tag===5&&a.type==="form"?r0(a):Ha.r(l)}var hu=typeof document>"u"?null:document;function Cv(l,a,t){var u=hu;if(u&&typeof a=="string"&&a){var n=Rl(a);n='link[rel="'+l+'"][href="'+n+'"]',typeof t=="string"&&(n+='[crossorigin="'+t+'"]'),Zv.has(n)||(Zv.add(n),l={rel:l,crossOrigin:t,href:a},u.querySelector(n)===null&&(a=u.createElement("link"),Sl(a,"link",l),il(a),u.head.appendChild(a)))}}function fh(l){Ha.D(l),Cv("dns-prefetch",l,null)}function ch(l,a){Ha.C(l,a),Cv("preconnect",l,a)}function ih(l,a,t){Ha.L(l,a,t);var u=hu;if(u&&l&&a){var n='link[rel="preload"][as="'+Rl(a)+'"]';a==="image"&&t&&t.imageSrcSet?(n+='[imagesrcset="'+Rl(t.imageSrcSet)+'"]',typeof t.imageSizes=="string"&&(n+='[imagesizes="'+Rl(t.imageSizes)+'"]')):n+='[href="'+Rl(l)+'"]';var e=n;switch(a){case"style":e=du(l);break;case"script":e=Su(l)}Wl.has(e)||(l=V({rel:"preload",href:a==="image"&&t&&t.imageSrcSet?void 0:l,as:a},t),Wl.set(e,l),u.querySelector(n)!==null||a==="style"&&u.querySelector(vn(e))||a==="script"&&u.querySelector(yn(e))||(a=u.createElement("link"),Sl(a,"link",l),il(a),u.head.appendChild(a)))}}function vh(l,a){Ha.m(l,a);var t=hu;if(t&&l){var u=a&&typeof a.as=="string"?a.as:"script",n='link[rel="modulepreload"][as="'+Rl(u)+'"][href="'+Rl(l)+'"]',e=n;switch(u){case"audioworklet":case"paintworklet":case"serviceworker":case"sharedworker":case"worker":case"script":e=Su(l)}if(!Wl.has(e)&&(l=V({rel:"modulepreload",href:l},a),Wl.set(e,l),t.querySelector(n)===null)){switch(u){case"audioworklet":case"paintworklet":case"serviceworker":case"sharedworker":case"worker":case"script":if(t.querySelector(yn(e)))return}u=t.createElement("link"),Sl(u,"link",l),il(u),t.head.appendChild(u)}}}function yh(l,a,t){Ha.S(l,a,t);var u=hu;if(u&&l){var n=Gt(u).hoistableStyles,e=du(l);a=a||"default";var f=n.get(e);if(!f){var c={loading:0,preload:null};if(f=u.querySelector(vn(e)))c.loading=5;else{l=V({rel:"stylesheet",href:l,"data-precedence":a},t),(t=Wl.get(e))&&wc(l,t);var i=f=u.createElement("link");il(i),Sl(i,"link",l),i._p=new Promise(function(h,g){i.onload=h,i.onerror=g}),i.addEventListener("load",function(){c.loading|=1}),i.addEventListener("error",function(){c.loading|=2}),c.loading|=4,Ue(f,a,u)}f={type:"stylesheet",instance:f,count:1,state:c},n.set(e,f)}}}function mh(l,a){Ha.X(l,a);var t=hu;if(t&&l){var u=Gt(t).hoistableScripts,n=Su(l),e=u.get(n);e||(e=t.querySelector(yn(n)),e||(l=V({src:l,async:!0},a),(a=Wl.get(n))&&$c(l,a),e=t.createElement("script"),il(e),Sl(e,"link",l),t.head.appendChild(e)),e={type:"script",instance:e,count:1,state:null},u.set(n,e))}}function hh(l,a){Ha.M(l,a);var t=hu;if(t&&l){var u=Gt(t).hoistableScripts,n=Su(l),e=u.get(n);e||(e=t.querySelector(yn(n)),e||(l=V({src:l,async:!0,type:"module"},a),(a=Wl.get(n))&&$c(l,a),e=t.createElement("script"),il(e),Sl(e,"link",l),t.head.appendChild(e)),e={type:"script",instance:e,count:1,state:null},u.set(n,e))}}function Rv(l,a,t,u){var n=(n=qa.current)?De(n):null;if(!n)throw Error(z(446));switch(l){case"meta":case"title":return null;case"style":return typeof t.precedence=="string"&&typeof t.href=="string"?(a=du(t.href),t=Gt(n).hoistableStyles,u=t.get(a),u||(u={type:"style",instance:null,count:0,state:null},t.set(a,u)),u):{type:"void",instance:null,count:0,state:null};case"link":if(t.rel==="stylesheet"&&typeof t.href=="string"&&typeof t.precedence=="string"){l=du(t.href);var e=Gt(n).hoistableStyles,f=e.get(l);if(f||(n=n.ownerDocument||n,f={type:"stylesheet",instance:null,count:0,state:{loading:0,preload:null}},e.set(l,f),(e=n.querySelector(vn(l)))&&!e._p&&(f.instance=e,f.state.loading=5),Wl.has(l)||(t={rel:"preload",as:"style",href:t.href,crossOrigin:t.crossOrigin,integrity:t.integrity,media:t.media,hrefLang:t.hrefLang,referrerPolicy:t.referrerPolicy},Wl.set(l,t),e||dh(n,l,t,f.state))),a&&u===null)throw Error(z(528,""));return f}if(a&&u!==null)throw Error(z(529,""));return null;case"script":return a=t.async,t=t.src,typeof t=="string"&&a&&typeof a!="function"&&typeof a!="symbol"?(a=Su(t),t=Gt(n).hoistableScripts,u=t.get(a),u||(u={type:"script",instance:null,count:0,state:null},t.set(a,u)),u):{type:"void",instance:null,count:0,state:null};default:throw Error(z(444,l))}}function du(l){return'href="'+Rl(l)+'"'}function vn(l){return'link[rel="stylesheet"]['+l+"]"}function jv(l){return V({},l,{"data-precedence":l.precedence,precedence:null})}function dh(l,a,t,u){l.querySelector('link[rel="preload"][as="style"]['+a+"]")?u.loading=1:(a=l.createElement("link"),u.preload=a,a.addEventListener("load",function(){return u.loading|=1}),a.addEventListener("error",function(){return u.loading|=2}),Sl(a,"link",t),il(a),l.head.appendChild(a))}function Su(l){return'[src="'+Rl(l)+'"]'}function yn(l){return"script[async]"+l}function Vv(l,a,t){if(a.count++,a.instance===null)switch(a.type){case"style":var u=l.querySelector('style[data-href~="'+Rl(t.href)+'"]');if(u)return a.instance=u,il(u),u;var n=V({},t,{"data-href":t.href,"data-precedence":t.precedence,href:null,precedence:null});return u=(l.ownerDocument||l).createElement("style"),il(u),Sl(u,"style",n),Ue(u,t.precedence,l),a.instance=u;case"stylesheet":n=du(t.href);var e=l.querySelector(vn(n));if(e)return a.state.loading|=4,a.instance=e,il(e),e;u=jv(t),(n=Wl.get(n))&&wc(u,n),e=(l.ownerDocument||l).createElement("link"),il(e);var f=e;return f._p=new Promise(function(c,i){f.onload=c,f.onerror=i}),Sl(e,"link",u),a.state.loading|=4,Ue(e,t.precedence,l),a.instance=e;case"script":return e=Su(t.src),(n=l.querySelector(yn(e)))?(a.instance=n,il(n),n):(u=t,(n=Wl.get(e))&&(u=V({},t),$c(u,n)),l=l.ownerDocument||l,n=l.createElement("script"),il(n),Sl(n,"link",u),l.head.appendChild(n),a.instance=n);case"void":return null;default:throw Error(z(443,a.type))}else a.type==="stylesheet"&&(a.state.loading&4)===0&&(u=a.instance,a.state.loading|=4,Ue(u,t.precedence,l));return a.instance}function Ue(l,a,t){for(var u=t.querySelectorAll('link[rel="stylesheet"][data-precedence],style[data-precedence]'),n=u.length?u[u.length-1]:null,e=n,f=0;f<u.length;f++){var c=u[f];if(c.dataset.precedence===a)e=c;else if(e!==n)break}e?e.parentNode.insertBefore(l,e.nextSibling):(a=t.nodeType===9?t.head:t,a.insertBefore(l,a.firstChild))}function wc(l,a){l.crossOrigin==null&&(l.crossOrigin=a.crossOrigin),l.referrerPolicy==null&&(l.referrerPolicy=a.referrerPolicy),l.title==null&&(l.title=a.title)}function $c(l,a){l.crossOrigin==null&&(l.crossOrigin=a.crossOrigin),l.referrerPolicy==null&&(l.referrerPolicy=a.referrerPolicy),l.integrity==null&&(l.integrity=a.integrity)}var se=null;function pv(l,a,t){if(se===null){var u=new Map,n=se=new Map;n.set(t,u)}else n=se,u=n.get(t),u||(u=new Map,n.set(t,u));if(u.has(l))return u;for(u.set(l,null),t=t.getElementsByTagName(l),n=0;n<t.length;n++){var e=t[n];if(!(e[su]||e[yl]||l==="link"&&e.getAttribute("rel")==="stylesheet")&&e.namespaceURI!=="http://www.w3.org/2000/svg"){var f=e.getAttribute(a)||"";f=l+f;var c=u.get(f);c?c.push(e):u.set(f,[e])}}return u}function Kv(l,a,t){l=l.ownerDocument||l,l.head.insertBefore(t,a==="title"?l.querySelector("head > title"):null)}function Sh(l,a,t){if(t===1||a.itemProp!=null)return!1;switch(l){case"meta":case"title":return!0;case"style":if(typeof a.precedence!="string"||typeof a.href!="string"||a.href==="")break;return!0;case"link":if(typeof a.rel!="string"||typeof a.href!="string"||a.href===""||a.onLoad||a.onError)break;return a.rel==="stylesheet"?(l=a.disabled,typeof a.precedence=="string"&&l==null):!0;case"script":if(a.async&&typeof a.async!="function"&&typeof a.async!="symbol"&&!a.onLoad&&!a.onError&&a.src&&typeof a.src=="string")return!0}return!1}function Lv(l){return!(l.type==="stylesheet"&&(l.state.loading&3)===0)}function gh(l,a,t,u){if(t.type==="stylesheet"&&(typeof u.media!="string"||matchMedia(u.media).matches!==!1)&&(t.state.loading&4)===0){if(t.instance===null){var n=du(u.href),e=a.querySelector(vn(n));if(e){a=e._p,a!==null&&typeof a=="object"&&typeof a.then=="function"&&(l.count++,l=_e.bind(l),a.then(l,l)),t.state.loading|=4,t.instance=e,il(e);return}e=a.ownerDocument||a,u=jv(u),(n=Wl.get(n))&&wc(u,n),e=e.createElement("link"),il(e);var f=e;f._p=new Promise(function(c,i){f.onload=c,f.onerror=i}),Sl(e,"link",u),t.instance=e}l.stylesheets===null&&(l.stylesheets=new Map),l.stylesheets.set(t,a),(a=t.state.preload)&&(t.state.loading&3)===0&&(l.count++,t=_e.bind(l),a.addEventListener("load",t),a.addEventListener("error",t))}}var Fc=0;function bh(l,a){return l.stylesheets&&l.count===0&&He(l,l.stylesheets),0<l.count||0<l.imgCount?function(t){var u=setTimeout(function(){if(l.stylesheets&&He(l,l.stylesheets),l.unsuspend){var e=l.unsuspend;l.unsuspend=null,e()}},6e4+a);0<l.imgBytes&&Fc===0&&(Fc=62500*km());var n=setTimeout(function(){if(l.waitingForImages=!1,l.count===0&&(l.stylesheets&&He(l,l.stylesheets),l.unsuspend)){var e=l.unsuspend;l.unsuspend=null,e()}},(l.imgBytes>Fc?50:800)+a);return l.unsuspend=t,function(){l.unsuspend=null,clearTimeout(u),clearTimeout(n)}}:null}function _e(){if(this.count--,this.count===0&&(this.imgCount===0||!this.waitingForImages)){if(this.stylesheets)He(this,this.stylesheets);else if(this.unsuspend){var l=this.unsuspend;this.unsuspend=null,l()}}}var oe=null;function He(l,a){l.stylesheets=null,l.unsuspend!==null&&(l.count++,oe=new Map,a.forEach(zh,l),oe=null,_e.call(l))}function zh(l,a){if(!(a.state.loading&4)){var t=oe.get(l);if(t)var u=t.get(null);else{t=new Map,oe.set(l,t);for(var n=l.querySelectorAll("link[data-precedence],style[data-precedence]"),e=0;e<n.length;e++){var f=n[e];(f.nodeName==="LINK"||f.getAttribute("media")!=="not all")&&(t.set(f.dataset.precedence,f),u=f)}u&&t.set(null,u)}n=a.instance,f=n.getAttribute("data-precedence"),e=t.get(f)||u,e===u&&t.set(null,n),t.set(f,n),this.count++,u=_e.bind(this),n.addEventListener("load",u),n.addEventListener("error",u),e?e.parentNode.insertBefore(n,e.nextSibling):(l=l.nodeType===9?l.head:l,l.insertBefore(n,l.firstChild)),a.state.loading|=4}}var mn={$$typeof:sl,Provider:null,Consumer:null,_currentValue:w,_currentValue2:w,_threadCount:0};function Ah(l,a,t,u,n,e,f,c,i){this.tag=1,this.containerInfo=l,this.pingCache=this.current=this.pendingChildren=null,this.timeoutHandle=-1,this.callbackNode=this.next=this.pendingContext=this.context=this.cancelPendingCommit=null,this.callbackPriority=0,this.expirationTimes=Le(-1),this.entangledLanes=this.shellSuspendCounter=this.errorRecoveryDisabledLanes=this.expiredLanes=this.warmLanes=this.pingedLanes=this.suspendedLanes=this.pendingLanes=0,this.entanglements=Le(0),this.hiddenUpdates=Le(null),this.identifierPrefix=u,this.onUncaughtError=n,this.onCaughtError=e,this.onRecoverableError=f,this.pooledCache=null,this.pooledCacheLanes=0,this.formState=i,this.incompleteTransitions=new Map}function xv(l,a,t,u,n,e,f,c,i,h,g,A){return l=new Ah(l,a,t,f,i,h,g,A,c),a=1,e===!0&&(a|=24),e=Bl(3,null,null,a),l.current=e,e.stateNode=l,a=Hf(),a.refCount++,l.pooledCache=a,a.refCount++,e.memoizedState={element:u,isDehydrated:t,cache:a},Yf(e),l}function Jv(l){return l?(l=Jt,l):Jt}function Wv(l,a,t,u,n,e){n=Jv(n),u.context===null?u.context=n:u.pendingContext=n,u=Va(a),u.payload={element:t},e=e===void 0?null:e,e!==null&&(u.callback=e),t=pa(l,u,a),t!==null&&(Ul(t,l,a),Ku(t,l,a))}function wv(l,a){if(l=l.memoizedState,l!==null&&l.dehydrated!==null){var t=l.retryLane;l.retryLane=t!==0&&t<a?t:a}}function kc(l,a){wv(l,a),(l=l.alternate)&&wv(l,a)}function $v(l){if(l.tag===13||l.tag===31){var a=St(l,67108864);a!==null&&Ul(a,l,67108864),kc(l,67108864)}}function Fv(l){if(l.tag===13||l.tag===31){var a=Gl();a=xe(a);var t=St(l,a);t!==null&&Ul(t,l,a),kc(l,a)}}var Ne=!0;function Th(l,a,t,u){var n=T.T;T.T=null;var e=U.p;try{U.p=2,Ic(l,a,t,u)}finally{U.p=e,T.T=n}}function Eh(l,a,t,u){var n=T.T;T.T=null;var e=U.p;try{U.p=8,Ic(l,a,t,u)}finally{U.p=e,T.T=n}}function Ic(l,a,t,u){if(Ne){var n=Pc(u);if(n===null)Cc(l,a,u,Be,t),Iv(l,u);else if(Oh(n,l,a,t,u))u.stopPropagation();else if(Iv(l,u),a&4&&-1<Mh.indexOf(l)){for(;n!==null;){var e=Xt(n);if(e!==null)switch(e.tag){case 3:if(e=e.stateNode,e.current.memoizedState.isDehydrated){var f=vt(e.pendingLanes);if(f!==0){var c=e;for(c.pendingLanes|=2,c.entangledLanes|=2;f;){var i=1<<31-Hl(f);c.entanglements[1]|=i,f&=~i}fa(e),(R&6)===0&&(he=_l()+500,nn(0,!1))}}break;case 31:case 13:c=St(e,2),c!==null&&Ul(c,e,2),Se(),kc(e,2)}if(e=Pc(u),e===null&&Cc(l,a,u,Be,t),e===n)break;n=e}n!==null&&u.stopPropagation()}else Cc(l,a,u,null,t)}}function Pc(l){return l=re(l),rc(l)}var Be=null;function rc(l){if(Be=null,l=Qt(l),l!==null){var a=ut(l);if(a===null)l=null;else{var t=a.tag;if(t===13){if(l=Zl(a),l!==null)return l;l=null}else if(t===31){if(l=$l(a),l!==null)return l;l=null}else if(t===3){if(a.stateNode.current.memoizedState.isDehydrated)return a.tag===3?a.stateNode.containerInfo:null;l=null}else a!==l&&(l=null)}}return Be=l,null}function kv(l){switch(l){case"beforetoggle":case"cancel":case"click":case"close":case"contextmenu":case"copy":case"cut":case"auxclick":case"dblclick":case"dragend":case"dragstart":case"drop":case"focusin":case"focusout":case"input":case"invalid":case"keydown":case"keypress":case"keyup":case"mousedown":case"mouseup":case"paste":case"pause":case"play":case"pointercancel":case"pointerdown":case"pointerup":case"ratechange":case"reset":case"resize":case"seeked":case"submit":case"toggle":case"touchcancel":case"touchend":case"touchstart":case"volumechange":case"change":case"selectionchange":case"textInput":case"compositionstart":case"compositionend":case"compositionupdate":case"beforeblur":case"afterblur":case"beforeinput":case"blur":case"fullscreenchange":case"focus":case"hashchange":case"popstate":case"select":case"selectstart":return 2;case"drag":case"dragenter":case"dragexit":case"dragleave":case"dragover":case"mousemove":case"mouseout":case"mouseover":case"pointermove":case"pointerout":case"pointerover":case"scroll":case"touchmove":case"wheel":case"mouseenter":case"mouseleave":case"pointerenter":case"pointerleave":return 8;case"message":switch(fy()){case ni:return 2;case ei:return 8;case Tn:case cy:return 32;case fi:return 268435456;default:return 32}default:return 32}}var li=!1,Pa=null,ra=null,lt=null,hn=new Map,dn=new Map,at=[],Mh="mousedown mouseup touchcancel touchend touchstart auxclick dblclick pointercancel pointerdown pointerup dragend dragstart drop compositionend compositionstart keydown keypress keyup input textInput copy cut paste click change contextmenu reset".split(" ");function Iv(l,a){switch(l){case"focusin":case"focusout":Pa=null;break;case"dragenter":case"dragleave":ra=null;break;case"mouseover":case"mouseout":lt=null;break;case"pointerover":case"pointerout":hn.delete(a.pointerId);break;case"gotpointercapture":case"lostpointercapture":dn.delete(a.pointerId)}}function Sn(l,a,t,u,n,e){return l===null||l.nativeEvent!==e?(l={blockedOn:a,domEventName:t,eventSystemFlags:u,nativeEvent:e,targetContainers:[n]},a!==null&&(a=Xt(a),a!==null&&$v(a)),l):(l.eventSystemFlags|=u,a=l.targetContainers,n!==null&&a.indexOf(n)===-1&&a.push(n),l)}function Oh(l,a,t,u,n){switch(a){case"focusin":return Pa=Sn(Pa,l,a,t,u,n),!0;case"dragenter":return ra=Sn(ra,l,a,t,u,n),!0;case"mouseover":return lt=Sn(lt,l,a,t,u,n),!0;case"pointerover":var e=n.pointerId;return hn.set(e,Sn(hn.get(e)||null,l,a,t,u,n)),!0;case"gotpointercapture":return e=n.pointerId,dn.set(e,Sn(dn.get(e)||null,l,a,t,u,n)),!0}return!1}function Pv(l){var a=Qt(l.target);if(a!==null){var t=ut(a);if(t!==null){if(a=t.tag,a===13){if(a=Zl(t),a!==null){l.blockedOn=a,hi(l.priority,function(){Fv(t)});return}}else if(a===31){if(a=$l(t),a!==null){l.blockedOn=a,hi(l.priority,function(){Fv(t)});return}}else if(a===3&&t.stateNode.current.memoizedState.isDehydrated){l.blockedOn=t.tag===3?t.stateNode.containerInfo:null;return}}}l.blockedOn=null}function qe(l){if(l.blockedOn!==null)return!1;for(var a=l.targetContainers;0<a.length;){var t=Pc(l.nativeEvent);if(t===null){t=l.nativeEvent;var u=new t.constructor(t.type,t);Pe=u,t.target.dispatchEvent(u),Pe=null}else return a=Xt(t),a!==null&&$v(a),l.blockedOn=t,!1;a.shift()}return!0}function rv(l,a,t){qe(l)&&t.delete(a)}function Dh(){li=!1,Pa!==null&&qe(Pa)&&(Pa=null),ra!==null&&qe(ra)&&(ra=null),lt!==null&&qe(lt)&&(lt=null),hn.forEach(rv),dn.forEach(rv)}function Ye(l,a){l.blockedOn===a&&(l.blockedOn=null,li||(li=!0,X.unstable_scheduleCallback(X.unstable_NormalPriority,Dh)))}var Qe=null;function ly(l){Qe!==l&&(Qe=l,X.unstable_scheduleCallback(X.unstable_NormalPriority,function(){Qe===l&&(Qe=null);for(var a=0;a<l.length;a+=3){var t=l[a],u=l[a+1],n=l[a+2];if(typeof u!="function"){if(rc(u||t)===null)continue;break}var e=Xt(t);e!==null&&(l.splice(a,3),a-=3,Pf(e,{pending:!0,data:n,method:t.method,action:u},u,n))}}))}function gu(l){function a(i){return Ye(i,l)}Pa!==null&&Ye(Pa,l),ra!==null&&Ye(ra,l),lt!==null&&Ye(lt,l),hn.forEach(a),dn.forEach(a);for(var t=0;t<at.length;t++){var u=at[t];u.blockedOn===l&&(u.blockedOn=null)}for(;0<at.length&&(t=at[0],t.blockedOn===null);)Pv(t),t.blockedOn===null&&at.shift();if(t=(l.ownerDocument||l).$$reactFormReplay,t!=null)for(u=0;u<t.length;u+=3){var n=t[u],e=t[u+1],f=n[Al]||null;if(typeof e=="function")f||ly(t);else if(f){var c=null;if(e&&e.hasAttribute("formAction")){if(n=e,f=e[Al]||null)c=f.formAction;else if(rc(n)!==null)continue}else c=f.action;typeof c=="function"?t[u+1]=c:(t.splice(u,3),u-=3),ly(t)}}}function ay(){function l(e){e.canIntercept&&e.info==="react-transition"&&e.intercept({handler:function(){return new Promise(function(f){return n=f})},focusReset:"manual",scroll:"manual"})}function a(){n!==null&&(n(),n=null),u||setTimeout(t,20)}function t(){if(!u&&!navigation.transition){var e=navigation.currentEntry;e&&e.url!=null&&navigation.navigate(e.url,{state:e.getState(),info:"react-transition",history:"replace"})}}if(typeof navigation=="object"){var u=!1,n=null;return navigation.addEventListener("navigate",l),navigation.addEventListener("navigatesuccess",a),navigation.addEventListener("navigateerror",a),setTimeout(t,100),function(){u=!0,navigation.removeEventListener("navigate",l),navigation.removeEventListener("navigatesuccess",a),navigation.removeEventListener("navigateerror",a),n!==null&&(n(),n=null)}}}function ai(l){this._internalRoot=l}Xe.prototype.render=ai.prototype.render=function(l){var a=this._internalRoot;if(a===null)throw Error(z(409));var t=a.current,u=Gl();Wv(t,u,l,a,null,null)},Xe.prototype.unmount=ai.prototype.unmount=function(){var l=this._internalRoot;if(l!==null){this._internalRoot=null;var a=l.containerInfo;Wv(l.current,2,null,l,null,null),Se(),a[Yt]=null}};function Xe(l){this._internalRoot=l}Xe.prototype.unstable_scheduleHydration=function(l){if(l){var a=mi();l={blockedOn:null,target:l,priority:a};for(var t=0;t<at.length&&a!==0&&a<at[t].priority;t++);at.splice(t,0,l),t===0&&Pv(l)}};var ty=ca.version;if(ty!=="19.2.5")throw Error(z(527,ty,"19.2.5"));U.findDOMNode=function(l){var a=l._reactInternals;if(a===void 0)throw typeof l.render=="function"?Error(z(188)):(l=Object.keys(l).join(","),Error(z(268,l)));return l=bl(a),l=l!==null?fl(l):null,l=l===null?null:l.stateNode,l};var Uh={bundleType:0,version:"19.2.5",rendererPackageName:"react-dom",currentDispatcherRef:T,reconcilerVersion:"19.2.5"};if(typeof __REACT_DEVTOOLS_GLOBAL_HOOK__<"u"){var Ge=__REACT_DEVTOOLS_GLOBAL_HOOK__;if(!Ge.isDisabled&&Ge.supportsFiber)try{Ou=Ge.inject(Uh),ol=Ge}catch{}}j.createRoot=function(l,a){if(!zu(l))throw Error(z(299));var t=!1,u="",n=v1,e=y1,f=m1;return a!=null&&(a.unstable_strictMode===!0&&(t=!0),a.identifierPrefix!==void 0&&(u=a.identifierPrefix),a.onUncaughtError!==void 0&&(n=a.onUncaughtError),a.onCaughtError!==void 0&&(e=a.onCaughtError),a.onRecoverableError!==void 0&&(f=a.onRecoverableError)),a=xv(l,1,!1,null,null,t,u,null,n,e,f,ay),l[Yt]=a.current,Zc(l),new ai(a)},j.hydrateRoot=function(l,a,t){if(!zu(l))throw Error(z(299));var u=!1,n="",e=v1,f=y1,c=m1,i=null;return t!=null&&(t.unstable_strictMode===!0&&(u=!0),t.identifierPrefix!==void 0&&(n=t.identifierPrefix),t.onUncaughtError!==void 0&&(e=t.onUncaughtError),t.onCaughtError!==void 0&&(f=t.onCaughtError),t.onRecoverableError!==void 0&&(c=t.onRecoverableError),t.formState!==void 0&&(i=t.formState)),a=xv(l,1,!0,a,t??null,u,n,i,e,f,c,ay),a.context=Jv(null),t=a.current,u=Gl(),u=xe(u),n=Va(u),n.callback=null,pa(t,n,u),t=u,a.current.lanes=t,Uu(a,t),fa(a),l[Yt]=a.current,Zc(l),new Xe(a)},j.version="19.2.5"},85041(bu,j,wl){function X(){if(!(typeof __REACT_DEVTOOLS_GLOBAL_HOOK__>"u"||typeof __REACT_DEVTOOLS_GLOBAL_HOOK__.checkDCE!="function"))try{__REACT_DEVTOOLS_GLOBAL_HOOK__.checkDCE(X)}catch(ca){console.error(ca)}}X(),bu.exports=wl(40894)},99830(bu,j){/**
 * @license React
 * scheduler.production.js
 *
 * Copyright (c) Meta Platforms, Inc. and affiliates.
 *
 * This source code is licensed under the MIT license found in the
 * LICENSE file in the root directory of this source tree.
 */function wl(E,_){var T=E.length;E.push(_);l:for(;0<T;){var U=T-1>>>1,w=E[U];if(0<ot(w,_))E[U]=_,E[T]=w,T=U;else break l}}function X(E){return E.length===0?null:E[0]}function ca(E){if(E.length===0)return null;var _=E[0],T=E.pop();if(T!==_){E[0]=T;l:for(var U=0,w=E.length,Ba=w>>>1;U<Ba;){var kl=2*(U+1)-1,zl=E[kl],$=kl+1,C=E[$];if(0>ot(zl,T))$<w&&0>ot(C,zl)?(E[U]=C,E[$]=T,U=$):(E[U]=zl,E[kl]=T,U=kl);else if($<w&&0>ot(C,T))E[U]=C,E[$]=T,U=$;else break l}}return _}function ot(E,_){var T=E.sortIndex-_.sortIndex;return T!==0?T:E.id-_.id}if(j.unstable_now=void 0,typeof performance=="object"&&typeof performance.now=="function"){var z=performance;j.unstable_now=function(){return z.now()}}else{var zu=Date,ut=zu.now();j.unstable_now=function(){return zu.now()-ut}}var Zl=[],$l=[],gn=1,bl=null,fl=3,V=!1,nt=!1,la=!1,ia=!1,va=typeof setTimeout=="function"?setTimeout:null,Au=typeof clearTimeout=="function"?clearTimeout:null,Ht=typeof setImmediate<"u"?setImmediate:null;function et(E){for(var _=X($l);_!==null;){if(_.callback===null)ca($l);else if(_.startTime<=E)ca($l),_.sortIndex=_.expirationTime,wl(Zl,_);else break;_=X($l)}}function sl(E){if(la=!1,et(E),!nt)if(X(Zl)!==null)nt=!0,aa||(aa=!0,Na());else{var _=X($l);_!==null&&Eu(sl,_.startTime-E)}}var aa=!1,ya=-1,Nt=5,Bt=-1;function Fl(){return ia?!0:!(j.unstable_now()-Bt<Nt)}function ft(){if(ia=!1,aa){var E=j.unstable_now();Bt=E;var _=!0;try{l:{nt=!1,la&&(la=!1,Au(ya),ya=-1),V=!0;var T=fl;try{a:{for(et(E),bl=X(Zl);bl!==null&&!(bl.expirationTime>E&&Fl());){var U=bl.callback;if(typeof U=="function"){bl.callback=null,fl=bl.priorityLevel;var w=U(bl.expirationTime<=E);if(E=j.unstable_now(),typeof w=="function"){bl.callback=w,et(E),_=!0;break a}bl===X(Zl)&&ca(Zl),et(E)}else ca(Zl);bl=X(Zl)}if(bl!==null)_=!0;else{var Ba=X($l);Ba!==null&&Eu(sl,Ba.startTime-E),_=!1}}break l}finally{bl=null,fl=T,V=!1}_=void 0}}finally{_?Na():aa=!1}}}var Na;if(typeof Ht=="function")Na=function(){Ht(ft)};else if(typeof MessageChannel<"u"){var Tu=new MessageChannel,ct=Tu.port2;Tu.port1.onmessage=ft,Na=function(){ct.postMessage(null)}}else Na=function(){va(ft,0)};function Eu(E,_){ya=va(function(){E(j.unstable_now())},_)}j.unstable_IdlePriority=5,j.unstable_ImmediatePriority=1,j.unstable_LowPriority=4,j.unstable_NormalPriority=3,j.unstable_Profiling=null,j.unstable_UserBlockingPriority=2,j.unstable_cancelCallback=function(E){E.callback=null},j.unstable_forceFrameRate=function(E){0>E||125<E?console.error("forceFrameRate takes a positive int between 0 and 125, forcing frame rates higher than 125 fps is not supported"):Nt=0<E?Math.floor(1e3/E):5},j.unstable_getCurrentPriorityLevel=function(){return fl},j.unstable_next=function(E){switch(fl){case 1:case 2:case 3:var _=3;break;default:_=fl}var T=fl;fl=_;try{return E()}finally{fl=T}},j.unstable_requestPaint=function(){ia=!0},j.unstable_runWithPriority=function(E,_){switch(E){case 1:case 2:case 3:case 4:case 5:break;default:E=3}var T=fl;fl=E;try{return _()}finally{fl=T}},j.unstable_scheduleCallback=function(E,_,T){var U=j.unstable_now();switch(typeof T=="object"&&T!==null?(T=T.delay,T=typeof T=="number"&&0<T?U+T:U):T=U,E){case 1:var w=-1;break;case 2:w=250;break;case 5:w=1073741823;break;case 4:w=1e4;break;default:w=5e3}return w=T+w,E={id:gn++,callback:_,priorityLevel:E,startTime:T,expirationTime:w,sortIndex:-1},T>U?(E.sortIndex=T,wl($l,E),X(Zl)===null&&E===X($l)&&(la?(Au(ya),ya=-1):la=!0,Eu(sl,T-U))):(E.sortIndex=w,wl(Zl,E),nt||V||(nt=!0,aa||(aa=!0,Na()))),E},j.unstable_shouldYield=Fl,j.unstable_wrapCallback=function(E){var _=fl;return function(){var T=fl;fl=_;try{return E.apply(this,arguments)}finally{fl=T}}}},94015(bu,j,wl){bu.exports=wl(99830)}}]);
