# Supplementary material for: An Interactive, Asynchronous Intimate Partner Violence Module for Medical Students: Improving Preparedness, Confidence, and Knowledge
Source: MedEdPORTAL. 2026 Jul 14;22:11618. doi: 10.15766/mep_2374-8265.11618 (PMC13364887; doi:10.15766/mep_2374-8265.11618)
Supplement: Supplementary file 1 — IPV Articulate Module FolderIPV Pre- and Postmodule Survey.docx [file mep_2374-8265.11618-s001.zip › A. IPV Articulate Module Folder/lib/rise/61243a87.js]

"use strict";(globalThis.wpRiseJsonp=globalThis.wpRiseJsonp||[]).push([["node_modules_pnpm_react-dom_19_2_5_react_19_2_5_node_modules_react-dom_index_js-_79ed0","node_modules_pnpm_react-dom_19_2_5_react_19_2_5_node_modules_react-dom_index_js-_79ed1"],{48502(l,n,g){/**
 * @license React
 * react-dom.production.js
 *
 * Copyright (c) Meta Platforms, Inc. and affiliates.
 *
 * This source code is licensed under the MIT license found in the
 * LICENSE file in the root directory of this source tree.
 */var f=g(9608);function d(r){var e="https://react.dev/errors/"+r;if(1<arguments.length){e+="?args[]="+encodeURIComponent(arguments[1]);for(var t=2;t<arguments.length;t++)e+="&args[]="+encodeURIComponent(arguments[t])}return"Minified React error #"+r+"; visit "+e+" for the full message or use the non-minified dev environment for full errors and additional helpful warnings."}function c(){}var i={d:{f:c,r:function(){throw Error(d(522))},D:c,C:c,L:c,m:c,X:c,S:c,M:c},p:0,findDOMNode:null},m=Symbol.for("react.portal");function o(r,e,t){var _=3<arguments.length&&arguments[3]!==void 0?arguments[3]:null;return{$$typeof:m,key:_==null?null:""+_,children:r,containerInfo:e,implementation:t}}var a=f.__CLIENT_INTERNALS_DO_NOT_USE_OR_WARN_USERS_THEY_CANNOT_UPGRADE;function u(r,e){if(r==="font")return"";if(typeof e=="string")return e==="use-credentials"?e:""}n.__DOM_INTERNALS_DO_NOT_USE_OR_WARN_USERS_THEY_CANNOT_UPGRADE=i,n.createPortal=function(r,e){var t=2<arguments.length&&arguments[2]!==void 0?arguments[2]:null;if(!e||e.nodeType!==1&&e.nodeType!==9&&e.nodeType!==11)throw Error(d(299));return o(r,e,null,t)},n.flushSync=function(r){var e=a.T,t=i.p;try{if(a.T=null,i.p=2,r)return r()}finally{a.T=e,i.p=t,i.d.f()}},n.preconnect=function(r,e){typeof r=="string"&&(e?(e=e.crossOrigin,e=typeof e=="string"?e==="use-credentials"?e:"":void 0):e=null,i.d.C(r,e))},n.prefetchDNS=function(r){typeof r=="string"&&i.d.D(r)},n.preinit=function(r,e){if(typeof r=="string"&&e&&typeof e.as=="string"){var t=e.as,_=u(t,e.crossOrigin),y=typeof e.integrity=="string"?e.integrity:void 0,s=typeof e.fetchPriority=="string"?e.fetchPriority:void 0;t==="style"?i.d.S(r,typeof e.precedence=="string"?e.precedence:void 0,{crossOrigin:_,integrity:y,fetchPriority:s}):t==="script"&&i.d.X(r,{crossOrigin:_,integrity:y,fetchPriority:s,nonce:typeof e.nonce=="string"?e.nonce:void 0})}},n.preinitModule=function(r,e){if(typeof r=="string")if(typeof e=="object"&&e!==null){if(e.as==null||e.as==="script"){var t=u(e.as,e.crossOrigin);i.d.M(r,{crossOrigin:t,integrity:typeof e.integrity=="string"?e.integrity:void 0,nonce:typeof e.nonce=="string"?e.nonce:void 0})}}else e==null&&i.d.M(r)},n.preload=function(r,e){if(typeof r=="string"&&typeof e=="object"&&e!==null&&typeof e.as=="string"){var t=e.as,_=u(t,e.crossOrigin);i.d.L(r,t,{crossOrigin:_,integrity:typeof e.integrity=="string"?e.integrity:void 0,nonce:typeof e.nonce=="string"?e.nonce:void 0,type:typeof e.type=="string"?e.type:void 0,fetchPriority:typeof e.fetchPriority=="string"?e.fetchPriority:void 0,referrerPolicy:typeof e.referrerPolicy=="string"?e.referrerPolicy:void 0,imageSrcSet:typeof e.imageSrcSet=="string"?e.imageSrcSet:void 0,imageSizes:typeof e.imageSizes=="string"?e.imageSizes:void 0,media:typeof e.media=="string"?e.media:void 0})}},n.preloadModule=function(r,e){if(typeof r=="string")if(e){var t=u(e.as,e.crossOrigin);i.d.m(r,{as:typeof e.as=="string"&&e.as!=="script"?e.as:void 0,crossOrigin:t,integrity:typeof e.integrity=="string"?e.integrity:void 0})}else i.d.m(r)},n.requestFormReset=function(r){i.d.r(r)},n.unstable_batchedUpdates=function(r,e){return r(e)},n.useFormState=function(r,e,t){return a.H.useFormState(r,e,t)},n.useFormStatus=function(){return a.H.useHostTransitionStatus()},n.version="19.2.5"},57480(l,n,g){function f(){if(!(typeof __REACT_DEVTOOLS_GLOBAL_HOOK__>"u"||typeof __REACT_DEVTOOLS_GLOBAL_HOOK__.checkDCE!="function"))try{__REACT_DEVTOOLS_GLOBAL_HOOK__.checkDCE(f)}catch(d){console.error(d)}}f(),l.exports=g(48502)}}]);
