# Supplementary material for: An Interactive, Asynchronous Intimate Partner Violence Module for Medical Students: Improving Preparedness, Confidence, and Knowledge
Source: MedEdPORTAL. 2026 Jul 14;22:11618. doi: 10.15766/mep_2374-8265.11618 (PMC13364887; doi:10.15766/mep_2374-8265.11618)
Supplement: Supplementary file 1 — IPV Articulate Module FolderIPV Pre- and Postmodule Survey.docx [file mep_2374-8265.11618-s001.zip › A. IPV Articulate Module Folder/lib/rise/64c13194.js]

"use strict";(globalThis.wpRiseJsonp=globalThis.wpRiseJsonp||[]).push([["defaultVendors-node_modules_pnpm_floating-ui_dom_1_7_5_node_modules_floating-ui_dom_dist_floa-04d176"],{40153(Qe,vt,bt){bt.r(vt),bt.d(vt,{arrow:()=>Ue,autoPlacement:()=>Ie,autoUpdate:()=>He,computePosition:()=>Ke,detectOverflow:()=>Ne,flip:()=>Xe,getOverflowAncestors:()=>Z,hide:()=>je,inline:()=>qe,limitShift:()=>Je,offset:()=>ze,platform:()=>Yt,shift:()=>$e,size:()=>Ye});const At=["top","right","bottom","left"],Ot=["start","end"],Rt=At.reduce((t,e)=>t.concat(e,e+"-"+Ot[0],e+"-"+Ot[1]),[]),W=Math.min,_=Math.max,nt=Math.round,ot=Math.floor,X=t=>({x:t,y:t}),Ut={left:"right",right:"left",bottom:"top",top:"bottom"},qt={start:"end",end:"start"};function at(t,e,n){return _(t,W(e,n))}function V(t,e){return typeof t=="function"?t(e):t}function E(t){return t.split("-")[0]}function H(t){return t.split("-")[1]}function ut(t){return t==="x"?"y":"x"}function dt(t){return t==="y"?"height":"width"}const Jt=new Set(["top","bottom"]);function N(t){return Jt.has(E(t))?"y":"x"}function mt(t){return ut(N(t))}function St(t,e,n){n===void 0&&(n=!1);const o=H(t),i=mt(t),s=dt(i);let r=i==="x"?o===(n?"end":"start")?"right":"left":o==="start"?"bottom":"top";return e.reference[s]>e.floating[s]&&(r=st(r)),[r,st(r)]}function Kt(t){const e=st(t);return[it(t),e,it(e)]}function it(t){return t.replace(/start|end/g,e=>qt[e])}const Ct=["left","right"],_t=["right","left"],Gt=["top","bottom"],Qt=["bottom","top"];function Zt(t,e,n){switch(t){case"top":case"bottom":return n?e?_t:Ct:e?Ct:_t;case"left":case"right":return e?Gt:Qt;default:return[]}}function te(t,e,n,o){const i=H(t);let s=Zt(E(t),n==="start",o);return i&&(s=s.map(r=>r+"-"+i),e&&(s=s.concat(s.map(it)))),s}function st(t){return t.replace(/left|right|bottom|top/g,e=>Ut[e])}function ee(t){return{top:0,right:0,bottom:0,left:0,...t}}function ht(t){return typeof t!="number"?ee(t):{top:t,right:t,bottom:t,left:t}}function K(t){const{x:e,y:n,width:o,height:i}=t;return{width:o,height:i,top:n,left:e,right:e+o,bottom:n+i,x:e,y:n}}function Lt(t,e,n){let{reference:o,floating:i}=t;const s=N(e),r=mt(e),c=dt(r),f=E(e),u=s==="y",d=o.x+o.width/2-i.width/2,l=o.y+o.height/2-i.height/2,m=o[c]/2-i[c]/2;let a;switch(f){case"top":a={x:d,y:o.y-i.height};break;case"bottom":a={x:d,y:o.y+o.height};break;case"right":a={x:o.x+o.width,y:l};break;case"left":a={x:o.x-i.width,y:l};break;default:a={x:o.x,y:o.y}}switch(H(e)){case"start":a[r]-=m*(n&&u?-1:1);break;case"end":a[r]+=m*(n&&u?-1:1);break}return a}async function Tt(t,e){var n;e===void 0&&(e={});const{x:o,y:i,platform:s,rects:r,elements:c,strategy:f}=t,{boundary:u="clippingAncestors",rootBoundary:d="viewport",elementContext:l="floating",altBoundary:m=!1,padding:a=0}=V(e,t),h=ht(a),p=c[m?l==="floating"?"reference":"floating":l],w=K(await s.getClippingRect({element:(n=await(s.isElement==null?void 0:s.isElement(p)))==null||n?p:p.contextElement||await(s.getDocumentElement==null?void 0:s.getDocumentElement(c.floating)),boundary:u,rootBoundary:d,strategy:f})),x=l==="floating"?{x:o,y:i,width:r.floating.width,height:r.floating.height}:r.reference,y=await(s.getOffsetParent==null?void 0:s.getOffsetParent(c.floating)),v=await(s.isElement==null?void 0:s.isElement(y))?await(s.getScale==null?void 0:s.getScale(y))||{x:1,y:1}:{x:1,y:1},A=K(s.convertOffsetParentRelativeRectToViewportRelativeRect?await s.convertOffsetParentRelativeRectToViewportRelativeRect({elements:c,rect:x,offsetParent:y,strategy:f}):x);return{top:(w.top-A.top+h.top)/v.y,bottom:(A.bottom-w.bottom+h.bottom)/v.y,left:(w.left-A.left+h.left)/v.x,right:(A.right-w.right+h.right)/v.x}}const ne=async(t,e,n)=>{const{placement:o="bottom",strategy:i="absolute",middleware:s=[],platform:r}=n,c=s.filter(Boolean),f=await(r.isRTL==null?void 0:r.isRTL(e));let u=await r.getElementRects({reference:t,floating:e,strategy:i}),{x:d,y:l}=Lt(u,o,f),m=o,a={},h=0;for(let p=0;p<c.length;p++){var g;const{name:w,fn:x}=c[p],{x:y,y:v,data:A,reset:O}=await x({x:d,y:l,initialPlacement:o,placement:m,strategy:i,middlewareData:a,rects:u,platform:{...r,detectOverflow:(g=r.detectOverflow)!=null?g:Tt},elements:{reference:t,floating:e}});d=y??d,l=v??l,a={...a,[w]:{...a[w],...A}},O&&h<=50&&(h++,typeof O=="object"&&(O.placement&&(m=O.placement),O.rects&&(u=O.rects===!0?await r.getElementRects({reference:t,floating:e,strategy:i}):O.rects),{x:d,y:l}=Lt(u,m,f)),p=-1)}return{x:d,y:l,placement:m,strategy:i,middlewareData:a}},oe=t=>({name:"arrow",options:t,async fn(e){const{x:n,y:o,placement:i,rects:s,platform:r,elements:c,middlewareData:f}=e,{element:u,padding:d=0}=V(t,e)||{};if(u==null)return{};const l=ht(d),m={x:n,y:o},a=mt(i),h=dt(a),g=await r.getDimensions(u),p=a==="y",w=p?"top":"left",x=p?"bottom":"right",y=p?"clientHeight":"clientWidth",v=s.reference[h]+s.reference[a]-m[a]-s.floating[h],A=m[a]-s.reference[a],O=await(r.getOffsetParent==null?void 0:r.getOffsetParent(u));let R=O?O[y]:0;(!R||!await(r.isElement==null?void 0:r.isElement(O)))&&(R=c.floating[y]||s.floating[h]);const k=v/2-A/2,L=R/2-g[h]/2-1,b=W(l[w],L),S=W(l[x],L),T=b,P=R-g[h]-S,C=R/2-g[h]/2+k,$=at(T,C,P),B=!f.arrow&&H(i)!=null&&C!==$&&s.reference[h]/2-(C<T?b:S)-g[h]/2<0,M=B?C<T?C-T:C-P:0;return{[a]:m[a]+M,data:{[a]:$,centerOffset:C-$-M,...B&&{alignmentOffset:M}},reset:B}}});function ie(t,e,n){return(t?[...n.filter(i=>H(i)===t),...n.filter(i=>H(i)!==t)]:n.filter(i=>E(i)===i)).filter(i=>t?H(i)===t||(e?it(i)!==i:!1):!0)}const se=function(t){return t===void 0&&(t={}),{name:"autoPlacement",options:t,async fn(e){var n,o,i;const{rects:s,middlewareData:r,placement:c,platform:f,elements:u}=e,{crossAxis:d=!1,alignment:l,allowedPlacements:m=Rt,autoAlignment:a=!0,...h}=V(t,e),g=l!==void 0||m===Rt?ie(l||null,a,m):m,p=await f.detectOverflow(e,h),w=((n=r.autoPlacement)==null?void 0:n.index)||0,x=g[w];if(x==null)return{};const y=St(x,s,await(f.isRTL==null?void 0:f.isRTL(u.floating)));if(c!==x)return{reset:{placement:g[0]}};const v=[p[E(x)],p[y[0]],p[y[1]]],A=[...((o=r.autoPlacement)==null?void 0:o.overflows)||[],{placement:x,overflows:v}],O=g[w+1];if(O)return{data:{index:w+1,overflows:A},reset:{placement:O}};const R=A.map(b=>{const S=H(b.placement);return[b.placement,S&&d?b.overflows.slice(0,2).reduce((T,P)=>T+P,0):b.overflows[0],b.overflows]}).sort((b,S)=>b[1]-S[1]),L=((i=R.filter(b=>b[2].slice(0,H(b[0])?2:3).every(S=>S<=0))[0])==null?void 0:i[0])||R[0][0];return L!==c?{data:{index:w+1,overflows:A},reset:{placement:L}}:{}}}},re=function(t){return t===void 0&&(t={}),{name:"flip",options:t,async fn(e){var n,o;const{placement:i,middlewareData:s,rects:r,initialPlacement:c,platform:f,elements:u}=e,{mainAxis:d=!0,crossAxis:l=!0,fallbackPlacements:m,fallbackStrategy:a="bestFit",fallbackAxisSideDirection:h="none",flipAlignment:g=!0,...p}=V(t,e);if((n=s.arrow)!=null&&n.alignmentOffset)return{};const w=E(i),x=N(c),y=E(c)===c,v=await(f.isRTL==null?void 0:f.isRTL(u.floating)),A=m||(y||!g?[st(c)]:Kt(c)),O=h!=="none";!m&&O&&A.push(...te(c,g,h,v));const R=[c,...A],k=await f.detectOverflow(e,p),L=[];let b=((o=s.flip)==null?void 0:o.overflows)||[];if(d&&L.push(k[w]),l){const C=St(i,r,v);L.push(k[C[0]],k[C[1]])}if(b=[...b,{placement:i,overflows:L}],!L.every(C=>C<=0)){var S,T;const C=(((S=s.flip)==null?void 0:S.index)||0)+1,$=R[C];if($&&(!(l==="alignment"?x!==N($):!1)||b.every(F=>N(F.placement)===x?F.overflows[0]>0:!0)))return{data:{index:C,overflows:b},reset:{placement:$}};let B=(T=b.filter(M=>M.overflows[0]<=0).sort((M,F)=>M.overflows[1]-F.overflows[1])[0])==null?void 0:T.placement;if(!B)switch(a){case"bestFit":{var P;const M=(P=b.filter(F=>{if(O){const q=N(F.placement);return q===x||q==="y"}return!0}).map(F=>[F.placement,F.overflows.filter(q=>q>0).reduce((q,Ge)=>q+Ge,0)]).sort((F,q)=>F[1]-q[1])[0])==null?void 0:P[0];M&&(B=M);break}case"initialPlacement":B=c;break}if(i!==B)return{reset:{placement:B}}}return{}}}};function Pt(t,e){return{top:t.top-e.height,right:t.right-e.width,bottom:t.bottom-e.height,left:t.left-e.width}}function Et(t){return At.some(e=>t[e]>=0)}const ce=function(t){return t===void 0&&(t={}),{name:"hide",options:t,async fn(e){const{rects:n,platform:o}=e,{strategy:i="referenceHidden",...s}=V(t,e);switch(i){case"referenceHidden":{const r=await o.detectOverflow(e,{...s,elementContext:"reference"}),c=Pt(r,n.reference);return{data:{referenceHiddenOffsets:c,referenceHidden:Et(c)}}}case"escaped":{const r=await o.detectOverflow(e,{...s,altBoundary:!0}),c=Pt(r,n.floating);return{data:{escapedOffsets:c,escaped:Et(c)}}}default:return{}}}}};function Dt(t){const e=W(...t.map(s=>s.left)),n=W(...t.map(s=>s.top)),o=_(...t.map(s=>s.right)),i=_(...t.map(s=>s.bottom));return{x:e,y:n,width:o-e,height:i-n}}function le(t){const e=t.slice().sort((i,s)=>i.y-s.y),n=[];let o=null;for(let i=0;i<e.length;i++){const s=e[i];!o||s.y-o.y>o.height/2?n.push([s]):n[n.length-1].push(s),o=s}return n.map(i=>K(Dt(i)))}const fe=function(t){return t===void 0&&(t={}),{name:"inline",options:t,async fn(e){const{placement:n,elements:o,rects:i,platform:s,strategy:r}=e,{padding:c=2,x:f,y:u}=V(t,e),d=Array.from(await(s.getClientRects==null?void 0:s.getClientRects(o.reference))||[]),l=le(d),m=K(Dt(d)),a=ht(c);function h(){if(l.length===2&&l[0].left>l[1].right&&f!=null&&u!=null)return l.find(p=>f>p.left-a.left&&f<p.right+a.right&&u>p.top-a.top&&u<p.bottom+a.bottom)||m;if(l.length>=2){if(N(n)==="y"){const b=l[0],S=l[l.length-1],T=E(n)==="top",P=b.top,C=S.bottom,$=T?b.left:S.left,B=T?b.right:S.right,M=B-$,F=C-P;return{top:P,bottom:C,left:$,right:B,width:M,height:F,x:$,y:P}}const p=E(n)==="left",w=_(...l.map(b=>b.right)),x=W(...l.map(b=>b.left)),y=l.filter(b=>p?b.left===x:b.right===w),v=y[0].top,A=y[y.length-1].bottom,O=x,R=w,k=R-O,L=A-v;return{top:v,bottom:A,left:O,right:R,width:k,height:L,x:O,y:v}}return m}const g=await s.getElementRects({reference:{getBoundingClientRect:h},floating:o.floating,strategy:r});return i.reference.x!==g.reference.x||i.reference.y!==g.reference.y||i.reference.width!==g.reference.width||i.reference.height!==g.reference.height?{reset:{rects:g}}:{}}}},Mt=new Set(["left","top"]);async function ae(t,e){const{placement:n,platform:o,elements:i}=t,s=await(o.isRTL==null?void 0:o.isRTL(i.floating)),r=E(n),c=H(n),f=N(n)==="y",u=Mt.has(r)?-1:1,d=s&&f?-1:1,l=V(e,t);let{mainAxis:m,crossAxis:a,alignmentAxis:h}=typeof l=="number"?{mainAxis:l,crossAxis:0,alignmentAxis:null}:{mainAxis:l.mainAxis||0,crossAxis:l.crossAxis||0,alignmentAxis:l.alignmentAxis};return c&&typeof h=="number"&&(a=c==="end"?h*-1:h),f?{x:a*d,y:m*u}:{x:m*u,y:a*d}}const ue=function(t){return t===void 0&&(t=0),{name:"offset",options:t,async fn(e){var n,o;const{x:i,y:s,placement:r,middlewareData:c}=e,f=await ae(e,t);return r===((n=c.offset)==null?void 0:n.placement)&&(o=c.arrow)!=null&&o.alignmentOffset?{}:{x:i+f.x,y:s+f.y,data:{...f,placement:r}}}}},de=function(t){return t===void 0&&(t={}),{name:"shift",options:t,async fn(e){const{x:n,y:o,placement:i,platform:s}=e,{mainAxis:r=!0,crossAxis:c=!1,limiter:f={fn:w=>{let{x,y}=w;return{x,y}}},...u}=V(t,e),d={x:n,y:o},l=await s.detectOverflow(e,u),m=N(E(i)),a=ut(m);let h=d[a],g=d[m];if(r){const w=a==="y"?"top":"left",x=a==="y"?"bottom":"right",y=h+l[w],v=h-l[x];h=at(y,h,v)}if(c){const w=m==="y"?"top":"left",x=m==="y"?"bottom":"right",y=g+l[w],v=g-l[x];g=at(y,g,v)}const p=f.fn({...e,[a]:h,[m]:g});return{...p,data:{x:p.x-n,y:p.y-o,enabled:{[a]:r,[m]:c}}}}}},me=function(t){return t===void 0&&(t={}),{options:t,fn(e){const{x:n,y:o,placement:i,rects:s,middlewareData:r}=e,{offset:c=0,mainAxis:f=!0,crossAxis:u=!0}=V(t,e),d={x:n,y:o},l=N(i),m=ut(l);let a=d[m],h=d[l];const g=V(c,e),p=typeof g=="number"?{mainAxis:g,crossAxis:0}:{mainAxis:0,crossAxis:0,...g};if(f){const y=m==="y"?"height":"width",v=s.reference[m]-s.floating[y]+p.mainAxis,A=s.reference[m]+s.reference[y]-p.mainAxis;a<v?a=v:a>A&&(a=A)}if(u){var w,x;const y=m==="y"?"width":"height",v=Mt.has(E(i)),A=s.reference[l]-s.floating[y]+(v&&((w=r.offset)==null?void 0:w[l])||0)+(v?0:p.crossAxis),O=s.reference[l]+s.reference[y]+(v?0:((x=r.offset)==null?void 0:x[l])||0)-(v?p.crossAxis:0);h<A?h=A:h>O&&(h=O)}return{[m]:a,[l]:h}}}},he=function(t){return t===void 0&&(t={}),{name:"size",options:t,async fn(e){var n,o;const{placement:i,rects:s,platform:r,elements:c}=e,{apply:f=()=>{},...u}=V(t,e),d=await r.detectOverflow(e,u),l=E(i),m=H(i),a=N(i)==="y",{width:h,height:g}=s.floating;let p,w;l==="top"||l==="bottom"?(p=l,w=m===(await(r.isRTL==null?void 0:r.isRTL(c.floating))?"start":"end")?"left":"right"):(w=l,p=m==="end"?"top":"bottom");const x=g-d.top-d.bottom,y=h-d.left-d.right,v=W(g-d[p],x),A=W(h-d[w],y),O=!e.middlewareData.shift;let R=v,k=A;if((n=e.middlewareData.shift)!=null&&n.enabled.x&&(k=y),(o=e.middlewareData.shift)!=null&&o.enabled.y&&(R=x),O&&!m){const b=_(d.left,0),S=_(d.right,0),T=_(d.top,0),P=_(d.bottom,0);a?k=h-2*(b!==0||S!==0?b+S:_(d.left,d.right)):R=g-2*(T!==0||P!==0?T+P:_(d.top,d.bottom))}await f({...e,availableWidth:k,availableHeight:R});const L=await r.getDimensions(c.floating);return h!==L.width||g!==L.height?{reset:{rects:!0}}:{}}}};function rt(){return typeof window<"u"}function G(t){return Ft(t)?(t.nodeName||"").toLowerCase():"#document"}function D(t){var e;return(t==null||(e=t.ownerDocument)==null?void 0:e.defaultView)||window}function Y(t){var e;return(e=(Ft(t)?t.ownerDocument:t.document)||window.document)==null?void 0:e.documentElement}function Ft(t){return rt()?t instanceof Node||t instanceof D(t).Node:!1}function z(t){return rt()?t instanceof Element||t instanceof D(t).Element:!1}function j(t){return rt()?t instanceof HTMLElement||t instanceof D(t).HTMLElement:!1}function kt(t){return!rt()||typeof ShadowRoot>"u"?!1:t instanceof ShadowRoot||t instanceof D(t).ShadowRoot}const ge=new Set(["inline","contents"]);function et(t){const{overflow:e,overflowX:n,overflowY:o,display:i}=I(t);return/auto|scroll|overlay|hidden|clip/.test(e+o+n)&&!ge.has(i)}const pe=new Set(["table","td","th"]);function we(t){return pe.has(G(t))}const xe=[":popover-open",":modal"];function ct(t){return xe.some(e=>{try{return t.matches(e)}catch{return!1}})}const ye=["transform","translate","scale","rotate","perspective"],ve=["transform","translate","scale","rotate","perspective","filter"],be=["paint","layout","strict","content"];function gt(t){const e=pt(),n=z(t)?I(t):t;return ye.some(o=>n[o]?n[o]!=="none":!1)||(n.containerType?n.containerType!=="normal":!1)||!e&&(n.backdropFilter?n.backdropFilter!=="none":!1)||!e&&(n.filter?n.filter!=="none":!1)||ve.some(o=>(n.willChange||"").includes(o))||be.some(o=>(n.contain||"").includes(o))}function Ae(t){let e=U(t);for(;j(e)&&!Q(e);){if(gt(e))return e;if(ct(e))return null;e=U(e)}return null}function pt(){return typeof CSS>"u"||!CSS.supports?!1:CSS.supports("-webkit-backdrop-filter","none")}const Oe=new Set(["html","body","#document"]);function Q(t){return Oe.has(G(t))}function I(t){return D(t).getComputedStyle(t)}function lt(t){return z(t)?{scrollLeft:t.scrollLeft,scrollTop:t.scrollTop}:{scrollLeft:t.scrollX,scrollTop:t.scrollY}}function U(t){if(G(t)==="html")return t;const e=t.assignedSlot||t.parentNode||kt(t)&&t.host||Y(t);return kt(e)?e.host:e}function Bt(t){const e=U(t);return Q(e)?t.ownerDocument?t.ownerDocument.body:t.body:j(e)&&et(e)?e:Bt(e)}function Z(t,e,n){var o;e===void 0&&(e=[]),n===void 0&&(n=!0);const i=Bt(t),s=i===((o=t.ownerDocument)==null?void 0:o.body),r=D(i);if(s){const c=wt(r);return e.concat(r,r.visualViewport||[],et(i)?i:[],c&&n?Z(c):[])}return e.concat(i,Z(i,[],n))}function wt(t){return t.parent&&Object.getPrototypeOf(t.parent)?t.frameElement:null}function Wt(t){const e=I(t);let n=parseFloat(e.width)||0,o=parseFloat(e.height)||0;const i=j(t),s=i?t.offsetWidth:n,r=i?t.offsetHeight:o,c=nt(n)!==s||nt(o)!==r;return c&&(n=s,o=r),{width:n,height:o,$:c}}function xt(t){return z(t)?t:t.contextElement}function tt(t){const e=xt(t);if(!j(e))return X(1);const n=e.getBoundingClientRect(),{width:o,height:i,$:s}=Wt(e);let r=(s?nt(n.width):n.width)/o,c=(s?nt(n.height):n.height)/i;return(!r||!Number.isFinite(r))&&(r=1),(!c||!Number.isFinite(c))&&(c=1),{x:r,y:c}}const Re=X(0);function Vt(t){const e=D(t);return!pt()||!e.visualViewport?Re:{x:e.visualViewport.offsetLeft,y:e.visualViewport.offsetTop}}function Se(t,e,n){return e===void 0&&(e=!1),!n||e&&n!==D(t)?!1:e}function J(t,e,n,o){e===void 0&&(e=!1),n===void 0&&(n=!1);const i=t.getBoundingClientRect(),s=xt(t);let r=X(1);e&&(o?z(o)&&(r=tt(o)):r=tt(t));const c=Se(s,n,o)?Vt(s):X(0);let f=(i.left+c.x)/r.x,u=(i.top+c.y)/r.y,d=i.width/r.x,l=i.height/r.y;if(s){const m=D(s),a=o&&z(o)?D(o):o;let h=m,g=wt(h);for(;g&&o&&a!==h;){const p=tt(g),w=g.getBoundingClientRect(),x=I(g),y=w.left+(g.clientLeft+parseFloat(x.paddingLeft))*p.x,v=w.top+(g.clientTop+parseFloat(x.paddingTop))*p.y;f*=p.x,u*=p.y,d*=p.x,l*=p.y,f+=y,u+=v,h=D(g),g=wt(h)}}return K({width:d,height:l,x:f,y:u})}function ft(t,e){const n=lt(t).scrollLeft;return e?e.left+n:J(Y(t)).left+n}function Ht(t,e){const n=t.getBoundingClientRect(),o=n.left+e.scrollLeft-ft(t,n),i=n.top+e.scrollTop;return{x:o,y:i}}function Ce(t){let{elements:e,rect:n,offsetParent:o,strategy:i}=t;const s=i==="fixed",r=Y(o),c=e?ct(e.floating):!1;if(o===r||c&&s)return n;let f={scrollLeft:0,scrollTop:0},u=X(1);const d=X(0),l=j(o);if((l||!l&&!s)&&((G(o)!=="body"||et(r))&&(f=lt(o)),j(o))){const a=J(o);u=tt(o),d.x=a.x+o.clientLeft,d.y=a.y+o.clientTop}const m=r&&!l&&!s?Ht(r,f):X(0);return{width:n.width*u.x,height:n.height*u.y,x:n.x*u.x-f.scrollLeft*u.x+d.x+m.x,y:n.y*u.y-f.scrollTop*u.y+d.y+m.y}}function _e(t){return Array.from(t.getClientRects())}function Le(t){const e=Y(t),n=lt(t),o=t.ownerDocument.body,i=_(e.scrollWidth,e.clientWidth,o.scrollWidth,o.clientWidth),s=_(e.scrollHeight,e.clientHeight,o.scrollHeight,o.clientHeight);let r=-n.scrollLeft+ft(t);const c=-n.scrollTop;return I(o).direction==="rtl"&&(r+=_(e.clientWidth,o.clientWidth)-i),{width:i,height:s,x:r,y:c}}const Nt=25;function Te(t,e){const n=D(t),o=Y(t),i=n.visualViewport;let s=o.clientWidth,r=o.clientHeight,c=0,f=0;if(i){s=i.width,r=i.height;const d=pt();(!d||d&&e==="fixed")&&(c=i.offsetLeft,f=i.offsetTop)}const u=ft(o);if(u<=0){const d=o.ownerDocument,l=d.body,m=getComputedStyle(l),a=d.compatMode==="CSS1Compat"&&parseFloat(m.marginLeft)+parseFloat(m.marginRight)||0,h=Math.abs(o.clientWidth-l.clientWidth-a);h<=Nt&&(s-=h)}else u<=Nt&&(s+=u);return{width:s,height:r,x:c,y:f}}const Pe=new Set(["absolute","fixed"]);function Ee(t,e){const n=J(t,!0,e==="fixed"),o=n.top+t.clientTop,i=n.left+t.clientLeft,s=j(t)?tt(t):X(1),r=t.clientWidth*s.x,c=t.clientHeight*s.y,f=i*s.x,u=o*s.y;return{width:r,height:c,x:f,y:u}}function zt(t,e,n){let o;if(e==="viewport")o=Te(t,n);else if(e==="document")o=Le(Y(t));else if(z(e))o=Ee(e,n);else{const i=Vt(t);o={x:e.x-i.x,y:e.y-i.y,width:e.width,height:e.height}}return K(o)}function It(t,e){const n=U(t);return n===e||!z(n)||Q(n)?!1:I(n).position==="fixed"||It(n,e)}function De(t,e){const n=e.get(t);if(n)return n;let o=Z(t,[],!1).filter(c=>z(c)&&G(c)!=="body"),i=null;const s=I(t).position==="fixed";let r=s?U(t):t;for(;z(r)&&!Q(r);){const c=I(r),f=gt(r);!f&&c.position==="fixed"&&(i=null),(s?!f&&!i:!f&&c.position==="static"&&!!i&&Pe.has(i.position)||et(r)&&!f&&It(t,r))?o=o.filter(d=>d!==r):i=c,r=U(r)}return e.set(t,o),o}function Me(t){let{element:e,boundary:n,rootBoundary:o,strategy:i}=t;const r=[...n==="clippingAncestors"?ct(e)?[]:De(e,this._c):[].concat(n),o],c=r[0],f=r.reduce((u,d)=>{const l=zt(e,d,i);return u.top=_(l.top,u.top),u.right=W(l.right,u.right),u.bottom=W(l.bottom,u.bottom),u.left=_(l.left,u.left),u},zt(e,c,i));return{width:f.right-f.left,height:f.bottom-f.top,x:f.left,y:f.top}}function Fe(t){const{width:e,height:n}=Wt(t);return{width:e,height:n}}function ke(t,e,n){const o=j(e),i=Y(e),s=n==="fixed",r=J(t,!0,s,e);let c={scrollLeft:0,scrollTop:0};const f=X(0);function u(){f.x=ft(i)}if(o||!o&&!s)if((G(e)!=="body"||et(i))&&(c=lt(e)),o){const a=J(e,!0,s,e);f.x=a.x+e.clientLeft,f.y=a.y+e.clientTop}else i&&u();s&&!o&&i&&u();const d=i&&!o&&!s?Ht(i,c):X(0),l=r.left+c.scrollLeft-f.x-d.x,m=r.top+c.scrollTop-f.y-d.y;return{x:l,y:m,width:r.width,height:r.height}}function yt(t){return I(t).position==="static"}function $t(t,e){if(!j(t)||I(t).position==="fixed")return null;if(e)return e(t);let n=t.offsetParent;return Y(t)===n&&(n=n.ownerDocument.body),n}function Xt(t,e){const n=D(t);if(ct(t))return n;if(!j(t)){let i=U(t);for(;i&&!Q(i);){if(z(i)&&!yt(i))return i;i=U(i)}return n}let o=$t(t,e);for(;o&&we(o)&&yt(o);)o=$t(o,e);return o&&Q(o)&&yt(o)&&!gt(o)?n:o||Ae(t)||n}const Be=async function(t){const e=this.getOffsetParent||Xt,n=this.getDimensions,o=await n(t.floating);return{reference:ke(t.reference,await e(t.floating),t.strategy),floating:{x:0,y:0,width:o.width,height:o.height}}};function We(t){return I(t).direction==="rtl"}const Yt={convertOffsetParentRelativeRectToViewportRelativeRect:Ce,getDocumentElement:Y,getClippingRect:Me,getOffsetParent:Xt,getElementRects:Be,getClientRects:_e,getDimensions:Fe,getScale:tt,isElement:z,isRTL:We};function jt(t,e){return t.x===e.x&&t.y===e.y&&t.width===e.width&&t.height===e.height}function Ve(t,e){let n=null,o;const i=Y(t);function s(){var c;clearTimeout(o),(c=n)==null||c.disconnect(),n=null}function r(c,f){c===void 0&&(c=!1),f===void 0&&(f=1),s();const u=t.getBoundingClientRect(),{left:d,top:l,width:m,height:a}=u;if(c||e(),!m||!a)return;const h=ot(l),g=ot(i.clientWidth-(d+m)),p=ot(i.clientHeight-(l+a)),w=ot(d),y={rootMargin:-h+"px "+-g+"px "+-p+"px "+-w+"px",threshold:_(0,W(1,f))||1};let v=!0;function A(O){const R=O[0].intersectionRatio;if(R!==f){if(!v)return r();R?r(!1,R):o=setTimeout(()=>{r(!1,1e-7)},1e3)}R===1&&!jt(u,t.getBoundingClientRect())&&r(),v=!1}try{n=new IntersectionObserver(A,{...y,root:i.ownerDocument})}catch{n=new IntersectionObserver(A,y)}n.observe(t)}return r(!0),s}function He(t,e,n,o){o===void 0&&(o={});const{ancestorScroll:i=!0,ancestorResize:s=!0,elementResize:r=typeof ResizeObserver=="function",layoutShift:c=typeof IntersectionObserver=="function",animationFrame:f=!1}=o,u=xt(t),d=i||s?[...u?Z(u):[],...Z(e)]:[];d.forEach(w=>{i&&w.addEventListener("scroll",n,{passive:!0}),s&&w.addEventListener("resize",n)});const l=u&&c?Ve(u,n):null;let m=-1,a=null;r&&(a=new ResizeObserver(w=>{let[x]=w;x&&x.target===u&&a&&(a.unobserve(e),cancelAnimationFrame(m),m=requestAnimationFrame(()=>{var y;(y=a)==null||y.observe(e)})),n()}),u&&!f&&a.observe(u),a.observe(e));let h,g=f?J(t):null;f&&p();function p(){const w=J(t);g&&!jt(g,w)&&n(),g=w,h=requestAnimationFrame(p)}return n(),()=>{var w;d.forEach(x=>{i&&x.removeEventListener("scroll",n),s&&x.removeEventListener("resize",n)}),l?.(),(w=a)==null||w.disconnect(),a=null,f&&cancelAnimationFrame(h)}}const Ne=Tt,ze=ue,Ie=se,$e=de,Xe=re,Ye=he,je=ce,Ue=oe,qe=fe,Je=me,Ke=(t,e,n)=>{const o=new Map,i={platform:Yt,...n},s={...i.platform,_c:o};return ne(t,e,{...i,platform:s})}}}]);
