# Supplementary material for: An Interactive, Asynchronous Intimate Partner Violence Module for Medical Students: Improving Preparedness, Confidence, and Knowledge
Source: MedEdPORTAL. 2026 Jul 14;22:11618. doi: 10.15766/mep_2374-8265.11618 (PMC13364887; doi:10.15766/mep_2374-8265.11618)
Supplement: Supplementary file 1 — IPV Articulate Module FolderIPV Pre- and Postmodule Survey.docx [file mep_2374-8265.11618-s001.zip › A. IPV Articulate Module Folder/lib/rise/6a6a91e5.js]

(globalThis.wpRiseJsonp=globalThis.wpRiseJsonp||[]).push([["_94bc-_3fd7-_b527-_d89b-_7207-_a87f","node_modules_pnpm_events_3_3_0_node_modules_events_events_js"],{73267(p){"use strict";var a=typeof Reflect=="object"?Reflect:null,d=a&&typeof a.apply=="function"?a.apply:function(e,t,r){return Function.prototype.apply.call(e,t,r)},l;a&&typeof a.ownKeys=="function"?l=a.ownKeys:Object.getOwnPropertySymbols?l=function(e){return Object.getOwnPropertyNames(e).concat(Object.getOwnPropertySymbols(e))}:l=function(e){return Object.getOwnPropertyNames(e)};function x(n){console&&console.warn&&console.warn(n)}var h=Number.isNaN||function(e){return e!==e};function o(){o.init.call(this)}p.exports=o,p.exports.once=N,o.EventEmitter=o,o.prototype._events=void 0,o.prototype._eventsCount=0,o.prototype._maxListeners=void 0;var m=10;function v(n){if(typeof n!="function")throw new TypeError('The "listener" argument must be of type Function. Received type '+typeof n)}Object.defineProperty(o,"defaultMaxListeners",{enumerable:!0,get:function(){return m},set:function(n){if(typeof n!="number"||n<0||h(n))throw new RangeError('The value of "defaultMaxListeners" is out of range. It must be a non-negative number. Received '+n+".");m=n}}),o.init=function(){(this._events===void 0||this._events===Object.getPrototypeOf(this)._events)&&(this._events=Object.create(null),this._eventsCount=0),this._maxListeners=this._maxListeners||void 0},o.prototype.setMaxListeners=function(e){if(typeof e!="number"||e<0||h(e))throw new RangeError('The value of "n" is out of range. It must be a non-negative number. Received '+e+".");return this._maxListeners=e,this};function L(n){return n._maxListeners===void 0?o.defaultMaxListeners:n._maxListeners}o.prototype.getMaxListeners=function(){return L(this)},o.prototype.emit=function(e){for(var t=[],r=1;r<arguments.length;r++)t.push(arguments[r]);var i=e==="error",f=this._events;if(f!==void 0)i=i&&f.error===void 0;else if(!i)return!1;if(i){var s;if(t.length>0&&(s=t[0]),s instanceof Error)throw s;var u=new Error("Unhandled error."+(s?" ("+s.message+")":""));throw u.context=s,u}var c=f[e];if(c===void 0)return!1;if(typeof c=="function")d(c,this,t);else for(var O=c.length,A=w(c,O),r=0;r<O;++r)d(A[r],this,t);return!0};function y(n,e,t,r){var i,f,s;if(v(t),f=n._events,f===void 0?(f=n._events=Object.create(null),n._eventsCount=0):(f.newListener!==void 0&&(n.emit("newListener",e,t.listener?t.listener:t),f=n._events),s=f[e]),s===void 0)s=f[e]=t,++n._eventsCount;else if(typeof s=="function"?s=f[e]=r?[t,s]:[s,t]:r?s.unshift(t):s.push(t),i=L(n),i>0&&s.length>i&&!s.warned){s.warned=!0;var u=new Error("Possible EventEmitter memory leak detected. "+s.length+" "+String(e)+" listeners added. Use emitter.setMaxListeners() to increase limit");u.name="MaxListenersExceededWarning",u.emitter=n,u.type=e,u.count=s.length,x(u)}return n}o.prototype.addListener=function(e,t){return y(this,e,t,!1)},o.prototype.on=o.prototype.addListener,o.prototype.prependListener=function(e,t){return y(this,e,t,!0)};function R(){if(!this.fired)return this.target.removeListener(this.type,this.wrapFn),this.fired=!0,arguments.length===0?this.listener.call(this.target):this.listener.apply(this.target,arguments)}function _(n,e,t){var r={fired:!1,wrapFn:void 0,target:n,type:e,listener:t},i=R.bind(r);return i.listener=t,r.wrapFn=i,i}o.prototype.once=function(e,t){return v(t),this.on(e,_(this,e,t)),this},o.prototype.prependOnceListener=function(e,t){return v(t),this.prependListener(e,_(this,e,t)),this},o.prototype.removeListener=function(e,t){var r,i,f,s,u;if(v(t),i=this._events,i===void 0)return this;if(r=i[e],r===void 0)return this;if(r===t||r.listener===t)--this._eventsCount===0?this._events=Object.create(null):(delete i[e],i.removeListener&&this.emit("removeListener",e,r.listener||t));else if(typeof r!="function"){for(f=-1,s=r.length-1;s>=0;s--)if(r[s]===t||r[s].listener===t){u=r[s].listener,f=s;break}if(f<0)return this;f===0?r.shift():j(r,f),r.length===1&&(i[e]=r[0]),i.removeListener!==void 0&&this.emit("removeListener",e,u||t)}return this},o.prototype.off=o.prototype.removeListener,o.prototype.removeAllListeners=function(e){var t,r,i;if(r=this._events,r===void 0)return this;if(r.removeListener===void 0)return arguments.length===0?(this._events=Object.create(null),this._eventsCount=0):r[e]!==void 0&&(--this._eventsCount===0?this._events=Object.create(null):delete r[e]),this;if(arguments.length===0){var f=Object.keys(r),s;for(i=0;i<f.length;++i)s=f[i],s!=="removeListener"&&this.removeAllListeners(s);return this.removeAllListeners("removeListener"),this._events=Object.create(null),this._eventsCount=0,this}if(t=r[e],typeof t=="function")this.removeListener(e,t);else if(t!==void 0)for(i=t.length-1;i>=0;i--)this.removeListener(e,t[i]);return this};function g(n,e,t){var r=n._events;if(r===void 0)return[];var i=r[e];return i===void 0?[]:typeof i=="function"?t?[i.listener||i]:[i]:t?C(i):w(i,i.length)}o.prototype.listeners=function(e){return g(this,e,!0)},o.prototype.rawListeners=function(e){return g(this,e,!1)},o.listenerCount=function(n,e){return typeof n.listenerCount=="function"?n.listenerCount(e):b.call(n,e)},o.prototype.listenerCount=b;function b(n){var e=this._events;if(e!==void 0){var t=e[n];if(typeof t=="function")return 1;if(t!==void 0)return t.length}return 0}o.prototype.eventNames=function(){return this._eventsCount>0?l(this._events):[]};function w(n,e){for(var t=new Array(e),r=0;r<e;++r)t[r]=n[r];return t}function j(n,e){for(;e+1<n.length;e++)n[e]=n[e+1];n.pop()}function C(n){for(var e=new Array(n.length),t=0;t<e.length;++t)e[t]=n[t].listener||n[t];return e}function N(n,e){return new Promise(function(t,r){function i(s){n.removeListener(e,f),r(s)}function f(){typeof n.removeListener=="function"&&n.removeListener("error",i),t([].slice.call(arguments))}E(n,e,f,{once:!0}),e!=="error"&&M(n,i,{once:!0})})}function M(n,e,t){typeof n.on=="function"&&E(n,"error",e,t)}function E(n,e,t,r){if(typeof n.on=="function")r.once?n.once(e,t):n.on(e,t);else if(typeof n.addEventListener=="function")n.addEventListener(e,function i(f){r.once&&n.removeEventListener(e,i),t(f)});else throw new TypeError('The "emitter" argument must be of type EventEmitter. Received type '+typeof n)}},70872(){},73059(){},43611(){},94800(){},566(){},82988(){}}]);
