# Supplementary material for: An Interactive, Asynchronous Intimate Partner Violence Module for Medical Students: Improving Preparedness, Confidence, and Knowledge
Source: MedEdPORTAL. 2026 Jul 14;22:11618. doi: 10.15766/mep_2374-8265.11618 (PMC13364887; doi:10.15766/mep_2374-8265.11618)
Supplement: Supplementary file 1 — IPV Articulate Module FolderIPV Pre- and Postmodule Survey.docx [file mep_2374-8265.11618-s001.zip › A. IPV Articulate Module Folder/lib/rise/9d1c4671.js]

"use strict";(globalThis.wpRiseJsonp=globalThis.wpRiseJsonp||[]).push([["datadogRecorder"],{88276(wo,ze,m){m.d(ze,{startRecording:()=>Co});var W=m(94542),Pe=m(15261),j=m(33928),I=m(89336),p=m(87331),E=m(28011);const v={FullSnapshot:2,IncrementalSnapshot:3,Meta:4,Focus:6,ViewEnd:7,VisualViewport:8,FrustrationRecord:9,Change:12},Eo={Document:0,DocumentType:1,Element:2,Text:3,CDATA:4,DocumentFragment:11},S={AddString:0,AddNode:1,RemoveNode:2,Attribute:3,Text:4,Size:5,ScrollPosition:6,AddStyleSheet:7,AttachedStyleSheets:8,MediaPlaybackState:9,VisualViewport:10},To={Playing:0,Paused:1},b={Mutation:0,MouseMove:1,MouseInteraction:2,Scroll:3,ViewportResize:4,Input:5,TouchMove:6,MediaInteraction:7,StyleSheetRule:8},C={MouseUp:0,MouseDown:1,Click:2,ContextMenu:3,DblClick:4,Focus:5,Blur:6,TouchStart:7,TouchEnd:9},L={Play:0,Pause:1},Oe={V1:0,Change:1};var A,Le;function xo(e,n,t){let o="new";const s=()=>{if(r.state!=="connected")throw new Error(`Expected node ${r.id} to be connected, not ${r.state}`);for(const i of["firstChild","lastChild","previousSibling","nextSibling","parent"]){const a=r[i];if(a&&a.state!=="connected")throw new Error(`Expected node ${r.id}'s ${i} to be connected, not ${a.state}`)}},r={after(i){i.parent=r.parent,i.previousSibling=r,r.nextSibling&&(r.nextSibling.previousSibling=i),i.nextSibling=r.nextSibling,r.nextSibling=i,r.parent?.lastChild===r&&(r.parent.lastChild=i),e.onNodeConnected(i,r.parent),s()},appendChild(i){if(r.lastChild){r.lastChild.after(i);return}i.parent=r,r.firstChild=i,r.lastChild=i,e.onNodeConnected(i,r),s()},before(i){i.parent=r.parent,i.nextSibling=r,r.previousSibling&&(r.previousSibling.nextSibling=i),i.previousSibling=r.previousSibling,r.previousSibling=i,r.parent?.firstChild===r&&(r.parent.firstChild=i),e.onNodeConnected(i,r.parent),s()},remove(){if(r.state==="disconnected")return;r.parent?.firstChild===r&&(r.parent.firstChild=r.nextSibling),r.parent?.lastChild===r&&(r.parent.lastChild=r.previousSibling),r.previousSibling&&(r.previousSibling.nextSibling=r.nextSibling),r.nextSibling&&(r.nextSibling.previousSibling=r.previousSibling);const i=r.parent;r.parent=void 0,r.previousSibling=void 0,r.nextSibling=void 0,e.onNodeDisconnected(r,i)},setAttachedStyleSheets(i){switch(s(),t.kind){case"#document":case"#document-fragment":case"#element":case"#shadow-root":t.attachedStyleSheets=i;break;default:throw new Error(`Cannot attach stylesheets to ${t.kind} node ${n}`)}},setAttribute(i,a){if(s(),t.kind!=="#element")throw new Error(`Cannot set attribute ${i} on ${t.kind} node ${n}`);a===null?delete t.attributes[i]:t.attributes[i]=a,e.onAttributeChanged(r,i)},setPlaybackState(i){if(s(),t.kind!=="#element")throw new Error(`Cannot set media playback state of ${t.kind} node ${n}`);t.playbackState=i},setScrollPosition(i,a){if(s(),t.kind!=="#document"&&t.kind!=="#element")throw new Error(`Cannot set scroll position on ${t.kind} node ${n}`);(i!==0||t.scrollLeft!==void 0)&&(t.scrollLeft=i),(a!==0||t.scrollTop!==void 0)&&(t.scrollTop=a)},setSize(i,a){if(s(),t.kind!=="#element")throw new Error(`Cannot set size of ${t.kind} node ${n}`);t.width=i,t.height=a},setTextContent(i){if(s(),t.kind!=="#text")throw new Error(`Cannot set text on ${t.kind} node ${n}`);t.textContent=i,e.onTextChanged(r)},forEachAddedNodeRoot(i,a){if(i.has(n)){a(r);return}for(let d=r.lastChild;d;d=d.previousSibling)d.forEachAddedNodeRoot(i,a)},forSelfAndEachDescendant(i){i(r);for(let a=r.firstChild;a;a=a.nextSibling)a.forSelfAndEachDescendant(i)},mapChildren(i){const a=[];for(let d=r.firstChild;d;d=d.nextSibling)a.push(i(d));return a},render(i){s();const a=i.nodeIdRemapper?.remap(r.id)??r.id;switch(t.kind){case"#cdata-section":return{type:A.CDATA,id:a,textContent:""};case"#doctype":return{type:A.DocumentType,id:a,name:t.name,publicId:t.publicId,systemId:t.systemId};case"#document":return{type:A.Document,id:a,childNodes:r.mapChildren(d=>d.render(i)),adoptedStyleSheets:t.attachedStyleSheets?.map(d=>d.renderAsAdoptedStyleSheet())};case"#document-fragment":return{type:A.DocumentFragment,id:a,childNodes:r.mapChildren(d=>d.render(i)),adoptedStyleSheets:t.attachedStyleSheets?.map(d=>d.renderAsAdoptedStyleSheet()),isShadowRoot:!1};case"#element":{const d={};return t.width!==void 0&&t.height!==void 0&&(d.rr_width=`${t.width}px`,d.rr_height=`${t.height}px`),Object.assign(d,t.attributes),t.attachedStyleSheets!==void 0&&(d._cssText=t.attachedStyleSheets.map(c=>c.renderAsCssText()).join("")),t.playbackState!==void 0&&(d.rr_mediaState=t.playbackState===Le.Paused?"paused":"played"),t.scrollLeft&&(d.rr_scrollLeft=t.scrollLeft),t.scrollTop&&(d.rr_scrollTop=t.scrollTop),{type:A.Element,id:a,tagName:t.tag,attributes:d,childNodes:r.mapChildren(c=>c.render(i)),isSVG:t.isSVG===!0?!0:void 0}}case"#shadow-root":return{type:A.DocumentFragment,id:a,childNodes:r.mapChildren(d=>d.render(i)),adoptedStyleSheets:t.attachedStyleSheets?.map(d=>d.renderAsAdoptedStyleSheet()),isShadowRoot:!0};case"#text":return{type:A.Text,id:a,textContent:t.textContent};default:throw new Error(`Rendering not implemented for ${r.data.kind} node ${a}`)}},get data(){return t},get ownerDocument(){return e},get id(){return n},get state(){return o},set state(i){if(o==="new"&&i!=="connected"||o==="connected"&&i!=="disconnected"||o==="disconnected")throw new Error(`Invalid state transition from ${o} to ${i}`);o=i},firstChild:void 0,lastChild:void 0,previousSibling:void 0,nextSibling:void 0,parent:void 0};return r}var z,Ve,_e,$e,K,Be,Fe;function Ao(){const e=$e();let n=0;const t=new Map;let o,s=0;const r=new Map,i={createNode(a){const d=n++,c=Be(i,d,a);return t.set(d,c),c},getNodeById(a){const d=t.get(a);if(!d)throw new Error(`Reference to unknown node: ${a}`);return d},createStyleSheet(a){const d=s++,c=Fe(i,d,a);return r.set(d,c),c},getStyleSheetById(a){const d=r.get(a);if(!d)throw new Error(`Reference to unknown stylesheet: ${a}`);return d},onAttributeChanged(a,d){e.onAttributeChanged(a.id,d)},onNodeConnected(a,d){if(a.state!=="new")throw new Error(`Moving connected node: ${a.id}`);if(d===void 0){if(o!==void 0)throw new Error("Replacing existing root node");o=a.id}a.state="connected",e.onNodeConnected(a.id)},onNodeDisconnected(a,d){if(a.forSelfAndEachDescendant(c=>{if(c.state==="disconnected")throw new Error(`Disconnecting node which isn't connected: ${c.id}`);c.state="disconnected"}),!d)throw new Error("Disconnecting the root node");e.onNodeDisconnected(a.id,d.id)},onTextChanged(a){e.onTextChanged(a.id)},get mutations(){return e},naturalRendering(){return o!==void 0&&e.nodeAdds.has(o)?z.FullSnapshot:z.IncrementalSnapshot},render(a){return i.naturalRendering()===z.FullSnapshot?i.renderAsFullSnapshot(a):i.renderAsIncrementalSnapshot(a)},renderAsFullSnapshot(a={}){const d=K(a),c=i.root;if(!c)throw new Error("No root node found");let l=0,u=0;return(c.data.kind==="#document"||c.data.kind==="#element")&&(l=c.data.scrollLeft??0,u=c.data.scrollTop??0),{data:{node:c.render(d),initialOffset:{left:l,top:u}},format:Ve.V1,type:z.FullSnapshot,timestamp:d.timestamp}},renderAsIncrementalSnapshot(a={}){const d=K(a),c=i.root;if(!c)throw new Error("No root node found");const l=g=>d.nodeIdRemapper.remap(g),u=[];c.forEachAddedNodeRoot(e.nodeAdds,g=>{if(!g.parent)throw new Error(`Can't render incremental add of root node ${g.id}`);u.push({nextId:g.nextSibling?.id!==void 0?l(g.nextSibling.id):null,parentId:l(g.parent.id),node:g.render(d)})});const f=[];for(const[g,D]of e.nodeRemoves)f.push({parentId:l(D),id:l(g)});const h=[];for(const g of e.textChanges){const D=i.getNodeById(g);if(D.data.kind!=="#text")throw new Error(`Can't render incremental text mutation of ${D.data.kind} node ${g}`);h.push({id:l(g),value:D.data.textContent})}const N=[];for(const[g,D]of e.attributeChanges){const J=i.getNodeById(g);if(J.data.kind!=="#element")throw new Error(`Can't render incremental attribute mutation of ${J.data.kind} node ${g}`);const De={};for(const ke of D)De[ke]=J.data.attributes[ke]??null;N.push({id:l(g),attributes:De})}return{data:{source:_e.Mutation,adds:u,removes:f,texts:h,attributes:N},type:z.IncrementalSnapshot,timestamp:d.timestamp}},get root(){return o===void 0?void 0:i.getNodeById(o)},set root(a){i.onNodeConnected(a,void 0)}};return i}var w,He,Ue;function Mo(){const e={convert(n,t={}){return Ge(n,e.document,e.stringTable),e.document.render({timestamp:n.timestamp,...t})},document:Ue(),stringTable:He()};return e}function Ge(e,n,t){n.mutations.clear();for(const o of e.data)switch(o[0]){case w.AddString:{for(let s=1;s<o.length;s++)t.add(o[s]);break}case w.AddNode:{for(let s=1;s<o.length;s++)Ye(o[s],n,t);break}case w.RemoveNode:{for(let s=1;s<o.length;s++)Ke(o[s],n);break}case w.Attribute:{for(let s=1;s<o.length;s++)We(o[s],n,t);break}case w.Text:{for(let s=1;s<o.length;s++)qe(o[s],n,t);break}case w.ScrollPosition:{for(let s=1;s<o.length;s++)Ze(o[s],n);break}case w.Size:{for(let s=1;s<o.length;s++)Qe(o[s],n);break}case w.AddStyleSheet:{for(let s=1;s<o.length;s++)Xe(o[s],n,t);break}case w.AttachedStyleSheets:{for(let s=1;s<o.length;s++)Je(o[s],n);break}case w.MediaPlaybackState:{for(let s=1;s<o.length;s++)je(o[s],n);break}case w.VisualViewport:break;default:throw new Error(`Unsupported BrowserChangeType: ${o[0]}`)}}function Ye(e,n,t){const o=t.decode(e[1]);let s;switch(o){case"#cdata-section":s=n.createNode({kind:"#cdata-section"});break;case"#doctype":{const[,,i,a,d]=e;s=n.createNode({kind:"#doctype",name:t.decode(i),publicId:t.decode(a),systemId:t.decode(d)});break}case"#document":s=n.createNode({kind:"#document"});break;case"#document-fragment":s=n.createNode({kind:"#document-fragment"});break;case"#shadow-root":s=n.createNode({kind:"#shadow-root"});break;case"#text":{const[,,i]=e;s=n.createNode({kind:"#text",textContent:t.decode(i)});break}default:{let i,a=!1;o.startsWith("svg>")?(i=o.substring(4).toLowerCase(),a=!0):i=o.toLowerCase();const[,,...d]=e,c={};for(const[l,u]of d)c[t.decode(l)]=t.decode(u);s=n.createNode({kind:"#element",tag:i,attributes:c,isSVG:a});break}}const r=e[0];if(r===null)n.root=s;else if(r===0){const i=s.id-1;n.getNodeById(i).after(s)}else if(r>0){const i=s.id-r;n.getNodeById(i).appendChild(s)}else{const i=s.id+r;n.getNodeById(i).before(s)}}function Xe(e,n,t){const[o,s=[],r=!1]=e,i=Array.isArray(o)?o.map(d=>t.decode(d)):t.decode(o),a=s.map(d=>t.decode(d));n.createStyleSheet({rules:i,mediaList:a,disabled:r})}function Je(e,n){const[t,...o]=e;n.getNodeById(t).setAttachedStyleSheets(o.map(r=>n.getStyleSheetById(r)))}function We(e,n,t){const[o,...s]=e,r=n.getNodeById(o);for(const[i,a=null]of s){const d=t.decode(i);if(a===null)r.setAttribute(d,null);else{const c=t.decode(a);r.setAttribute(d,c)}}}function je(e,n){const[t,o]=e;n.getNodeById(t).setPlaybackState(o)}function Ke(e,n){const t=e;n.getNodeById(t).remove()}function Ze(e,n){const[t,o,s]=e;n.getNodeById(t).setScrollPosition(o,s)}function Qe(e,n){const[t,o,s]=e;n.getNodeById(t).setSize(o,s)}function qe(e,n,t){const[o,s]=e;n.getNodeById(o).setTextContent(t.decode(s))}var y,et;function Ro(){const e={decode(n){return tt(n,e.stringTable)},stringTable:et()};return e}function tt(e,n){const t=[];for(const o of e.data)switch(o[0]){case y.AddString:for(let s=1;s<o.length;s++)n.add(o[s]);break;case y.AddNode:{const s=[y.AddNode];for(let r=1;r<o.length;r++)s.push(nt(o[r],n));t.push(s);break}case y.RemoveNode:t.push(o);break;case y.Attribute:{const s=[y.Attribute];for(let r=1;r<o.length;r++)s.push(ot(o[r],n));t.push(s);break}case y.Text:{const s=[y.Text];for(let r=1;r<o.length;r++)s.push(rt(o[r],n));t.push(s);break}case y.Size:case y.ScrollPosition:case y.AttachedStyleSheets:case y.MediaPlaybackState:case y.VisualViewport:t.push(o);break;case y.AddStyleSheet:{const s=[y.AddStyleSheet];for(let r=1;r<o.length;r++)s.push(st(o[r],n));t.push(s);break}default:throw new Error(`Unsupported ChangeType: ${o[0]}`)}return{...e,data:t}}function nt(e,n){const t=e[0],o=n.decode(e[1]);switch(o){case"#cdata-section":case"#document":case"#document-fragment":case"#shadow-root":return[t,o];case"#doctype":{const[,,s,r,i]=e;return[t,"#doctype",n.decode(s),n.decode(r),n.decode(i)]}case"#text":{const[,,s]=e;return[t,"#text",n.decode(s)]}default:{const s=[t,o],[,,...r]=e;for(const[i,a]of r)s.push([n.decode(i),n.decode(a)]);return s}}}function ot(e,n){const[t,...o]=e,s=o.map(i=>i.length===1?[n.decode(i[0])]:[n.decode(i[0]),n.decode(i[1])]),r=[t];return r.push(...s),r}function rt(e,n){return[e[0],n.decode(e[1])]}function st(e,n){const t=e[0],o=Array.isArray(t)?t.map(r=>n.decode(r)):n.decode(t);if(e.length===1)return[o];const s=e[1].map(r=>n.decode(r));return e.length===2?[o,s]:[o,s,e[2]]}var it=m(10707);function $(e,n){const t=e.tagName,o=e.value;if((0,p.Ie)(e,n)){const s=e.type;return t==="INPUT"&&(s==="button"||s==="submit"||s==="reset")?o:!o||t==="OPTION"?void 0:p.o}if(t==="OPTION"||t==="SELECT")return e.value;if(!(t!=="INPUT"&&t!=="TEXTAREA"))return o}const at=/url\((?:(')([^']*)'|(")([^"]*)"|([^)]*))\)/gm,dt=/^[A-Za-z]+:|^\/\//,ct=/^["']?data:.*,/i;function ut(e,n){return e.replace(at,(t,o,s,r,i,a)=>{const d=s||i||a;if(!n||!d||dt.test(d)||ct.test(d))return t;const c=o||r||"";return`url(${c}${lt(d,n)}${c})`})}function lt(e,n){try{return(0,it.c$)(e,n).href}catch{return e}}const ft=/[^a-z1-6-_]/;function Do(e){const n=e.toLowerCase().trim();return ft.test(n)?"div":n}function Z(e){return e.tagName.toLowerCase()}function Q(e,n){return`data:image/svg+xml,%3Csvg xmlns='http://www.w3.org/2000/svg' width='${e}' height='${n}' style='background-color:silver'%3E%3C/svg%3E`}function ko(){return ee()===0}function pt(){return ee()===1}let q;function ee(){return q??(q=ht())}function ht(e=window){const n=e.navigator.userAgent;return e.chrome||/HeadlessChrome/.test(n)?0:e.navigator.vendor?.indexOf("Apple")===0||/safari/i.test(n)&&!/chrome|android/i.test(n)?1:2}function zo(){const n=window.navigator.userAgent.match(/(?:chrome|headlesschrome|version)\/(\d+)/i);if(n)return parseInt(n[1],10)}const St=1e6;function te(e,n,t,o){if(n===p.$m.HIDDEN)return null;const s=e.getAttribute(t),r=e.tagName;if((0,p.ap)(r,t,s,n,o)){if(r==="IMG"){const i=e;if(i.naturalWidth>0)return Q(i.naturalWidth,i.naturalHeight);const{width:a,height:d}=e.getBoundingClientRect();return a>0||d>0?Q(a,d):p.eT}return r==="SOURCE"?p.eT:p.o}return s&&(0,p.ei)(s,St)}function Po(e,n,t){return{...ne(e,n,t),...oe(e,n,t)}}function ne(e,n,t){if(n===p.$m.HIDDEN)return{};const o={},s=Z(e);for(let i=0;i<e.attributes.length;i+=1){const d=e.attributes.item(i).name,c=te(e,n,d,t.scope.configuration);c!==null&&(o[d]=c)}if(e.value&&(s==="textarea"||s==="select"||s==="option"||s==="input")){const i=$(e,n);i!==void 0&&(o.value=i)}if(s==="option"){const i=e;i.selected&&!(0,p.Ie)(i,n)?o.selected="":delete o.selected}const r=e;return s==="input"&&(r.type==="radio"||r.type==="checkbox")&&(r.checked&&!(0,p.Ie)(r,n)?o.checked="":delete o.checked),o}function oe(e,n,t){if(n===p.$m.HIDDEN)return{};const o={},s=e.ownerDocument,r=Z(e);if(r==="link"){const d=Array.from(s.styleSheets).find(l=>l.href===e.href),c=B(d);c&&d&&(t.addMetric("cssText",c.length),o._cssText=c)}if(r==="style"&&e.sheet){const d=B(e.sheet);d&&(t.addMetric("cssText",d.length),o._cssText=d)}if(r==="audio"||r==="video"){const d=e;o.rr_mediaState=d.paused?"paused":"played"}let i,a;switch(t.kind){case 0:i=Math.round(e.scrollTop),a=Math.round(e.scrollLeft),(i||a)&&t.scope.elementsScrollPositions.set(e,{scrollTop:i,scrollLeft:a});break;case 1:t.scope.elementsScrollPositions.has(e)&&({scrollTop:i,scrollLeft:a}=t.scope.elementsScrollPositions.get(e));break}return a&&(o.rr_scrollLeft=a),i&&(o.rr_scrollTop=i),o}function B(e){if(!e)return null;let n;try{n=e.rules||e.cssRules}catch{}if(!n)return null;const t=Array.from(n,pt()?gt:re).join("");return ut(t,e.href)}function gt(e){if(yt(e)&&e.selectorText.includes(":")){const n=/(\[[\w-]+[^\\])(:[^\]]+\])/g;return e.cssText.replace(n,"$1\\$2")}return re(e)}function re(e){return mt(e)&&B(e.styleSheet)||e.cssText}function mt(e){return"styleSheet"in e}function yt(e){return"selectorText"in e}var Nt,It,vt,bt,se,Ct,wt,Et,Tt,M,xt,ie,At;function Mt(e,n,t){switch(e.nodeType){case e.DOCUMENT_NODE:return Rt(e,n,t);case e.DOCUMENT_FRAGMENT_NODE:return Dt(e,n,t);case e.DOCUMENT_TYPE_NODE:return kt(e,t);case e.ELEMENT_NODE:return zt(e,n,t);case e.TEXT_NODE:return Ot(e,n,t);case e.CDATA_SECTION_NODE:return Lt(e,t);default:return null}}function F(e,n,t){const o=[];return Nt(e,s=>{const r=Mt(s,n,t);r&&o.push(r)}),o}function Rt(e,n,t){return{type:M.Document,id:t.assignId(e),childNodes:F(e,n,t),adoptedStyleSheets:ie(e.adoptedStyleSheets,t)}}function Dt(e,n,t){const o=It(e);return o&&t.scope.shadowRootsController.addShadowRoot(e,t.scope),{type:M.DocumentFragment,id:t.assignId(e),childNodes:F(e,n,t),isShadowRoot:o,adoptedStyleSheets:o?ie(e.adoptedStyleSheets,t):void 0}}function kt(e,n){return{type:M.DocumentType,id:n.assignId(e),name:e.name,publicId:e.publicId,systemId:e.systemId}}function zt(e,n,t){const o=xt(e.tagName),s=Pt(e)||void 0,r=vt(bt(e),n);if(r===se.HIDDEN){const{width:c,height:l}=e.getBoundingClientRect();return{type:M.Element,id:t.assignId(e),tagName:o,attributes:{rr_width:`${c}px`,rr_height:`${l}px`,[Ct]:wt},childNodes:[],isSVG:s}}if(r===se.IGNORE)return null;const i=t.assignId(e),a=At(e,r,t);let d=[];return Et(e)&&o!=="style"&&(d=F(e,r,t)),{type:M.Element,id:i,tagName:o,attributes:a,childNodes:d,isSVG:s}}function Pt(e){return e.tagName==="svg"||e instanceof SVGElement}function Ot(e,n,t){const o=Tt(e,n);return o===void 0?null:{type:M.Text,id:t.assignId(e),textContent:o}}function Lt(e,n){return{type:M.CDATA,id:n.assignId(e),textContent:""}}function ae(){return{cssText:{count:0,max:0,sum:0},serializationDuration:{count:0,max:0,sum:0}}}function de(e,n,t){e[n].count+=1,e[n].max=Math.max(e[n].max,t),e[n].sum+=t}function Vt(e,n){for(const t of["cssText","serializationDuration"])e[t].count+=n[t].count,e[t].max=Math.max(e[t].max,n[t].max),e[t].sum+=n[t].sum}function _t(e){let n={};const t=r=>{for(let i=0,a=r.length;i<a;i++){const d=r[i];if(typeof d=="string"){const c=e.size;c<1e6?(r[i]=e.getOrInsert(d),e.size>c&&o(S.AddString,d)):r[i]=e.get(d)??d}else Array.isArray(d)&&t(d)}},o=(r,i)=>{r in n||(n[r]=[r]),r!==S.AddString&&Array.isArray(i)&&t(i),n[r].push(i)};return{add:o,flush:()=>{const r=[];return[S.AddString,S.AddNode,S.RemoveNode,S.Attribute,S.Text,S.Size,S.ScrollPosition,S.AddStyleSheet,S.AttachedStyleSheets,S.MediaPlaybackState,S.VisualViewport].forEach(i=>{const a=n[i];a&&r.push(a)}),n={},r}}}var ce,$t,Bt,ue;function Oo(e,n,t,o,s){const r=[],i=Bt(),a={add(c){r.push(c)},addMetric(c,l){ue(i,c,l)},assignId(c){const l=o.nodeIds.getOrInsert(c);return a.serializedNodeIds&&a.serializedNodeIds.add(l),l},kind:e,scope:o},d=ce();s(a),ue(i,"serializationDuration",$t(d,ce()));for(const c of r)n(c);t(i)}function le(e,n,t,o,s,r){const i=_t(o.stringIds),a=ae(),d={addMetric(u,f){de(a,u,f)},addNode(...u){i.add(S.AddNode,u)},addStyleSheet(u,f,h){h?i.add(S.AddStyleSheet,[u,f||[],h]):f?i.add(S.AddStyleSheet,[u,f]):i.add(S.AddStyleSheet,[u])},attachStyleSheets(u,f){const h=[u];for(const N of f)h.push(N);i.add(S.AttachedStyleSheets,h)},removeNode(u){i.add(S.RemoveNode,u)},setAttributes(u){i.add(S.Attribute,u)},setMediaPlaybackState(u,f){i.add(S.MediaPlaybackState,[u,f])},setScrollPosition(u,f,h){i.add(S.ScrollPosition,[u,f,h])},setSize(u,f,h){i.add(S.Size,[u,f,h])},setText(u,f){i.add(S.Text,[u,f])},kind:e,scope:o},c=(0,E.nx)();r(d),de(a,"serializationDuration",(0,E.vk)(c,(0,E.nx)()));const l=i.flush();l.length>0&&n(e===0||e===1?{data:l,format:Oe.Change,type:v.FullSnapshot,timestamp:s}:{data:l,type:v.Change,timestamp:s}),t(a)}var Ft,Ht,Ut,Gt,Yt,Xt;function Lo(e,n,t,o,s,r){Xt(n,o,s,r,i=>{const a=i.scope.configuration.defaultPrivacyLevel,c={data:{node:Yt(t,a,i),initialOffset:{left:Ft(),top:Ht()}},format:Ut.V1,type:Gt.FullSnapshot,timestamp:e};i.add(c),r.serializeObservable.notify({type:"full",kind:n,target:t,timestamp:e,v1:c})})}function H(e,n,t,o){if(n.parentNode?.nodeName==="STYLE"||t===p.$m.HIDDEN||t===p.$m.IGNORE)return;let s;const r=(0,p.dT)(n);if(r?s=(0,p.jR)(r,t):s=t,s===p.$m.HIDDEN){qt(e,n,o);return}if(s!==p.$m.IGNORE){switch(n.nodeType){case n.CDATA_SECTION_NODE:Qt(e,n,o);break;case n.DOCUMENT_NODE:Jt(e,n,o);break;case n.DOCUMENT_FRAGMENT_NODE:Wt(e,n,o);break;case n.DOCUMENT_TYPE_NODE:jt(e,n,o);break;case n.ELEMENT_NODE:Kt(e,n,s,o);break;case n.TEXT_NODE:Zt(e,n,s,o);break;default:return}switch(n.nodeType){case n.CDATA_SECTION_NODE:case n.DOCUMENT_TYPE_NODE:case n.TEXT_NODE:return}e.descend(),(0,p.wI)(n,i=>{H(e,i,s,o)}),e.ascend()}}function Jt(e,n,t){const{nodeId:o,insertionPoint:s}=e.advance(n);t.addNode(s,"#document"),t.setScrollPosition(o,(0,p.Gn)(),(0,p.zL)()),fe(n.adoptedStyleSheets,o,t)}function Wt(e,n,t){const{nodeId:o,insertionPoint:s}=e.advance(n);if(!(0,p.p_)(n)){t.addNode(s,"#document-fragment");return}t.addNode(s,"#shadow-root"),t.scope.shadowRootsController.addShadowRoot(n,t.scope),fe(n.adoptedStyleSheets,o,t)}function jt(e,n,t){const{insertionPoint:o}=e.advance(n);t.addNode(o,"#doctype",n.name,n.publicId,n.systemId)}function Kt(e,n,t,o){const{nodeId:s,insertionPoint:r}=e.advance(n),i=Object.entries(ne(n,t,o));o.addNode(r,pe(n),...i);const{_cssText:a,rr_mediaState:d,rr_scrollLeft:c,rr_scrollTop:l}=oe(n,t,o),u=n;if(a!==void 0&&u.sheet){const f=o.scope.styleSheetIds.getOrInsert(u.sheet);o.addStyleSheet(a),o.attachStyleSheets(s,[f])}d==="played"?o.setMediaPlaybackState(s,L.Play):d==="paused"&&o.setMediaPlaybackState(s,L.Pause),(c!==void 0||l!==void 0)&&o.setScrollPosition(s,c||0,l||0)}function Zt(e,n,t,o){const s=(0,p.rf)(n,t);if(s===void 0)return;const{insertionPoint:r}=e.advance(n);o.addNode(r,"#text",s)}function Qt(e,n,t){const{insertionPoint:o}=e.advance(n);t.addNode(o,"#cdata-section")}function qt(e,n,t){if(!(0,p.nS)(n))return;const{nodeId:o,insertionPoint:s}=e.advance(n);t.addNode(s,pe(n),[p.NT,p.Wd]);const{width:r,height:i}=n.getBoundingClientRect();t.setSize(o,r,i)}function fe(e,n,t){!e||e.length===0||t.attachStyleSheets(n,e.map(o=>en(o,t)))}function en(e,n){const t=Array.from(e.cssRules||e.rules,s=>s.cssText),o=e.media.length>0?Array.from(e.media):void 0;return n.addMetric("cssText",t.reduce((s,r)=>s+r.length,0)),n.addStyleSheet(t,o,e.disabled),n.scope.styleSheetIds.getOrInsert(e)}function pe(e){const n=e.nodeName;return tn(e)?`svg>${n}`:n}function tn(e){return e.namespaceURI==="http://www.w3.org/2000/svg"}function nn(e){return he(void 0,void 0,e)}function on(e,n,t){return he(e,n,t)}function he(e,n,t){let o={container:void 0,parentId:e,previousSiblingId:void 0,nextSiblingId:n};const s=r=>o.previousSiblingId===r-1?0:o.nextSiblingId!==void 0?o.nextSiblingId-r:o.parentId!==void 0?r-o.parentId:null;return{advance(r){const i=t.getOrInsert(r),a=s(i);return o.previousSiblingId=i,{nodeId:i,insertionPoint:a}},ascend(){o.container&&(o=o.container)},descend(){o.previousSiblingId!==void 0&&(o={container:o,parentId:o.previousSiblingId,previousSiblingId:void 0,nextSiblingId:void 0})}}}function rn(e,n,t,o,s,r){r.resetIds(),le(n,o,s,r,e,i=>{H(nn(r.nodeIds),t,r.configuration.defaultPrivacyLevel,i)})}function T(e,n,t=(0,E.nx)()){return{data:{source:e,...n},type:v.IncrementalSnapshot,timestamp:t}}var V,P,U,sn,an,dn,cn,un,ln,fn,pn,hn,Sn;function Vo(e,n,t,o,s){fn(2,t,o,s,r=>gn(e,n,r))}function gn(e,n,t){const o=new Map;n.filter(u=>u.type==="childList").forEach(u=>{u.removedNodes.forEach(f=>{Se(f,t.scope.shadowRootsController.removeShadowRoot)})});const s=n.filter(u=>u.target.isConnected&&vn(u.target,t.scope.nodeIds)&&V(u.target,t.scope.configuration.defaultPrivacyLevel,o)!==P.HIDDEN),{adds:r,removes:i,hasBeenSerialized:a}=mn(s.filter(u=>u.type==="childList"),o,t),d=yn(s.filter(u=>u.type==="characterData"&&!a(u.target)),o,t),c=Nn(s.filter(u=>u.type==="attributes"&&!a(u.target)),o,t);if(!d.length&&!c.length&&!i.length&&!r.length)return;const l=ln(un.Mutation,{adds:r,removes:i,texts:d,attributes:c},e);t.add(l),t.scope.serializeObservable.notify({type:"incremental",target:n,timestamp:e,v1:l})}function mn(e,n,t){const o=new Set,s=new Map;for(const l of e)l.addedNodes.forEach(u=>{o.add(u)}),l.removedNodes.forEach(u=>{o.has(u)||s.set(u,l.target),o.delete(u)});const r=Array.from(o);In(r),t.serializedNodeIds=new Set;const i=[];for(const l of r){if(d(l))continue;const u=V(l.parentNode,t.scope.configuration.defaultPrivacyLevel,n);if(u===P.HIDDEN||u===P.IGNORE)continue;const f=pn(l,u,t);if(!f)continue;const h=U(l);i.push({nextId:c(l),parentId:t.scope.nodeIds.get(h),node:f})}const a=[];return s.forEach((l,u)=>{const f=t.scope.nodeIds.get(l),h=t.scope.nodeIds.get(u);f!==void 0&&h!==void 0&&a.push({parentId:f,id:h})}),{adds:i,removes:a,hasBeenSerialized:d};function d(l){const u=t.scope.nodeIds.get(l);return u!==void 0&&t.serializedNodeIds?.has(u)}function c(l){let u=l.nextSibling;for(;u;){const f=t.scope.nodeIds.get(u);if(f!==void 0)return f;u=u.nextSibling}return null}}function yn(e,n,t){const o=[],s=new Set,r=e.filter(i=>s.has(i.target)?!1:(s.add(i.target),!0));for(const i of r){if(i.target.textContent===i.oldValue)continue;const d=t.scope.nodeIds.get(i.target);if(d===void 0)continue;const c=V(U(i.target),t.scope.configuration.defaultPrivacyLevel,n);c===P.HIDDEN||c===P.IGNORE||o.push({id:d,value:sn(i.target,c)??null})}return o}function Nn(e,n,t){const o=[],s=new Map,r=e.filter(a=>{const d=s.get(a.target);return d&&d.has(a.attributeName)?!1:(d?d.add(a.attributeName):s.set(a.target,new Set([a.attributeName])),!0)}),i=new Map;for(const a of r){if(a.target.getAttribute(a.attributeName)===a.oldValue)continue;const c=t.scope.nodeIds.get(a.target);if(c===void 0)continue;const l=V(a.target,t.scope.configuration.defaultPrivacyLevel,n),u=hn(a.target,l,a.attributeName,t.scope.configuration);let f;if(a.attributeName==="value"){const N=Sn(a.target,l);if(N===void 0)continue;f=N}else typeof u=="string"?f=u:f=null;let h=i.get(a.target);h||(h={id:c,attributes:{}},o.push(h),i.set(a.target,h)),h.attributes[a.attributeName]=f}return o}function In(e){e.sort((n,t)=>{const o=n.compareDocumentPosition(t);return o&Node.DOCUMENT_POSITION_CONTAINED_BY?-1:o&Node.DOCUMENT_POSITION_CONTAINS||o&Node.DOCUMENT_POSITION_FOLLOWING?1:o&Node.DOCUMENT_POSITION_PRECEDING?-1:0})}function Se(e,n){an(e)&&n(e.shadowRoot),dn(e,t=>Se(t,n))}function vn(e,n){let t=e;for(;t;){if(n.get(t)===void 0&&!cn(t))return!1;t=U(t)}return!0}function bn(e,n,t,o,s){le(2,t,o,s,e,r=>Cn(n,r))}function Cn(e,n){const t=new Set,o=new Map,s=new Map,r=new Set;for(const d of e)switch(d.type){case"attributes":{const c=d.target;let l=o.get(c);l||(l=new Map,o.set(c,l));const u=d.attributeName;l.has(u)||l.set(u,d.oldValue);break}case"characterData":s.has(d.target)||s.set(d.target,d.oldValue);break;case"childList":for(let c=0;c<d.addedNodes.length;c++)t.add(d.addedNodes[c]);for(let c=0;c<d.removedNodes.length;c++)r.add(d.removedNodes[c]);break}const i=n.scope.nodeIds.nextId,a=new Map;wn(r,n),En(t,a,n),Tn(s,i,a,n),xn(o,i,a,n)}function wn(e,n){const t=n.scope.nodeIds;for(const o of e){const s=t.get(o);s!==void 0&&(ge(o,r=>{(0,p.XS)(r)&&n.scope.shadowRootsController.removeShadowRoot(r.shadowRoot),t.delete(r)}),n.removeNode(s))}}function En(e,n,t){const o=t.scope.nodeIds;for(const s of e){if(!s.isConnected||o.get(s)!==void 0)continue;const i=(0,p.$4)(s);if(!i)continue;const a=o.get(i);if(a===void 0)continue;const d=(0,p.PJ)(i,t.scope.configuration.defaultPrivacyLevel,n),c=An(s,o);H(on(a,c,o),s,d,t)}}function Tn(e,n,t,o){const s=o.scope.nodeIds;for(const[r,i]of e){if(r.textContent===i||!r.isConnected)continue;const a=s.get(r);if(a===void 0||a>=n)continue;const d=(0,p.$4)(r);if(!d)continue;const c=(0,p.PJ)(d,o.scope.configuration.defaultPrivacyLevel,t);if(c===p.$m.HIDDEN||c===p.$m.IGNORE)continue;const l=(0,p.rf)(r,c)??"";o.setText(a,l)}}function xn(e,n,t,o){const s=o.scope.nodeIds;for(const[r,i]of e){if(!r.isConnected)continue;const a=s.get(r);if(a===void 0||a>=n)continue;const d=(0,p.PJ)(r,o.scope.configuration.defaultPrivacyLevel,t);if(d===p.$m.HIDDEN||d===p.$m.IGNORE)continue;const c=[a];for(const[l,u]of i){if(r.getAttribute(l)===u)continue;if(l==="value"){const h=$(r,d);h!==void 0&&c.push([l,h]);continue}const f=te(r,d,l,o.scope.configuration);f===null?c.push([l]):c.push([l,f])}c.length>1&&o.setAttributes(c)}}function An(e,n){let t=e.nextSibling;for(;t;){const o=n.get(t);if(o!==void 0)return o;t=t.nextSibling}}function ge(e,n){n(e),(0,p.wI)(e,t=>ge(t,n))}const me=25;function Mn(e){return Math.abs(e.pageTop-e.offsetTop-window.scrollY)>me||Math.abs(e.pageLeft-e.offsetLeft-window.scrollX)>me}const Rn=(e,n)=>{const t=window.visualViewport,o={layoutViewportX:e,layoutViewportY:n,visualViewportX:e,visualViewportY:n};if(t)Mn(t)?(o.layoutViewportX=Math.round(e+t.offsetLeft),o.layoutViewportY=Math.round(n+t.offsetTop)):(o.visualViewportX=Math.round(e-t.offsetLeft),o.visualViewportY=Math.round(n-t.offsetTop));else return o;return o},ye=e=>({scale:e.scale,offsetLeft:e.offsetLeft,offsetTop:e.offsetTop,pageLeft:e.pageLeft,pageTop:e.pageTop,height:e.height,width:e.width});function Dn(e,n,t,o,s){Ne((0,E.nx)(),0,n,t,s);const{unsubscribe:r}=e.subscribe(2,i=>{o(),Ne(i.startClocks.timeStamp,1,n,t,s)});return{stop:r}}function Ne(e,n,t,o,s){const{width:r,height:i}=(0,p.pB)();t({data:{height:i,href:window.location.href,width:r},type:v.Meta,timestamp:e}),t({data:{has_focus:document.hasFocus()},type:v.Focus,timestamp:e}),rn(e,n,document,t,o,s),window.visualViewport&&t({data:ye(window.visualViewport),type:v.VisualViewport,timestamp:e})}var Ie,k,kn,G,zn,Pn,On,Ln,Vn,_n;function _o({configuration:e}={}){const n=[],t=o=>{n.push(o)};return zn(Ie(),0,t,k,ve(e)),n}function $o(e,{configuration:n}={}){let t;return Ln(0,s=>{t=s},k,ve(n),Ie(),s=>{const r=kn(e,s.scope.configuration.defaultPrivacyLevel);if(r===G.HIDDEN||r===G.IGNORE)return;const i=Vn(s.scope.nodeIds);_n(i,e,r,s)}),t}function ve(e){return Pn({defaultPrivacyLevel:G.ALLOW,...e},On(),{addShadowRoot:k,removeShadowRoot:k,flush:k,stop:k})}var $n=m(48847),_=m(7117),R=m(19179);function be(e){return!!e.changedTouches}function O(e){return e.composed===!0&&(0,p.XS)(e.target)?e.composedPath()[0]:e.target}const Bn=50;function Fn(e,n){const{throttled:t,cancel:o}=(0,I.n)(r=>{const i=O(r),a=n.nodeIds.get(i);if(a===void 0)return;const d=Ce(r);if(!d)return;const c={id:a,timeOffset:0,x:d.x,y:d.y};e(T(be(r)?b.TouchMove:b.MouseMove,{positions:[c]}))},Bn,{trailing:!1}),{stop:s}=(0,R.l)(n.configuration,document,["mousemove","touchmove"],t,{capture:!0,passive:!0});return{stop:()=>{s(),o()}}}function Ce(e){let{clientX:n,clientY:t}=be(e)?e.changedTouches[0]:e;if(window.visualViewport){const{visualViewportX:o,visualViewportY:s}=Rn(n,t);n=o,t=s}if(!(!Number.isFinite(n)||!Number.isFinite(t)))return{x:n,y:t}}const we={pointerup:C.MouseUp,mousedown:C.MouseDown,click:C.Click,contextmenu:C.ContextMenu,dblclick:C.DblClick,focus:C.Focus,blur:C.Blur,touchstart:C.TouchStart,touchend:C.TouchEnd};function Hn(e,n){const t=o=>{const s=O(o),r=n.nodeIds.get(s);if(r===void 0||(0,p.PJ)(s,n.configuration.defaultPrivacyLevel)===p.$m.HIDDEN)return;const i=we[o.type];let a;if(i!==C.Blur&&i!==C.Focus){const d=Ce(o);if(!d)return;a={id:r,type:i,x:d.x,y:d.y}}else a={id:r,type:i};e({id:n.eventIds.getOrInsert(o),...T(b.MouseInteraction,a)})};return(0,R.l)(n.configuration,document,Object.keys(we),t,{capture:!0,passive:!0})}const Un=100;function Ee(e,n,t){const{throttled:o,cancel:s}=(0,I.n)(i=>{const a=O(i);if(!a)return;const d=t.nodeIds.get(a);if(d===void 0||(0,p.PJ)(a,t.configuration.defaultPrivacyLevel)===p.$m.HIDDEN)return;const c=a===document?{scrollTop:(0,p.zL)(),scrollLeft:(0,p.Gn)()}:{scrollTop:Math.round(a.scrollTop),scrollLeft:Math.round(a.scrollLeft)};t.elementsScrollPositions.set(a,c),n(T(b.Scroll,{id:d,x:c.scrollLeft,y:c.scrollTop}))},Un),{stop:r}=(0,R.q)(t.configuration,e,"scroll",o,{capture:!0,passive:!0});return{stop:()=>{r(),s()}}}const Gn=200;function Yn(e,n){const t=(0,p.g1)(n.configuration).subscribe(o=>{e(T(b.ViewportResize,o))});return{stop:()=>{t.unsubscribe()}}}function Xn(e,n){const t=window.visualViewport;if(!t)return{stop:I.l};const{throttled:o,cancel:s}=(0,I.n)(()=>{e({data:ye(t),type:v.VisualViewport,timestamp:(0,E.nx)()})},Gn,{trailing:!1}),{stop:r}=(0,R.l)(n.configuration,t,["resize","scroll"],o,{capture:!0,passive:!0});return{stop:()=>{r(),s()}}}function Jn(e,n){return(0,R.l)(n.configuration,document,["play","pause"],t=>{const o=O(t);if(!o)return;const s=n.nodeIds.get(o);s===void 0||(0,p.PJ)(o,n.configuration.defaultPrivacyLevel)===p.$m.HIDDEN||e(T(b.MediaInteraction,{id:s,type:t.type==="play"?L.Play:L.Pause}))},{capture:!0,passive:!0})}var x=m(56767);function Wn(e,n){function t(r,i){if(!r||!r.ownerNode)return;const a=n.nodeIds.get(r.ownerNode);a!==void 0&&i(a)}const o=[(0,x.H)(CSSStyleSheet.prototype,"insertRule",({target:r,parameters:[i,a]})=>{t(r,d=>e(T(b.StyleSheetRule,{id:d,adds:[{rule:i,index:a}]})))}),(0,x.H)(CSSStyleSheet.prototype,"deleteRule",({target:r,parameters:[i]})=>{t(r,a=>e(T(b.StyleSheetRule,{id:a,removes:[{index:i}]})))})];typeof CSSGroupingRule<"u"?s(CSSGroupingRule):(s(CSSMediaRule),s(CSSSupportsRule));function s(r){o.push((0,x.H)(r.prototype,"insertRule",({target:i,parameters:[a,d]})=>{t(i.parentStyleSheet,c=>{const l=Te(i);l&&(l.push(d||0),e(T(b.StyleSheetRule,{id:c,adds:[{rule:a,index:l}]})))})}),(0,x.H)(r.prototype,"deleteRule",({target:i,parameters:[a]})=>{t(i.parentStyleSheet,d=>{const c=Te(i);c&&(c.push(a),e(T(b.StyleSheetRule,{id:d,removes:[{index:c}]})))})}))}return{stop:()=>{o.forEach(r=>r.stop())}}}function Te(e){const n=[];let t=e;for(;t.parentRule;){const i=Array.from(t.parentRule.cssRules).indexOf(t);n.unshift(i),t=t.parentRule}if(!t.parentStyleSheet)return;const s=Array.from(t.parentStyleSheet.cssRules).indexOf(t);return n.unshift(s),n}function jn(e,n){return(0,R.l)(n.configuration,window,["focus","blur"],()=>{e({data:{has_focus:document.hasFocus()},type:v.Focus,timestamp:(0,E.nx)()})})}function Kn(e,n,t){const o=e.subscribe(5,()=>{t(),n({timestamp:(0,E.nx)(),type:v.ViewEnd})});return{stop:()=>{o.unsubscribe()}}}function xe(e,n,t){const o=t.configuration.defaultPrivacyLevel,s=new WeakMap,r=e!==document,{stop:i}=(0,R.l)(t.configuration,e,r?["change"]:["input","change"],l=>{const u=O(l);(u instanceof HTMLInputElement||u instanceof HTMLTextAreaElement||u instanceof HTMLSelectElement)&&d(u)},{capture:!0,passive:!0});let a;if(r)a=I.l;else{const l=[(0,x.t)(HTMLInputElement.prototype,"value",d),(0,x.t)(HTMLInputElement.prototype,"checked",d),(0,x.t)(HTMLSelectElement.prototype,"value",d),(0,x.t)(HTMLTextAreaElement.prototype,"value",d),(0,x.t)(HTMLSelectElement.prototype,"selectedIndex",d)];a=()=>{l.forEach(u=>u.stop())}}return{stop:()=>{a(),i()}};function d(l){const u=(0,p.PJ)(l,o);if(u===p.$m.HIDDEN)return;const f=l.type;let h;if(f==="radio"||f==="checkbox"){if((0,p.Ie)(l,u))return;h={isChecked:l.checked}}else{const g=$(l,u);if(g===void 0)return;h={text:g}}c(l,h);const N=l.name;f==="radio"&&N&&l.checked&&document.querySelectorAll(`input[type="radio"][name="${CSS.escape(N)}"]`).forEach(g=>{g!==l&&c(g,{isChecked:!1})})}function c(l,u){const f=t.nodeIds.get(l);if(f===void 0)return;const h=s.get(l);(!h||h.text!==u.text||h.isChecked!==u.isChecked)&&(s.set(l,u),n(T(b.Input,{id:f,...u})))}}var Zn=m(9077),Qn=m(55827);const qn=100,eo=16;function to(e){let n=I.l,t=[];function o(){n(),e(t),t=[]}const{throttled:s,cancel:r}=(0,I.n)(o,eo,{leading:!1});return{addMutations:i=>{t.length===0&&(n=(0,Qn.BB)(s,{timeout:qn})),t.push(...i)},flush:o,stop:()=>{n(),r()}}}function Ae(e,n,t,o,s=bn){const r=(0,p.W3)();if(!r)return{stop:I.l,flush:I.l};const i=to(d=>{s((0,E.nx)(),d.concat(a.takeRecords()),n,t,o)}),a=new r((0,Zn.dm)(i.addMutations));return a.observe(e,{attributeOldValue:!0,attributes:!0,characterData:!0,characterDataOldValue:!0,childList:!0,subtree:!0}),{stop:()=>{a.disconnect(),i.stop()},flush:()=>{i.flush()}}}function no(){const e=new WeakMap;return{set(n,t){n===document&&!document.scrollingElement||e.set(n===document?document.scrollingElement:n,t)},get(n){return e.get(n)},has(n){return e.has(n)}}}const oo=(e,n)=>{const t=new Map;return{addShadowRoot:(s,r)=>{if(t.has(s))return;const i=Ae(s,e,n,r),a=xe(s,e,r),d=Ee(s,e,r);t.set(s,{flush:()=>i.flush(),stop:()=>{i.stop(),a.stop(),d.stop()}})},removeShadowRoot:s=>{const r=t.get(s);r&&(r.stop(),t.delete(s))},stop:()=>{t.forEach(({stop:s})=>s())},flush:()=>{t.forEach(({flush:s})=>s())}}};var ro=m(26303);function so(){return Y(1)}function io(){return Y(0)}function ao(){return uo(0)}function co(){return Y(0)}function uo(e){return Me(()=>new Map,e)}function Y(e){return Me(()=>new WeakMap,e)}function Me(e,n){let t=e(),o=n;const s=r=>t.get(r);return{clear(){o!==n&&(t=e(),o=n)},delete(r){t.delete(r)},get:s,getOrInsert(r){let i=s(r);return i===void 0&&(i=o++,t.set(r,i)),i},get nextId(){return o},get size(){return o-n}}}function lo(e,n,t){const o=so(),s=io(),r=ao(),i=co(),a={resetIds(){a.eventIds.clear(),a.nodeIds.clear(),a.stringIds.clear(),a.styleSheetIds.clear()},configuration:e,elementsScrollPositions:n,eventIds:o,nodeIds:s,serializeObservable:new ro.cP,shadowRootsController:t,stringIds:r,styleSheetIds:i};return a}function fo(e){const{emitRecord:n,emitStats:t,configuration:o,lifeCycle:s}=e;if(!n||!t)throw new Error("emit functions are required");const r=f=>{n(f),(0,$n.b)("record",{record:f});const h=e.viewHistory.findView();_.$1(h.id)},i=oo(r,t),a=lo(o,no(),i),{stop:d}=Dn(s,r,t,c,a);function c(){i.flush(),l.flush()}const l=Ae(document,r,t,a),u=[l,Fn(r,a),Hn(r,a),Ee(document,r,a),Yn(r,a),xe(document,r,a),Jn(r,a),Wn(r,a),jn(r,a),Xn(r,a),Kn(s,r,c)];return{stop:()=>{i.stop(),u.forEach(f=>f.stop()),d()},flushMutations:c,shadowRootsController:i}}var po=m(99513),Re=m(40046);function ho(e,n,t,o){const s=new FormData;s.append("segment",new Blob([e],{type:"application/octet-stream"}),`${n.session.id}-${n.start}`);const r={raw_segment_size:o,compressed_segment_size:e.byteLength,...n},i=JSON.stringify(r);return s.append("event",new Blob([i],{type:"application/json"})),{data:s,bytesCount:e.byteLength,cssText:t.cssText,isFullSnapshot:n.index_in_view===0,rawSize:o,recordCount:n.records_count,serializationDuration:t.serializationDuration}}function So({context:e,creationReason:n,encoder:t}){let o=0;const s=e.view.id,r=_.K_(s),i={start:1/0,end:-1/0,creation_reason:n,records_count:0,has_full_snapshot:!1,index_in_view:r,source:"browser",...e},a=ae();_.H5(s);function d(u,f){i.start=Math.min(i.start,u.timestamp),i.end=Math.max(i.end,u.timestamp),i.records_count+=1,i.has_full_snapshot||(i.has_full_snapshot=u.type===v.FullSnapshot||u.type===v.Change&&i.index_in_view===0);const h=t.isEmpty?'{"records":[':",";t.write(h+JSON.stringify(u),N=>{o+=N,f(o)})}function c(u){Vt(a,u)}function l(u){if(t.isEmpty)throw new Error("Empty segment flushed");t.write(`],${JSON.stringify(i).slice(1)}
`),t.finish(f=>{_.L7(i.view.id,f.rawBytesCount),u(i,a,f)})}return{addRecord:d,addStats:c,flush:l}}const go=5*E.OY;let X=6e4;function mo(e,n,t,o,s,r){return yo(e,()=>No(n.applicationId,t,o),s,r)}function yo(e,n,t,o){let s={status:0,nextSegmentCreationReason:"init"};const{unsubscribe:r}=e.subscribe(2,()=>{a("view_change")}),{unsubscribe:i}=e.subscribe(11,d=>{a(d.reason)});function a(d){s.status===1&&(s.segment.flush((c,l,u)=>{const f=ho(u.output,c,l,u.rawBytesCount);(0,po.Kp)(d)?t.sendOnExit(f):t.send(f)}),(0,Re.DJ)(s.expirationTimeoutId)),d!=="stop"?s={status:0,nextSegmentCreationReason:d}:s={status:2}}return{addRecord:d=>{if(s.status!==2){if(s.status===0){const c=n();if(!c)return;s={status:1,segment:So({encoder:o,context:c,creationReason:s.nextSegmentCreationReason}),expirationTimeoutId:(0,Re.wg)(()=>{a("segment_duration_limit")},go)}}s.segment.addRecord(d,c=>{c>X&&a("segment_bytes_limit")})}},addStats:d=>{s.status===1&&s.segment.addStats(d)},stop:()=>{a("stop"),r(),i()}}}function No(e,n,t){const o=n.findTrackedSession(),s=t.findView();if(!(!o||!s))return{application:{id:e},session:{id:o.id},view:{id:s.id}}}function Bo(e=6e4){X=e}function Io(e,n){if(!e.metricsEnabled)return{stop:I.l};const{unsubscribe:t}=n.subscribe(o=>{if(o.type==="failure"||o.type==="queue-full"||o.type==="success"&&o.payload.isFullSnapshot){const s=vo(o.type,o.bandwidth,o.payload);(0,W.Gk)("Segment network request metrics",{metrics:s})}});return{stop:t}}function vo(e,n,t){return{cssText:{count:t.cssText.count,max:t.cssText.max,sum:t.cssText.sum},encoding:{fullSnapshot:"change",incrementalSnapshot:"change"},isFullSnapshot:t.isFullSnapshot,ongoingRequests:{count:n.ongoingRequestCount,totalSize:n.ongoingByteCount},recordCount:t.recordCount,result:e,serializationDuration:{count:t.serializationDuration.count,max:t.serializationDuration.max,sum:t.serializationDuration.sum},size:{compressed:t.bytesCount,raw:t.rawSize}}}function bo(e){const n=(0,j.Y9)();return{addRecord:t=>{const o=e.findView();n.send("record",t,o.id)}}}function Co(e,n,t,o,s,r,i){const a=[],d=h=>{e.notify(14,{error:h}),(0,W.A2)("Error reported to customer",{"error.message":h.message})},c=i||(0,Pe.sA)([n.sessionReplayEndpointBuilder],d,X);let l,u;if((0,j.d0)())({addRecord:l}=bo(o)),u=I.l;else{const h=mo(e,n,t,o,c,s);l=h.addRecord,u=h.addStats,a.push(h.stop);const N=Io(r,c.observable);a.push(N.stop)}const{stop:f}=fo({emitRecord:l,emitStats:u,configuration:n,lifeCycle:e,viewHistory:o});return a.push(f),{stop:()=>{a.forEach(h=>h())}}}}}]);
