# Supplementary material for: An Interactive, Asynchronous Intimate Partner Violence Module for Medical Students: Improving Preparedness, Confidence, and Knowledge
Source: MedEdPORTAL. 2026 Jul 14;22:11618. doi: 10.15766/mep_2374-8265.11618 (PMC13364887; doi:10.15766/mep_2374-8265.11618)
Supplement: Supplementary file 1 — IPV Articulate Module FolderIPV Pre- and Postmodule Survey.docx [file mep_2374-8265.11618-s001.zip › A. IPV Articulate Module Folder/lib/rise/a1b53f38.js]

(globalThis.wpRiseJsonp=globalThis.wpRiseJsonp||[]).push([["defaultVendors-node_modules_pnpm_articulate_react-image_0_0_10_react_19_2_5_node_modules_arti-70b4e3","node_modules_pnpm_react_19_2_5_node_modules_react_jsx-runtime_js"],{39975(f,d,e){"use strict";e.d(d,{A:()=>qe});var n=e(9608),r=e(95453),a=e.n(r),s=e(76212),i=e.n(s),u=e(81433),l=e.n(u),m=e(68116),g=e.n(m),h=e(2884),v=e.n(h),E=e(77372),w=e.n(E),T=e(78717),C=e.n(T),O=e(95272),R=e.n(O),B=e(71920),M=e.n(B),F=e(78696),H=e.n(F);const U=["a","alpha","b","background","c","colors","f","format","h","height","q","quality","r","rasterize","s","scale","w","width"];function W(ye,xe,De){return`${ye}/${De}/${xe}`}const X=C()(U),te=ye=>!Number.isNaN(Number(ye)),q=i()(2,ye=>{const xe=H()(te,w()(ye));return R()(X,l()({h:xe,height:xe,w:xe,width:xe}),M(),v()(g()(":")),g()(","))}),ae=ye=>{const{imagesUri:xe,hidpi:De,imageKey:Fe}=ye;if(Fe==null)return;const ke=q(De?2:1,ye);return{backgroundImage:`url("${W(xe,Fe,ke)}")`}};function le(ye,xe){xe===void 0&&(xe={});var De=xe.insertAt;if(!(!ye||typeof document>"u")){var Fe=document.head||document.getElementsByTagName("head")[0],be=document.createElement("style");be.type="text/css",De==="top"&&Fe.firstChild?Fe.insertBefore(be,Fe.firstChild):Fe.appendChild(be),be.styleSheet?be.styleSheet.cssText=ye:be.appendChild(document.createTextNode(ye))}}var pe=".styles_image__32Tdo{display:inline-block}",ge={image:"styles_image__32Tdo"};le(pe,{insertAt:"top"});const Ie=a()(["imagesUri","imageKey","hidpi","style",...U]),Ce=ye=>({...ye.style,...ae(ye)}),Je=({alt:ye,...xe})=>n.createElement("span",Object.assign({"aria-label":ye,className:ge.image,role:"img",style:Ce(xe)},Ie(xe)));Je.defaultProps={alt:"Image",imagesUri:"",style:{}};const qe=Je},9385(f,d,e){"use strict";e.d(d,{A:()=>Os});var n=e(54411),r=e.n(n),a=e(45706),s=e.n(a),i=e(11285),u=e.n(i),l=e(94889),m=e.n(l),g=e(35807),h=e(40376),v=e.n(h);const E=ir=>g.A.create({baseURL:ir,withCredentials:!0}),w=v()(String,E);async function T(ir,Bt,sr){const{email:Cr,googleIdToken:Fn,password:Pe,tenantId:Be}=sr;try{const it=Fn?{tenantId:Be,token:Fn}:{password:Pe,tenantId:Be,username:Cr},st=Fn?"google/signin":"signin";await w(ir.HEYOKRA_AUTH_SERVICE_URI).post(st,it)}catch(it){throw Object.assign(new Error,it.response.data)}}const C=m()(3,T);var O=e(29705),R=e.n(O),B=e(34919),M=e.n(B);async function F(ir,Bt,sr){const{email:Cr,login:Fn,oktaNamespace:Pe,password:Be}=sr;try{const it=await w(ir.AUTH_SERVICE_URI).post("/api/v1/authn",{password:Be,username:Fn||`${Pe}/${Cr}`,options:{multiOptionalFactorEnroll:!1,warnBeforePasswordExpired:!1}});if(M()(["data","status"],"LOCKED_OUT",it)){const st=new Error("User Locked Out");throw st.response={data:{errorCode:"USER_LOCKED_OUT"}},st}return R()(["data","sessionToken"],it)}catch(it){throw Object.assign(new Error,it.response.data)}}const H=m()(3,F);async function U(ir,Bt,sr){const{idp:Cr}=sr;return Cr==="heyokra"?await C(ir,Bt,sr):await H(ir,Bt,sr)}const W=m()(3,U);var X=e(5968),te=e.n(X),q=e(60549),ae=e.n(q),le=e(27256),pe=e.n(le);function ge(){return window.tenant&&window.tenant.idp==="heyokra"}async function Ie(ir,Bt,sr,Cr){Cr.clear();const Fn=ge()?sr.HEYOKRA_AUTH_SERVICE_URI:sr.AUTH_SERVICE_URI;await w(Fn).delete("/api/v1/sessions/me").then(ae()(()=>Bt.emit&&ir.emit("session:closed"))).catch(pe()(M()(["response","status"],404),te()))}const Ce=m()(4,Ie);var Je=e(56731),qe=e.n(Je),ye=e(67513),xe=e.n(ye),De=e(23813),Fe=e.n(De);const be=Fe()(9),ke=xe()(qe());function Ge(ir){const{client_id:Bt,issuer:sr,idp:Cr,nonce:Fn,prompt:Pe="none",redirect_uri:Be=window.location.origin,response_mode:it,scope:st,sessionToken:jt,state:Gt}=ir,ar=new URLSearchParams(ke({client_id:Bt,idp:Cr,nonce:Fn||be(),prompt:Pe,redirect_uri:Be,response_mode:it,response_type:"id_token token",scope:st,sessionToken:jt,state:Gt}));return Object.assign(new URL(`${sr}/v1/authorize`,window.location.origin),{search:ar.toString()}).toString()}var Xe=e(17892),At=e.n(Xe);class yt extends At(){constructor(...Bt){super(...Bt),navigator.serviceWorker&&navigator.serviceWorker.addEventListener("message",this._handleMessage.bind(this))}emit(...Bt){super.emit(...Bt),navigator.serviceWorker&&navigator.serviceWorker.ready.then(sr=>{sr.active.postMessage({jsonrpc:"2.0",method:"emit",params:Bt})})}_handleMessage(Bt){Bt.data&&Bt.data.jsonrpc==="2.0"&&Bt.data.method==="emit"&&super.emit(...Bt.data.params)}}var kt=e(71556),Nt=e.n(kt),Ir=e(63579),yr=e.n(Ir),Wr=e(78575),$r=e.n(Wr),sn=e(24769),Hr=e.n(sn),pt=e(13463),et=e.n(pt),wr=e(58613),Dr=e.n(wr),Sr=e(47598),kr=e.n(Sr),qt=e(84978),Sn=e.n(qt),dr=e(50291),Nr=e.n(dr),un=e(6067),Xt=e.n(un),br=e(31904),$t=e.n(br),wt=e(78312),Ar=e.n(wt),Q=e(43015),ut=e.n(Q),tr=e(17232),rt=e.n(tr),_t=e(46127),Yr=e.n(_t),ln=e(41522),cn=e.n(ln),gn=e(95736),wi=e.n(gn),ki=e(42266),Ur=e.n(ki),Bi=e(82336),bs=e.n(Bi),Di=e(2072),on=e.n(Di);function fi(ir,Bt){return Math.round(ir+Math.random()+(Bt-ir))}function qi(ir,Bt){return Bt&&fi(0,ir*Bt**2)}function ri(ir={},Bt){const{base:sr=700,tries:Cr=10,when:Fn=on()}=ir;function Pe(...Be){let it=0;function st(){return Nt().resolveAfter(qi(sr,it)).chain(Gt)}function jt(ar){return++it<Cr?st():Nt().Rejected(ar)}function Gt(){return Bt(...Be).bichain(Ar()(Fn,jt,Nt().Rejected),Nt().of)}return Gt()}return Pe}const Vi=m()(2,ri);var si=e(49118),ks=e.n(si);function cr(ir,Bt){if(ir.length!==Bt.length)return!1;for(var sr=0;sr<ir.length;sr++)if(ir[sr]!==Bt[sr])return!1;return!0}function fe(ir,Bt){Bt===void 0&&(Bt=cr);var sr,Cr=[],Fn,Pe=!1;function Be(){for(var it=[],st=0;st<arguments.length;st++)it[st]=arguments[st];return Pe&&sr===this&&Bt(it,Cr)||(Fn=ir.apply(this,it),Pe=!0,sr=this,Cr=it),Fn}return Be}const Qe=fe(ks()),mt=5e3,xt=Symbol("TimeoutError");class Mr extends Error{constructor(){super("Authorization timed out")}}Mr.prototype[xt]=!0;const vn=Vi({tries:2,when:ir=>ir[xt]}),Ut={};let Yn=0;const mi=v()(Yr()("AUTH_SERVICE_URI"),ir=>{window.addEventListener("message",Bt=>{const{origin:sr}=new URL(ir.AUTH_SERVICE_URI,window.location.origin);if(Bt.origin===sr){const{data:{access_token:Cr,error:Fn,error_description:Pe,id_token:Be,state:it}={}}=Bt,st=Ut[it];st&&(Fn?st.reject(new Error([Fn,Pe].join(", "))):st.resolve({access_token:Cr,id_token:Be}))}})});function yn(ir,Bt,sr){return new(Nt())((Cr,Fn)=>{const Pe=ae()(()=>{delete Ut[Be],document.body.removeChild(st)});mi(ir);const Be=Yn++,it=be(),st=document.createElement("iframe");return st.style.display="none",document.body.appendChild(st),Nt()((jt,Gt)=>{const ar=ge(),ur={resolve:Gt,reject:jt};Ut[Be]=ur,st.addEventListener("error",bs()(jt,Yr()("error"))),st.src=Ge({client_id:ir.OKTA_CLIENT_ID,issuer:ar?ir.HEYOKRA_OIDC_ISSUER_URI:ir.OIDC_ISSUER_URI,nonce:it,redirect_uri:ir.REDIRECT_URI,response_mode:ar?"post_message":"okta_post_message",scope:ir.OIDC_SCOPE,sessionToken:sr,state:Be})}).race(Nt().rejectAfter(mt,new Mr)).chain(({id_token:jt,access_token:Gt})=>{const ar=jt?Qe(jt):null;return it!==ar.nonce?Nt().Reject(new Error(`Expected nonce ${it} but received ${ar.nonce}`)):(Bt.set(jt,Gt),Nt().of(Bt.get()))}).bimap(Pe,Pe).fork(Cr,Fn,Pe)})}const ji=({AUTH_SERVICE_URI:ir},Bt)=>[ir,Bt].join("|");function Tn(ir){const Bt={};return function(...Cr){return Nt()((Fn,Pe)=>{const Be={resolve:Pe,reject:Fn},it=ji(...Cr),st=Symbol();Bt[it]==null&&(Bt[it]={listeners:new Map});const jt=Bt[it];if(jt.listeners.set(st,Be),jt.listeners.size===1){const Gt=ar=>ur=>{const Un=[];for(const An of jt.listeners.values())try{An[ar](ur)}catch(jn){Un.push(jn)}if(delete Bt[it],Un.length>0)throw Un[0]};jt.cancel=ir(...Cr).fork(Gt("reject"),Gt("resolve"))}return function(){jt.listeners.delete(st),jt.listeners.size===0&&jt.cancel&&jt.cancel()}})}}const Cs=m()(3,Tn(vn(yn))),$i=ir=>window.fetch(ir.clone()),gs=Promise.reject.bind(Promise),vs=ir=>ir instanceof Response,Vt=ir=>cn()(ir,"status"),hr=Dr()(vs,Vt(ut()(500))),rn=kr()(vs),zn=Sn()(pe()(Yr()("ok"),gs),$i),$n=et()({when:Nr()(hr,rn),tries:3},zn),bn=Ur()(2,ir=>Dr()(yr()($t()("OKTA_CLIENT_ID",ir)),Vt($r()(s()(Xt(),[401,403]))))),ni=rt()([],["roles"]),ai=rt()("",["subscription","status"]),yi=r()((ir,Bt,[,sr])=>{const[Cr,Fn]=[Bt,sr].map(ni),[Pe,Be]=[Bt,sr].map(ai);wi()(Cr,Fn).length>0&&ir.emit("change:roles",sr,Bt),Pe!==Be&&ir.emit("change:status",sr,Bt)}),es=ir=>window.location.hostname.includes(ir),Ei=r()((ir,{RISE_ACCOUNTS_URI:Bt,RISE_DOMAIN:sr},Cr)=>es(sr)&&Bt&&Cr.message.includes("redirect_uri")?Hr()({method:"GET",url:`${Bt}/api/subdomain_active`}).chain(({data:Fn})=>(Fn===!1?ir.emit("change:subdomain"):ir.emit("unauthorized",Cr),Nt().Rejected(Cr))).toPromise():(Cr instanceof DOMException&&Cr.name==="AbortError"||ir.emit("unauthorized",Cr),Promise.reject(Cr))),Hi=r()((ir,Bt,sr,Cr)=>{if(sr!=null&&sr.sub!==Cr[1].sub)throw ir.emit("unauthorized",Bt),Bt;return Cr}),zi=(ir,Bt)=>new Promise((sr,Cr)=>{if(!(Bt instanceof AbortSignal)){ir.fork(Cr,sr);return}const Fn=()=>Cr(new DOMException("Aborted","AbortError"));if(Bt.aborted){Fn();return}let Pe=Function.prototype;const Be=()=>Pe();Bt.addEventListener("abort",Be);const it=st=>jt=>{Bt.removeEventListener("abort",Be),st(jt)};Pe=ir.fork(it(Cr),it(sr),it(Fn))}),us=r()((ir,Bt,sr,Cr,Fn)=>{const[,Pe]=sr.get();return zi(Cs(Bt,sr,void 0),Cr.signal).then(Hi(ir,Fn,Pe),Ei(ir,Bt)).then(ae()(yi(ir,Pe))).then(()=>$n(Cr))}),Ss=Ur()(5,(ir,Bt,sr,Cr)=>Ar()(bn(Bt),us(ir,Bt,sr,Cr),gs)),as=pe()(vs,gs),$s=ir=>(Bt,sr,Cr,Fn)=>{const Pe=new Request(Cr,Fn);return $n(Pe).catch(Ss(ir,Bt,sr,Pe)).catch(as)};var Es=e(55595),ls=e.n(Es);function Ts(ir){return ir!=null&&typeof ir=="object"&&ir["@@functional/placeholder"]===!0}function de(ir){return function Bt(sr){return arguments.length===0||Ts(sr)?Bt:ir.apply(this,arguments)}}function $e(ir){return function Bt(sr,Cr){switch(arguments.length){case 0:return Bt;case 1:return Ts(sr)?Bt:de(function(Fn){return ir(sr,Fn)});default:return Ts(sr)&&Ts(Cr)?Bt:Ts(sr)?de(function(Fn){return ir(Fn,Cr)}):Ts(Cr)?de(function(Fn){return ir(sr,Fn)}):ir(sr,Cr)}}}var Pt=$e(function(Bt,sr){for(var Cr={},Fn=0;Fn<Bt.length;)Bt[Fn]in sr&&(Cr[Bt[Fn]]=sr[Bt[Fn]]),Fn+=1;return Cr});const or=Pt;var tn=e(94211);const Vn=(...ir)=>Cs(...ir).toPromise(),Ri=m()(3,Vn),ts=new URLSearchParams(window.location.hash.substr(1));let ss=ts.get("id_token"),Li=ts.get("access_token");ss&&(ts.delete("id_token"),window.history.replaceState(null,null,`#${ts.toString()}`)),Li&&(ts.delete("access_token"),ts.delete("expires_in"),ts.delete("scope"),ts.delete("token_type"),window.history.replaceState(null,null,`#${ts.toString()}`));async function Ia(ir,Bt){return ss?(Bt.set(ss,Li),ss=Li=void 0):Bt.get()[0]||await Ri(ir,Bt,void 0),Bt.get()}async function Sa(ir,Bt){return Bt.clear(),await Ia(ir,Bt)}const ha=2,Qa=250;class _s{constructor(Bt,sr,...Cr){this._emitErrorDelegate=this._emitError.bind(this),this._initDelegate=this._init.bind(this),this._onErrorDelegate=this._onError.bind(this),this._resetRetryTimesDelegate=this._resetRetryTimes.bind(this),this._onerror=this._onmessage=this._onopen=Function.prototype,this._env=Bt,this._state=sr,this._errorEmitter=new(At()),this._closed=!1,this._params=Cr,this._listeners={},this._resetRetryTimes(),this._init()}_emitError(Bt){this._errorEmitter.emit("error",new ErrorEvent("error",{colno:Bt.colno,error:Bt,filename:Bt.filename,lineno:Bt.lineno,message:Bt.message}))}_init(){if(!this._closed){this._source=new tn.EventSourcePolyfill(...this._params),this._source.addEventListener("error",this._onErrorDelegate),this._source.addEventListener("open",this._resetRetryTimesDelegate),this._source.onerror=this._onerror,this._source.onmessage=this._onmessage,this._source.onopen=this._onopen;for(const Bt in this._listeners)for(const sr of this._listeners[Bt])this._source.addEventListener(Bt,sr)}}_onError(Bt){Bt.status>=500&&this._retryAttempts>0?(this._retryTimeout=setTimeout(this._initDelegate,this._retryIn),this._retryAttempts--,this._retryIn=Qa*2**(ha-this._retryAttempts+1)):(Bt.status===401||Bt.status===403)&&this._retryAuthz?(Sa(this._env,this._state).then(this._initDelegate).catch(this._emitErrorDelegate),this._retryAuthz=!1):this._errorEmitter.emit("error",Bt)}_resetRetryTimes(){this._retryAttempts=ha,this._retryAuthz=!0,this._retryIn=Qa}addEventListener(Bt,sr){Bt==="error"?this._errorEmitter.on("error",sr):(this._listeners[Bt]=this._listeners[Bt]||[],this._listeners[Bt].push(sr),this._source.addEventListener(Bt,sr))}close(){return this._closed=!0,clearTimeout(this._retryTimeout),this._source.close()}dispatchEvent(...Bt){return this._source.dispatchEvent(...Bt)}removeEventListener(Bt,sr){Bt==="error"?this._errorEmitter.off("error",sr):(ls()(this._listeners[Bt],[sr]),this._source.removeEventListener(Bt,sr))}}["onerror","onmessage","onopen"].forEach(ir=>{Object.defineProperty(_s.prototype,ir,{get(){return this[`_${ir}`]},set(Bt){this[`_${ir}`]=this._source[ir]=Bt}})}),["readyState","url","withCredentials"].forEach(ir=>{Object.defineProperty(_s.prototype,ir,{get(){return this._source[ir]}})}),Object.assign(_s.prototype,or(["CONNECTING","OPEN","CLOSED"],tn.EventSourcePolyfill.prototype));function fr(ir,Bt){return class extends _s{constructor(...sr){super(ir,Bt,...sr)}}}const Aa=M()(["response","status"],404),en=ir=>w(ir).post("/api/v1/sessions/me/lifecycle/refresh",void 0,{headers:{Prefer:"return=minimal"}});async function pa(ir,Bt,sr,Cr){if(ge())return;const Fn={base:1e3,tries:5,when:Pe=>!Aa(Pe)};await et()(Fn,en)(sr.AUTH_SERVICE_URI).then(ae()(()=>Bt.emit&&ir.emit("session:refreshed"))).catch(Pe=>{throw Aa(Pe)&&(Cr.clear(),Bt.emit&&ir.emit("session:closed")),Pe})}const Pa=m()(4,pa);var Xs=e(11993),Hs=e.n(Xs),ao=e(39136),Wa=e.n(ao);function Co(ir,Bt){return ir?Nt()((sr,Cr)=>{let Fn=!1;const Pe=st=>jt=>{Fn=!0,clearTimeout(it),st(jt)},Be=Bt.fork(Pe(sr),Pe(Cr),Pe(Function.prototype)),it=setTimeout(()=>{Fn||(Be(),sr(new Error(`Timeout after ${ir}ms`)))},ir);return Be}):Bt}const _o=m()(2,Co),Oo=ir=>Wa()(ir,["response","status"]),Ks=r()(ir=>Dr()(yr()($t()("OKTA_CLIENT_ID",ir)),Oo($r()(s()(Xt(),[401,403]))))),Mi=Oo(ut()(500)),Me=kr()(Oo(Boolean)),je=ir=>{const{backoffBase:Bt}=ir,sr={base:Bt,when:Nr()(Mi,Me),tries:5};return Vi(sr,Hr())(ir)},Ot=rt()([],["roles"]),Wt=rt()("",["subscription","status"]),Br=r()((ir,Bt,[,sr])=>{const[Cr,Fn]=[Bt,sr].map(Ot),[Pe,Be]=[Bt,sr].map(Wt);wi()(Cr,Fn).length>0&&ir.emit("change:roles",sr,Bt),Pe!==Be&&ir.emit("change:status",sr,Bt)}),Vr=ir=>window.location.hostname.includes(ir),an=r()((ir,{RISE_ACCOUNTS_URI:Bt,RISE_DOMAIN:sr},Cr)=>Vr(sr)&&Bt&&Cr.message.includes("redirect_uri")?Hr()({method:"GET",url:`${Bt}/api/subdomain_active`}).chain(({data:Fn})=>(Fn===!1?ir.emit("change:subdomain"):ir.emit("unauthorized",Cr),Nt().Rejected(Cr))):(ir.emit("unauthorized",Cr),Nt().Rejected(Cr))),ii=r()((ir,Bt,sr,Cr)=>sr!=null&&sr.sub!==Cr[1].sub?(ir.emit("unauthorized",Bt),Nt().Rejected(Bt)):Nt().of(Cr)),Yi=r()((ir,Bt,sr,Cr,Fn)=>{const[,Pe]=sr.get();return Cs(Bt,sr,void 0).bichain(an(ir,Bt),ii(ir,Fn,Pe)).map(ae()(Br(ir,Pe))).chain(()=>je(Cr))}),Ui=Ur()(4,(ir,Bt,sr,Cr)=>Ar()(Ks(Bt),Yi(ir,Bt,sr,Cr),Nt().Rejected)),bi=r()((ir,Bt,sr,Cr)=>je(Cr).bichain(Ui(ir,Bt,sr,Cr),Nt().of)),ms=r()((ir,Bt,sr,Cr)=>_o(Cr.timeout,bi(ir,Bt,sr,Hs()("timeout",Cr)))),Le=ir=>R()([1,"sub"],ir.get());async function Ye(ir,Bt,sr,Cr){const Fn=Le(sr);await Ce(ir,{emit:!1},Bt,sr);try{const Pe=await W(Bt,sr,Cr),Be=await Ri(Bt,sr,Pe),it=Le(sr);return Fn&&Fn!==it&&ir.emit("session:closed"),Be}catch(Pe){throw Fn&&ir.emit("session:closed"),Pe}}const ft=m()(4,Ye);var ht=e(53101);function Mt(ir){return ht.parse(document.cookie)[ir]}function Jt(ir,Bt){const sr=ir.SESSION_COOKIE_DOMAIN||window.location.host;document.cookie=ht.serialize(Bt,"",{domain:sr,expires:new Date(0),path:"/",secure:!0})}const Er=m()(2,Jt);function Lr(ir,Bt,[sr]){if(!Bt)return;const Cr=ir.SESSION_COOKIE_DOMAIN||window.location.host;document.cookie=ht.serialize(Bt,sr,{domain:Cr,path:"/",secure:!0})}const Mn=m()(3,Lr);function Pn(ir){return{clear(){Er(ir,ir.SESSION_COOKIE_NAME),Er(ir,ir.ACCESS_COOKIE_NAME)},get(){const Bt=Mt(ir.SESSION_COOKIE_NAME),sr=Mt(ir.ACCESS_COOKIE_NAME),Cr=Bt?Qe(Bt):null,Fn=sr?Qe(sr):null;return[Bt,Cr,sr,Fn]},set(Bt,sr){const Cr=Bt?Qe(Bt):null,Fn=sr?Qe(sr):null;Mn(ir,ir.SESSION_COOKIE_NAME,[Bt,Cr]),Mn(ir,ir.ACCESS_COOKIE_NAME,[sr,Fn])}}}const kn=["addListener","listenerCount","listeners","off","on","once","removeAllListeners","removeListener"],Gi=r()((ir,Bt,sr)=>u()(sr,[ir,Bt])),os=ir=>kn.reduce((Bt,sr)=>(Bt[sr]=ir[sr].bind(ir),Bt),{});function Os(ir){const Bt=new yt,sr=Pn(ir);return{getAuthorizationUrl:Ge,EventSource:fr(ir,sr),...os(Bt),...s()(Gi(ir,sr),{authenticate:W,closeSession:Ce(Bt,{emit:!0}),fetch:$s(Bt),refreshSession:Pa(Bt,{emit:!1}),request:ms(Bt),resetSession:Sa,resumeSession:Ia,startSession:ft(Bt)})}}},23813(f){"use strict";const d=(e,n,r)=>{const a=e.length;if(a==n)return e;const s=n-a;let i="";for(let u=1;u<=s;u++)i+=r;return i+e};f.exports=e=>{(e==null||e<1)&&(e=15);const n=parseInt(d("",e,"9"));let r=0,a;return()=>{let s=Math.floor(Math.random()*n);return s==a?r++:(r=0,a=s),s+=r,d(`${s}`,e,"0")}}},87675(f,d,e){"use strict";var n=this&&this.__extends||(function(){var m=function(g,h){return m=Object.setPrototypeOf||{__proto__:[]}instanceof Array&&function(v,E){v.__proto__=E}||function(v,E){for(var w in E)E.hasOwnProperty(w)&&(v[w]=E[w])},m(g,h)};return function(g,h){m(g,h);function v(){this.constructor=g}g.prototype=h===null?Object.create(h):(v.prototype=h.prototype,new v)}})();Object.defineProperty(d,"__esModule",{value:!0}),d.InvalidParameters=d.MethodNotFound=d.InvalidRequest=d.InvalidJson=d.JsonRpcError=void 0;var r=e(87362),a=(function(m){n(g,m);function g(h,v,E){h===void 0&&(h="unknown error from the peer"),v===void 0&&(v=-32e3);var w=m.call(this,h)||this;return w.code=v,w.data=E,w}return g.prototype.toJsonRpcError=function(){return{code:this.code,data:this.data,message:this.message}},g})(r.BaseError);d.JsonRpcError=a;var s=(function(m){n(g,m);function g(){return m.call(this,"invalid JSON",-32700)||this}return g})(a);d.InvalidJson=s;var i=(function(m){n(g,m);function g(h){return h===void 0&&(h="invalid JSON-RPC request"),m.call(this,h,-32600)||this}return g})(a);d.InvalidRequest=i;var u=(function(m){n(g,m);function g(h){var v=this,E=h?"method not found: "+h:"method not found";return v=m.call(this,E,-32601,h)||this,v}return g})(a);d.MethodNotFound=u;var l=(function(m){n(g,m);function g(h){return m.call(this,"invalid parameter(s)",-32602,h)||this}return g})(a);d.InvalidParameters=l},97479(f,d,e){"use strict";Object.defineProperty(d,"__esModule",{value:!0}),d.response=d.request=d.notification=d.error=void 0;var n=e(87675),r=JSON.stringify;d.error=function(a,s){(s==null||typeof s.toJsonRpcError!="function")&&(s=new n.JsonRpcError);var i=s.toJsonRpcError();return r({error:i,id:a,jsonrpc:"2.0"})},d.notification=function(a,s){return r({jsonrpc:"2.0",method:a,params:s})},d.request=function(a,s,i){return r({id:a,jsonrpc:"2.0",method:s,params:i})},d.response=function(a,s){return r({id:a,jsonrpc:"2.0",result:s})}},67750(f,d,e){"use strict";var n=this&&this.__createBinding||(Object.create?(function(l,m,g,h){h===void 0&&(h=g),Object.defineProperty(l,h,{enumerable:!0,get:function(){return m[g]}})}):(function(l,m,g,h){h===void 0&&(h=g),l[h]=m[g]})),r=this&&this.__setModuleDefault||(Object.create?(function(l,m){Object.defineProperty(l,"default",{enumerable:!0,value:m})}):function(l,m){l.default=m}),a=this&&this.__importStar||function(l){if(l&&l.__esModule)return l;var m={};if(l!=null)for(var g in l)g!=="default"&&Object.hasOwnProperty.call(l,g)&&n(m,l,g);return r(m,l),m},s=this&&this.__exportStar||function(l,m){for(var g in l)g!=="default"&&!m.hasOwnProperty(g)&&n(m,l,g)};Object.defineProperty(d,"__esModule",{value:!0}),d.format=void 0;var i=a(e(97479));d.format=i,s(e(98996),d),s(e(87675),d);var u=e(1861);Object.defineProperty(d,"parse",{enumerable:!0,get:function(){return u.parse}})},98996(f,d){"use strict";Object.defineProperty(d,"__esModule",{value:!0})},1861(f,d,e){"use strict";Object.defineProperty(d,"__esModule",{value:!0}),d.parse=d.isResponsePayload=d.isErrorPayload=d.isRequestPayload=d.isNotificationPayload=void 0;var n=e(83323),r=e(87675),a=Object.defineProperty,s=function(w,T){return a(w,"type",{configurable:!0,value:T,writable:!0})},i=function(w){return w===null?"null":typeof w},u=function(w,T){if(T==="1.0"){if(w==null)throw new r.InvalidRequest("invalid error "+i(w))}else if(w==null||!n.isInteger(w.code)||!n.isString(w.message))throw new r.InvalidRequest("invalid error: "+i(w)+" instead of {code, message}")},l=function(w){if(!n.isNumber(w)&&!n.isString(w))throw new r.InvalidRequest("invalid identifier: "+i(w)+" instead of number or string")},m=function(w,T){if(T==="2.0"){if(w!==void 0&&!Array.isArray(w)&&!n.isObject(w))throw new r.InvalidRequest("invalid params: "+i(w)+" instead of undefined, array or object")}else if(!Array.isArray(w))throw new r.InvalidRequest("invalid params: "+i(w)+" instead of array")},g=function(w){var T=w.jsonrpc;if(T===void 0)return"1.0";if(T==="2.0")return"2.0";throw new r.InvalidRequest("invalid version: "+i(T)+" instead of undefined or '2.0'")},h=function(w,T){return w===(T==="2.0"?void 0:null)},v=function(w,T){var C=w.error;return C!==(T==="2.0"?void 0:null)};d.isNotificationPayload=function(w,T){if(n.isString(w.method)){var C=w.id;if(h(C,T))return m(w.params,T),!0}return!1},d.isRequestPayload=function(w,T){if(n.isString(w.method)){var C=w.id;if(!h(C,T))return l(C),m(w.params,T),!0}return!1},d.isErrorPayload=function(w,T){if(!n.isString(w.method)&&v(w,T)){var C=w.id;return C!==null&&l(C),u(w.error,T),!0}return!1},d.isResponsePayload=function(w,T){return!n.isString(w.method)&&!v(w,T)?(l(w.id),!0):!1};function E(w){if(n.isString(w))try{w=JSON.parse(w)}catch(C){throw C instanceof SyntaxError?new r.InvalidJson:C}if(Array.isArray(w))return w.map(E);var T=g(w);if(d.isNotificationPayload(w,T))s(w,"notification");else if(d.isRequestPayload(w,T))s(w,"request");else if(d.isErrorPayload(w,T))s(w,"error");else if(d.isResponsePayload(w,T))s(w,"response");else throw new r.InvalidJson;return w}d.parse=E,d.default=E,E.result=function(T){var C=E(T);if(!Array.isArray(C)){if(C.type==="error")throw C.error;if(C.type==="response")return C.result}throw new TypeError("message should be response or error JSON-RPC message")}},83323(f,d){"use strict";Object.defineProperty(d,"__esModule",{value:!0}),d.isObject=d.isString=d.isInteger=d.isNumber=void 0;var e=Number.NEGATIVE_INFINITY,n=Number.POSITIVE_INFINITY;d.isNumber=function(r){var a=typeof r;return a==="number"&&r>e&&r<n},d.isInteger=function(r){return d.isNumber(r)&&r%1===0},d.isString=function(r){return typeof r=="string"},d.isObject=function(r){var a=typeof r;return r!==null&&(a==="object"||a==="function")}},96932(){"use strict"},24769(f,d,e){var n=e(71556),r=e(43845);function a(s){var i=r.CancelToken.source(),u=Object.assign({cancelToken:i.token},s);return n(function(l,m){return r(u).then(m,l),i.cancel.bind(i)})}f.exports=a},80189(f,d,e){d.action=e(39251),e(6782),d.error=e(32367),d.handle=e(84855),e(78669),d.onSuccess=e(62853),e(62955)},39251(f,d,e){var n=e(31417),r=function(a,s){return{type:a,payload:s}};f.exports=n(r)},6782(f,d,e){var n=e(31417),r=function(a,s){return[s,a]};f.exports=n(r)},32367(f,d,e){var n=e(31417),r=function(a,s){return{type:a,payload:s,error:!0}};f.exports=n(r)},84855(f,d,e){var n=e(31417),r=function(a,s){return function(i,u){i===void 0&&(i=a);var l=u.type,m=u.payload,g=u.error;return s[l]?s[l](i,m,g):i}};f.exports=n(r)},78669(f){var d=function(e,n,r){return r&&console.error(n),e};f.exports=d},62853(f){var d=function(e){return function(n,r,a){return a?n:e(n,r)}};f.exports=d},62955(f,d,e){var n=e(75606),r=e(70145),a=function(s){return r(s).map(n({type:"SIDE_EFFECT"}))};f.exports=a},46341(f,d,e){var n=e(37114),r=e(72832),a=function(s){for(var i=[],u=arguments.length-1;u-- >0;)i[u]=arguments[u+1];var l=function(m){var g=typeof m;return g==="function"?m.apply(void 0,i):m&&g==="object"?a.apply(void 0,[m].concat(i)):m};return n(l,s)};f.exports=r(a)},68418(f,d,e){var n=e(7963),r=e(1555),a=e(67560),s=e(24362),i=function(u,l){return r(n(u),[l,a])};f.exports=s(3,i)},72832(f,d,e){var n=e(70635),r=e(80342),a=e(49659),s=e(65721),i=e(45614),u=e(37114),l=e(56360),m=e(43953),g=e(98080),h=a(function(T,C){return typeof C===T}),v=function(T){return m(u(E),Math.max,0,g(T))},E=r([[h("object"),v],[h("function"),i],[l,n(0)]]),w=function(T,C){for(var O=[],R=arguments.length-2;R-- >0;)O[R]=arguments[R+2];var B=v(C),M=s(B+1,T);return O.length===0?B===0?function(){for(var F=[],H=arguments.length;H--;)F[H]=arguments[H];return M.apply(void 0,[C].concat(F))}:M(C):M.apply(void 0,[C].concat(O))};f.exports=a(w)},12335(f,d,e){var n=e(7963),r=e(1555),a=e(55337),s=e(9759),i=e(48063),u=e(24362),l=e(64666),m=function(g,h){return l(s(g),r(n(h),[i(g),a(g)]))};f.exports=u(3,m)},13463(f,d,e){var n=e(86576),r=e(54411),a=e(78312),s=e(2072),i=Promise.reject.bind(Promise),u=function(g,h){g===void 0&&(g={});var v=g.base;v===void 0&&(v=250);var E=g.tries;E===void 0&&(E=10);var w=g.when;w===void 0&&(w=s);var T=function(){for(var C=[],O=arguments.length;O--;)C[O]=arguments[O];var R=0,B=function(){return new Promise(function(H,U){setTimeout(function(){M().then(H,U)},l(v,R))})},M=function(){return Promise.resolve(C).then(n(h)).catch(a(w,F,i))},F=function(H){return++R<E?B():i(H)};return M()};return T},l=function(g,h){return h&&m(0,g*Math.pow(2,h))},m=function(g,h){return g+Math.random()*(h-g)};f.exports=r(u)},5968(f,d,e){var n=e(61737),r=e(82336),a=e(94262),s=e(27256),i=r(n(Promise.reject,Promise),s(a(Error),Error));f.exports=i},60466(f,d,e){var n=e(45184),r=e(49659),a=e(27976),s=function(i,u,l){var m={},g=function(){for(var h=[],v=arguments.length;v--;)h[v]=arguments[v];return a(function(){var E=u.apply(null,h);return m[E]||(m[E]={},m[E].async=n(function(w,T){Object.assign(m[E],{reject:w,resolve:T})})),clearTimeout(m[E].timeout),m[E].timeout=setTimeout(function(){var w=m[E],T=w.reject,C=w.resolve;l.apply(null,h).fork(T,C),delete m[E]},i),m[E].async})};return g};f.exports=r(s)},5605(f,d,e){var n=e(45184),r=e(49659),a=e(27976),s=e(5218),i=function(u,l,m){var g={},h=function(E){g[E].last=Date.now();var w=g[E],T=w.args,C=w.reject,O=w.resolve;m.apply(null,T).fork(C,O),delete g[E].args,delete g[E].timeout},v=function(){for(var E=[],w=arguments.length;w--;)E[w]=arguments[w];return a(function(){var T=l.apply(null,E);g[T]||(g[T]={},g[T].async=n(function(R,B){Object.assign(g[T],{reject:R,resolve:B})})),g[T].args=E;var C=Date.now()-(g[T].last||0);if(!g[T].timeout){var O=s(0,u-C);g[T].timeout=setTimeout(h.bind(null,T),O)}return g[T].async})};return v};f.exports=r(i)},9235(f,d){"use strict";Object.defineProperty(d,"__esModule",{value:!0}),d.BLANK_URL=d.relativeFirstCharacters=d.urlSchemeRegex=d.ctrlCharactersRegex=d.htmlCtrlEntityRegex=d.htmlEntitiesRegex=d.invalidProtocolRegex=void 0,d.invalidProtocolRegex=/^([^\w]*)(javascript|data|vbscript)/im,d.htmlEntitiesRegex=/&#(\w+)(^\w|;)?/g,d.htmlCtrlEntityRegex=/&(newline|tab);/gi,d.ctrlCharactersRegex=/[\u0000-\u001F\u007F-\u009F\u2000-\u200D\uFEFF]/gim,d.urlSchemeRegex=/^.+(:|&colon;)/gim,d.relativeFirstCharacters=[".","/"],d.BLANK_URL="about:blank"},12930(f,d,e){"use strict";var n;n={value:!0},d.J=void 0;var r=e(9235);function a(u){return r.relativeFirstCharacters.indexOf(u[0])>-1}function s(u){var l=u.replace(r.ctrlCharactersRegex,"");return l.replace(r.htmlEntitiesRegex,function(m,g){return String.fromCharCode(g)})}function i(u){if(!u)return r.BLANK_URL;var l=s(u).replace(r.htmlCtrlEntityRegex,"").replace(r.ctrlCharactersRegex,"").trim();if(!l)return r.BLANK_URL;if(a(l))return l;var m=l.match(r.urlSchemeRegex);if(!m)return l;var g=m[0];return r.invalidProtocolRegex.test(g)?r.BLANK_URL:l}d.J=i},87352(f,d,e){"use strict";e.d(d,{$:()=>r});var n=e(69421);function r(a,s){s.silentMultipleInit||n.Vy.error(`${a} is already initialized.`)}},78552(f,d,e){"use strict";e.d(d,{Z:()=>i,m:()=>s});var n=e(72060),r=e(9077),a=e(69421);function s(u){const l={version:"7.0.0",onReady(m){m()},...u};return Object.defineProperty(l,"_setDebug",{get(){return r.pM},enumerable:!1}),l}function i(u,l,m){const g=u[l];g&&!g.q&&g.version&&a.Vy.warn("SDK is loaded more than once. This is unsupported and might have unexpected behavior."),u[l]=m,g&&g.q&&g.q.forEach(h=>(0,n.y)(h,"onReady callback threw an error:")())}},19179(f,d,e){"use strict";e.d(d,{l:()=>s,q:()=>a});var n=e(9077),r=e(17528);function a(i,u,l,m,g){return s(i,u,[l],m,g)}function s(i,u,l,m,{once:g,capture:h,passive:v}={}){const E=(0,n.dm)(R=>{!R.isTrusted&&!R.__ddIsTrusted&&!i.allowUntrustedEvents||(g&&O(),m(R))}),w=v?{capture:h,passive:v}:h,T=window.EventTarget&&u instanceof EventTarget?window.EventTarget.prototype:u,C=(0,r.W)(T,"addEventListener");l.forEach(R=>C.call(u,R,E,w));function O(){const R=(0,r.W)(T,"removeEventListener");l.forEach(B=>R.call(u,B,E,w))}return{stop:O}}},25260(f,d,e){"use strict";e.d(d,{B9:()=>g,DQ:()=>T,OR:()=>l,Ri:()=>u,TV:()=>i,z$:()=>E});var n=e(69421),r=e(28011),a=e(88563),s=e(10707);function i(R,B,M=0,F){const H=new Date;H.setTime(H.getTime()+M);const U=`expires=${H.toUTCString()}`,W=F&&F.crossSite?"none":"strict",X=F&&F.domain?`;domain=${F.domain}`:"",te=F&&F.secure?";secure":"",q=F&&F.partitioned?";partitioned":"";document.cookie=`${R}=${B};${U};path=/;samesite=${W}${X}${te}${q}`}function u(R){const B=(0,a.rx)(document.cookie,R);if(B!=="")return B}function l(R){return(0,a.Dh)(document.cookie).get(R)||[]}let m;function g(R){return m||(m=(0,a.it)(document.cookie)),m.get(R)}function h(){m=void 0}function v(R,B){i(R,"",0,B)}function E(R){if(document.cookie===void 0||document.cookie===null)return!1;try{const B=`dd_cookie_test_${(0,a.lk)()}`,M="test";i(B,M,r.iW,R);const F=u(B)===M;return v(B,R),F}catch(B){return n.Vy.error(B),!1}}let w;function T(R=location.hostname,B=document.referrer){if(w===void 0){const M=C(R,B);if(M){const F=`dd_site_test_${(0,a.lk)()}`,H="test",U=M.split(".");let W=U.pop();for(;U.length&&!u(F);)W=`${U.pop()}.${W}`,i(F,H,r.OY,{domain:W});v(F,{domain:W}),w=W}}return w}function C(R,B){try{return R||(0,s.c$)(B).hostname}catch{}}function O(){w=void 0}},35712(f,d,e){"use strict";e.d(d,{h:()=>a});var n=e(17528),r=e(82447);function a(s,i){return(0,n.W)((0,r.VZ)(),"fetch")(s,i)}},40881(f,d,e){"use strict";e.d(d,{i:()=>w});var n=e(56767),r=e(9077),a=e(26303),s=e(28011),i=e(10707),u=e(82447),l=e(4006),m=e(89336);async function g(B){const M=B.getReader(),F=[];for(;;){const H=await M.read();if(H.done)break;F.push(H.value)}return M.cancel().catch(m.l),(0,l.wh)(F)}var h=e(25705);let v;const E=[];function w({responseBodyAction:B}={}){return B&&E.push(B),v||(v=C()),v}function T(){v=void 0,E.length=0}function C(){return new a.cP(B=>{if(!u.J2.fetch)return;const{stop:M}=(0,n.H)(u.J2,"fetch",F=>O(F,B),{computeHandlingStack:!0});return M})}function O({parameters:B,onPostCall:M,handlingStack:F},H){const[U,W]=B;let X=W&&W.method;X===void 0&&U instanceof Request&&(X=U.method);const te=X!==void 0?String(X).toUpperCase():"GET",q=U instanceof Request?U.url:(0,i.l2)(String(U)),ae=(0,s.M8)(),le={state:"start",init:W,input:U,method:te,startClocks:ae,url:q,handlingStack:F,isAbortedOnStart:U instanceof Request&&U.signal?.aborted||W?.signal?.aborted||!1};H.notify(le),B[0]=le.input,B[1]=le.init,M(pe=>{R(H,pe,le).catch(r.Dx)})}async function R(B,M,F){const H=F;let U;try{U=await M}catch(X){B.notify({...H,state:"resolve",status:0,isAborted:H.init?.signal?.aborted||X instanceof DOMException&&X.code===DOMException.ABORT_ERR,error:X});return}if(H.response=U,H.status=U.status,H.responseType=U.type,H.isAborted=!1,E.reduce((X,te)=>Math.max(X,te(H)),0)===1){const X=(0,h.i)(U);if(X&&X.body)try{const te=await g(X.body);H.responseBody=new TextDecoder().decode(te)}catch{}}B.notify({...H,state:"resolve"})}},99513(f,d,e){"use strict";e.d(d,{Kp:()=>l,_T:()=>u,y5:()=>i});var n=e(26303),r=e(62189),a=e(82447),s=e(19179);const i={HIDDEN:"visibility_hidden",UNLOADING:"before_unload",PAGEHIDE:"page_hide",FROZEN:"page_frozen"};function u(m){return new n.cP(g=>{if(a.Wq)return;const{stop:h}=(0,s.l)(m,window,["visibilitychange","freeze"],E=>{E.type==="visibilitychange"&&document.visibilityState==="hidden"?g.notify({reason:i.HIDDEN}):E.type==="freeze"&&g.notify({reason:i.FROZEN})},{capture:!0}),v=(0,s.q)(m,window,"beforeunload",()=>{g.notify({reason:i.UNLOADING})}).stop;return()=>{h(),v()}})}function l(m){return(0,r.KQ)(i).includes(m)}},33908(f,d,e){"use strict";e.d(d,{H:()=>a,N:()=>s});var n=e(89336),r=e(19179);function a(i,u,l){if(document.readyState===u||document.readyState==="complete")return l(),{stop:n.l};const m=u==="complete"?"load":"DOMContentLoaded";return(0,r.q)(i,window,m,l,{once:!0})}function s(i,u){return new Promise(l=>{a(i,u,l)})}},61767(f,d,e){"use strict";e.d(d,{G:()=>g});var n=e(56767),r=e(26303),a=e(28011),s=e(10707),i=e(82447),u=e(19179);let l;const m=new WeakMap;function g(C){return l||(l=h(C)),l}function h(C){return"XMLHttpRequest"in i.J2?new r.cP(O=>{const{stop:R}=(0,n.H)(XMLHttpRequest.prototype,"open",v),{stop:B}=(0,n.H)(XMLHttpRequest.prototype,"send",F=>{E(F,C,O)},{computeHandlingStack:!0}),{stop:M}=(0,n.H)(XMLHttpRequest.prototype,"abort",w);return()=>{R(),B(),M()}}):new r.cP}function v({target:C,parameters:[O,R]}){m.set(C,{state:"open",method:String(O).toUpperCase(),url:(0,s.l2)(String(R))})}function E({target:C,parameters:[O],handlingStack:R},B,M){const F=m.get(C);if(!F)return;const H=F;H.state="start",H.startClocks=(0,a.M8)(),H.isAborted=!1,H.xhr=C,H.handlingStack=R,H.requestBody=O;let U=!1;const{stop:W}=(0,n.H)(C,"onreadystatechange",()=>{C.readyState===XMLHttpRequest.DONE&&X()}),X=()=>{if(te(),W(),U)return;U=!0;const q=F;q.duration=(0,a.vk)(H.startClocks.timeStamp,(0,a.nx)()),q.status=C.status,typeof C.response=="string"&&(q.responseBody=C.response),M.notify({...q,state:"complete"})},{stop:te}=(0,u.q)(B,C,"loadend",X);M.notify(H)}function w({target:C}){const O=m.get(C);O&&(O.isAborted=!0)}function T(){l=void 0}},30264(f,d,e){"use strict";e.d(d,{t:()=>ae});var n=e(26303),r=e(48121),a=e(40881),s=e(61767),i=e(69421),u=e(94542),l=e(56767),m=e(28011),g=e(89033),h=e(82447),v=e(37143),E=e(78976);function w(){return new n.cP(le=>{const pe=(Ce,Je)=>{const qe=(0,v.As)({stackTrace:Je,originalError:Ce,startClocks:(0,m.M8)(),nonErrorPrefix:"Uncaught",source:E.g.SOURCE,handling:"unhandled"});le.notify(qe)},{stop:ge}=T(pe),{stop:Ie}=C(pe);return()=>{ge(),Ie()}})}function T(le){return(0,l.H)((0,h.VZ)(),"onerror",({parameters:[pe,ge,Ie,Ce,Je]})=>{let qe;(0,v.bJ)(Je)||(qe=(0,g.h)(pe,ge,Ie,Ce)),le(Je??pe,qe)})}function C(le){return(0,l.H)((0,h.VZ)(),"onunhandledrejection",({parameters:[pe]})=>{le(pe.reason||"Empty reason")})}var O=e(9077),R=e(91698),B=e(61770),M=e(64278);let F={};function H(le){const pe=le.map(ge=>(F[ge]||(F[ge]=W(ge)),F[ge]));return(0,n.Fx)(...pe)}function U(){F={}}function W(le){return new n.cP(pe=>{const ge=i.JZ[le];return i.JZ[le]=(...Ie)=>{ge.apply(console,Ie);const Ce=(0,M.uC)("console error");(0,O.um)(()=>{pe.notify(X(Ie,le,Ce))})},()=>{i.JZ[le]=ge}})}function X(le,pe,ge){const Ie=le.map(Ce=>te(Ce)).join(" ");if(pe===i.bP.error){const Ce=le.find(v.bJ),Je=(0,v.As)({originalError:Ce,handlingStack:ge,startClocks:(0,m.M8)(),source:E.g.CONSOLE,handling:"handled",nonErrorPrefix:"Provided",useFallbackStack:!1});return Je.message=Ie,{api:pe,message:Ie,handlingStack:ge,error:Je}}return{api:pe,message:Ie,error:void 0,handlingStack:ge}}function te(le){return typeof le=="string"?(0,R.a)(le):(0,v.bJ)(le)?(0,M.NR)((0,g.T)(le)):(0,B.s)((0,R.a)(le),void 0,2)}const q=500;function ae(){const le=new n.dX(q,Ie=>{(0,u.A2)("Early data collection dropped data on unbuffer",{count:Ie})}),pe=[];function ge(Ie,Ce){pe.push(Ce.subscribe(Je=>{le.notify({type:Ie,data:Je})}))}return ge(0,(0,r.B)(w)()),ge(1,(0,a.i)()),ge(2,(0,s.G)({allowUntrustedEvents:!0})),ge(3,H(Object.values(i.bP))),{observable:le,stop:()=>pe.forEach(Ie=>Ie.unsubscribe())}}},28505(f,d,e){"use strict";e.d(d,{WA:()=>R,uT:()=>B,bX:()=>H,hO:()=>W,Sz:()=>U});var n=e(72060),r=e(69421),a=e(53943),s=e(35677),i=e(83359),u=e(21877),l=e(82447),m=e(42755),g=e(48121);const h=["chrome-extension://","moz-extension://"];function v(X){return h.some(te=>X.includes(te))}function E(X,te=""){if(v(X))return!1;const ae=te.split(`
`).filter(le=>{const pe=le.trim();return pe.length&&/^at\s+|@/.test(pe)})[1]||"";return v(ae)}const w="Running the Browser SDK in a Web extension content script is forbidden unless the `allowedTrackingOrigins` option is provided.",T="SDK initialized on a non-allowed domain.";function C(X,te){const q=(0,g.B)((0,l.VZ)().location),ae=q?q.origin:"",le=X.allowedTrackingOrigins;if(!le)return E(ae,te)?(r.Vy.error(w),!1):!0;const pe=(0,m.K)(le,ae);return pe||r.Vy.error(T),pe}var O=e(52760);const R={ALLOW:"allow",MASK:"mask",MASK_USER_INPUT:"mask-user-input",MASK_UNLESS_ALLOWLISTED:"mask-unless-allowlisted"},B={ALL:"all",SAMPLED:"sampled"};function M(X,te){return X!=null&&typeof X!="string"?(r.Vy.error(`${te} must be defined as a string`),!1):!0}function F(X){return X&&typeof X=="string"&&!/(datadog|ddog|datad0g|dd0g)/.test(X)?(r.Vy.error(`Site should be a valid Datadog site. ${r.xG} ${r.fH}/getting_started/site/.`),!1):!0}function H(X,te){return X!==void 0&&!(0,a.fp)(X)?(r.Vy.error(`${te} Sample Rate should be a number between 0 and 100`),!1):!0}function U(X,te){if(!X||!X.clientToken){r.Vy.error("Client Token is not configured, we will not send any data.");return}if(X.allowedTrackingOrigins!==void 0&&!Array.isArray(X.allowedTrackingOrigins)){r.Vy.error("Allowed Tracking Origins must be an array");return}if(!(!F(X.site)||!H(X.sessionSampleRate,"Session")||!H(X.telemetrySampleRate,"Telemetry")||!H(X.telemetryConfigurationSampleRate,"Telemetry Configuration")||!H(X.telemetryUsageSampleRate,"Telemetry Usage")||!M(X.version,"Version")||!M(X.env,"Env")||!M(X.service,"Service")||!C(X,te??""))){if(X.trackingConsent!==void 0&&!(0,s.Rj)(u.w,X.trackingConsent)){r.Vy.error('Tracking Consent should be either "granted" or "not-granted"');return}return{beforeSend:X.beforeSend&&(0,n.y)(X.beforeSend,"beforeSend threw an error:"),sessionStoreStrategyType:(0,i.n)(X),sessionSampleRate:X.sessionSampleRate??100,telemetrySampleRate:X.telemetrySampleRate??20,telemetryConfigurationSampleRate:X.telemetryConfigurationSampleRate??5,telemetryUsageSampleRate:X.telemetryUsageSampleRate??5,service:X.service??void 0,env:X.env??void 0,version:X.version??void 0,datacenter:X.datacenter??void 0,silentMultipleInit:!!X.silentMultipleInit,allowUntrustedEvents:!!X.allowUntrustedEvents,trackingConsent:X.trackingConsent??u.w.GRANTED,trackAnonymousUser:X.trackAnonymousUser??!0,storeContextsAcrossPages:!!X.storeContextsAcrossPages,variant:X.variant,sdkVersion:X.sdkVersion,...(0,O.T)(X)}}}function W(X){return{session_sample_rate:X.sessionSampleRate,telemetry_sample_rate:X.telemetrySampleRate,telemetry_configuration_sample_rate:X.telemetryConfigurationSampleRate,telemetry_usage_sample_rate:X.telemetryUsageSampleRate,use_before_send:!!X.beforeSend,use_partitioned_cross_site_session_cookie:X.usePartitionedCrossSiteSessionCookie,use_secure_session_cookie:X.useSecureSessionCookie,use_proxy:!!X.proxy,silent_multiple_init:X.silentMultipleInit,track_session_across_subdomains:X.trackSessionAcrossSubdomains,track_anonymous_user:X.trackAnonymousUser,session_persistence:Array.isArray(X.sessionPersistence)?X.sessionPersistence[0]:X.sessionPersistence,store_contexts_across_pages:!!X.storeContextsAcrossPages,allow_untrusted_events:!!X.allowUntrustedEvents,tracking_consent:X.trackingConsent,use_allowed_tracking_origins:Array.isArray(X.allowedTrackingOrigins),source:X.source,sdk_version:X.sdkVersion,variant:X.variant}}},1341(f,d,e){"use strict";e.d(d,{G:()=>l,n:()=>i});var n=e(28011),r=e(10707),a=e(88563),s=e(8216);function i(g,h,v){const E=u(g,h);return{build(w,T){const C=m(g,h,w,T,v);return E(C)},trackType:h}}function u(g,h){const v=`/api/v2/${h}`,E=g.proxy;if(typeof E=="string"){const T=(0,r.l2)(E);return C=>`${T}?ddforward=${encodeURIComponent(`${v}?${C}`)}`}if(typeof E=="function")return T=>E({path:v,parameters:T});const w=l(g);return T=>`https://${w}${v}?${T}`}function l(g){const{site:h=s.NW}=g,v=h.split("."),E=v.pop();return`browser-intake-${v.join("-")}.${E}`}function m({clientToken:g,source:h="browser"},v,E,{retry:w,encoding:T},C=[]){const O=[`ddsource=${h}`,`dd-api-key=${g}`,`dd-evp-origin-version=${encodeURIComponent("7.0.0")}`,"dd-evp-origin=browser",`dd-request-id=${(0,a.lk)()}`].concat(C);return T&&O.push(`dd-evp-encoding=${T}`),v==="rum"&&(O.push(`batch_time=${(0,n.nx)()}`,`_dd.api=${E}`),w&&O.push(`_dd.retry_count=${w.count}`,`_dd.retry_after=${w.lastFailureStatus}`)),O.join("&")}},52760(f,d,e){"use strict";e.d(d,{T:()=>a,w:()=>l});var n=e(8216),r=e(1341);function a(m){const g=m.site||n.NW,h=s(m.source),v=i({...m,site:g,source:h});return{replica:u({...m,site:g,source:h}),site:g,source:h,...v}}function s(m){return m==="flutter"||m==="unity"?m:"browser"}function i(m){return{logsEndpointBuilder:(0,r.n)(m,"logs"),rumEndpointBuilder:(0,r.n)(m,"rum"),profilingEndpointBuilder:(0,r.n)(m,"profile"),sessionReplayEndpointBuilder:(0,r.n)(m,"replay"),exposuresEndpointBuilder:(0,r.n)(m,"exposures"),flagEvaluationEndpointBuilder:(0,r.n)(m,"flagevaluation")}}function u(m){if(!m.replica)return;const g={...m,site:n.NW,clientToken:m.replica.clientToken};return{logsEndpointBuilder:(0,r.n)(g,"logs"),rumEndpointBuilder:(0,r.n)(g,"rum",[`application.id=${m.replica.applicationId}`])}}function l(m){return n.Ih.every(g=>m.includes(g))}},25847(f,d,e){"use strict";e.d(d,{q:()=>r});var n=e(82447);function r(){const a=n.J2.navigator;return{status:a.onLine?"connected":"not_connected",interfaces:a.connection&&a.connection.type?[a.connection.type]:void 0,effective_type:a.connection?.effectiveType}}},23114(f,d,e){"use strict";e.d(d,{N:()=>n,Q:()=>r});const n={userContext:"userContext",globalContext:"globalContext",accountContext:"accountContext"},r={getContext:"getContext",setContext:"setContext",setContextProperty:"setContextProperty",removeContextProperty:"removeContextProperty",clearContext:"clearContext"}},34305(f,d,e){"use strict";e.d(d,{D:()=>g});var n=e(60461),r=e(91698),a=e(26303),s=e(69421),i=e(9612);function u(h){const v=(0,i.P)(h)==="object";return v||s.Vy.error("Unsupported context:",h),v}function l(h,v,E){const w={...h};for(const[T,{required:C,type:O}]of Object.entries(v))O==="string"&&!m(w[T])&&(w[T]=String(w[T])),C&&m(w[T])&&s.Vy.warn(`The property ${T} of ${E} is required; context will not be sent to the intake.`);return w}function m(h){return h==null||h===""}function g(h="",{propertiesConfig:v={}}={}){let E={};const w=new a.cP,T={getContext:()=>(0,n.Go)(E),setContext:C=>{u(C)?E=(0,r.a)(l(C,v,h)):T.clearContext(),w.notify()},setContextProperty:(C,O)=>{E=(0,r.a)(l({...E,[C]:O},v,h)),w.notify()},removeContextProperty:C=>{delete E[C],l(E,v,h),w.notify()},clearContext:()=>{E={},w.notify()},changeObservable:w};return T}},30759(f,d,e){"use strict";e.d(d,{P:()=>s,q:()=>a});var n=e(94542),r=e(9077);function a(i,u,l,m){return(0,r.dm)((...g)=>(m&&(0,n.Q6)({feature:m}),i()[u][l](...g)))}function s(i,u,l){i.changeObservable.subscribe(()=>{const m=i.getContext();l.notify(g=>g[u].setContext(m))})}},41295(f,d,e){"use strict";e.d(d,{Ck:()=>u});var n=e(19179),r=e(60461),a=e(35677);const s="_dd_c",i=[];function u(g,h,v,E){const w=l(v,E);i.push((0,n.q)(g,window,"storage",({key:B})=>{w===B&&C()})),h.changeObservable.subscribe(O);const T=(0,r.kg)(R(),h.getContext());(0,a.RI)(T)||h.setContext(T);function C(){h.setContext(R())}function O(){localStorage.setItem(w,JSON.stringify(h.getContext()))}function R(){const B=localStorage.getItem(w);return B?JSON.parse(B):{}}}function l(g,h){return`${s}_${g}_${h}`}function m(){i.map(g=>g.stop())}},11955(f,d,e){"use strict";e.d(d,{B:()=>i,K:()=>u});var n=e(41295),r=e(72149),a=e(35677),s=e(34305);function i(l,m,g){const h=u();return m.storeContextsAcrossPages&&(0,n.Ck)(m,h,g,4),l.register(0,()=>{const v=h.getContext();return(0,a.RI)(v)||!v.id?r.$O:{account:v}}),h}function u(){return(0,s.D)("account",{propertiesConfig:{id:{type:"string",required:!0},name:{type:"string"}}})}},46523(f,d,e){"use strict";e.d(d,{F:()=>a,s:()=>s});var n=e(41295),r=e(34305);function a(i,u,l,m){const g=s();return u.storeContextsAcrossPages&&(0,n.Ck)(u,g,l,2),i.register(0,()=>{const h=g.getContext();return m?{context:h}:h}),g}function s(){return(0,r.D)("global context")}},90231(f,d,e){"use strict";e.d(d,{j3:()=>i});var n=e(88563);const r="_dd_tab_id";let a;function s(){a=void 0}function i(m){const g=u();m.register(0,()=>({tab:{id:g}}))}function u(){return a||(a=l()??(0,n.lk)()),a}function l(){try{const m=sessionStorage.getItem(r);if(m)return m;const g=(0,n.lk)();return sessionStorage.setItem(r,g),g}catch{return}}},52853(f,d,e){"use strict";e.d(d,{l:()=>r});var n=e(72149);function r(a,s,i){a.register(1,({startTime:u})=>{const l=s.findTrackedSession(u);return l?{session:{id:l.id},anonymous_id:l.anonymousId,...i}:n.$O})}},75715(f,d,e){"use strict";e.d(d,{$:()=>i,Y:()=>u});var n=e(41295),r=e(72149),a=e(34305),s=e(35677);function i(l,m,g,h){const v=u();return m.storeContextsAcrossPages&&(0,n.Ck)(m,v,h,1),l.register(0,({eventType:E,startTime:w})=>{const T=v.getContext(),C=g.findTrackedSession(w);return C&&C.anonymousId&&!T.anonymous_id&&m.trackAnonymousUser&&(T.anonymous_id=C.anonymousId),(0,s.RI)(T)?r.$O:{type:E,usr:T}}),v}function u(){return(0,a.D)("user",{propertiesConfig:{id:{type:"string"},name:{type:"string"},email:{type:"string"}}})}},37143(f,d,e){"use strict";e.d(d,{$X:()=>E,As:()=>m,bJ:()=>w,e6:()=>u});var n=e(91698),r=e(61770),a=e(89033),s=e(64278),i=e(9612);const u="No stack, consider using an instance of Error";function l({originalError:C,stackTrace:O,source:R,useFallbackStack:B=!0,nonErrorPrefix:M}){const F=w(C);return!O&&F&&(O=(0,a.T)(C)),{source:R,type:O?O.name:void 0,message:g(O,F,M,C),stack:O?(0,s.Yn)(O):B?u:void 0}}function m({stackTrace:C,originalError:O,handlingStack:R,componentStack:B,startClocks:M,nonErrorPrefix:F,useFallbackStack:H=!0,source:U,handling:W}){const X=l({originalError:O,stackTrace:C,source:U,useFallbackStack:H,nonErrorPrefix:F});return{startClocks:M,handling:W,handlingStack:R,componentStack:B,originalError:O,...X,causes:w(O)?T(O,U):void 0,fingerprint:h(O),context:v(O)}}function g(C,O,R,B){return C?.message&&C?.name?C.message:O?"Empty message":R?`${R} ${(0,r.s)((0,n.a)(B))}`:(0,r.s)((0,n.a)(B))}function h(C){return w(C)&&"dd_fingerprint"in C?String(C.dd_fingerprint):void 0}function v(C){if((0,i.O)(C))return C.dd_context}function E(C){return/@ (.+)/.exec(C)?.[1]}function w(C){return C instanceof Error||Object.prototype.toString.call(C)==="[object Error]"}function T(C,O){const R=[];let B=C.cause;for(;B!=null&&R.length<10;){const M=l({originalError:B,source:O,useFallbackStack:!1});R.push(M),B=w(B)?B.cause:void 0}return R.length?R:void 0}},78976(f,d,e){"use strict";e.d(d,{g:()=>n});const n={AGENT:"agent",CONSOLE:"console",CUSTOM:"custom",LOGGER:"logger",NETWORK:"network",SOURCE:"source",REPORT:"report"}},34585(f,d,e){"use strict";e.d(d,{$:()=>i});var n=e(40046),r=e(28011),a=e(78976);const s=3e3;function i(u,l,m=s){let g=0,h=!1;return{isLimitReached(){if(g===0&&(0,n.wg)(()=>{g=0},r.iW),g+=1,g<=m||h)return h=!1,!1;if(g===m+1){h=!0;try{l({message:`Reached max number of ${u}s by minute: ${m}`,source:a.g.AGENT,startClocks:(0,r.M8)()})}finally{h=!1}}return!0}}}},8216(f,d,e){"use strict";e.d(d,{Bb:()=>n,Ih:()=>u,KG:()=>i,NW:()=>r,R8:()=>s,dV:()=>a});const n="datad0g.com",r="datadoghq.com",a="datadoghq.eu",s="ddog-gov.com",i="us2.ddog-gov.com",u=["ddsource","dd-api-key","dd-request-id"]},34336(f,d,e){"use strict";e.d(d,{V:()=>m,u:()=>g});var n=e(64278),r=e(9077),a=e(26303),s=e(19179),i=e(88563),u=e(78976),l=e(28011);const m={intervention:"intervention",deprecation:"deprecation",cspViolation:"csp_violation"};function g(O,R){const B=[];R.includes(m.cspViolation)&&B.push(v(O));const M=R.filter(F=>F!==m.cspViolation);return M.length&&B.push(h(M)),(0,a.Fx)(...B)}function h(O){return new a.cP(R=>{if(!window.ReportingObserver)return;const B=(0,r.dm)((F,H)=>F.forEach(U=>R.notify(E(U)))),M=new window.ReportingObserver(B,{types:O,buffered:!0});return M.observe(),()=>{M.disconnect()}})}function v(O){return new a.cP(R=>{const{stop:B}=(0,s.q)(O,document,"securitypolicyviolation",M=>{R.notify(w(M))});return B})}function E(O){const{type:R,body:B}=O;return T({type:B.id,message:`${R}: ${B.message}`,originalError:O,stack:C(B.id,B.message,B.sourceFile,B.lineNumber,B.columnNumber)})}function w(O){const R=`'${O.blockedURI}' blocked by '${O.effectiveDirective}' directive`;return T({type:O.effectiveDirective,message:`${m.cspViolation}: ${R}`,originalError:O,csp:{disposition:O.disposition},stack:C(O.effectiveDirective,O.originalPolicy?`${R} of the policy "${(0,i._R)(O.originalPolicy,100,"...")}"`:"no policy",O.sourceFile,O.lineNumber,O.columnNumber)})}function T(O){return{startClocks:(0,l.M8)(),source:u.g.REPORT,handling:"unhandled",...O}}function C(O,R,B,M,F){return B?(0,n.Yn)({name:O,message:R,stack:[{func:"?",url:B,line:M??void 0,column:F??void 0}]}):void 0}},59773(f,d,e){"use strict";e.d(d,{Y:()=>r,v:()=>n});const n={DOCUMENT:"document",XHR:"xhr",BEACON:"beacon",FETCH:"fetch",CSS:"css",JS:"js",IMAGE:"image",FONT:"font",MEDIA:"media",OTHER:"other"},r={FETCH:n.FETCH,XHR:n.XHR}},46256(f,d,e){"use strict";e.d(d,{$5:()=>a,it:()=>n});function n(u,l){return u*l/100}const r=new Map;function a(u,l){if(l===100)return!0;if(l===0)return!1;const m=r.get(l);if(m&&u===m.sessionId)return m.decision;const g=i(BigInt(`0x${u.split("-")[4]}`),l);return r.set(l,{sessionId:u,decision:g}),g}function s(){r.clear()}function i(u,l){const m=1111111111111111111n,g=2n**64n,h=u*m%g;return Number(h)<=l/100*Number(g)}},93590(f,d,e){"use strict";e.d(d,{AQ:()=>r,HB:()=>a,Q_:()=>u,_P:()=>s});var n=e(28011);const r=4*n.MA,a=15*n.iW,s=n.$H,i="0",u={COOKIE:"cookie",MEMORY:"memory",LOCAL_STORAGE:"local-storage"}},57508(f,d,e){"use strict";e.d(d,{Ql:()=>te,ox:()=>X});var n=e(26303),r=e(26956),a=e(28011),s=e(19179),i=e(40046),u=e(48121),l=e(89336),m=e(88563),g=e(82447),h=e(69421),v=e(46256),E=e(94542),w=e(9077),T=e(25260),C=e(25838),O=e(15862),R=e(93590),B=e(81362),M=e(83359);const F=a.iW,H=R.AQ,U=a.MA*12;let W=[];async function X(ge,Ie){const Ce=(0,a.$S)(),Je=new n.cP,qe=new n.cP;let ye;if(!ge.sessionStoreStrategyType){h.Vy.warn("No storage available for session. We will not send any data.");return}const xe=(0,u.B)(M.p)(ge.sessionStoreStrategyType,ge),De=(0,r.qj)({expireDelay:H});W.push(()=>De.stop());let Fe=!1;const{throttled:be,cancel:ke}=(0,l.n)(()=>{Fe=!1,xe.setSessionState(Hr=>(0,B.tw)(Hr,ge)).catch(w.Dx)},a.OY);W.push(ke);let Ge;W.push(()=>(0,i.DJ)(Ge));let Xe=!1;W.push(()=>{Xe=!0});const At=await yt().catch(w.Dx);if(!At||Xe)return;if(!Ie.isGranted()){$r();return}return De.add(sn(At),(0,a.Oc)().relative),Nt(At),kt(),Ir(),(0,E.Gk)("Session manager init metrics",{metrics:{duration:(0,a.vk)(Ce,(0,a.$S)())}}),yr();async function yt(){let Hr={};return await xe.setSessionState(pt=>{const et=(0,B.T7)(pt,ge);return Hr=(0,B.tw)(et,ge),Hr}),Hr}function kt(){const Hr=xe.sessionObservable.subscribe(({cookieValues:pt,sessionState:et})=>{Nt(et),Wr(et,{from:"sessionObservable",cookieValues:pt})});W.push(()=>Hr.unsubscribe())}function Nt(Hr){(0,i.DJ)(Ge);const pt=(0,B.Ad)(Hr);if(pt){const et=pt-(0,a.x3)();Ge=(0,i.wg)(()=>{xe.setSessionState(wr=>(0,B.W3)(wr)?(Ie.isGranted()||delete wr.anonymousId,(0,B.zn)(wr,ge)):wr).catch(w.Dx)},et)}}function Ir(){Ie.observable.subscribe(()=>{Ie.isGranted()?(Fe=!1,xe.setSessionState(Hr=>(0,B.tw)(Hr,ge)).catch(w.Dx)):$r()}),g.Wq||(ae(ge,()=>{Ie.isGranted()&&be()}),le(ge,()=>{Fe||xe.setSessionState(Hr=>(0,B.DE)(Hr)).catch(w.Dx)}),pe(ge,()=>{xe.setSessionState(Hr=>(0,B.T7)(Hr,ge)).catch(w.Dx)}))}function yr(){return{findSession:(Hr,pt)=>De.find(Hr,pt),findTrackedSession:(Hr,pt)=>{const et=De.find(Hr,pt);if(!(!et||et.id==="invalid"||!(0,v.$5)(et.id,ge.sessionSampleRate))&&!((0,a.x3)()-et.createdAt>U))return et},renewObservable:Je,expireObservable:qe,expire:$r,updateSessionState:Hr=>{xe.setSessionState(pt=>({...pt,...Hr})).catch(w.Dx)}}}function Wr(Hr,{from:pt,cookieValues:et}){const wr=De.find(),Dr=wr?.id!==void 0,Sr=Hr.id!==void 0,kr=Dr&&Sr&&wr.id!==Hr.id;if(Dr&&(!Sr||kr)&&((0,C.sr)(C.R9.SESSION_RENEWAL_DEBUG_CONTEXT)&&(ye={previousSession:wr&&{...wr},newState:{...Hr},from:pt,cookieValues:et,cookies:(0,T.OR)(O.Z),locksAvailable:!!globalThis.navigator?.locks,cookieStoreAvailable:!!globalThis.cookieStore}),Fe=!0,qe.notify(),De.closeActive((0,a.$S)())),Sr&&(!Dr||kr)){if(Fe)return;De.add(sn(Hr),(0,a.$S)()),Je.notify((0,C.sr)(C.R9.SESSION_RENEWAL_DEBUG_CONTEXT)?{expire:ye,renew:{previousSession:wr&&{...wr},newState:{...Hr},from:pt,cookieValues:et,cookies:(0,T.OR)(O.Z),locksAvailable:!!globalThis.navigator?.locks,cookieStoreAvailable:!!globalThis.cookieStore}}:void 0)}else Dr&&Sr&&!kr&&(wr.isReplayForced=!!Hr.forcedReplay)}function $r(){ke();const Hr=(0,B.zn)(De.find(),ge);Ie.isGranted()||delete Hr.anonymousId,Wr(Hr,{from:"expire"}),xe.setSessionState(pt=>(Ie.isGranted()||delete pt.anonymousId,(0,B.zn)(pt,ge))).catch(w.Dx)}function sn(Hr){const pt=(0,B.bH)(Hr)??(0,a.nx)();return Hr.id?{id:Hr.id,isReplayForced:!!Hr.forcedReplay,anonymousId:Hr.anonymousId,createdAt:pt}:{id:"invalid",isReplayForced:!1,anonymousId:void 0,createdAt:pt}}}function te(){let Ie={id:(0,m.lk)(),isReplayForced:!1,anonymousId:void 0,createdAt:(0,a.nx)()};return Promise.resolve({findSession:()=>Ie,findTrackedSession:()=>Ie,renewObservable:new n.cP,expireObservable:new n.cP,expire:l.l,updateSessionState:Ce=>{Ie={...Ie,...Ce}}})}function q(){W.forEach(ge=>ge()),W=[]}function ae(ge,Ie){const{stop:Ce}=(0,s.l)(ge,window,["click","touchstart","keydown","scroll"],Ie,{capture:!0,passive:!0});W.push(Ce)}function le(ge,Ie){const Ce=()=>{document.visibilityState==="visible"&&Ie()},{stop:Je}=(0,s.q)(ge,document,"visibilitychange",Ce);W.push(Je);const qe=(0,i.yb)(Ce,F);W.push(()=>{(0,i.vG)(qe)})}function pe(ge,Ie){const{stop:Ce}=(0,s.q)(ge,window,"resume",Ie,{capture:!0});W.push(Ce)}},81362(f,d,e){"use strict";e.d(d,{DE:()=>U,tw:()=>H,bH:()=>h,Ad:()=>v,zn:()=>E,T7:()=>F,W3:()=>C,TE:()=>w,H9:()=>M,D9:()=>B});var n=e(35677),r=e(62189),a=e(28011),s=e(88563),i=e(93590);const u=/^([a-zA-Z]+)=([a-z0-9-]+)$/,l="&";function m(W){return!!W&&(W.indexOf(l)!==-1||u.test(W))}const g="1";function h(W){return W.created?Number(W.created):void 0}function v(W){const X=W.expire&&Number(W.expire),te=h(W);if(X&&te)return Math.min(X,te+i.AQ)}function E(W,X){const te={isExpired:g};return X.trackAnonymousUser&&W?.anonymousId&&(te.anonymousId=W?.anonymousId),te}function w(W){return(0,n.RI)(W)}function T(W){return!w(W)}function C(W){return W.isExpired!==void 0||!O(W)}function O(W){const X=v(W);return X?(0,a.x3)()<X:!1}function R(W){W.expire=String((0,a.x3)()+i.HB)}function B(W){return(0,r.WP)(W).map(([X,te])=>X==="anonymousId"?`aid=${te}`:`${X}=${te}`).join(l)}function M(W){const X={};return m(W)&&W.split(l).forEach(te=>{const q=u.exec(te);if(q!==null){const[,ae,le]=q;ae==="aid"?X.anonymousId=le:X[ae]=le}}),X}function F(W,X){return w(W)?(X.trackAnonymousUser&&(W.anonymousId=(0,s.lk)()),E(W,X)):W}function H(W,X){if(w(W))return W;let te=W;return C(W)&&(te=E(W,X)),te.id||(te.id=(0,s.lk)(),te.created=String((0,a.x3)())),X.trackAnonymousUser&&!te.anonymousId&&(te.anonymousId=(0,s.lk)()),delete te.isExpired,R(te),te}function U(W){return C(W)||w(W)||!W.id||R(W),W}},83359(f,d,e){"use strict";e.d(d,{p:()=>De,n:()=>qe});var n=e(82447),r=e(69421),a=e(93590),s=e(35677),i=e(25260),u=e(81362),l=e(26303),m=e(48121),g=e(9077),h=e(40046),v=e(28011),E=e(94542),w=e(19179);function T(Fe,be,ke){const Ge=(0,m.B)(window.cookieStore);return Ge?C(Fe,be,ke,Ge):R(Fe,ke)}function C(Fe,be,ke,Ge){const Xe=new l.cP(()=>(0,w.q)(be,Ge,"change",yt=>{(yt.changed.some(Nt=>Nt.name===Fe)||yt.deleted.some(Nt=>Nt.name===Fe))&&Xe.notify()}).stop);return{async getAll(){return(await Ge.getAll(Fe)).map(yt=>yt.value)},async getAllAndSet(At){const yt=await Ge.getAll(Fe),kt=yt.map(yr=>yr.value),{value:Nt,expireDelay:Ir}=At(kt);try{await Ge.set({name:Fe,value:Nt,expires:(0,v.x3)()+Ir,path:"/",sameSite:ke.crossSite?"none":"strict",domain:ke.domain,secure:ke.secure,partitioned:ke.partitioned})}catch(yr){const Wr=(0,i.OR)(Fe);(0,E.A2)("Failed to set cookie using Cookie Store API",{"error.message":yr.message,newValue:Nt,cookieOptions:{...ke},cookies:yt.map($r=>({...$r})),cookieCount:yt.length,documentCookies:Wr})}},observable:Xe}}const O=v.OY;function R(Fe,be){let ke=(0,i.OR)(Fe);const Ge=new l.cP(()=>{const At=(0,h.yb)(()=>{const yt=(0,i.OR)(Fe);Xe(yt)},O);return()=>{(0,h.vG)(At)}});function Xe(At){String(At)!==String(ke)&&(ke=At,Ge.notify())}return{getAll(){return Promise.resolve((0,i.OR)(Fe))},async getAllAndSet(At){const yt=(0,i.OR)(Fe),{value:kt,expireDelay:Nt}=At(yt);(0,i.TV)(Fe,kt,Nt,be),await Promise.resolve(),Xe([kt])},observable:Ge}}var B=e(15862);const M=0;function F(Fe){const be=te(Fe);return be&&(0,i.z$)(be)?{type:a.Q_.COOKIE,cookieOptions:be}:void 0}let H;function U(Fe,be){const ke=new l.cP,Ge=!!be.trackAnonymousUser,Xe=q(Fe),At=(0,m.B)(T)(B.Z,be,Fe);let yt=!0;At.observable.subscribe(()=>{At.getAll().then(Nt=>{ke.notify({cookieValues:Nt,sessionState:W(Nt,Xe)})}).catch(g.Dx)});function kt(Nt){return At.getAllAndSet(Ir=>{let yr=W(Ir,Xe);yt&&(0,s.RI)(yr)&&(yr=W((0,i.OR)(B.R),Xe)),yt=!1;const Wr=Nt(yr),$r=X(Wr,Fe),sn=Ge?a._P:a.AQ;return{value:$r,expireDelay:sn}})}return{async setSessionState(Nt){typeof navigator<"u"&&navigator.locks?await navigator.locks.request(B.Z,()=>kt(Nt)):(H=(H??Promise.resolve()).then(()=>kt(Nt)),await H)},sessionObservable:ke}}function W(Fe,be){let ke;for(const Ge of Fe.slice().reverse())if(ke=(0,u.H9)(Ge),ke.c===be)break;return delete ke?.c,ke??{}}function X(Fe,be){return(0,u.D9)((0,s.RI)(Fe)?Fe:{...Fe,c:q(be)})}function te(Fe){const be={};if(be.secure=!!Fe.useSecureSessionCookie||!!Fe.usePartitionedCrossSiteSessionCookie,be.crossSite=!!Fe.usePartitionedCrossSiteSessionCookie,be.partitioned=!!Fe.usePartitionedCrossSiteSessionCookie,Fe.trackSessionAcrossSubdomains){const ke=(0,i.DQ)();if(!ke)return;be.domain=ke}return be}function q(Fe){const be=Fe.domain?Fe.domain.split(".").length-1:0;let ke=0;return ke|=M<<5,ke|=be<<1,ke|=Fe.crossSite?1:0,ke.toString(16)}var ae=e(88563);const le="_dd_test_";function pe(){try{const Fe=(0,ae.lk)(),be=`${le}${Fe}`;localStorage.setItem(be,Fe);const ke=localStorage.getItem(be);return localStorage.removeItem(be),Fe===ke?{type:a.Q_.LOCAL_STORAGE}:void 0}catch{return}}function ge(Fe){const be=new l.cP(Ge=>(0,w.q)(Fe,window,"storage",Xe=>{Xe.key===B.Z&&Xe.storageArea===localStorage&&Ge.notify({sessionState:(0,u.H9)(Xe.newValue)})}).stop);let ke=!0;return{async setSessionState(Ge){let Xe=(0,u.H9)(localStorage.getItem(B.Z));ke&&(0,u.TE)(Xe)&&(Xe=(0,u.H9)(localStorage.getItem(B.R))),ke=!1;const At=Ge(Xe);localStorage.setItem(B.Z,(0,u.D9)(At)),await Promise.resolve(),be.notify({sessionState:At})},sessionObservable:be}}const Ie="_DD_SESSION";function Ce(){return{type:a.Q_.MEMORY}}function Je(){const Fe=(0,n.VZ)();Fe[Ie]||(Fe[Ie]={});const be=Fe[Ie],ke=new l.cP,Ge=be.onChange;return be.onChange=Xe=>{Ge?.(Xe),ke.notify({sessionState:Xe})},{async setSessionState(Xe){const At=be.state??{},yt=(0,s.yG)(Xe(At));be.state=yt,await Promise.resolve(),be.onChange?.(yt)},sessionObservable:ke}}function qe(Fe){const{sessionPersistence:be}=Fe,ke=ye(be);for(const Ge of ke){const Xe=xe(Ge,Fe);if(Xe!==void 0)return Xe}}function ye(Fe){return Array.isArray(Fe)?Fe:Fe!==void 0?[Fe]:n.Wq?[a.Q_.MEMORY]:[a.Q_.COOKIE]}function xe(Fe,be){switch(Fe){case a.Q_.COOKIE:return F(be);case a.Q_.LOCAL_STORAGE:return pe();case a.Q_.MEMORY:return Ce();default:r.Vy.error(`Invalid session persistence '${String(Fe)}'`);return}}function De(Fe,be){switch(Fe.type){case a.Q_.COOKIE:return U(Fe.cookieOptions,be);case a.Q_.LOCAL_STORAGE:return ge(be);case a.Q_.MEMORY:return Je()}}},15862(f,d,e){"use strict";e.d(d,{R:()=>r,Z:()=>n});const n="_dd_s_v2",r="_dd_s"},72521(f,d,e){"use strict";e.d(d,{Fs:()=>v,IM:()=>h,ao:()=>g});var n=e(25260),r=e(82447),a=e(35677);const s="datadog-synthetics-",i=`${s}public-id`,u=`${s}result-id`,l=`${s}injects-rum`,m=`${s}rum-context`;function g(){return r.Wq?!1:!!(r.J2._DATADOG_SYNTHETICS_INJECTS_RUM||(0,n.B9)(l))}function h(){const T=E();return w(T)?T:void 0}function v(){return!!h()}function E(){const T=r.J2._DATADOG_SYNTHETICS_RUM_CONTEXT;if(T)return T;const C=(0,n.B9)(m);return C?(0,a.XU)(decodeURIComponent(C)):{test_id:window._DATADOG_SYNTHETICS_PUBLIC_ID||(0,n.B9)(i),result_id:window._DATADOG_SYNTHETICS_RESULT_ID||(0,n.B9)(u)}}function w(T){return typeof T=="object"&&T!==null&&typeof T.test_id=="string"&&typeof T.result_id=="string"}},75267(f,d,e){"use strict";e.d(d,{NQ:()=>s,iP:()=>i,m5:()=>a});var n=e(69421);const r=200;function a(l){const{env:m,service:g,version:h,datacenter:v,sdkVersion:E,variant:w}=l,T=[s("sdk_version",E??"7.0.0")];return m&&T.push(s("env",m)),g&&T.push(s("service",g)),h&&T.push(s("version",h)),v&&T.push(s("datacenter",v)),w&&T.push(s("variant",w)),T}function s(l,m){const g=m?`${l}:${m}`:l;return(g.length>r||u(g))&&n.Vy.warn(`Tag ${g} doesn't meet tag requirements and will be sanitized. ${n.xG} ${n.fH}/getting_started/tagging/#defining-tags`),i(g)}function i(l){return l.replace(/,/g,"_")}function u(l){return new RegExp("[^\\p{Ll}\\p{Lo}0-9_:./-]","u").test(l)}},94542(f,d,e){"use strict";e.d(d,{Rr:()=>ke,A2:()=>Fe,VJ:()=>be,Gk:()=>Ge,Q6:()=>Xe,a5:()=>Ce});var n=e(69421),r=e(37143),a=e(64278),s=e(25838),i=e(75267),u=e(8216),l=e(26303),m=e(28011),g=e(9077),h=e(48847),v=e(53943),E=e(61770),w=e(60461),T=e(89033),C=e(25847),O=e(33928),R=e(1053),B=e(15261),M=e(52895),F=e(1995),H=e(99513),U=e(72149),W=e(82447),X=e(89336);const te={LOG:"log",CONFIGURATION:"configuration",USAGE:"usage"},q=["https://www.datadoghq-browser-agent.com","https://www.datad0g-browser-agent.com","https://d3uc069fcn7uxw.cloudfront.net","https://d20xtzwzcl0ceb.cloudfront.net","http://localhost","<anonymous>"],ae=1,le=[u.R8,u.KG],pe=15;let ge;function Ie(){return ge||(ge=new l.dX(100)),ge}function Ce(kt,Nt,Ir){const yr=new l.cP,{enabled:Wr,metricsEnabled:$r}=Je(kt,Nt,Ir,yr),{stop:sn}=qe(Nt,yr);return{stop:sn,enabled:Wr,metricsEnabled:$r}}function Je(kt,Nt,Ir,yr,Wr=ae,$r=pe){const sn={},Hr=!le.includes(Nt.site)&&(0,v.ic)(Nt.telemetrySampleRate),pt={[te.LOG]:Hr,[te.CONFIGURATION]:Hr&&(0,v.ic)(Nt.telemetryConfigurationSampleRate),[te.USAGE]:Hr&&(0,v.ic)(Nt.telemetryUsageSampleRate),metric:Hr&&(0,v.ic)(Wr)},et=ye(),wr=Ie();return wr.subscribe(({rawEvent:Sr,metricName:kr})=>{if(kr&&!pt.metric||!pt[Sr.type])return;const qt=kr||Sr.status||Sr.type;let Sn=sn[qt];if(Sn||(Sn=sn[qt]=new Set),Sn.size>=$r)return;const dr=(0,E.s)(Sr);if(Sn.has(dr))return;const Nr=Ir.triggerHook(1,{startTime:(0,m.M8)().relative});if(Nr===U.ug)return;const un=Dr(Nr,kt,Sr,et);yr.notify(un),(0,h.b)("telemetry",un),Sn.add(dr)}),wr.unbuffer(),(0,g.Bd)(be),{enabled:Hr,metricsEnabled:pt.metric};function Dr(Sr,kr,qt,Sn){const Nr={type:"telemetry",date:(0,m.M8)().timeStamp,service:kr,version:"7.0.0",source:"browser",_dd:{format_version:2},telemetry:(0,w.kg)(qt,{runtime_env:Sn,connectivity:(0,C.q)(),sdk_setup:"npm"}),ddtags:(0,i.m5)(Nt).join(","),experimental_features:Array.from((0,s.q7)())};return(0,w.kg)(Nr,Sr)}}function qe(kt,Nt){const Ir=[];if((0,O.d0)()){const yr=(0,O.Y9)(),Wr=Nt.subscribe($r=>yr.send("internal_telemetry",$r));Ir.push(Wr.unsubscribe)}else{const yr=[kt.rumEndpointBuilder];kt.replica&&De(kt)&&yr.push(kt.replica.rumEndpointBuilder);const Wr=(0,R.X)({encoder:(0,F.N)(),request:(0,B.sA)(yr,X.l),flushController:(0,M.tO)({pageMayExitObservable:(0,H._T)(kt),sessionExpireObservable:new l.cP})});Ir.push(Wr.stop);const $r=Nt.subscribe(Wr.add);Ir.push($r.unsubscribe)}return{stop:()=>Ir.forEach(yr=>yr())}}function ye(){return{is_local_file:W.J2.location?.protocol==="file:",is_worker:W.Wq}}function xe(){ge=void 0}function De(kt){return kt.site===u.Bb}function Fe(kt,Nt){(0,g.oO)(n.bP.debug,kt,Nt),Ie().notify({rawEvent:{type:te.LOG,message:kt,status:"debug",...Nt}})}function be(kt,Nt){Ie().notify({rawEvent:{type:te.LOG,status:"error",...At(kt),...Nt}})}function ke(kt){Ie().notify({rawEvent:{type:te.CONFIGURATION,configuration:kt}})}function Ge(kt,Nt){Ie().notify({rawEvent:{type:te.LOG,message:kt,status:"debug",...Nt},metricName:kt})}function Xe(kt){Ie().notify({rawEvent:{type:te.USAGE,usage:kt}})}function At(kt){if((0,r.bJ)(kt)){const Nt=(0,T.T)(kt);return{error:{kind:Nt.name,stack:(0,a.Yn)(yt(Nt))},message:Nt.message}}return{error:{stack:r.e6},message:`Uncaught ${(0,E.s)(kt)}`}}function yt(kt){return kt.stack=kt.stack.filter(Nt=>!Nt.url||q.some(Ir=>Nt.url.startsWith(Ir))),kt}},21877(f,d,e){"use strict";e.d(d,{D:()=>a,w:()=>r});var n=e(26303);const r={GRANTED:"granted",NOT_GRANTED:"not-granted"};function a(s){const i=new n.cP;function u(){return s===r.GRANTED}return{tryToInit(l){s||(s=l)},onGrantedOnce(l){if(u())l();else{const m=i.subscribe(()=>{u()&&(l(),m.unsubscribe())})}},update(l){s=l,i.notify()},isGranted:u,observable:i}}},72149(f,d,e){"use strict";e.d(d,{$O:()=>a,XP:()=>s,ug:()=>r});var n=e(60461);const r="DISCARDED",a="SKIPPED";function s(){const i={};return{register(u,l){return i[u]||(i[u]=[]),i[u].push(l),{unregister:()=>{i[u]=i[u].filter(m=>m!==l)}}},triggerHook(u,l){const m=i[u]||[],g=[];for(const h of m){const v=h(l);if(v===r)return r;v!==a&&g.push(v)}return(0,n.kg)(...g)}}}},81745(f,d,e){"use strict";e.d(d,{D:()=>n});class n{constructor(){this.callbacks={}}notify(a,s){const i=this.callbacks[a];i&&i.forEach(u=>u(s))}subscribe(a,s){return this.callbacks[a]||(this.callbacks[a]=[]),this.callbacks[a].push(s),{unsubscribe:()=>{this.callbacks[a]=this.callbacks[a].filter(i=>s!==i)}}}}},72060(f,d,e){"use strict";e.d(d,{y:()=>r});var n=e(69421);function r(a,s){return(...i)=>{try{return a(...i)}catch(u){n.Vy.error(s,u)}}}},69421(f,d,e){"use strict";e.d(d,{JZ:()=>r,Vy:()=>i,Xs:()=>l,Z9:()=>a,bP:()=>n,fH:()=>u,xG:()=>m});const n={log:"log",debug:"debug",info:"info",warn:"warn",error:"error"},r=console,a={};Object.keys(n).forEach(g=>{a[g]=r[g]});const s="Datadog Browser SDK:",i={debug:a.debug.bind(r,s),log:a.log.bind(r,s),info:a.info.bind(r,s),warn:a.warn.bind(r,s),error:a.error.bind(r,s)},u="https://docs.datadoghq.com",l=`${u}/real_user_monitoring/browser/troubleshooting`,m="More details:"},1995(f,d,e){"use strict";e.d(d,{N:()=>r});var n=e(4006);function r(){let a="",s=0;return{isAsync:!1,get isEmpty(){return!a},write(i,u){const l=(0,n.WW)(i);s+=l,a+=i,u&&u(l)},finish(i){i(this.finishSync())},finishSync(){const i={output:a,outputBytesCount:s,rawBytesCount:s,pendingData:""};return a="",s=0,i},estimateEncodedBytesCount(i){return i.length}}}},25838(f,d,e){"use strict";e.d(d,{Aq:()=>s,R9:()=>r,q7:()=>m,sr:()=>u});var n=e(35677),r;(function(g){g.TRACK_INTAKE_REQUESTS="track_intake_requests",g.FEATURE_OPERATION_VITAL="feature_operation_vital",g.START_STOP_ACTION="start_stop_action",g.START_STOP_RESOURCE="start_stop_resource",g.TOO_MANY_REQUESTS_INVESTIGATION="too_many_requests_investigation",g.TRACK_RESOURCE_HEADERS="track_resource_headers",g.SESSION_RENEWAL_DEBUG_CONTEXT="session_renewal_debug_context"})(r||(r={}));const a=new Set;function s(g){Array.isArray(g)&&i(g.filter(h=>(0,n.Rj)(r,h)))}function i(g){g.forEach(h=>{a.add(h)})}function u(g){return a.has(g)}function l(){a.clear()}function m(){return a}},17528(f,d,e){"use strict";e.d(d,{W:()=>r});var n=e(82447);function r(a,s){const i=(0,n.VZ)();let u;return i.Zone&&typeof i.Zone.__symbol__=="function"&&(u=a[i.Zone.__symbol__(s)]),u||(u=a[s]),u}},82447(f,d,e){"use strict";e.d(d,{J2:()=>r,VZ:()=>n,Wq:()=>a});function n(){return globalThis}const r=n(),a="WorkerGlobalScope"in r},56767(f,d,e){"use strict";e.d(d,{H:()=>i,t:()=>u});var n=e(40046),r=e(9077),a=e(89336),s=e(64278);function i(l,m,g,{computeHandlingStack:h}={}){let v=l[m];if(typeof v!="function")if(m in l&&typeof m=="string"&&m.startsWith("on"))v=a.l;else return{stop:a.l};let E=!1;const w=function(){if(E)return v.apply(this,arguments);const T=Array.from(arguments);let C;(0,r.um)(g,null,[{target:this,parameters:T,onPostCall:R=>{C=R},handlingStack:h?(0,s.uC)("instrumented method"):void 0}]);const O=v.apply(this,T);return C&&(0,r.um)(C,null,[O]),O};return l[m]=w,{stop:()=>{E=!0,l[m]===w&&(l[m]=v)}}}function u(l,m,g){const h=Object.getOwnPropertyDescriptor(l,m);if(!h||!h.set||!h.configurable)return{stop:a.l};const v=a.l;let E=(T,C)=>{(0,n.wg)(()=>{E!==v&&g(T,C)},0)};const w=function(T){h.set.call(this,T),E(this,T)};return Object.defineProperty(l,m,{set:w}),{stop:()=>{Object.getOwnPropertyDescriptor(l,m)?.set===w&&Object.defineProperty(l,m,h),E=v}}}},42755(f,d,e){"use strict";e.d(d,{K:()=>s,V:()=>a});var n=e(69421),r=e(9612);function a(i){const u=(0,r.P)(i);return u==="string"||u==="function"||i instanceof RegExp}function s(i,u,l=!1){return i.some(m=>{try{if(typeof m=="function")return m(u);if(m instanceof RegExp)return m.lastIndex=0,m.test(u);if(typeof m=="string")return l?u.startsWith(m):m===u}catch(g){n.Vy.error(g)}return!1})}},60461(f,d,e){"use strict";e.d(d,{Go:()=>a,kg:()=>s});var n=e(9612);function r(u,l,m=i()){if(l===void 0)return u;if(typeof l!="object"||l===null)return l;if(l instanceof Date)return new Date(l.getTime());if(l instanceof RegExp)return new RegExp(l.source,l.flags);if(m.hasAlreadyBeenSeen(l))return;if(Array.isArray(l)){const h=Array.isArray(u)?u:[];for(let v=0;v<l.length;++v)h[v]=r(h[v],l[v],m);return h}const g=(0,n.P)(u)==="object"?u:{};for(const h in l)Object.prototype.hasOwnProperty.call(l,h)&&(g[h]=r(g[h],l[h],m));return g}function a(u){return r(void 0,u)}function s(...u){let l;for(const m of u)m!=null&&(l=r(l,m));return l}function i(){if(typeof WeakSet<"u"){const l=new WeakSet;return{hasAlreadyBeenSeen(m){const g=l.has(m);return g||l.add(m),g}}}const u=[];return{hasAlreadyBeenSeen(l){const m=u.indexOf(l)>=0;return m||u.push(l),m}}}},48121(f,d,e){"use strict";e.d(d,{B:()=>r});const n=new Map;function r(a){return a}},9077(f,d,e){"use strict";e.d(d,{Bd:()=>s,Dx:()=>h,Ed:()=>l,dm:()=>m,oO:()=>v,pM:()=>i,um:()=>g});var n=e(69421);let r,a=!1;function s(E){r=E}function i(E){a=E}function u(){r=void 0,a=!1}function l(E,w,T){const C=T.value;T.value=function(...O){return(r?m(C):C).apply(this,O)}}function m(E){return function(...w){return g(E,this,w)}}function g(E,w,T){try{return E.apply(w,T)}catch(C){h(C)}}function h(E){if(v(E),r)try{r(E)}catch(w){v(w)}}function v(...E){a&&n.Vy.error("[MONITOR]",...E)}},26303(f,d,e){"use strict";e.d(d,{dX:()=>u,cP:()=>s,Fx:()=>i});var n=e(9077),r=e(82447);function a(l){const m=r.J2.queueMicrotask;typeof m=="function"?m((0,n.dm)(l)):Promise.resolve().then((0,n.dm)(l))}class s{constructor(m){this.onFirstSubscribe=m,this.observers=[]}subscribe(m){return this.addObserver(m),{unsubscribe:()=>this.removeObserver(m)}}notify(m){this.observers.forEach(g=>g(m))}addObserver(m){this.observers.push(m),this.observers.length===1&&this.onFirstSubscribe&&(this.onLastUnsubscribe=this.onFirstSubscribe(this)||void 0)}removeObserver(m){this.observers=this.observers.filter(g=>m!==g),!this.observers.length&&this.onLastUnsubscribe&&this.onLastUnsubscribe()}}function i(...l){return new s(m=>{const g=l.map(h=>h.subscribe(v=>m.notify(v)));return()=>g.forEach(h=>h.unsubscribe())})}class u extends s{constructor(m,g){super(),this.maxBufferSize=m,this.onDrop=g,this.buffer=[],this.droppedCount=0}notify(m){this.buffer.push(m),this.buffer.length>this.maxBufferSize&&(this.buffer.shift(),this.droppedCount++),super.notify(m)}subscribe(m){let g=!1;const h={unsubscribe:()=>{g=!0,this.removeObserver(m)}};return a(()=>{for(const v of this.buffer){if(g)return;m(v)}g||this.addObserver(m)}),h}unbuffer(){a(()=>{this.droppedCount>0&&this.onDrop&&this.onDrop(this.droppedCount),this.maxBufferSize=this.buffer.length=0})}}},55827(f,d,e){"use strict";e.d(d,{BB:()=>s});var n=e(40046),r=e(9077),a=e(28011);function s(l,m){if(window.requestIdleCallback&&window.cancelIdleCallback){const g=window.requestIdleCallback((0,r.dm)(l),m);return()=>window.cancelIdleCallback(g)}return u(l)}const i=50;function u(l){const m=(0,a.x3)(),g=(0,n.wg)(()=>{l({didTimeout:!1,timeRemaining:()=>Math.max(0,i-((0,a.x3)()-m))})},0);return()=>(0,n.DJ)(g)}},48847(f,d,e){"use strict";e.d(d,{b:()=>r});var n=e(82447);function r(a,s){const i=n.J2.__ddBrowserSdkExtensionCallback;i&&i({type:a,payload:s})}},61770(f,d,e){"use strict";e.d(d,{M:()=>a,s:()=>r});var n=e(89336);function r(s,i,u){if(typeof s!="object"||s===null)return JSON.stringify(s);const l=a(Object.prototype),m=a(Array.prototype),g=a(Object.getPrototypeOf(s)),h=a(s);try{return JSON.stringify(s,i,u)}catch{return"<error: unable to serialize object>"}finally{l(),m(),g(),h()}}function a(s){const i=s,u=i.toJSON;return u?(delete i.toJSON,()=>{i.toJSON=u}):n.l}},91698(f,d,e){"use strict";e.d(d,{a:()=>l});var n=e(69421),r=e(4006),a=e(61770);const s=220*r._m,i="$",u=3;function l(T,C=s){const O=(0,a.M)(Object.prototype),R=(0,a.M)(Array.prototype),B=[],M=new WeakMap,F=m(T,i,void 0,B,M),H=JSON.stringify(F);let U=H?H.length:0;if(U>C){w(C,"discarded",T);return}for(;B.length>0&&U<C;){const W=B.shift();let X=0;if(Array.isArray(W.source))for(let te=0;te<W.source.length;te++){const q=m(W.source[te],W.path,te,B,M);if(q!==void 0?U+=JSON.stringify(q).length:U+=4,U+=X,X=1,U>C){w(C,"truncated",T);break}W.target[te]=q}else for(const te in W.source)if(Object.prototype.hasOwnProperty.call(W.source,te)){const q=m(W.source[te],W.path,te,B,M);if(q!==void 0&&(U+=JSON.stringify(q).length+X+te.length+u,X=1),U>C){w(C,"truncated",T);break}W.target[te]=q}}return O(),R(),F}function m(T,C,O,R,B){const M=E(T);if(!M||typeof M!="object")return g(M);const F=h(M);if(F!=="[Object]"&&F!=="[Array]"&&F!=="[Error]")return F;const H=T;if(B.has(H))return`[Reference seen at ${B.get(H)}]`;const U=O!==void 0?`${C}.${O}`:C,W=Array.isArray(M)?[]:{};return B.set(H,U),R.push({source:M,target:W,path:U}),W}function g(T){return typeof T=="bigint"?`[BigInt] ${T.toString()}`:typeof T=="function"?`[Function] ${T.name||"unknown"}`:typeof T=="symbol"?`[Symbol] ${T.description||T.toString()}`:T}function h(T){try{if(T instanceof Event)return v(T);if(T instanceof RegExp)return`[RegExp] ${T.toString()}`;const O=Object.prototype.toString.call(T).match(/\[object (.*)\]/);if(O&&O[1])return`[${O[1]}]`}catch{}return"[Unserializable]"}function v(T){return{type:T.type,isTrusted:T.isTrusted,currentTarget:T.currentTarget?h(T.currentTarget):null,target:T.target?h(T.target):null}}function E(T){const C=T;if(C&&typeof C.toJSON=="function")try{return C.toJSON()}catch{}return T}function w(T,C,O){n.Vy.warn(`The data provided has been ${C} as it is over the limit of ${T} characters:`,O)}},89033(f,d,e){"use strict";e.d(d,{T:()=>a,h:()=>B});var n=e(9612);const r="?";function a(X){const te=[];let q=R(X,"stack");const ae=String(X);if(q&&q.startsWith(ae)&&(q=q.slice(ae.length)),q&&q.split(`
`).forEach(le=>{const pe=m(le)||v(le)||w(le)||O(le);pe&&(!pe.func&&pe.line&&(pe.func=r),te.push(pe))}),te.length>0&&W()&&X instanceof Error){const le=[];let pe=X;for(;(pe=Object.getPrototypeOf(pe))&&H(pe);){const ge=pe.constructor?.name||r;le.push(ge)}for(let ge=le.length-1;ge>=0&&te[0]?.func===le[ge];ge--)te.shift()}return{message:R(X,"message"),name:R(X,"name"),stack:te}}const s="((?:file|https?|blob|chrome-extension|electron|native|eval|webpack|snippet|<anonymous>|\\w+\\.|\\/).*?)",i="(?::(\\d+))",u=new RegExp(`^\\s*at (.*?) ?\\(${s}${i}?${i}?\\)?\\s*$`,"i"),l=new RegExp(`\\((\\S*)${i}${i}\\)`);function m(X){const te=u.exec(X);if(!te)return;const q=te[2]&&te[2].indexOf("native")===0,ae=te[2]&&te[2].indexOf("eval")===0,le=l.exec(te[2]);return ae&&le&&(te[2]=le[1],te[3]=le[2],te[4]=le[3]),{args:q?[te[2]]:[],column:te[4]?+te[4]:void 0,func:te[1]||r,line:te[3]?+te[3]:void 0,url:q?void 0:te[2]}}const g="(?:(.*)?(?: @))",h=new RegExp(`^\\s*at\\s*${g}?\\s*${s}${i}?${i}??\\s*$`,"i");function v(X){const te=h.exec(X);if(te)return{args:[],column:te[4]?+te[4]:void 0,func:te[1]||r,line:te[3]?+te[3]:void 0,url:te[2]}}const E=/^\s*at (?:((?:\[object object\])?.+) )?\(?((?:file|ms-appx|https?|webpack|blob):.*?):(\d+)(?::(\d+))?\)?\s*$/i;function w(X){const te=E.exec(X);if(te)return{args:[],column:te[4]?+te[4]:void 0,func:te[1]||r,line:+te[3],url:te[2]}}const T=/^\s*(.*?)(?:\((.*?)\))?(?:(?:(?:^|@)((?:file|https?|blob|chrome|webpack|resource|capacitor|\[native).*?|[^@]*bundle|\[wasm code\])(?::(\d+))?(?::(\d+))?)|@)\s*$/i,C=/(\S+) line (\d+)(?: > eval line \d+)* > eval/i;function O(X){const te=T.exec(X);if(!te)return;const q=te[3]&&te[3].indexOf(" > eval")>-1,ae=C.exec(te[3]);return q&&ae&&(te[3]=ae[1],te[4]=ae[2],te[5]=void 0),{args:te[2]?te[2].split(","):[],column:te[5]?+te[5]:void 0,func:te[1]||r,line:te[4]?+te[4]:void 0,url:te[3]}}function R(X,te){return(0,n.O)(X)&&typeof X[te]=="string"?X[te]:void 0}function B(X,te,q,ae){if(te===void 0)return;const{name:le,message:pe}=F(X);return{name:le,message:pe,stack:[{url:te,column:ae,line:q}]}}const M=/^(?:[Uu]ncaught (?:exception: )?)?(?:((?:Eval|Internal|Range|Reference|Syntax|Type|URI|)Error): )?([\s\S]*)$/;function F(X){let te,q;return{}.toString.call(X)==="[object String]"&&([,te,q]=M.exec(X)),{name:te,message:q}}function H(X){return String(X.constructor).startsWith("class ")}let U;function W(){if(U!==void 0)return U;class X extends Error{constructor(){super(),this.name="Error"}}const[te,q]=[X,Error].map(ae=>new ae);return U=H(Object.getPrototypeOf(te))&&q.stack!==te.stack,U}},64278(f,d,e){"use strict";e.d(d,{NR:()=>i,Yn:()=>s,uC:()=>a});var n=e(9077),r=e(89033);function a(u){const m=new Error(u);m.name="HandlingStack";let g;return(0,n.um)(()=>{const h=(0,r.T)(m);h.stack=h.stack.slice(2),g=s(h)}),g}function s(u){let l=i(u);return u.stack.forEach(m=>{const g=m.func==="?"?"<anonymous>":m.func,h=m.args&&m.args.length>0?`(${m.args.join(", ")})`:"",v=m.line?`:${m.line}`:"",E=m.line&&m.column?`:${m.column}`:"";l+=`
  at ${g}${h} @ ${m.url}${v}${E}`}),l}function i(u){return`${u.name||"Error"}: ${u.message}`}},40046(f,d,e){"use strict";e.d(d,{DJ:()=>i,vG:()=>l,wg:()=>s,yb:()=>u});var n=e(17528),r=e(9077),a=e(82447);function s(m,g){return(0,n.W)((0,a.VZ)(),"setTimeout")((0,r.dm)(m),g)}function i(m){(0,n.W)((0,a.VZ)(),"clearTimeout")(m)}function u(m,g){return(0,n.W)((0,a.VZ)(),"setInterval")((0,r.dm)(m),g)}function l(m){(0,n.W)((0,a.VZ)(),"clearInterval")(m)}},50811(f,d,e){"use strict";e.d(d,{Ai:()=>r,EI:()=>a,R3:()=>n});function n(s){const i=new Set;return s.forEach(u=>i.add(u)),Array.from(i)}function r(s,i){const u=s.indexOf(i);u>=0&&s.splice(u,1)}function a(s){return Array.isArray(s)&&s.length>0}},4006(f,d,e){"use strict";e.d(d,{WW:()=>s,_m:()=>n,iH:()=>r,wh:()=>i});const n=1024,r=1024*n,a=/[^\u0000-\u007F]/;function s(u){return a.test(u)?new TextEncoder().encode(u).length:u.length}function i(u){if(u.length===1)return u[0];const l=u.reduce((h,v)=>h+v.length,0),m=new Uint8Array(l);let g=0;for(const h of u)m.set(h,g),g+=h.length;return m}},89336(f,d,e){"use strict";e.d(d,{l:()=>a,n:()=>r});var n=e(40046);function r(s,i,u){const l=u&&u.leading!==void 0?u.leading:!0,m=u&&u.trailing!==void 0?u.trailing:!0;let g=!1,h,v;return{throttled:(...E)=>{if(g){h=E;return}l?s(...E):h=E,g=!0,v=(0,n.wg)(()=>{m&&h&&s(...h),g=!1,h=void 0},i)},cancel:()=>{(0,n.DJ)(v),g=!1,h=void 0}}}function a(){}},53943(f,d,e){"use strict";e.d(d,{Et:()=>s,LI:()=>r,fp:()=>a,ic:()=>n});function n(i){return i!==0&&Math.random()*100<=i}function r(i,u){return+i.toFixed(u)}function a(i){return s(i)&&i>=0&&i<=100}function s(i){return typeof i=="number"}},35677(f,d,e){"use strict";e.d(d,{LG:()=>i,RI:()=>s,Rj:()=>a,XU:()=>n,yG:()=>r});function n(u){try{return JSON.parse(u)}catch{}}function r(u){return{...u}}function a(u,l){return Object.keys(u).some(m=>u[m]===l)}function s(u){return Object.keys(u).length===0}function i(u,l){const m={};for(const g of Object.keys(u))m[g]=l(u[g]);return m}},62189(f,d,e){"use strict";e.d(d,{KQ:()=>r,Uk:()=>n,WP:()=>a});function n(s,i){for(let u=s.length-1;u>=0;u-=1){const l=s[u];if(i(l,u,s))return l}}function r(s){return Object.values(s)}function a(s){return Object.entries(s)}},25705(f,d,e){"use strict";e.d(d,{G:()=>n,i:()=>r});function n(a){return a>=500}function r(a){try{return a.clone()}catch{return}}},88563(f,d,e){"use strict";e.d(d,{Dh:()=>s,_R:()=>u,it:()=>i,lk:()=>n,rx:()=>a});function n(l){return l?(parseInt(l,10)^Math.random()*16>>parseInt(l,10)/4).toString(16):`10000000-1000-4000-8000-${1e11}`.replace(/[018]/g,n)}const r=/(\S+?)\s*=\s*(.*?)(?:;|$)/g;function a(l,m){for(r.lastIndex=0;;){const g=r.exec(l);if(g){if(g[1]===m)return g[2]}else break}}function s(l){const m=new Map;for(r.lastIndex=0;;){const g=r.exec(l);if(g){const h=g[1],v=g[2];m.has(h)?m.get(h).push(v):m.set(h,[v])}else break}return m}function i(l){const m=new Map;for(r.lastIndex=0;;){const g=r.exec(l);if(g)m.set(g[1],g[2]);else break}return m}function u(l,m,g=""){const h=l.charCodeAt(m-1),E=h>=55296&&h<=56319?m+1:m;return l.length<=E?l:`${l.slice(0,E)}${g}`}},28011(f,d,e){"use strict";e.d(d,{$H:()=>u,$S:()=>T,FR:()=>l,Gw:()=>B,M8:()=>C,MA:()=>s,OY:()=>r,Oc:()=>O,TP:()=>h,T_:()=>W,Zj:()=>v,gs:()=>M,iW:()=>a,jR:()=>m,nx:()=>w,pu:()=>H,vk:()=>R,x3:()=>E});var n=e(53943);const r=1e3,a=60*r,s=60*a,u=365*(24*s);function l(X){return{relative:X,timeStamp:g(X)}}function m(X){return{relative:M(X),timeStamp:X}}function g(X){const te=E()-performance.now();return te>W()?Math.round(B(te,X)):F(X)}function h(){return Math.round(E()-B(W(),performance.now()))}function v(X){return(0,n.Et)(X)?(0,n.LI)(X*1e6,0):X}function E(){return new Date().getTime()}function w(){return E()}function T(){return performance.now()}function C(){return{relative:T(),timeStamp:w()}}function O(){return{relative:0,timeStamp:W()}}function R(X,te){return te-X}function B(X,te){return X+te}function M(X){return X-W()}function F(X){return Math.round(B(W(),X))}function H(X){return X<u}let U;function W(){return U===void 0&&(U=performance.timing?.navigationStart??performance.timeOrigin),U}},9612(f,d,e){"use strict";e.d(d,{O:()=>r,P:()=>n});function n(a){return a===null?"null":Array.isArray(a)?"array":typeof a}function r(a){return n(a)==="object"}},10707(f,d,e){"use strict";e.d(d,{AY:()=>a,L2:()=>s,c$:()=>i,l2:()=>r});var n=e(82447);function r(m){return i(m,location.href).href}function a(m){try{return!!i(m)}catch{return!1}}function s(m){const g=i(m).pathname;return g[0]==="/"?g:`/${g}`}function i(m,g){const{URL:h}=l();try{return g!==void 0?new h(m,g):new h(m)}catch(v){throw new Error(`Failed to construct URL: ${String(v)}`)}}let u;function l(){if(!u){let m,g;try{m=document.createElement("iframe"),m.style.display="none",document.body.appendChild(m),g=m.contentWindow??n.J2}catch{g=n.J2}u={URL:g.URL},m?.remove()}return u}},26956(f,d,e){"use strict";e.d(d,{qj:()=>h});var n,r=e(40046),a=e(50811),s=e(28011);const i=1/0,u=s.iW;let l;const m=new Set;function g(){m.forEach(E=>E())}function h({expireDelay:E,maxEntries:w}){let T=[];l||(l=(0,r.yb)(()=>g(),u));const C=()=>{const W=(0,s.$S)()-E;for(;T.length>0&&T[T.length-1].endTime<W;)T.pop()};m.add(C);function O(W,X){const te={value:W,startTime:X,endTime:i,remove:()=>{(0,a.Ai)(T,te)},close:q=>{te.endTime=q}};return w&&T.length>=w&&T.pop(),T.unshift(te),te}function R(W=i,X={returnInactive:!1}){for(const te of T)if(te.startTime<=W){if(X.returnInactive||W<=te.endTime)return te.value;break}}function B(W){const X=T[0];X&&X.endTime===i&&X.close(W)}function M(W=i,X=0){const te=(0,s.Gw)(W,X);return T.filter(q=>q.startTime<=te&&W<=q.endTime).map(q=>q.value)}function F(W){return T.filter(X=>X.startTime===W)}function H(){T=[]}function U(){m.delete(C),m.size===0&&l&&((0,r.vG)(l),l=void 0)}return{add:O,find:R,closeActive:B,findAll:M,getEntries:F,reset:H,stop:U}}function v(){m.clear(),n(l),l=void 0}},1053(f,d,e){"use strict";e.d(d,{X:()=>l});var n=e(69421),r=e(62189),a=e(99513),s=e(61770),i=e(4006);const u=256*i._m;function l({encoder:g,request:h,flushController:v}){let E={};const w=v.flushObservable.subscribe(R=>O(R));function T(R,B,M){if(M!==void 0){let F;E[M]!==void 0?F=B-g.estimateEncodedBytesCount(E[M]):(v.notifyBeforeAddMessage(B),F=0),E[M]=R,v.notifyAfterAddMessage(F)}else v.notifyBeforeAddMessage(B),g.write(g.isEmpty?R:`
${R}`,F=>{v.notifyAfterAddMessage(F-B)})}function C(R,B){const M=(0,s.s)(R),F=g.estimateEncodedBytesCount(M);if(F>=u){n.Vy.warn(`Discarded a message whose size was bigger than the maximum allowed size ${u/i._m}KiB. ${n.xG} ${n.Xs}/#technical-limitations`);return}T(M,F,B)}function O(R){const B=(0,r.KQ)(E).join(`
`);E={};const M=(0,a.Kp)(R.reason),F=M?h.sendOnExit:h.send;if(M&&g.isAsync){const H=g.finishSync();H.outputBytesCount&&F(m(H));const U=[H.pendingData,B].filter(Boolean).join(`
`);U&&F({data:U,bytesCount:(0,i.WW)(U)})}else B&&g.write(g.isEmpty?B:`
${B}`),g.finish(H=>{F(m(H))})}return{flushController:v,add:C,upsert:C,stop:w.unsubscribe}}function m(g){let h;return typeof g.output=="string"?h=g.output:h=new Blob([g.output],{type:"text/plain"}),{data:h,bytesCount:g.outputBytesCount,encoding:g.encoding}}},33928(f,d,e){"use strict";e.d(d,{Ww:()=>a,Y9:()=>r,d0:()=>s});var n=e(82447);function r(){const u=i();if(u)return{getCapabilities(){return JSON.parse(u.getCapabilities?.()||"[]")},getPrivacyLevel(){return u.getPrivacyLevel?.()},getAllowedWebViewHosts(){return JSON.parse(u.getAllowedWebViewHosts())},send(l,m,g){const h=g?{id:g}:void 0;u.send(JSON.stringify({eventType:l,event:m,view:h}))}}}function a(u){const l=r();return!!l&&l.getCapabilities().includes(u)}function s(u=(0,n.VZ)().location?.hostname){const l=r();return!!l&&l.getAllowedWebViewHosts().some(m=>u===m||u.endsWith(`.${m}`))}function i(){return(0,n.VZ)().DatadogEventBridge}},52895(f,d,e){"use strict";e.d(d,{tO:()=>m});var n=e(82447),r=e(26303),a=e(40046),s=e(28011),i=e(15261);const u=30*s.OY,l=n.Wq?1:50;function m({pageMayExitObservable:g,sessionExpireObservable:h}){let v;const E=new r.cP,w=g.subscribe(U=>{v=U.reason;try{E.notify(U.reason)}finally{v=void 0}B(U.reason)}),T=h.subscribe(()=>B("session_expire")),C=new r.cP(()=>()=>{w.unsubscribe(),T.unsubscribe()});let O=0,R=0;function B(U){if(R===0)return;const W=R,X=O;R=0,O=0,H(),C.notify({reason:U,messagesCount:W,bytesCount:X})}let M;function F(){M===void 0&&(M=(0,a.wg)(()=>{B("duration_limit")},u))}function H(){(0,a.DJ)(M),M=void 0}return{flushObservable:C,preparePageExitFlushObservable:E,get messagesCount(){return R},notifyBeforeAddMessage(U){O+U>=i.AK&&B(v??"bytes_limit"),R+=1,O+=U,F()},notifyAfterAddMessage(U=0){O+=U,R>=l?B(v??"messages_limit"):O>=i.AK&&B(v??"bytes_limit")}}}},15261(f,d,e){"use strict";e.d(d,{AK:()=>U,sA:()=>W});var n=e(35712),r=e(9077),a=e(26303),s=e(4006),i=e(40046),u=e(28011),l=e(25705),m=e(78976);const g=80*s._m,h=32,v=20*s.iH,E=u.iW,w=u.OY;function T(le,pe,ge,Ie,Ce,Je){pe.transportStatus===0&&pe.queuedPayloads.size()===0&&pe.bandwidthMonitor.canHandle(le)?O(le,pe,ge,Je,{onSuccess:()=>R(0,pe,ge,Ie,Ce,Je),onFailure:()=>{pe.queuedPayloads.enqueue(le)||Je.notify({type:"queue-full",bandwidth:pe.bandwidthMonitor.stats(),payload:le}),C(pe,ge,Ie,Ce,Je)}}):pe.queuedPayloads.enqueue(le)||Je.notify({type:"queue-full",bandwidth:pe.bandwidthMonitor.stats(),payload:le})}function C(le,pe,ge,Ie,Ce){le.transportStatus===2&&(0,i.wg)(()=>{const Je=le.queuedPayloads.first();O(Je,le,pe,Ce,{onSuccess:()=>{le.queuedPayloads.dequeue(),le.currentBackoffTime=w,R(1,le,pe,ge,Ie,Ce)},onFailure:()=>{le.currentBackoffTime=Math.min(E,le.currentBackoffTime*2),C(le,pe,ge,Ie,Ce)}})},le.currentBackoffTime)}function O(le,pe,ge,Ie,{onSuccess:Ce,onFailure:Je}){pe.bandwidthMonitor.add(le),ge(le,qe=>{pe.bandwidthMonitor.remove(le),B(qe)?(pe.transportStatus=pe.bandwidthMonitor.ongoingRequestCount>0?1:2,le.retry={count:le.retry?le.retry.count+1:1,lastFailureStatus:qe.status},Ie.notify({type:"failure",bandwidth:pe.bandwidthMonitor.stats(),payload:le}),Je()):(pe.transportStatus=0,Ie.notify({type:"success",bandwidth:pe.bandwidthMonitor.stats(),payload:le}),Ce())})}function R(le,pe,ge,Ie,Ce,Je){le===0&&pe.queuedPayloads.isFull()&&!pe.queueFullReported&&(Ce({message:`Reached max ${Ie} events size queued for upload: ${v/s.iH}MiB`,source:m.g.AGENT,startClocks:(0,u.M8)()}),pe.queueFullReported=!0);const qe=pe.queuedPayloads;for(pe.queuedPayloads=F();qe.size()>0;)T(qe.dequeue(),pe,ge,Ie,Ce,Je)}function B(le){return le.type!=="opaque"&&(le.status===0&&!navigator.onLine||le.status===408||le.status===429||(0,l.G)(le.status))}function M(){return{transportStatus:0,currentBackoffTime:w,bandwidthMonitor:H(),queuedPayloads:F(),queueFullReported:!1}}function F(){const le=[];return{bytesCount:0,enqueue(pe){return this.isFull()?!1:(le.push(pe),this.bytesCount+=pe.bytesCount,!0)},first(){return le[0]},dequeue(){const pe=le.shift();return pe&&(this.bytesCount-=pe.bytesCount),pe},size(){return le.length},isFull(){return this.bytesCount>=v}}}function H(){return{ongoingRequestCount:0,ongoingByteCount:0,canHandle(le){return this.ongoingRequestCount===0||this.ongoingByteCount+le.bytesCount<=g&&this.ongoingRequestCount<h},add(le){this.ongoingRequestCount+=1,this.ongoingByteCount+=le.bytesCount},remove(le){this.ongoingRequestCount-=1,this.ongoingByteCount-=le.bytesCount},stats(){return{ongoingByteCount:this.ongoingByteCount,ongoingRequestCount:this.ongoingRequestCount}}}}const U=16*s._m;function W(le,pe,ge=U){const Ie=new a.cP,Ce=M();return{observable:Ie,send:Je=>{for(const qe of le)T(Je,Ce,(ye,xe)=>{ae(qe,ye,xe)},qe.trackType,pe,Ie)},sendOnExit:Je=>{for(const qe of le)X(qe,ge,Je)}}}function X(le,pe,ge){if(ge.bytesCount<pe)try{const Ce=le.build("beacon",ge);if(navigator.sendBeacon(Ce,ge.data))return}catch(Ce){q(Ce)}ae(le,ge)}let te=!1;function q(le){te||(te=!0,(0,r.Dx)(le))}function ae(le,pe,ge){const Ie=le.build("fetch",pe);(0,n.h)(Ie,{method:"POST",body:pe.data,mode:"cors"}).then((0,r.dm)(Ce=>ge?.({status:Ce.status,type:Ce.type}))).catch((0,r.dm)(()=>ge?.({status:0})))}},69411(f,d,e){"use strict";e.d(d,{yf:()=>cr});var n=e(78552),r=e(82447),a=e(21877),s=e(30264),i=e(48121),u=e(9077),l=e(94542),m=e(30759),g=e(23114),h=e(91698),v=e(60461),E=e(87352),w=e(34305),T=e(37143),C=e(78976),O=e(28011),R=e(64278),B=e(75267);function M(fe,Re,Qe){const mt=Qe.getHandler(),xt=Array.isArray(mt)?mt:[mt];return H[fe]>=H[Qe.getLevel()]&&xt.includes(Re)}const F={ok:"ok",debug:"debug",info:"info",notice:"notice",warn:"warn",error:"error",critical:"critical",alert:"alert",emerg:"emerg"},H={[F.ok]:0,[F.debug]:1,[F.info]:2,[F.notice]:4,[F.warn]:5,[F.error]:6,[F.critical]:7,[F.alert]:8,[F.emerg]:9};function U(fe,{includeMessage:Re=!1}={}){return{stack:fe.stack,kind:fe.type,message:Re?fe.message:void 0,causes:fe.causes,fingerprint:fe.fingerprint,handling:fe.handling}}var W=function(fe,Re,Qe,mt){var xt=arguments.length,Mr=xt<3?Re:mt===null?mt=Object.getOwnPropertyDescriptor(Re,Qe):mt,vn;if(typeof Reflect=="object"&&typeof Reflect.decorate=="function")Mr=Reflect.decorate(fe,Re,Qe,mt);else for(var Ut=fe.length-1;Ut>=0;Ut--)(vn=fe[Ut])&&(Mr=(xt<3?vn(Mr):xt>3?vn(Re,Qe,Mr):vn(Re,Qe))||Mr);return xt>3&&Mr&&Object.defineProperty(Re,Qe,Mr),Mr};const X={console:"console",http:"http",silent:"silent"},te=Object.keys(F);class q{constructor(Re,Qe,mt=X.http,xt=F.debug,Mr={}){this.handleLogStrategy=Re,this.handlerType=mt,this.level=xt,this.contextManager=(0,w.D)("logger"),this.tags=[],this.contextManager.setContext(Mr),Qe&&this.contextManager.setContextProperty("logger",{name:Qe})}logImplementation(Re,Qe,mt=F.info,xt,Mr){const vn=(0,h.a)(Qe);let Ut;if(xt!=null){const Yn=(0,T.As)({originalError:xt,nonErrorPrefix:"Provided",source:C.g.LOGGER,handling:"handled",startClocks:(0,O.M8)()});Ut=(0,v.kg)({error:U(Yn,{includeMessage:!0})},Yn.context,vn)}else Ut=vn;this.handleLogStrategy({message:(0,h.a)(Re),context:Ut,status:mt},this,Mr)}log(Re,Qe,mt=F.info,xt){let Mr;M(mt,X.http,this)&&(Mr=(0,R.uC)("log")),this.logImplementation(Re,Qe,mt,xt,Mr)}setContext(Re){this.contextManager.setContext(Re)}getContext(){return this.contextManager.getContext()}setContextProperty(Re,Qe){this.contextManager.setContextProperty(Re,Qe)}removeContextProperty(Re){this.contextManager.removeContextProperty(Re)}clearContext(){this.contextManager.clearContext()}addTag(Re,Qe){this.tags.push((0,B.NQ)(Re,Qe))}removeTagsWithKey(Re){const Qe=(0,B.iP)(Re);this.tags=this.tags.filter(mt=>mt!==Qe&&!mt.startsWith(`${Qe}:`))}getTags(){return this.tags.slice()}setHandler(Re){this.handlerType=Re}getHandler(){return this.handlerType}setLevel(Re){this.level=Re}getLevel(){return this.level}}W([u.Ed],q.prototype,"logImplementation",null),q.prototype.ok=ae(F.ok),q.prototype.debug=ae(F.debug),q.prototype.info=ae(F.info),q.prototype.notice=ae(F.notice),q.prototype.warn=ae(F.warn),q.prototype.error=ae(F.error),q.prototype.critical=ae(F.critical),q.prototype.alert=ae(F.alert),q.prototype.emerg=ae(F.emerg);function ae(fe){return function(Re,Qe,mt){let xt;M(fe,X.http,this)&&(xt=(0,R.uC)("log")),this.logImplementation(Re,Qe,fe,mt,xt)}}function le(){return r.Wq?{}:{view:{referrer:document.referrer,url:window.location.href}}}var pe=e(48847),ge=e(99513),Ie=e(11955),Ce=e(75715),Je=e(46523),qe=e(90231),ye=e(33928),xe=e(34585),De=e(72149);function Fe(fe,Re,Qe,mt,xt,Mr){const vn=te.concat(["custom"]),Ut={};vn.forEach(Yn=>{Ut[Yn]=(0,xe.$)(Yn,xt,Mr)}),Re.subscribe(0,({rawLogsEvent:Yn,messageContext:mi=void 0,savedCommonContext:yn=void 0,domainContext:ji,ddtags:Tn=[]})=>{const Cs=(0,O.gs)(Yn.date),$i=yn||mt(),gs=Qe.triggerHook(0,{startTime:Cs});if(gs===De.ug)return;const vs=(0,B.m5)(fe),Vt=(0,v.kg)({view:$i.view},gs,Yn,mi,{ddtags:vs.concat(Tn).join(",")});fe.beforeSend?.(Vt,ji)===!1||Vt.origin!==C.g.AGENT&&(Ut[Vt.status]??Ut.custom).isLimitReached()||Re.notify(1,Vt)})}var be=e(69421);const ke={[be.bP.log]:F.info,[be.bP.debug]:F.debug,[be.bP.info]:F.info,[be.bP.warn]:F.warn,[be.bP.error]:F.error};function Ge(fe,Re,Qe){const mt=Qe.subscribe(({data:xt,type:Mr})=>{if(Mr!==3||!fe.forwardConsoleLogs.includes(xt.api))return;const vn={rawLogsEvent:{date:(0,O.nx)(),message:xt.message,origin:C.g.CONSOLE,error:xt.error&&U(xt.error),status:ke[xt.api]},messageContext:xt.error?.context,domainContext:{handlingStack:xt.handlingStack}};Re.notify(0,vn)});return{stop:()=>mt.unsubscribe()}}var Xe=e(34336);function At(fe,Re){const Qe=(0,Xe.u)(fe,fe.forwardReports).subscribe(mt=>{let xt=mt.message,Mr;const vn=mt.originalError.type==="deprecation"?F.warn:F.error;vn===F.error?Mr=U(mt):mt.stack&&(xt+=` Found in ${(0,T.$X)(mt.stack)}`),Re.notify(0,{rawLogsEvent:{date:(0,O.nx)(),message:xt,origin:C.g.REPORT,error:Mr,status:vn}})});return{stop:()=>{Qe.unsubscribe()}}}var yt=e(89336),kt=e(40881),Nt=e(59773),Ir=e(52760),yr=e(25705),Wr=e(89033),$r=e(88563);function sn(fe,Re,Qe){if(!fe.forwardErrorsToLogs)return{stop:yt.l};(0,kt.i)({responseBodyAction:vn=>xt(vn)?1:0});const mt=Qe.subscribe(({data:vn,type:Ut})=>{Ut===1&&vn.state==="resolve"?Mr(Nt.Y.FETCH,vn):Ut===2&&vn.state==="complete"&&Mr(Nt.Y.XHR,vn)});function xt(vn){return!(0,Ir.w)(vn.url)&&!vn.isAborted&&(Hr(vn)||(0,yr.G)(vn.status))}function Mr(vn,Ut){if(!xt(Ut))return;const Yn="error"in Ut&&Ut.error?(0,R.Yn)((0,Wr.T)(Ut.error)):Ut.responseBody||"Failed to load",mi={handlingStack:Ut.handlingStack};Re.notify(0,{rawLogsEvent:{message:`${pt(vn)} error ${Ut.method} ${Ut.url}`,date:Ut.startClocks.timeStamp,error:{stack:(0,$r._R)(Yn,fe.requestErrorResponseLengthLimit,"..."),handling:void 0},http:{method:Ut.method,status_code:Ut.status,url:Ut.url},status:F.error,origin:C.g.NETWORK},domainContext:mi})}return{stop:()=>mt.unsubscribe()}}function Hr(fe){return fe.status===0&&fe.responseType!=="opaque"}function pt(fe){return Nt.Y.XHR===fe?"XHR":"Fetch"}function et(fe,Re,Qe){if(!fe.forwardErrorsToLogs)return{stop:yt.l};const mt=Qe.subscribe(xt=>{if(xt.type===0){const Mr=xt.data;Re.notify(0,{rawLogsEvent:{message:Mr.message,date:Mr.startClocks.timeStamp,error:U(Mr),origin:C.g.SOURCE,status:F.error},messageContext:Mr.context})}});return{stop:()=>{mt.unsubscribe()}}}var wr=e(81745);const Dr=wr.D;function Sr(fe){function Re(Qe,mt,xt,Mr,vn){const Ut=(0,v.kg)(mt.getContext(),Qe.context);if(M(Qe.status,X.console,mt)&&qt(Qe,Ut),M(Qe.status,X.http,mt)){const Yn={rawLogsEvent:{date:vn||(0,O.nx)(),message:Qe.message,status:Qe.status,origin:C.g.LOGGER},messageContext:Ut,savedCommonContext:Mr,ddtags:mt.getTags()};xt&&(Yn.domainContext={handlingStack:xt}),fe.notify(0,Yn)}}return{handleLog:Re}}const kr={[F.ok]:be.bP.debug,[F.debug]:be.bP.debug,[F.info]:be.bP.info,[F.notice]:be.bP.info,[F.warn]:be.bP.warn,[F.error]:be.bP.error,[F.critical]:be.bP.error,[F.alert]:be.bP.error,[F.emerg]:be.bP.error};function qt({status:fe,message:Re},Qe){be.Z9[kr[fe]].call(be.JZ,Re,Qe)}var Sn=e(1053),dr=e(1995),Nr=e(15261),un=e(52895);function Xt(fe,Re,Qe,mt,xt){const Mr=[fe.logsEndpointBuilder];fe.replica&&Mr.push(fe.replica.logsEndpointBuilder);const vn=(0,Sn.X)({encoder:(0,dr.N)(),request:(0,Nr.sA)(Mr,Qe),flushController:(0,un.tO)({pageMayExitObservable:mt,sessionExpireObservable:xt.expireObservable})});return Re.subscribe(1,Ut=>{vn.add(Ut)}),vn}function br(fe){const Re=(0,ye.Y9)();fe.subscribe(1,Qe=>{Re.send("log",Qe)})}function $t(fe){return{get:Re=>{const Qe=fe.findTrackedSession(Re);if(Qe)return{session_id:Qe.id}}}}function wt(fe){return Re=>{fe.notify(0,{rawLogsEvent:{message:Re.message,date:Re.startClocks.timeStamp,origin:C.g.AGENT,status:F.error}}),(0,l.A2)("Error reported to customer",{"error.message":Re.message})}}var Ar=e(72521);function Q(fe){const Re=r.J2;fe.register(0,({startTime:xt})=>{const Mr=Qe(xt);return Mr||De.$O}),fe.register(1,({startTime:xt})=>{const Mr=Qe(xt);return Mr?{application:{id:Mr.application_id},view:{id:Mr.view?.id},action:{id:Mr.user_action?.id}}:De.$O});function Qe(xt){const vn=(0,Ar.ao)()?Re.DD_RUM_SYNTHETICS:Re.DD_RUM,Ut=mt(xt,vn);if(Ut)return Ut}function mt(xt,Mr){if(Mr&&Mr.getInternalContext)return Mr.getInternalContext(xt)}}function ut(fe,Re,Qe){fe.register(0,({startTime:mt})=>{const xt=Qe.findTrackedSession(mt);return Qe.findTrackedSession(mt,{returnInactive:!0})?{service:Re.service,session_id:xt?xt.id:void 0,session:xt?{id:xt.id}:void 0}:De.ug})}const tr="logs";function rt(fe,Re,Qe,mt,xt){const Mr=new Dr,vn=[];Mr.subscribe(1,$i=>(0,pe.b)("logs",$i));const Ut=wt(Mr),Yn=(0,ge._T)(fe);ut(xt,fe,Re);const mi=(0,Ie.B)(xt,fe,tr),yn=(0,Ce.$)(xt,fe,Re,tr),ji=(0,Je.F)(xt,fe,tr,!1);Q(xt),(0,qe.j3)(xt),sn(fe,Mr,mt),et(fe,Mr,mt),Ge(fe,Mr,mt),mt.unbuffer(),At(fe,Mr);const{handleLog:Tn}=Sr(Mr);if(Fe(fe,Mr,xt,Qe,Ut),(0,ye.d0)())br(Mr);else{const{stop:$i}=Xt(fe,Mr,Ut,Yn,Re);vn.push(()=>$i())}const Cs=$t(Re);return{handleLog:Tn,getInternalContext:Cs.get,accountContext:mi,globalContext:ji,userContext:yn,stop:()=>{vn.forEach($i=>$i())}}}var _t=e(26303),Yr=e(25838),ln=e(57508),cn=e(52853);const gn=De.XP;var wi=e(4006),ki=e(28505),Ur=e(62189),Bi=e(50811);const bs=32*wi._m;function Di(fe,Re){const Qe=(0,ki.Sz)(fe,Re),mt=on(fe.forwardConsoleLogs,(0,Ur.KQ)(be.bP),"Forward Console Logs"),xt=on(fe.forwardReports,(0,Ur.KQ)(Xe.V),"Forward Reports");if(!(!Qe||!mt||!xt))return{forwardErrorsToLogs:fe.forwardErrorsToLogs!==!1,forwardConsoleLogs:mt,forwardReports:xt,requestErrorResponseLengthLimit:bs,...Qe}}function on(fe,Re,Qe){if(fe===void 0)return[];if(!(fe==="all"||Array.isArray(fe)&&fe.every(mt=>Re.includes(mt)))){be.Vy.error(`${Qe} should be "all" or an array with allowed values "${Re.join('", "')}"`);return}return fe==="all"?Re:(0,Bi.R3)(fe)}function fi(fe){const Re=(0,ki.hO)(fe);return{forward_errors_to_logs:fe.forwardErrorsToLogs,forward_console_logs:fe.forwardConsoleLogs,forward_reports:fe.forwardReports,...Re}}function qi(fe,Re){function Qe(){return Re.isGranted()?De.$O:De.ug}fe.register(0,Qe),fe.register(1,Qe)}function ri(fe,Re,Qe){const xt=new _t.dX(500,$i=>{(0,l.A2)("preStartLogs buffer data lost",{count:$i})}),Mr=(0,Je.s)();(0,m.P)(Mr,g.N.globalContext,xt);const vn=(0,Ie.K)();(0,m.P)(vn,g.N.accountContext,xt);const Ut=(0,Ce.Y)();(0,m.P)(Ut,g.N.userContext,xt);let Yn,mi,yn;const ji=gn(),Tn=Re.observable.subscribe(Cs);function Cs(){if(!mi||!Yn||!yn)return;Tn.unsubscribe();const $i=Qe(mi,yn,ji);xt.subscribe(gs=>gs($i)),xt.unbuffer()}return{init($i,gs){if(!$i){be.Vy.error("Missing configuration");return}if((0,Yr.Aq)($i.enableExperimentalFeatures),(0,ye.d0)()&&($i=Vi($i)),Yn=$i,mi){(0,E.$)("DD_LOGS",$i);return}const vs=Di($i,gs);vs&&(mi=vs,Re.tryToInit(vs.trackingConsent),Re.onGrantedOnce(()=>{qi(ji,Re),(0,i.B)(l.a5)("browser-logs-sdk",vs,ji),((0,ye.d0)()?(0,ln.Ql)():(0,i.B)(ln.ox)(vs,Re)).then(hr=>{hr&&(yn=hr,(0,cn.l)(ji,yn),(0,l.Rr)(fi($i)),Cs())}).catch(u.Dx)}))},get initConfiguration(){return Yn},globalContext:Mr,accountContext:vn,userContext:Ut,getInternalContext:yt.l,handleLog($i,gs,vs,Vt=fe(),hr=(0,O.nx)()){xt.notify(rn=>rn.handleLog($i,gs,vs,Vt,hr))}}}function Vi(fe){return{...fe,clientToken:"empty"}}function si(){const fe=(0,a.D)(),Re=(0,s.t)().observable;let Qe=ri(le,fe,(vn,Ut,Yn)=>{const mi=(0,i.B)(rt)(vn,Ut,le,Re,Yn);return Qe=ks(Qe,mi),mi});const mt=()=>Qe,xt={},Mr=new q((...vn)=>Qe.handleLog(...vn));return(0,n.m)({logger:Mr,init:vn=>{const Ut=new Error().stack;(0,u.um)(()=>Qe.init(vn,Ut))},setTrackingConsent:(0,u.dm)(vn=>{fe.update(vn),(0,l.Q6)({feature:"set-tracking-consent",tracking_consent:vn})}),getGlobalContext:(0,m.q)(mt,g.N.globalContext,g.Q.getContext),setGlobalContext:(0,m.q)(mt,g.N.globalContext,g.Q.setContext),setGlobalContextProperty:(0,m.q)(mt,g.N.globalContext,g.Q.setContextProperty),removeGlobalContextProperty:(0,m.q)(mt,g.N.globalContext,g.Q.removeContextProperty),clearGlobalContext:(0,m.q)(mt,g.N.globalContext,g.Q.clearContext),createLogger:(0,u.dm)((vn,Ut={})=>(xt[vn]=new q((...Yn)=>Qe.handleLog(...Yn),(0,h.a)(vn),Ut.handler,Ut.level,(0,h.a)(Ut.context)),xt[vn])),getLogger:(0,u.dm)(vn=>xt[vn]),getInitConfiguration:(0,u.dm)(()=>(0,v.Go)(Qe.initConfiguration)),getInternalContext:(0,u.dm)(vn=>Qe.getInternalContext(vn)),setUser:(0,m.q)(mt,g.N.userContext,g.Q.setContext),getUser:(0,m.q)(mt,g.N.userContext,g.Q.getContext),setUserProperty:(0,m.q)(mt,g.N.userContext,g.Q.setContextProperty),removeUserProperty:(0,m.q)(mt,g.N.userContext,g.Q.removeContextProperty),clearUser:(0,m.q)(mt,g.N.userContext,g.Q.clearContext),setAccount:(0,m.q)(mt,g.N.accountContext,g.Q.setContext),getAccount:(0,m.q)(mt,g.N.accountContext,g.Q.getContext),setAccountProperty:(0,m.q)(mt,g.N.accountContext,g.Q.setContextProperty),removeAccountProperty:(0,m.q)(mt,g.N.accountContext,g.Q.removeContextProperty),clearAccount:(0,m.q)(mt,g.N.accountContext,g.Q.clearContext)})}function ks(fe,Re){return{...fe,init:Qe=>{(0,E.$)("DD_LOGS",Qe)},getInternalContext:Re.getInternalContext,globalContext:Re.globalContext,userContext:Re.userContext,accountContext:Re.accountContext}}const cr=si();(0,n.Z)((0,r.VZ)(),"DD_LOGS",cr)},87331(f,d,e){"use strict";e.d(d,{eT:()=>ei,o:()=>Ci,$m:()=>ur,NT:()=>Un,Wd:()=>Pi,bb:()=>R,K:()=>B,do:()=>je,K$:()=>Wu,wP:()=>Da,wI:()=>_o,W3:()=>cr,PJ:()=>Ti,dT:()=>ma,$4:()=>Oo,Gn:()=>id,zL:()=>Jl,dx:()=>Vc,rf:()=>V,pB:()=>xo,g1:()=>Zl,nS:()=>Hs,XS:()=>ao,p_:()=>Wa,AB:()=>Ed,jR:()=>xs,ei:()=>us,ap:()=>ho,Ie:()=>Fo});var n=e(21877),r=e(30264),a=e(1995),s=e(48121),i=e(64278),u=e(9077),l=e(94542),m=e(78552),g=e(60461),h=e(91698),v=e(28011),E=e(25838),w=e(30759),T=e(23114),C=e(88563),O=e(87352);const R={ACTION:"action",ERROR:"error",LONG_TASK:"long_task",VIEW:"view",RESOURCE:"resource",VITAL:"vital"},B={LONG_TASK:"long-task",LONG_ANIMATION_FRAME:"long-animation-frame"},M={INITIAL_LOAD:"initial_load",ROUTE_CHANGE:"route_change",SESSION_RENEWAL:"session_renewal",BF_CACHE:"bf_cache"},F={CLICK:"click",CUSTOM:"custom",TAP:"tap",SCROLL:"scroll",SWIPE:"swipe",APPLICATION_START:"application_start",BACK:"back"},H={RAGE_CLICK:"rage_click",ERROR_CLICK:"error_click",DEAD_CLICK:"dead_click"},U={DURATION:"duration",OPERATION_STEP:"operation_step"};var W=e(69421),X=e(28505),te=e(53943),q=e(35677),ae=e(50811),le=e(42755),pe=e(9612);const ge=["tracecontext","datadog"],Ie=["cache-control","etag","age","expires","content-type","content-encoding","vary","content-length","server-timing","x-cache"];function Ce(z,b){if(z.trackFeatureFlagsForEvents!==void 0&&!Array.isArray(z.trackFeatureFlagsForEvents)&&W.Vy.warn("trackFeatureFlagsForEvents should be an array"),!z.applicationId){W.Vy.error("Application ID is not configured, no RUM data will be collected.");return}if(!(0,X.bX)(z.sessionReplaySampleRate,"Session Replay")||!(0,X.bX)(z.traceSampleRate,"Trace"))return;if(z.excludedActivityUrls!==void 0&&!Array.isArray(z.excludedActivityUrls)){W.Vy.error("Excluded Activity Urls should be an array");return}const _=Je(z);if(!_)return;const L=(0,X.Sz)(z,b),G=xe(z);if(!L)return;const Y=z.sessionReplaySampleRate??0;return{applicationId:z.applicationId,actionNameAttribute:z.actionNameAttribute,sessionReplaySampleRate:Y,startSessionReplayRecordingManually:z.startSessionReplayRecordingManually!==void 0?!!z.startSessionReplayRecordingManually:Y===0,traceSampleRate:z.traceSampleRate??100,rulePsr:(0,te.Et)(z.traceSampleRate)?z.traceSampleRate/100:void 0,allowedTracingUrls:_,excludedActivityUrls:z.excludedActivityUrls??[],workerUrl:z.workerUrl,compressIntakeRequests:!!z.compressIntakeRequests,trackUserInteractions:!!(z.trackUserInteractions??!0),trackViewsManually:!!z.trackViewsManually,trackResources:!!(z.trackResources??!0),trackResourceHeaders:Fe(z),trackLongTasks:!!(z.trackLongTasks??!0),subdomain:z.subdomain,defaultPrivacyLevel:(0,q.Rj)(X.WA,z.defaultPrivacyLevel)?z.defaultPrivacyLevel:X.WA.MASK_USER_INPUT,enablePrivacyForActionName:z.enablePrivacyForActionName!==!1,traceContextInjection:(0,q.Rj)(X.uT,z.traceContextInjection)?z.traceContextInjection:X.uT.SAMPLED,plugins:z.plugins||[],trackFeatureFlagsForEvents:z.trackFeatureFlagsForEvents||[],profilingSampleRate:z.profilingSampleRate??0,propagateTraceBaggage:z.propagateTraceBaggage!==!1,allowedGraphQlUrls:G,...L}}function Je(z){if(z.allowedTracingUrls===void 0)return[];if(!Array.isArray(z.allowedTracingUrls)){W.Vy.error("Allowed Tracing URLs should be an array");return}if(z.allowedTracingUrls.length!==0&&z.service===void 0){W.Vy.error("Service needs to be configured when tracing is enabled");return}const b=[];return z.allowedTracingUrls.forEach(_=>{const L=ye(_);L?b.push(L):W.Vy.warn("Allowed Tracing Urls parameters should be a string, RegExp, function, or an object. Ignoring parameter",_)}),b}function qe(z){const b=new Set;return(0,ae.EI)(z.allowedTracingUrls)&&z.allowedTracingUrls.forEach(_=>{ye(_)?.propagatorTypes.forEach(L=>b.add(L))}),Array.from(b)}function ye(z){if((0,le.V)(z))return{match:z,propagatorTypes:ge};if((0,pe.O)(z)&&(0,le.V)(z.match)&&(z.propagatorTypes===null||z.propagatorTypes===void 0||Array.isArray(z.propagatorTypes)))return{match:z.match,propagatorTypes:z.propagatorTypes||ge}}function xe(z){if(!z.allowedGraphQlUrls)return[];if(!Array.isArray(z.allowedGraphQlUrls))return W.Vy.warn("allowedGraphQlUrls should be an array"),[];const b=[];return z.allowedGraphQlUrls.forEach(_=>{(0,le.V)(_)?b.push({match:_,trackPayload:!1,trackResponseErrors:!1}):(0,pe.O)(_)&&(0,le.V)(_.match)&&b.push({match:_.match,trackPayload:!!_.trackPayload,trackResponseErrors:!!_.trackResponseErrors})}),b}const De=["request","response","any"];function Fe(z){const b=z.trackResourceHeaders;if(b===void 0||b===!1)return[];if(b===!0)return Ie.map(L=>({name:L}));if(!Array.isArray(b))return W.Vy.warn("trackResourceHeaders should be true or an array of MatchHeader"),[];if(b.length===0)return W.Vy.warn("trackResourceHeaders is an empty array, no headers will be captured"),[];const _=[];return b.forEach((L,G)=>{if(!(0,pe.O)(L)||!(0,le.V)(L.name)){W.Vy.warn(`trackResourceHeaders[${G}] should be a MatchHeader object with a 'name' property`);return}if(L.url!==void 0&&!(0,le.V)(L.url)){W.Vy.warn(`trackResourceHeaders[${G}].url should be a MatchOption`);return}if(L.extractor!==void 0&&!(L.extractor instanceof RegExp)){W.Vy.warn(`trackResourceHeaders[${G}].extractor should be a RegExp`);return}if(L.location!==void 0&&!De.includes(L.location)){W.Vy.warn(`trackResourceHeaders[${G}].location should be 'request', 'response', or 'any'`);return}_.push({...L,name:typeof L.name=="string"?L.name.toLowerCase():L.name})}),_}function be(z){return(0,ae.EI)(z)&&z.some(b=>(0,pe.O)(b)&&b.trackPayload)}function ke(z){return(0,ae.EI)(z)&&z.some(b=>(0,pe.O)(b)&&b.trackResponseErrors)}function Ge(z){if(z===!0)return"default_headers";if(Array.isArray(z))return"custom"}function Xe(z){const b=(0,X.hO)(z);return{session_replay_sample_rate:z.sessionReplaySampleRate,start_session_replay_recording_manually:z.startSessionReplayRecordingManually,trace_sample_rate:z.traceSampleRate,trace_context_injection:z.traceContextInjection,propagate_trace_baggage:z.propagateTraceBaggage,action_name_attribute:z.actionNameAttribute,use_allowed_tracing_urls:(0,ae.EI)(z.allowedTracingUrls),use_allowed_graph_ql_urls:(0,ae.EI)(z.allowedGraphQlUrls),use_track_graph_ql_payload:be(z.allowedGraphQlUrls),use_track_graph_ql_response_errors:ke(z.allowedGraphQlUrls),selected_tracing_propagators:qe(z),default_privacy_level:z.defaultPrivacyLevel,enable_privacy_for_action_name:z.enablePrivacyForActionName,use_excluded_activity_urls:(0,ae.EI)(z.excludedActivityUrls),use_worker_url:!!z.workerUrl,compress_intake_requests:z.compressIntakeRequests,track_views_manually:z.trackViewsManually,track_user_interactions:z.trackUserInteractions,track_resources:z.trackResources,track_long_task:z.trackLongTasks,plugins:z.plugins?.map(_=>({name:_.name,..._.getConfigurationTelemetry?.()})),track_feature_flags_for_events:z.trackFeatureFlagsForEvents,remote_configuration_id:z.remoteConfigurationId,profiling_sample_rate:z.profilingSampleRate,use_remote_configuration_proxy:!!z.remoteConfigurationProxy,track_resource_headers:Ge(z.trackResourceHeaders),...b}}var At=e(25260),yt=e(35712),kt=e(1341);function Nt(z,b){b.lastIndex=0;const _=b.exec(z);if(!_)return;const[L,G]=_;return G||L}function Ir(z){const b=[];let _=0,L;const G={quote:void 0,escapeSequence:void 0};let Y="";for(const se of z){if(L=et[_].find(ce=>pt[ce](se,G)),!L)return[];if(G.escapeSequence!==void 0&&L!==12){if(!Sr(G.escapeSequence))return[];Y+=qt(G.escapeSequence),G.escapeSequence=void 0}wr.includes(L)?Y+=se:Dr.includes(L)&&Y!==""?(b.push(Y),Y=""):L===12?G.escapeSequence=G.escapeSequence?`${G.escapeSequence}${se}`:se:L===8?G.quote=se:L===9&&(G.quote=void 0),_=L}return et[_].includes(1)?(Y!==""&&b.push(Y),b):[]}const yr=/[a-zA-Z_$]/,Wr=/[a-zA-Z0-9_$]/,$r=/[0-9]/,sn=/[a-fA-F0-9]/,Hr=`'"`,pt={0:()=>!1,1:()=>!1,2:z=>yr.test(z),3:z=>Wr.test(z),4:z=>z===".",5:z=>z==="[",6:z=>z==="]",7:z=>$r.test(z),8:z=>Hr.includes(z),9:(z,b)=>z===b.quote,10:()=>!0,11:z=>z==="\\",12:(z,b)=>b.escapeSequence===void 0?`${b.quote}/\\bfnrtu`.includes(z):b.escapeSequence.startsWith("u")&&b.escapeSequence.length<5?sn.test(z):!1},et={0:[2,5],1:[],2:[3,4,5,1],3:[3,4,5,1],4:[2],5:[8,7],6:[4,5,1],7:[7,6],8:[11,9,10],9:[6],10:[11,9,10],11:[12],12:[12,11,9,10]},wr=[2,3,7,10],Dr=[4,5,6];function Sr(z){return`"'/\\bfnrt`.includes(z)||z.startsWith("u")&&z.length===5}const kr={'"':'"',"'":"'","/":"/","\\":"\\",b:"\b",f:"\f",n:`
`,r:"\r",t:"	"};function qt(z){return z.startsWith("u")?String.fromCharCode(parseInt(z.slice(1),16)):kr[z]}const Sn="v1",dr=["applicationId","service","env","version","sessionSampleRate","sessionReplaySampleRate","defaultPrivacyLevel","enablePrivacyForActionName","traceSampleRate","trackSessionAcrossSubdomains","allowedTracingUrls","allowedTrackingOrigins"];async function Nr(z,b){let _;const L=Xt(),G=await Ar(z);return G.ok?(L.increment("fetch","success"),_=un(z,G.value,b,L)):(L.increment("fetch","failure"),W.Vy.error(G.error)),(0,l.Gk)("remote configuration metrics",{metrics:L.get()}),_}function un(z,b,_,L){const G={...z};return dr.forEach(Tt=>{Tt in b&&(G[Tt]=Y(b[Tt]))}),Object.keys(_).forEach(Tt=>{b[Tt]!==void 0&&se(_[Tt],b[Tt])}),G;function Y(Tt){if(Array.isArray(Tt))return Tt.map(Y);if((0,pe.O)(Tt)){if(br(Tt)){const Ct=Tt.rcSerializedType;switch(Ct){case"string":return Tt.value;case"regex":return $t(Tt.value);case"dynamic":return ce(Tt);default:W.Vy.error(`Unsupported remote configuration: "rcSerializedType": "${Ct}"`);return}}return(0,q.LG)(Tt,Y)}return Tt}function se(Tt,Ct){Ct.forEach(({key:Lt,value:vr})=>{Tt.setContextProperty(Lt,Y(vr))})}function ce(Tt){const Ct=Tt.strategy;let Lt;switch(Ct){case"cookie":Lt=he(Tt);break;case"dom":Lt=Ae(Tt);break;case"js":Lt=at(Tt);break;case"localStorage":Lt=Se(Tt);break;default:W.Vy.error(`Unsupported remote configuration: "strategy": "${Ct}"`);return}const vr=Tt.extractor;return vr!==void 0&&typeof Lt=="string"?wt(vr,Lt):Lt}function he({name:Tt}){const Ct=(0,At.Ri)(Tt);return L.increment("cookie",Ct!==void 0?"success":"missing"),Ct}function Se({key:Tt}){let Ct;try{Ct=localStorage.getItem(Tt)}catch{L.increment("localStorage","failure");return}return L.increment("localStorage",Ct!==null?"success":"missing"),Ct??void 0}function Ae({selector:Tt,attribute:Ct}){let Lt;try{Lt=document.querySelector(Tt)}catch{W.Vy.error(`Invalid selector in the remote configuration: '${Tt}'`),L.increment("dom","failure");return}if(!Lt){L.increment("dom","missing");return}if(Ve(Lt,Ct)){W.Vy.error(`Forbidden element selected by the remote configuration: '${Tt}'`),L.increment("dom","failure");return}const vr=Ct!==void 0?Lt.getAttribute(Ct):Lt.textContent;if(vr===null){L.increment("dom","missing");return}return L.increment("dom","success"),vr}function Ve(Tt,Ct){return Tt.getAttribute("type")==="password"&&Ct==="value"}function at({path:Tt}){let Ct=window;const Lt=Ir(Tt);if(Lt.length===0){W.Vy.error(`Invalid JSON path in the remote configuration: '${Tt}'`),L.increment("js","failure");return}for(const vr of Lt){if(!(vr in Ct)){L.increment("js","missing");return}try{Ct=Ct[vr]}catch(zt){W.Vy.error(`Error accessing: '${Tt}'`,zt),L.increment("js","failure");return}}return L.increment("js","success"),Ct}}function Xt(){const z={fetch:{}};return{get:()=>z,increment:(b,_)=>{z[b]||(z[b]={}),z[b][_]||(z[b][_]=0),z[b][_]=z[b][_]+1}}}function br(z){return"rcSerializedType"in z}function $t(z){try{return new RegExp(z)}catch{W.Vy.error(`Invalid regex in the remote configuration: '${z}'`)}}function wt(z,b){const _=$t(z.value);if(_!==void 0)return Nt(b,_)}async function Ar(z){let b;try{b=await(0,yt.h)(Q(z))}catch{b=void 0}if(!b||!b.ok)return{ok:!1,error:new Error("Error fetching the remote configuration.")};const _=await b.json();return _.rum?{ok:!0,value:_.rum}:{ok:!1,error:new Error("No remote configuration for RUM.")}}function Q(z){return z.remoteConfigurationProxy?z.remoteConfigurationProxy:`https://sdk-configuration.${(0,kt.G)(z)}/${Sn}/${encodeURIComponent(z.remoteConfigurationId)}.json`}function ut(z,b,_){if(z)for(const L of z){const G=L[b];G&&G(_)}}var tr=e(26303),rt=e(46523),_t=e(75715),Yr=e(11955),ln=e(33928),cn=e(89336),gn=e(82447),wi=e(57508),ki=e(52853),Ur=e(72521),Bi=e(72149);const bs=Bi.XP;function Di(z,b){z.register(1,()=>b.isGranted()?Bi.$O:Bi.ug)}function on({ignoreInitIfSyntheticsWillInjectRum:z=!0,startDeflateWorker:b},_,L){const Y=new tr.dX(500,nn=>{(0,l.A2)("preStartRum buffer data lost",{count:nn})}),se=(0,rt.s)();(0,w.P)(se,T.N.globalContext,Y);const ce=(0,_t.Y)();(0,w.P)(ce,T.N.userContext,Y);const he=(0,Yr.K)();(0,w.P)(he,T.N.accountContext,Y);let Se,Ae,Ve,at,Tt,Ct;const Lt=bs(),vr=_.observable.subscribe(qr),zt={};let Xr=!1;function qr(){if(Xr||!Ve||!at||!Tt||!Ct)return;vr.unsubscribe();let nn;if(at.trackViewsManually){if(!Se)return;nn=Se.options}const Gr=at.trackViewsManually?Se?.callback:void 0,Qt=L(at,Tt,Ae,nn,Ct,Lt);Xr=!0,Y.subscribe(Kn=>{Kn!==Gr&&Kn(Qt)}),Y.unbuffer()}function Dn(nn,Gr){const Qt=(0,ln.d0)();if(Qt&&(nn=fi(nn)),Ve=nn,at){(0,O.$)("DD_RUM",nn);return}const Kn=Ce(nn,Gr);Kn&&(Kn.compressIntakeRequests&&!Qt&&b&&(Ae=b(Kn,"Datadog RUM",cn.l),!Ae)||(at=Kn,_.tryToInit(Kn.trackingConsent),_.onGrantedOnce(()=>{if(Di(Lt,_),Ct=(0,s.B)(l.a5)("browser-rum-sdk",Kn,Lt),gn.Wq){W.Vy.warn("The RUM SDK is not supported in a web or service worker environment.");return}((0,ln.d0)()?(0,wi.Ql)():(0,s.B)(wi.ox)(Kn,_)).then(Ai=>{Ai&&(Tt=Ai,(0,ki.l)(Lt,Tt,{application:{id:Kn.applicationId}}),(0,l.Rr)(Xe(nn)),qr())}).catch(u.Dx)})))}const Nn=(nn,Gr,Qt,Kn)=>{Y.notify(Ds=>Ds.addOperationStepVital((0,h.a)(nn),Gr,(0,h.a)(Qt),(0,h.a)(Kn)))};return{init(nn,Gr,Qt){if(!nn){W.Vy.error("Missing configuration");return}(0,E.Aq)(nn.enableExperimentalFeatures),Ve=nn,!(z&&(0,Ur.ao)())&&(ut(nn.plugins,"onInit",{initConfiguration:nn,publicApi:Gr}),nn.remoteConfigurationId?Nr(nn,{user:ce,context:se}).then(Kn=>{Kn&&Dn(Kn,Qt)}).catch(u.Dx):Dn(nn,Qt))},get initConfiguration(){return Ve},getInternalContext:cn.l,stopSession:cn.l,addTiming(nn,Gr=(0,v.nx)()){Y.notify(Qt=>Qt.addTiming(nn,Gr))},setLoadingTime:(nn=>{Y.notify(Gr=>Gr.setLoadingTime(nn))}),startView(nn,Gr=(0,v.M8)()){const Qt=Kn=>{Kn.startView(nn,Gr)};Y.notify(Qt),Se||(Se={options:nn,callback:Qt},qr())},setViewName(nn){Y.notify(Gr=>Gr.setViewName(nn))},setViewContext(nn){Y.notify(Gr=>Gr.setViewContext(nn))},setViewContextProperty(nn,Gr){Y.notify(Qt=>Qt.setViewContextProperty(nn,Gr))},getViewContext:()=>zt,globalContext:se,userContext:ce,accountContext:he,addAction(nn){Y.notify(Gr=>Gr.addAction(nn))},startAction(nn,Gr){const Qt=(0,v.M8)();Y.notify(Kn=>Kn.startAction(nn,Gr,Qt))},stopAction(nn,Gr){const Qt=(0,v.M8)();Y.notify(Kn=>Kn.stopAction(nn,Gr,Qt))},startResource(nn,Gr){const Qt=(0,v.M8)();Y.notify(Kn=>Kn.startResource(nn,Gr,Qt))},stopResource(nn,Gr){const Qt=(0,v.M8)();Y.notify(Kn=>Kn.stopResource(nn,Gr,Qt))},addError(nn){Y.notify(Gr=>Gr.addError(nn))},addFeatureFlagEvaluation(nn,Gr){Y.notify(Qt=>Qt.addFeatureFlagEvaluation(nn,Gr))},startDurationVital(nn,Gr){const Qt=(0,v.M8)();Y.notify(Kn=>Kn.startDurationVital(nn,Gr,Qt))},stopDurationVital(nn,Gr){const Qt=(0,v.M8)();Y.notify(Kn=>Kn.stopDurationVital(nn,Gr,Qt))},addDurationVital(nn){Y.notify(Gr=>Gr.addDurationVital(nn))},addOperationStepVital:Nn}}function fi(z){return{...z,applicationId:"00000000-aaaa-0000-aaaa-000000000000",clientToken:"empty",sessionSampleRate:100,defaultPrivacyLevel:z.defaultPrivacyLevel??(0,ln.Y9)()?.getPrivacyLevel()}}var qi=e(48847),ri=e(99513),Vi=e(90231),si=e(17528);function ks(){const z=cr();return new tr.cP(b=>{const _=new z((0,u.dm)(L=>b.notify(L)));return _.observe(document,{attributes:!0,characterData:!0,childList:!0,subtree:!0}),()=>_.disconnect()})}function cr(){let z;const b=window;if(b.Zone&&(z=(0,si.W)(b,"MutationObserver"),b.MutationObserver&&z===b.MutationObserver)){const _=new b.MutationObserver(cn.l),L=(0,si.W)(_,"originalInstance");z=L&&L.constructor}return z||(z=b.MutationObserver),z}var fe=e(56767);function Re(){const z=new tr.cP,{stop:b}=(0,fe.H)(window,"open",()=>z.notify());return{observable:z,stop:b}}function Qe(z,b,_,L,G){return{get:Y=>{const se=_.findView(Y),ce=G.findUrl(Y),he=b.findTrackedSession(Y);if(he&&se&&ce){const Se=L.findActionId(Y);return{application_id:z,session_id:he.id,user_action:Se?{id:Se}:void 0,view:{id:se.id,name:se.name,referrer:ce.referrer,url:ce.url}}}}}}var mt=e(81745);const xt=mt.D;var Mr=e(93590),vn=e(26956);const Ut=Mr.AQ;function Yn(z){const b=(0,vn.qj)({expireDelay:Ut});z.subscribe(1,L=>{b.add(_(L),L.startClocks.relative)}),z.subscribe(6,({endClocks:L})=>{b.closeActive(L.relative)}),z.subscribe(3,L=>{const G=b.find(L.startClocks.relative);G&&(L.name&&(G.name=L.name),L.context&&(G.context=L.context),G.sessionIsActive=L.sessionIsActive)}),z.subscribe(10,()=>{b.reset()});function _(L){return{service:L.service,version:L.version,context:L.context,id:L.id,name:L.name,startClocks:L.startClocks}}return{findView:L=>b.find(L),stop:()=>{b.stop()}}}var mi=e(61767),yn=e(59773),ji=e(40881),Tn=e(10707),Cs=e(52760);const $i=[[yn.v.DOCUMENT,z=>z==="navigation"],[yn.v.XHR,z=>z==="xmlhttprequest"],[yn.v.FETCH,z=>z==="fetch"],[yn.v.BEACON,z=>z==="beacon"],[yn.v.CSS,(z,b)=>/\.css$/i.test(b)],[yn.v.JS,(z,b)=>/\.js$/i.test(b)],[yn.v.IMAGE,(z,b)=>["image","img","icon"].includes(z)||/\.(gif|jpg|jpeg|tiff|png|svg|ico)$/i.exec(b)!==null],[yn.v.FONT,(z,b)=>/\.(woff|eot|woff2|ttf)$/i.exec(b)!==null],[yn.v.MEDIA,(z,b)=>["audio","video"].includes(z)||/\.(mp3|mp4)$/i.exec(b)!==null]];function gs(z){const b=z.name;if(!(0,Tn.AY)(b))return yn.v.OTHER;const _=(0,Tn.L2)(b);for(const[L,G]of $i)if(G(z.initiatorType,_))return L;return yn.v.OTHER}function vs(...z){for(let b=1;b<z.length;b+=1)if(z[b-1]>z[b])return!1;return!0}function Vt(z){return z.initiatorType==="xmlhttprequest"||z.initiatorType==="fetch"}function hr(z){const{duration:b,startTime:_,responseEnd:L}=z;return z.initiatorType==="navigation"||b===0&&_<L?(0,v.vk)(_,L):b}function rn(z){if(!$n(z))return;const{startTime:b,fetchStart:_,workerStart:L,redirectStart:G,redirectEnd:Y,domainLookupStart:se,domainLookupEnd:ce,connectStart:he,secureConnectionStart:Se,connectEnd:Ae,requestStart:Ve,responseStart:at,responseEnd:Tt}=z,Ct={download:ni(b,at,Tt),first_byte:ni(b,Ve,at)};return 0<L&&L<_&&(Ct.worker=ni(b,L,_)),_<Ae&&(Ct.connect=ni(b,he,Ae),he<=Se&&Se<=Ae&&(Ct.ssl=ni(b,Se,Ae))),_<ce&&(Ct.dns=ni(b,se,ce)),b<Y&&(Ct.redirect=ni(b,G,Y)),Ct}function zn(z){return z.duration>=0}function $n(z){const b=vs(z.startTime,z.fetchStart,z.domainLookupStart,z.domainLookupEnd,z.connectStart,z.connectEnd,z.requestStart,z.responseStart,z.responseEnd),_=bn(z)?vs(z.startTime,z.redirectStart,z.redirectEnd,z.fetchStart):!0;return b&&_}function bn(z){return z.redirectEnd>z.startTime}function ni(z,b,_){if(z<=b&&b<=_)return{duration:(0,v.Zj)((0,v.vk)(b,_)),start:(0,v.Zj)((0,v.vk)(z,b))}}function ai(z){return z.nextHopProtocol===""?void 0:z.nextHopProtocol}function yi(z){return z.deliveryType===""?"other":z.deliveryType}function es(z){if(z.startTime<z.responseStart){const{encodedBodySize:b,decodedBodySize:_,transferSize:L}=z;return{size:_,encoded_body_size:b,decoded_body_size:_,transfer_size:L}}return{size:void 0,encoded_body_size:void 0,decoded_body_size:void 0,transfer_size:void 0}}function Ei(z){return z&&(!(0,Cs.w)(z)||(0,E.sr)(E.R9.TRACK_INTAKE_REQUESTS))}const Hi=/data:(.+)?(;base64)?,/g,zi=24e3;function us(z,b=zi){if(z.length<=b||!z.startsWith("data:"))return z;const _=z.substring(0,100).match(Hi);return _?`${_[0]}[...]`:z}var Ss=e(62189),as=e(46256);function oi(){return Es(64)}function $s(){return Es(63)}function Es(z){const b=crypto.getRandomValues(new Uint32Array(2));let _=BigInt(b[0])+(BigInt(b[1])<<32n);return z===63&&(_&=0x7fffffffffffffffn),_}function ls(z){return z.toString(16).padStart(16,"0")}function Ts(z){z.status===0&&!z.isAborted&&(z.traceId=void 0,z.spanId=void 0,z.traceSampled=void 0)}function de(z,b,_,L){return{clearTracingIfNeeded:Ts,traceFetch:G=>$e(z,G,b,_,L,Y=>{if(G.input instanceof Request&&!G.init?.headers)G.input=new Request(G.input),Object.keys(Y).forEach(se=>{G.input.headers.append(se,Y[se])});else{G.init=(0,q.yG)(G.init);const se=[];G.init.headers instanceof Headers?G.init.headers.forEach((ce,he)=>{se.push([he,ce])}):Array.isArray(G.init.headers)?G.init.headers.forEach(ce=>{se.push(ce)}):G.init.headers&&Object.keys(G.init.headers).forEach(ce=>{se.push([ce,G.init.headers[ce]])}),G.init.headers=se.concat((0,Ss.WP)(Y))}}),traceXhr:(G,Y)=>$e(z,G,b,_,L,se=>{try{Object.keys(se).forEach(ce=>{Y.setRequestHeader(ce,se[ce])})}catch{}})}}function $e(z,b,_,L,G,Y){const se=_.findTrackedSession();if(!se)return;const ce=z.allowedTracingUrls.find(Ae=>(0,le.K)([Ae.match],b.url,!0));if(!ce)return;const he=(0,as.$5)(se.id,(0,as.it)(z.sessionSampleRate,z.traceSampleRate));(he||z.traceContextInjection===X.uT.ALL)&&(b.traceSampled=he,b.traceId=oi(),b.spanId=$s(),Y(Pt(b.traceId,b.spanId,b.traceSampled,se.id,ce.propagatorTypes,L,G,z)))}function Pt(z,b,_,L,G,Y,se,ce){const he={};if(G.forEach(Se=>{switch(Se){case"datadog":{Object.assign(he,{"x-datadog-origin":"rum","x-datadog-parent-id":b.toString(),"x-datadog-sampling-priority":_?"1":"0","x-datadog-trace-id":z.toString()});break}case"tracecontext":{Object.assign(he,{traceparent:`00-0000000000000000${ls(z)}-${ls(b)}-0${_?"1":"0"}`,tracestate:`dd=s:${_?"1":"0"};o:rum`});break}case"b3":{Object.assign(he,{b3:`${ls(z)}-${ls(b)}-${_?"1":"0"}`});break}case"b3multi":{Object.assign(he,{"X-B3-TraceId":ls(z),"X-B3-SpanId":ls(b),"X-B3-Sampled":_?"1":"0"});break}}}),ce.propagateTraceBaggage){const Se={"session.id":L},Ae=Y.getContext().id;typeof Ae=="string"&&(Se["user.id"]=Ae);const Ve=se.getContext().id;typeof Ve=="string"&&(Se["account.id"]=Ve);const at=Object.entries(Se).map(([Tt,Ct])=>`${Tt}=${encodeURIComponent(Ct)}`).join(",");at&&(he.baggage=at)}return he}var or=e(4006);const tn=32*or._m;function Vn(z,b){const _=ss(z,b.trackPayload);if(_){if(b.trackResponseErrors&&z.responseBody){const L=Ri(z.responseBody);L&&(_.error_count=L.length,_.errors=L)}return _}}function Ri(z){const b=(0,q.XU)(z);if(!b||typeof b!="object")return;const _=b;return(0,ae.EI)(_.errors)?_.errors.map(G=>({message:G.message,path:G.path,locations:G.locations,code:G.extensions?.code})):void 0}function ts(z,b){return b.allowedGraphQlUrls.find(_=>(0,le.K)([_.match],z))}function ss(z,b=!1){let _;if(z.method==="POST"?_=Li(z.requestBody):z.method==="GET"&&(_=Ia(z.url)),!!_)return Sa(_,b)}function Li(z){if(!z||typeof z!="string")return;const b=(0,q.XU)(z);if(b)return{query:b.query,operationName:b.operationName,variables:b.variables?JSON.stringify(b.variables):void 0}}function Ia(z){const b=(0,Tn.c$)(z).searchParams,_=b.get("variables"),L=_&&(0,q.XU)(_)!==void 0?_:void 0;return{query:b.get("query")||void 0,operationName:b.get("operationName")||void 0,variables:L}}function Sa(z,b){let _,L,G;if(z.query){const Y=z.query.trim();_=ha(Y),b&&(L=(0,C._R)(Y,tn,"..."))}return z.variables&&(G=z.variables),{operationType:_,operationName:z.operationName,variables:G,payload:L}}function ha(z){return z.match(/^\s*(query|mutation|subscription)\b/i)?.[1]}let Qa=1;function _s(z,b,_,L,G,Y){const se=de(b,_,L,G);fr(z,b,se,Y),Aa(z,b,se,Y)}function fr(z,b,_,L){const G=[];return G.push((0,mi.G)(b).subscribe(Y=>{Y.state==="start"&&Ei(Y.url)&&(_.traceXhr(Y,Y.xhr),en(Y))})),G.push(L.subscribe(({data:Y,type:se})=>{if(se!==2)return;const ce=Y;if(Ei(ce.url))switch(ce.state){case"start":en(ce),z.notify(7,{requestIndex:ce.requestIndex,url:ce.url});break;case"complete":_.clearTracingIfNeeded(ce),z.notify(8,{...ce,type:yn.Y.XHR,isAbortedOnStart:!1});break}})),{stop:()=>G.forEach(Y=>Y.unsubscribe())}}function Aa(z,b,_,L){const G=[];return G.push((0,ji.i)({responseBodyAction:Y=>ts(Y.url,b)?.trackResponseErrors?1:0}).subscribe(Y=>{Y.state==="start"&&Ei(Y.url)&&(_.traceFetch(Y),en(Y))})),G.push(L.subscribe(({data:Y,type:se})=>{if(se!==1)return;const ce=Y;if(Ei(ce.url))switch(ce.state){case"start":en(ce),z.notify(7,{requestIndex:ce.requestIndex,url:ce.url});break;case"resolve":_.clearTracingIfNeeded(ce),z.notify(8,{...ce,duration:(0,v.vk)(ce.startClocks.timeStamp,(0,v.nx)()),type:yn.Y.FETCH,requestBody:ce.init?.body});break}})),{stop:()=>G.forEach(Y=>Y.unsubscribe())}}function en(z){z.requestIndex||(z.requestIndex=Qa++)}function pa(z){return(0,te.Et)(z)&&z<0?void 0:z}function Pa(z){return z.nodeType===Node.TEXT_NODE}function Xs(z){return z.nodeType===Node.COMMENT_NODE}function Hs(z){return z.nodeType===Node.ELEMENT_NODE}function ao(z){return Hs(z)&&!!z.shadowRoot}function Wa(z){const b=z;return!!b.host&&b.nodeType===Node.DOCUMENT_FRAGMENT_NODE&&Hs(b.host)}function Co(z){return z.childNodes.length>0||ao(z)}function _o(z,b){let _=z.firstChild;for(;_;)b(_),_=_.nextSibling;ao(z)&&b(z.shadowRoot)}function Oo(z){return Wa(z)?z.host:z.parentNode}function Ks(z){if(z.parentElement)return z.parentElement;const b=z.parentNode;return b&&Wa(b)?b.host:null}var Mi=e(40046),Me=e(19179),je;(function(z){z.EVENT="event",z.FIRST_INPUT="first-input",z.LARGEST_CONTENTFUL_PAINT="largest-contentful-paint",z.LAYOUT_SHIFT="layout-shift",z.LONG_TASK="longtask",z.LONG_ANIMATION_FRAME="long-animation-frame",z.NAVIGATION="navigation",z.PAINT="paint",z.RESOURCE="resource",z.VISIBILITY_STATE="visibility-state"})(je||(je={}));function Ot(z,b){return new tr.cP(_=>{const L=ce=>{const he=Yi(ce);he.length>0&&_.notify(he)};let G,Y=!0;const se=new PerformanceObserver((0,u.dm)(ce=>{Y?G=(0,Mi.wg)(()=>L(ce.getEntries())):L(ce.getEntries())}));return se.observe(b),Y=!1,Br(z),()=>{se.disconnect(),(0,Mi.DJ)(G)}})}let Wt;function Br(z){!Wt&&an()&&"addEventListener"in performance&&(Wt=(0,Me.q)(z,performance,"resourcetimingbufferfull",()=>{performance.clearResourceTimings()}))}function Vr(){Wt&&(Wt.stop(),Wt=void 0)}function an(){return window.performance!==void 0&&"getEntries"in performance}function ii(z){return PerformanceObserver.supportedEntryTypes.includes(z)}function Yi(z){return z.filter(b=>!Ui(b))}function Ui(z){return z.entryType===je.RESOURCE&&(!Ei(z.name)||!zn(z))}const bi=100,Ws=100,ms="data-dd-excluded-activity-mutations";function Le(z,b,_,L,G,Y){const se=(0,s.B)(Ye)(z,b,_,L);let ce,he=!1;const Se=(0,Mi.wg)((0,u.dm)(()=>Tt({hadActivity:!1})),bi),Ae=Y!==void 0?(0,Mi.wg)((0,u.dm)(()=>Tt({hadActivity:!0,end:(0,v.nx)()})),Y):void 0,Ve=se.subscribe(({isBusy:Ct})=>{(0,Mi.DJ)(Se),(0,Mi.DJ)(ce);const Lt=(0,v.nx)();Ct||(ce=(0,Mi.wg)((0,u.dm)(()=>Tt({hadActivity:!0,end:Lt})),Ws))}),at=()=>{he=!0,(0,Mi.DJ)(Se),(0,Mi.DJ)(ce),(0,Mi.DJ)(Ae),Ve.unsubscribe()};function Tt(Ct){he||(at(),G(Ct))}return{stop:at}}function Ye(z,b,_,L){return new tr.cP(G=>{const Y=[];let se,ce=0;return Y.push(b.subscribe(Se=>{Se.every(ht)||he()}),_.subscribe(he),Ot(L,{type:je.RESOURCE}).subscribe(Se=>{Se.some(Ae=>!ft(L,Ae.name))&&he()}),z.subscribe(7,Se=>{ft(L,Se.url)||(se===void 0&&(se=Se.requestIndex),ce+=1,he())}),z.subscribe(8,Se=>{ft(L,Se.url)||se===void 0||Se.requestIndex<se||(ce-=1,he())})),()=>{Y.forEach(Se=>Se.unsubscribe())};function he(){G.notify({isBusy:ce>0})}})}function ft(z,b){return(0,le.K)(z.excludedActivityUrls,b)}function ht(z){const b=z.type==="characterData"?z.target.parentElement:z.target;return!!(b&&Hs(b)&&b.matches(`[${ms}], [${ms}] *`))}const Mt="data-dd-action-name",Jt="Masked Element",Er="xxx",Lr="::shadow ",Mn=[Mt,"data-testid","data-test","data-qa","data-cy","data-test-id","data-qa-id","data-testing","data-component","data-element","data-source-file"],Pn=[Fn,Bt],kn=[Fn,sr,Cr];function Gi(z,b){if(!z.isConnected)return;const _=os(z),L=[];for(const{rootNode:G,target:Y}of _){const se=Os(Y,G,b);if(!se)return;L.push(se)}return L.join(Lr)}function os(z){const b=[];let _=z;for(;_;){const L=_.getRootNode();if(b.push({rootNode:L,target:_}),Wa(L))_=L.host;else break}return b.reverse()}function Os(z,b,_){let L,G=z;for(;G&&G.nodeName!=="HTML";){const Y=st(G,b,Pn,jt,_,L);if(Y)return ar(Y,L);const ce=st(G,b,kn,Gt,_,L)||Be(G);L=ar(ce,L),G=G.parentElement}return L}function ir(z){return/[0-9]/.test(z)}function Bt(z){if(z.id&&!ir(z.id))return`#${CSS.escape(z.id)}`}function sr(z){if(z.tagName==="BODY")return;const b=z.classList;for(let _=0;_<b.length;_+=1){const L=b[_];if(!ir(L))return`${CSS.escape(z.tagName)}.${CSS.escape(L)}`}}function Cr(z){return CSS.escape(z.tagName)}function Fn(z,b){if(b){const L=_(b);if(L)return L}for(const L of Mn){const G=_(L);if(G)return G}function _(L){if(z.hasAttribute(L))return`${CSS.escape(z.tagName)}${Pe(L,z.getAttribute(L))}`}}function Pe(z,b){return`[${z}="${CSS.escape(b)}"]`}function Be(z){const b=it(z);return`${CSS.escape(z.tagName)}:nth-of-type(${b})`}function it(z){let _=z.parentNode.firstElementChild,L=1;for(;_&&_!==z;)_.tagName===z.tagName&&(L+=1),_=_.nextElementSibling;return L}function st(z,b,_,L,G,Y){for(const se of _){const ce=se(z,G);if(ce&&L(z,b,ce,Y))return ce}}function jt(z,b,_,L){return b.querySelectorAll(ar(_,L)).length===1}function Gt(z,b,_,L){let G;if(L===void 0)G=se=>se.matches(_);else{const se=ar(`${_}:scope`,L);G=ce=>ce.querySelector(se)!==null}let Y=z.previousElementSibling;for(;Y;){if(G(Y))return!1;Y=Y.previousElementSibling}for(Y=z.nextElementSibling;Y;){if(G(Y))return!1;Y=Y.nextElementSibling}return!0}function ar(z,b){return b?`${z}>${b}`:z}const ur={IGNORE:"ignore",HIDDEN:"hidden",ALLOW:X.WA.ALLOW,MASK:X.WA.MASK,MASK_USER_INPUT:X.WA.MASK_USER_INPUT,MASK_UNLESS_ALLOWLISTED:X.WA.MASK_UNLESS_ALLOWLISTED},Un="data-dd-privacy",An="allow",jn="mask",Wi="mask-user-input",Vs="mask-unless-allowlisted",Pi="hidden",ws="dd-privacy-",Ci="***",ei="data:image/gif;base64,R0lGODlhAQABAIAAAMLCwgAAACH5BAAAAAAALAAAAAABAAEAAAICRAEAOw==",hi={INPUT:!0,OUTPUT:!0,TEXTAREA:!0,SELECT:!0,OPTION:!0,DATALIST:!0,OPTGROUP:!0},Ps="x";function Zi(z){return`[${Un}="${z}"], .${ws}${z}`}function Ti(z,b,_){if(_&&_.has(z))return _.get(z);const L=Oo(z),G=L?Ti(L,b,_):b,Y=ma(z),se=xs(Y,G);return _&&_.set(z,se),se}function xs(z,b){switch(b){case ur.HIDDEN:case ur.IGNORE:return b}switch(z){case ur.ALLOW:case ur.MASK:case ur.MASK_USER_INPUT:case ur.MASK_UNLESS_ALLOWLISTED:case ur.HIDDEN:case ur.IGNORE:return z;default:return b}}function ma(z){if(Hs(z)){if(z.tagName==="BASE")return ur.ALLOW;if(z.tagName==="INPUT"){const b=z;if(b.type==="password"||b.type==="email"||b.type==="tel"||b.type==="hidden")return ur.MASK;const _=b.getAttribute("autocomplete");if(_&&(_.startsWith("cc-")||_.endsWith("-password")))return ur.MASK}if(z.matches(Zi(ur.HIDDEN)))return ur.HIDDEN;if(z.matches(Zi(ur.MASK)))return ur.MASK;if(z.matches(Zi(ur.MASK_UNLESS_ALLOWLISTED)))return ur.MASK_UNLESS_ALLOWLISTED;if(z.matches(Zi(ur.MASK_USER_INPUT)))return ur.MASK_USER_INPUT;if(z.matches(Zi(ur.ALLOW)))return ur.ALLOW;if($(z))return ur.IGNORE}}function Fo(z,b){switch(b){case ur.MASK:case ur.HIDDEN:case ur.IGNORE:return!0;case ur.MASK_UNLESS_ALLOWLISTED:return Pa(z)?la(z.parentNode)?!0:!ne(z.textContent||""):la(z);case ur.MASK_USER_INPUT:return Pa(z)?la(z.parentNode):la(z);default:return!1}}function ho(z,b,_,L,G){if(L!==ur.MASK&&L!==ur.MASK_UNLESS_ALLOWLISTED||b===Un||Mn.includes(b)||b===G.actionNameAttribute)return!1;switch(b){case"title":case"alt":case"placeholder":case"aria-label":case"name":return!0}return!!(z==="A"&&b==="href"||z==="IFRAME"&&b==="srcdoc"||_&&b.startsWith("data-")||(z==="IMG"||z==="SOURCE")&&(b==="src"||b==="srcset"))}function la(z){if(!z||z.nodeType!==z.ELEMENT_NODE)return!1;const b=z;if(b.tagName==="INPUT")switch(b.type){case"button":case"color":case"reset":case"submit":return!1}return!!hi[b.tagName]}function Fa(z){return z.replace(/\S/g,Ps)}function V(z,b){const _=z.parentElement?.tagName;let L=z.textContent||"";if(_==="HEAD"&&!L.trim())return;const Y=b;if(_==="SCRIPT")L=Ci;else if(Y===ur.HIDDEN)L=Ci;else if(Fo(z,Y))if(_==="DATALIST"||_==="SELECT"||_==="OPTGROUP"){if(!L.trim())return}else _==="OPTION"?L=Ci:L=Fa(L);return L}function $(z){if(z.nodeName==="SCRIPT")return!0;if(z.nodeName==="LINK"){const _=b("rel");return/preload|prefetch/i.test(_)&&b("as")==="script"||_==="shortcut icon"||_==="icon"}if(z.nodeName==="META"){const _=b("name"),L=b("rel"),G=b("property");return/^msapplication-tile(image|color)$/.test(_)||_==="application-name"||L==="icon"||L==="apple-touch-icon"||L==="shortcut icon"||_==="keywords"||_==="description"||/^(og|twitter|fb):/.test(G)||/^(og|twitter):/.test(_)||_==="pinterest"||_==="robots"||_==="googlebot"||_==="bingbot"||z.hasAttribute("http-equiv")||_==="author"||_==="generator"||_==="framework"||_==="publisher"||_==="progid"||/^article:/.test(G)||/^product:/.test(G)||_==="google-site-verification"||_==="yandex-verification"||_==="csrf-token"||_==="p:domain_verify"||_==="verify-v1"||_==="verification"||_==="shopify-checkout-api-token"}function b(_){return(z.getAttribute(_)||"").toLowerCase()}return!1}function ne(z){return!z||!z.trim()?!0:window.$DD_ALLOW?.has(z.toLocaleLowerCase())||!1}function me(z,b){return ne(z)?z:b||Fa(z)}function Oe({lifeCycle:z,isChildEvent:b,onChange:_=cn.l}){const L={errorCount:0,longTaskCount:0,resourceCount:0,actionCount:0,frustrationCount:0},G=z.subscribe(13,Y=>{if(!(Y.type==="view"||Y.type==="vital"||!b(Y)))switch(Y.type){case R.ERROR:L.errorCount+=1,_();break;case R.ACTION:L.actionCount+=1,Y.action.frustration&&(L.frustrationCount+=Y.action.frustration.type.length),_();break;case R.LONG_TASK:L.longTaskCount+=1,_();break;case R.RESOURCE:Y._dd?.discarded||(L.resourceCount+=1,_());break}});return{stop:()=>{G.unsubscribe()},eventCounts:L}}const ze=5*v.iW;function nt(z){const b=(0,vn.qj)({expireDelay:ze}),_=new Map;function L(at){_.delete(at.key),at.eventCounts?.stop()}function G(){_.forEach(at=>{L(at)}),b.reset()}const Y=z.subscribe(10,G);function se(at,Tt,Ct,Lt){const vr=(0,C.lk)(),zt=b.add(vr,Tt.relative),Xr=_.get(at);Xr&&L(Xr);const qr=Lt?.isChildEvent?Oe({lifeCycle:z,isChildEvent:Lt.isChildEvent(vr)}):void 0,Dn={id:vr,key:at,startClocks:Tt,data:Ct,historyEntry:zt,eventCounts:qr};return _.set(at,Dn),Dn}function ce(at,Tt,Ct){const Lt=_.get(at);if(!Lt)return;const vr=Ct?(0,g.kg)(Lt.data,Ct):Lt.data;Lt.historyEntry.close(Tt.relative);const zt=(0,v.vk)(Lt.startClocks.timeStamp,Tt.timeStamp),Xr=Lt.eventCounts?.eventCounts;return L(Lt),{...vr,id:Lt.id,startClocks:Lt.startClocks,duration:zt,counts:Xr}}function he(at){const Tt=_.get(at);if(!Tt)return;const Ct=Tt.eventCounts?.eventCounts;return L(Tt),Tt.historyEntry.remove(),{...Tt.data,id:Tt.id,startClocks:Tt.startClocks,counts:Ct}}function Se(at){return b.findAll(at)}function Ae(at){return _.get(at)?.eventCounts?.eventCounts}function Ve(){Y.unsubscribe(),G(),b.stop()}return{start:se,stop:ce,discard:he,getCounts:Ae,findId:Se,stopAll:Ve}}const ct=["HTML","BODY"],Dt=2*or._m,Zt=Mn.concat(["role","type","disabled","readonly","tabindex","draggable","target","rel","download","method","action","enctype","autocomplete"]);function Ft(z,b){const _=z.filter(Y=>Y instanceof Element&&!ct.includes(Y.tagName));if(_.length===0)return"";const L=b?[b].concat(Zt):Zt;let G="";for(const Y of _){const se=Rr(Y,L);if(G+=se,G.length>=Dt)return(0,C._R)(G,Dt)}return G}function Rr(z,b){const _=Cr(z),L=Bt(z),G=Jr(z),Y=Rn(z,b),se=In(z);return`${_}${L||""}${Y}${G}${se};`}function Jr(z){return Array.from(z.classList).filter(b=>!ir(b)).sort().map(b=>`.${CSS.escape(b)}`).join("")}function In(z){const b=Array.from(z.parentNode.children);if(b.length<=1)return"";const _=b.filter(Y=>Y.tagName===z.tagName),L=b.indexOf(z),G=it(z);return`:nth-child(${L+1})${_.length>1?`:nth-of-type(${G})`:""}`}function Rn(z,b){const _=[],L=Array.from(z.attributes);for(const G of L)b.includes(G.name)&&_.push(Pe(G.name,G.value));return _.sort().join("")}const Jn=v.OY,_i=100;function qn(z,b){const _=[];let L=0,G;Y(z);function Y(he){he.stopObservable.subscribe(se),_.push(he),(0,Mi.DJ)(G),G=(0,Mi.wg)(ce,Jn)}function se(){L===1&&_.every(he=>he.isStopped())&&(L=2,b(_))}function ce(){(0,Mi.DJ)(G),L===0&&(L=1,se())}return{tryAppend:he=>L!==0?!1:_.length>0&&!Xi(_[_.length-1].event,he.event)?(ce(),!1):(Y(he),!0),stop:()=>{ce()}}}function Xi(z,b){return z.target===b.target&&cs(z,b)<=_i&&z.timeStamp-b.timeStamp<=Jn}function cs(z,b){return Math.sqrt(Math.pow(z.clientX-b.clientX,2)+Math.pow(z.clientY-b.clientY,2))}function nr(z,b,_=ur.ALLOW){const L=new Map,{actionNameAttribute:G}=b,Y=Fr(z,Mt)||G&&Fr(z,G);return Y?{name:Y,nameSource:"custom_attribute"}:_===ur.MASK?{name:Jt,nameSource:"mask_placeholder"}:ra(z,ui,b,L)||ra(z,Ni,b,L)||{name:"",nameSource:"blank"}}function Fr(z,b){const _=_r(z,`[${b}]`);if(!_)return;const L=_.getAttribute(b);return hu(na(L.trim()))}function _r(z,b){let _=z;for(;_;){if(_.matches(b))return _;_=Ks(_)}return null}const ui=[(z,b,_)=>{if("labels"in z&&z.labels&&z.labels.length>0)return $o(z.labels[0],b,_)},z=>{if(z.nodeName==="INPUT"){const b=z,_=b.getAttribute("type");if(_==="button"||_==="submit"||_==="reset")return{name:b.value,nameSource:"text_content"}}},(z,b,_)=>{if(z.nodeName==="BUTTON"||z.nodeName==="LABEL"||z.getAttribute("role")==="button")return $o(z,b,_)},(z,b,_)=>bo(z,"aria-label",b,_),(z,b,_)=>{const L=z.getAttribute("aria-labelledby");if(L)return{name:L.split(/\s+/).map(G=>zo(z,G)).filter(G=>!!G).map(G=>Yu(G,b,_)).join(" "),nameSource:"text_content"}},(z,b,_)=>bo(z,"alt",b,_),(z,b,_)=>bo(z,"name",b,_),(z,b,_)=>bo(z,"title",b,_),(z,b,_)=>bo(z,"placeholder",b,_),(z,b,_)=>{if("options"in z&&z.options.length>0)return $o(z.options[0],b,_)}],Ni=[(z,b,_)=>$o(z,b,_)],ci=10;function ra(z,b,_,L){let G=z,Y=0;for(;Y<=ci&&G&&G.nodeName!=="BODY"&&G.nodeName!=="HTML"&&G.nodeName!=="HEAD";){for(const se of b){const ce=se(G,_,L);if(ce){const{name:he,nameSource:Se}=ce,Ae=he&&he.trim();if(Ae)return{name:hu(na(Ae)),nameSource:Se}}}if(G.nodeName==="FORM")break;G=Ks(G),Y+=1}}function na(z){return z.replace(/\s+/g," ")}function hu(z){return z.length>100?`${(0,C._R)(z,100)} [...]`:z}function zo(z,b){const _=z.getRootNode();if(_ instanceof ShadowRoot){const L=_.getElementById(b);if(L)return L}return z.ownerDocument?z.ownerDocument.getElementById(b):null}function bo(z,b,_,L){const{enablePrivacyForActionName:G,defaultPrivacyLevel:Y}=_;let se=z.getAttribute(b);if(se&&G){const ce=Ti(z,Y,L);ho(z.tagName,b,se,ce,_)&&(se=me(se,Jt))}else se||(se="");return{name:se,nameSource:"standard_attribute"}}function $o(z,b,_){return{name:Yu(z,b,_)||"",nameSource:"text_content"}}function Yu(z,b,_){if(z.isContentEditable)return;const{enablePrivacyForActionName:L,actionNameAttribute:G,defaultPrivacyLevel:Y}=b,se=document.createTreeWalker(z,NodeFilter.SHOW_ELEMENT|NodeFilter.SHOW_TEXT,he);let ce="";for(;se.nextNode();){const Se=se.currentNode;if(Hs(Se)){(Se.nodeName==="BR"||Se.nodeName==="P"||["block","flex","grid","list-item","table","table-caption"].includes(getComputedStyle(Se).display))&&(ce+=" ");continue}ce+=Se.textContent||""}return ce.replace(/\s+/g," ").trim();function he(Se){const Ae=Ti(Se,Y,_);if(L&&Ae&&Fo(Se,Ae))return NodeFilter.FILTER_REJECT;if(Hs(Se)){if(Se.hasAttribute(Mt)||G&&Se.hasAttribute(G))return NodeFilter.FILTER_REJECT;const Ve=getComputedStyle(Se);if(Ve.visibility!=="visible"||Ve.display==="none"||Ve.contentVisibility&&Ve.contentVisibility!=="visible")return NodeFilter.FILTER_REJECT}return NodeFilter.FILTER_ACCEPT}}function ua(z,{onPointerDown:b,onPointerUp:_}){let L,G={selection:!1,input:!1,scroll:!1},Y;const se=[(0,Me.q)(z,window,"pointerdown",ce=>{Mu(ce)&&(L=pu(),G={selection:!1,input:!1,scroll:!1},Y=b(ce))},{capture:!0}),(0,Me.q)(z,window,"selectionchange",()=>{(!L||!pu())&&(G.selection=!0)},{capture:!0}),(0,Me.q)(z,window,"scroll",()=>{G.scroll=!0},{capture:!0,passive:!0}),(0,Me.q)(z,window,"pointerup",ce=>{if(Mu(ce)&&Y){const he=G;_(Y,ce,()=>he),Y=void 0}},{capture:!0}),(0,Me.q)(z,window,"input",()=>{G.input=!0},{capture:!0})];return{stop:()=>{se.forEach(ce=>ce.stop())}}}function pu(){const z=window.getSelection();return!z||z.isCollapsed}function Mu(z){return z.target instanceof Element&&z.isPrimary!==!1}const Ea=3;function Yl(z,b){if(ul(z))return b.addFrustration(H.RAGE_CLICK),z.some(Lc)&&b.addFrustration(H.DEAD_CLICK),b.hasError&&b.addFrustration(H.ERROR_CLICK),{isRage:!0};const _=z.some(L=>L.getUserActivity().selection);return z.forEach(L=>{L.hasError&&L.addFrustration(H.ERROR_CLICK),Lc(L)&&!_&&L.addFrustration(H.DEAD_CLICK)}),{isRage:!1}}function ul(z){if(z.some(b=>b.getUserActivity().selection||b.getUserActivity().scroll))return!1;for(let b=0;b<z.length-(Ea-1);b+=1)if(z[b+Ea-1].event.timeStamp-z[b].event.timeStamp<=v.OY)return!0;return!1}const Io='input:not([type="checkbox"]):not([type="radio"]):not([type="button"]):not([type="submit"]):not([type="reset"]):not([type="range"]),textarea,select,[contenteditable],[contenteditable] *,canvas,a[href],a[href] *';function Lc(z){if(z.hasPageActivity||z.getUserActivity().input||z.getUserActivity().scroll)return!1;let b=z.event.target;return b.tagName==="LABEL"&&b.hasAttribute("for")&&(b=document.getElementById(b.getAttribute("for"))),!b||!b.matches(Io)}const Xl=10*v.OY,Us=new Map;function su(z){const b=Us.get(z);return Us.delete(z),b}function oo(z,b){Us.set(z,b),Us.forEach((_,L)=>{(0,v.vk)(L,(0,v.$S)())>Xl&&Us.delete(L)})}function ku(z){return b=>b.action!==void 0&&b.action.id!==void 0&&b.action.id.includes(z)}function Ml(z,b,_,L){const G=nt(z),Y=new tr.cP;let se;z.subscribe(5,Se),z.subscribe(11,Se);const{stop:ce}=ua(L,{onPointerDown:Ae=>oe(L,z,b,Ae,_),onPointerUp:({clickActionBase:Ae,hadActivityOnPointerDown:Ve},at,Tt)=>{mr(L,z,b,_,G,Y,he,Ae,at,Tt,Ve)}});return{stop:()=>{Se(),Y.notify(),ce(),G.stopAll()},findActionId:G.findId};function he(Ae){if(!se||!se.tryAppend(Ae)){const Ve=Ae.clone();se=qn(Ae,at=>{Gn(at,Ve),se=void 0})}}function Se(){se&&se.stop()}}function oe(z,b,_,L,G){let Y;if(z.enablePrivacyForActionName?Y=Ti(gt(L),z.defaultPrivacyLevel):Y=ur.ALLOW,Y===ur.HIDDEN)return;const se=ot(L,Y,z);let ce=!1;return Le(b,_,G,z,he=>{ce=he.hadActivity},bi),{clickActionBase:se,hadActivityOnPointerDown:()=>ce}}function mr(z,b,_,L,G,Y,se,ce,he,Se,Ae){const Ve=mn(b,G,Se,ce,he);se(Ve);const at=ce?.target?.selector;at&&oo(he.timeStamp,at);const{stop:Tt}=Le(b,_,L,z,zt=>{zt.hadActivity&&zt.end<Ve.startClocks.timeStamp?Ve.discard():zt.hadActivity?Ve.stop(zt.end):Ae()?Ve.stop(Ve.startClocks.timeStamp):Ve.stop()},Xl),Ct=b.subscribe(5,({endClocks:zt})=>{Ve.stop(zt.timeStamp)}),Lt=b.subscribe(11,()=>{Ve.stop((0,v.nx)())}),vr=Y.subscribe(()=>{Ve.stop()});Ve.stopObservable.subscribe(()=>{Lt.unsubscribe(),Ct.unsubscribe(),Tt(),vr.unsubscribe()})}function ot(z,b,_){const L=gt(z),G=L.getBoundingClientRect(),Y=Gi(L,_.actionNameAttribute),se=Ft(z.composedPath(),_.actionNameAttribute);Y&&oo(z.timeStamp,Y);const{name:ce,nameSource:he}=nr(L,_,b);return{type:F.CLICK,target:{width:Math.round(G.width),height:Math.round(G.height),selector:Y,composedPathSelector:se||void 0},position:{x:Math.round(z.clientX-G.left),y:Math.round(z.clientY-G.top)},name:ce,nameSource:he}}function gt(z){if(z.composed&&ao(z.target)&&typeof z.composedPath=="function"){const b=z.composedPath();if(b.length>0&&b[0]instanceof Element)return b[0]}return z.target}function mn(z,b,_,L,G){const Y=(0,C.lk)(),se=(0,v.FR)(G.timeStamp),ce=b.start(Y,se,L,{isChildEvent:ku});z.notify(15,ce);let he=0,Se;const Ae=[],Ve=new tr.cP;function at(Tt){he===0&&(he=1,Se=Tt?b.stop(Y,(0,v.jR)(Tt)):b.discard(Y),Ve.notify())}return{event:G,stop:at,stopObservable:Ve,get hasError(){const Tt=Se?.counts??b.getCounts(Y);return Tt?Tt.errorCount>0:!1},get hasPageActivity(){return Se&&"duration"in Se},getUserActivity:_,addFrustration:Tt=>{Ae.push(Tt)},get startClocks(){return se},isStopped:()=>he===1||he===2,clone:()=>mn(z,b,_,L,G),validate:Tt=>{if(at(),he!==1||!Se)return;const Ct={frustrationTypes:Ae,events:Tt??[G],event:G,...Se,counts:Se.counts};z.notify(0,Ct),he=2},discard:()=>{at(),he=2}}}function Gn(z,b){const{isRage:_}=Yl(z,b);_?(z.forEach(L=>L.discard()),b.stop((0,v.nx)()),b.validate(z.map(L=>L.event))):(b.discard(),z.forEach(L=>L.validate()))}function fs(z,b){const _=nt(z);function L(se,ce={},he=(0,v.M8)()){const Se=ce.actionKey??se,Ae=_.start(Se,he,{name:se,...ce},{isChildEvent:ku});z.notify(15,Ae)}function G(se,ce={},he=(0,v.M8)()){const Se=ce.actionKey??se,Ae=_.stop(Se,he,ce);if(!Ae)return;const Ve=[];Ae.counts&&Ae.counts.errorCount>0&&Ve.push(H.ERROR_CLICK);const at={...Ae,type:Ae.type||F.CUSTOM,frustrationTypes:Ve};b(at)}function Y(se){b({id:(0,C.lk)(),frustrationTypes:[],...se})}return{addAction:Y,startAction:L,stopAction:G,findActionId:_.findId,stop:_.stopAll}}const Rs=1;function fa(z,b,_,L,G){const{unsubscribe:Y}=z.subscribe(0,Ae=>{z.notify(12,Ho(Ae))}),se=cn.l;let ce;G.trackUserInteractions&&(ce=Ml(z,_,L,G));const he=fs(z,Ae=>{z.notify(12,Ho(Ae))}),Se={findActionId:Ae=>{const Ve=he.findActionId(Ae),at=ce?.findActionId(Ae)??[];return Ve.concat(at)}};return b.register(0,({startTime:Ae,eventType:Ve})=>{if(Ve!==R.ERROR&&Ve!==R.RESOURCE&&Ve!==R.LONG_TASK)return Bi.$O;const at=Ve===R.LONG_TASK?(0,v.Gw)(Ae,Rs):Ae,Tt=Se.findActionId(at);return Tt.length?{type:Ve,action:{id:Tt}}:Bi.$O}),b.register(1,({startTime:Ae})=>({action:{id:Se.findActionId(Ae)}})),{addAction:he.addAction,startAction:he.startAction,stopAction:he.stopAction,actionContexts:Se,stop:()=>{Y(),se(),he.stop(),ce?.stop()}}}function Ho(z){const b=po(z),_=pa((0,v.Zj)(z.duration));return{rawRumEvent:{type:R.ACTION,date:z.startClocks.timeStamp,action:{id:z.id,target:{name:z.name},type:z.type,..._!==void 0&&{loading_time:_},...z.counts&&{error:{count:z.counts.errorCount},long_task:{count:z.counts.longTaskCount},resource:{count:z.counts.resourceCount}},frustration:{type:z.frustrationTypes}},...b?{_dd:{action:{target:{selector:z.target?.selector||void 0,width:z.target?.width||void 0,height:z.target?.height||void 0,composed_path_selector:z.target?.composedPathSelector},position:z.position,name_source:z.nameSource}}}:{context:z.context}},duration:z.duration,startClocks:z.startClocks,domainContext:b?{events:z.events}:{handlingStack:z.handlingStack}}}function po(z){return"events"in z}var Ja=e(37143),Xu=e(78976),Bo=e(34336);function mu(z,b){const _=(0,Bo.u)(z,[Bo.V.cspViolation,Bo.V.intervention]).subscribe(L=>b.notify(L));return{stop:()=>{_.unsubscribe()}}}function kl(z,b,_){const L=new tr.cP;return _.subscribe(({data:G,type:Y})=>{Y===0?L.notify(G):Y===3&&G.api===W.bP.error&&L.notify(G.error)}),mu(b,L),L.subscribe(G=>z.notify(14,{error:G})),Nu(z)}function Nu(z){return z.subscribe(14,({error:b})=>{z.notify(12,au(b))}),{addError:({error:b,handlingStack:_,componentStack:L,startClocks:G,context:Y})=>{const se=(0,Ja.As)({originalError:b,handlingStack:_,componentStack:L,startClocks:G,nonErrorPrefix:"Provided",source:Xu.g.CUSTOM,handling:"handled"});se.context=(0,g.kg)(se.context,Y),z.notify(14,{error:se})}}}function au(z){const b={date:z.startClocks.timeStamp,error:{id:(0,C.lk)(),message:z.message,source:z.source,stack:z.stack,handling_stack:z.handlingStack,component_stack:z.componentStack,type:z.type,handling:z.handling,causes:z.causes,source_type:"browser",fingerprint:z.fingerprint,csp:z.csp},type:R.ERROR,context:z.context},_={error:z.originalError,handlingStack:z.handlingStack};return{rawRumEvent:b,startClocks:z.startClocks,domainContext:_}}var mo=e(55827);const Po=v.OY,Is=30;function ou(){const z=[];function b(L){let G;if(!L||L.didTimeout){const Y=performance.now();G=()=>Is-(performance.now()-Y)}else G=L.timeRemaining.bind(L);for(;G()>0&&z.length;)z.shift()();z.length&&_()}function _(){(0,mo.BB)(b,{timeout:Po})}return{push(L){z.push(L)===1&&_()},stop(){z.length=0}}}var Qu=e(33908);const Nl=2*v.iW;function Fu(z){const b=Bu(z)||xl(z);if(!(!b||b.traceTime<=(0,v.T_)()-Nl))return b.traceId}function Bu(z){const b=z.querySelector("meta[name=dd-trace-id]"),_=z.querySelector("meta[name=dd-trace-time]");return Uu(b&&b.content,_&&_.content)}function xl(z){const b=go(z);if(b)return Uu((0,C.rx)(b,"trace-id"),(0,C.rx)(b,"trace-time"))}function Uu(z,b){const _=b&&Number(b);if(!(!z||!_))return{traceId:z,traceTime:_}}function go(z){for(let b=0;b<z.childNodes.length;b+=1){const _=ju(z.childNodes[b]);if(_)return _}if(z.body)for(let b=z.body.childNodes.length-1;b>=0;b-=1){const _=z.body.childNodes[b],L=ju(_);if(L)return L;if(!Pa(_))break}}function ju(z){if(z&&Xs(z)){const b=/^\s*DATADOG;(.*?)\s*$/.exec(z.data);if(b)return b[1]}}function Wo(){if(ii(je.NAVIGATION)){const _=performance.getEntriesByType(je.NAVIGATION)[0];if(_)return _}const z=gu(),b={entryType:je.NAVIGATION,initiatorType:"navigation",name:window.location.href,startTime:0,duration:z.loadEventEnd,decodedBodySize:0,encodedBodySize:0,transferSize:0,workerStart:0,toJSON:()=>({...b,toJSON:void 0}),...z};return b}function gu(){const z={},b=performance.timing;for(const _ in b)if((0,te.Et)(b[_])){const L=_,G=b[L];z[L]=G===0?0:(0,v.gs)(G)}return z}function pc(z){return z.responseStart>=0&&z.responseStart<=(0,v.$S)()?z.responseStart:void 0}function we(){if(ii(je.RESOURCE))return performance.getEntriesByType(je.RESOURCE)}function Ze(z,b){const _=we();if(_)return(0,Ss.Uk)(_,L=>L.name===z&&L.startTime<=b)}const lt=1e3;function Rt(z){const b=new Set;let _=!1;const L=z.subscribe(8,G=>{if(b.add(G),b.size>lt){const Y=b.values().next().value;if(!_){_=!0;let se;if((0,E.sr)(E.R9.TOO_MANY_REQUESTS_INVESTIGATION)){let ce=0,he=0,Se=0,Ae=0;for(const at of b)at.isAborted&&ce++,at.isAbortedOnStart&&he++,at.type===yn.Y.XHR&&Se++,performance.getEntriesByName(at.url,"resource").some(Lt=>Lt.startTime>=at.startClocks.relative)||Ae++;const Ve=(0,v.nx)()-Y.startClocks.timeStamp;se={abortedCount:ce,abortedOnStartCount:he,xhrCount:Se,fetchCount:b.size-Se,oldestRequestAge:Ve,oldestRequestEndAge:Ve-Y.duration,withoutMatchingEntryCount:Ae}}(0,l.A2)("Too many requests",se)}b.delete(Y)}});return{getMatchingRequest(G){let Y=1/0,se;for(const ce of b){const he=G.startTime-ce.startClocks.relative;0<=he&&he<Y&&ce.url===G.name&&(Y=Math.abs(he),se=ce)}return se&&b.delete(se),se},stop(){L.unsubscribe()}}}function Kt(z,b){function _(G,Y={},se=(0,v.M8)()){const ce=Y.resourceKey??G;b.start(ce,se,{url:G,...Y})}function L(G,Y={},se=(0,v.M8)()){const ce=Y.resourceKey??G,he=b.stop(ce,se,{context:Y.context,type:Y.type});if(!he)return;const Se=(0,v.vk)(he.startClocks.relative,se.relative),Ae={date:he.startClocks.timeStamp,type:R.RESOURCE,resource:{id:he.id,type:he.type||yn.v.OTHER,url:us(he.url),duration:(0,v.Zj)(Se),method:he.method,status_code:Y.statusCode,size:Y.size},_dd:{},context:he.context};z.notify(12,{rawRumEvent:Ae,startClocks:he.startClocks,duration:Se,domainContext:{isManual:!0}})}return{startResource:_,stopResource:L}}function Or(z,b){const _=(0,s.B)(ou)(),L=Rt(z),G=Ot(b,{type:je.RESOURCE,buffered:!0}).subscribe(Se=>{for(const Ae of Se)se(()=>hn(Ae,L,b))}),{stop:Y}=(0,Qu.H)(b,"interactive",()=>{se(()=>hn(Wo(),L,b))});function se(Se){_.push(()=>{const Ae=Se();Ae&&z.notify(12,Ae)})}const ce=nt(z),he=Kt(z,ce);return{startResource:he.startResource,stopResource:he.stopResource,stop:()=>{Y(),_.stop(),G.unsubscribe(),ce.stopAll()}}}function hn(z,b,_){const L=Vt(z)?b.getMatchingRequest(z):void 0,G=L?gi(L,_):Ii(z,_);if(!_.trackResources&&!G)return;const Y=(0,v.FR)(z.startTime),se=hr(z),ce=(0,E.sr)(E.R9.TRACK_RESOURCE_HEADERS)?Za(L,_):void 0,he=(0,g.kg)({date:Y.timeStamp,resource:{id:(0,C.lk)(),duration:(0,v.Zj)(se),type:gs(z),method:L?.method,status_code:L?L.status:js(z.responseStatus),url:L?us(L.url):z.name,protocol:ai(z),delivery_type:yi(z),graphql:L&&Ke(L,_),render_blocking_status:z.renderBlockingStatus,...es(z),...rn(z)},type:R.RESOURCE,_dd:{discarded:!_.trackResources}},G,xi(z),ce);return{startClocks:Y,duration:se,rawRumEvent:he,domainContext:vi(z,L)}}function Ke(z,b){const _=ts(z.url,b);if(_)return Vn(z,_)}function xi(z){const b=z.contentType;if(b)return{resource:{response:{headers:{"content-type":b}}}}}function vi(z,b){return{performanceEntry:z,isManual:!1,isAborted:b?b.isAborted:!1,handlingStack:b?.handlingStack,requestInit:b?.init,requestInput:b?.input,response:b?.response,error:b?.error,xhr:b?.xhr}}function gi(z,b){if(z.traceSampled&&z.traceId&&z.spanId)return{_dd:{span_id:z.spanId.toString(),trace_id:z.traceId.toString(),rule_psr:b.rulePsr}}}function Ii(z,b){if(z.initiatorType!=="navigation")return;const _=(0,s.B)(Fu)(document);if(_)return{_dd:{trace_id:_,span_id:$s().toString(),rule_psr:b.rulePsr}}}function js(z){return z===0?void 0:z}function Za(z,b){const _=b.trackResourceHeaders;if(_.length===0||!z)return;const L=_.filter(he=>he.url!==void 0?(0,le.K)([he.url],z.url,!0):!0);if(L.length===0)return;const G=L.filter(he=>he.location===void 0||he.location==="any"||he.location==="response"),Y=L.filter(he=>he.location===void 0||he.location==="any"||he.location==="request"),se=G.length>0?qa(z,G):void 0,ce=Y.length>0?Ca(z,Y):void 0;if(!(!se&&!ce))return{resource:{request:ce?{headers:ce}:void 0,response:se?{headers:se}:void 0}}}function qa(z,b){if(z.type===yn.Y.FETCH&&z.response)return no(z.response.headers,b);if(z.type===yn.Y.XHR&&z.xhr){const _=z.xhr.getAllResponseHeaders();if(_)try{return no(new Headers(_u(_)),b)}catch{}}}function Ca(z,b){if(z.type!==yn.Y.FETCH)return;let _;return z.init?.headers?_=new Headers(z.init.headers):z.input instanceof Request&&(_=z.input.headers),_?no(_,b):void 0}const Va=/(token|cookie|secret|authorization|(api|secret|access|app).?key|(client|connecting|real).?ip|forwarded)/,ca=100,Ma=128;function no(z,b){const _={};let L=0,G=0,Y=!1;return z.forEach((se,ce)=>{if(G++,L>=ca){Y||(W.Vy.warn(`Maximum number of headers (${ca}) has been reached. Further headers are dropped.`),Y=!0);return}const he=ce.toLowerCase();if(Va.test(he))return;const Se=b.find(at=>(0,le.K)([at.name],he));if(!Se)return;const{extractor:Ae}=Se,Ve=Ae?Nt(se,Ae):se;Ve!==void 0&&(Ve.length>Ma&&(W.Vy.warn(`Header "${he}" value was truncated from ${Ve.length} to ${Ma} characters.`),(0,l.A2)("Resource header value was truncated",{header_name:he,original_length:Ve.length,limit:Ma})),_[he]=(0,C._R)(Ve,Ma),L++)}),Y&&(0,l.A2)("Maximum number of resource headers reached",{collectedHeaderCount:L,totalHeaderCount:G}),L>0?_:void 0}function _u(z){const b=[],_=z.trim().split(/\r\n/);for(const L of _){const G=L.indexOf(":");G>0&&b.push([L.substring(0,G).trim(),L.substring(G+1).trim()])}return b}function So(){try{return new Intl.DateTimeFormat().resolvedOptions().timeZone}catch{return}}var Ao=e(34305);function Fl(z,b,_){const{stop:L,eventCounts:G}=Oe({lifeCycle:z,isChildEvent:Y=>Y.view.id===b,onChange:_});return{stop:L,eventCounts:G}}const zu=10*v.iW;function Au(z,b,_){return{stop:Ot(z,{type:je.PAINT,buffered:!0}).subscribe(G=>{const Y=G.find(se=>se.name==="first-contentful-paint"&&se.startTime<b.timeStamp&&se.startTime<zu);Y&&_(Y.startTime)}).unsubscribe}}function Mc(z,b){requestAnimationFrame(()=>{requestAnimationFrame(()=>{b((0,v.vk)(z,(0,v.$S)()))})})}function $u(z,b){return kc(z,()=>{const _=(0,s.B)(Wo)();mc(_)||b(Hu(_))})}function Hu(z){return{domComplete:z.domComplete,domContentLoaded:z.domContentLoadedEventEnd,domInteractive:z.domInteractive,loadEvent:z.loadEventEnd,firstByte:pc(z)}}function mc(z){return z.loadEventEnd<=0}function kc(z,b){let _;const{stop:L}=(0,Qu.H)(z,"complete",()=>{_=(0,Mi.wg)(()=>b())});return{stop:()=>{L(),(0,Mi.DJ)(_)}}}const rd=10*v.iW;function uu(z,b,_,L){let G=1/0;const{stop:Y}=(0,Me.l)(z,_,["pointerdown","keydown"],he=>{G=he.timeStamp},{capture:!0,once:!0});let se=0;const ce=Ot(z,{type:je.LARGEST_CONTENTFUL_PAINT,buffered:!0}).subscribe(he=>{const Se=(0,Ss.Uk)(he,Ae=>Ae.entryType===je.LARGEST_CONTENTFUL_PAINT&&Ae.startTime<G&&Ae.startTime<b.timeStamp&&Ae.startTime<rd&&Ae.size>se);if(Se){let Ae;Se.element&&(Ae=Gi(Se.element,z.actionNameAttribute));const Ve=Hn(Se),at=Se.startTime,Tt=ll(Ve,at);L({value:at,targetSelector:Ae,resourceUrl:Ve,subParts:Tt}),se=Se.size}});return{stop:()=>{Y(),ce.unsubscribe()}}}function Hn(z){return z.url===""?void 0:z.url}function ll(z,b){const _=pc(Wo());if(_===void 0)return;const L=z?Ze(z,b):void 0,G=L?Math.max(_,L.requestStart||L.startTime):_,Y=Math.min(b,Math.max(G,L?.responseEnd||0));return{loadDelay:G-_,loadTime:Y-G,renderDelay:b-Y}}function gc(z,b,_=window){if(document.visibilityState==="hidden")return{timeStamp:0,stop:cn.l};if(ii(je.VISIBILITY_STATE)){const Y=performance.getEntriesByType(je.VISIBILITY_STATE).filter(se=>se.name==="hidden").find(se=>se.startTime>=b.relative);if(Y)return{timeStamp:Y.startTime,stop:cn.l}}let L=1/0;const{stop:G}=(0,Me.l)(z,_,["pagehide","visibilitychange"],Y=>{(Y.type==="pagehide"||document.visibilityState==="hidden")&&(L=Y.timeStamp,G())},{capture:!0});return{get timeStamp(){return L},stop:G}}function vu(z,b,_,L){const G={},{stop:Y}=$u(z,Ae=>{_(Ae.loadEvent),G.navigationTimings=Ae,L()}),se=gc(z,b),{stop:ce}=Au(z,se,Ae=>{G.firstContentfulPaint=Ae,L()}),{stop:he}=uu(z,se,window,Ae=>{G.largestContentfulPaint=Ae,L()});function Se(){Y(),ce(),he(),se.stop()}return{stop:Se,initialViewMetrics:G}}const Ta=(z,b)=>z*b,qo=(z,b)=>{const _=Math.max(z.left,b.left),L=Math.max(z.top,b.top),G=Math.min(z.right,b.right),Y=Math.min(z.bottom,b.bottom);return _>=G||L>=Y?0:Ta(G-_,Y-L)},Ba=z=>{const b=Ta(z.previousRect.width,z.previousRect.height),_=Ta(z.currentRect.width,z.currentRect.height),L=qo(z.previousRect,z.currentRect);return b+_-L};function Yo(z,b,_){if(!Ro())return{stop:cn.l};let L=0,G;_({value:0});const Y=Nc(),se=Ot(z,{type:je.LAYOUT_SHIFT,buffered:!0}).subscribe(ce=>{for(const he of ce){if(he.hadRecentInput||he.startTime<b)continue;const{cumulatedValue:Se,isMaxValue:Ae}=Y.update(he);if(Ae){const Ve=Vo(he.sources);G={target:Ve?.node?new WeakRef(Ve.node):void 0,time:(0,v.vk)(b,he.startTime),previousRect:Ve?.previousRect,currentRect:Ve?.currentRect,devicePixelRatio:window.devicePixelRatio}}if(Se>L){L=Se;const Ve=G?.target?.deref();_({value:(0,te.LI)(L,4),targetSelector:Ve&&Gi(Ve,z.actionNameAttribute),time:G?.time,previousRect:G?.previousRect?vc(G.previousRect):void 0,currentRect:G?.currentRect?vc(G.currentRect):void 0,devicePixelRatio:G?.devicePixelRatio})}}});return{stop:()=>{se.unsubscribe()}}}function Vo(z){let b;for(const _ of z)if(_.node&&Hs(_.node)){const L=Ba(_);(!b||Ba(b)<L)&&(b=_)}return b}function vc({x:z,y:b,width:_,height:L}){return{x:z,y:b,width:_,height:L}}const Bl=5*v.OY,yu=v.OY;function Nc(){let z=0,b,_,L=0;return{update:G=>{const Y=b===void 0||G.startTime-_>=yu||G.startTime-b>=Bl;let se;return Y?(b=_=G.startTime,L=z=G.value,se=!0):(z+=G.value,_=G.startTime,se=G.value>L,se&&(L=G.value)),{cumulatedValue:z,isMaxValue:se}}}}function Ro(){return ii(je.LAYOUT_SHIFT)&&"WeakRef"in window}let Cu,Ou=0,Ul=1/0,Ql=0;function nd(){"interactionCount"in performance||Cu||(Cu=new window.PerformanceObserver((0,u.dm)(z=>{z.getEntries().forEach(b=>{const _=b;_.interactionId&&(Ul=Math.min(Ul,_.interactionId),Ql=Math.max(Ql,_.interactionId),Ou=(Ql-Ul)/7+1)})})),Cu.observe({type:"event",buffered:!0,durationThreshold:0}))}const bu=()=>Cu?Ou:window.performance.interactionCount||0;function cl(){Cu&&(Cu.disconnect(),Cu=void 0,Ou=0,Ul=1/0,Ql=0)}const Ju=10,Xo=1*v.iW,Zu=8;function yc(z,b,_){if(!vd())return{getInteractionToNextPaint:()=>{},setViewEnd:cn.l,stop:cn.l};let L=1/0,G;const{getViewInteractionCount:Y,stopViewInteractionCount:se}=Ga(_),ce=Iu(Y),he=qu(ce),Se=Ot(z,{type:je.FIRST_INPUT,buffered:!0}).subscribe(Ve),Ae=Ot(z,{type:je.EVENT,durationThreshold:40,buffered:!0}).subscribe(Ve);function Ve(Tt){for(const Lt of Tt)Lt.interactionId&&Lt.startTime>=b&&Lt.startTime<=L&&(ce.process(Lt),he.process(Lt));he.pruneUntracked();const Ct=ce.estimateP98Interaction();Ct&&at(Ct)}function at(Tt){const Ct=(0,v.vk)(b,Tt.startTime);if(!G||Tt.duration!==G.duration||Ct!==G.startTime){let Lt=su(Tt.startTime);!Lt&&Tt.target&&Hs(Tt.target)&&(Lt=Gi(Tt.target,z.actionNameAttribute)),G={duration:Tt.duration,startTime:Ct,targetSelector:Lt}}G.subParts=he.computeSubParts(Tt,wn(G.duration))}return{getInteractionToNextPaint:()=>{if(G)return{value:wn(G.duration),targetSelector:G.targetSelector,time:G.startTime,subParts:G.subParts};if(Y())return{value:0}},setViewEnd:Tt=>{L=Tt,se()},stop:()=>{Ae.unsubscribe(),Se.unsubscribe(),he.stop()}}}function Iu(z){const b=[];function _(){b.sort((L,G)=>G.duration-L.duration).splice(Ju)}return{process(L){const G=b.findIndex(se=>L.interactionId===se.interactionId),Y=b[b.length-1];G!==-1?L.duration>b[G].duration&&(b[G]=L,_()):(b.length<Ju||L.duration>Y.duration)&&(b.push(L),_())},estimateP98Interaction(){const L=Math.min(b.length-1,Math.floor(z()/50));return b[L]},isTracked(L){return b.some(G=>G.interactionId===L)}}}function Ga(z){nd();const b=z===M.INITIAL_LOAD?0:bu();let _={stopped:!1};function L(){return bu()-b}return{getViewInteractionCount:()=>_.stopped?_.interactionCount:L(),stopViewInteractionCount:()=>{_={stopped:!0,interactionCount:L()}}}}function qu(z){const b=new Map;function _(L,G){L.startTime=Math.min(G.startTime,L.startTime),L.processingStart=Math.min(G.processingStart,L.processingStart),L.processingEnd=Math.max(G.processingEnd,L.processingEnd)}return{process(L){if(L.interactionId===void 0||!L.processingStart||!L.processingEnd)return;const G=L.startTime+L.duration,Y=b.get(L.interactionId);if(Y){_(Y,L);return}for(const[,se]of b.entries())if(Math.abs(G-se.referenceRenderTime)<=Zu){_(se,L),b.set(L.interactionId,se);return}b.set(L.interactionId,{startTime:L.startTime,processingStart:L.processingStart,processingEnd:L.processingEnd,referenceRenderTime:G})},pruneUntracked(){for(const[L]of b)z.isTracked(L)||b.delete(L)},computeSubParts(L,G){if(!L.processingStart||!L.processingEnd||L.interactionId===void 0)return;const Y=b.get(L.interactionId);if(!Y)return;const se=Math.max(Y.startTime+G,Y.processingStart),ce=Math.min(Y.processingEnd,se);return{inputDelay:(0,v.vk)(Y.startTime,Y.processingStart),processingDuration:(0,v.vk)(Y.processingStart,ce),presentationDelay:(0,v.vk)(ce,se)}},stop(){b.clear()}}}function vd(){return ii(je.EVENT)&&window.PerformanceEventTiming&&"interactionId"in PerformanceEventTiming.prototype}function wn(z){return Math.min(z,Xo)}function Fc(z,b,_,L,G,Y,se){let ce=G===M.INITIAL_LOAD,he=!0;const Se=[],Ae=gc(L,Y);function Ve(){if(!he&&!ce&&Se.length>0){const Tt=Math.max(...Se);Tt<Ae.timeStamp-Y.relative&&se(Tt)}}const{stop:at}=Le(z,b,_,L,Tt=>{he&&(he=!1,Tt.hadActivity&&Se.push((0,v.vk)(Y.timeStamp,Tt.end)),Ve())});return{stop:()=>{at(),Ae.stop()},setLoadEvent:Tt=>{ce&&(ce=!1,Se.push(Tt),Ve())}}}function id(){let z;const b=window.visualViewport;return b?z=b.pageLeft-b.offsetLeft:window.scrollX!==void 0?z=window.scrollX:z=window.pageXOffset||0,Math.round(z)}function Jl(){let z;const b=window.visualViewport;return b?z=b.pageTop-b.offsetTop:window.scrollY!==void 0?z=window.scrollY:z=window.pageYOffset||0,Math.round(z)}let Oa;function Zl(z){return Oa||(Oa=ql(z)),Oa}function ql(z){return new tr.cP(b=>{const{throttled:_}=(0,cn.n)(()=>{b.notify(xo())},200);return(0,Me.q)(z,window,"resize",_,{capture:!0,passive:!0}).stop})}function xo(){const z=window.visualViewport;return z?{width:Number(z.width*z.scale),height:Number(z.height*z.scale)}:{width:Number(window.innerWidth||0),height:Number(window.innerHeight||0)}}const El=v.OY;function el(z,b,_,L=Bc(z)){let G=0,Y=0,se=0;const ce=L.subscribe(({scrollDepth:he,scrollTop:Se,scrollHeight:Ae})=>{let Ve=!1;if(he>G&&(G=he,Ve=!0),Ae>Y){Y=Ae;const at=(0,v.$S)();se=(0,v.vk)(b.relative,at),Ve=!0}Ve&&_({maxDepth:Math.min(G,Y),maxDepthScrollTop:Se,maxScrollHeight:Y,maxScrollHeightTime:se})});return{stop:()=>ce.unsubscribe()}}function jl(){const z=Jl(),{height:b}=xo(),_=Math.round((document.scrollingElement||document.documentElement).scrollHeight),L=Math.round(b+z);return{scrollHeight:_,scrollDepth:L,scrollTop:z}}function Bc(z,b=El){return new tr.cP(_=>{function L(){_.notify(jl())}const G=(0,cn.n)(L,b,{leading:!1,trailing:!0}),Y=document.scrollingElement||document.documentElement,se=new ResizeObserver((0,u.dm)(G.throttled));Y&&se.observe(Y);const ce=(0,Me.q)(z,window,"scroll",G.throttled,{passive:!0});return()=>{G.cancel(),se.disconnect(),ce.stop()}})}function sa(z,b,_,L,G,Y,se){const ce={};let he=!1,Se=!1;const{stop:Ae,setLoadEvent:Ve}=Fc(z,b,_,L,Y,se,zt=>{he||(ce.loadingTime=zt,G())}),{stop:at}=el(L,se,zt=>{ce.scroll=zt}),{stop:Tt}=Yo(L,se.relative,zt=>{ce.cumulativeLayoutShift=zt,G()}),{stop:Ct,getInteractionToNextPaint:Lt,setViewEnd:vr}=yc(L,se.relative,Y);return{stop:()=>{Ae(),Tt(),at()},stopINPTracking:Ct,setLoadEvent:Ve,setViewEnd:zt=>{Se=!0,vr(zt)},getCommonViewMetrics:()=>(ce.interactionToNextPaint=Lt(),ce),setLoadingTime:zt=>{if(Se)return;const Xr=(0,v.vk)(se.timeStamp,zt??(0,v.nx)());he||Ae(),he=!0,ce.loadingTime=Xr,G()}}}function zl(z,b){const{stop:_}=(0,Me.q)(z,window,"pageshow",L=>{L.persisted&&b(L)},{capture:!0});return _}function tl(z,b,_){Mc(z.relative,L=>{b.firstContentfulPaint=L,b.largestContentfulPaint={value:L},_()})}const bc=3e3,dl=5*v.iW,$l=5*v.iW;function yd(z,b,_,L,G,Y,se){const ce=new Set;let he=Ve(M.INITIAL_LOAD,(0,v.Oc)(),se),Se;at();let Ae;Y&&(Ae=Tt(G),Se=zl(L,Ct=>{he.end();const Lt=(0,v.FR)(Ct.timeStamp);he=Ve(M.BF_CACHE,Lt,void 0)}));function Ve(Ct,Lt,vr){const zt=rl(z,b,_,L,Ct,Lt,vr);return ce.add(zt),zt.stopObservable.subscribe(()=>{ce.delete(zt)}),zt}function at(){z.subscribe(10,Ct=>{const Lt=he.contextManager.getContext();Ct&&(Lt.is_session_renewal=!0,Lt.renew_event=Ct),he=Ve(M.SESSION_RENEWAL,void 0,{name:he.name,service:he.service,version:he.version,context:Lt})}),z.subscribe(9,()=>{he.end({sessionIsActive:!1})})}function Tt(Ct){return Ct.subscribe(({oldLocation:Lt,newLocation:vr})=>{hl(Lt,vr)&&(he.end(),he=Ve(M.ROUTE_CHANGE))})}return{addTiming:(Ct,Lt=(0,v.nx)())=>{he.addTiming(Ct,Lt)},setLoadingTime:Ct=>he.setLoadingTime(Ct),startView:(Ct,Lt)=>{he.end({endClocks:Lt}),he=Ve(M.ROUTE_CHANGE,Lt,Ct)},setViewContext:Ct=>{he.contextManager.setContext(Ct)},setViewContextProperty:(Ct,Lt)=>{he.contextManager.setContextProperty(Ct,Lt)},setViewName:Ct=>{he.setViewName(Ct)},getViewContext:()=>he.contextManager.getContext(),stop:()=>{Ae&&Ae.unsubscribe(),Se&&Se(),he.end(),ce.forEach(Ct=>Ct.stop())}}}function rl(z,b,_,L,G,Y=(0,v.M8)(),se){const ce=(0,C.lk)(),he=new tr.cP,Se={};let Ae=0,Ve;const at=(0,q.yG)((0,s.B)(window.location)),Tt=(0,Ao.D)();let Ct=!0,Lt=se?.name;const vr=se?.service||L.service,zt=se?.version||L.version,Xr=se?.context,qr=se?.handlingStack;Xr&&Tt.setContext(Xr);const Dn={id:ce,name:Lt,startClocks:Y,service:vr,version:zt,context:Xr,url:se?.url};z.notify(1,Dn),z.notify(2,Dn);const{throttled:Nn,cancel:Zn}=(0,cn.n)(Do,bc,{leading:!1}),{setLoadEvent:nn,setViewEnd:Gr,stop:Qt,stopINPTracking:Kn,getCommonViewMetrics:Ds,setLoadingTime:Ai}=sa(z,b,_,L,Ys,G,Y),{stop:hs,initialViewMetrics:ys}=G===M.INITIAL_LOAD?vu(L,Y,nn,Ys):{stop:cn.l,initialViewMetrics:{}};G===M.BF_CACHE&&tl(Y,ys,Ys);const{stop:As,eventCounts:rs}=Fl(z,ce,Ys),oa=(0,Mi.yb)(Do,dl),uo=z.subscribe(11,vo=>{vo.reason===ri.y5.UNLOADING&&Do()});Do(),Tt.changeObservable.subscribe(Ys);function Uo(){z.notify(3,{id:ce,name:Lt,context:Tt.getContext(),startClocks:Y,sessionIsActive:Ct})}function Ys(){Uo(),Nn()}function Do(){Zn(),Uo(),Ae+=1;const vo=Ve===void 0?(0,v.nx)():Ve.timeStamp;z.notify(4,{customTimings:Se,documentVersion:Ae,id:ce,name:Lt,service:vr,version:zt,context:Tt.getContext(),loadingType:G,location:at,handlingStack:qr,startClocks:Y,commonViewMetrics:Ds(),initialViewMetrics:ys,duration:(0,v.vk)(Y.timeStamp,vo),isActive:Ve===void 0,sessionIsActive:Ct,eventCounts:rs})}return{get name(){return Lt},service:vr,version:zt,contextManager:Tt,stopObservable:he,end(vo={}){Ve||(Ve=vo.endClocks??(0,v.M8)(),Ct=vo.sessionIsActive??!0,z.notify(5,{endClocks:Ve}),z.notify(6,{endClocks:Ve}),(0,Mi.vG)(oa),Gr(Ve.relative),Qt(),uo.unsubscribe(),Do(),(0,Mi.wg)(()=>{this.stop()},$l))},stop(){hs(),As(),Kn(),he.notify()},addTiming(vo,cu){if(Ve)return;const lo=(0,v.pu)(cu)?cu:(0,v.vk)(Y.timeStamp,cu);Se[fl(vo)]=lo,Ys()},setLoadingTime:Ai,setViewName(vo){Lt=vo,Do()}}}function fl(z){const b=z.replace(/[^a-zA-Z0-9-_.@$]/g,"_");return b!==z&&W.Vy.warn(`Invalid timing name: ${z}, sanitized to: ${b}`),b}function hl(z,b){return z.pathname!==b.pathname||!Uc(b.hash)&&pl(b.hash)!==pl(z.hash)}function Uc(z){const b=z.substring(1);return b!==""&&!!document.getElementById(b)}function pl(z){const b=z.indexOf("?");return b<0?z:z.slice(0,b)}function Tl(z,b,_,L,G,Y,se,ce,he){return z.subscribe(4,Se=>z.notify(12,ec(Se,_,se))),b.register(0,({startTime:Se,eventType:Ae})=>{const Ve=ce.findView(Se);return Ve?{type:Ae,service:Ve.service,version:Ve.version,context:Ve.context,view:{id:Ve.id,name:Ve.name}}:Bi.ug}),b.register(1,({startTime:Se})=>({view:{id:ce.findView(Se)?.id}})),yd(z,L,G,_,Y,!_.trackViewsManually,he)}function ec(z,b,_){const L=_.getReplayStats(z.id),G=z.commonViewMetrics?.cumulativeLayoutShift?.devicePixelRatio,Y={_dd:{document_version:z.documentVersion,replay_stats:L,cls:G?{device_pixel_ratio:G}:void 0,configuration:{start_session_replay_recording_manually:b.startSessionReplayRecordingManually}},date:z.startClocks.timeStamp,type:R.VIEW,view:{action:{count:z.eventCounts.actionCount},frustration:{count:z.eventCounts.frustrationCount},cumulative_layout_shift:z.commonViewMetrics.cumulativeLayoutShift?.value,cumulative_layout_shift_time:(0,v.Zj)(z.commonViewMetrics.cumulativeLayoutShift?.time),cumulative_layout_shift_target_selector:z.commonViewMetrics.cumulativeLayoutShift?.targetSelector,first_byte:(0,v.Zj)(z.initialViewMetrics.navigationTimings?.firstByte),dom_complete:(0,v.Zj)(z.initialViewMetrics.navigationTimings?.domComplete),dom_content_loaded:(0,v.Zj)(z.initialViewMetrics.navigationTimings?.domContentLoaded),dom_interactive:(0,v.Zj)(z.initialViewMetrics.navigationTimings?.domInteractive),error:{count:z.eventCounts.errorCount},first_contentful_paint:(0,v.Zj)(z.initialViewMetrics.firstContentfulPaint),interaction_to_next_paint:(0,v.Zj)(z.commonViewMetrics.interactionToNextPaint?.value),interaction_to_next_paint_time:(0,v.Zj)(z.commonViewMetrics.interactionToNextPaint?.time),interaction_to_next_paint_target_selector:z.commonViewMetrics.interactionToNextPaint?.targetSelector,is_active:z.isActive,name:z.name,largest_contentful_paint:(0,v.Zj)(z.initialViewMetrics.largestContentfulPaint?.value),largest_contentful_paint_target_selector:z.initialViewMetrics.largestContentfulPaint?.targetSelector,load_event:(0,v.Zj)(z.initialViewMetrics.navigationTimings?.loadEvent),loading_time:pa((0,v.Zj)(z.commonViewMetrics.loadingTime)),loading_type:z.loadingType,long_task:{count:z.eventCounts.longTaskCount},performance:da(z.commonViewMetrics,z.initialViewMetrics),resource:{count:z.eventCounts.resourceCount},time_spent:(0,v.Zj)(z.duration)},display:z.commonViewMetrics.scroll?{scroll:{max_depth:z.commonViewMetrics.scroll.maxDepth,max_depth_scroll_top:z.commonViewMetrics.scroll.maxDepthScrollTop,max_scroll_height:z.commonViewMetrics.scroll.maxScrollHeight,max_scroll_height_time:(0,v.Zj)(z.commonViewMetrics.scroll.maxScrollHeightTime)}}:void 0,privacy:{replay_level:b.defaultPrivacyLevel},device:{locale:navigator.language,locales:navigator.languages,time_zone:So()}};return(0,q.RI)(z.customTimings)||(Y.view.custom_timings=(0,q.LG)(z.customTimings,v.Zj)),{rawRumEvent:Y,startClocks:z.startClocks,duration:z.duration,domainContext:{location:z.location,handlingStack:z.handlingStack}}}function da({cumulativeLayoutShift:z,interactionToNextPaint:b},{firstContentfulPaint:_,largestContentfulPaint:L}){return{cls:z&&{score:z.value,timestamp:(0,v.Zj)(z.time),target_selector:z.targetSelector,previous_rect:z.previousRect,current_rect:z.currentRect},fcp:_&&{timestamp:(0,v.Zj)(_)},inp:b&&{duration:(0,v.Zj)(b.value),timestamp:(0,v.Zj)(b.time),target_selector:b.targetSelector,sub_parts:b.subParts?{input_delay:(0,v.Zj)(b.subParts.inputDelay),processing_duration:(0,v.Zj)(b.subParts.processingDuration),presentation_delay:(0,v.Zj)(b.subParts.presentationDelay)}:void 0},lcp:L&&{timestamp:(0,v.Zj)(L.value),target_selector:L.targetSelector,resource_url:L.resourceUrl,sub_parts:L.subParts?{load_delay:(0,v.Zj)(L.subParts.loadDelay),load_time:(0,v.Zj)(L.subParts.loadTime),render_delay:(0,v.Zj)(L.subParts.renderDelay)}:void 0}}}var N=e(1053),re=e(15261),Ee=e(52895);function Ue(z,b,_,L,G,Y){const se=[z.rumEndpointBuilder];z.replica&&se.push(z.replica.rumEndpointBuilder);const ce=(0,N.X)({encoder:Y(2),request:(0,re.sA)(se,_),flushController:(0,Ee.tO)({pageMayExitObservable:L,sessionExpireObservable:G})});return b.subscribe(13,he=>{he.type===R.VIEW?ce.upsert(he,he.view.id):ce.add(he)}),ce}function dt(z){const b=(0,ln.Y9)();z.subscribe(13,_=>{b.send("rum",_)})}const gr=Mr.AQ;function _n(z,b,_){const L=(0,vn.qj)({expireDelay:gr});let G;z.subscribe(1,({startClocks:ce,url:he})=>{const Se=(0,s.B)(location).href,Ae=he!==void 0?(0,Tn.c$)(he,Se).href:Se;L.add(se({url:Ae,referrer:G||document.referrer}),ce.relative),G=Ae}),z.subscribe(6,({endClocks:ce})=>{L.closeActive(ce.relative)});const Y=_.subscribe(({newLocation:ce})=>{const he=L.find();if(he){const Se=(0,v.$S)();L.closeActive(Se),L.add(se({url:ce.href,referrer:he.referrer}),Se)}});function se({url:ce,referrer:he}){return{url:ce,referrer:he}}return b.register(0,({startTime:ce,eventType:he})=>{const Se=L.find(ce);return Se?{type:he,view:{url:Se.url,referrer:Se.referrer}}:Bi.ug}),{findUrl:ce=>L.find(ce),stop:()=>{Y.unsubscribe(),L.stop()}}}function Ki(z){let b=(0,q.yG)(location);return new tr.cP(_=>{const{stop:L}=Gs(z,Y),{stop:G}=aa(z,Y);function Y(){if(b.href===location.href)return;const se=(0,q.yG)(location);_.notify({newLocation:se,oldLocation:b}),b=se}return()=>{L(),G()}})}function Gs(z,b){const{stop:_}=(0,fe.H)(Eo("pushState"),"pushState",({onPostCall:Y})=>{Y(b)}),{stop:L}=(0,fe.H)(Eo("replaceState"),"replaceState",({onPostCall:Y})=>{Y(b)}),{stop:G}=(0,Me.q)(z,window,"popstate",b);return{stop:()=>{_(),L(),G()}}}function aa(z,b){return(0,Me.q)(z,window,"hashchange",b)}function Eo(z){return Object.prototype.hasOwnProperty.call(history,z)?history:History.prototype}const Pu=Mr.AQ,wl=200;function jc(z,b,_){const L=(0,vn.qj)({expireDelay:Pu});return z.subscribe(1,({startClocks:G})=>{L.add({},G.relative)}),z.subscribe(6,({endClocks:G})=>{L.closeActive(G.relative)}),b.register(0,({startTime:G,eventType:Y})=>{if(!_.trackFeatureFlagsForEvents.concat([R.VIEW,R.ERROR]).includes(Y))return Bi.$O;const ce=L.find(G);return!ce||(0,q.RI)(ce)?Bi.$O:{type:Y,feature_flags:ce}}),{addFeatureFlagEvaluation:(G,Y)=>{const se=L.find();se&&(se[G]=Y)}}}const Hl=10*v.OY;let _l,nl;function Wl(z,b,_){z.metricsEnabled&&(ml(),nl=!1,b.subscribe(13,()=>{nl=!0}),_.subscribe(({bytesCount:L,messagesCount:G})=>{nl&&(nl=!1,_l.batchCount+=1,S(_l.batchBytesCount,L),S(_l.batchMessagesCount,G))}),(0,Mi.yb)(Qo,Hl))}function Qo(){_l.batchCount!==0&&((0,l.Gk)("Customer data measures",_l),ml())}function Al(){return{min:1/0,max:0,sum:0}}function S(z,b){z.sum+=b,z.min=Math.min(z.min,b),z.max=Math.max(z.max,b)}function ml(){_l={batchCount:0,batchBytesCount:Al(),batchMessagesCount:Al()}}const Qs=4e3,Fi=500,bd=Mr.AQ;function sd(z,b,_=Fi){const L=(0,vn.qj)({expireDelay:bd,maxEntries:Qs});let G;ii(je.VISIBILITY_STATE)&&performance.getEntriesByType(je.VISIBILITY_STATE).forEach(Se=>{const Ae=Se.name==="hidden"?"hidden":"active";se(Ae,Se.startTime)}),se(fn(),(0,v.$S)());const{stop:Y}=(0,Me.l)(b,window,["pageshow","focus","blur","visibilitychange","resume","freeze","pagehide"],he=>{se(nf(he),he.timeStamp)},{capture:!0});function se(he,Se=(0,v.$S)()){he!==G&&(G=he,L.closeActive(Se),L.add({state:G,startTime:Se},Se))}function ce(he,Se,Ae){return L.findAll(Se,Ae).some(Ve=>Ve.state===he)}return z.register(0,({startTime:he,duration:Se=0,eventType:Ae})=>{if(Ae===R.VIEW){const Ve=L.findAll(he,Se);return{type:Ae,_dd:{page_states:zc(Ve,he,_)}}}return Ae===R.ACTION||Ae===R.ERROR?{type:Ae,view:{in_foreground:ce("active",he,0)}}:Bi.$O}),{wasInPageStateDuringPeriod:ce,addPageState:se,stop:()=>{Y(),L.stop()}}}function zc(z,b,_){if(z.length!==0)return z.slice(-_).reverse().map(({state:L,startTime:G})=>({state:L,start:(0,v.Zj)((0,v.vk)(b,G))}))}function nf(z){return z.type==="freeze"?"frozen":z.type==="pagehide"?z.persisted?"frozen":"terminated":fn()}function fn(){return document.visibilityState==="hidden"?"hidden":document.hasFocus()?"active":"passive"}function ga(z,b){let _;const L=requestAnimationFrame((0,u.dm)(()=>{_=xo()})),G=Zl(b).subscribe(Y=>{_=Y}).unsubscribe;return z.register(0,({eventType:Y})=>({type:Y,display:_?{viewport:_}:void 0})),{stop:()=>{G(),L&&cancelAnimationFrame(L)}}}function eo(z,b){const _=nt(z);function L(he){return!b.wasInPageStateDuringPeriod("frozen",he.startClocks.relative,he.duration)}function G(he){L(he)&&z.notify(12,Ka(he))}function Y(he,Se,Ae,Ve){if(!(0,E.sr)(E.R9.FEATURE_OPERATION_VITAL))return;const{operationKey:at,context:Tt,description:Ct,handlingStack:Lt}=Ae||{},vr={name:he,type:U.OPERATION_STEP,operationKey:at,failureReason:Ve,stepType:Se,startClocks:(0,v.M8)(),context:(0,h.a)(Tt),description:Ct,handlingStack:Lt};z.notify(12,Ka(vr))}function se(he,Se={},Ae=(0,v.M8)()){const{id:Ve}=_.start(Se.vitalKey??he,Ae,{name:he,...Se});z.notify(16,{id:Ve,name:he,startClocks:Ae,...Se})}function ce(he,Se={},Ae=(0,v.M8)()){const Ve=_.stop(Se.vitalKey??he,Ae,Se);Ve&&G({type:U.DURATION,...Ve})}return{addOperationStepVital:Y,addDurationVital:G,startDurationVital:se,stopDurationVital:ce}}function Ka(z){const{startClocks:b,type:_,name:L,description:G,context:Y,handlingStack:se}=z,he={id:(z.type===U.DURATION?z.id:void 0)??(0,C.lk)(),type:_,name:L,description:G,..._===U.DURATION?{duration:(0,v.Zj)(z.duration)}:{step_type:z.stepType,operation_key:z.operationKey,failure_reason:z.failureReason}};return{rawRumEvent:{date:b.timeStamp,vital:he,type:R.VITAL,context:Y},startClocks:b,duration:_===U.DURATION?z.duration:void 0,domainContext:se?{handlingStack:se}:{}}}function Zs(z,b){const _=window.cookieStore?Cl(z):Ua;return new tr.cP(L=>_(b,G=>L.notify(G)))}function Cl(z){return(b,_)=>(0,Me.q)(z,window.cookieStore,"change",G=>{const Y=G.changed.find(se=>se.name===b)||G.deleted.find(se=>se.name===b);Y&&_(Y.value)}).stop}const Sc=v.OY;function Ua(z,b){let _=(0,At.Ri)(z);const L=(0,Mi.yb)(()=>{const G=(0,At.Ri)(z);G!==_&&(_=G,b(G))},Sc);return()=>{(0,Mi.vG)(L)}}const Ru="datadog-ci-visibility-test-execution-id";function Ol(z,b,_=Zs(z,Ru)){let L=(0,At.B9)(Ru)||window.Cypress?.env("traceId");const G=_.subscribe(Y=>{L=Y});return b.register(0,({eventType:Y})=>typeof L!="string"?Bi.$O:{type:Y,session:{type:"ci_test"},ci_test:{test_execution_id:L}}),{stop:()=>{G.unsubscribe()}}}function xc(z,b){const _=ii(je.LONG_ANIMATION_FRAME)?je.LONG_ANIMATION_FRAME:je.LONG_TASK,L=Ot(b,{type:_,buffered:!0}).subscribe(G=>{for(const Y of G){if(!b.trackLongTasks)break;const se=(0,v.FR)(Y.startTime),ce=gl(Y,se);z.notify(12,{rawRumEvent:ce,startClocks:se,duration:Y.duration,domainContext:{performanceEntry:Y}})}});return{stop:()=>L.unsubscribe()}}function gl(z,b){const _=(0,C.lk)(),L=(0,v.Zj)(z.duration),G={date:b.timeStamp,type:R.LONG_TASK,_dd:{discarded:!1}};return z.entryType===je.LONG_TASK?{...G,long_task:{id:_,entry_type:B.LONG_TASK,duration:L}}:{...G,long_task:{id:_,entry_type:B.LONG_ANIMATION_FRAME,duration:L,blocking_duration:(0,v.Zj)(z.blockingDuration),first_ui_event_timestamp:(0,v.Zj)(z.firstUIEventTimestamp),render_start:(0,v.Zj)(z.renderStart),style_and_layout_start:(0,v.Zj)(z.styleAndLayoutStart),start_time:(0,v.Zj)(z.startTime),scripts:z.scripts.map(Y=>({duration:(0,v.Zj)(Y.duration),pause_duration:(0,v.Zj)(Y.pauseDuration),forced_style_and_layout_duration:(0,v.Zj)(Y.forcedStyleAndLayoutDuration),start_time:(0,v.Zj)(Y.startTime),execution_start:(0,v.Zj)(Y.executionStart),source_url:Y.sourceURL,source_function_name:Y.sourceFunctionName,source_char_position:Y.sourceCharPosition,invoker:Y.invoker,invoker_type:Y.invokerType,window_attribution:Y.windowAttribution}))}}}function Sd(z){z.register(0,({eventType:b})=>(0,Ur.Fs)()?{type:b,session:{type:"synthetics"},synthetics:{...(0,Ur.IM)(),injected:(0,Ur.ao)()}}:Bi.$O)}var tc=e(34585),jd=e(75267);function zd(z,b,_){const L=(0,g.Go)(z),G=_(L);return(0,Ss.WP)(b).forEach(([Y,se])=>vl(z,L,Y.split(/\.|(?=\[\])/),se)),G}function vl(z,b,_,L){const[G,...Y]=_;if(G==="[]"){Array.isArray(z)&&Array.isArray(b)&&z.forEach((se,ce)=>vl(se,b[ce],Y,L));return}if(!(!il(z)||!il(b))){if(Y.length>0)return vl(z[G],b[G],Y,L);$c(z,G,b[G],L)}}function $c(z,b,_,L){if(z[b]===_)return;const G=(0,pe.P)(_);G===L?z[b]=(0,h.a)(_):L==="object"&&(G==="undefined"||G==="null")&&(z[b]={})}function il(z){return(0,pe.P)(z)==="object"}const eu={"view.name":"string","view.url":"string","view.referrer":"string"},to={context:"object"},ja={service:"string",version:"string"};let lu;function rc(z,b,_,L,G){lu={[R.VIEW]:{"view.performance.lcp.resource_url":"string",...to,...eu,...ja},[R.ERROR]:{"error.message":"string","error.stack":"string","error.handling_stack":"string","error.resource.url":"string","error.fingerprint":"string",...to,...eu,...ja},[R.RESOURCE]:{"resource.url":"string","resource.graphql.variables":"string","resource.request.headers":"object","resource.response.headers":"object",...to,...eu,...ja},[R.ACTION]:{"action.target.name":"string",...to,...eu,...ja},[R.LONG_TASK]:{"long_task.scripts[].source_url":"string","long_task.scripts[].invoker":"string",...to,...eu,...ja},[R.VITAL]:{...to,...eu,...ja}};const Y={[R.ERROR]:(0,tc.$)(R.ERROR,L,G),[R.ACTION]:(0,tc.$)(R.ACTION,L,G),[R.VITAL]:(0,tc.$)(R.VITAL,L,G)};b.subscribe(12,({startClocks:se,duration:ce,rawRumEvent:he,domainContext:Se})=>{const Ae=_.triggerHook(0,{eventType:he.type,rawRumEvent:he,domainContext:Se,startTime:se.relative,duration:ce});if(Ae===Bi.ug)return;const Ve=(0,g.kg)(Ae,he,{ddtags:(0,jd.m5)(z).join(",")});$d(Ve,z.beforeSend,Se,Y)&&((0,q.RI)(Ve.context)&&delete Ve.context,b.notify(13,Ve))})}function $d(z,b,_,L){if(b){const Y=zd(z,lu[z.type],se=>b(se,_));if(Y===!1&&z.type!==R.VIEW)return!1;Y===!1&&W.Vy.warn("Can't dismiss view events using beforeSend!")}return!L[z.type]?.isLimitReached()}function Wu(z,b){return(0,ln.d0)()?(0,ln.Ww)("records")?1:0:(0,as.$5)(z.id,(0,as.it)(b.sessionSampleRate,b.sessionReplaySampleRate))?1:z.isReplayForced?2:0}function ad(z,b,_,L,G){z.register(0,({eventType:Y,startTime:se})=>{const ce=_.findTrackedSession(se),he=G.findView(se);if(!ce||!he)return Bi.ug;let Se,Ae,Ve;return Y===R.VIEW?(Se=L.getReplayStats(he.id)?!0:void 0,Ae=Wu(ce,b)===1,Ve=he.sessionIsActive?void 0:!1):Se=L.isRecording()?!0:void 0,{type:Y,session:{id:ce.id,type:"user",has_replay:Se,sampled_for_replay:Ae,is_active:Ve}}})}var Vl=e(25847);function Hc(z){z.register(0,({eventType:b})=>({type:b,connectivity:(0,Vl.q)()}))}function yl(z,b,_){z.register(0,({eventType:L})=>{const G=b.source;return{type:L,_dd:{format_version:2,drift:(0,v.TP)(),configuration:{session_sample_rate:(0,te.LI)(b.sessionSampleRate,3),session_replay_sample_rate:(0,te.LI)(b.sessionReplaySampleRate,3),profiling_sample_rate:(0,te.LI)(b.profilingSampleRate,3),trace_sample_rate:(0,te.LI)(b.traceSampleRate,3)},browser_sdk_version:(0,ln.d0)()?"7.0.0":void 0,sdk_name:_},application:{id:b.applicationId},date:(0,v.nx)(),source:G}})}const Hd=[R.ACTION,R.ERROR,R.LONG_TASK,R.RESOURCE,R.VITAL];function sf(z){return{addEvent:(b,_,L,G)=>{Hd.includes(_.type)&&z.notify(12,{startClocks:(0,v.FR)(b),rawRumEvent:_,domainContext:L,duration:G})}}}function Jo(z,b){if(!b.metricsEnabled)return{stop:cn.l};const{unsubscribe:_}=z.subscribe(4,({initialViewMetrics:L})=>{!L.largestContentfulPaint||!L.navigationTimings||((0,l.Gk)("Initial view metrics",{metrics:za(L.largestContentfulPaint,L.navigationTimings)}),_())});return{stop:_}}function za(z,b){return{lcp:{value:z.value},navigation:{domComplete:b.domComplete,domContentLoaded:b.domContentLoaded,domInteractive:b.domInteractive,firstByte:b.firstByte,loadEvent:b.loadEvent}}}var Wc=e(89033);function Sf(z){const b=window,_=new Map;function L(){b.DD_SOURCE_CODE_CONTEXT&&((0,Ss.WP)(b.DD_SOURCE_CODE_CONTEXT).forEach(([G,Y])=>{const ce=(0,Wc.T)({stack:G}).stack[0];if(!ce.url){(0,l.VJ)("Source code context: missing frame url",{stack:G});return}_.has(ce.url)||_.set(ce.url,Y)}),b.DD_SOURCE_CODE_CONTEXT={})}L(),z.register(0,({domainContext:G,rawRumEvent:Y})=>{if(L(),_.size===0)return Bi.$O;const se=xd(G,Y),ce=se&&_.get(se);return ce?{type:Y.type,service:ce.service,version:ce.version}:Bi.$O})}function xd(z,b){if(b.type==="long_task"&&b.long_task.entry_type==="long-animation-frame")return b.long_task.scripts[0]?.source_url;let _;return"handlingStack"in z&&(_=z.handlingStack),b.type==="error"&&b.error.stack&&(_=b.error.stack),(0,Wc.T)({stack:_}).stack[0]?.url}function bl(z,b,_,L,G,Y,se,ce,he,Se){const Ae=[],Ve=new xt;Ve.subscribe(13,zt=>(0,qi.b)("rum",zt)),b.expireObservable.subscribe(()=>Ve.notify(9)),b.renewObservable.subscribe(zt=>Ve.notify(10,zt));const at=zt=>{Ve.notify(14,{error:zt}),(0,l.A2)("Error reported to customer",{"error.message":zt.message})},Tt=(0,ri._T)(z);if((0,ln.d0)()){dt(Ve);const zt=Tt.subscribe(Xr=>{Ve.notify(11,Xr)});Ae.push(()=>zt.unsubscribe())}else{const zt=Ue(z,Ve,at,Tt,b.expireObservable,Y),Xr=zt.flushController.preparePageExitFlushObservable.subscribe(qr=>{Ve.notify(11,{reason:qr})});Ae.push(()=>Xr.unsubscribe()),Ae.push(()=>zt.stop()),Wl(ce,Ve,zt.flushController.flushObservable)}const{stop:Ct}=Jo(Ve,ce);Ae.push(Ct);const{stop:Lt,...vr}=Ec(Ve,he,z,b,_,G,se,Se,at);return Ae.push(Lt),se.unbuffer(),Ae.push(()=>L.stop()),{...vr,lifeCycle:Ve,sessionManager:b,stopSession:()=>b.expire(),telemetry:ce,stop:()=>{Ae.forEach(zt=>zt())},hooks:he}}function Ec(z,b,_,L,G,Y,se,ce,he){const Se=[],Ae=ks(),Ve=Ki(_),{observable:at,stop:Tt}=Re();Se.push(Tt),yl(b,_,ce);const Ct=sd(b,_);Se.push(()=>Ct.stop());const Lt=Yn(z);Se.push(()=>Lt.stop());const vr=_n(z,b,Ve);Se.push(()=>vr.stop());const zt=jc(z,b,_);ad(b,_,L,G,Lt),Hc(b),(0,Vi.j3)(b);const Xr=(0,rt.F)(b,_,"rum",!0),qr=(0,_t.$)(b,_,L,"rum"),Dn=(0,Yr.B)(b,_,"rum"),Nn=fa(z,b,Ae,at,_);Se.push(Nn.stop);const Zn=sf(z),nn=ga(b,_);Se.push(nn.stop);const Gr=Ol(_,b);Se.push(Gr.stop),Sd(b),rc(_,z,b,he);const{addTiming:Qt,setLoadingTime:Kn,startView:Ds,setViewName:Ai,setViewContext:hs,setViewContextProperty:ys,getViewContext:As,stop:rs}=Tl(z,b,_,Ae,at,Ve,G,Lt,Y);Sf(b),Se.push(rs);const oa=Or(z,_);Se.push(oa.stop);const{stop:uo}=xc(z,_);Se.push(uo);const{addError:Uo}=kl(z,_,se);_s(z,_,L,qr,Dn,se);const Ys=eo(z,Ct),Do=Qe(_.applicationId,L,Lt,Nn.actionContexts,vr);return{addAction:Nn.addAction,startAction:Nn.startAction,stopAction:Nn.stopAction,startResource:oa.startResource,stopResource:oa.stopResource,addEvent:Zn.addEvent,addError:Uo,addTiming:Qt,setLoadingTime:Kn,addFeatureFlagEvaluation:zt.addFeatureFlagEvaluation,startView:Ds,setViewContext:hs,setViewContextProperty:ys,getViewContext:As,setViewName:Ai,viewHistory:Lt,sessionManager:L,stopSession:()=>L.expire(),getInternalContext:Do.get,startDurationVital:Ys.startDurationVital,stopDurationVital:Ys.stopDurationVital,addDurationVital:Ys.addDurationVital,addOperationStepVital:Ys.addOperationStepVital,globalContext:Xr,userContext:qr,accountContext:Dn,stop:()=>Se.forEach(vo=>vo())}}function Ed(z,b,_={}){const L=(0,n.D)(),G=(0,r.t)();let Y=on(_,L,(Se,Ae,Ve,at,Tt,Ct)=>{const Lt=Ve&&_.createDeflateEncoder?zt=>_.createDeflateEncoder(Se,Ve,zt):a.N,vr=(0,s.B)(bl)(Se,Ae,z,b,at,Lt,G.observable,Tt,Ct,_.sdkName);return z.onRumStart(vr.lifeCycle,Se,Ae,vr.viewHistory,Ve,vr.telemetry),b.onRumStart(vr.lifeCycle,vr.hooks,Se,Ae,vr.viewHistory,Lt),Y=ph(Y,vr),ut(Se.plugins,"onRumStart",{addEvent:vr.addEvent,addError:vr.addError}),vr});const se=()=>Y,ce=Se=>{const Ae=(0,i.uC)("view");(0,u.um)(()=>{const Ve=typeof Se=="object"?Se:{name:Se};Y.startView({...Ve,handlingStack:Ae}),(0,l.Q6)({feature:"start-view"})})},he=(0,m.m)({init:Se=>{const Ae=new Error().stack;(0,u.um)(()=>Y.init(Se,he,Ae))},setTrackingConsent:(0,u.dm)(Se=>{L.update(Se),(0,l.Q6)({feature:"set-tracking-consent",tracking_consent:Se})}),setViewName:(0,u.dm)(Se=>{Y.setViewName(Se),(0,l.Q6)({feature:"set-view-name"})}),setViewContext:(0,u.dm)(Se=>{Y.setViewContext(Se),(0,l.Q6)({feature:"set-view-context"})}),setViewContextProperty:(0,u.dm)((Se,Ae)=>{Y.setViewContextProperty(Se,Ae),(0,l.Q6)({feature:"set-view-context-property"})}),getViewContext:(0,u.dm)(()=>((0,l.Q6)({feature:"set-view-context-property"}),Y.getViewContext())),getInternalContext:(0,u.dm)(Se=>Y.getInternalContext(Se)),getInitConfiguration:(0,u.dm)(()=>(0,g.Go)(Y.initConfiguration)),addAction:(Se,Ae)=>{const Ve=(0,i.uC)("action");(0,u.um)(()=>{Y.addAction({name:(0,h.a)(Se),context:(0,h.a)(Ae),startClocks:(0,v.M8)(),type:F.CUSTOM,handlingStack:Ve}),(0,l.Q6)({feature:"add-action"})})},startAction:(0,u.dm)((Se,Ae)=>{Y.initConfiguration&&!(0,E.sr)(E.R9.START_STOP_ACTION)||Y.startAction((0,h.a)(Se),{type:(0,h.a)(Ae&&Ae.type),context:(0,h.a)(Ae&&Ae.context),actionKey:Ae&&Ae.actionKey})}),stopAction:(0,u.dm)((Se,Ae)=>{Y.initConfiguration&&!(0,E.sr)(E.R9.START_STOP_ACTION)||Y.stopAction((0,h.a)(Se),{type:(0,h.a)(Ae&&Ae.type),context:(0,h.a)(Ae&&Ae.context),actionKey:Ae&&Ae.actionKey})}),startResource:(0,u.dm)((Se,Ae)=>{Y.initConfiguration&&!(0,E.sr)(E.R9.START_STOP_RESOURCE)||Y.startResource((0,h.a)(Se),{type:(0,h.a)(Ae&&Ae.type),method:(0,h.a)(Ae&&Ae.method),context:(0,h.a)(Ae&&Ae.context),resourceKey:Ae&&Ae.resourceKey})}),stopResource:(0,u.dm)((Se,Ae)=>{Y.initConfiguration&&!(0,E.sr)(E.R9.START_STOP_RESOURCE)||Y.stopResource((0,h.a)(Se),{type:(0,h.a)(Ae&&Ae.type),statusCode:Ae&&Ae.statusCode,size:Ae&&Ae.size,context:(0,h.a)(Ae&&Ae.context),resourceKey:Ae&&Ae.resourceKey})}),addError:(Se,Ae)=>{const Ve=(0,i.uC)("error");(0,u.um)(()=>{Y.addError({error:Se,handlingStack:Ve,context:(0,h.a)(Ae),startClocks:(0,v.M8)()}),(0,l.Q6)({feature:"add-error"})})},addTiming:(0,u.dm)((Se,Ae)=>{Y.addTiming((0,h.a)(Se),Ae)}),setViewLoadingTime:(0,u.dm)(()=>{const Se=(0,v.nx)();Y.setLoadingTime(Se),(0,l.Q6)({feature:"addViewLoadingTime"})}),setGlobalContext:(0,w.q)(se,T.N.globalContext,T.Q.setContext,"set-global-context"),getGlobalContext:(0,w.q)(se,T.N.globalContext,T.Q.getContext,"get-global-context"),setGlobalContextProperty:(0,w.q)(se,T.N.globalContext,T.Q.setContextProperty,"set-global-context-property"),removeGlobalContextProperty:(0,w.q)(se,T.N.globalContext,T.Q.removeContextProperty,"remove-global-context-property"),clearGlobalContext:(0,w.q)(se,T.N.globalContext,T.Q.clearContext,"clear-global-context"),setUser:(0,w.q)(se,T.N.userContext,T.Q.setContext,"set-user"),getUser:(0,w.q)(se,T.N.userContext,T.Q.getContext,"get-user"),setUserProperty:(0,w.q)(se,T.N.userContext,T.Q.setContextProperty,"set-user-property"),removeUserProperty:(0,w.q)(se,T.N.userContext,T.Q.removeContextProperty,"remove-user-property"),clearUser:(0,w.q)(se,T.N.userContext,T.Q.clearContext,"clear-user"),setAccount:(0,w.q)(se,T.N.accountContext,T.Q.setContext,"set-account"),getAccount:(0,w.q)(se,T.N.accountContext,T.Q.getContext,"get-account"),setAccountProperty:(0,w.q)(se,T.N.accountContext,T.Q.setContextProperty,"set-account-property"),removeAccountProperty:(0,w.q)(se,T.N.accountContext,T.Q.removeContextProperty,"remove-account-property"),clearAccount:(0,w.q)(se,T.N.accountContext,T.Q.clearContext,"clear-account"),startView:ce,stopSession:(0,u.dm)(()=>{Y.stopSession(),(0,l.Q6)({feature:"stop-session"})}),addFeatureFlagEvaluation:(0,u.dm)((Se,Ae)=>{Y.addFeatureFlagEvaluation((0,h.a)(Se),(0,h.a)(Ae)),(0,l.Q6)({feature:"add-feature-flag-evaluation"})}),getSessionReplayLink:(0,u.dm)(()=>z.getSessionReplayLink()),startSessionReplayRecording:(0,u.dm)(Se=>{z.start(Se),(0,l.Q6)({feature:"start-session-replay-recording",force:Se&&Se.force})}),stopSessionReplayRecording:(0,u.dm)(()=>z.stop()),addDurationVital:(Se,Ae)=>{const Ve=(0,i.uC)("vital");(0,u.um)(()=>{(0,l.Q6)({feature:"add-duration-vital"}),Y.addDurationVital({id:(0,C.lk)(),name:(0,h.a)(Se),type:U.DURATION,startClocks:(0,v.jR)(Ae.startTime),duration:Ae.duration,context:(0,h.a)(Ae&&Ae.context),description:(0,h.a)(Ae&&Ae.description),handlingStack:Ve})})},startDurationVital:(Se,Ae)=>{const Ve=(0,i.uC)("vital");(0,u.um)(()=>{(0,l.Q6)({feature:"start-duration-vital"}),Y.startDurationVital((0,h.a)(Se),{vitalKey:Ae&&Ae.vitalKey,context:(0,h.a)(Ae&&Ae.context),description:(0,h.a)(Ae&&Ae.description),handlingStack:Ve})})},stopDurationVital:(0,u.dm)((Se,Ae)=>{(0,l.Q6)({feature:"stop-duration-vital"}),Y.stopDurationVital((0,h.a)(Se),{vitalKey:Ae&&Ae.vitalKey,context:(0,h.a)(Ae&&Ae.context),description:(0,h.a)(Ae&&Ae.description)})}),startFeatureOperation:(Se,Ae)=>{const Ve=(0,i.uC)("vital");(0,u.um)(()=>{(0,l.Q6)({feature:"add-operation-step-vital",action_type:"start"}),Y.addOperationStepVital(Se,"start",{...Ae,handlingStack:Ve})})},succeedFeatureOperation:(0,u.dm)((Se,Ae)=>{(0,l.Q6)({feature:"add-operation-step-vital",action_type:"succeed"}),Y.addOperationStepVital(Se,"end",Ae)}),failFeatureOperation:(0,u.dm)((Se,Ae,Ve)=>{(0,l.Q6)({feature:"add-operation-step-vital",action_type:"fail"}),Y.addOperationStepVital(Se,"end",Ve,Ae)}),DEFAULT_TRACKED_RESOURCE_HEADERS:Ie});return he}function ph(z,b){return{...z,init:_=>{(0,O.$)("DD_RUM",_)},getInternalContext:b.getInternalContext,stopSession:b.stopSession,getViewContext:b.getViewContext,globalContext:b.globalContext,userContext:b.userContext,accountContext:b.accountContext}}var od=e(8216);function Vc(z,{session:b,viewContext:_,errorType:L}){const G=b?b.id:"no-session-id",Y=[];L!==void 0&&Y.push(`error-type=${L}`),_&&(Y.push(`seed=${_.id}`),Y.push(`from=${_.startClocks.timeStamp}`));const se=nc(z),ce=`/rum/replay/sessions/${G}`;return`${se}${ce}?${Y.join("&")}`}function nc(z){const b=z.site,_=z.subdomain||Du(z);return`https://${_?`${_}.`:""}${b}`}function Du(z){switch(z.site){case od.NW:case od.dV:return"app";case od.Bb:return"dd";default:return}}var Td=e(61770);function Da(z,b,_,L){const G=ce=>{b.notify(14,{error:ce}),(0,l.A2)("Error reported to customer",{"error.message":ce.message})},Y=(0,re.sA)([z.profilingEndpointBuilder],G),se=_(L);return{async send({event:ce,...he}){const Se=new FormData,Ae=(0,Td.s)(ce);if(!Ae)throw new Error("Failed to serialize event");Se.append("event",new Blob([Ae],{type:"application/json"}),"event.json");let Ve=Ae.length;for(const[at,Tt]of(0,Ss.WP)(he)){const Ct=(0,Td.s)(Tt);if(!Ct)throw new Error("Failed to serialize attachment");const Lt=await ic(se,Ct);Ve+=Lt.outputBytesCount,Se.append(at,new Blob([Lt.output]),at)}Y.send({data:Se,bytesCount:Ve})}}}function ic(z,b){return new Promise(_=>{z.write(b),z.finish(L=>{_(L)})})}},7117(f,d,e){"use strict";e.d(d,{$1:()=>i,H5:()=>s,K_:()=>a,L7:()=>u,lv:()=>l});const n=1e3;let r;function a(v){return g(v).segments_count}function s(v){g(v).segments_count+=1}function i(v){g(v).records_count+=1}function u(v,E){g(v).segments_total_raw_size+=E}function l(v){return r?.get(v)}function m(){r=void 0}function g(v){r||(r=new Map);let E;return r.has(v)?E=r.get(v):(E={records_count:0,segments_count:0,segments_total_raw_size:0},r.set(v,E),r.size>n&&h()),E}function h(){if(!r)return;const v=r.keys().next().value;v&&r.delete(v)}},83407(f,d,e){"use strict";e.d(d,{L2:()=>Hr});var n=e(78552),r=e(82447),a=e(87331),s=e(33928),i=e(89336),u=e(7117),l=e(19179),m=e(4006);function g(pt,et,wr){let Dr=0,Sr=[],kr,qt=!0,Sn=0;const dr=[],{stop:Nr}=(0,l.q)(pt,et,"message",({data:br})=>{if(br.type!=="wrote"||br.streamId!==wr)return;const $t=dr[0];$t&&($t.id===br.id?(dr.shift(),Dr+=br.additionalBytesCount,Sr.push(br.result),kr=br.trailer,$t.writeCallback?$t.writeCallback(br.result.byteLength):$t.finishCallback&&$t.finishCallback()):$t.id<br.id&&Nr())});function un(){const br=Sr.length===0?new Uint8Array(0):(0,m.wh)(Sr.concat(kr)),$t={rawBytesCount:Dr,output:br,outputBytesCount:br.byteLength,encoding:"deflate"};return Dr=0,Sr=[],$t}function Xt(){qt||(et.postMessage({action:"reset",streamId:wr}),qt=!0)}return{isAsync:!0,get isEmpty(){return qt},write(br,$t){et.postMessage({action:"write",id:Sn,data:br,streamId:wr}),dr.push({id:Sn,writeCallback:$t,data:br}),qt=!1,Sn+=1},finish(br){Xt(),dr.length?(dr.forEach($t=>{delete $t.writeCallback}),dr[dr.length-1].finishCallback=()=>br(un())):br(un())},finishSync(){Xt();const br=dr.map($t=>$t.data).join("");return dr.length=0,{...un(),pendingData:br}},estimateEncodedBytesCount(br){return br.length/8},stop(){Nr()}}}var h=e(28011),v=e(48121),E=e(40046),w=e(69421),T=e(94542);function C({configuredUrl:pt,error:et,source:wr,scriptType:Dr}){if(w.Vy.error(`${wr} failed to start: an error occurred while initializing the ${Dr}:`,et),et instanceof Event||et instanceof Error&&O(et.message)){let Sr;pt?Sr=`Please make sure the ${Dr} URL ${pt} is correct and CSP is correctly configured.`:Sr="Please make sure CSP is correctly configured.",w.Vy.error(`${Sr} See documentation at ${w.fH}/integrations/content_security_policy_logs/#use-csp-with-real-user-monitoring-and-session-replay`)}else Dr==="worker"&&(0,T.VJ)(et)}function O(pt){return pt.includes("Content Security Policy")||pt.includes("requires 'TrustedScriptURL'")}const R=30*h.OY;function B(pt){return new Worker(pt.workerUrl||URL.createObjectURL(new Blob(['(()=>{function t(t){if(1===t.length)return t[0];const e=t.reduce((t,e)=>t+e.length,0),a=new Uint8Array(e);let n=0;for(const e of t)a.set(e,n),n+=e.length;return a}function e(t){for(var e=t.length;--e>=0;)t[e]=0}var a=new Uint8Array([0,0,0,0,0,0,0,0,1,1,1,1,2,2,2,2,3,3,3,3,4,4,4,4,5,5,5,5,0]),n=new Uint8Array([0,0,0,0,1,1,2,2,3,3,4,4,5,5,6,6,7,7,8,8,9,9,10,10,11,11,12,12,13,13]),r=new Uint8Array([0,0,0,0,0,0,0,0,0,0,0,0,0,0,0,0,2,3,7]),i=new Uint8Array([16,17,18,0,8,7,9,6,10,5,11,4,12,3,13,2,14,1,15]),s=Array(576);e(s);var h=Array(60);e(h);var l=Array(512);e(l);var _=Array(256);e(_);var o=Array(29);e(o);var d,u,f,c=Array(30);function g(t,e,a,n,r){this.static_tree=t,this.extra_bits=e,this.extra_base=a,this.elems=n,this.max_length=r,this.has_stree=t&&t.length}function p(t,e){this.dyn_tree=t,this.max_code=0,this.stat_desc=e}e(c);var v=function(t){return t<256?l[t]:l[256+(t>>>7)]},w=function(t,e){t.pending_buf[t.pending++]=255&e,t.pending_buf[t.pending++]=e>>>8&255},m=function(t,e,a){t.bi_valid>16-a?(t.bi_buf|=e<<t.bi_valid&65535,w(t,t.bi_buf),t.bi_buf=e>>16-t.bi_valid,t.bi_valid+=a-16):(t.bi_buf|=e<<t.bi_valid&65535,t.bi_valid+=a)},b=function(t,e,a){m(t,a[2*e],a[2*e+1])},y=function(t,e){var a=0;do{a|=1&t,t>>>=1,a<<=1}while(--e>0);return a>>>1},z=function(t,e,a){var n,r,i=Array(16),s=0;for(n=1;n<=15;n++)i[n]=s=s+a[n-1]<<1;for(r=0;r<=e;r++){var h=t[2*r+1];0!==h&&(t[2*r]=y(i[h]++,h))}},k=function(t){var e;for(e=0;e<286;e++)t.dyn_ltree[2*e]=0;for(e=0;e<30;e++)t.dyn_dtree[2*e]=0;for(e=0;e<19;e++)t.bl_tree[2*e]=0;t.dyn_ltree[512]=1,t.opt_len=t.static_len=0,t.last_lit=t.matches=0},x=function(t){t.bi_valid>8?w(t,t.bi_buf):t.bi_valid>0&&(t.pending_buf[t.pending++]=t.bi_buf),t.bi_buf=0,t.bi_valid=0},A=function(t,e,a,n){var r=2*e,i=2*a;return t[r]<t[i]||t[r]===t[i]&&n[e]<=n[a]},U=function(t,e,a){for(var n=t.heap[a],r=a<<1;r<=t.heap_len&&(r<t.heap_len&&A(e,t.heap[r+1],t.heap[r],t.depth)&&r++,!A(e,n,t.heap[r],t.depth));)t.heap[a]=t.heap[r],a=r,r<<=1;t.heap[a]=n},B=function(t,e,r){var i,s,h,l,d=0;if(0!==t.last_lit)do{i=t.pending_buf[t.d_buf+2*d]<<8|t.pending_buf[t.d_buf+2*d+1],s=t.pending_buf[t.l_buf+d],d++,0===i?b(t,s,e):(h=_[s],b(t,h+256+1,e),0!==(l=a[h])&&(s-=o[h],m(t,s,l)),i--,h=v(i),b(t,h,r),0!==(l=n[h])&&(i-=c[h],m(t,i,l)))}while(d<t.last_lit);b(t,256,e)},I=function(t,e){var a,n,r,i=e.dyn_tree,s=e.stat_desc.static_tree,h=e.stat_desc.has_stree,l=e.stat_desc.elems,_=-1;for(t.heap_len=0,t.heap_max=573,a=0;a<l;a++)0!==i[2*a]?(t.heap[++t.heap_len]=_=a,t.depth[a]=0):i[2*a+1]=0;for(;t.heap_len<2;)i[2*(r=t.heap[++t.heap_len]=_<2?++_:0)]=1,t.depth[r]=0,t.opt_len--,h&&(t.static_len-=s[2*r+1]);for(e.max_code=_,a=t.heap_len>>1;a>=1;a--)U(t,i,a);r=l;do{a=t.heap[1],t.heap[1]=t.heap[t.heap_len--],U(t,i,1),n=t.heap[1],t.heap[--t.heap_max]=a,t.heap[--t.heap_max]=n,i[2*r]=i[2*a]+i[2*n],t.depth[r]=(t.depth[a]>=t.depth[n]?t.depth[a]:t.depth[n])+1,i[2*a+1]=i[2*n+1]=r,t.heap[1]=r++,U(t,i,1)}while(t.heap_len>=2);t.heap[--t.heap_max]=t.heap[1],function(t,e){var a,n,r,i,s,h,l=e.dyn_tree,_=e.max_code,o=e.stat_desc.static_tree,d=e.stat_desc.has_stree,u=e.stat_desc.extra_bits,f=e.stat_desc.extra_base,c=e.stat_desc.max_length,g=0;for(i=0;i<=15;i++)t.bl_count[i]=0;for(l[2*t.heap[t.heap_max]+1]=0,a=t.heap_max+1;a<573;a++)(i=l[2*l[2*(n=t.heap[a])+1]+1]+1)>c&&(i=c,g++),l[2*n+1]=i,n>_||(t.bl_count[i]++,s=0,n>=f&&(s=u[n-f]),h=l[2*n],t.opt_len+=h*(i+s),d&&(t.static_len+=h*(o[2*n+1]+s)));if(0!==g){do{for(i=c-1;0===t.bl_count[i];)i--;t.bl_count[i]--,t.bl_count[i+1]+=2,t.bl_count[c]--,g-=2}while(g>0);for(i=c;0!==i;i--)for(n=t.bl_count[i];0!==n;)(r=t.heap[--a])>_||(l[2*r+1]!==i&&(t.opt_len+=(i-l[2*r+1])*l[2*r],l[2*r+1]=i),n--)}}(t,e),z(i,_,t.bl_count)},E=function(t,e,a){var n,r,i=-1,s=e[1],h=0,l=7,_=4;for(0===s&&(l=138,_=3),e[2*(a+1)+1]=65535,n=0;n<=a;n++)r=s,s=e[2*(n+1)+1],++h<l&&r===s||(h<_?t.bl_tree[2*r]+=h:0!==r?(r!==i&&t.bl_tree[2*r]++,t.bl_tree[32]++):h<=10?t.bl_tree[34]++:t.bl_tree[36]++,h=0,i=r,0===s?(l=138,_=3):r===s?(l=6,_=3):(l=7,_=4))},D=function(t,e,a){var n,r,i=-1,s=e[1],h=0,l=7,_=4;for(0===s&&(l=138,_=3),n=0;n<=a;n++)if(r=s,s=e[2*(n+1)+1],!(++h<l&&r===s)){if(h<_)do{b(t,r,t.bl_tree)}while(0!==--h);else 0!==r?(r!==i&&(b(t,r,t.bl_tree),h--),b(t,16,t.bl_tree),m(t,h-3,2)):h<=10?(b(t,17,t.bl_tree),m(t,h-3,3)):(b(t,18,t.bl_tree),m(t,h-11,7));h=0,i=r,0===s?(l=138,_=3):r===s?(l=6,_=3):(l=7,_=4)}},M=!1,j=function(t,e,a,n){m(t,0+(n?1:0),3),function(t,e,a){x(t),w(t,a),w(t,~a),t.pending_buf.set(t.window.subarray(e,e+a),t.pending),t.pending+=a}(t,e,a)},C=j,L=function(t,e,a,n){for(var r=65535&t,i=t>>>16&65535,s=0;0!==a;){a-=s=a>2e3?2e3:a;do{i=i+(r=r+e[n++]|0)|0}while(--s);r%=65521,i%=65521}return r|i<<16},S=new Uint32Array(function(){for(var t,e=[],a=0;a<256;a++){t=a;for(var n=0;n<8;n++)t=1&t?3988292384^t>>>1:t>>>1;e[a]=t}return e}()),O=function(t,e,a,n){var r=S,i=n+a;t^=-1;for(var s=n;s<i;s++)t=t>>>8^r[255&(t^e[s])];return-1^t},T={2:"need dictionary",1:"stream end",0:"","-1":"file error","-2":"stream error","-3":"data error","-4":"insufficient memory","-5":"buffer error","-6":"incompatible version"},q=C,F=function(t,e,a){return t.pending_buf[t.d_buf+2*t.last_lit]=e>>>8&255,t.pending_buf[t.d_buf+2*t.last_lit+1]=255&e,t.pending_buf[t.l_buf+t.last_lit]=255&a,t.last_lit++,0===e?t.dyn_ltree[2*a]++:(t.matches++,e--,t.dyn_ltree[2*(_[a]+256+1)]++,t.dyn_dtree[2*v(e)]++),t.last_lit===t.lit_bufsize-1},G=-2,H=258,J=262,K=103,N=113,P=666,Q=function(t,e){return t.msg=T[e],e},R=function(t){return(t<<1)-(t>4?9:0)},V=function(t){for(var e=t.length;--e>=0;)t[e]=0},W=function(t,e,a){return(e<<t.hash_shift^a)&t.hash_mask},X=function(t){var e=t.state,a=e.pending;a>t.avail_out&&(a=t.avail_out),0!==a&&(t.output.set(e.pending_buf.subarray(e.pending_out,e.pending_out+a),t.next_out),t.next_out+=a,e.pending_out+=a,t.total_out+=a,t.avail_out-=a,e.pending-=a,0===e.pending&&(e.pending_out=0))},Y=function(t,e){(function(t,e,a,n){var r,l,_=0;t.level>0?(2===t.strm.data_type&&(t.strm.data_type=function(t){var e,a=4093624447;for(e=0;e<=31;e++,a>>>=1)if(1&a&&0!==t.dyn_ltree[2*e])return 0;if(0!==t.dyn_ltree[18]||0!==t.dyn_ltree[20]||0!==t.dyn_ltree[26])return 1;for(e=32;e<256;e++)if(0!==t.dyn_ltree[2*e])return 1;return 0}(t)),I(t,t.l_desc),I(t,t.d_desc),_=function(t){var e;for(E(t,t.dyn_ltree,t.l_desc.max_code),E(t,t.dyn_dtree,t.d_desc.max_code),I(t,t.bl_desc),e=18;e>=3&&0===t.bl_tree[2*i[e]+1];e--);return t.opt_len+=3*(e+1)+5+5+4,e}(t),r=t.opt_len+3+7>>>3,(l=t.static_len+3+7>>>3)<=r&&(r=l)):r=l=a+5,a+4<=r&&-1!==e?j(t,e,a,n):4===t.strategy||l===r?(m(t,2+(n?1:0),3),B(t,s,h)):(m(t,4+(n?1:0),3),function(t,e,a,n){var r;for(m(t,e-257,5),m(t,a-1,5),m(t,n-4,4),r=0;r<n;r++)m(t,t.bl_tree[2*i[r]+1],3);D(t,t.dyn_ltree,e-1),D(t,t.dyn_dtree,a-1)}(t,t.l_desc.max_code+1,t.d_desc.max_code+1,_+1),B(t,t.dyn_ltree,t.dyn_dtree)),k(t),n&&x(t)})(t,t.block_start>=0?t.block_start:-1,t.strstart-t.block_start,e),t.block_start=t.strstart,X(t.strm)},Z=function(t,e){t.pending_buf[t.pending++]=e},$=function(t,e){t.pending_buf[t.pending++]=e>>>8&255,t.pending_buf[t.pending++]=255&e},tt=function(t,e,a,n){var r=t.avail_in;return r>n&&(r=n),0===r?0:(t.avail_in-=r,e.set(t.input.subarray(t.next_in,t.next_in+r),a),1===t.state.wrap?t.adler=L(t.adler,e,r,a):2===t.state.wrap&&(t.adler=O(t.adler,e,r,a)),t.next_in+=r,t.total_in+=r,r)},et=function(t,e){var a,n,r=t.max_chain_length,i=t.strstart,s=t.prev_length,h=t.nice_match,l=t.strstart>t.w_size-J?t.strstart-(t.w_size-J):0,_=t.window,o=t.w_mask,d=t.prev,u=t.strstart+H,f=_[i+s-1],c=_[i+s];t.prev_length>=t.good_match&&(r>>=2),h>t.lookahead&&(h=t.lookahead);do{if(_[(a=e)+s]===c&&_[a+s-1]===f&&_[a]===_[i]&&_[++a]===_[i+1]){i+=2,a++;do{}while(_[++i]===_[++a]&&_[++i]===_[++a]&&_[++i]===_[++a]&&_[++i]===_[++a]&&_[++i]===_[++a]&&_[++i]===_[++a]&&_[++i]===_[++a]&&_[++i]===_[++a]&&i<u);if(n=H-(u-i),i=u-H,n>s){if(t.match_start=e,s=n,n>=h)break;f=_[i+s-1],c=_[i+s]}}}while((e=d[e&o])>l&&0!==--r);return s<=t.lookahead?s:t.lookahead},at=function(t){var e,a,n,r,i,s=t.w_size;do{if(r=t.window_size-t.lookahead-t.strstart,t.strstart>=s+(s-J)){t.window.set(t.window.subarray(s,s+s),0),t.match_start-=s,t.strstart-=s,t.block_start-=s,e=a=t.hash_size;do{n=t.head[--e],t.head[e]=n>=s?n-s:0}while(--a);e=a=s;do{n=t.prev[--e],t.prev[e]=n>=s?n-s:0}while(--a);r+=s}if(0===t.strm.avail_in)break;if(a=tt(t.strm,t.window,t.strstart+t.lookahead,r),t.lookahead+=a,t.lookahead+t.insert>=3)for(i=t.strstart-t.insert,t.ins_h=t.window[i],t.ins_h=W(t,t.ins_h,t.window[i+1]);t.insert&&(t.ins_h=W(t,t.ins_h,t.window[i+3-1]),t.prev[i&t.w_mask]=t.head[t.ins_h],t.head[t.ins_h]=i,i++,t.insert--,!(t.lookahead+t.insert<3)););}while(t.lookahead<J&&0!==t.strm.avail_in)},nt=function(t,e){for(var a,n;;){if(t.lookahead<J){if(at(t),t.lookahead<J&&0===e)return 1;if(0===t.lookahead)break}if(a=0,t.lookahead>=3&&(t.ins_h=W(t,t.ins_h,t.window[t.strstart+3-1]),a=t.prev[t.strstart&t.w_mask]=t.head[t.ins_h],t.head[t.ins_h]=t.strstart),0!==a&&t.strstart-a<=t.w_size-J&&(t.match_length=et(t,a)),t.match_length>=3)if(n=F(t,t.strstart-t.match_start,t.match_length-3),t.lookahead-=t.match_length,t.match_length<=t.max_lazy_match&&t.lookahead>=3){t.match_length--;do{t.strstart++,t.ins_h=W(t,t.ins_h,t.window[t.strstart+3-1]),a=t.prev[t.strstart&t.w_mask]=t.head[t.ins_h],t.head[t.ins_h]=t.strstart}while(0!==--t.match_length);t.strstart++}else t.strstart+=t.match_length,t.match_length=0,t.ins_h=t.window[t.strstart],t.ins_h=W(t,t.ins_h,t.window[t.strstart+1]);else n=F(t,0,t.window[t.strstart]),t.lookahead--,t.strstart++;if(n&&(Y(t,!1),0===t.strm.avail_out))return 1}return t.insert=t.strstart<2?t.strstart:2,4===e?(Y(t,!0),0===t.strm.avail_out?3:4):t.last_lit&&(Y(t,!1),0===t.strm.avail_out)?1:2},rt=function(t,e){for(var a,n,r;;){if(t.lookahead<J){if(at(t),t.lookahead<J&&0===e)return 1;if(0===t.lookahead)break}if(a=0,t.lookahead>=3&&(t.ins_h=W(t,t.ins_h,t.window[t.strstart+3-1]),a=t.prev[t.strstart&t.w_mask]=t.head[t.ins_h],t.head[t.ins_h]=t.strstart),t.prev_length=t.match_length,t.prev_match=t.match_start,t.match_length=2,0!==a&&t.prev_length<t.max_lazy_match&&t.strstart-a<=t.w_size-J&&(t.match_length=et(t,a),t.match_length<=5&&(1===t.strategy||3===t.match_length&&t.strstart-t.match_start>4096)&&(t.match_length=2)),t.prev_length>=3&&t.match_length<=t.prev_length){r=t.strstart+t.lookahead-3,n=F(t,t.strstart-1-t.prev_match,t.prev_length-3),t.lookahead-=t.prev_length-1,t.prev_length-=2;do{++t.strstart<=r&&(t.ins_h=W(t,t.ins_h,t.window[t.strstart+3-1]),a=t.prev[t.strstart&t.w_mask]=t.head[t.ins_h],t.head[t.ins_h]=t.strstart)}while(0!==--t.prev_length);if(t.match_available=0,t.match_length=2,t.strstart++,n&&(Y(t,!1),0===t.strm.avail_out))return 1}else if(t.match_available){if((n=F(t,0,t.window[t.strstart-1]))&&Y(t,!1),t.strstart++,t.lookahead--,0===t.strm.avail_out)return 1}else t.match_available=1,t.strstart++,t.lookahead--}return t.match_available&&(n=F(t,0,t.window[t.strstart-1]),t.match_available=0),t.insert=t.strstart<2?t.strstart:2,4===e?(Y(t,!0),0===t.strm.avail_out?3:4):t.last_lit&&(Y(t,!1),0===t.strm.avail_out)?1:2};function it(t,e,a,n,r){this.good_length=t,this.max_lazy=e,this.nice_length=a,this.max_chain=n,this.func=r}var st=[new it(0,0,0,0,function(t,e){var a=65535;for(a>t.pending_buf_size-5&&(a=t.pending_buf_size-5);;){if(t.lookahead<=1){if(at(t),0===t.lookahead&&0===e)return 1;if(0===t.lookahead)break}t.strstart+=t.lookahead,t.lookahead=0;var n=t.block_start+a;if((0===t.strstart||t.strstart>=n)&&(t.lookahead=t.strstart-n,t.strstart=n,Y(t,!1),0===t.strm.avail_out))return 1;if(t.strstart-t.block_start>=t.w_size-J&&(Y(t,!1),0===t.strm.avail_out))return 1}return t.insert=0,4===e?(Y(t,!0),0===t.strm.avail_out?3:4):(t.strstart>t.block_start&&(Y(t,!1),t.strm.avail_out),1)}),new it(4,4,8,4,nt),new it(4,5,16,8,nt),new it(4,6,32,32,nt),new it(4,4,16,16,rt),new it(8,16,32,32,rt),new it(8,16,128,128,rt),new it(8,32,128,256,rt),new it(32,128,258,1024,rt),new it(32,258,258,4096,rt)];function ht(){this.strm=null,this.status=0,this.pending_buf=null,this.pending_buf_size=0,this.pending_out=0,this.pending=0,this.wrap=0,this.gzhead=null,this.gzindex=0,this.method=8,this.last_flush=-1,this.w_size=0,this.w_bits=0,this.w_mask=0,this.window=null,this.window_size=0,this.prev=null,this.head=null,this.ins_h=0,this.hash_size=0,this.hash_bits=0,this.hash_mask=0,this.hash_shift=0,this.block_start=0,this.match_length=0,this.prev_match=0,this.match_available=0,this.strstart=0,this.match_start=0,this.lookahead=0,this.prev_length=0,this.max_chain_length=0,this.max_lazy_match=0,this.level=0,this.strategy=0,this.good_match=0,this.nice_match=0,this.dyn_ltree=new Uint16Array(1146),this.dyn_dtree=new Uint16Array(122),this.bl_tree=new Uint16Array(78),V(this.dyn_ltree),V(this.dyn_dtree),V(this.bl_tree),this.l_desc=null,this.d_desc=null,this.bl_desc=null,this.bl_count=new Uint16Array(16),this.heap=new Uint16Array(573),V(this.heap),this.heap_len=0,this.heap_max=0,this.depth=new Uint16Array(573),V(this.depth),this.l_buf=0,this.lit_bufsize=0,this.last_lit=0,this.d_buf=0,this.opt_len=0,this.static_len=0,this.matches=0,this.insert=0,this.bi_buf=0,this.bi_valid=0}for(var lt=function(t){var e,i=function(t){if(!t||!t.state)return Q(t,G);t.total_in=t.total_out=0,t.data_type=2;var e=t.state;return e.pending=0,e.pending_out=0,e.wrap<0&&(e.wrap=-e.wrap),e.status=e.wrap?42:N,t.adler=2===e.wrap?0:1,e.last_flush=0,function(t){M||(function(){var t,e,i,p,v,w=Array(16);for(i=0,p=0;p<28;p++)for(o[p]=i,t=0;t<1<<a[p];t++)_[i++]=p;for(_[i-1]=p,v=0,p=0;p<16;p++)for(c[p]=v,t=0;t<1<<n[p];t++)l[v++]=p;for(v>>=7;p<30;p++)for(c[p]=v<<7,t=0;t<1<<n[p]-7;t++)l[256+v++]=p;for(e=0;e<=15;e++)w[e]=0;for(t=0;t<=143;)s[2*t+1]=8,t++,w[8]++;for(;t<=255;)s[2*t+1]=9,t++,w[9]++;for(;t<=279;)s[2*t+1]=7,t++,w[7]++;for(;t<=287;)s[2*t+1]=8,t++,w[8]++;for(z(s,287,w),t=0;t<30;t++)h[2*t+1]=5,h[2*t]=y(t,5);d=new g(s,a,257,286,15),u=new g(h,n,0,30,15),f=new g([],r,0,19,7)}(),M=!0),t.l_desc=new p(t.dyn_ltree,d),t.d_desc=new p(t.dyn_dtree,u),t.bl_desc=new p(t.bl_tree,f),t.bi_buf=0,t.bi_valid=0,k(t)}(e),0}(t);return 0===i&&((e=t.state).window_size=2*e.w_size,V(e.head),e.max_lazy_match=st[e.level].max_lazy,e.good_match=st[e.level].good_length,e.nice_match=st[e.level].nice_length,e.max_chain_length=st[e.level].max_chain,e.strstart=0,e.block_start=0,e.lookahead=0,e.insert=0,e.match_length=e.prev_length=2,e.match_available=0,e.ins_h=0),i},_t=function(t,e){var a,n;if(!t||!t.state||e>5||e<0)return t?Q(t,G):G;var r=t.state;if(!t.output||!t.input&&0!==t.avail_in||r.status===P&&4!==e)return Q(t,0===t.avail_out?-5:G);r.strm=t;var i=r.last_flush;if(r.last_flush=e,42===r.status)if(2===r.wrap)t.adler=0,Z(r,31),Z(r,139),Z(r,8),r.gzhead?(Z(r,(r.gzhead.text?1:0)+(r.gzhead.hcrc?2:0)+(r.gzhead.extra?4:0)+(r.gzhead.name?8:0)+(r.gzhead.comment?16:0)),Z(r,255&r.gzhead.time),Z(r,r.gzhead.time>>8&255),Z(r,r.gzhead.time>>16&255),Z(r,r.gzhead.time>>24&255),Z(r,9===r.level?2:r.strategy>=2||r.level<2?4:0),Z(r,255&r.gzhead.os),r.gzhead.extra&&r.gzhead.extra.length&&(Z(r,255&r.gzhead.extra.length),Z(r,r.gzhead.extra.length>>8&255)),r.gzhead.hcrc&&(t.adler=O(t.adler,r.pending_buf,r.pending,0)),r.gzindex=0,r.status=69):(Z(r,0),Z(r,0),Z(r,0),Z(r,0),Z(r,0),Z(r,9===r.level?2:r.strategy>=2||r.level<2?4:0),Z(r,3),r.status=N);else{var h=8+(r.w_bits-8<<4)<<8;h|=(r.strategy>=2||r.level<2?0:r.level<6?1:6===r.level?2:3)<<6,0!==r.strstart&&(h|=32),h+=31-h%31,r.status=N,$(r,h),0!==r.strstart&&($(r,t.adler>>>16),$(r,65535&t.adler)),t.adler=1}if(69===r.status)if(r.gzhead.extra){for(a=r.pending;r.gzindex<(65535&r.gzhead.extra.length)&&(r.pending!==r.pending_buf_size||(r.gzhead.hcrc&&r.pending>a&&(t.adler=O(t.adler,r.pending_buf,r.pending-a,a)),X(t),a=r.pending,r.pending!==r.pending_buf_size));)Z(r,255&r.gzhead.extra[r.gzindex]),r.gzindex++;r.gzhead.hcrc&&r.pending>a&&(t.adler=O(t.adler,r.pending_buf,r.pending-a,a)),r.gzindex===r.gzhead.extra.length&&(r.gzindex=0,r.status=73)}else r.status=73;if(73===r.status)if(r.gzhead.name){a=r.pending;do{if(r.pending===r.pending_buf_size&&(r.gzhead.hcrc&&r.pending>a&&(t.adler=O(t.adler,r.pending_buf,r.pending-a,a)),X(t),a=r.pending,r.pending===r.pending_buf_size)){n=1;break}n=r.gzindex<r.gzhead.name.length?255&r.gzhead.name.charCodeAt(r.gzindex++):0,Z(r,n)}while(0!==n);r.gzhead.hcrc&&r.pending>a&&(t.adler=O(t.adler,r.pending_buf,r.pending-a,a)),0===n&&(r.gzindex=0,r.status=91)}else r.status=91;if(91===r.status)if(r.gzhead.comment){a=r.pending;do{if(r.pending===r.pending_buf_size&&(r.gzhead.hcrc&&r.pending>a&&(t.adler=O(t.adler,r.pending_buf,r.pending-a,a)),X(t),a=r.pending,r.pending===r.pending_buf_size)){n=1;break}n=r.gzindex<r.gzhead.comment.length?255&r.gzhead.comment.charCodeAt(r.gzindex++):0,Z(r,n)}while(0!==n);r.gzhead.hcrc&&r.pending>a&&(t.adler=O(t.adler,r.pending_buf,r.pending-a,a)),0===n&&(r.status=K)}else r.status=K;if(r.status===K&&(r.gzhead.hcrc?(r.pending+2>r.pending_buf_size&&X(t),r.pending+2<=r.pending_buf_size&&(Z(r,255&t.adler),Z(r,t.adler>>8&255),t.adler=0,r.status=N)):r.status=N),0!==r.pending){if(X(t),0===t.avail_out)return r.last_flush=-1,0}else if(0===t.avail_in&&R(e)<=R(i)&&4!==e)return Q(t,-5);if(r.status===P&&0!==t.avail_in)return Q(t,-5);if(0!==t.avail_in||0!==r.lookahead||0!==e&&r.status!==P){var l=2===r.strategy?function(t,e){for(var a;;){if(0===t.lookahead&&(at(t),0===t.lookahead)){if(0===e)return 1;break}if(t.match_length=0,a=F(t,0,t.window[t.strstart]),t.lookahead--,t.strstart++,a&&(Y(t,!1),0===t.strm.avail_out))return 1}return t.insert=0,4===e?(Y(t,!0),0===t.strm.avail_out?3:4):t.last_lit&&(Y(t,!1),0===t.strm.avail_out)?1:2}(r,e):3===r.strategy?function(t,e){for(var a,n,r,i,s=t.window;;){if(t.lookahead<=H){if(at(t),t.lookahead<=H&&0===e)return 1;if(0===t.lookahead)break}if(t.match_length=0,t.lookahead>=3&&t.strstart>0&&(n=s[r=t.strstart-1])===s[++r]&&n===s[++r]&&n===s[++r]){i=t.strstart+H;do{}while(n===s[++r]&&n===s[++r]&&n===s[++r]&&n===s[++r]&&n===s[++r]&&n===s[++r]&&n===s[++r]&&n===s[++r]&&r<i);t.match_length=H-(i-r),t.match_length>t.lookahead&&(t.match_length=t.lookahead)}if(t.match_length>=3?(a=F(t,1,t.match_length-3),t.lookahead-=t.match_length,t.strstart+=t.match_length,t.match_length=0):(a=F(t,0,t.window[t.strstart]),t.lookahead--,t.strstart++),a&&(Y(t,!1),0===t.strm.avail_out))return 1}return t.insert=0,4===e?(Y(t,!0),0===t.strm.avail_out?3:4):t.last_lit&&(Y(t,!1),0===t.strm.avail_out)?1:2}(r,e):st[r.level].func(r,e);if(3!==l&&4!==l||(r.status=P),1===l||3===l)return 0===t.avail_out&&(r.last_flush=-1),0;if(2===l&&(1===e?function(t){m(t,2,3),b(t,256,s),function(t){16===t.bi_valid?(w(t,t.bi_buf),t.bi_buf=0,t.bi_valid=0):t.bi_valid>=8&&(t.pending_buf[t.pending++]=255&t.bi_buf,t.bi_buf>>=8,t.bi_valid-=8)}(t)}(r):5!==e&&(q(r,0,0,!1),3===e&&(V(r.head),0===r.lookahead&&(r.strstart=0,r.block_start=0,r.insert=0))),X(t),0===t.avail_out))return r.last_flush=-1,0}return 4!==e?0:r.wrap<=0?1:(2===r.wrap?(Z(r,255&t.adler),Z(r,t.adler>>8&255),Z(r,t.adler>>16&255),Z(r,t.adler>>24&255),Z(r,255&t.total_in),Z(r,t.total_in>>8&255),Z(r,t.total_in>>16&255),Z(r,t.total_in>>24&255)):($(r,t.adler>>>16),$(r,65535&t.adler)),X(t),r.wrap>0&&(r.wrap=-r.wrap),0!==r.pending?0:1)},ot=function(t){if(!t||!t.state)return G;var e=t.state.status;return 42!==e&&69!==e&&73!==e&&91!==e&&e!==K&&e!==N&&e!==P?Q(t,G):(t.state=null,e===N?Q(t,-3):0)},dt=new Uint8Array(256),ut=0;ut<256;ut++)dt[ut]=ut>=252?6:ut>=248?5:ut>=240?4:ut>=224?3:ut>=192?2:1;dt[254]=dt[254]=1;var ft=function(){this.input=null,this.next_in=0,this.avail_in=0,this.total_in=0,this.output=null,this.next_out=0,this.avail_out=0,this.total_out=0,this.msg="",this.state=null,this.data_type=2,this.adler=0},ct=Object.prototype.toString;function gt(){this.options={level:-1,method:8,chunkSize:16384,windowBits:15,memLevel:8,strategy:0};var t=this.options;t.raw&&t.windowBits>0?t.windowBits=-t.windowBits:t.gzip&&t.windowBits>0&&t.windowBits<16&&(t.windowBits+=16),this.err=0,this.msg="",this.ended=!1,this.chunks=[],this.strm=new ft,this.strm.avail_out=0;var e,a,n=function(t,e,a,n,r,i){if(!t)return G;var s=1;if(-1===e&&(e=6),n<0?(s=0,n=-n):n>15&&(s=2,n-=16),r<1||r>9||8!==a||n<8||n>15||e<0||e>9||i<0||i>4)return Q(t,G);8===n&&(n=9);var h=new ht;return t.state=h,h.strm=t,h.wrap=s,h.gzhead=null,h.w_bits=n,h.w_size=1<<h.w_bits,h.w_mask=h.w_size-1,h.hash_bits=r+7,h.hash_size=1<<h.hash_bits,h.hash_mask=h.hash_size-1,h.hash_shift=~~((h.hash_bits+3-1)/3),h.window=new Uint8Array(2*h.w_size),h.head=new Uint16Array(h.hash_size),h.prev=new Uint16Array(h.w_size),h.lit_bufsize=1<<r+6,h.pending_buf_size=4*h.lit_bufsize,h.pending_buf=new Uint8Array(h.pending_buf_size),h.d_buf=1*h.lit_bufsize,h.l_buf=3*h.lit_bufsize,h.level=e,h.strategy=i,h.method=a,lt(t)}(this.strm,t.level,t.method,t.windowBits,t.memLevel,t.strategy);if(0!==n)throw Error(T[n]);if(t.header&&(e=this.strm,a=t.header,e&&e.state&&(2!==e.state.wrap||(e.state.gzhead=a))),t.dictionary){var r;if(r="[object ArrayBuffer]"===ct.call(t.dictionary)?new Uint8Array(t.dictionary):t.dictionary,0!==(n=function(t,e){var a=e.length;if(!t||!t.state)return G;var n=t.state,r=n.wrap;if(2===r||1===r&&42!==n.status||n.lookahead)return G;if(1===r&&(t.adler=L(t.adler,e,a,0)),n.wrap=0,a>=n.w_size){0===r&&(V(n.head),n.strstart=0,n.block_start=0,n.insert=0);var i=new Uint8Array(n.w_size);i.set(e.subarray(a-n.w_size,a),0),e=i,a=n.w_size}var s=t.avail_in,h=t.next_in,l=t.input;for(t.avail_in=a,t.next_in=0,t.input=e,at(n);n.lookahead>=3;){var _=n.strstart,o=n.lookahead-2;do{n.ins_h=W(n,n.ins_h,n.window[_+3-1]),n.prev[_&n.w_mask]=n.head[n.ins_h],n.head[n.ins_h]=_,_++}while(--o);n.strstart=_,n.lookahead=2,at(n)}return n.strstart+=n.lookahead,n.block_start=n.strstart,n.insert=n.lookahead,n.lookahead=0,n.match_length=n.prev_length=2,n.match_available=0,t.next_in=h,t.input=l,t.avail_in=s,n.wrap=r,0}(this.strm,r)))throw Error(T[n]);this._dict_set=!0}}function pt(t,e,a){try{t.postMessage({type:"errored",error:e,streamId:a})}catch{t.postMessage({type:"errored",error:e+"",streamId:a})}}function vt(t){const e=t.strm.adler;return new Uint8Array([3,0,e>>>24&255,e>>>16&255,e>>>8&255,255&e])}gt.prototype.push=function(t,e){var a,n,r=this.strm,i=this.options.chunkSize;if(this.ended)return!1;for(n=e===~~e?e:!0===e?4:0,"[object ArrayBuffer]"===ct.call(t)?r.input=new Uint8Array(t):r.input=t,r.next_in=0,r.avail_in=r.input.length;;)if(0===r.avail_out&&(r.output=new Uint8Array(i),r.next_out=0,r.avail_out=i),(2===n||3===n)&&r.avail_out<=6)this.onData(r.output.subarray(0,r.next_out)),r.avail_out=0;else{if(1===(a=_t(r,n)))return r.next_out>0&&this.onData(r.output.subarray(0,r.next_out)),a=ot(this.strm),this.onEnd(a),this.ended=!0,0===a;if(0!==r.avail_out){if(n>0&&r.next_out>0)this.onData(r.output.subarray(0,r.next_out)),r.avail_out=0;else if(0===r.avail_in)break}else this.onData(r.output)}return!0},gt.prototype.onData=function(t){this.chunks.push(t)},gt.prototype.onEnd=function(t){0===t&&(this.result=function(t){for(var e=0,a=0,n=t.length;a<n;a++)e+=t[a].length;for(var r=new Uint8Array(e),i=0,s=0,h=t.length;i<h;i++){var l=t[i];r.set(l,s),s+=l.length}return r}(this.chunks)),this.chunks=[],this.err=t,this.msg=this.strm.msg},function(e=self){try{const a=new Map;e.addEventListener("message",n=>{try{const r=function(e,a){switch(a.action){case"init":return{type:"initialized",version:"7.0.0"};case"write":{let n=e.get(a.streamId);n||(n=new gt,e.set(a.streamId,n));const r=n.chunks.length,i=(new TextEncoder).encode(a.data);return n.push(i,2),{type:"wrote",id:a.id,streamId:a.streamId,result:t(n.chunks.slice(r)),trailer:vt(n),additionalBytesCount:i.length}}case"reset":e.delete(a.streamId)}}(a,n.data);r&&e.postMessage(r)}catch(t){pt(e,t,n.data&&"streamId"in n.data?n.data.streamId:void 0)}})}catch(t){pt(e,t)}}()})();'])))}let M={status:0};function F(pt,et,wr){switch(M.status===0&&W(pt,et),M.status){case 1:return M.initializationFailureCallbacks.push(wr),M.worker;case 3:return M.worker}}function H(){(M.status===3||M.status===1)&&M.stop(),M={status:0}}function U(){return M.status}function W(pt,et){try{const wr=(0,v.B)(B)(pt),{stop:Dr}=(0,l.q)(pt,wr,"error",qt=>{q(pt,et,qt)}),{stop:Sr}=(0,l.q)(pt,wr,"message",({data:qt})=>{qt.type==="errored"?q(pt,et,qt.error,qt.streamId):qt.type==="initialized"&&te(qt.version)});wr.postMessage({action:"init"}),(0,E.wg)(()=>X(et),R),M={status:1,worker:wr,stop:()=>{Dr(),Sr()},initializationFailureCallbacks:[]}}catch(wr){q(pt,et,wr)}}function X(pt){M.status===1&&(w.Vy.error(`${pt} failed to start: a timeout occurred while initializing the Worker`),M.initializationFailureCallbacks.forEach(et=>et()),M={status:2})}function te(pt){M.status===1&&(M={status:3,worker:M.worker,stop:M.stop,version:pt})}function q(pt,et,wr,Dr){M.status===1||M.status===0?(C({configuredUrl:pt.workerUrl,error:wr,source:et,scriptType:"worker"}),M.status===1&&M.initializationFailureCallbacks.forEach(Sr=>Sr()),M={status:2}):(0,T.VJ)(wr,{worker_version:M.status===3&&M.version,stream_id:Dr})}var ae=e(26303),le=e(33908),pe=e(9077);function ge(pt,et,wr,Dr){const Sr=et.findTrackedSession(),kr=Ie(pt,Sr,Dr),qt=wr.findView();return(0,a.dx)(pt,{viewContext:qt,errorType:kr,session:Sr})}function Ie(pt,et,wr){if(!et)return"rum-not-tracked";if((0,a.K$)(et,pt)===0)return"incorrect-session-plan";if(!wr)return"replay-not-started"}function Ce(pt,et){if(!pt.metricsEnabled)return{stop:i.l};let wr,Dr,Sr;const{unsubscribe:kr}=et.subscribe(qt=>{switch(qt.type){case"start":wr={forced:qt.forced,timestamp:(0,h.nx)()},Dr=void 0,Sr=void 0;break;case"document-ready":wr&&(Dr=(0,h.vk)(wr.timestamp,(0,h.nx)()));break;case"recorder-settled":wr&&(Sr=(0,h.vk)(wr.timestamp,(0,h.nx)()));break;case"aborted":case"deflate-encoder-load-failed":case"recorder-load-failed":case"succeeded":kr(),wr&&(0,T.Gk)("Recorder init metrics",{metrics:Je(wr.forced,Sr,(0,h.vk)(wr.timestamp,(0,h.nx)()),qt.type,Dr)});break}});return{stop:kr}}function Je(pt,et,wr,Dr,Sr){return{forced:pt,loadRecorderModuleDuration:et,recorderInitDuration:wr,result:Dr,waitForDocReadyDuration:Sr}}async function qe(){try{return await(0,v.B)(ye)()}catch(pt){C({error:pt,source:"Recorder",scriptType:"module"})}}async function ye(){return(await e.e("datadogRecorder").then(e.bind(e,88276))).startRecording}function xe(pt,et,wr,Dr,Sr,kr){let qt=0,Sn;et.subscribe(9,()=>{(qt===2||qt===3)&&(Xt(),qt=1)}),et.subscribe(10,()=>{qt===1&&un()});const dr=new ae.cP;Ce(kr,dr);const Nr=async br=>{dr.notify({type:"start",forced:br});const[$t]=await Promise.all([ke(dr,{type:"recorder-settled"},qe()),ke(dr,{type:"document-ready"},(0,le.N)(pt,"interactive"))]);if(qt!==2){dr.notify({type:"aborted"});return}if(!$t){qt=0,dr.notify({type:"recorder-load-failed"});return}const wt=Sr();if(!wt){qt=0,dr.notify({type:"deflate-encoder-load-failed"});return}({stop:Sn}=$t(et,pt,wr,Dr,wt,kr)),qt=3,dr.notify({type:"succeeded"})};function un(br){const $t=wr.findTrackedSession(),wt=$t?(0,a.K$)($t,pt):void 0;if(!De(wt,br)){qt=1;return}if(Fe(qt))return;qt=2;const Ar=be(wt,br)||!1;Nr(Ar).catch(pe.Dx),Ar&&wr.updateSessionState({forcedReplay:"1"})}function Xt(){qt===3&&Sn?.(),qt=0}return{start:un,stop:Xt,getSessionReplayLink(){return ge(pt,wr,Dr,qt!==0)},isRecording:()=>qt===3}}function De(pt,et){return pt!==void 0&&(pt!==0||et?.force)}function Fe(pt){return pt===2||pt===3}function be(pt,et){return et&&et.force&&pt===0}async function ke(pt,et,wr){try{return await wr}finally{pt.notify(et)}}function Ge(){let pt=0;return{strategy:{start(){pt=1},stop(){pt=2},isRecording:()=>!1,getSessionReplayLink:i.l},shouldStartImmediately(et){return pt===1||pt===0&&!et.startSessionReplayRecordingManually}}}function Xe(){if((0,s.d0)()&&!(0,s.Ww)("records"))return{start:i.l,stop:i.l,getReplayStats:()=>{},onRumStart:i.l,isRecording:()=>!1,getSessionReplayLink:()=>{}};let{strategy:pt,shouldStartImmediately:et}=Ge();return{start:Dr=>pt.start(Dr),stop:()=>pt.stop(),getSessionReplayLink:()=>pt.getSessionReplayLink(),onRumStart:wr,isRecording:()=>U()===3&&pt.isRecording(),getReplayStats:Dr=>U()===3?(0,u.lv)(Dr):void 0};function wr(Dr,Sr,kr,qt,Sn,dr){let Nr;function un(){return Nr||(Sn??(Sn=F(Sr,"Datadog Session Replay",()=>pt.stop())),Sn&&(Nr=g(Sr,Sn,1))),Nr}pt=xe(Sr,Dr,kr,qt,un,dr),et(Sr)&&pt.start()}}var At=e(46256);function yt(){return(0,r.VZ)().Profiler!==void 0}var kt=e(72149);function Nt(pt){let et={status:"starting"};return pt.register(0,({eventType:wr})=>wr!==a.bb.VIEW&&wr!==a.bb.LONG_TASK&&wr!==a.bb.ACTION&&wr!==a.bb.VITAL?kt.$O:{type:wr,_dd:{profiling:et}}),{get:()=>et,set:wr=>{et=wr}}}async function Ir(){try{return await(0,v.B)(yr)()}catch(pt){C({error:pt,source:"Profiler",scriptType:"module"})}}async function yr(){return(await e.e("datadogProfiler").then(e.bind(e,54912))).createRumProfiler}function Wr(){let pt;function et(wr,Dr,Sr,kr,qt,Sn){const dr=kr.findTrackedSession();if(!dr||!(0,At.$5)(dr.id,(0,At.it)(Sr.sessionSampleRate,Sr.profilingSampleRate)))return;const Nr=Nt(Dr);if(!(0,v.B)(yt)()){Nr.set({status:"error",error_reason:"not-supported-by-browser"});return}Ir().then(un=>{if(!un){Nr.set({status:"error",error_reason:"failed-to-lazy-load"});return}pt=un(Sr,wr,kr,Nr,Sn,qt,void 0),pt.start()}).catch(pe.Dx)}return{onRumStart:et,stop:()=>{pt?.stop()}}}const $r=Xe(),sn=Wr(),Hr=(0,a.AB)($r,sn,{startDeflateWorker:F,createDeflateEncoder:g,sdkName:"rum"});(0,n.Z)((0,r.VZ)(),"DD_RUM",Hr)},79624(f,d){"use strict";var e;e={value:!0};var n="fad",r="circle-check",a=512,s=512,i=[61533,"check-circle"],u="f058",l=["M0 256a256 256 0 1 0 512 0A256 256 0 1 0 0 256zm136 0c0-6.1 2.3-12.3 7-17c9.4-9.4 24.6-9.4 33.9 0l47 47c37-37 74-74 111-111c4.7-4.7 10.8-7 17-7s12.3 2.3 17 7c2.3 2.3 4.1 5 5.3 7.9c.6 1.5 1 2.9 1.3 4.4c.2 1.1 .3 2.2 .3 2.2c.1 1.2 .1 1.2 .1 2.5c-.1 1.5-.1 1.9-.1 2.3c-.1 .7-.2 1.5-.3 2.2c-.3 1.5-.7 3-1.3 4.4c-1.2 2.9-2.9 5.6-5.3 7.9c-42.7 42.7-85.3 85.3-128 128c-4.7 4.7-10.8 7-17 7s-12.3-2.3-17-7c-21.3-21.3-42.7-42.7-64-64c-4.7-4.7-7-10.8-7-17z","M369 175c9.4 9.4 9.4 24.6 0 33.9L241 337c-9.4 9.4-24.6 9.4-33.9 0l-64-64c-9.4-9.4-9.4-24.6 0-33.9s24.6-9.4 33.9 0l47 47L335 175c9.4-9.4 24.6-9.4 33.9 0z"];d.mw={prefix:n,iconName:r,icon:[a,s,i,u,l]},d.QR=d.mw,e=n,e=r,e=a,e=s,e=i,e=u,e=l,e=i},74586(f,d){"use strict";var e;e={value:!0};var n="fad",r="circle-plus",a=512,s=512,i=["plus-circle"],u="f055",l=["M0 256a256 256 0 1 0 512 0A256 256 0 1 0 0 256zm144 0c0-13.3 10.7-24 24-24l64 0 0-64c0-13.3 10.7-24 24-24s24 10.7 24 24l0 64 64 0c13.3 0 24 10.7 24 24s-10.7 24-24 24l-64 0 0 64c0 13.3-10.7 24-24 24s-24-10.7-24-24l0-64-64 0c-13.3 0-24-10.7-24-24z","M232 280l0 64c0 13.3 10.7 24 24 24s24-10.7 24-24l0-64 64 0c13.3 0 24-10.7 24-24s-10.7-24-24-24l-64 0 0-64c0-13.3-10.7-24-24-24s-24 10.7-24 24l0 64-64 0c-13.3 0-24 10.7-24 24s10.7 24 24 24l64 0z"];d.mw={prefix:n,iconName:r,icon:[a,s,i,u,l]},d.q_=d.mw,e=n,e=r,e=a,e=s,e=i,e=u,e=l,e=i},73545(f,d){"use strict";var e;e={value:!0};var n="fad",r="circle-xmark",a=512,s=512,i=[61532,"times-circle","xmark-circle"],u="f057",l=["M0 256a256 256 0 1 0 512 0A256 256 0 1 0 0 256zm168.1 61.7c.1-.7 .2-1.5 .3-2.3c.3-1.5 .7-3 1.3-4.4c1.2-2.9 2.9-5.6 5.3-7.9c15.7-15.7 31.4-31.4 47-47c-15.7-15.7-31.3-31.3-47-47c-9.4-9.4-9.4-24.6 0-33.9c4.7-4.7 10.8-7 17-7s12.3 2.3 17 7c15.7 15.7 31.4 31.4 47 47c15.7-15.7 31.4-31.4 47-47c4.7-4.7 10.8-7 17-7s12.3 2.3 17 7c9.4 9.4 9.4 24.6 0 33.9c-15.7 15.7-31.3 31.3-47 47c15.7 15.7 31.4 31.4 47 47c4.7 4.7 7 10.8 7 17s-2.3 12.3-7 17s-10.8 7-17 7s-12.3-2.3-17-7l-47-47c-15.7 15.7-31.3 31.3-47 47c-4.7 4.7-10.8 7-17 7s-12.3-2.3-17-7c-2.3-2.3-4.1-5.1-5.3-7.9c-.6-1.4-1-2.9-1.3-4.4c-.2-1.1-.4-2.3-.3-2.2c-.1-1.2-.1-1.2-.1-2.4c0-1.5 .1-1.9 .1-2.3z","M209 175c-9.4-9.4-24.6-9.4-33.9 0s-9.4 24.6 0 33.9l47 47-47 47c-9.4 9.4-9.4 24.6 0 33.9s24.6 9.4 33.9 0l47-47 47 47c9.4 9.4 24.6 9.4 33.9 0s9.4-24.6 0-33.9l-47-47 47-47c9.4-9.4 9.4-24.6 0-33.9s-24.6-9.4-33.9 0l-47 47-47-47z"];d.mw={prefix:n,iconName:r,icon:[a,s,i,u,l]},d.bn=d.mw,e=n,e=r,e=a,e=s,e=i,e=u,e=l,e=i},72159(f,d){"use strict";var e;e={value:!0};var n="fad",r="code-fork",a=448,s=512,i=[],u="e13b",l=["M48 153.3c4.9 2.1 10.1 3.8 15.4 4.9c2.7 .6 5.4 1 8.2 1.3c1.4 .1 2.8 .3 4.2 .3c1.4 .1 2.8 .1 4.2 .1c11.4 0 22.2-2.4 32-6.7l0 38.7c0 17.7 14.3 32 32 32l160 0c17.7 0 32-14.3 32-32l0-38.7c4.9 2.1 10.1 3.8 15.4 4.9c2.7 .6 5.4 1 8.2 1.3c1.4 .1 2.8 .3 4.2 .3c1.4 .1 2.8 .1 4.2 .1c11.4 0 22.2-2.4 32-6.7l0 38.7c0 53-43 96-96 96l-48 0 0 70.7c-4.9-2.1-10.1-3.8-15.4-4.9c-2.7-.6-5.4-1-8.2-1.3c-1.4-.1-2.8-.3-4.2-.3s-2.8-.1-4.2-.1c-11.4 0-22.2 2.4-32 6.7l0-70.7-48 0c-53 0-96-43-96-96l0-38.7z","M80 56a24 24 0 1 1 0 48 24 24 0 1 1 0-48zm0 104A80 80 0 1 0 80 0a80 80 0 1 0 0 160zM368 56a24 24 0 1 1 0 48 24 24 0 1 1 0-48zm0 104A80 80 0 1 0 368 0a80 80 0 1 0 0 160zM200 432a24 24 0 1 1 48 0 24 24 0 1 1 -48 0zm104 0a80 80 0 1 0 -160 0 80 80 0 1 0 160 0z"];d.mw={prefix:n,iconName:r,icon:[a,s,i,u,l]},d.zt=d.mw,e=n,e=r,e=a,e=s,e=i,e=u,e=l,e=i},7384(f,d){"use strict";var e;e={value:!0};var n="fad",r="file",a=384,s=512,i=[128196,128459,61462],u="f15b",l=["M0 64L0 448c0 35.3 28.7 64 64 64l256 0c35.3 0 64-28.7 64-64l0-288-128 0c-17.7 0-32-14.3-32-32L224 0 64 0C28.7 0 0 28.7 0 64z","M224 0L384 160H256c-17.7 0-32-14.3-32-32V0z"];d.mw={prefix:n,iconName:r,icon:[a,s,i,u,l]},d.A4=d.mw,e=n,e=r,e=a,e=s,e=i,e=u,e=l,e=i},6306(f,d){"use strict";var e;e={value:!0};var n="fad",r="folder-open",a=576,s=512,i=[128194,128449,61717],u="f07c",l=["M0 96L0 448c0-5.6 1.5-11.1 4.4-16.1l112-192C122.1 230 132.6 224 144 224l336 0 0-64c0-35.3-28.7-64-64-64L298.5 96c-17 0-33.3-6.7-45.3-18.7L226.7 50.7c-12-12-28.3-18.7-45.3-18.7L64 32C28.7 32 0 60.7 0 96zM2.4 460.1c.3 .7 .6 1.3 .9 1.9s.6 1.3 1 1.9c-.7-1.2-1.3-2.5-1.9-3.8zm459 1c7.6-7.6 13.3-17.2 16.2-27.9l-16.2 27.9z","M144 224c-11.4 0-21.9 6-27.6 15.9l-112 192c-5.8 9.9-5.8 22.1-.1 32.1S20.5 480 32 480l400 0c11.4 0 21.9-6 27.6-15.9l112-192c5.8-9.9 5.8-22.1 .1-32.1S555.5 224 544 224l-400 0z"];d.mw={prefix:n,iconName:r,icon:[a,s,i,u,l]},d.Uj=d.mw,e=n,e=r,e=a,e=s,e=i,e=u,e=l,e=i},48202(f,d){"use strict";var e;e={value:!0};var n="fad",r="paintbrush",a=576,s=512,i=[128396,"paint-brush"],u="f1fc",l=["M0 480c0 17.7 14.3 32 32 32l143.9 0c.1-.2 .2-.3 .3-.3c2.6 .2 5.2 .3 7.9 .3c66.3 0 120-53.7 120-120c0-2.8-.1-5.5-.2-8.3l-.6-.6L208 272c-.5 0-1.1 0-1.7 0L184 272c-66.3 0-120 53.7-120 120c0 6.2 .5 12.4 1.4 18.4C68.1 428.2 56.1 448 38 448l-6 0c-17.7 0-32 14.3-32 32z","M411 331.6c-19.9 32.6-55.3 52.4-93.4 52.4c-4.8 0-9.6-.3-14.3-.9L208 272c.2-35.9 17.8-69.4 47.1-90.1L500.2 8.8C518.8-4.3 544.1-2.6 560.7 13s20 40.6 8.2 60.1L411 331.6z"];d.mw={prefix:n,iconName:r,icon:[a,s,i,u,l]},d.ue=d.mw,e=n,e=r,e=a,e=s,e=i,e=u,e=l,e=i},44859(f,d){"use strict";var e;e={value:!0};var n="fad",r="pencil",a=512,s=512,i=[9999,61504,"pencil-alt"],u="f303",l=["M144 319.4c0 4.1 1.6 8.2 4.7 11.3s7.2 4.7 11.3 4.7s8.2-1.6 11.3-4.7c48-48 96-96 144-144c6.2-6.2 6.2-16.4 0-22.6s-16.4-6.2-22.6 0c-48 48-96 96-144 144c-3.1 3.1-4.7 7.2-4.7 11.3zM302.7 78.7c43.3 43.3 86.6 86.6 129.9 129.9c20-20 40-40 60-60c12.5-12.5 18.7-28.9 18.7-45.3s-6.2-32.8-18.7-45.3L453.3 18.7c-25-25-65.5-25-90.5 0l-60 60z","M432.7 208.7L302.7 78.7 58.6 322.9c-10.4 10.4-18 23.3-22.2 37.4L1 480.7c-2.5 8.4-.2 17.5 6.1 23.7s15.3 8.5 23.7 6.1l120.3-35.4c14.1-4.2 27-11.8 37.4-22.2L432.7 208.7zM89.3 360.5l22.7-9.1 0 32c0 8.8 7.2 16 16 16l32 0-9.1 22.7c-4 3.1-8.5 5.4-13.3 6.9L59.4 452l23-78.1c1.4-4.9 3.8-9.4 6.9-13.3zm226-196.4c6.2 6.2 6.2 16.4 0 22.6l-144 144c-6.2 6.2-16.4 6.2-22.6 0s-6.2-16.4 0-22.6l144-144c6.2-6.2 16.4-6.2 22.6 0z"];d.mw={prefix:n,iconName:r,icon:[a,s,i,u,l]},d.zL=d.mw,e=n,e=r,e=a,e=s,e=i,e=u,e=l,e=i},3209(f,d){"use strict";var e;e={value:!0};var n="fad",r="square",a=448,s=512,i=[9632,9723,9724,61590],u="f0c8",l=["M0 96C0 60.7 28.7 32 64 32H384c35.3 0 64 28.7 64 64V416c0 35.3-28.7 64-64 64H64c-35.3 0-64-28.7-64-64V96z",""];d.mw={prefix:n,iconName:r,icon:[a,s,i,u,l]},d.Nf=d.mw,e=n,e=r,e=a,e=s,e=i,e=u,e=l,e=i},25992(f,d){"use strict";var e;e={value:!0};var n="fad",r="users",a=640,s=512,i=[],u="f0c0",l=["M0 298.7C0 310.4 9.6 320 21.3 320l213.3 0c.2 0 .4 0 .7 0c-26.6-23.5-43.3-57.8-43.3-96c0-7.6 .7-15 1.9-22.3c-13.6-6.3-28.7-9.7-44.6-9.7l-42.7 0C47.8 192 0 239.8 0 298.7zM64 80a80 80 0 1 0 160 0A80 80 0 1 0 64 80zM404.7 320c.2 0 .4 0 .7 0l213.3 0c11.8 0 21.3-9.6 21.3-21.3C640 239.8 592.2 192 533.3 192l-42.7 0c-15.9 0-31 3.5-44.6 9.7c1.3 7.2 1.9 14.7 1.9 22.3c0 38.2-16.8 72.5-43.3 96zM432 80a80 80 0 1 0 160 0A80 80 0 1 0 432 80z","M320 320a96 96 0 1 0 0-192 96 96 0 1 0 0 192zm-58.7 32C187.7 352 128 411.7 128 485.3c0 14.7 11.9 26.7 26.7 26.7l330.7 0c14.7 0 26.7-11.9 26.7-26.7C512 411.7 452.3 352 378.7 352l-117.3 0z"];d.mw={prefix:n,iconName:r,icon:[a,s,i,u,l]},d.gd=d.mw,e=n,e=r,e=a,e=s,e=i,e=u,e=l,e=i},19794(f,d){"use strict";var e;e={value:!0};var n="fal",r="arrow-down-left-and-arrow-up-right-to-center",a=512,s=512,i=[],u="e092",l="M507.3 27.3c6.2-6.2 6.2-16.4 0-22.6s-16.4-6.2-22.6 0L320 169.4 320 64c0-8.8-7.2-16-16-16s-16 7.2-16 16l0 144c0 8.8 7.2 16 16 16l144 0c8.8 0 16-7.2 16-16s-7.2-16-16-16l-105.4 0L507.3 27.3zM4.7 484.7c-6.2 6.2-6.2 16.4 0 22.6s16.4 6.2 22.6 0L192 342.6 192 448c0 8.8 7.2 16 16 16s16-7.2 16-16l0-144c0-8.8-7.2-16-16-16L64 288c-8.8 0-16 7.2-16 16s7.2 16 16 16l105.4 0L4.7 484.7z";d.mw={prefix:n,iconName:r,icon:[a,s,i,u,l]},d.hL=d.mw,e=n,e=r,e=a,e=s,e=i,e=u,e=l,e=i},28591(f,d){"use strict";var e;e={value:!0};var n="fal",r="arrow-rotate-left",a=512,s=512,i=[8634,"arrow-left-rotate","arrow-rotate-back","arrow-rotate-backward","undo"],u="f0e2",l="M48 192c-8.8 0-16-7.2-16-16L32 48c0-8.8 7.2-16 16-16s16 7.2 16 16l0 92.6C103.2 75.5 174.5 32 256 32c123.7 0 224 100.3 224 224s-100.3 224-224 224c-79.9 0-150-41.8-189.7-104.8C59.8 364.8 67.7 352 80 352c6 0 11.4 3.2 14.7 8.2C128.9 413 188.4 448 256 448c106 0 192-86 192-192s-86-192-192-192c-71.1 0-133.1 38.6-166.3 96l86.3 0c8.8 0 16 7.2 16 16s-7.2 16-16 16L48 192z";d.mw={prefix:n,iconName:r,icon:[a,s,i,u,l]},d.V3=d.mw,e=n,e=r,e=a,e=s,e=i,e=u,e=l,e=i},6022(f,d){"use strict";var e;e={value:!0};var n="fal",r="arrow-up-right-and-arrow-down-left-from-center",a=512,s=512,i=[],u="e0a0",l="M292.7 196.7c-6.2 6.2-6.2 16.4 0 22.6s16.4 6.2 22.6 0L480 54.6 480 160c0 8.8 7.2 16 16 16s16-7.2 16-16l0-144c0-8.8-7.2-16-16-16L352 0c-8.8 0-16 7.2-16 16s7.2 16 16 16l105.4 0L292.7 196.7zM219.3 315.3c6.2-6.2 6.2-16.4 0-22.6s-16.4-6.2-22.6 0L32 457.4 32 352c0-8.8-7.2-16-16-16s-16 7.2-16 16L0 496c0 8.8 7.2 16 16 16l144 0c8.8 0 16-7.2 16-16s-7.2-16-16-16L54.6 480 219.3 315.3z";d.mw={prefix:n,iconName:r,icon:[a,s,i,u,l]},d.A1=d.mw,e=n,e=r,e=a,e=s,e=i,e=u,e=l,e=i},67412(f,d){"use strict";var e;e={value:!0};var n="fal",r="browser",a=512,s=512,i=[128468],u="f37e",l="M160 64l0 64 320 0 0-32c0-17.7-14.3-32-32-32L160 64zm-32 0L64 64C46.3 64 32 78.3 32 96l0 32 96 0 0-64zM32 160l0 256c0 17.7 14.3 32 32 32l384 0c17.7 0 32-14.3 32-32l0-256-336 0L32 160zM0 96C0 60.7 28.7 32 64 32l384 0c35.3 0 64 28.7 64 64l0 320c0 35.3-28.7 64-64 64L64 480c-35.3 0-64-28.7-64-64L0 96z";d.mw={prefix:n,iconName:r,icon:[a,s,i,u,l]},d.c9=d.mw,e=n,e=r,e=a,e=s,e=i,e=u,e=l,e=i},36790(f,d){"use strict";var e;e={value:!0};var n="fal",r="building",a=384,s=512,i=[127970,61687],u="f1ad",l="M64 32C46.3 32 32 46.3 32 64l0 384c0 17.7 14.3 32 32 32l64 0 0-64c0-35.3 28.7-64 64-64s64 28.7 64 64l0 64 64 0c17.7 0 32-14.3 32-32l0-384c0-17.7-14.3-32-32-32L64 32zM224 416c0-17.7-14.3-32-32-32s-32 14.3-32 32l0 64 64 0 0-64zm-96 96l-64 0c-35.3 0-64-28.7-64-64L0 64C0 28.7 28.7 0 64 0L320 0c35.3 0 64 28.7 64 64l0 384c0 35.3-28.7 64-64 64l-64 0-32 0-64 0-32 0zM64 120c0-13.3 10.7-24 24-24l48 0c13.3 0 24 10.7 24 24l0 48c0 13.3-10.7 24-24 24l-48 0c-13.3 0-24-10.7-24-24l0-48zm32 8l0 32 32 0 0-32-32 0zM248 96l48 0c13.3 0 24 10.7 24 24l0 48c0 13.3-10.7 24-24 24l-48 0c-13.3 0-24-10.7-24-24l0-48c0-13.3 10.7-24 24-24zm8 64l32 0 0-32-32 0 0 32zM64 248c0-13.3 10.7-24 24-24l48 0c13.3 0 24 10.7 24 24l0 48c0 13.3-10.7 24-24 24l-48 0c-13.3 0-24-10.7-24-24l0-48zm32 8l0 32 32 0 0-32-32 0zm152-32l48 0c13.3 0 24 10.7 24 24l0 48c0 13.3-10.7 24-24 24l-48 0c-13.3 0-24-10.7-24-24l0-48c0-13.3 10.7-24 24-24zm8 64l32 0 0-32-32 0 0 32z";d.mw={prefix:n,iconName:r,icon:[a,s,i,u,l]},d.UR=d.mw,e=n,e=r,e=a,e=s,e=i,e=u,e=l,e=i},68410(f,d){"use strict";var e;e={value:!0};var n="fal",r="chevron-left",a=320,s=512,i=[9001],u="f053",l="M20.7 267.3c-6.2-6.2-6.2-16.4 0-22.6l192-192c6.2-6.2 16.4-6.2 22.6 0s6.2 16.4 0 22.6L54.6 256 235.3 436.7c6.2 6.2 6.2 16.4 0 22.6s-16.4 6.2-22.6 0l-192-192z";d.mw={prefix:n,iconName:r,icon:[a,s,i,u,l]},d.Wz=d.mw,e=n,e=r,e=a,e=s,e=i,e=u,e=l,e=i},5085(f,d){"use strict";var e;e={value:!0};var n="fal",r="chevron-right",a=320,s=512,i=[9002],u="f054",l="M299.3 244.7c6.2 6.2 6.2 16.4 0 22.6l-192 192c-6.2 6.2-16.4 6.2-22.6 0s-6.2-16.4 0-22.6L265.4 256 84.7 75.3c-6.2-6.2-6.2-16.4 0-22.6s16.4-6.2 22.6 0l192 192z";d.mw={prefix:n,iconName:r,icon:[a,s,i,u,l]},d.Xk=d.mw,e=n,e=r,e=a,e=s,e=i,e=u,e=l,e=i},37773(f,d){"use strict";var e;e={value:!0};var n="fal",r="eye",a=576,s=512,i=[128065],u="f06e",l="M117.2 136C160.3 96 217.6 64 288 64s127.7 32 170.8 72c43.1 40 71.9 88 85.2 120c-13.3 32-42.1 80-85.2 120c-43.1 40-100.4 72-170.8 72s-127.7-32-170.8-72C74.1 336 45.3 288 32 256c13.3-32 42.1-80 85.2-120zM288 32c-80.8 0-145.5 36.8-192.6 80.6C48.6 156 17.3 208 2.5 243.7c-3.3 7.9-3.3 16.7 0 24.6C17.3 304 48.6 356 95.4 399.4C142.5 443.2 207.2 480 288 480s145.5-36.8 192.6-80.6c46.8-43.5 78.1-95.4 93-131.1c3.3-7.9 3.3-16.7 0-24.6c-14.9-35.7-46.2-87.7-93-131.1C433.5 68.8 368.8 32 288 32zM192 256a96 96 0 1 1 192 0 96 96 0 1 1 -192 0zm224 0a128 128 0 1 0 -256 0 128 128 0 1 0 256 0z";d.mw={prefix:n,iconName:r,icon:[a,s,i,u,l]},d.pS=d.mw,e=n,e=r,e=a,e=s,e=i,e=u,e=l,e=i},34428(f,d){"use strict";var e;e={value:!0};var n="fal",r="eye-slash",a=640,s=512,i=[],u="f070",l="M25.9 3.4C19-2 8.9-.8 3.4 6.1S-.8 23.1 6.1 28.6l608 480c6.9 5.5 17 4.3 22.5-2.6s4.3-17-2.6-22.5L25.9 3.4zM605.5 268.3c3.3-7.9 3.3-16.7 0-24.6c-14.9-35.7-46.2-87.7-93-131.1C465.5 68.8 400.8 32 320 32c-51.2 0-96 14.8-133.9 36.8l27.3 21.5C244.6 74.2 280.2 64 320 64c70.4 0 127.7 32 170.8 72c43.1 40 71.9 88 85.2 120c-9.2 22.1-25.9 52-49.5 81.5l25.1 19.8c25.6-32 43.7-64.4 53.9-89zM88.4 154.7c-25.6 32-43.7 64.4-53.9 89c-3.3 7.9-3.3 16.7 0 24.6c14.9 35.7 46.2 87.7 93 131.1C174.5 443.2 239.2 480 320 480c51.2 0 96-14.8 133.9-36.8l-27.3-21.5C395.4 437.8 359.8 448 320 448c-70.4 0-127.7-32-170.8-72C106.1 336 77.3 288 64 256c9.2-22.1 25.9-52 49.5-81.5L88.4 154.7zM320 384c16.7 0 32.7-3.2 47.4-9.1l-30.9-24.4c-5.4 .9-10.9 1.4-16.5 1.4c-51 0-92.8-39.8-95.8-90.1l-30.9-24.4c-.9 6-1.3 12.2-1.3 18.5c0 70.7 57.3 128 128 128zM448 256c0-70.7-57.3-128-128-128c-16.7 0-32.7 3.2-47.4 9.1l30.9 24.4c5.4-.9 10.9-1.4 16.5-1.4c51 0 92.8 39.8 95.8 90.1l30.9 24.4c.9-6 1.3-12.2 1.3-18.5z";d.mw={prefix:n,iconName:r,icon:[a,s,i,u,l]},d.k6=d.mw,e=n,e=r,e=a,e=s,e=i,e=u,e=l,e=i},87467(f,d){"use strict";var e;e={value:!0};var n="fal",r="face-frown",a=512,s=512,i=[9785,"frown"],u="f119",l="M480 256A224 224 0 1 0 32 256a224 224 0 1 0 448 0zM0 256a256 256 0 1 1 512 0A256 256 0 1 1 0 256zM159.3 388.7c-2.6 8.4-11.6 13.2-20 10.5s-13.2-11.6-10.5-20C145.2 326.1 196.3 288 256 288s110.8 38.1 127.3 91.3c2.6 8.4-2.1 17.4-10.5 20s-17.4-2.1-20-10.5C340.5 349.4 302.1 320 256 320s-84.5 29.4-96.7 68.7zM152.4 208a24 24 0 1 1 48 0 24 24 0 1 1 -48 0zm184-24a24 24 0 1 1 0 48 24 24 0 1 1 0-48z";d.mw={prefix:n,iconName:r,icon:[a,s,i,u,l]},d.Ho=d.mw,e=n,e=r,e=a,e=s,e=i,e=u,e=l,e=i},13102(f,d){"use strict";var e;e={value:!0};var n="fal",r="face-laugh",a=512,s=512,i=["laugh"],u="f599",l="M480 256A224 224 0 1 0 32 256a224 224 0 1 0 448 0zM0 256a256 256 0 1 1 512 0A256 256 0 1 1 0 256zM256 400c52 0 97.1-32.8 115.7-80l-231.4 0c18.6 47.2 63.7 80 115.7 80zM126.5 288l259.1 0c14.2 0 25.4 12.3 21.8 26c-18.1 68-79 118-151.3 118s-133.2-50-151.3-118c-3.6-13.7 7.6-26 21.8-26zm25.9-96a24 24 0 1 1 48 0 24 24 0 1 1 -48 0zm184-24a24 24 0 1 1 0 48 24 24 0 1 1 0-48z";d.mw={prefix:n,iconName:r,icon:[a,s,i,u,l]},d.ou=d.mw,e=n,e=r,e=a,e=s,e=i,e=u,e=l,e=i},44727(f,d){"use strict";var e;e={value:!0};var n="fal",r="face-smile",a=512,s=512,i=[128578,"smile"],u="f118",l="M480 256A224 224 0 1 0 32 256a224 224 0 1 0 448 0zM0 256a256 256 0 1 1 512 0A256 256 0 1 1 0 256zm164.1 69.5C182 346.2 212.6 368 256 368s74-21.8 91.9-42.5c5.8-6.7 15.9-7.4 22.6-1.6s7.4 15.9 1.6 22.6C349.8 372.1 311.1 400 256 400s-93.8-27.9-116.1-53.5c-5.8-6.7-5.1-16.8 1.6-22.6s16.8-5.1 22.6 1.6zM152.4 208a24 24 0 1 1 48 0 24 24 0 1 1 -48 0zm184-24a24 24 0 1 1 0 48 24 24 0 1 1 0-48z";d.mw={prefix:n,iconName:r,icon:[a,s,i,u,l]},d.H8=d.mw,e=n,e=r,e=a,e=s,e=i,e=u,e=l,e=i},10490(f,d){"use strict";var e;e={value:!0};var n="fal",r="file-export",a=576,s=512,i=["arrow-right-from-file"],u="f56e",l="M352 448c0 17.7-14.3 32-32 32L64 480c-17.7 0-32-14.3-32-32L32 64c0-17.7 14.3-32 32-32l128 0 0 112c0 26.5 21.5 48 48 48l112 0 0 64 32 0 0-92.1c0-12.7-5.1-24.9-14.1-33.9L254.1 14.1c-9-9-21.2-14.1-33.9-14.1L64 0C28.7 0 0 28.7 0 64L0 448c0 35.3 28.7 64 64 64l256 0c35.3 0 64-28.7 64-64l0-80-32 0 0 80zm-.5-288L240 160c-8.8 0-16-7.2-16-16l0-111.5c2.8 .7 5.4 2.1 7.4 4.2L347.3 152.6c2.1 2.1 3.5 4.6 4.2 7.4zm123.8 52.7c-6.2-6.2-16.4-6.2-22.6 0s-6.2 16.4 0 22.6L521.4 304 208 304c-8.8 0-16 7.2-16 16s7.2 16 16 16l313.4 0-68.7 68.7c-6.2 6.2-6.2 16.4 0 22.6s16.4 6.2 22.6 0l96-96c6.2-6.2 6.2-16.4 0-22.6l-96-96z";d.mw={prefix:n,iconName:r,icon:[a,s,i,u,l]},d.o1=d.mw,e=n,e=r,e=a,e=s,e=i,e=u,e=l,e=i},89200(f,d){"use strict";var e;e={value:!0};var n="fal",r="file-pdf",a=512,s=512,i=[],u="f1c1",l="M64 480l48 0 0 32-48 0c-35.3 0-64-28.7-64-64L0 64C0 28.7 28.7 0 64 0L220.1 0c12.7 0 24.9 5.1 33.9 14.1L369.9 129.9c9 9 14.1 21.2 14.1 33.9L384 304l-32 0 0-112-112 0c-26.5 0-48-21.5-48-48l0-112L64 32C46.3 32 32 46.3 32 64l0 384c0 17.7 14.3 32 32 32zM351.5 160c-.7-2.8-2.1-5.4-4.2-7.4L231.4 36.7c-2.1-2.1-4.6-3.5-7.4-4.2L224 144c0 8.8 7.2 16 16 16l111.5 0zM176 352l32 0c30.9 0 56 25.1 56 56s-25.1 56-56 56l-16 0 0 32c0 8.8-7.2 16-16 16s-16-7.2-16-16l0-48 0-80c0-8.8 7.2-16 16-16zm32 80c13.3 0 24-10.7 24-24s-10.7-24-24-24l-16 0 0 48 16 0zm96-80l32 0c26.5 0 48 21.5 48 48l0 64c0 26.5-21.5 48-48 48l-32 0c-8.8 0-16-7.2-16-16l0-128c0-8.8 7.2-16 16-16zm32 128c8.8 0 16-7.2 16-16l0-64c0-8.8-7.2-16-16-16l-16 0 0 96 16 0zm80-112c0-8.8 7.2-16 16-16l48 0c8.8 0 16 7.2 16 16s-7.2 16-16 16l-32 0 0 32 32 0c8.8 0 16 7.2 16 16s-7.2 16-16 16l-32 0 0 48c0 8.8-7.2 16-16 16s-16-7.2-16-16l0-64 0-64z";d.mw={prefix:n,iconName:r,icon:[a,s,i,u,l]},d.O_=d.mw,e=n,e=r,e=a,e=s,e=i,e=u,e=l,e=i},14830(f,d){"use strict";var e;e={value:!0};var n="fal",r="location-dot",a=384,s=512,i=["map-marker-alt"],u="f3c5",l="M352 192c0-88.4-71.6-160-160-160S32 103.6 32 192c0 15.6 5.4 37 16.6 63.4c10.9 25.9 26.2 54 43.6 82.1c34.1 55.3 74.4 108.2 99.9 140c25.4-31.8 65.8-84.7 99.9-140c17.3-28.1 32.7-56.3 43.6-82.1C346.6 229 352 207.6 352 192zm32 0c0 87.4-117 243-168.3 307.2c-12.3 15.3-35.1 15.3-47.4 0C117 435 0 279.4 0 192C0 86 86 0 192 0S384 86 384 192zm-240 0a48 48 0 1 0 96 0 48 48 0 1 0 -96 0zm48 80a80 80 0 1 1 0-160 80 80 0 1 1 0 160z";d.mw={prefix:n,iconName:r,icon:[a,s,i,u,l]},d.gK=d.mw,e=n,e=r,e=a,e=s,e=i,e=u,e=l,e=i},67204(f,d){"use strict";var e;e={value:!0};var n="fal",r="lock-keyhole",a=448,s=512,i=["lock-alt"],u="f30d",l="M224 32c53 0 96 43 96 96l0 64-192 0 0-64c0-53 43-96 96-96zM96 128l0 64-16 0c-44.2 0-80 35.8-80 80L0 432c0 44.2 35.8 80 80 80l288 0c44.2 0 80-35.8 80-80l0-160c0-44.2-35.8-80-80-80l-16 0 0-64C352 57.3 294.7 0 224 0S96 57.3 96 128zM80 224l288 0c26.5 0 48 21.5 48 48l0 160c0 26.5-21.5 48-48 48L80 480c-26.5 0-48-21.5-48-48l0-160c0-26.5 21.5-48 48-48zm160 88c0-8.8-7.2-16-16-16s-16 7.2-16 16l0 80c0 8.8 7.2 16 16 16s16-7.2 16-16l0-80z";d.mw={prefix:n,iconName:r,icon:[a,s,i,u,l]},d.Yp=d.mw,e=n,e=r,e=a,e=s,e=i,e=u,e=l,e=i},51371(f,d){"use strict";var e;e={value:!0};var n="fal",r="pencil",a=512,s=512,i=[9999,61504,"pencil-alt"],u="f303",l="M395.8 39.6c9.4-9.4 24.6-9.4 33.9 0l42.6 42.6c9.4 9.4 9.4 24.6 0 33.9L417.6 171 341 94.4l54.8-54.8zM318.4 117L395 193.6l-219 219 0-12.6c0-8.8-7.2-16-16-16l-32 0 0-32c0-8.8-7.2-16-16-16l-12.6 0 219-219zM66.9 379.5c1.2-4 2.7-7.9 4.7-11.5L96 368l0 32c0 8.8 7.2 16 16 16l32 0 0 24.4c-3.7 1.9-7.5 3.5-11.6 4.7L39.6 472.4l27.3-92.8zM452.4 17c-21.9-21.9-57.3-21.9-79.2 0L60.4 329.7c-11.4 11.4-19.7 25.4-24.2 40.8L.7 491.5c-1.7 5.6-.1 11.7 4 15.8s10.2 5.7 15.8 4l121-35.6c15.4-4.5 29.4-12.9 40.8-24.2L495 138.8c21.9-21.9 21.9-57.3 0-79.2L452.4 17zM331.3 202.7c6.2-6.2 6.2-16.4 0-22.6s-16.4-6.2-22.6 0l-128 128c-6.2 6.2-6.2 16.4 0 22.6s16.4 6.2 22.6 0l128-128z";d.mw={prefix:n,iconName:r,icon:[a,s,i,u,l]},d.zL=d.mw,e=n,e=r,e=a,e=s,e=i,e=u,e=l,e=i},93057(f,d){"use strict";var e;e={value:!0};var n="far",r="arrow-down",a=384,s=512,i=[8595],u="f063",l="M174.6 472.6c4.5 4.7 10.8 7.4 17.4 7.4s12.8-2.7 17.4-7.4l168-176c9.2-9.6 8.8-24.8-.8-33.9s-24.8-8.8-33.9 .8L216 396.1 216 56c0-13.3-10.7-24-24-24s-24 10.7-24 24l0 340.1L41.4 263.4c-9.2-9.6-24.3-9.9-33.9-.8s-9.9 24.3-.8 33.9l168 176z";d.mw={prefix:n,iconName:r,icon:[a,s,i,u,l]},d.B0=d.mw,e=n,e=r,e=a,e=s,e=i,e=u,e=l,e=i},23119(f,d){"use strict";var e;e={value:!0};var n="far",r="arrow-down-from-line",a=384,s=512,i=[8615,"arrow-from-top"],u="f345",l="M174.5 472.4c4.5 4.8 10.9 7.6 17.5 7.6s12.9-2.7 17.5-7.6l128-136c9.1-9.7 8.6-24.8-1-33.9s-24.8-8.6-33.9 1L216 395.5l0-83.5 0-128c0-13.3-10.7-24-24-24s-24 10.7-24 24l0 128 0 83.5L81.5 303.6c-9.1-9.7-24.3-10.1-33.9-1s-10.1 24.3-1 33.9l128 136zM360 80c13.3 0 24-10.7 24-24s-10.7-24-24-24L24 32C10.7 32 0 42.7 0 56S10.7 80 24 80l336 0z";d.mw={prefix:n,iconName:r,icon:[a,s,i,u,l]},d.xZ=d.mw,e=n,e=r,e=a,e=s,e=i,e=u,e=l,e=i},11358(f,d){"use strict";var e;e={value:!0};var n="far",r="arrow-down-to-bracket",a=448,s=512,i=[],u="e094",l="M369 217L241 345c-9.4 9.4-24.6 9.4-33.9 0L79 217c-9.4-9.4-9.4-24.6 0-33.9s24.6-9.4 33.9 0l87 87L200 24c0-13.3 10.7-24 24-24s24 10.7 24 24l0 246.1 87-87c9.4-9.4 24.6-9.4 33.9 0s9.4 24.6 0 33.9zM48 344l0 80c0 22.1 17.9 40 40 40l272 0c22.1 0 40-17.9 40-40l0-80c0-13.3 10.7-24 24-24s24 10.7 24 24l0 80c0 48.6-39.4 88-88 88L88 512c-48.6 0-88-39.4-88-88l0-80c0-13.3 10.7-24 24-24s24 10.7 24 24z";d.mw={prefix:n,iconName:r,icon:[a,s,i,u,l]},d.a_=d.mw,e=n,e=r,e=a,e=s,e=i,e=u,e=l,e=i},45890(f,d){"use strict";var e;e={value:!0};var n="far",r="arrow-down-to-line",a=384,s=512,i=["arrow-to-bottom"],u="f33d",l="M360 480c13.3 0 24-10.7 24-24s-10.7-24-24-24L24 432c-13.3 0-24 10.7-24 24s10.7 24 24 24l336 0zM174.5 344.4c4.5 4.8 10.9 7.6 17.5 7.6s12.9-2.7 17.5-7.6l128-136c9.1-9.7 8.6-24.8-1-33.9s-24.8-8.6-33.9 1L216 267.5l0-83.5 0-128c0-13.3-10.7-24-24-24s-24 10.7-24 24l0 128 0 83.5L81.5 175.6c-9.1-9.7-24.3-10.1-33.9-1s-10.1 24.3-1 33.9l128 136z";d.mw={prefix:n,iconName:r,icon:[a,s,i,u,l]},d.yH=d.mw,e=n,e=r,e=a,e=s,e=i,e=u,e=l,e=i},62208(f,d){"use strict";var e;e={value:!0};var n="far",r="arrow-left",a=448,s=512,i=[8592],u="f060",l="M7.4 273.4C2.7 268.8 0 262.6 0 256s2.7-12.8 7.4-17.4l176-168c9.6-9.2 24.8-8.8 33.9 .8s8.8 24.8-.8 33.9L83.9 232 424 232c13.3 0 24 10.7 24 24s-10.7 24-24 24L83.9 280 216.6 406.6c9.6 9.2 9.9 24.3 .8 33.9s-24.3 9.9-33.9 .8l-176-168z";d.mw={prefix:n,iconName:r,icon:[a,s,i,u,l]},d.Ce=d.mw,e=n,e=r,e=a,e=s,e=i,e=u,e=l,e=i},18819(f,d){"use strict";var e;e={value:!0};var n="far",r="arrow-right",a=448,s=512,i=[8594],u="f061",l="M440.6 273.4c4.7-4.5 7.4-10.8 7.4-17.4s-2.7-12.8-7.4-17.4l-176-168c-9.6-9.2-24.8-8.8-33.9 .8s-8.8 24.8 .8 33.9L364.1 232 24 232c-13.3 0-24 10.7-24 24s10.7 24 24 24l340.1 0L231.4 406.6c-9.6 9.2-9.9 24.3-.8 33.9s24.3 9.9 33.9 .8l176-168z";d.mw={prefix:n,iconName:r,icon:[a,s,i,u,l]},d.dm=d.mw,e=n,e=r,e=a,e=s,e=i,e=u,e=l,e=i},14097(f,d){"use strict";var e;e={value:!0};var n="far",r="arrow-right-from-line",a=448,s=512,i=[8614,"arrow-from-left"],u="f343",l="M48 88c0-13.3-10.7-24-24-24S0 74.7 0 88L0 424c0 13.3 10.7 24 24 24s24-10.7 24-24L48 88zM440.4 273.5c4.8-4.5 7.6-10.9 7.6-17.5s-2.7-12.9-7.6-17.5l-136-128c-9.7-9.1-24.8-8.6-33.9 1s-8.6 24.8 1 33.9L363.5 232 280 232l-128 0c-13.3 0-24 10.7-24 24s10.7 24 24 24l128 0 83.5 0-91.9 86.5c-9.7 9.1-10.1 24.3-1 33.9s24.3 10.1 33.9 1l136-128z";d.mw={prefix:n,iconName:r,icon:[a,s,i,u,l]},d.Pe=d.mw,e=n,e=r,e=a,e=s,e=i,e=u,e=l,e=i},71431(f,d){"use strict";var e;e={value:!0};var n="far",r="arrow-rotate-left",a=512,s=512,i=[8634,"arrow-left-rotate","arrow-rotate-back","arrow-rotate-backward","undo"],u="f0e2",l="M40 224c-13.3 0-24-10.7-24-24L16 56c0-13.3 10.7-24 24-24s24 10.7 24 24l0 80.1 20-23.5C125 63.4 186.9 32 256 32c123.7 0 224 100.3 224 224s-100.3 224-224 224c-50.4 0-97-16.7-134.4-44.8c-10.6-8-12.7-23-4.8-33.6s23-12.7 33.6-4.8C179.8 418.9 216.3 432 256 432c97.2 0 176-78.8 176-176s-78.8-176-176-176c-54.3 0-102.9 24.6-135.2 63.4l-.1 .2s0 0 0 0L93.1 176l90.9 0c13.3 0 24 10.7 24 24s-10.7 24-24 24L40 224z";d.mw={prefix:n,iconName:r,icon:[a,s,i,u,l]},d.V3=d.mw,e=n,e=r,e=a,e=s,e=i,e=u,e=l,e=i},52736(f,d){"use strict";var e;e={value:!0};var n="far",r="arrow-up",a=384,s=512,i=[8593],u="f062",l="M209.4 39.4C204.8 34.7 198.6 32 192 32s-12.8 2.7-17.4 7.4l-168 176c-9.2 9.6-8.8 24.8 .8 33.9s24.8 8.8 33.9-.8L168 115.9 168 456c0 13.3 10.7 24 24 24s24-10.7 24-24l0-340.1L342.6 248.6c9.2 9.6 24.3 9.9 33.9 .8s9.9-24.3 .8-33.9l-168-176z";d.mw={prefix:n,iconName:r,icon:[a,s,i,u,l]},d.IN=d.mw,e=n,e=r,e=a,e=s,e=i,e=u,e=l,e=i},7490(f,d){"use strict";var e;e={value:!0};var n="far",r="arrow-up-from-bracket",a=448,s=512,i=[],u="e09a",l="M241 7c-9.4-9.4-24.6-9.4-33.9 0L79 135c-9.4 9.4-9.4 24.6 0 33.9s24.6 9.4 33.9 0l87-87L200 328c0 13.3 10.7 24 24 24s24-10.7 24-24l0-246.1 87 87c9.4 9.4 24.6 9.4 33.9 0s9.4-24.6 0-33.9L241 7zM48 344c0-13.3-10.7-24-24-24s-24 10.7-24 24l0 80c0 48.6 39.4 88 88 88l272 0c48.6 0 88-39.4 88-88l0-80c0-13.3-10.7-24-24-24s-24 10.7-24 24l0 80c0 22.1-17.9 40-40 40L88 464c-22.1 0-40-17.9-40-40l0-80z";d.mw={prefix:n,iconName:r,icon:[a,s,i,u,l]},d.MN=d.mw,e=n,e=r,e=a,e=s,e=i,e=u,e=l,e=i},30438(f,d){"use strict";var e;e={value:!0};var n="far",r="arrow-up-from-line",a=384,s=512,i=[8613,"arrow-from-bottom"],u="f342",l="M209.5 39.6C204.9 34.7 198.6 32 192 32s-12.9 2.7-17.5 7.6l-128 136c-9.1 9.7-8.6 24.8 1 33.9s24.8 8.6 33.9-1L168 116.5l0 83.5 0 128c0 13.3 10.7 24 24 24s24-10.7 24-24l0-128 0-83.5 86.5 91.9c9.1 9.7 24.3 10.1 33.9 1s10.1-24.3 1-33.9l-128-136zM24 432c-13.3 0-24 10.7-24 24s10.7 24 24 24l336 0c13.3 0 24-10.7 24-24s-10.7-24-24-24L24 432z";d.mw={prefix:n,iconName:r,icon:[a,s,i,u,l]},d.s8=d.mw,e=n,e=r,e=a,e=s,e=i,e=u,e=l,e=i},6899(f,d){"use strict";Object.defineProperty(d,"__esModule",{value:!0});var e="far",n="arrow-up-right-from-square",r=512,a=512,s=["external-link"],i="f08e",u="M304 24c0 13.3 10.7 24 24 24l102.1 0L207 271c-9.4 9.4-9.4 24.6 0 33.9s24.6 9.4 33.9 0l223-223L464 184c0 13.3 10.7 24 24 24s24-10.7 24-24l0-160c0-13.3-10.7-24-24-24L328 0c-13.3 0-24 10.7-24 24zM72 32C32.2 32 0 64.2 0 104L0 440c0 39.8 32.2 72 72 72l336 0c39.8 0 72-32.2 72-72l0-128c0-13.3-10.7-24-24-24s-24 10.7-24 24l0 128c0 13.3-10.7 24-24 24L72 464c-13.3 0-24-10.7-24-24l0-336c0-13.3 10.7-24 24-24l128 0c13.3 0 24-10.7 24-24s-10.7-24-24-24L72 32z";d.definition={prefix:e,iconName:n,icon:[r,a,s,i,u]},d.faArrowUpRightFromSquare=d.definition,d.prefix=e,d.iconName=n,d.width=r,d.height=a,d.ligatures=s,d.unicode=i,d.svgPathData=u,d.aliases=s},26529(f,d,e){"use strict";var n;n={value:!0};var r=e(31603);d.mw={prefix:r.prefix,iconName:r.iconName,icon:[r.width,r.height,r.aliases,r.unicode,r.svgPathData]},d.X8=d.mw,n=r.prefix,n=r.iconName,n=r.width,n=r.height,n=r.aliases,n=r.unicode,n=r.svgPathData,n=r.aliases},79872(f,d){"use strict";var e;e={value:!0};var n="far",r="bars",a=448,s=512,i=["navicon"],u="f0c9",l="M0 88C0 74.7 10.7 64 24 64l400 0c13.3 0 24 10.7 24 24s-10.7 24-24 24L24 112C10.7 112 0 101.3 0 88zM0 248c0-13.3 10.7-24 24-24l400 0c13.3 0 24 10.7 24 24s-10.7 24-24 24L24 272c-13.3 0-24-10.7-24-24zM448 408c0 13.3-10.7 24-24 24L24 432c-13.3 0-24-10.7-24-24s10.7-24 24-24l400 0c13.3 0 24 10.7 24 24z";d.mw={prefix:n,iconName:r,icon:[a,s,i,u,l]},d.ck=d.mw,e=n,e=r,e=a,e=s,e=i,e=u,e=l,e=i},31511(f,d){"use strict";var e;e={value:!0};var n="far",r="book",a=448,s=512,i=[128212],u="f02d",l="M0 88C0 39.4 39.4 0 88 0L392 0c30.9 0 56 25.1 56 56l0 288c0 22.3-13.1 41.6-32 50.6l0 69.4 8 0c13.3 0 24 10.7 24 24s-10.7 24-24 24L80 512c-44.2 0-80-35.8-80-80c0-2.7 .1-5.4 .4-8L0 424 0 88zM80 400c-17.7 0-32 14.3-32 32s14.3 32 32 32l288 0 0-64L80 400zM48 358.7c9.8-4.3 20.6-6.7 32-6.7l312 0c4.4 0 8-3.6 8-8l0-288c0-4.4-3.6-8-8-8L88 48C65.9 48 48 65.9 48 88l0 270.7zM152 112l176 0c13.3 0 24 10.7 24 24s-10.7 24-24 24l-176 0c-13.3 0-24-10.7-24-24s10.7-24 24-24zm0 80l176 0c13.3 0 24 10.7 24 24s-10.7 24-24 24l-176 0c-13.3 0-24-10.7-24-24s10.7-24 24-24z";d.mw={prefix:n,iconName:r,icon:[a,s,i,u,l]},d.LB=d.mw,e=n,e=r,e=a,e=s,e=i,e=u,e=l,e=i},17783(f,d){"use strict";var e;e={value:!0};var n="far",r="book-open",a=576,s=512,i=[128214,128366],u="f518",l="M156 32C100.6 32 48.8 46.6 27.1 53.6C10.3 59 0 74.5 0 91.1L0 403.5c0 26.1 24 44.2 48 40.2c19.8-3.3 54.8-7.7 100-7.7c54 0 97.5 25.5 112.5 35.6c7.5 5 16.8 8.4 27 8.4c11.5 0 21.6-4.2 29.3-9.9C330.2 460.3 369.1 436 428 436c47.7 0 80.5 4 99 7.2c23.9 4.1 49-13.8 49-40.6l0-311.5c0-16.5-10.3-32.1-27.1-37.5C527.2 46.6 475.4 32 420 32c-36.8 0-71.8 6.4-97.4 12.7c-12.8 3.2-23.5 6.3-30.9 8.7c-1.3 .4-2.6 .8-3.7 1.2c-1.1-.4-2.4-.8-3.7-1.2c-7.5-2.4-18.1-5.5-30.9-8.7C227.8 38.4 192.8 32 156 32zM264 97.3l0 320.6C238 404.2 196.8 388 148 388c-42.9 0-77.4 3.7-100 7.1L48 97.3C70.3 90.6 112.4 80 156 80c31.6 0 62.6 5.6 85.9 11.3c8.6 2.1 16.1 4.2 22.1 6zm48 319.2l0-319.2c6-1.8 13.5-3.9 22.1-6C357.4 85.6 388.4 80 420 80c43.6 0 85.7 10.6 108 17.3l0 297.4c-21.7-3.3-54.9-6.7-100-6.7c-51.4 0-90.8 15-116 28.6z";d.mw={prefix:n,iconName:r,icon:[a,s,i,u,l]},d.Re=d.mw,e=n,e=r,e=a,e=s,e=i,e=u,e=l,e=i},89072(f,d){"use strict";var e;e={value:!0};var n="far",r="book-sparkles",a=448,s=512,i=["book-spells"],u="f6b8",l="M0 88C0 39.4 39.4 0 88 0L392 0c30.9 0 56 25.1 56 56l0 288c0 22.3-13.1 41.6-32 50.6l0 69.4 8 0c13.3 0 24 10.7 24 24s-10.7 24-24 24L80 512c-44.2 0-80-35.8-80-80c0-2.7 .1-5.4 .4-8L0 424 0 88zM80 400c-17.7 0-32 14.3-32 32s14.3 32 32 32l288 0 0-64L80 400zM48 358.7c9.8-4.3 20.6-6.7 32-6.7l312 0c4.4 0 8-3.6 8-8l0-288c0-4.4-3.6-8-8-8L88 48C65.9 48 48 65.9 48 88l0 270.7zM160 112l8.8-17.7c2.9-5.9 11.4-5.9 14.3 0L192 112l17.7 8.8c5.9 2.9 5.9 11.4 0 14.3L192 144l-8.8 17.7c-2.9 5.9-11.4 5.9-14.3 0L160 144l-17.7-8.8c-5.9-2.9-5.9-11.4 0-14.3L160 112zM264 216l16.6-38.8c2.8-6.5 11.9-6.5 14.7 0L312 216l38.8 16.6c6.5 2.8 6.5 11.9 0 14.7L312 264l-16.6 38.8c-2.8 6.5-11.9 6.5-14.7 0L264 264l-38.8-16.6c-6.5-2.8-6.5-11.9 0-14.7L264 216z";d.mw={prefix:n,iconName:r,icon:[a,s,i,u,l]},d.E4=d.mw,e=n,e=r,e=a,e=s,e=i,e=u,e=l,e=i},43436(f,d){"use strict";var e;e={value:!0};var n="far",r="browser",a=512,s=512,i=[128468],u="f37e",l="M.3 89.5C.1 91.6 0 93.8 0 96l0 64L0 416c0 35.3 28.7 64 64 64l384 0c35.3 0 64-28.7 64-64l0-256 0-64c0-35.3-28.7-64-64-64L64 32c-2.2 0-4.4 .1-6.5 .3c-9.2 .9-17.8 3.8-25.5 8.2C21.8 46.5 13.4 55.1 7.7 65.5c-3.9 7.3-6.5 15.4-7.4 24zM48 160l416 0 0 256c0 8.8-7.2 16-16 16L64 432c-8.8 0-16-7.2-16-16l0-256z";d.mw={prefix:n,iconName:r,icon:[a,s,i,u,l]},d.c9=d.mw,e=n,e=r,e=a,e=s,e=i,e=u,e=l,e=i},87565(f,d){"use strict";var e;e={value:!0};var n="far",r="cards-blank",a=640,s=512,i=[],u="e4df",l="M51.8 160.4c-3.7 2.1-4.9 6.8-2.8 10.5l167 289.3c2.1 3.7 6.8 4.9 10.5 2.8L419.4 351.6c3.7-2.1 4.9-6.8 2.8-10.5L255.2 51.8c-2.1-3.7-6.8-4.9-10.5-2.8L51.8 160.4zM7.5 194.9c-15.4-26.6-6.3-60.7 20.4-76.1L220.7 7.5c26.6-15.4 60.7-6.3 76.1 20.4l167 289.3c15.4 26.6 6.2 60.7-20.4 76.1L250.5 504.5c-26.6 15.4-60.7 6.2-76.1-20.4L7.5 194.9zm451.9 226c41.9-24.2 56.3-77.8 32.1-119.8L354.7 64.2c1.7-.2 3.5-.2 5.3-.2l224 0c30.9 0 56 25.1 56 56l0 336c0 30.9-25.1 56-56 56l-224 0c-13.7 0-26.2-4.9-35.9-13l135.3-78.1z";d.mw={prefix:n,iconName:r,icon:[a,s,i,u,l]},d.Xm=d.mw,e=n,e=r,e=a,e=s,e=i,e=u,e=l,e=i},31603(f,d){"use strict";Object.defineProperty(d,"__esModule",{value:!0});var e="far",n="chart-bar",r=512,a=512,s=["bar-chart"],i="f080",u="M24 32c13.3 0 24 10.7 24 24l0 352c0 13.3 10.7 24 24 24l416 0c13.3 0 24 10.7 24 24s-10.7 24-24 24L72 480c-39.8 0-72-32.2-72-72L0 56C0 42.7 10.7 32 24 32zM128 136c0-13.3 10.7-24 24-24l208 0c13.3 0 24 10.7 24 24s-10.7 24-24 24l-208 0c-13.3 0-24-10.7-24-24zm24 72l144 0c13.3 0 24 10.7 24 24s-10.7 24-24 24l-144 0c-13.3 0-24-10.7-24-24s10.7-24 24-24zm0 96l272 0c13.3 0 24 10.7 24 24s-10.7 24-24 24l-272 0c-13.3 0-24-10.7-24-24s10.7-24 24-24z";d.definition={prefix:e,iconName:n,icon:[r,a,s,i,u]},d.faChartBar=d.definition,d.prefix=e,d.iconName=n,d.width=r,d.height=a,d.ligatures=s,d.unicode=i,d.svgPathData=u,d.aliases=s},42036(f,d){"use strict";var e;e={value:!0};var n="far",r="check",a=448,s=512,i=[10003,10004],u="f00c",l="M441 103c9.4 9.4 9.4 24.6 0 33.9L177 401c-9.4 9.4-24.6 9.4-33.9 0L7 265c-9.4-9.4-9.4-24.6 0-33.9s24.6-9.4 33.9 0l119 119L407 103c9.4-9.4 24.6-9.4 33.9 0z";d.mw={prefix:n,iconName:r,icon:[a,s,i,u,l]},d.e6=d.mw,e=n,e=r,e=a,e=s,e=i,e=u,e=l,e=i},75643(f,d){"use strict";var e;e={value:!0};var n="far",r="chevron-down",a=512,s=512,i=[],u="f078",l="M239 401c9.4 9.4 24.6 9.4 33.9 0L465 209c9.4-9.4 9.4-24.6 0-33.9s-24.6-9.4-33.9 0l-175 175L81 175c-9.4-9.4-24.6-9.4-33.9 0s-9.4 24.6 0 33.9L239 401z";d.mw={prefix:n,iconName:r,icon:[a,s,i,u,l]},d.Jt=d.mw,e=n,e=r,e=a,e=s,e=i,e=u,e=l,e=i},26594(f,d){"use strict";var e;e={value:!0};var n="far",r="chevron-left",a=320,s=512,i=[9001],u="f053",l="M15 239c-9.4 9.4-9.4 24.6 0 33.9L207 465c9.4 9.4 24.6 9.4 33.9 0s9.4-24.6 0-33.9L65.9 256 241 81c9.4-9.4 9.4-24.6 0-33.9s-24.6-9.4-33.9 0L15 239z";d.mw={prefix:n,iconName:r,icon:[a,s,i,u,l]},d.Wz=d.mw,e=n,e=r,e=a,e=s,e=i,e=u,e=l,e=i},30405(f,d){"use strict";var e;e={value:!0};var n="far",r="chevron-right",a=320,s=512,i=[9002],u="f054",l="M305 239c9.4 9.4 9.4 24.6 0 33.9L113 465c-9.4 9.4-24.6 9.4-33.9 0s-9.4-24.6 0-33.9l175-175L79 81c-9.4-9.4-9.4-24.6 0-33.9s24.6-9.4 33.9 0L305 239z";d.mw={prefix:n,iconName:r,icon:[a,s,i,u,l]},d.Xk=d.mw,e=n,e=r,e=a,e=s,e=i,e=u,e=l,e=i},74686(f,d){"use strict";var e;e={value:!0};var n="far",r="chevron-up",a=512,s=512,i=[],u="f077",l="M239 111c9.4-9.4 24.6-9.4 33.9 0L465 303c9.4 9.4 9.4 24.6 0 33.9s-24.6 9.4-33.9 0l-175-175L81 337c-9.4 9.4-24.6 9.4-33.9 0s-9.4-24.6 0-33.9L239 111z";d.mw={prefix:n,iconName:r,icon:[a,s,i,u,l]},d.w2=d.mw,e=n,e=r,e=a,e=s,e=i,e=u,e=l,e=i},79906(f,d){"use strict";var e;e={value:!0};var n="far",r="circle",a=512,s=512,i=[128308,128309,128992,128993,128994,128995,128996,9679,9898,9899,11044,61708,61915],u="f111",l="M464 256A208 208 0 1 0 48 256a208 208 0 1 0 416 0zM0 256a256 256 0 1 1 512 0A256 256 0 1 1 0 256z";d.mw={prefix:n,iconName:r,icon:[a,s,i,u,l]},d.GE=d.mw,e=n,e=r,e=a,e=s,e=i,e=u,e=l,e=i},85248(f,d){"use strict";var e;e={value:!0};var n="far",r="circle-check",a=512,s=512,i=[61533,"check-circle"],u="f058",l="M256 48a208 208 0 1 1 0 416 208 208 0 1 1 0-416zm0 464A256 256 0 1 0 256 0a256 256 0 1 0 0 512zM369 209c9.4-9.4 9.4-24.6 0-33.9s-24.6-9.4-33.9 0l-111 111-47-47c-9.4-9.4-24.6-9.4-33.9 0s-9.4 24.6 0 33.9l64 64c9.4 9.4 24.6 9.4 33.9 0L369 209z";d.mw={prefix:n,iconName:r,icon:[a,s,i,u,l]},d.QR=d.mw,e=n,e=r,e=a,e=s,e=i,e=u,e=l,e=i},48587(f,d){"use strict";var e;e={value:!0};var n="far",r="circle-dot",a=512,s=512,i=[128280,"dot-circle"],u="f192",l="M464 256A208 208 0 1 0 48 256a208 208 0 1 0 416 0zM0 256a256 256 0 1 1 512 0A256 256 0 1 1 0 256zm256-96a96 96 0 1 1 0 192 96 96 0 1 1 0-192z";d.mw={prefix:n,iconName:r,icon:[a,s,i,u,l]},d.pp=d.mw,e=n,e=r,e=a,e=s,e=i,e=u,e=l,e=i},91485(f,d){"use strict";var e;e={value:!0};var n="far",r="circle-exclamation",a=512,s=512,i=["exclamation-circle"],u="f06a",l="M256 48a208 208 0 1 1 0 416 208 208 0 1 1 0-416zm0 464A256 256 0 1 0 256 0a256 256 0 1 0 0 512zm0-384c-13.3 0-24 10.7-24 24l0 112c0 13.3 10.7 24 24 24s24-10.7 24-24l0-112c0-13.3-10.7-24-24-24zm32 224a32 32 0 1 0 -64 0 32 32 0 1 0 64 0z";d.mw={prefix:n,iconName:r,icon:[a,s,i,u,l]},d.lE=d.mw,e=n,e=r,e=a,e=s,e=i,e=u,e=l,e=i},5923(f,d){"use strict";var e;e={value:!0};var n="far",r="circle-half-stroke",a=512,s=512,i=[9680,"adjust"],u="f042",l="M464 256c0-114.9-93.1-208-208-208l0 416c114.9 0 208-93.1 208-208zM0 256a256 256 0 1 1 512 0A256 256 0 1 1 0 256z";d.mw={prefix:n,iconName:r,icon:[a,s,i,u,l]},d.B2=d.mw,e=n,e=r,e=a,e=s,e=i,e=u,e=l,e=i},58882(f,d){"use strict";Object.defineProperty(d,"__esModule",{value:!0});var e="far",n="circle-info",r=512,a=512,s=["info-circle"],i="f05a",u="M256 48a208 208 0 1 1 0 416 208 208 0 1 1 0-416zm0 464A256 256 0 1 0 256 0a256 256 0 1 0 0 512zM216 336c-13.3 0-24 10.7-24 24s10.7 24 24 24l80 0c13.3 0 24-10.7 24-24s-10.7-24-24-24l-8 0 0-88c0-13.3-10.7-24-24-24l-48 0c-13.3 0-24 10.7-24 24s10.7 24 24 24l24 0 0 64-24 0zm40-144a32 32 0 1 0 0-64 32 32 0 1 0 0 64z";d.definition={prefix:e,iconName:n,icon:[r,a,s,i,u]},d.faCircleInfo=d.definition,d.prefix=e,d.iconName=n,d.width=r,d.height=a,d.ligatures=s,d.unicode=i,d.svgPathData=u,d.aliases=s},6094(f,d){"use strict";var e;e={value:!0};var n="far",r="circle-notch",a=512,s=512,i=[],u="f1ce",l="M215.1 26.3c3.6 12.7-3.7 26-16.5 29.7C111.6 80.9 48 161.1 48 256c0 114.9 93.1 208 208 208s208-93.1 208-208c0-94.9-63.6-175.1-150.6-200c-12.7-3.6-20.1-16.9-16.5-29.7s16.9-20.1 29.7-16.5C433.6 40.5 512 139.1 512 256c0 141.4-114.6 256-256 256S0 397.4 0 256C0 139.1 78.4 40.5 185.4 9.9c12.7-3.6 26 3.7 29.7 16.5z";d.mw={prefix:n,iconName:r,icon:[a,s,i,u,l]},d.s4=d.mw,e=n,e=r,e=a,e=s,e=i,e=u,e=l,e=i},26642(f,d){"use strict";var e;e={value:!0};var n="far",r="circle-plus",a=512,s=512,i=["plus-circle"],u="f055",l="M256 48a208 208 0 1 1 0 416 208 208 0 1 1 0-416zm0 464A256 256 0 1 0 256 0a256 256 0 1 0 0 512zM232 344c0 13.3 10.7 24 24 24s24-10.7 24-24l0-64 64 0c13.3 0 24-10.7 24-24s-10.7-24-24-24l-64 0 0-64c0-13.3-10.7-24-24-24s-24 10.7-24 24l0 64-64 0c-13.3 0-24 10.7-24 24s10.7 24 24 24l64 0 0 64z";d.mw={prefix:n,iconName:r,icon:[a,s,i,u,l]},d.q_=d.mw,e=n,e=r,e=a,e=s,e=i,e=u,e=l,e=i},65679(f,d){"use strict";var e;e={value:!0};var n="far",r="circle-small",a=320,s=512,i=[],u="e122",l="M272 256A112 112 0 1 0 48 256a112 112 0 1 0 224 0zM0 256a160 160 0 1 1 320 0A160 160 0 1 1 0 256z";d.mw={prefix:n,iconName:r,icon:[a,s,i,u,l]},d.ZP=d.mw,e=n,e=r,e=a,e=s,e=i,e=u,e=l,e=i},59857(f,d){"use strict";var e;e={value:!0};var n="far",r="circle-xmark",a=512,s=512,i=[61532,"times-circle","xmark-circle"],u="f057",l="M256 48a208 208 0 1 1 0 416 208 208 0 1 1 0-416zm0 464A256 256 0 1 0 256 0a256 256 0 1 0 0 512zM175 175c-9.4 9.4-9.4 24.6 0 33.9l47 47-47 47c-9.4 9.4-9.4 24.6 0 33.9s24.6 9.4 33.9 0l47-47 47 47c9.4 9.4 24.6 9.4 33.9 0s9.4-24.6 0-33.9l-47-47 47-47c9.4-9.4 9.4-24.6 0-33.9s-24.6-9.4-33.9 0l-47 47-47-47c-9.4-9.4-24.6-9.4-33.9 0z";d.mw={prefix:n,iconName:r,icon:[a,s,i,u,l]},d.bn=d.mw,e=n,e=r,e=a,e=s,e=i,e=u,e=l,e=i},12124(f,d){"use strict";var e;e={value:!0};var n="far",r="clipboard-list-check",a=384,s=512,i=[],u="f737",l="M320 64l-40 0-9.6 0C263 27.5 230.7 0 192 0s-71 27.5-78.4 64L104 64 64 64C28.7 64 0 92.7 0 128L0 448c0 35.3 28.7 64 64 64l256 0c35.3 0 64-28.7 64-64l0-320c0-35.3-28.7-64-64-64zM80 112l0 24c0 13.3 10.7 24 24 24l88 0 88 0c13.3 0 24-10.7 24-24l0-24 16 0c8.8 0 16 7.2 16 16l0 320c0 8.8-7.2 16-16 16L64 464c-8.8 0-16-7.2-16-16l0-320c0-8.8 7.2-16 16-16l16 0zm88-32a24 24 0 1 1 48 0 24 24 0 1 1 -48 0zm3.3 155.3c6.2-6.2 6.2-16.4 0-22.6s-16.4-6.2-22.6 0L112 249.4 99.3 236.7c-6.2-6.2-16.4-6.2-22.6 0s-6.2 16.4 0 22.6l24 24c6.2 6.2 16.4 6.2 22.6 0l48-48zM192 272c0 8.8 7.2 16 16 16l64 0c8.8 0 16-7.2 16-16s-7.2-16-16-16l-64 0c-8.8 0-16 7.2-16 16zm-32 96c0 8.8 7.2 16 16 16l96 0c8.8 0 16-7.2 16-16s-7.2-16-16-16l-96 0c-8.8 0-16 7.2-16 16zm-48 24a24 24 0 1 0 0-48 24 24 0 1 0 0 48z";d.mw={prefix:n,iconName:r,icon:[a,s,i,u,l]},d.S3=d.mw,e=n,e=r,e=a,e=s,e=i,e=u,e=l,e=i},2244(f,d){"use strict";var e;e={value:!0};var n="far",r="clock-rotate-left",a=512,s=512,i=["history"],u="f1da",l="M48 106.7L48 56c0-13.3-10.7-24-24-24S0 42.7 0 56L0 168c0 13.3 10.7 24 24 24l112 0c13.3 0 24-10.7 24-24s-10.7-24-24-24l-55.3 0c37-57.8 101.7-96 175.3-96c114.9 0 208 93.1 208 208s-93.1 208-208 208c-42.5 0-81.9-12.7-114.7-34.5c-11-7.3-25.9-4.3-33.3 6.7s-4.3 25.9 6.7 33.3C155.2 496.4 203.8 512 256 512c141.4 0 256-114.6 256-256S397.4 0 256 0C170.3 0 94.4 42.1 48 106.7zM256 128c-13.3 0-24 10.7-24 24l0 104c0 6.4 2.5 12.5 7 17l72 72c9.4 9.4 24.6 9.4 33.9 0s9.4-24.6 0-33.9l-65-65 0-94.1c0-13.3-10.7-24-24-24z";d.mw={prefix:n,iconName:r,icon:[a,s,i,u,l]},d.Yj=d.mw,e=n,e=r,e=a,e=s,e=i,e=u,e=l,e=i},62909(f,d){"use strict";var e;e={value:!0};var n="far",r="clone",a=512,s=512,i=[],u="f24d",l="M64 464l224 0c8.8 0 16-7.2 16-16l0-64 48 0 0 64c0 35.3-28.7 64-64 64L64 512c-35.3 0-64-28.7-64-64L0 224c0-35.3 28.7-64 64-64l64 0 0 48-64 0c-8.8 0-16 7.2-16 16l0 224c0 8.8 7.2 16 16 16zM224 304l224 0c8.8 0 16-7.2 16-16l0-224c0-8.8-7.2-16-16-16L224 48c-8.8 0-16 7.2-16 16l0 224c0 8.8 7.2 16 16 16zm-64-16l0-224c0-35.3 28.7-64 64-64L448 0c35.3 0 64 28.7 64 64l0 224c0 35.3-28.7 64-64 64l-224 0c-35.3 0-64-28.7-64-64z";d.mw={prefix:n,iconName:r,icon:[a,s,i,u,l]},d.$3=d.mw,e=n,e=r,e=a,e=s,e=i,e=u,e=l,e=i},50344(f,d,e){"use strict";var n;n={value:!0};var r=e(88309);d.mw={prefix:r.prefix,iconName:r.iconName,icon:[r.width,r.height,r.aliases,r.unicode,r.svgPathData]},d.yY=d.mw,n=r.prefix,n=r.iconName,n=r.width,n=r.height,n=r.aliases,n=r.unicode,n=r.svgPathData,n=r.aliases},3784(f,d){"use strict";var e;e={value:!0};var n="far",r="closed-captioning",a=576,s=512,i=[],u="f20a",l="M512 80c8.8 0 16 7.2 16 16l0 320c0 8.8-7.2 16-16 16L64 432c-8.8 0-16-7.2-16-16L48 96c0-8.8 7.2-16 16-16l448 0zM64 32C28.7 32 0 60.7 0 96L0 416c0 35.3 28.7 64 64 64l448 0c35.3 0 64-28.7 64-64l0-320c0-35.3-28.7-64-64-64L64 32zM200 208c14.2 0 27 6.1 35.8 16c8.8 9.9 24 10.7 33.9 1.9s10.7-24 1.9-33.9c-17.5-19.6-43.1-32-71.5-32c-53 0-96 43-96 96s43 96 96 96c28.4 0 54-12.4 71.5-32c8.8-9.9 8-25-1.9-33.9s-25-8-33.9 1.9c-8.8 9.9-21.6 16-35.8 16c-26.5 0-48-21.5-48-48s21.5-48 48-48zm144 48c0-26.5 21.5-48 48-48c14.2 0 27 6.1 35.8 16c8.8 9.9 24 10.7 33.9 1.9s10.7-24 1.9-33.9c-17.5-19.6-43.1-32-71.5-32c-53 0-96 43-96 96s43 96 96 96c28.4 0 54-12.4 71.5-32c8.8-9.9 8-25-1.9-33.9s-25-8-33.9 1.9c-8.8 9.9-21.6 16-35.8 16c-26.5 0-48-21.5-48-48z";d.mw={prefix:n,iconName:r,icon:[a,s,i,u,l]},d.UM=d.mw,e=n,e=r,e=a,e=s,e=i,e=u,e=l,e=i},39475(f,d){"use strict";var e;e={value:!0};var n="far",r="code",a=640,s=512,i=[],u="f121",l="M399.1 1.1c-12.7-3.9-26.1 3.1-30 15.8l-144 464c-3.9 12.7 3.1 26.1 15.8 30s26.1-3.1 30-15.8l144-464c3.9-12.7-3.1-26.1-15.8-30zm71.4 118.5c-9.1 9.7-8.6 24.9 1.1 33.9L580.9 256 471.6 358.5c-9.7 9.1-10.2 24.3-1.1 33.9s24.3 10.2 33.9 1.1l128-120c4.8-4.5 7.6-10.9 7.6-17.5s-2.7-13-7.6-17.5l-128-120c-9.7-9.1-24.9-8.6-33.9 1.1zm-301 0c-9.1-9.7-24.3-10.2-33.9-1.1l-128 120C2.7 243 0 249.4 0 256s2.7 13 7.6 17.5l128 120c9.7 9.1 24.9 8.6 33.9-1.1s8.6-24.9-1.1-33.9L59.1 256 168.4 153.5c9.7-9.1 10.2-24.3 1.1-33.9z";d.mw={prefix:n,iconName:r,icon:[a,s,i,u,l]},d.jT=d.mw,e=n,e=r,e=a,e=s,e=i,e=u,e=l,e=i},75991(f,d){"use strict";var e;e={value:!0};var n="far",r="code-fork",a=448,s=512,i=[],u="e13b",l="M80 112a32 32 0 1 0 0-64 32 32 0 1 0 0 64zm80-32c0 35.8-23.5 66.1-56 76.3l0 35.7c0 22.1 17.9 40 40 40l160 0c22.1 0 40-17.9 40-40l0-35.7c-32.5-10.2-56-40.5-56-76.3c0-44.2 35.8-80 80-80s80 35.8 80 80c0 35.8-23.5 66.1-56 76.3l0 35.7c0 48.6-39.4 88-88 88l-56 0 0 75.7c32.5 10.2 56 40.5 56 76.3c0 44.2-35.8 80-80 80s-80-35.8-80-80c0-35.8 23.5-66.1 56-76.3l0-75.7-56 0c-48.6 0-88-39.4-88-88l0-35.7C23.5 146.1 0 115.8 0 80C0 35.8 35.8 0 80 0s80 35.8 80 80zm208 32a32 32 0 1 0 0-64 32 32 0 1 0 0 64zM256 432a32 32 0 1 0 -64 0 32 32 0 1 0 64 0z";d.mw={prefix:n,iconName:r,icon:[a,s,i,u,l]},d.zt=d.mw,e=n,e=r,e=a,e=s,e=i,e=u,e=l,e=i},91201(f,d){"use strict";var e;e={value:!0};var n="far",r="comment",a=512,s=512,i=[128489,61669],u="f075",l="M123.6 391.3c12.9-9.4 29.6-11.8 44.6-6.4c26.5 9.6 56.2 15.1 87.8 15.1c124.7 0 208-80.5 208-160s-83.3-160-208-160S48 160.5 48 240c0 32 12.4 62.8 35.7 89.2c8.6 9.7 12.8 22.5 11.8 35.5c-1.4 18.1-5.7 34.7-11.3 49.4c17-7.9 31.1-16.7 39.4-22.7zM21.2 431.9c1.8-2.7 3.5-5.4 5.1-8.1c10-16.6 19.5-38.4 21.4-62.9C17.7 326.8 0 285.1 0 240C0 125.1 114.6 32 256 32s256 93.1 256 208s-114.6 208-256 208c-37.1 0-72.3-6.4-104.1-17.9c-11.9 8.7-31.3 20.6-54.3 30.6c-15.1 6.6-32.3 12.6-50.1 16.1c-.8 .2-1.6 .3-2.4 .5c-4.4 .8-8.7 1.5-13.2 1.9c-.2 0-.5 .1-.7 .1c-5.1 .5-10.2 .8-15.3 .8c-6.5 0-12.3-3.9-14.8-9.9c-2.5-6-1.1-12.8 3.4-17.4c4.1-4.2 7.8-8.7 11.3-13.5c1.7-2.3 3.3-4.6 4.8-6.9l.3-.5z";d.mw={prefix:n,iconName:r,icon:[a,s,i,u,l]},d.DN=d.mw,e=n,e=r,e=a,e=s,e=i,e=u,e=l,e=i},47571(f,d){"use strict";var e;e={value:!0};var n="far",r="copy",a=448,s=512,i=[],u="f0c5",l="M384 336l-192 0c-8.8 0-16-7.2-16-16l0-256c0-8.8 7.2-16 16-16l140.1 0L400 115.9 400 320c0 8.8-7.2 16-16 16zM192 384l192 0c35.3 0 64-28.7 64-64l0-204.1c0-12.7-5.1-24.9-14.1-33.9L366.1 14.1c-9-9-21.2-14.1-33.9-14.1L192 0c-35.3 0-64 28.7-64 64l0 256c0 35.3 28.7 64 64 64zM64 128c-35.3 0-64 28.7-64 64L0 448c0 35.3 28.7 64 64 64l192 0c35.3 0 64-28.7 64-64l0-32-48 0 0 32c0 8.8-7.2 16-16 16L64 464c-8.8 0-16-7.2-16-16l0-256c0-8.8 7.2-16 16-16l32 0 0-48-32 0z";d.mw={prefix:n,iconName:r,icon:[a,s,i,u,l]},d.jP=d.mw,e=n,e=r,e=a,e=s,e=i,e=u,e=l,e=i},18796(f,d){"use strict";var e;e={value:!0};var n="far",r="crop",a=512,s=512,i=[],u="f125",l="M80 24C80 10.7 90.7 0 104 0s24 10.7 24 24l0 326.1L350.1 128 160 128l0-48 238.1 0L471 7c9.4-9.4 24.6-9.4 33.9 0s9.4 24.6 0 33.9l-73 73L432 384l56 0c13.3 0 24 10.7 24 24s-10.7 24-24 24l-56 0 0 56c0 13.3-10.7 24-24 24s-24-10.7-24-24l0-326.1L161.9 384 352 384l0 48-216 0c-30.9 0-56-25.1-56-56l0-248-56 0c-13.3 0-24-10.7-24-24S10.7 80 24 80l56 0 0-56z";d.mw={prefix:n,iconName:r,icon:[a,s,i,u,l]},d.K1=d.mw,e=n,e=r,e=a,e=s,e=i,e=u,e=l,e=i},89023(f,d){"use strict";var e;e={value:!0};var n="far",r="diamond-exclamation",a=512,s=512,i=[],u="e405",l="M51.3 256L256 51.3 460.7 256 256 460.7 51.3 256zm233-244.3c-15.6-15.6-40.9-15.6-56.6 0l-216 216c-15.6 15.6-15.6 40.9 0 56.6l216 216c15.6 15.6 40.9 15.6 56.6 0l216-216c15.6-15.6 15.6-40.9 0-56.6l-216-216zM256 128c-13.3 0-24 10.7-24 24l0 112c0 13.3 10.7 24 24 24s24-10.7 24-24l0-112c0-13.3-10.7-24-24-24zm32 224a32 32 0 1 0 -64 0 32 32 0 1 0 64 0z";d.mw={prefix:n,iconName:r,icon:[a,s,i,u,l]},d.xG=d.mw,e=n,e=r,e=a,e=s,e=i,e=u,e=l,e=i},62566(f,d){"use strict";var e;e={value:!0};var n="far",r="distribute-spacing-vertical",a=512,s=512,i=[],u="e366",l="M0 56C0 69.3 10.7 80 24 80l464 0c13.3 0 24-10.7 24-24s-10.7-24-24-24L24 32C10.7 32 0 42.7 0 56zM368 208l0 96-224 0 0-96 224 0zM144 160c-26.5 0-48 21.5-48 48l0 96c0 26.5 21.5 48 48 48l224 0c26.5 0 48-21.5 48-48l0-96c0-26.5-21.5-48-48-48l-224 0zM24 432c-13.3 0-24 10.7-24 24s10.7 24 24 24l464 0c13.3 0 24-10.7 24-24s-10.7-24-24-24L24 432z";d.mw={prefix:n,iconName:r,icon:[a,s,i,u,l]},d.iH=d.mw,e=n,e=r,e=a,e=s,e=i,e=u,e=l,e=i},88946(f,d,e){"use strict";var n;n={value:!0};var r=e(77093);d.mw={prefix:r.prefix,iconName:r.iconName,icon:[r.width,r.height,r.aliases,r.unicode,r.svgPathData]},d.MT=d.mw,n=r.prefix,n=r.iconName,n=r.width,n=r.height,n=r.aliases,n=r.unicode,n=r.svgPathData,n=r.aliases},8525(f,d){"use strict";var e;e={value:!0};var n="far",r="ellipsis",a=448,s=512,i=["ellipsis-h"],u="f141",l="M432 256a48 48 0 1 1 -96 0 48 48 0 1 1 96 0zm-160 0a48 48 0 1 1 -96 0 48 48 0 1 1 96 0zM64 304a48 48 0 1 1 0-96 48 48 0 1 1 0 96z";d.mw={prefix:n,iconName:r,icon:[a,s,i,u,l]},d.Dw=d.mw,e=n,e=r,e=a,e=s,e=i,e=u,e=l,e=i},36079(f,d){"use strict";var e;e={value:!0};var n="far",r="ellipsis-vertical",a=128,s=512,i=["ellipsis-v"],u="f142",l="M64 368a48 48 0 1 0 0 96 48 48 0 1 0 0-96zm0-160a48 48 0 1 0 0 96 48 48 0 1 0 0-96zM112 96A48 48 0 1 0 16 96a48 48 0 1 0 96 0z";d.mw={prefix:n,iconName:r,icon:[a,s,i,u,l]},d.nx=d.mw,e=n,e=r,e=a,e=s,e=i,e=u,e=l,e=i},7486(f,d){"use strict";var e;e={value:!0};var n="far",r="envelope",a=512,s=512,i=[128386,9993,61443],u="f0e0",l="M64 112c-8.8 0-16 7.2-16 16l0 22.1L220.5 291.7c20.7 17 50.4 17 71.1 0L464 150.1l0-22.1c0-8.8-7.2-16-16-16L64 112zM48 212.2L48 384c0 8.8 7.2 16 16 16l384 0c8.8 0 16-7.2 16-16l0-171.8L322 328.8c-38.4 31.5-93.7 31.5-132 0L48 212.2zM0 128C0 92.7 28.7 64 64 64l384 0c35.3 0 64 28.7 64 64l0 256c0 35.3-28.7 64-64 64L64 448c-35.3 0-64-28.7-64-64L0 128z";d.mw={prefix:n,iconName:r,icon:[a,s,i,u,l]},d.y_=d.mw,e=n,e=r,e=a,e=s,e=i,e=u,e=l,e=i},20557(f,d,e){"use strict";var n;n={value:!0};var r=e(6899);d.mw={prefix:r.prefix,iconName:r.iconName,icon:[r.width,r.height,r.aliases,r.unicode,r.svgPathData]},d.vM=d.mw,n=r.prefix,n=r.iconName,n=r.width,n=r.height,n=r.aliases,n=r.unicode,n=r.svgPathData,n=r.aliases},97331(f,d){"use strict";var e;e={value:!0};var n="far",r="face-frown",a=512,s=512,i=[9785,"frown"],u="f119",l="M464 256A208 208 0 1 0 48 256a208 208 0 1 0 416 0zM0 256a256 256 0 1 1 512 0A256 256 0 1 1 0 256zM174.6 384.1c-4.5 12.5-18.2 18.9-30.7 14.4s-18.9-18.2-14.4-30.7C146.9 319.4 198.9 288 256 288s109.1 31.4 126.6 79.9c4.5 12.5-2 26.2-14.4 30.7s-26.2-2-30.7-14.4C328.2 358.5 297.2 336 256 336s-72.2 22.5-81.4 48.1zM144.4 208a32 32 0 1 1 64 0 32 32 0 1 1 -64 0zm192-32a32 32 0 1 1 0 64 32 32 0 1 1 0-64z";d.mw={prefix:n,iconName:r,icon:[a,s,i,u,l]},d.Ho=d.mw,e=n,e=r,e=a,e=s,e=i,e=u,e=l,e=i},77142(f,d){"use strict";var e;e={value:!0};var n="far",r="face-laugh",a=512,s=512,i=["laugh"],u="f599",l="M464 256A208 208 0 1 0 48 256a208 208 0 1 0 416 0zM0 256a256 256 0 1 1 512 0A256 256 0 1 1 0 256zm130.7 57.9c-4.2-13.6 7.1-25.9 21.3-25.9l212.5 0c14.2 0 25.5 12.4 21.3 25.9C369 368.4 318.2 408 258.2 408s-110.8-39.6-127.5-94.1zM144.4 192a32 32 0 1 1 64 0 32 32 0 1 1 -64 0zm192-32a32 32 0 1 1 0 64 32 32 0 1 1 0-64z";d.mw={prefix:n,iconName:r,icon:[a,s,i,u,l]},d.ou=d.mw,e=n,e=r,e=a,e=s,e=i,e=u,e=l,e=i},67023(f,d){"use strict";var e;e={value:!0};var n="far",r="face-smile",a=512,s=512,i=[128578,"smile"],u="f118",l="M464 256A208 208 0 1 0 48 256a208 208 0 1 0 416 0zM0 256a256 256 0 1 1 512 0A256 256 0 1 1 0 256zm177.6 62.1C192.8 334.5 218.8 352 256 352s63.2-17.5 78.4-33.9c9-9.7 24.2-10.4 33.9-1.4s10.4 24.2 1.4 33.9c-22 23.8-60 49.4-113.6 49.4s-91.7-25.5-113.6-49.4c-9-9.7-8.4-24.9 1.4-33.9s24.9-8.4 33.9 1.4zM144.4 208a32 32 0 1 1 64 0 32 32 0 1 1 -64 0zm192-32a32 32 0 1 1 0 64 32 32 0 1 1 0-64z";d.mw={prefix:n,iconName:r,icon:[a,s,i,u,l]},d.H8=d.mw,e=n,e=r,e=a,e=s,e=i,e=u,e=l,e=i},14784(f,d){"use strict";var e;e={value:!0};var n="far",r="file",a=384,s=512,i=[128196,128459,61462],u="f15b",l="M320 464c8.8 0 16-7.2 16-16l0-288-80 0c-17.7 0-32-14.3-32-32l0-80L64 48c-8.8 0-16 7.2-16 16l0 384c0 8.8 7.2 16 16 16l256 0zM0 64C0 28.7 28.7 0 64 0L229.5 0c17 0 33.3 6.7 45.3 18.7l90.5 90.5c12 12 18.7 28.3 18.7 45.3L384 448c0 35.3-28.7 64-64 64L64 512c-35.3 0-64-28.7-64-64L0 64z";d.mw={prefix:n,iconName:r,icon:[a,s,i,u,l]},d.A4=d.mw,e=n,e=r,e=a,e=s,e=i,e=u,e=l,e=i},75588(f,d){"use strict";var e;e={value:!0};var n="far",r="file-audio",a=384,s=512,i=[],u="f1c7",l="M64 464l256 0c8.8 0 16-7.2 16-16l0-288-80 0c-17.7 0-32-14.3-32-32l0-80L64 48c-8.8 0-16 7.2-16 16l0 384c0 8.8 7.2 16 16 16zM0 64C0 28.7 28.7 0 64 0L229.5 0c17 0 33.3 6.7 45.3 18.7l90.5 90.5c12 12 18.7 28.3 18.7 45.3L384 448c0 35.3-28.7 64-64 64L64 512c-35.3 0-64-28.7-64-64L0 64zM192 272l0 128c0 6.5-3.9 12.3-9.9 14.8s-12.9 1.1-17.4-3.5L129.4 376 112 376c-8.8 0-16-7.2-16-16l0-48c0-8.8 7.2-16 16-16l17.4 0 35.3-35.3c4.6-4.6 11.5-5.9 17.4-3.5s9.9 8.3 9.9 14.8zm85.8-4c11.6 20 18.2 43.3 18.2 68s-6.6 48-18.2 68c-6.6 11.5-21.3 15.4-32.8 8.8s-15.4-21.3-8.8-32.8c7.5-12.9 11.8-27.9 11.8-44s-4.3-31.1-11.8-44c-6.6-11.5-2.7-26.2 8.8-32.8s26.2-2.7 32.8 8.8z";d.mw={prefix:n,iconName:r,icon:[a,s,i,u,l]},d.qe=d.mw,e=n,e=r,e=a,e=s,e=i,e=u,e=l,e=i},31314(f,d){"use strict";var e;e={value:!0};var n="far",r="file-export",a=576,s=512,i=["arrow-right-from-file"],u="f56e",l="M336 448c0 8.8-7.2 16-16 16L64 464c-8.8 0-16-7.2-16-16L48 64c0-8.8 7.2-16 16-16l160 0 0 80c0 17.7 14.3 32 32 32l80 0 0 96 48 0 0-101.5c0-17-6.7-33.3-18.7-45.3L274.7 18.7C262.7 6.7 246.5 0 229.5 0L64 0C28.7 0 0 28.7 0 64L0 448c0 35.3 28.7 64 64 64l256 0c35.3 0 64-28.7 64-64l0-80-48 0 0 80zM489 215c-9.4-9.4-24.6-9.4-33.9 0s-9.4 24.6 0 33.9l39 39L216 288c-13.3 0-24 10.7-24 24s10.7 24 24 24l278.1 0-39 39c-9.4 9.4-9.4 24.6 0 33.9s24.6 9.4 33.9 0l80-80c9.4-9.4 9.4-24.6 0-33.9l-80-80z";d.mw={prefix:n,iconName:r,icon:[a,s,i,u,l]},d.o1=d.mw,e=n,e=r,e=a,e=s,e=i,e=u,e=l,e=i},81133(f,d){"use strict";var e;e={value:!0};var n="far",r="file-import",a=512,s=512,i=["arrow-right-to-file"],u="f56f",l="M448 464l-256 0c-8.8 0-16-7.2-16-16l0-80-48 0 0 80c0 35.3 28.7 64 64 64l256 0c35.3 0 64-28.7 64-64l0-293.5c0-17-6.7-33.3-18.7-45.3L402.7 18.7C390.7 6.7 374.5 0 357.5 0L192 0c-35.3 0-64 28.7-64 64l0 192 48 0 0-192c0-8.8 7.2-16 16-16l160 0 0 80c0 17.7 14.3 32 32 32l80 0 0 288c0 8.8-7.2 16-16 16zM297 215c-9.4-9.4-24.6-9.4-33.9 0s-9.4 24.6 0 33.9l39 39L24 288c-13.3 0-24 10.7-24 24s10.7 24 24 24l278.1 0-39 39c-9.4 9.4-9.4 24.6 0 33.9s24.6 9.4 33.9 0l80-80c9.4-9.4 9.4-24.6 0-33.9l-80-80z";d.mw={prefix:n,iconName:r,icon:[a,s,i,u,l]},d.$M=d.mw,e=n,e=r,e=a,e=s,e=i,e=u,e=l,e=i},86961(f,d){"use strict";var e;e={value:!0};var n="far",r="file-lines",a=384,s=512,i=[128441,128462,61686,"file-alt","file-text"],u="f15c",l="M64 464c-8.8 0-16-7.2-16-16L48 64c0-8.8 7.2-16 16-16l160 0 0 80c0 17.7 14.3 32 32 32l80 0 0 288c0 8.8-7.2 16-16 16L64 464zM64 0C28.7 0 0 28.7 0 64L0 448c0 35.3 28.7 64 64 64l256 0c35.3 0 64-28.7 64-64l0-293.5c0-17-6.7-33.3-18.7-45.3L274.7 18.7C262.7 6.7 246.5 0 229.5 0L64 0zm56 256c-13.3 0-24 10.7-24 24s10.7 24 24 24l144 0c13.3 0 24-10.7 24-24s-10.7-24-24-24l-144 0zm0 96c-13.3 0-24 10.7-24 24s10.7 24 24 24l144 0c13.3 0 24-10.7 24-24s-10.7-24-24-24l-144 0z";d.mw={prefix:n,iconName:r,icon:[a,s,i,u,l]},d.bL=d.mw,e=n,e=r,e=a,e=s,e=i,e=u,e=l,e=i},95672(f,d){"use strict";var e;e={value:!0};var n="far",r="file-pdf",a=512,s=512,i=[],u="f1c1",l="M64 464l48 0 0 48-48 0c-35.3 0-64-28.7-64-64L0 64C0 28.7 28.7 0 64 0L229.5 0c17 0 33.3 6.7 45.3 18.7l90.5 90.5c12 12 18.7 28.3 18.7 45.3L384 304l-48 0 0-144-80 0c-17.7 0-32-14.3-32-32l0-80L64 48c-8.8 0-16 7.2-16 16l0 384c0 8.8 7.2 16 16 16zM176 352l32 0c30.9 0 56 25.1 56 56s-25.1 56-56 56l-16 0 0 32c0 8.8-7.2 16-16 16s-16-7.2-16-16l0-48 0-80c0-8.8 7.2-16 16-16zm32 80c13.3 0 24-10.7 24-24s-10.7-24-24-24l-16 0 0 48 16 0zm96-80l32 0c26.5 0 48 21.5 48 48l0 64c0 26.5-21.5 48-48 48l-32 0c-8.8 0-16-7.2-16-16l0-128c0-8.8 7.2-16 16-16zm32 128c8.8 0 16-7.2 16-16l0-64c0-8.8-7.2-16-16-16l-16 0 0 96 16 0zm80-112c0-8.8 7.2-16 16-16l48 0c8.8 0 16 7.2 16 16s-7.2 16-16 16l-32 0 0 32 32 0c8.8 0 16 7.2 16 16s-7.2 16-16 16l-32 0 0 48c0 8.8-7.2 16-16 16s-16-7.2-16-16l0-64 0-64z";d.mw={prefix:n,iconName:r,icon:[a,s,i,u,l]},d.O_=d.mw,e=n,e=r,e=a,e=s,e=i,e=u,e=l,e=i},43965(f,d){"use strict";var e;e={value:!0};var n="far",r="folder-image",a=512,s=512,i=[],u="e18a",l="M251.7 127.6s0 0 0 0c10.5 10.5 24.7 16.4 39.6 16.4L448 144c8.8 0 16 7.2 16 16l0 256c0 8.8-7.2 16-16 16L64 432c-8.8 0-16-7.2-16-16L48 96c0-8.8 7.2-16 16-16l133.5 0c4.2 0 8.3 1.7 11.3 4.7l33.9-33.9L208.8 84.7l42.9 42.9zm33.9-33.9L242.7 50.7c-12-12-28.3-18.7-45.3-18.7L64 32C28.7 32 0 60.7 0 96L0 416c0 35.3 28.7 64 64 64l384 0c35.3 0 64-28.7 64-64l0-256c0-35.3-28.7-64-64-64L291.3 96c-2.1 0-4.2-.8-5.7-2.3zM160 208a32 32 0 1 0 -64 0 32 32 0 1 0 64 0zm155.2 9.6c-4.5-6-11.6-9.6-19.2-9.6s-14.7 3.6-19.2 9.6l-54.2 72.2L202.7 265c-4.6-5.7-11.5-9-18.7-9s-14.2 3.3-18.7 9l-64 80c-5.8 7.2-6.9 17.1-2.9 25.4s12.4 13.6 21.6 13.6l80 0 48 0 144 0c9.1 0 17.4-5.1 21.5-13.3s3.2-17.9-2.3-25.1l-96-128z";d.mw={prefix:n,iconName:r,icon:[a,s,i,u,l]},d.JK=d.mw,e=n,e=r,e=a,e=s,e=i,e=u,e=l,e=i},15465(f,d){"use strict";var e;e={value:!0};var n="far",r="gear",a=512,s=512,i=[9881,"cog"],u="f013",l="M256 0c17 0 33.6 1.7 49.8 4.8c7.9 1.5 21.8 6.1 29.4 20.1c2 3.7 3.6 7.6 4.6 11.8l9.3 38.5C350.5 81 360.3 86.7 366 85l38-11.2c4-1.2 8.1-1.8 12.2-1.9c16.1-.5 27 9.4 32.3 15.4c22.1 25.1 39.1 54.6 49.9 86.3c2.6 7.6 5.6 21.8-2.7 35.4c-2.2 3.6-4.9 7-8 10L459 246.3c-4.2 4-4.2 15.5 0 19.5l28.7 27.3c3.1 3 5.8 6.4 8 10c8.2 13.6 5.2 27.8 2.7 35.4c-10.8 31.7-27.8 61.1-49.9 86.3c-5.3 6-16.3 15.9-32.3 15.4c-4.1-.1-8.2-.8-12.2-1.9L366 427c-5.7-1.7-15.5 4-16.9 9.8l-9.3 38.5c-1 4.2-2.6 8.2-4.6 11.8c-7.7 14-21.6 18.5-29.4 20.1C289.6 510.3 273 512 256 512s-33.6-1.7-49.8-4.8c-7.9-1.5-21.8-6.1-29.4-20.1c-2-3.7-3.6-7.6-4.6-11.8l-9.3-38.5c-1.4-5.8-11.2-11.5-16.9-9.8l-38 11.2c-4 1.2-8.1 1.8-12.2 1.9c-16.1 .5-27-9.4-32.3-15.4c-22-25.1-39.1-54.6-49.9-86.3c-2.6-7.6-5.6-21.8 2.7-35.4c2.2-3.6 4.9-7 8-10L53 265.7c4.2-4 4.2-15.5 0-19.5L24.2 218.9c-3.1-3-5.8-6.4-8-10C8 195.3 11 181.1 13.6 173.6c10.8-31.7 27.8-61.1 49.9-86.3c5.3-6 16.3-15.9 32.3-15.4c4.1 .1 8.2 .8 12.2 1.9L146 85c5.7 1.7 15.5-4 16.9-9.8l9.3-38.5c1-4.2 2.6-8.2 4.6-11.8c7.7-14 21.6-18.5 29.4-20.1C222.4 1.7 239 0 256 0zM218.1 51.4l-8.5 35.1c-7.8 32.3-45.3 53.9-77.2 44.6L97.9 120.9c-16.5 19.3-29.5 41.7-38 65.7l26.2 24.9c24 22.8 24 66.2 0 89L59.9 325.4c8.5 24 21.5 46.4 38 65.7l34.6-10.2c31.8-9.4 69.4 12.3 77.2 44.6l8.5 35.1c24.6 4.5 51.3 4.5 75.9 0l8.5-35.1c7.8-32.3 45.3-53.9 77.2-44.6l34.6 10.2c16.5-19.3 29.5-41.7 38-65.7l-26.2-24.9c-24-22.8-24-66.2 0-89l26.2-24.9c-8.5-24-21.5-46.4-38-65.7l-34.6 10.2c-31.8 9.4-69.4-12.3-77.2-44.6l-8.5-35.1c-24.6-4.5-51.3-4.5-75.9 0zM208 256a48 48 0 1 0 96 0 48 48 0 1 0 -96 0zm48 96a96 96 0 1 1 0-192 96 96 0 1 1 0 192z";d.mw={prefix:n,iconName:r,icon:[a,s,i,u,l]},d.BH=d.mw,e=n,e=r,e=a,e=s,e=i,e=u,e=l,e=i},77853(f,d){"use strict";var e;e={value:!0};var n="far",r="globe",a=512,s=512,i=[127760],u="f0ac",l="M256 464c7.4 0 27-7.2 47.6-48.4c8.8-17.7 16.4-39.2 22-63.6l-139.2 0c5.6 24.4 13.2 45.9 22 63.6C229 456.8 248.6 464 256 464zM178.5 304l155 0c1.6-15.3 2.5-31.4 2.5-48s-.9-32.7-2.5-48l-155 0c-1.6 15.3-2.5 31.4-2.5 48s.9 32.7 2.5 48zm7.9-144l139.2 0c-5.6-24.4-13.2-45.9-22-63.6C283 55.2 263.4 48 256 48s-27 7.2-47.6 48.4c-8.8 17.7-16.4 39.2-22 63.6zm195.3 48c1.5 15.5 2.2 31.6 2.2 48s-.8 32.5-2.2 48l76.7 0c3.6-15.4 5.6-31.5 5.6-48s-1.9-32.6-5.6-48l-76.7 0zm58.8-48c-21.4-41.1-56.1-74.1-98.4-93.4c14.1 25.6 25.3 57.5 32.6 93.4l65.9 0zm-303.3 0c7.3-35.9 18.5-67.7 32.6-93.4c-42.3 19.3-77 52.3-98.4 93.4l65.9 0zM53.6 208c-3.6 15.4-5.6 31.5-5.6 48s1.9 32.6 5.6 48l76.7 0c-1.5-15.5-2.2-31.6-2.2-48s.8-32.5 2.2-48l-76.7 0zM342.1 445.4c42.3-19.3 77-52.3 98.4-93.4l-65.9 0c-7.3 35.9-18.5 67.7-32.6 93.4zm-172.2 0c-14.1-25.6-25.3-57.5-32.6-93.4l-65.9 0c21.4 41.1 56.1 74.1 98.4 93.4zM256 512A256 256 0 1 1 256 0a256 256 0 1 1 0 512z";d.mw={prefix:n,iconName:r,icon:[a,s,i,u,l]},d.Bw=d.mw,e=n,e=r,e=a,e=s,e=i,e=u,e=l,e=i},75044(f,d){"use strict";var e;e={value:!0};var n="far",r="graduation-cap",a=640,s=512,i=[127891,"mortar-board"],u="f19d",l="M320 80c2.5 0 5 .4 7.4 1.3l218 78.7-218 78.7c-2.4 .9-4.9 1.3-7.4 1.3s-5-.4-7.4-1.3L184.9 192.6l140.8-52.8c8.3-3.1 12.5-12.3 9.4-20.6s-12.3-12.5-20.6-9.4L154.9 169.6c-5.2 2-10.3 4.2-15.3 6.6L94.7 160l218-78.7c2.4-.9 4.9-1.3 7.4-1.3zM15.8 182.6l77.4 27.9c-27.2 28.7-43.7 66.7-45.1 107.7c-.1 .6-.1 1.2-.1 1.8c0 28.4-10.8 57.8-22.3 80.8c-6.5 13-13.9 25.8-22.5 37.6C0 442.7-.9 448.3 .9 453.4s6 8.9 11.2 10.2l64 16c4.2 1.1 8.7 .3 12.4-2s6.3-6.1 7.1-10.4c8.6-42.8 4.3-81.2-2.1-108.7c-3.2-14-7.5-28.3-13.4-41.5c1.9-37 19.2-70.9 46.7-94.2l169.5 61.2c7.6 2.7 15.6 4.1 23.7 4.1s16.1-1.4 23.7-4.1L624.2 182.6c9.5-3.4 15.8-12.5 15.8-22.6s-6.3-19.1-15.8-22.6L343.7 36.1C336.1 33.4 328.1 32 320 32s-16.1 1.4-23.7 4.1L15.8 137.4C6.3 140.9 0 149.9 0 160s6.3 19.1 15.8 22.6zm480.8 80l-46.5 16.8 12.7 120.5c-4.8 3.5-12.8 8-24.6 12.6C410 423.6 368 432 320 432s-90-8.4-118.3-19.4c-11.8-4.6-19.8-9.2-24.6-12.6l12.7-120.5-46.5-16.8L128 408c0 35.3 86 72 192 72s192-36.7 192-72L496.7 262.6zM467.4 396c0 0-.1 .1-.3 .4c.2-.3 .3-.4 .3-.4zm-294.8 0c0 0 .1 .1 .3 .4c-.2-.3-.3-.4-.3-.4z";d.mw={prefix:n,iconName:r,icon:[a,s,i,u,l]},d.eS=d.mw,e=n,e=r,e=a,e=s,e=i,e=u,e=l,e=i},62394(f,d){"use strict";var e;e={value:!0};var n="far",r="grid-2",a=512,s=512,i=[],u="e196",l="M80 80l0 96 96 0 0-96L80 80zM32 80c0-26.5 21.5-48 48-48l96 0c26.5 0 48 21.5 48 48l0 96c0 26.5-21.5 48-48 48l-96 0c-26.5 0-48-21.5-48-48l0-96zM80 336l0 96 96 0 0-96-96 0zm-48 0c0-26.5 21.5-48 48-48l96 0c26.5 0 48 21.5 48 48l0 96c0 26.5-21.5 48-48 48l-96 0c-26.5 0-48-21.5-48-48l0-96zM432 80l-96 0 0 96 96 0 0-96zM336 32l96 0c26.5 0 48 21.5 48 48l0 96c0 26.5-21.5 48-48 48l-96 0c-26.5 0-48-21.5-48-48l0-96c0-26.5 21.5-48 48-48zm0 304l0 96 96 0 0-96-96 0zm-48 0c0-26.5 21.5-48 48-48l96 0c26.5 0 48 21.5 48 48l0 96c0 26.5-21.5 48-48 48l-96 0c-26.5 0-48-21.5-48-48l0-96z";d.mw={prefix:n,iconName:r,icon:[a,s,i,u,l]},d.Qy=d.mw,e=n,e=r,e=a,e=s,e=i,e=u,e=l,e=i},55924(f,d){"use strict";var e;e={value:!0};var n="far",r="grip-dots-vertical",a=256,s=512,i=[],u="e411",l="M64 128a32 32 0 1 0 0-64 32 32 0 1 0 0 64zm0 160a32 32 0 1 0 0-64 32 32 0 1 0 0 64zM96 416a32 32 0 1 0 -64 0 32 32 0 1 0 64 0zm96-288a32 32 0 1 0 0-64 32 32 0 1 0 0 64zm32 128a32 32 0 1 0 -64 0 32 32 0 1 0 64 0zM192 448a32 32 0 1 0 0-64 32 32 0 1 0 0 64z";d.mw={prefix:n,iconName:r,icon:[a,s,i,u,l]},d.IM=d.mw,e=n,e=r,e=a,e=s,e=i,e=u,e=l,e=i},60674(f,d){"use strict";var e;e={value:!0};var n="far",r="hand-pointer",a=448,s=512,i=[],u="f25a",l="M160 64c0-8.8 7.2-16 16-16s16 7.2 16 16l0 136c0 10.3 6.6 19.5 16.4 22.8s20.6-.1 26.8-8.3c3-3.9 7.6-6.4 12.8-6.4c8.8 0 16 7.2 16 16c0 10.3 6.6 19.5 16.4 22.8s20.6-.1 26.8-8.3c3-3.9 7.6-6.4 12.8-6.4c7.8 0 14.3 5.6 15.7 13c1.6 8.2 7.3 15.1 15.1 18s16.7 1.6 23.3-3.6c2.7-2.1 6.1-3.4 9.9-3.4c8.8 0 16 7.2 16 16l0 16 0 104c0 39.8-32.2 72-72 72l-56 0-59.8 0-.9 0c-37.4 0-72.4-18.7-93.2-49.9L50.7 312.9c-4.9-7.4-2.9-17.3 4.4-22.2s17.3-2.9 22.2 4.4L116 353.2c5.9 8.8 16.8 12.7 26.9 9.7s17-12.4 17-23l0-19.9 0-256zM176 0c-35.3 0-64 28.7-64 64l0 197.7C91.2 238 55.5 232.8 28.5 250.7C-.9 270.4-8.9 310.1 10.8 339.5L78.3 440.8c29.7 44.5 79.6 71.2 133.1 71.2l.9 0 59.8 0 56 0c66.3 0 120-53.7 120-120l0-104 0-16c0-35.3-28.7-64-64-64c-4.5 0-8.8 .5-13 1.3c-11.7-15.4-30.2-25.3-51-25.3c-6.9 0-13.5 1.1-19.7 3.1C288.7 170.7 269.6 160 248 160c-2.7 0-5.4 .2-8 .5L240 64c0-35.3-28.7-64-64-64zm48 304c0-8.8-7.2-16-16-16s-16 7.2-16 16l0 96c0 8.8 7.2 16 16 16s16-7.2 16-16l0-96zm48-16c-8.8 0-16 7.2-16 16l0 96c0 8.8 7.2 16 16 16s16-7.2 16-16l0-96c0-8.8-7.2-16-16-16zm80 16c0-8.8-7.2-16-16-16s-16 7.2-16 16l0 96c0 8.8 7.2 16 16 16s16-7.2 16-16l0-96z";d.mw={prefix:n,iconName:r,icon:[a,s,i,u,l]},d.A8=d.mw,e=n,e=r,e=a,e=s,e=i,e=u,e=l,e=i},33405(f,d){"use strict";var e;e={value:!0};var n="far",r="image",a=512,s=512,i=[],u="f03e",l="M448 80c8.8 0 16 7.2 16 16l0 319.8-5-6.5-136-176c-4.5-5.9-11.6-9.3-19-9.3s-14.4 3.4-19 9.3L202 340.7l-30.5-42.7C167 291.7 159.8 288 152 288s-15 3.7-19.5 10.1l-80 112L48 416.3l0-.3L48 96c0-8.8 7.2-16 16-16l384 0zM64 32C28.7 32 0 60.7 0 96L0 416c0 35.3 28.7 64 64 64l384 0c35.3 0 64-28.7 64-64l0-320c0-35.3-28.7-64-64-64L64 32zm80 192a48 48 0 1 0 0-96 48 48 0 1 0 0 96z";d.mw={prefix:n,iconName:r,icon:[a,s,i,u,l]},d.jb=d.mw,e=n,e=r,e=a,e=s,e=i,e=u,e=l,e=i},77852(f,d){"use strict";var e;e={value:!0};var n="far",r="image-landscape",a=576,s=512,i=["landscape"],u="e1b5",l="M64 112c-8.8 0-16 7.2-16 16l0 256c0 8.8 7.2 16 16 16l19.8 0 80.8-110.2c4.5-6.2 11.7-9.8 19.4-9.8s14.8 3.6 19.4 9.8L232.8 330l83.1-127.1c4.4-6.8 12-10.9 20.1-10.9s15.7 4.1 20.1 10.9L485 400l27 0c8.8 0 16-7.2 16-16l0-256c0-8.8-7.2-16-16-16L64 112zM96 448l-32 0c-35.3 0-64-28.7-64-64L0 128C0 92.7 28.7 64 64 64l448 0c35.3 0 64 28.7 64 64l0 256c0 35.3-28.7 64-64 64l-40 0-200 0-72 0L96 448zm64-288a32 32 0 1 1 0 64 32 32 0 1 1 0-64z";d.mw={prefix:n,iconName:r,icon:[a,s,i,u,l]},d.oC=d.mw,e=n,e=r,e=a,e=s,e=i,e=u,e=l,e=i},33746(f,d){"use strict";var e;e={value:!0};var n="far",r="image-portrait",a=384,s=512,i=["portrait"],u="f3e0",l="M320 48L64 48c-8.8 0-16 7.2-16 16l0 384c0 8.8 7.2 16 16 16l256 0c8.8 0 16-7.2 16-16l0-384c0-8.8-7.2-16-16-16zm0-48c35.3 0 64 28.7 64 64l0 384c0 35.3-28.7 64-64 64L64 512c-35.3 0-64-28.7-64-64L0 64C0 28.7 28.7 0 64 0L320 0zM128 192a64 64 0 1 1 128 0 64 64 0 1 1 -128 0zM80 356.6c0-37.9 30.7-68.6 68.6-68.6l86.9 0c37.9 0 68.6 30.7 68.6 68.6c0 15.1-12.3 27.4-27.4 27.4l-169.1 0C92.3 384 80 371.7 80 356.6z";d.mw={prefix:n,iconName:r,icon:[a,s,i,u,l]},d.E4=d.mw,e=n,e=r,e=a,e=s,e=i,e=u,e=l,e=i},52058(f,d,e){"use strict";var n;n={value:!0};var r=e(58882);d.mw={prefix:r.prefix,iconName:r.iconName,icon:[r.width,r.height,r.aliases,r.unicode,r.svgPathData]},d.iW=d.mw,n=r.prefix,n=r.iconName,n=r.width,n=r.height,n=r.aliases,n=r.unicode,n=r.svgPathData,n=r.aliases},87090(f,d){"use strict";var e;e={value:!0};var n="far",r="link",a=640,s=512,i=[128279,"chain"],u="f0c1",l="M580.3 267.2c56.2-56.2 56.2-147.3 0-203.5C526.8 10.2 440.9 7.3 383.9 57.2l-6.1 5.4c-10 8.7-11 23.9-2.3 33.9s23.9 11 33.9 2.3l6.1-5.4c38-33.2 95.2-31.3 130.9 4.4c37.4 37.4 37.4 98.1 0 135.6L433.1 346.6c-37.4 37.4-98.2 37.4-135.6 0c-35.7-35.7-37.6-92.9-4.4-130.9l4.7-5.4c8.7-10 7.7-25.1-2.3-33.9s-25.1-7.7-33.9 2.3l-4.7 5.4c-49.8 57-46.9 142.9 6.6 196.4c56.2 56.2 147.3 56.2 203.5 0L580.3 267.2zM59.7 244.8C3.5 301 3.5 392.1 59.7 448.2c53.6 53.6 139.5 56.4 196.5 6.5l6.1-5.4c10-8.7 11-23.9 2.3-33.9s-23.9-11-33.9-2.3l-6.1 5.4c-38 33.2-95.2 31.3-130.9-4.4c-37.4-37.4-37.4-98.1 0-135.6L207 165.4c37.4-37.4 98.1-37.4 135.6 0c35.7 35.7 37.6 92.9 4.4 130.9l-5.4 6.1c-8.7 10-7.7 25.1 2.3 33.9s25.1 7.7 33.9-2.3l5.4-6.1c49.9-57 47-142.9-6.5-196.5c-56.2-56.2-147.3-56.2-203.5 0L59.7 244.8z";d.mw={prefix:n,iconName:r,icon:[a,s,i,u,l]},d.CQ=d.mw,e=n,e=r,e=a,e=s,e=i,e=u,e=l,e=i},99784(f,d){"use strict";var e;e={value:!0};var n="far",r="link-simple",a=576,s=512,i=[],u="e1cd",l="M0 256C0 167.6 71.6 96 160 96l72 0c13.3 0 24 10.7 24 24s-10.7 24-24 24l-72 0C98.1 144 48 194.1 48 256s50.1 112 112 112l72 0c13.3 0 24 10.7 24 24s-10.7 24-24 24l-72 0C71.6 416 0 344.4 0 256zm576 0c0 88.4-71.6 160-160 160l-72 0c-13.3 0-24-10.7-24-24s10.7-24 24-24l72 0c61.9 0 112-50.1 112-112s-50.1-112-112-112l-72 0c-13.3 0-24-10.7-24-24s10.7-24 24-24l72 0c88.4 0 160 71.6 160 160zM184 232l208 0c13.3 0 24 10.7 24 24s-10.7 24-24 24l-208 0c-13.3 0-24-10.7-24-24s10.7-24 24-24z";d.mw={prefix:n,iconName:r,icon:[a,s,i,u,l]},d.wi=d.mw,e=n,e=r,e=a,e=s,e=i,e=u,e=l,e=i},22635(f,d){"use strict";var e;e={value:!0};var n="far",r="link-simple-slash",a=640,s=512,i=[],u="e1ce",l="M38.8 5.1C28.4-3.1 13.3-1.2 5.1 9.2S-1.2 34.7 9.2 42.9l592 464c10.4 8.2 25.5 6.3 33.7-4.1s6.3-25.5-4.1-33.7L532.4 392c45.4-28.2 75.6-78.6 75.6-136c0-88.4-71.6-160-160-160l-72 0c-13.3 0-24 10.7-24 24s10.7 24 24 24l72 0c61.9 0 112 50.1 112 112c0 46.6-28.5 86.6-69.1 103.5L389.5 280l34.5 0c13.3 0 24-10.7 24-24s-10.7-24-24-24l-95.7 0L216 144l48 0c13.3 0 24-10.7 24-24s-10.7-24-24-24l-72 0c-11.3 0-22.3 1.2-32.9 3.4L38.8 5.1zm69.6 176.3L70.7 151.7C46.6 179.7 32 216.1 32 256c0 88.4 71.6 160 160 160l72 0c13.3 0 24-10.7 24-24s-10.7-24-24-24l-72 0c-61.9 0-112-50.1-112-112c0-28.6 10.7-54.8 28.4-74.6z";d.mw={prefix:n,iconName:r,icon:[a,s,i,u,l]},d.r2=d.mw,e=n,e=r,e=a,e=s,e=i,e=u,e=l,e=i},71609(f,d){"use strict";var e;e={value:!0};var n="far",r="link-slash",a=640,s=512,i=["chain-broken","chain-slash","unlink"],u="f127",l="M38.8 5.1C28.4-3.1 13.3-1.2 5.1 9.2S-1.2 34.7 9.2 42.9l592 464c10.4 8.2 25.5 6.3 33.7-4.1s6.3-25.5-4.1-33.7L489.3 358.2l91-91c56.2-56.2 56.2-147.3 0-203.5C526.8 10.2 440.9 7.3 383.9 57.2l-6.1 5.4c-10 8.7-11 23.9-2.3 33.9s23.9 11 33.9 2.3l6.1-5.4c38-33.2 95.2-31.3 130.9 4.4c37.4 37.4 37.4 98.1 0 135.6l-95.1 95.1-45.5-35.7c24.2-53.3 14.1-117.9-29.3-161.3c-52.1-52.1-134.4-55.9-190.8-11.2L38.8 5.1zm186.3 146c36.9-22.3 85.6-17.6 117.4 14.3c26 26 34 63.3 23.7 96.4L225.1 151.1zM352.6 373.8c-20.2-2.7-39.7-11.7-55.2-27.3c-9.8-9.8-17-21.2-21.7-33.3l-54.2-42.7c-2.2 39.6 11.9 79.9 41.9 109.9c38.8 38.8 94.2 50.8 143.4 36l-54.2-42.7zm-236-186L59.7 244.8C3.5 301 3.5 392.1 59.7 448.2c53.6 53.6 139.5 56.4 196.5 6.5l6.1-5.4c10-8.7 11-23.9 2.3-33.9s-23.9-11-33.9-2.3l-6.1 5.4c-38 33.2-95.2 31.3-130.9-4.4c-37.4-37.4-37.4-98.1 0-135.6l60.9-60.9-38-29.9z";d.mw={prefix:n,iconName:r,icon:[a,s,i,u,l]},d.TH=d.mw,e=n,e=r,e=a,e=s,e=i,e=u,e=l,e=i},64426(f,d){"use strict";var e;e={value:!0};var n="far",r="list",a=512,s=512,i=["list-squares"],u="f03a",l="M40 48C26.7 48 16 58.7 16 72l0 48c0 13.3 10.7 24 24 24l48 0c13.3 0 24-10.7 24-24l0-48c0-13.3-10.7-24-24-24L40 48zM184 72c-13.3 0-24 10.7-24 24s10.7 24 24 24l304 0c13.3 0 24-10.7 24-24s-10.7-24-24-24L184 72zm0 160c-13.3 0-24 10.7-24 24s10.7 24 24 24l304 0c13.3 0 24-10.7 24-24s-10.7-24-24-24l-304 0zm0 160c-13.3 0-24 10.7-24 24s10.7 24 24 24l304 0c13.3 0 24-10.7 24-24s-10.7-24-24-24l-304 0zM16 232l0 48c0 13.3 10.7 24 24 24l48 0c13.3 0 24-10.7 24-24l0-48c0-13.3-10.7-24-24-24l-48 0c-13.3 0-24 10.7-24 24zM40 368c-13.3 0-24 10.7-24 24l0 48c0 13.3 10.7 24 24 24l48 0c13.3 0 24-10.7 24-24l0-48c0-13.3-10.7-24-24-24l-48 0z";d.mw={prefix:n,iconName:r,icon:[a,s,i,u,l]},d.IT=d.mw,e=n,e=r,e=a,e=s,e=i,e=u,e=l,e=i},50040(f,d){"use strict";var e;e={value:!0};var n="far",r="list-check",a=512,s=512,i=["tasks"],u="f0ae",l="M153.8 72.1c8.9-9.9 8.1-25-1.8-33.9s-25-8.1-33.9 1.8L63.1 101.1 41 79C31.6 69.7 16.4 69.7 7 79s-9.4 24.6 0 33.9l40 40c4.7 4.7 11 7.2 17.6 7s12.8-3 17.2-7.9l72-80zm0 160c8.9-9.9 8.1-25-1.8-33.9s-25-8.1-33.9 1.8L63.1 261.1 41 239c-9.4-9.4-24.6-9.4-33.9 0s-9.4 24.6 0 33.9l40 40c4.7 4.7 11 7.2 17.6 7s12.8-3 17.2-7.9l72-80zM216 120l272 0c13.3 0 24-10.7 24-24s-10.7-24-24-24L216 72c-13.3 0-24 10.7-24 24s10.7 24 24 24zM192 256c0 13.3 10.7 24 24 24l272 0c13.3 0 24-10.7 24-24s-10.7-24-24-24l-272 0c-13.3 0-24 10.7-24 24zM160 416c0 13.3 10.7 24 24 24l304 0c13.3 0 24-10.7 24-24s-10.7-24-24-24l-304 0c-13.3 0-24 10.7-24 24zm-64 0a32 32 0 1 0 -64 0 32 32 0 1 0 64 0z";d.mw={prefix:n,iconName:r,icon:[a,s,i,u,l]},d.UN=d.mw,e=n,e=r,e=a,e=s,e=i,e=u,e=l,e=i},64003(f,d){"use strict";var e;e={value:!0};var n="far",r="magnifying-glass",a=512,s=512,i=[128269,"search"],u="f002",l="M368 208A160 160 0 1 0 48 208a160 160 0 1 0 320 0zM337.1 371.1C301.7 399.2 256.8 416 208 416C93.1 416 0 322.9 0 208S93.1 0 208 0S416 93.1 416 208c0 48.8-16.8 93.7-44.9 129.1L505 471c9.4 9.4 9.4 24.6 0 33.9s-24.6 9.4-33.9 0L337.1 371.1z";d.mw={prefix:n,iconName:r,icon:[a,s,i,u,l]},d.$U=d.mw,e=n,e=r,e=a,e=s,e=i,e=u,e=l,e=i},71859(f,d){"use strict";var e;e={value:!0};var n="far",r="magnifying-glass-plus",a=512,s=512,i=["search-plus"],u="f00e",l="M208 48a160 160 0 1 1 0 320 160 160 0 1 1 0-320zm0 368c48.8 0 93.7-16.8 129.1-44.9L471 505c9.4 9.4 24.6 9.4 33.9 0s9.4-24.6 0-33.9L371.1 337.1C399.2 301.7 416 256.8 416 208C416 93.1 322.9 0 208 0S0 93.1 0 208S93.1 416 208 416zM184 296c0 13.3 10.7 24 24 24s24-10.7 24-24l0-64 64 0c13.3 0 24-10.7 24-24s-10.7-24-24-24l-64 0 0-64c0-13.3-10.7-24-24-24s-24 10.7-24 24l0 64-64 0c-13.3 0-24 10.7-24 24s10.7 24 24 24l64 0 0 64z";d.mw={prefix:n,iconName:r,icon:[a,s,i,u,l]},d.bM=d.mw,e=n,e=r,e=a,e=s,e=i,e=u,e=l,e=i},63842(f,d){"use strict";var e;e={value:!0};var n="far",r="megaphone",a=576,s=512,i=[128227],u="f675",l="M552 32c-13.3 0-24 10.7-24 24l0 5.7L48 192.6l0-8.6c0-13.3-10.7-24-24-24s-24 10.7-24 24l0 21.7L0 224l0 64 0 18.3L0 328c0 13.3 10.7 24 24 24s24-10.7 24-24l0-8.6 117.6 32.1C162 361.7 160 372.6 160 384c0 53 43 96 96 96c46.9 0 86-33.6 94.3-78.1L528 450.3l0 5.7c0 13.3 10.7 24 24 24s24-10.7 24-24l0-24 0-352 0-24c0-13.3-10.7-24-24-24zM528 400.6L48 269.7l0-27.3L528 111.4l0 289.2zM208 384c0-7.1 1.5-13.8 4.3-19.8l91.5 24.9c-2.6 24.1-23 42.8-47.7 42.8c-26.5 0-48-21.5-48-48z";d.mw={prefix:n,iconName:r,icon:[a,s,i,u,l]},d.OR=d.mw,e=n,e=r,e=a,e=s,e=i,e=u,e=l,e=i},63407(f,d){"use strict";var e;e={value:!0};var n="far",r="message-quote",a=512,s=512,i=["comment-alt-quote"],u="e1e4",l="M208 416c0-26.5-21.5-48-48-48l-96 0c-8.8 0-16-7.2-16-16L48 64c0-8.8 7.2-16 16-16l384 0c8.8 0 16 7.2 16 16l0 288c0 8.8-7.2 16-16 16l-138.7 0c-10.4 0-20.5 3.4-28.8 9.6L208 432l0-16zm-.2 76.2l.2-.2 101.3-76L448 416c35.3 0 64-28.7 64-64l0-288c0-35.3-28.7-64-64-64L64 0C28.7 0 0 28.7 0 64L0 352c0 35.3 28.7 64 64 64l48 0 48 0 0 48 0 4 0 .3 0 6.4 0 21.3c0 6.1 3.4 11.6 8.8 14.3s11.9 2.1 16.8-1.5L202.7 496l5.1-3.8zM160 112c-17.7 0-32 14.3-32 32l0 48c0 17.7 14.3 32 32 32l32 0 0 7.3c0 11.7-8.5 21.7-20.1 23.7l-7.9 1.3c-13.1 2.2-21.9 14.5-19.7 27.6s14.5 21.9 27.6 19.7l7.9-1.3c34.7-5.8 60.2-35.8 60.2-71l0-39.3 0-24 0-24c0-17.7-14.3-32-32-32l-48 0zm224 80l0-24 0-24c0-17.7-14.3-32-32-32l-48 0c-17.7 0-32 14.3-32 32l0 48c0 17.7 14.3 32 32 32l32 0 0 7.3c0 11.7-8.5 21.7-20.1 23.7l-7.9 1.3c-13.1 2.2-21.9 14.5-19.7 27.6s14.5 21.9 27.6 19.7l7.9-1.3c34.7-5.8 60.2-35.8 60.2-71l0-39.3z";d.mw={prefix:n,iconName:r,icon:[a,s,i,u,l]},d.ps=d.mw,e=n,e=r,e=a,e=s,e=i,e=u,e=l,e=i},80620(f,d){"use strict";var e;e={value:!0};var n="far",r="minus",a=448,s=512,i=[8211,8722,10134,"subtract"],u="f068",l="M432 256c0 13.3-10.7 24-24 24L40 280c-13.3 0-24-10.7-24-24s10.7-24 24-24l368 0c13.3 0 24 10.7 24 24z";d.mw={prefix:n,iconName:r,icon:[a,s,i,u,l]},d.EZ=d.mw,e=n,e=r,e=a,e=s,e=i,e=u,e=l,e=i},45263(f,d){"use strict";var e;e={value:!0};var n="far",r="palette",a=512,s=512,i=[127912],u="f53f",l="M464 258.2c0 2.7-1 5.2-4.2 8c-3.8 3.1-10.1 5.8-17.8 5.8L344 272c-53 0-96 43-96 96c0 6.8 .7 13.4 2.1 19.8c3.3 15.7 10.2 31.1 14.4 40.6c0 0 0 0 0 0c.7 1.6 1.4 3 1.9 4.3c5 11.5 5.6 15.4 5.6 17.1c0 5.3-1.9 9.5-3.8 11.8c-.9 1.1-1.6 1.6-2 1.8c-.3 .2-.8 .3-1.6 .4c-2.9 .1-5.7 .2-8.6 .2C141.1 464 48 370.9 48 256S141.1 48 256 48s208 93.1 208 208c0 .7 0 1.4 0 2.2zm48 .5c0-.9 0-1.8 0-2.7C512 114.6 397.4 0 256 0S0 114.6 0 256S114.6 512 256 512c3.5 0 7.1-.1 10.6-.2c31.8-1.3 53.4-30.1 53.4-62c0-14.5-6.1-28.3-12.1-42c-4.3-9.8-8.7-19.7-10.8-29.9c-.7-3.2-1-6.5-1-9.9c0-26.5 21.5-48 48-48l97.9 0c36.5 0 69.7-24.8 70.1-61.3zM160 256a32 32 0 1 0 -64 0 32 32 0 1 0 64 0zm0-64a32 32 0 1 0 0-64 32 32 0 1 0 0 64zm128-64a32 32 0 1 0 -64 0 32 32 0 1 0 64 0zm64 64a32 32 0 1 0 0-64 32 32 0 1 0 0 64z";d.mw={prefix:n,iconName:r,icon:[a,s,i,u,l]},d.fy=d.mw,e=n,e=r,e=a,e=s,e=i,e=u,e=l,e=i},9263(f,d){"use strict";var e;e={value:!0};var n="far",r="paste",a=512,s=512,i=["file-clipboard"],u="f0ea",l="M104.6 48L64 48C28.7 48 0 76.7 0 112L0 384c0 35.3 28.7 64 64 64l96 0 0-48-96 0c-8.8 0-16-7.2-16-16l0-272c0-8.8 7.2-16 16-16l16 0c0 17.7 14.3 32 32 32l72.4 0C202 108.4 227.6 96 256 96l62 0c-7.1-27.6-32.2-48-62-48l-40.6 0C211.6 20.9 188.2 0 160 0s-51.6 20.9-55.4 48zM144 56a16 16 0 1 1 32 0 16 16 0 1 1 -32 0zM448 464l-192 0c-8.8 0-16-7.2-16-16l0-256c0-8.8 7.2-16 16-16l140.1 0L464 243.9 464 448c0 8.8-7.2 16-16 16zM256 512l192 0c35.3 0 64-28.7 64-64l0-204.1c0-12.7-5.1-24.9-14.1-33.9l-67.9-67.9c-9-9-21.2-14.1-33.9-14.1L256 128c-35.3 0-64 28.7-64 64l0 256c0 35.3 28.7 64 64 64z";d.mw={prefix:n,iconName:r,icon:[a,s,i,u,l]},d.R9=d.mw,e=n,e=r,e=a,e=s,e=i,e=u,e=l,e=i},41126(f,d){"use strict";var e;e={value:!0};var n="far",r="pause",a=320,s=512,i=[9208],u="f04c",l="M48 112l0 288 48 0 0-288-48 0zM0 112C0 85.5 21.5 64 48 64l48 0c26.5 0 48 21.5 48 48l0 288c0 26.5-21.5 48-48 48l-48 0c-26.5 0-48-21.5-48-48L0 112zm224 0l0 288 48 0 0-288-48 0zm-48 0c0-26.5 21.5-48 48-48l48 0c26.5 0 48 21.5 48 48l0 288c0 26.5-21.5 48-48 48l-48 0c-26.5 0-48-21.5-48-48l0-288z";d.mw={prefix:n,iconName:r,icon:[a,s,i,u,l]},d.G1=d.mw,e=n,e=r,e=a,e=s,e=i,e=u,e=l,e=i},74285(f,d){"use strict";var e;e={value:!0};var n="far",r="pen-line",a=576,s=512,i=[],u="e212",l="M13.4 439l23-78.1c4.2-14.1 11.8-27 22.2-37.4L362.7 19.3c25-25 65.5-25 90.5 0l39.4 39.4c3.1 3.1 5.9 6.5 8.2 10c16.4 24.8 13.7 58.6-8.2 80.5L188.5 453.4c-1.3 1.3-2.6 2.6-4 3.8c-9.6 8.5-21 14.8-33.4 18.4L73 498.6 30.8 511c-8.4 2.5-17.5 .2-23.7-6.1S-1.5 489.7 1 481.2L13.4 439zm62.2-41.2L59.4 452.6l54.8-16.1 23.4-6.9c6.4-1.9 12.3-5.4 17-10.1L383 191 321 129 92.5 357.4c-.6 .6-1.2 1.2-1.7 1.8c-3.9 4.4-6.7 9.6-8.4 15.2l-6.9 23.4zM248 464l304 0c13.3 0 24 10.7 24 24s-10.7 24-24 24l-304 0c-13.3 0-24-10.7-24-24s10.7-24 24-24z";d.mw={prefix:n,iconName:r,icon:[a,s,i,u,l]},d.pg=d.mw,e=n,e=r,e=a,e=s,e=i,e=u,e=l,e=i},66274(f,d){"use strict";var e;e={value:!0};var n="far",r="pen-nib",a=512,s=512,i=[10001],u="f5ad",l="M368.4 18.3c21.9-21.9 57.3-21.9 79.2 0l46.1 46.1c21.9 21.9 21.9 57.3 0 79.2l-71 71L412.2 225 371.6 374.1c-4.8 17.8-18.1 32-35.5 38.1L72 505c-18.5 6.5-39.1 1.8-52.9-12S.5 458.5 7 440L99.8 175.9c6.1-17.4 20.3-30.6 38.1-35.5L287 99.8l10.4-10.4 71-71zM296.9 146.8L150.5 186.7c-2.5 .7-4.6 2.6-5.4 5.1L62.5 426.9 164.7 324.7c-3-6.3-4.7-13.3-4.7-20.7c0-26.5 21.5-48 48-48s48 21.5 48 48s-21.5 48-48 48c-7.4 0-14.4-1.7-20.7-4.7L85.1 449.5l235.1-82.6c2.5-.9 4.4-2.9 5.1-5.4l39.9-146.4-68.3-68.3z";d.mw={prefix:n,iconName:r,icon:[a,s,i,u,l]},d.us=d.mw,e=n,e=r,e=a,e=s,e=i,e=u,e=l,e=i},77093(f,d){"use strict";Object.defineProperty(d,"__esModule",{value:!0});var e="far",n="pen-to-square",r=512,a=512,s=["edit"],i="f044",u="M441 58.9L453.1 71c9.4 9.4 9.4 24.6 0 33.9L424 134.1 377.9 88 407 58.9c9.4-9.4 24.6-9.4 33.9 0zM209.8 256.2L344 121.9 390.1 168 255.8 302.2c-2.9 2.9-6.5 5-10.4 6.1l-58.5 16.7 16.7-58.5c1.1-3.9 3.2-7.5 6.1-10.4zM373.1 25L175.8 222.2c-8.7 8.7-15 19.4-18.3 31.1l-28.6 100c-2.4 8.4-.1 17.4 6.1 23.6s15.2 8.5 23.6 6.1l100-28.6c11.8-3.4 22.5-9.7 31.1-18.3L487 138.9c28.1-28.1 28.1-73.7 0-101.8L474.9 25C446.8-3.1 401.2-3.1 373.1 25zM88 64C39.4 64 0 103.4 0 152L0 424c0 48.6 39.4 88 88 88l272 0c48.6 0 88-39.4 88-88l0-112c0-13.3-10.7-24-24-24s-24 10.7-24 24l0 112c0 22.1-17.9 40-40 40L88 464c-22.1 0-40-17.9-40-40l0-272c0-22.1 17.9-40 40-40l112 0c13.3 0 24-10.7 24-24s-10.7-24-24-24L88 64z";d.definition={prefix:e,iconName:n,icon:[r,a,s,i,u]},d.faPenToSquare=d.definition,d.prefix=e,d.iconName=n,d.width=r,d.height=a,d.ligatures=s,d.unicode=i,d.svgPathData=u,d.aliases=s},72051(f,d){"use strict";var e;e={value:!0};var n="far",r="pencil",a=512,s=512,i=[9999,61504,"pencil-alt"],u="f303",l="M36.4 360.9L13.4 439 1 481.2C-1.5 489.7 .8 498.8 7 505s15.3 8.5 23.7 6.1L73 498.6l78.1-23c10.4-3 20.1-8 28.6-14.5l.3 .2 .5-.8c1.4-1.1 2.7-2.2 4-3.3c1.4-1.2 2.7-2.5 4-3.8L492.7 149.3c21.9-21.9 24.6-55.6 8.2-80.5c-2.3-3.5-5.1-6.9-8.2-10L453.3 19.3c-25-25-65.5-25-90.5 0L58.6 323.5c-2.5 2.5-4.9 5.2-7.1 8l-.8 .5 .2 .3c-6.5 8.5-11.4 18.2-14.5 28.6zM383 191L197.4 376.6l-49.6-12.4-12.4-49.6L321 129 383 191zM97 358.9l7.7 31c2.1 8.6 8.9 15.3 17.5 17.5l31 7.7-7.4 11.2c-2.6 1.4-5.3 2.6-8.1 3.4l-23.4 6.9L59.4 452.6l16.1-54.8 6.9-23.4c.8-2.8 2-5.6 3.4-8.1L97 358.9zM315.3 218.7c6.2-6.2 6.2-16.4 0-22.6s-16.4-6.2-22.6 0l-96 96c-6.2 6.2-6.2 16.4 0 22.6s16.4 6.2 22.6 0l96-96z";d.mw={prefix:n,iconName:r,icon:[a,s,i,u,l]},d.zL=d.mw,e=n,e=r,e=a,e=s,e=i,e=u,e=l,e=i},41262(f,d){"use strict";var e;e={value:!0};var n="far",r="photo-film",a=640,s=512,i=["photo-video"],u="f87c",l="M256 48c-8.8 0-16 7.2-16 16l0 224c0 8.7 6.9 15.8 15.6 16l69.1-94.2c4.5-6.2 11.7-9.8 19.4-9.8s14.8 3.6 19.4 9.8L380 232.4l56-85.6c4.4-6.8 12-10.9 20.1-10.9s15.7 4.1 20.1 10.9L578.7 303.8c7.6-1.3 13.3-7.9 13.3-15.8l0-224c0-8.8-7.2-16-16-16L256 48zM192 64c0-35.3 28.7-64 64-64L576 0c35.3 0 64 28.7 64 64l0 224c0 35.3-28.7 64-64 64l-320 0c-35.3 0-64-28.7-64-64l0-224zm-56 64l24 0 0 48 0 88 0 112 0 8 0 80 192 0 0-80 48 0 0 80 48 0c8.8 0 16-7.2 16-16l0-64 48 0 0 64c0 35.3-28.7 64-64 64l-48 0-24 0-24 0-192 0-24 0-24 0-48 0c-35.3 0-64-28.7-64-64L0 192c0-35.3 28.7-64 64-64l48 0 24 0zm-24 48l-48 0c-8.8 0-16 7.2-16 16l0 48 64 0 0-64zm0 288l0-64-64 0 0 48c0 8.8 7.2 16 16 16l48 0zM48 352l64 0 0-64-64 0 0 64zM304 80a32 32 0 1 1 0 64 32 32 0 1 1 0-64z";d.mw={prefix:n,iconName:r,icon:[a,s,i,u,l]},d._Z=d.mw,e=n,e=r,e=a,e=s,e=i,e=u,e=l,e=i},90832(f,d){"use strict";var e;e={value:!0};var n="far",r="play",a=384,s=512,i=[9654],u="f04b",l="M48 432L336 256 48 80l0 352zM24.5 38.1C39.7 29.6 58.2 30 73 39L361 215c14.3 8.7 23 24.2 23 41s-8.7 32.2-23 41L73 473c-14.8 9.1-33.4 9.4-48.5 .9S0 449.4 0 432L0 80C0 62.6 9.4 46.6 24.5 38.1z";d.mw={prefix:n,iconName:r,icon:[a,s,i,u,l]},d.ij=d.mw,e=n,e=r,e=a,e=s,e=i,e=u,e=l,e=i},77190(f,d){"use strict";var e;e={value:!0};var n="far",r="plus",a=448,s=512,i=[10133,61543,"add"],u="2b",l="M248 72c0-13.3-10.7-24-24-24s-24 10.7-24 24l0 160L40 232c-13.3 0-24 10.7-24 24s10.7 24 24 24l160 0 0 160c0 13.3 10.7 24 24 24s24-10.7 24-24l0-160 160 0c13.3 0 24-10.7 24-24s-10.7-24-24-24l-160 0 0-160z";d.mw={prefix:n,iconName:r,icon:[a,s,i,u,l]},d.QL=d.mw,e=n,e=r,e=a,e=s,e=i,e=u,e=l,e=i},93867(f,d){"use strict";var e;e={value:!0};var n="far",r="plus-large",a=512,s=512,i=[],u="e59e",l="M488 232c13.3 0 24 10.7 24 24s-10.7 24-24 24l-208 0 0 208c0 13.3-10.7 24-24 24s-24-10.7-24-24l0-208L24 280c-13.3 0-24-10.7-24-24s10.7-24 24-24l208 0 0-208c0-13.3 10.7-24 24-24s24 10.7 24 24l0 208 208 0z";d.mw={prefix:n,iconName:r,icon:[a,s,i,u,l]},d.TS=d.mw,e=n,e=r,e=a,e=s,e=i,e=u,e=l,e=i},28081(f,d){"use strict";var e;e={value:!0};var n="far",r="quote-left",a=448,s=512,i=[8220,"quote-left-alt"],u="f10d",l="M0 216C0 149.7 53.7 96 120 96l16 0c13.3 0 24 10.7 24 24s-10.7 24-24 24l-16 0c-39.8 0-72 32.2-72 72l0 10c5.1-1.3 10.5-2 16-2l64 0c35.3 0 64 28.7 64 64l0 64c0 35.3-28.7 64-64 64l-64 0c-35.3 0-64-28.7-64-64l0-32 0-32 0-72zm48 72l0 32 0 32c0 8.8 7.2 16 16 16l64 0c8.8 0 16-7.2 16-16l0-64c0-8.8-7.2-16-16-16l-64 0c-8.8 0-16 7.2-16 16zm336-16l-64 0c-8.8 0-16 7.2-16 16l0 32 0 32c0 8.8 7.2 16 16 16l64 0c8.8 0 16-7.2 16-16l0-64c0-8.8-7.2-16-16-16zM256 320l0-32 0-72c0-66.3 53.7-120 120-120l16 0c13.3 0 24 10.7 24 24s-10.7 24-24 24l-16 0c-39.8 0-72 32.2-72 72l0 10c5.1-1.3 10.5-2 16-2l64 0c35.3 0 64 28.7 64 64l0 64c0 35.3-28.7 64-64 64l-64 0c-35.3 0-64-28.7-64-64l0-32z";d.mw={prefix:n,iconName:r,icon:[a,s,i,u,l]},d.$7=d.mw,e=n,e=r,e=a,e=s,e=i,e=u,e=l,e=i},15297(f,d){"use strict";var e;e={value:!0};var n="far",r="rectangle",a=512,s=512,i=[9644,"rectangle-landscape"],u="f2fa",l="M448 112c8.8 0 16 7.2 16 16l0 256c0 8.8-7.2 16-16 16L64 400c-8.8 0-16-7.2-16-16l0-256c0-8.8 7.2-16 16-16l384 0zM64 64C28.7 64 0 92.7 0 128L0 384c0 35.3 28.7 64 64 64l384 0c35.3 0 64-28.7 64-64l0-256c0-35.3-28.7-64-64-64L64 64z";d.mw={prefix:n,iconName:r,icon:[a,s,i,u,l]},d.vt=d.mw,e=n,e=r,e=a,e=s,e=i,e=u,e=l,e=i},99941(f,d){"use strict";var e;e={value:!0};var n="far",r="rectangle-history-circle-plus",a=640,s=512,i=[],u="e4a3",l="M64 464l284.5 0c12.3 18.8 28 35.1 46.3 48L64 512c-35.3 0-64-28.7-64-64L0 224c0-35.3 28.7-64 64-64l384 0c23.8 0 44.5 12.9 55.5 32.2c-2.5-.1-5-.2-7.5-.2c-26.2 0-51.1 5.7-73.4 16L64 208c-8.8 0-16 7.2-16 16l0 224c0 8.8 7.2 16 16 16zM440 80c13.3 0 24 10.7 24 24s-10.7 24-24 24L72 128c-13.3 0-24-10.7-24-24s10.7-24 24-24l368 0zM392 0c13.3 0 24 10.7 24 24s-10.7 24-24 24L120 48c-13.3 0-24-10.7-24-24s10.7-24 24-24L392 0zM496 224a144 144 0 1 1 0 288 144 144 0 1 1 0-288zm16 80c0-8.8-7.2-16-16-16s-16 7.2-16 16l0 48-48 0c-8.8 0-16 7.2-16 16s7.2 16 16 16l48 0 0 48c0 8.8 7.2 16 16 16s16-7.2 16-16l0-48 48 0c8.8 0 16-7.2 16-16s-7.2-16-16-16l-48 0 0-48z";d.mw={prefix:n,iconName:r,icon:[a,s,i,u,l]},d.Hu=d.mw,e=n,e=r,e=a,e=s,e=i,e=u,e=l,e=i},86171(f,d){"use strict";var e;e={value:!0};var n="far",r="rectangle-vertical-history",a=576,s=512,i=[],u="e237",l="M256 48c-8.8 0-16 7.2-16 16l0 384c0 8.8 7.2 16 16 16l256 0c8.8 0 16-7.2 16-16l0-384c0-8.8-7.2-16-16-16L256 48zM192 64c0-35.3 28.7-64 64-64L512 0c35.3 0 64 28.7 64 64l0 384c0 35.3-28.7 64-64 64l-256 0c-35.3 0-64-28.7-64-64l0-384zM96 72c0-13.3 10.7-24 24-24s24 10.7 24 24l0 368c0 13.3-10.7 24-24 24s-24-10.7-24-24L96 72zM0 120c0-13.3 10.7-24 24-24s24 10.7 24 24l0 272c0 13.3-10.7 24-24 24s-24-10.7-24-24L0 120z";d.mw={prefix:n,iconName:r,icon:[a,s,i,u,l]},d.Lt=d.mw,e=n,e=r,e=a,e=s,e=i,e=u,e=l,e=i},36734(f,d){"use strict";var e;e={value:!0};var n="far",r="rocket",a=512,s=512,i=[],u="f135",l="M368.3 265c-44.5 30.1-129.3 68.2-175.7 88l-35-35c20.4-46.1 59.2-130 89.3-174.4C309.1 52 398.4 41.8 461.7 50.3c8.5 63.3-1.7 152.6-93.3 214.7zM118.5 288c-3.6 8-6.8 15.2-9.4 21.2c-5.2 11.9-2.5 25.7 6.7 34.9l50.7 50.7c9.1 9.1 22.7 11.9 34.5 6.9c6.5-2.7 14.3-6 23-9.8l0 96.2c0 8.6 4.6 16.6 12.1 20.9s16.7 4.2 24.1-.2l88.5-52.5c21.9-13 35.3-36.5 35.3-61.9l0-82.1c4-2.5 7.7-4.9 11.3-7.3C516.1 222.9 520.1 100.9 506.7 28.1c-2.1-11.6-11.2-20.6-22.8-22.8C411.1-8.1 289.1-4.1 207.2 116.7c-2.4 3.6-4.9 7.3-7.3 11.3l-82.1 0c-25.4 0-49 13.4-61.9 35.3L3.4 251.8c-4.4 7.4-4.5 16.6-.2 24.1S15.4 288 24 288l94.5 0zM408 144a40 40 0 1 0 -80 0 40 40 0 1 0 80 0z";d.mw={prefix:n,iconName:r,icon:[a,s,i,u,l]},d.KM=d.mw,e=n,e=r,e=a,e=s,e=i,e=u,e=l,e=i},76392(f,d){"use strict";var e;e={value:!0};var n="far",r="ruler-horizontal",a=640,s=512,i=[],u="f547",l="M48 320c0 8.8 7.2 16 16 16l512 0c8.8 0 16-7.2 16-16l0-128c0-8.8-7.2-16-16-16l-48 0 0 48c0 8.8-7.2 16-16 16s-16-7.2-16-16l0-48-64 0 0 48c0 8.8-7.2 16-16 16s-16-7.2-16-16l0-48-64 0 0 48c0 8.8-7.2 16-16 16s-16-7.2-16-16l0-48-64 0 0 48c0 8.8-7.2 16-16 16s-16-7.2-16-16l0-48-64 0 0 48c0 8.8-7.2 16-16 16s-16-7.2-16-16l0-48-48 0c-8.8 0-16 7.2-16 16l0 128zm16 64c-35.3 0-64-28.7-64-64L0 192c0-35.3 28.7-64 64-64l512 0c35.3 0 64 28.7 64 64l0 128c0 35.3-28.7 64-64 64L64 384z";d.mw={prefix:n,iconName:r,icon:[a,s,i,u,l]},d.Si=d.mw,e=n,e=r,e=a,e=s,e=i,e=u,e=l,e=i},99476(f,d){"use strict";var e;e={value:!0};var n="far",r="ruler-triangle",a=512,s=512,i=[128208],u="f61c",l="M48 448L48 67.9l66.7 66.7-14.1 14.1c-6.2 6.2-6.2 16.4 0 22.6s16.4 6.2 22.6 0l14.1-14.1 57.4 57.4-14.1 14.1c-6.2 6.2-6.2 16.4 0 22.6s16.4 6.2 22.6 0l14.1-14.1 57.4 57.4-14.1 14.1c-6.2 6.2-6.2 16.4 0 22.6s16.4 6.2 22.6 0l14.1-14.1 57.4 57.4-14.1 14.1c-6.2 6.2-6.2 16.4 0 22.6s16.4 6.2 22.6 0l14.1-14.1L444.1 464 64 464c-8.8 0-16-7.2-16-16zm454.6 6.6L57.4 9.4C51.4 3.4 43.2 0 34.7 0L32 0C14.3 0 0 14.3 0 32L0 448c0 35.3 28.7 64 64 64l416 0c17.7 0 32-14.3 32-32l0-2.7c0-8.5-3.4-16.6-9.4-22.6zM128 256l0 128 128 0L128 256z";d.mw={prefix:n,iconName:r,icon:[a,s,i,u,l]},d.cb=d.mw,e=n,e=r,e=a,e=s,e=i,e=u,e=l,e=i},38933(f,d){"use strict";var e;e={value:!0};var n="far",r="sparkles",a=512,s=512,i=[10024],u="f890",l="M327.5 85.2c-4.5 1.7-7.5 6-7.5 10.8s3 9.1 7.5 10.8L384 128l21.2 56.5c1.7 4.5 6 7.5 10.8 7.5s9.1-3 10.8-7.5L448 128l56.5-21.2c4.5-1.7 7.5-6 7.5-10.8s-3-9.1-7.5-10.8L448 64 426.8 7.5C425.1 3 420.8 0 416 0s-9.1 3-10.8 7.5L384 64 327.5 85.2zM9.3 240C3.6 242.6 0 248.3 0 254.6s3.6 11.9 9.3 14.5L26.3 277l8.1 3.7 .6 .3 88.3 40.8L164.1 410l.3 .6 3.7 8.1 7.9 17.1c2.6 5.7 8.3 9.3 14.5 9.3s11.9-3.6 14.5-9.3l7.9-17.1 3.7-8.1 .3-.6 40.8-88.3L346 281l.6-.3 8.1-3.7 17.1-7.9c5.7-2.6 9.3-8.3 9.3-14.5s-3.6-11.9-9.3-14.5l-17.1-7.9-8.1-3.7-.6-.3-88.3-40.8L217 99.1l-.3-.6L213 90.3l-7.9-17.1c-2.6-5.7-8.3-9.3-14.5-9.3s-11.9 3.6-14.5 9.3l-7.9 17.1-3.7 8.1-.3 .6-40.8 88.3L35.1 228.1l-.6 .3-8.1 3.7L9.3 240zm83 14.5l51.2-23.6c10.4-4.8 18.7-13.1 23.5-23.5l23.6-51.2 23.6 51.2c4.8 10.4 13.1 18.7 23.5 23.5l51.2 23.6-51.2 23.6c-10.4 4.8-18.7 13.1-23.5 23.5l-23.6 51.2-23.6-51.2c-4.8-10.4-13.1-18.7-23.5-23.5L92.3 254.6zM384 384l-56.5 21.2c-4.5 1.7-7.5 6-7.5 10.8s3 9.1 7.5 10.8L384 448l21.2 56.5c1.7 4.5 6 7.5 10.8 7.5s9.1-3 10.8-7.5L448 448l56.5-21.2c4.5-1.7 7.5-6 7.5-10.8s-3-9.1-7.5-10.8L448 384l-21.2-56.5c-1.7-4.5-6-7.5-10.8-7.5s-9.1 3-10.8 7.5L384 384z";d.mw={prefix:n,iconName:r,icon:[a,s,i,u,l]},d.p7=d.mw,e=n,e=r,e=a,e=s,e=i,e=u,e=l,e=i},61188(f,d){"use strict";var e;e={value:!0};var n="far",r="spinner-third",a=512,s=512,i=[],u="f3f4",l="M457 372c11.5 6.6 26.3 2.7 31.8-9.3C503.7 330.2 512 294.1 512 256C512 122.7 410.1 13.2 280 1.1C266.8-.1 256 10.7 256 24s10.8 23.9 24 25.4C383.5 61.2 464 149.2 464 256c0 29.3-6.1 57.3-17 82.6c-5.3 12.2-1.5 26.8 10 33.5z";d.mw={prefix:n,iconName:r,icon:[a,s,i,u,l]},d.sq=d.mw,e=n,e=r,e=a,e=s,e=i,e=u,e=l,e=i},9713(f,d){"use strict";var e;e={value:!0};var n="far",r="square",a=448,s=512,i=[9632,9723,9724,61590],u="f0c8",l="M384 80c8.8 0 16 7.2 16 16l0 320c0 8.8-7.2 16-16 16L64 432c-8.8 0-16-7.2-16-16L48 96c0-8.8 7.2-16 16-16l320 0zM64 32C28.7 32 0 60.7 0 96L0 416c0 35.3 28.7 64 64 64l320 0c35.3 0 64-28.7 64-64l0-320c0-35.3-28.7-64-64-64L64 32z";d.mw={prefix:n,iconName:r,icon:[a,s,i,u,l]},d.Nf=d.mw,e=n,e=r,e=a,e=s,e=i,e=u,e=l,e=i},19996(f,d){"use strict";var e;e={value:!0};var n="far",r="square-arrow-down",a=448,s=512,i=["arrow-square-down"],u="f339",l="M384 432c8.8 0 16-7.2 16-16l0-320c0-8.8-7.2-16-16-16L64 80c-8.8 0-16 7.2-16 16l0 320c0 8.8 7.2 16 16 16l320 0zm64-16c0 35.3-28.7 64-64 64L64 480c-35.3 0-64-28.7-64-64L0 96C0 60.7 28.7 32 64 32l320 0c35.3 0 64 28.7 64 64l0 320zM207 393l-88-88c-9.4-9.4-9.4-24.6 0-33.9s24.6-9.4 33.9 0l47 47L200 136c0-13.3 10.7-24 24-24s24 10.7 24 24l0 182.1 47-47c9.4-9.4 24.6-9.4 33.9 0s9.4 24.6 0 33.9l-88 88c-9.4 9.4-24.6 9.4-33.9 0z";d.mw={prefix:n,iconName:r,icon:[a,s,i,u,l]},d.Y1=d.mw,e=n,e=r,e=a,e=s,e=i,e=u,e=l,e=i},36476(f,d){"use strict";var e;e={value:!0};var n="far",r="square-arrow-right",a=448,s=512,i=["arrow-square-right"],u="f33b",l="M400 96c0-8.8-7.2-16-16-16L64 80c-8.8 0-16 7.2-16 16l0 320c0 8.8 7.2 16 16 16l320 0c8.8 0 16-7.2 16-16l0-320zM384 32c35.3 0 64 28.7 64 64l0 320c0 35.3-28.7 64-64 64L64 480c-35.3 0-64-28.7-64-64L0 96C0 60.7 28.7 32 64 32l320 0zM361 273l-88 88c-9.4 9.4-24.6 9.4-33.9 0s-9.4-24.6 0-33.9l47-47L104 280c-13.3 0-24-10.7-24-24s10.7-24 24-24l182.1 0-47-47c-9.4-9.4-9.4-24.6 0-33.9s24.6-9.4 33.9 0l88 88c9.4 9.4 9.4 24.6 0 33.9z";d.mw={prefix:n,iconName:r,icon:[a,s,i,u,l]},d.mT=d.mw,e=n,e=r,e=a,e=s,e=i,e=u,e=l,e=i},99651(f,d){"use strict";var e;e={value:!0};var n="far",r="square-arrow-up-right",a=448,s=512,i=["external-link-square"],u="f14c",l="M384 80c8.8 0 16 7.2 16 16l0 320c0 8.8-7.2 16-16 16L64 432c-8.8 0-16-7.2-16-16L48 96c0-8.8 7.2-16 16-16l320 0zm64 16c0-35.3-28.7-64-64-64L64 32C28.7 32 0 60.7 0 96L0 416c0 35.3 28.7 64 64 64l320 0c35.3 0 64-28.7 64-64l0-320zM160 144c-13.3 0-24 10.7-24 24s10.7 24 24 24l94.1 0L119 327c-9.4 9.4-9.4 24.6 0 33.9s24.6 9.4 33.9 0l135-135L288 328c0 13.3 10.7 24 24 24s24-10.7 24-24l0-160c0-13.3-10.7-24-24-24l-152 0z";d.mw={prefix:n,iconName:r,icon:[a,s,i,u,l]},d.fL=d.mw,e=n,e=r,e=a,e=s,e=i,e=u,e=l,e=i},89873(f,d){"use strict";var e;e={value:!0};var n="far",r="square-check",a=448,s=512,i=[9745,9989,61510,"check-square"],u="f14a",l="M64 80c-8.8 0-16 7.2-16 16l0 320c0 8.8 7.2 16 16 16l320 0c8.8 0 16-7.2 16-16l0-320c0-8.8-7.2-16-16-16L64 80zM0 96C0 60.7 28.7 32 64 32l320 0c35.3 0 64 28.7 64 64l0 320c0 35.3-28.7 64-64 64L64 480c-35.3 0-64-28.7-64-64L0 96zM337 209L209 337c-9.4 9.4-24.6 9.4-33.9 0l-64-64c-9.4-9.4-9.4-24.6 0-33.9s24.6-9.4 33.9 0l47 47L303 175c9.4-9.4 24.6-9.4 33.9 0s9.4 24.6 0 33.9z";d.mw={prefix:n,iconName:r,icon:[a,s,i,u,l]},d.Dn=d.mw,e=n,e=r,e=a,e=s,e=i,e=u,e=l,e=i},12425(f,d){"use strict";var e;e={value:!0};var n="far",r="square-info",a=448,s=512,i=[8505,"info-square"],u="f30f",l="M64 80c-8.8 0-16 7.2-16 16l0 320c0 8.8 7.2 16 16 16l320 0c8.8 0 16-7.2 16-16l0-320c0-8.8-7.2-16-16-16L64 80zM0 96C0 60.7 28.7 32 64 32l320 0c35.3 0 64 28.7 64 64l0 320c0 35.3-28.7 64-64 64L64 480c-35.3 0-64-28.7-64-64L0 96zM184 336l24 0 0-64-24 0c-13.3 0-24-10.7-24-24s10.7-24 24-24l48 0c13.3 0 24 10.7 24 24l0 88 8 0c13.3 0 24 10.7 24 24s-10.7 24-24 24l-80 0c-13.3 0-24-10.7-24-24s10.7-24 24-24zm40-208a32 32 0 1 1 0 64 32 32 0 1 1 0-64z";d.mw={prefix:n,iconName:r,icon:[a,s,i,u,l]},d.Lg=d.mw,e=n,e=r,e=a,e=s,e=i,e=u,e=l,e=i},49965(f,d){"use strict";var e;e={value:!0};var n="far",r="square-plus",a=448,s=512,i=[61846,"plus-square"],u="f0fe",l="M64 80c-8.8 0-16 7.2-16 16l0 320c0 8.8 7.2 16 16 16l320 0c8.8 0 16-7.2 16-16l0-320c0-8.8-7.2-16-16-16L64 80zM0 96C0 60.7 28.7 32 64 32l320 0c35.3 0 64 28.7 64 64l0 320c0 35.3-28.7 64-64 64L64 480c-35.3 0-64-28.7-64-64L0 96zM200 344l0-64-64 0c-13.3 0-24-10.7-24-24s10.7-24 24-24l64 0 0-64c0-13.3 10.7-24 24-24s24 10.7 24 24l0 64 64 0c13.3 0 24 10.7 24 24s-10.7 24-24 24l-64 0 0 64c0 13.3-10.7 24-24 24s-24-10.7-24-24z";d.mw={prefix:n,iconName:r,icon:[a,s,i,u,l]},d.Vd=d.mw,e=n,e=r,e=a,e=s,e=i,e=u,e=l,e=i},6783(f,d){"use strict";var e;e={value:!0};var n="far",r="stopwatch",a=448,s=512,i=[9201],u="f2f2",l="M144 24c0-13.3 10.7-24 24-24L280 0c13.3 0 24 10.7 24 24s-10.7 24-24 24l-32 0 0 49.4c43.4 5 82.8 23.3 113.8 50.9L391 119c9.4-9.4 24.6-9.4 33.9 0s9.4 24.6 0 33.9l-31 31c24 33.9 38.1 75.3 38.1 120c0 114.9-93.1 208-208 208S16 418.9 16 304C16 197.2 96.4 109.3 200 97.4L200 48l-32 0c-13.3 0-24-10.7-24-24zm80 440a160 160 0 1 0 0-320 160 160 0 1 0 0 320zm24-248l0 104c0 13.3-10.7 24-24 24s-24-10.7-24-24l0-104c0-13.3 10.7-24 24-24s24 10.7 24 24z";d.mw={prefix:n,iconName:r,icon:[a,s,i,u,l]},d.nw=d.mw,e=n,e=r,e=a,e=s,e=i,e=u,e=l,e=i},34444(f,d){"use strict";var e;e={value:!0};var n="far",r="table",a=512,s=512,i=[],u="f0ce",l="M48 264l0-104 184 0 0 104L48 264zm0 48l184 0 0 120L64 432c-8.8 0-16-7.2-16-16l0-104zM280 432l0-120 184 0 0 104c0 8.8-7.2 16-16 16l-168 0zM464 264l-184 0 0-104 184 0 0 104zM64 32C28.7 32 0 60.7 0 96L0 416c0 35.3 28.7 64 64 64l384 0c35.3 0 64-28.7 64-64l0-320c0-35.3-28.7-64-64-64L64 32z";d.mw={prefix:n,iconName:r,icon:[a,s,i,u,l]},d.w9=d.mw,e=n,e=r,e=a,e=s,e=i,e=u,e=l,e=i},78128(f,d){"use strict";var e;e={value:!0};var n="far",r="tag",a=448,s=512,i=[127991],u="f02b",l="M197.5 32c17 0 33.3 6.7 45.3 18.7l176 176c25 25 25 65.5 0 90.5L285.3 450.7c-25 25-65.5 25-90.5 0l-176-176C6.7 262.7 0 246.5 0 229.5L0 80C0 53.5 21.5 32 48 32l149.5 0zM48 229.5c0 4.2 1.7 8.3 4.7 11.3l176 176c6.2 6.2 16.4 6.2 22.6 0L384.8 283.3c6.2-6.2 6.2-16.4 0-22.6l-176-176c-3-3-7.1-4.7-11.3-4.7L48 80l0 149.5zM112 112a32 32 0 1 1 0 64 32 32 0 1 1 0-64z";d.mw={prefix:n,iconName:r,icon:[a,s,i,u,l]},d._2=d.mw,e=n,e=r,e=a,e=s,e=i,e=u,e=l,e=i},68433(f,d){"use strict";var e;e={value:!0};var n="far",r="text",a=448,s=512,i=[],u="f893",l="M48 80l0 48c0 13.3-10.7 24-24 24s-24-10.7-24-24L0 72C0 49.9 17.9 32 40 32l368 0c22.1 0 40 17.9 40 40l0 56c0 13.3-10.7 24-24 24s-24-10.7-24-24l0-48L248 80l0 352 48 0c13.3 0 24 10.7 24 24s-10.7 24-24 24l-144 0c-13.3 0-24-10.7-24-24s10.7-24 24-24l48 0 0-352L48 80z";d.mw={prefix:n,iconName:r,icon:[a,s,i,u,l]},d.jw=d.mw,e=n,e=r,e=a,e=s,e=i,e=u,e=l,e=i},24726(f,d){"use strict";var e;e={value:!0};var n="far",r="trash",a=448,s=512,i=[],u="f1f8",l="M177.1 48l93.7 0c2.7 0 5.2 1.3 6.7 3.6l19 28.4-145 0 19-28.4c1.5-2.2 4-3.6 6.7-3.6zM354.2 80L317.5 24.9C307.1 9.4 289.6 0 270.9 0L177.1 0c-18.7 0-36.2 9.4-46.6 24.9L93.8 80 80.1 80 32 80l-8 0C10.7 80 0 90.7 0 104s10.7 24 24 24l11.6 0L59.6 452.7c2.5 33.4 30.3 59.3 63.8 59.3l201.1 0c33.5 0 61.3-25.9 63.8-59.3L412.4 128l11.6 0c13.3 0 24-10.7 24-24s-10.7-24-24-24l-8 0-48.1 0-13.7 0zm10.1 48L340.5 449.2c-.6 8.4-7.6 14.8-16 14.8l-201.1 0c-8.4 0-15.3-6.5-16-14.8L83.7 128l280.6 0z";d.mw={prefix:n,iconName:r,icon:[a,s,i,u,l]},d.yL=d.mw,e=n,e=r,e=a,e=s,e=i,e=u,e=l,e=i},65734(f,d){"use strict";var e;e={value:!0};var n="far",r="trash-can",a=448,s=512,i=[61460,"trash-alt"],u="f2ed",l="M170.5 51.6L151.5 80l145 0-19-28.4c-1.5-2.2-4-3.6-6.7-3.6l-93.7 0c-2.7 0-5.2 1.3-6.7 3.6zm147-26.6L354.2 80 368 80l48 0 8 0c13.3 0 24 10.7 24 24s-10.7 24-24 24l-8 0 0 304c0 44.2-35.8 80-80 80l-224 0c-44.2 0-80-35.8-80-80l0-304-8 0c-13.3 0-24-10.7-24-24S10.7 80 24 80l8 0 48 0 13.8 0 36.7-55.1C140.9 9.4 158.4 0 177.1 0l93.7 0c18.7 0 36.2 9.4 46.6 24.9zM80 128l0 304c0 17.7 14.3 32 32 32l224 0c17.7 0 32-14.3 32-32l0-304L80 128zm80 64l0 208c0 8.8-7.2 16-16 16s-16-7.2-16-16l0-208c0-8.8 7.2-16 16-16s16 7.2 16 16zm80 0l0 208c0 8.8-7.2 16-16 16s-16-7.2-16-16l0-208c0-8.8 7.2-16 16-16s16 7.2 16 16zm80 0l0 208c0 8.8-7.2 16-16 16s-16-7.2-16-16l0-208c0-8.8 7.2-16 16-16s16 7.2 16 16z";d.mw={prefix:n,iconName:r,icon:[a,s,i,u,l]},d.sj=d.mw,e=n,e=r,e=a,e=s,e=i,e=u,e=l,e=i},5312(f,d){"use strict";var e;e={value:!0};var n="far",r="users",a=640,s=512,i=[],u="f0c0",l="M144 160A80 80 0 1 0 144 0a80 80 0 1 0 0 160zm368 0A80 80 0 1 0 512 0a80 80 0 1 0 0 160zM0 298.7C0 310.4 9.6 320 21.3 320l213.3 0c.2 0 .4 0 .7 0c-26.6-23.5-43.3-57.8-43.3-96c0-7.6 .7-15 1.9-22.3c-13.6-6.3-28.7-9.7-44.6-9.7l-42.7 0C47.8 192 0 239.8 0 298.7zM405.3 320l213.3 0c11.8 0 21.3-9.6 21.3-21.3C640 239.8 592.2 192 533.3 192l-42.7 0c-15.9 0-31 3.5-44.6 9.7c1.3 7.2 1.9 14.7 1.9 22.3c0 38.2-16.8 72.5-43.3 96c.2 0 .4 0 .7 0zM320 176a48 48 0 1 1 0 96 48 48 0 1 1 0-96zm0 144a96 96 0 1 0 0-192 96 96 0 1 0 0 192zm-58.7 80l117.3 0c39.8 0 73.2 27.2 82.6 64l-282.6 0c9.5-36.8 42.9-64 82.6-64zm0-48C187.7 352 128 411.7 128 485.3c0 14.7 11.9 26.7 26.7 26.7l330.7 0c14.7 0 26.7-11.9 26.7-26.7C512 411.7 452.3 352 378.7 352l-117.3 0z";d.mw={prefix:n,iconName:r,icon:[a,s,i,u,l]},d.gd=d.mw,e=n,e=r,e=a,e=s,e=i,e=u,e=l,e=i},14635(f,d){"use strict";var e;e={value:!0};var n="far",r="video",a=576,s=512,i=["video-camera"],u="f03d",l="M64 112c-8.8 0-16 7.2-16 16l0 256c0 8.8 7.2 16 16 16l256 0c8.8 0 16-7.2 16-16l0-256c0-8.8-7.2-16-16-16L64 112zM0 128C0 92.7 28.7 64 64 64l256 0c35.3 0 64 28.7 64 64l0 33 0 190 0 33c0 35.3-28.7 64-64 64L64 448c-35.3 0-64-28.7-64-64L0 128zM528 363.4l0-214.7L416 199l0-52.6L520.3 99.5c5.1-2.3 10.6-3.5 16.2-3.5c21.8 0 39.5 17.7 39.5 39.5l0 241c0 21.8-17.7 39.5-39.5 39.5c-5.6 0-11.1-1.2-16.2-3.5L416 365.6l0-52.6 112 50.4z";d.mw={prefix:n,iconName:r,icon:[a,s,i,u,l]},d.n2=d.mw,e=n,e=r,e=a,e=s,e=i,e=u,e=l,e=i},62428(f,d){"use strict";var e;e={value:!0};var n="far",r="volume",a=576,s=512,i=[128265,"volume-medium"],u="f6a8",l="M191.9 201.9L304 102.3l0 307.3L191.9 310.1c-4.4-3.9-10.1-6.1-15.9-6.1l-88 0c-4.4 0-8-3.6-8-8l0-80c0-4.4 3.6-8 8-8l88 0c5.9 0 11.6-2.2 15.9-6.1zM322.2 32c-7.3 0-14.3 2.7-19.8 7.5L166.9 160 88 160c-30.9 0-56 25.1-56 56l0 80c0 30.9 25.1 56 56 56l78.9 0L302.4 472.5c5.5 4.8 12.5 7.5 19.8 7.5c16.5 0 29.8-13.3 29.8-29.8l0-388.4C352 45.3 338.7 32 322.2 32zm182.9 75c-10.3-8.4-25.4-6.8-33.8 3.5s-6.8 25.4 3.5 33.8C507.3 170.7 528 210.9 528 256s-20.7 85.3-53.2 111.8c-10.3 8.4-11.8 23.5-3.5 33.8s23.5 11.8 33.8 3.5c43.2-35.2 70.9-88.9 70.9-149s-27.7-113.8-70.9-149zm-60.5 74.5c-10.3-8.4-25.4-6.8-33.8 3.5s-6.8 25.4 3.5 33.8C425.1 227.6 432 241 432 256s-6.9 28.4-17.7 37.3c-10.3 8.4-11.8 23.5-3.5 33.8s23.5 11.8 33.8 3.5C466.1 312.9 480 286.1 480 256s-13.9-56.9-35.4-74.5z";d.mw={prefix:n,iconName:r,icon:[a,s,i,u,l]},d.eF=d.mw,e=n,e=r,e=a,e=s,e=i,e=u,e=l,e=i},84096(f,d){"use strict";var e;e={value:!0};var n="far",r="volume-high",a=640,s=512,i=[128266,"volume-up"],u="f028",l="M533.6 32.5c-10.3-8.4-25.4-6.8-33.8 3.5s-6.8 25.4 3.5 33.8C557.5 113.8 592 180.8 592 256s-34.5 142.2-88.7 186.3c-10.3 8.4-11.8 23.5-3.5 33.8s23.5 11.8 33.8 3.5C598.5 426.7 640 346.2 640 256s-41.5-170.8-106.4-223.5zM473.1 107c-10.3-8.4-25.4-6.8-33.8 3.5s-6.8 25.4 3.5 33.8C475.3 170.7 496 210.9 496 256s-20.7 85.3-53.2 111.8c-10.3 8.4-11.8 23.5-3.5 33.8s23.5 11.8 33.8 3.5c43.2-35.2 70.9-88.9 70.9-149s-27.7-113.8-70.9-149zm-60.5 74.5c-10.3-8.4-25.4-6.8-33.8 3.5s-6.8 25.4 3.5 33.8C393.1 227.6 400 241 400 256s-6.9 28.4-17.7 37.3c-10.3 8.4-11.8 23.5-3.5 33.8s23.5 11.8 33.8 3.5C434.1 312.9 448 286.1 448 256s-13.9-56.9-35.4-74.5zM159.9 201.9L272 102.3l0 307.3L159.9 310.1c-4.4-3.9-10.1-6.1-15.9-6.1l-88 0c-4.4 0-8-3.6-8-8l0-80c0-4.4 3.6-8 8-8l88 0c5.9 0 11.6-2.2 15.9-6.1zM290.2 32c-7.3 0-14.3 2.7-19.8 7.5L134.9 160 56 160c-30.9 0-56 25.1-56 56l0 80c0 30.9 25.1 56 56 56l78.9 0L270.4 472.5c5.5 4.9 12.5 7.5 19.8 7.5c16.5 0 29.8-13.3 29.8-29.8l0-388.4C320 45.3 306.7 32 290.2 32z";d.mw={prefix:n,iconName:r,icon:[a,s,i,u,l]},d.AI=d.mw,e=n,e=r,e=a,e=s,e=i,e=u,e=l,e=i},55260(f,d){"use strict";var e;e={value:!0};var n="far",r="volume-low",a=448,s=512,i=[128264,"volume-down"],u="f027",l="M159.9 201.9L272 102.3l0 307.3L159.9 310.1c-4.4-3.9-10.1-6.1-15.9-6.1l-88 0c-4.4 0-8-3.6-8-8l0-80c0-4.4 3.6-8 8-8l88 0c5.9 0 11.6-2.2 15.9-6.1zM290.2 32c-7.3 0-14.3 2.7-19.8 7.5L134.9 160 56 160c-30.9 0-56 25.1-56 56l0 80c0 30.9 25.1 56 56 56l78.9 0L270.4 472.5c5.5 4.8 12.5 7.5 19.8 7.5c16.5 0 29.8-13.3 29.8-29.8l0-388.4C320 45.3 306.7 32 290.2 32zM412.6 181.5c-10.3-8.4-25.4-6.8-33.8 3.5s-6.8 25.4 3.5 33.8C393.1 227.6 400 241 400 256s-6.9 28.4-17.7 37.3c-10.3 8.4-11.8 23.5-3.5 33.8s23.5 11.8 33.8 3.5C434.1 312.9 448 286.1 448 256s-13.9-56.9-35.4-74.5z";d.mw={prefix:n,iconName:r,icon:[a,s,i,u,l]},d.gN=d.mw,e=n,e=r,e=a,e=s,e=i,e=u,e=l,e=i},33919(f,d){"use strict";var e;e={value:!0};var n="far",r="volume-xmark",a=576,s=512,i=["volume-mute","volume-times"],u="f6a9",l="M159.9 201.9L272 102.3l0 307.3L159.9 310.1c-4.4-3.9-10.1-6.1-15.9-6.1l-88 0c-4.4 0-8-3.6-8-8l0-80c0-4.4 3.6-8 8-8l88 0c5.9 0 11.6-2.2 15.9-6.1zM290.2 32c-7.3 0-14.3 2.7-19.8 7.5L134.9 160 56 160c-30.9 0-56 25.1-56 56l0 80c0 30.9 25.1 56 56 56l78.9 0L270.4 472.5c5.5 4.8 12.5 7.5 19.8 7.5c16.5 0 29.8-13.3 29.8-29.8l0-388.4C320 45.3 306.7 32 290.2 32zM425 167c-9.4-9.4-24.6-9.4-33.9 0s-9.4 24.6 0 33.9l55 55-55 55c-9.4 9.4-9.4 24.6 0 33.9s24.6 9.4 33.9 0l55-55 55 55c9.4 9.4 24.6 9.4 33.9 0s9.4-24.6 0-33.9l-55-55 55-55c9.4-9.4 9.4-24.6 0-33.9s-24.6-9.4-33.9 0l-55 55-55-55z";d.mw={prefix:n,iconName:r,icon:[a,s,i,u,l]},d.H_=d.mw,e=n,e=r,e=a,e=s,e=i,e=u,e=l,e=i},4398(f,d){"use strict";var e;e={value:!0};var n="far",r="wand-magic-sparkles",a=576,s=512,i=["magic-wand-sparkles"],u="e2ca",l="M234.7 42.7L197 56.8c-3 1.1-5 4-5 7.2s2 6.1 5 7.2l37.7 14.1L248.8 123c1.1 3 4 5 7.2 5s6.1-2 7.2-5l14.1-37.7L315 71.2c3-1.1 5-4 5-7.2s-2-6.1-5-7.2L277.3 42.7 263.2 5c-1.1-3-4-5-7.2-5s-6.1 2-7.2 5L234.7 42.7zM461.4 48L496 82.6 386.2 192.3l-34.6-34.6L461.4 48zM80 429.4L317.7 191.7l34.6 34.6L114.6 464 80 429.4zM427.4 14.1L46.1 395.4c-18.7 18.7-18.7 49.1 0 67.9l34.6 34.6c18.7 18.7 49.1 18.7 67.9 0L529.9 116.5c18.7-18.7 18.7-49.1 0-67.9L495.3 14.1c-18.7-18.7-49.1-18.7-67.9 0zM7.5 117.2C3 118.9 0 123.2 0 128s3 9.1 7.5 10.8L64 160l21.2 56.5c1.7 4.5 6 7.5 10.8 7.5s9.1-3 10.8-7.5L128 160l56.5-21.2c4.5-1.7 7.5-6 7.5-10.8s-3-9.1-7.5-10.8L128 96 106.8 39.5C105.1 35 100.8 32 96 32s-9.1 3-10.8 7.5L64 96 7.5 117.2zm352 256c-4.5 1.7-7.5 6-7.5 10.8s3 9.1 7.5 10.8L416 416l21.2 56.5c1.7 4.5 6 7.5 10.8 7.5s9.1-3 10.8-7.5L480 416l56.5-21.2c4.5-1.7 7.5-6 7.5-10.8s-3-9.1-7.5-10.8L480 352l-21.2-56.5c-1.7-4.5-6-7.5-10.8-7.5s-9.1 3-10.8 7.5L416 352l-56.5 21.2z";d.mw={prefix:n,iconName:r,icon:[a,s,i,u,l]},d.Ys=d.mw,e=n,e=r,e=a,e=s,e=i,e=u,e=l,e=i},13234(f,d){"use strict";var e;e={value:!0};var n="far",r="waveform-lines",a=640,s=512,i=["waveform-path"],u="f8f2",l="M320 0c13.3 0 24 10.7 24 24l0 464c0 13.3-10.7 24-24 24s-24-10.7-24-24l0-464c0-13.3 10.7-24 24-24zM520 64c13.3 0 24 10.7 24 24l0 336c0 13.3-10.7 24-24 24s-24-10.7-24-24l0-336c0-13.3 10.7-24 24-24zM216 96c13.3 0 24 10.7 24 24l0 272c0 13.3-10.7 24-24 24s-24-10.7-24-24l0-272c0-13.3 10.7-24 24-24zm208 32c13.3 0 24 10.7 24 24l0 208c0 13.3-10.7 24-24 24s-24-10.7-24-24l0-208c0-13.3 10.7-24 24-24zM120 192c13.3 0 24 10.7 24 24l0 80c0 13.3-10.7 24-24 24s-24-10.7-24-24l0-80c0-13.3 10.7-24 24-24zM24 224c13.3 0 24 10.7 24 24l0 16c0 13.3-10.7 24-24 24s-24-10.7-24-24l0-16c0-13.3 10.7-24 24-24zm592 0c13.3 0 24 10.7 24 24l0 16c0 13.3-10.7 24-24 24s-24-10.7-24-24l0-16c0-13.3 10.7-24 24-24z";d.mw={prefix:n,iconName:r,icon:[a,s,i,u,l]},d.Wx=d.mw,e=n,e=r,e=a,e=s,e=i,e=u,e=l,e=i},88309(f,d){"use strict";Object.defineProperty(d,"__esModule",{value:!0});var e="far",n="xmark",r=384,a=512,s=[128473,10005,10006,10060,215,"close","multiply","remove","times"],i="f00d",u="M345 137c9.4-9.4 9.4-24.6 0-33.9s-24.6-9.4-33.9 0l-119 119L73 103c-9.4-9.4-24.6-9.4-33.9 0s-9.4 24.6 0 33.9l119 119L39 375c-9.4 9.4-9.4 24.6 0 33.9s24.6 9.4 33.9 0l119-119L311 409c9.4 9.4 24.6 9.4 33.9 0s9.4-24.6 0-33.9l-119-119L345 137z";d.definition={prefix:e,iconName:n,icon:[r,a,s,i,u]},d.faXmark=d.definition,d.prefix=e,d.iconName=n,d.width=r,d.height=a,d.ligatures=s,d.unicode=i,d.svgPathData=u,d.aliases=s},59895(f,d){"use strict";var e;e={value:!0};var n="fas",r="badge-check",a=512,s=512,i=[],u="f336",l="M256 0c36.8 0 68.8 20.7 84.9 51.1C373.8 41 411 49 437 75s34 63.3 23.9 96.1C491.3 187.2 512 219.2 512 256s-20.7 68.8-51.1 84.9C471 373.8 463 411 437 437s-63.3 34-96.1 23.9C324.8 491.3 292.8 512 256 512s-68.8-20.7-84.9-51.1C138.2 471 101 463 75 437s-34-63.3-23.9-96.1C20.7 324.8 0 292.8 0 256s20.7-68.8 51.1-84.9C41 138.2 49 101 75 75s63.3-34 96.1-23.9C187.2 20.7 219.2 0 256 0zM369 209c9.4-9.4 9.4-24.6 0-33.9s-24.6-9.4-33.9 0l-111 111-47-47c-9.4-9.4-24.6-9.4-33.9 0s-9.4 24.6 0 33.9l64 64c9.4 9.4 24.6 9.4 33.9 0L369 209z";d.mw={prefix:n,iconName:r,icon:[a,s,i,u,l]},d.Zs=d.mw,e=n,e=r,e=a,e=s,e=i,e=u,e=l,e=i},19704(f,d){"use strict";var e;e={value:!0};var n="fas",r="bars",a=448,s=512,i=["navicon"],u="f0c9",l="M0 96C0 78.3 14.3 64 32 64l384 0c17.7 0 32 14.3 32 32s-14.3 32-32 32L32 128C14.3 128 0 113.7 0 96zM0 256c0-17.7 14.3-32 32-32l384 0c17.7 0 32 14.3 32 32s-14.3 32-32 32L32 288c-17.7 0-32-14.3-32-32zM448 416c0 17.7-14.3 32-32 32L32 448c-17.7 0-32-14.3-32-32s14.3-32 32-32l384 0c17.7 0 32 14.3 32 32z";d.mw={prefix:n,iconName:r,icon:[a,s,i,u,l]},d.ck=d.mw,e=n,e=r,e=a,e=s,e=i,e=u,e=l,e=i},52075(f,d){"use strict";var e;e={value:!0};var n="fas",r="caret-down",a=320,s=512,i=[],u="f0d7",l="M137.4 374.6c12.5 12.5 32.8 12.5 45.3 0l128-128c9.2-9.2 11.9-22.9 6.9-34.9s-16.6-19.8-29.6-19.8L32 192c-12.9 0-24.6 7.8-29.6 19.8s-2.2 25.7 6.9 34.9l128 128z";d.mw={prefix:n,iconName:r,icon:[a,s,i,u,l]},d.xB=d.mw,e=n,e=r,e=a,e=s,e=i,e=u,e=l,e=i},83285(f,d){"use strict";var e;e={value:!0};var n="fas",r="caret-right",a=256,s=512,i=[],u="f0da",l="M246.6 278.6c12.5-12.5 12.5-32.8 0-45.3l-128-128c-9.2-9.2-22.9-11.9-34.9-6.9s-19.8 16.6-19.8 29.6l0 256c0 12.9 7.8 24.6 19.8 29.6s25.7 2.2 34.9-6.9l128-128z";d.mw={prefix:n,iconName:r,icon:[a,s,i,u,l]},d.fU=d.mw,e=n,e=r,e=a,e=s,e=i,e=u,e=l,e=i},42298(f,d){"use strict";var e;e={value:!0};var n="fas",r="chart-column",a=512,s=512,i=[],u="e0e3",l="M32 32c17.7 0 32 14.3 32 32l0 336c0 8.8 7.2 16 16 16l400 0c17.7 0 32 14.3 32 32s-14.3 32-32 32L80 480c-44.2 0-80-35.8-80-80L0 64C0 46.3 14.3 32 32 32zM160 224c17.7 0 32 14.3 32 32l0 64c0 17.7-14.3 32-32 32s-32-14.3-32-32l0-64c0-17.7 14.3-32 32-32zm128-64l0 160c0 17.7-14.3 32-32 32s-32-14.3-32-32l0-160c0-17.7 14.3-32 32-32s32 14.3 32 32zm64 32c17.7 0 32 14.3 32 32l0 96c0 17.7-14.3 32-32 32s-32-14.3-32-32l0-96c0-17.7 14.3-32 32-32zM480 96l0 224c0 17.7-14.3 32-32 32s-32-14.3-32-32l0-224c0-17.7 14.3-32 32-32s32 14.3 32 32z";d.mw={prefix:n,iconName:r,icon:[a,s,i,u,l]},d.q9=d.mw,e=n,e=r,e=a,e=s,e=i,e=u,e=l,e=i},13020(f,d){"use strict";var e;e={value:!0};var n="fas",r="check",a=448,s=512,i=[10003,10004],u="f00c",l="M438.6 105.4c12.5 12.5 12.5 32.8 0 45.3l-256 256c-12.5 12.5-32.8 12.5-45.3 0l-128-128c-12.5-12.5-12.5-32.8 0-45.3s32.8-12.5 45.3 0L160 338.7 393.4 105.4c12.5-12.5 32.8-12.5 45.3 0z";d.mw={prefix:n,iconName:r,icon:[a,s,i,u,l]},d.e6=d.mw,e=n,e=r,e=a,e=s,e=i,e=u,e=l,e=i},76787(f,d){"use strict";var e;e={value:!0};var n="fas",r="chevron-down",a=512,s=512,i=[],u="f078",l="M233.4 406.6c12.5 12.5 32.8 12.5 45.3 0l192-192c12.5-12.5 12.5-32.8 0-45.3s-32.8-12.5-45.3 0L256 338.7 86.6 169.4c-12.5-12.5-32.8-12.5-45.3 0s-12.5 32.8 0 45.3l192 192z";d.mw={prefix:n,iconName:r,icon:[a,s,i,u,l]},d.Jt=d.mw,e=n,e=r,e=a,e=s,e=i,e=u,e=l,e=i},38474(f,d){"use strict";var e;e={value:!0};var n="fas",r="chevron-left",a=320,s=512,i=[9001],u="f053",l="M9.4 233.4c-12.5 12.5-12.5 32.8 0 45.3l192 192c12.5 12.5 32.8 12.5 45.3 0s12.5-32.8 0-45.3L77.3 256 246.6 86.6c12.5-12.5 12.5-32.8 0-45.3s-32.8-12.5-45.3 0l-192 192z";d.mw={prefix:n,iconName:r,icon:[a,s,i,u,l]},d.Wz=d.mw,e=n,e=r,e=a,e=s,e=i,e=u,e=l,e=i},14477(f,d){"use strict";var e;e={value:!0};var n="fas",r="chevron-right",a=320,s=512,i=[9002],u="f054",l="M310.6 233.4c12.5 12.5 12.5 32.8 0 45.3l-192 192c-12.5 12.5-32.8 12.5-45.3 0s-12.5-32.8 0-45.3L242.7 256 73.4 86.6c-12.5-12.5-12.5-32.8 0-45.3s32.8-12.5 45.3 0l192 192z";d.mw={prefix:n,iconName:r,icon:[a,s,i,u,l]},d.Xk=d.mw,e=n,e=r,e=a,e=s,e=i,e=u,e=l,e=i},18646(f,d){"use strict";var e;e={value:!0};var n="fas",r="chevron-up",a=512,s=512,i=[],u="f077",l="M233.4 105.4c12.5-12.5 32.8-12.5 45.3 0l192 192c12.5 12.5 12.5 32.8 0 45.3s-32.8 12.5-45.3 0L256 173.3 86.6 342.6c-12.5 12.5-32.8 12.5-45.3 0s-12.5-32.8 0-45.3l192-192z";d.mw={prefix:n,iconName:r,icon:[a,s,i,u,l]},d.w2=d.mw,e=n,e=r,e=a,e=s,e=i,e=u,e=l,e=i},8442(f,d){"use strict";var e;e={value:!0};var n="fas",r="circle",a=512,s=512,i=[128308,128309,128992,128993,128994,128995,128996,9679,9898,9899,11044,61708,61915],u="f111",l="M256 512A256 256 0 1 0 256 0a256 256 0 1 0 0 512z";d.mw={prefix:n,iconName:r,icon:[a,s,i,u,l]},d.GE=d.mw,e=n,e=r,e=a,e=s,e=i,e=u,e=l,e=i},58551(f,d){"use strict";var e;e={value:!0};var n="fas",r="circle-arrow-right",a=512,s=512,i=["arrow-circle-right"],u="f0a9",l="M0 256a256 256 0 1 0 512 0A256 256 0 1 0 0 256zM297 385c-9.4 9.4-24.6 9.4-33.9 0s-9.4-24.6 0-33.9l71-71L120 280c-13.3 0-24-10.7-24-24s10.7-24 24-24l214.1 0-71-71c-9.4-9.4-9.4-24.6 0-33.9s24.6-9.4 33.9 0L409 239c9.4 9.4 9.4 24.6 0 33.9L297 385z";d.mw={prefix:n,iconName:r,icon:[a,s,i,u,l]},d.Ni=d.mw,e=n,e=r,e=a,e=s,e=i,e=u,e=l,e=i},19300(f,d){"use strict";var e;e={value:!0};var n="fas",r="circle-arrow-up",a=512,s=512,i=["arrow-circle-up"],u="f0aa",l="M256 512A256 256 0 1 0 256 0a256 256 0 1 0 0 512zM385 215c9.4 9.4 9.4 24.6 0 33.9s-24.6 9.4-33.9 0l-71-71L280 392c0 13.3-10.7 24-24 24s-24-10.7-24-24l0-214.1-71 71c-9.4 9.4-24.6 9.4-33.9 0s-9.4-24.6 0-33.9L239 103c9.4-9.4 24.6-9.4 33.9 0L385 215z";d.mw={prefix:n,iconName:r,icon:[a,s,i,u,l]},d.yi=d.mw,e=n,e=r,e=a,e=s,e=i,e=u,e=l,e=i},3112(f,d){"use strict";var e;e={value:!0};var n="fas",r="circle-check",a=512,s=512,i=[61533,"check-circle"],u="f058",l="M256 512A256 256 0 1 0 256 0a256 256 0 1 0 0 512zM369 209L241 337c-9.4 9.4-24.6 9.4-33.9 0l-64-64c-9.4-9.4-9.4-24.6 0-33.9s24.6-9.4 33.9 0l47 47L335 175c9.4-9.4 24.6-9.4 33.9 0s9.4 24.6 0 33.9z";d.mw={prefix:n,iconName:r,icon:[a,s,i,u,l]},d.QR=d.mw,e=n,e=r,e=a,e=s,e=i,e=u,e=l,e=i},41221(f,d){"use strict";var e;e={value:!0};var n="fas",r="circle-exclamation",a=512,s=512,i=["exclamation-circle"],u="f06a",l="M256 512A256 256 0 1 0 256 0a256 256 0 1 0 0 512zm0-384c13.3 0 24 10.7 24 24l0 112c0 13.3-10.7 24-24 24s-24-10.7-24-24l0-112c0-13.3 10.7-24 24-24zM224 352a32 32 0 1 1 64 0 32 32 0 1 1 -64 0z";d.mw={prefix:n,iconName:r,icon:[a,s,i,u,l]},d.lE=d.mw,e=n,e=r,e=a,e=s,e=i,e=u,e=l,e=i},94490(f,d){"use strict";var e;e={value:!0};var n="fas",r="circle-plus",a=512,s=512,i=["plus-circle"],u="f055",l="M256 512A256 256 0 1 0 256 0a256 256 0 1 0 0 512zM232 344l0-64-64 0c-13.3 0-24-10.7-24-24s10.7-24 24-24l64 0 0-64c0-13.3 10.7-24 24-24s24 10.7 24 24l0 64 64 0c13.3 0 24 10.7 24 24s-10.7 24-24 24l-64 0 0 64c0 13.3-10.7 24-24 24s-24-10.7-24-24z";d.mw={prefix:n,iconName:r,icon:[a,s,i,u,l]},d.q_=d.mw,e=n,e=r,e=a,e=s,e=i,e=u,e=l,e=i},10567(f,d){"use strict";var e;e={value:!0};var n="fas",r="circle-small",a=320,s=512,i=[],u="e122",l="M0 256a160 160 0 1 1 320 0A160 160 0 1 1 0 256z";d.mw={prefix:n,iconName:r,icon:[a,s,i,u,l]},d.ZP=d.mw,e=n,e=r,e=a,e=s,e=i,e=u,e=l,e=i},90648(f,d){"use strict";var e;e={value:!0};var n="fas",r="circle-x",a=512,s=512,i=[],u="e12e",l="M256 512A256 256 0 1 0 256 0a256 256 0 1 0 0 512zM186.3 136.5L256 218.8l69.7-82.3c8.6-10.1 23.7-11.4 33.8-2.8s11.4 23.7 2.8 33.8L287.4 256l74.9 88.5c8.6 10.1 7.3 25.3-2.8 33.8s-25.3 7.3-33.8-2.8L256 293.2l-69.7 82.3c-8.6 10.1-23.7 11.4-33.8 2.8s-11.4-23.7-2.8-33.8L224.6 256l-74.9-88.5c-8.6-10.1-7.3-25.3 2.8-33.8s25.3-7.3 33.8 2.8z";d.mw={prefix:n,iconName:r,icon:[a,s,i,u,l]},d.Ub=d.mw,e=n,e=r,e=a,e=s,e=i,e=u,e=l,e=i},77257(f,d){"use strict";var e;e={value:!0};var n="fas",r="circle-xmark",a=512,s=512,i=[61532,"times-circle","xmark-circle"],u="f057",l="M256 512A256 256 0 1 0 256 0a256 256 0 1 0 0 512zM175 175c9.4-9.4 24.6-9.4 33.9 0l47 47 47-47c9.4-9.4 24.6-9.4 33.9 0s9.4 24.6 0 33.9l-47 47 47 47c9.4 9.4 9.4 24.6 0 33.9s-24.6 9.4-33.9 0l-47-47-47 47c-9.4 9.4-24.6 9.4-33.9 0s-9.4-24.6 0-33.9l47-47-47-47c-9.4-9.4-9.4-24.6 0-33.9z";d.mw={prefix:n,iconName:r,icon:[a,s,i,u,l]},d.bn=d.mw,e=n,e=r,e=a,e=s,e=i,e=u,e=l,e=i},52210(f,d){"use strict";var e;e={value:!0};var n="fas",r="grid-2",a=512,s=512,i=[],u="e196",l="M224 80c0-26.5-21.5-48-48-48L80 32C53.5 32 32 53.5 32 80l0 96c0 26.5 21.5 48 48 48l96 0c26.5 0 48-21.5 48-48l0-96zm0 256c0-26.5-21.5-48-48-48l-96 0c-26.5 0-48 21.5-48 48l0 96c0 26.5 21.5 48 48 48l96 0c26.5 0 48-21.5 48-48l0-96zM288 80l0 96c0 26.5 21.5 48 48 48l96 0c26.5 0 48-21.5 48-48l0-96c0-26.5-21.5-48-48-48l-96 0c-26.5 0-48 21.5-48 48zM480 336c0-26.5-21.5-48-48-48l-96 0c-26.5 0-48 21.5-48 48l0 96c0 26.5 21.5 48 48 48l96 0c26.5 0 48-21.5 48-48l0-96z";d.mw={prefix:n,iconName:r,icon:[a,s,i,u,l]},d.Qy=d.mw,e=n,e=r,e=a,e=s,e=i,e=u,e=l,e=i},78194(f,d){"use strict";var e;e={value:!0};var n="fas",r="layer-group",a=576,s=512,i=[],u="f5fd",l="M264.5 5.2c14.9-6.9 32.1-6.9 47 0l218.6 101c8.5 3.9 13.9 12.4 13.9 21.8s-5.4 17.9-13.9 21.8l-218.6 101c-14.9 6.9-32.1 6.9-47 0L45.9 149.8C37.4 145.8 32 137.3 32 128s5.4-17.9 13.9-21.8L264.5 5.2zM476.9 209.6l53.2 24.6c8.5 3.9 13.9 12.4 13.9 21.8s-5.4 17.9-13.9 21.8l-218.6 101c-14.9 6.9-32.1 6.9-47 0L45.9 277.8C37.4 273.8 32 265.3 32 256s5.4-17.9 13.9-21.8l53.2-24.6 152 70.2c23.4 10.8 50.4 10.8 73.8 0l152-70.2zm-152 198.2l152-70.2 53.2 24.6c8.5 3.9 13.9 12.4 13.9 21.8s-5.4 17.9-13.9 21.8l-218.6 101c-14.9 6.9-32.1 6.9-47 0L45.9 405.8C37.4 401.8 32 393.3 32 384s5.4-17.9 13.9-21.8l53.2-24.6 152 70.2c23.4 10.8 50.4 10.8 73.8 0z";d.mw={prefix:n,iconName:r,icon:[a,s,i,u,l]},d.qI=d.mw,e=n,e=r,e=a,e=s,e=i,e=u,e=l,e=i},40029(f,d){"use strict";var e;e={value:!0};var n="fas",r="lock",a=448,s=512,i=[128274],u="f023",l="M144 144l0 48 160 0 0-48c0-44.2-35.8-80-80-80s-80 35.8-80 80zM80 192l0-48C80 64.5 144.5 0 224 0s144 64.5 144 144l0 48 16 0c35.3 0 64 28.7 64 64l0 192c0 35.3-28.7 64-64 64L64 512c-35.3 0-64-28.7-64-64L0 256c0-35.3 28.7-64 64-64l16 0z";d.mw={prefix:n,iconName:r,icon:[a,s,i,u,l]},d.DW=d.mw,e=n,e=r,e=a,e=s,e=i,e=u,e=l,e=i},18148(f,d){"use strict";var e;e={value:!0};var n="fas",r="minus",a=448,s=512,i=[8211,8722,10134,"subtract"],u="f068",l="M432 256c0 17.7-14.3 32-32 32L48 288c-17.7 0-32-14.3-32-32s14.3-32 32-32l352 0c17.7 0 32 14.3 32 32z";d.mw={prefix:n,iconName:r,icon:[a,s,i,u,l]},d.EZ=d.mw,e=n,e=r,e=a,e=s,e=i,e=u,e=l,e=i},54062(f,d){"use strict";var e;e={value:!0};var n="fas",r="pause",a=320,s=512,i=[9208],u="f04c",l="M48 64C21.5 64 0 85.5 0 112L0 400c0 26.5 21.5 48 48 48l32 0c26.5 0 48-21.5 48-48l0-288c0-26.5-21.5-48-48-48L48 64zm192 0c-26.5 0-48 21.5-48 48l0 288c0 26.5 21.5 48 48 48l32 0c26.5 0 48-21.5 48-48l0-288c0-26.5-21.5-48-48-48l-32 0z";d.mw={prefix:n,iconName:r,icon:[a,s,i,u,l]},d.G1=d.mw,e=n,e=r,e=a,e=s,e=i,e=u,e=l,e=i},12936(f,d){"use strict";var e;e={value:!0};var n="fas",r="play",a=384,s=512,i=[9654],u="f04b",l="M73 39c-14.8-9.1-33.4-9.4-48.5-.9S0 62.6 0 80L0 432c0 17.4 9.4 33.4 24.5 41.9s33.7 8.1 48.5-.9L361 297c14.3-8.7 23-24.2 23-41s-8.7-32.2-23-41L73 39z";d.mw={prefix:n,iconName:r,icon:[a,s,i,u,l]},d.ij=d.mw,e=n,e=r,e=a,e=s,e=i,e=u,e=l,e=i},47540(f,d){"use strict";var e;e={value:!0};var n="fas",r="sliders-simple",a=512,s=512,i=[],u="e253",l="M96 320a32 32 0 1 0 0 64 32 32 0 1 0 0-64zm90.5 0L480 320c17.7 0 32 14.3 32 32s-14.3 32-32 32l-293.5 0c-13.2 37.3-48.7 64-90.5 64c-53 0-96-43-96-96s43-96 96-96c41.8 0 77.4 26.7 90.5 64zM384 160a32 32 0 1 0 64 0 32 32 0 1 0 -64 0zm-58.5-32c13.2-37.3 48.7-64 90.5-64c53 0 96 43 96 96s-43 96-96 96c-41.8 0-77.4-26.7-90.5-64L32 192c-17.7 0-32-14.3-32-32s14.3-32 32-32l293.5 0z";d.mw={prefix:n,iconName:r,icon:[a,s,i,u,l]},d.AD=d.mw,e=n,e=r,e=a,e=s,e=i,e=u,e=l,e=i},15501(f,d){"use strict";var e;e={value:!0};var n="fas",r="sparkles",a=512,s=512,i=[10024],u="f890",l="M327.5 85.2c-4.5 1.7-7.5 6-7.5 10.8s3 9.1 7.5 10.8L384 128l21.2 56.5c1.7 4.5 6 7.5 10.8 7.5s9.1-3 10.8-7.5L448 128l56.5-21.2c4.5-1.7 7.5-6 7.5-10.8s-3-9.1-7.5-10.8L448 64 426.8 7.5C425.1 3 420.8 0 416 0s-9.1 3-10.8 7.5L384 64 327.5 85.2zM205.1 73.3c-2.6-5.7-8.3-9.3-14.5-9.3s-11.9 3.6-14.5 9.3L123.3 187.3 9.3 240C3.6 242.6 0 248.3 0 254.6s3.6 11.9 9.3 14.5l114.1 52.7L176 435.8c2.6 5.7 8.3 9.3 14.5 9.3s11.9-3.6 14.5-9.3l52.7-114.1 114.1-52.7c5.7-2.6 9.3-8.3 9.3-14.5s-3.6-11.9-9.3-14.5L257.8 187.4 205.1 73.3zM384 384l-56.5 21.2c-4.5 1.7-7.5 6-7.5 10.8s3 9.1 7.5 10.8L384 448l21.2 56.5c1.7 4.5 6 7.5 10.8 7.5s9.1-3 10.8-7.5L448 448l56.5-21.2c4.5-1.7 7.5-6 7.5-10.8s-3-9.1-7.5-10.8L448 384l-21.2-56.5c-1.7-4.5-6-7.5-10.8-7.5s-9.1 3-10.8 7.5L384 384z";d.mw={prefix:n,iconName:r,icon:[a,s,i,u,l]},d.p7=d.mw,e=n,e=r,e=a,e=s,e=i,e=u,e=l,e=i},11129(f,d){"use strict";var e;e={value:!0};var n="fas",r="square-check",a=448,s=512,i=[9745,9989,61510,"check-square"],u="f14a",l="M64 32C28.7 32 0 60.7 0 96L0 416c0 35.3 28.7 64 64 64l320 0c35.3 0 64-28.7 64-64l0-320c0-35.3-28.7-64-64-64L64 32zM337 209L209 337c-9.4 9.4-24.6 9.4-33.9 0l-64-64c-9.4-9.4-9.4-24.6 0-33.9s24.6-9.4 33.9 0l47 47L303 175c9.4-9.4 24.6-9.4 33.9 0s9.4 24.6 0 33.9z";d.mw={prefix:n,iconName:r,icon:[a,s,i,u,l]},d.Dn=d.mw,e=n,e=r,e=a,e=s,e=i,e=u,e=l,e=i},82478(f,d){"use strict";var e;e={value:!0};var n="fas",r="user-group",a=640,s=512,i=[128101,"user-friends"],u="f500",l="M96 128a128 128 0 1 1 256 0A128 128 0 1 1 96 128zM0 482.3C0 383.8 79.8 304 178.3 304l91.4 0C368.2 304 448 383.8 448 482.3c0 16.4-13.3 29.7-29.7 29.7L29.7 512C13.3 512 0 498.7 0 482.3zM609.3 512l-137.8 0c5.4-9.4 8.6-20.3 8.6-32l0-8c0-60.7-27.1-115.2-69.8-151.8c2.4-.1 4.7-.2 7.1-.2l61.4 0C567.8 320 640 392.2 640 481.3c0 17-13.8 30.7-30.7 30.7zM432 256c-31 0-59-12.6-79.3-32.9C372.4 196.5 384 163.6 384 128c0-26.8-6.6-52.1-18.3-74.3C384.3 40.1 407.2 32 432 32c61.9 0 112 50.1 112 112s-50.1 112-112 112z";d.mw={prefix:n,iconName:r,icon:[a,s,i,u,l]},d.US=d.mw,e=n,e=r,e=a,e=s,e=i,e=u,e=l,e=i},8685(f,d){"use strict";var e;e={value:!0};var n="fas",r="xmark",a=384,s=512,i=[128473,10005,10006,10060,215,"close","multiply","remove","times"],u="f00d",l="M342.6 150.6c12.5-12.5 12.5-32.8 0-45.3s-32.8-12.5-45.3 0L192 210.7 86.6 105.4c-12.5-12.5-32.8-12.5-45.3 0s-12.5 32.8 0 45.3L146.7 256 41.4 361.4c-12.5 12.5-12.5 32.8 0 45.3s32.8 12.5 45.3 0L192 301.3 297.4 406.6c12.5 12.5 32.8 12.5 45.3 0s12.5-32.8 0-45.3L237.3 256 342.6 150.6z";d.mw={prefix:n,iconName:r,icon:[a,s,i,u,l]},d.Jy=d.mw,e=n,e=r,e=a,e=s,e=i,e=u,e=l,e=i},7057(f,d){"use strict";var e;e={value:!0};var n="fat",r="pencil",a=512,s=512,i=[9999,61504,"pencil-alt"],u="f303",l="M395 25.9c12.5-12.5 32.8-12.5 45.3 0l45.8 45.8c12.5 12.5 12.5 32.8 0 45.3l-66.9 66.9L328.1 92.8 395 25.9zm-78.2 78.2l91.1 91.1L164.7 438.4c-1.5 1.5-3.1 3-4.7 4.4l0-34.8c0-4.4-3.6-8-8-8l-40 0 0-40c0-4.4-3.6-8-8-8l-34.8 0c1.4-1.6 2.9-3.2 4.4-4.7L316.8 104.1zM51.4 384.7c1.7-5.8 4-11.4 6.8-16.7L96 368l0 40c0 4.4 3.6 8 8 8l40 0 0 37.7c-5.3 2.8-10.9 5.1-16.7 6.8L19.8 492.2 51.4 384.7zm400.1-370c-18.7-18.7-49.1-18.7-67.9 0L62.3 336C50 348.3 41 363.5 36.1 380.2L.3 501.7c-.8 2.8-.1 5.8 2 7.9s5.1 2.8 7.9 2l121.6-35.8c16.7-4.9 31.9-13.9 44.2-26.2L497.4 128.3c18.7-18.7 18.7-49.1 0-67.9L451.5 14.6zM317.7 173.1c3.1-3.1 3.1-8.2 0-11.3s-8.2-3.1-11.3 0l-144 144c-3.1 3.1-3.1 8.2 0 11.3s8.2 3.1 11.3 0l144-144z";d.mw={prefix:n,iconName:r,icon:[a,s,i,u,l]},d.zL=d.mw,e=n,e=r,e=a,e=s,e=i,e=u,e=l,e=i},98134(f,d,e){"use strict";e.d(d,{g:()=>gu});/*!
 * Font Awesome Free 6.7.2 by @fontawesome - https://fontawesome.com
 * License - https://fontawesome.com/license/free (Icons: CC BY 4.0, Fonts: SIL OFL 1.1, Code: MIT License)
 * Copyright 2024 Fonticons, Inc.
 */function n(we,Ze,lt){return(Ze=l(Ze))in we?Object.defineProperty(we,Ze,{value:lt,enumerable:!0,configurable:!0,writable:!0}):we[Ze]=lt,we}function r(we,Ze){if(typeof Ze!="function"&&Ze!==null)throw new TypeError("Super expression must either be null or a function");we.prototype=Object.create(Ze&&Ze.prototype,{constructor:{value:we,writable:!0,configurable:!0}}),Object.defineProperty(we,"prototype",{writable:!1}),Ze&&i(we,Ze)}function a(we,Ze){var lt=Object.keys(we);if(Object.getOwnPropertySymbols){var Rt=Object.getOwnPropertySymbols(we);Ze&&(Rt=Rt.filter(function(Kt){return Object.getOwnPropertyDescriptor(we,Kt).enumerable})),lt.push.apply(lt,Rt)}return lt}function s(we){for(var Ze=1;Ze<arguments.length;Ze++){var lt=arguments[Ze]!=null?arguments[Ze]:{};Ze%2?a(Object(lt),!0).forEach(function(Rt){n(we,Rt,lt[Rt])}):Object.getOwnPropertyDescriptors?Object.defineProperties(we,Object.getOwnPropertyDescriptors(lt)):a(Object(lt)).forEach(function(Rt){Object.defineProperty(we,Rt,Object.getOwnPropertyDescriptor(lt,Rt))})}return we}function i(we,Ze){return i=Object.setPrototypeOf?Object.setPrototypeOf.bind():function(lt,Rt){return lt.__proto__=Rt,lt},i(we,Ze)}function u(we,Ze){if(typeof we!="object"||!we)return we;var lt=we[Symbol.toPrimitive];if(lt!==void 0){var Rt=lt.call(we,Ze||"default");if(typeof Rt!="object")return Rt;throw new TypeError("@@toPrimitive must return a primitive value.")}return(Ze==="string"?String:Number)(we)}function l(we){var Ze=u(we,"string");return typeof Ze=="symbol"?Ze:Ze+""}function m(){m=function(Kt,Or){return new lt(Kt,void 0,Or)};var we=RegExp.prototype,Ze=new WeakMap;function lt(Kt,Or,hn){var Ke=RegExp(Kt,Or);return Ze.set(Ke,hn||Ze.get(Kt)),i(Ke,lt.prototype)}function Rt(Kt,Or){var hn=Ze.get(Or);return Object.keys(hn).reduce(function(Ke,xi){var vi=hn[xi];if(typeof vi=="number")Ke[xi]=Kt[vi];else{for(var gi=0;Kt[vi[gi]]===void 0&&gi+1<vi.length;)gi++;Ke[xi]=Kt[vi[gi]]}return Ke},Object.create(null))}return r(lt,RegExp),lt.prototype.exec=function(Kt){var Or=we.exec.call(this,Kt);if(Or){Or.groups=Rt(Or,this);var hn=Or.indices;hn&&(hn.groups=Rt(hn,this))}return Or},lt.prototype[Symbol.replace]=function(Kt,Or){if(typeof Or=="string"){var hn=Ze.get(this);return we[Symbol.replace].call(this,Kt,Or.replace(/\$<([^>]+)>/g,function(xi,vi){var gi=hn[vi];return"$"+(Array.isArray(gi)?gi.join("$"):gi)}))}if(typeof Or=="function"){var Ke=this;return we[Symbol.replace].call(this,Kt,function(){var xi=arguments;return typeof xi[xi.length-1]!="object"&&(xi=[].slice.call(xi)).push(Rt(xi,Ke)),Or.apply(this,xi)})}return we[Symbol.replace].call(this,Kt,Or)},m.apply(this,arguments)}const g=()=>{};let h={},v={},E=null,w={mark:g,measure:g};try{typeof window<"u"&&(h=window),typeof document<"u"&&(v=document),typeof MutationObserver<"u"&&(E=MutationObserver),typeof performance<"u"&&(w=performance)}catch{}const{userAgent:T=""}=h.navigator||{},C=h,O=v,R=E,B=w,M=!!C.document,F=!!O.documentElement&&!!O.head&&typeof O.addEventListener=="function"&&typeof O.createElement=="function",H=~T.indexOf("MSIE")||~T.indexOf("Trident/");var U=/fa(s|r|l|t|d|dr|dl|dt|b|k|kd|ss|sr|sl|st|sds|sdr|sdl|sdt)?[\-\ ]/,W=/Font ?Awesome ?([56 ]*)(Solid|Regular|Light|Thin|Duotone|Brands|Free|Pro|Sharp Duotone|Sharp|Kit)?.*/i,X={classic:{fa:"solid",fas:"solid","fa-solid":"solid",far:"regular","fa-regular":"regular",fal:"light","fa-light":"light",fat:"thin","fa-thin":"thin",fab:"brands","fa-brands":"brands"},duotone:{fa:"solid",fad:"solid","fa-solid":"solid","fa-duotone":"solid",fadr:"regular","fa-regular":"regular",fadl:"light","fa-light":"light",fadt:"thin","fa-thin":"thin"},sharp:{fa:"solid",fass:"solid","fa-solid":"solid",fasr:"regular","fa-regular":"regular",fasl:"light","fa-light":"light",fast:"thin","fa-thin":"thin"},"sharp-duotone":{fa:"solid",fasds:"solid","fa-solid":"solid",fasdr:"regular","fa-regular":"regular",fasdl:"light","fa-light":"light",fasdt:"thin","fa-thin":"thin"}},te={GROUP:"duotone-group",SWAP_OPACITY:"swap-opacity",PRIMARY:"primary",SECONDARY:"secondary"},q=["fa-classic","fa-duotone","fa-sharp","fa-sharp-duotone"],ae="classic",le="duotone",pe="sharp",ge="sharp-duotone",Ie=[ae,le,pe,ge],Ce={classic:{900:"fas",400:"far",normal:"far",300:"fal",100:"fat"},duotone:{900:"fad",400:"fadr",300:"fadl",100:"fadt"},sharp:{900:"fass",400:"fasr",300:"fasl",100:"fast"},"sharp-duotone":{900:"fasds",400:"fasdr",300:"fasdl",100:"fasdt"}},Je={"Font Awesome 6 Free":{900:"fas",400:"far"},"Font Awesome 6 Pro":{900:"fas",400:"far",normal:"far",300:"fal",100:"fat"},"Font Awesome 6 Brands":{400:"fab",normal:"fab"},"Font Awesome 6 Duotone":{900:"fad",400:"fadr",normal:"fadr",300:"fadl",100:"fadt"},"Font Awesome 6 Sharp":{900:"fass",400:"fasr",normal:"fasr",300:"fasl",100:"fast"},"Font Awesome 6 Sharp Duotone":{900:"fasds",400:"fasdr",normal:"fasdr",300:"fasdl",100:"fasdt"}},qe=new Map([["classic",{defaultShortPrefixId:"fas",defaultStyleId:"solid",styleIds:["solid","regular","light","thin","brands"],futureStyleIds:[],defaultFontWeight:900}],["sharp",{defaultShortPrefixId:"fass",defaultStyleId:"solid",styleIds:["solid","regular","light","thin"],futureStyleIds:[],defaultFontWeight:900}],["duotone",{defaultShortPrefixId:"fad",defaultStyleId:"solid",styleIds:["solid","regular","light","thin"],futureStyleIds:[],defaultFontWeight:900}],["sharp-duotone",{defaultShortPrefixId:"fasds",defaultStyleId:"solid",styleIds:["solid","regular","light","thin"],futureStyleIds:[],defaultFontWeight:900}]]),ye={classic:{solid:"fas",regular:"far",light:"fal",thin:"fat",brands:"fab"},duotone:{solid:"fad",regular:"fadr",light:"fadl",thin:"fadt"},sharp:{solid:"fass",regular:"fasr",light:"fasl",thin:"fast"},"sharp-duotone":{solid:"fasds",regular:"fasdr",light:"fasdl",thin:"fasdt"}},xe=["fak","fa-kit","fakd","fa-kit-duotone"],De={kit:{fak:"kit","fa-kit":"kit"},"kit-duotone":{fakd:"kit-duotone","fa-kit-duotone":"kit-duotone"}},Fe=["kit"],be={kit:{"fa-kit":"fak"},"kit-duotone":{"fa-kit-duotone":"fakd"}},ke=["fak","fakd"],Ge={kit:{fak:"fa-kit"},"kit-duotone":{fakd:"fa-kit-duotone"}},Xe={kit:{kit:"fak"},"kit-duotone":{"kit-duotone":"fakd"}},At={GROUP:"duotone-group",SWAP_OPACITY:"swap-opacity",PRIMARY:"primary",SECONDARY:"secondary"},yt=["fa-classic","fa-duotone","fa-sharp","fa-sharp-duotone"],kt=["fak","fa-kit","fakd","fa-kit-duotone"],Nt={"Font Awesome Kit":{400:"fak",normal:"fak"},"Font Awesome Kit Duotone":{400:"fakd",normal:"fakd"}},Ir={classic:{"fa-brands":"fab","fa-duotone":"fad","fa-light":"fal","fa-regular":"far","fa-solid":"fas","fa-thin":"fat"},duotone:{"fa-regular":"fadr","fa-light":"fadl","fa-thin":"fadt"},sharp:{"fa-solid":"fass","fa-regular":"fasr","fa-light":"fasl","fa-thin":"fast"},"sharp-duotone":{"fa-solid":"fasds","fa-regular":"fasdr","fa-light":"fasdl","fa-thin":"fasdt"}},yr={classic:["fas","far","fal","fat","fad"],duotone:["fadr","fadl","fadt"],sharp:["fass","fasr","fasl","fast"],"sharp-duotone":["fasds","fasdr","fasdl","fasdt"]},Wr={classic:{fab:"fa-brands",fad:"fa-duotone",fal:"fa-light",far:"fa-regular",fas:"fa-solid",fat:"fa-thin"},duotone:{fadr:"fa-regular",fadl:"fa-light",fadt:"fa-thin"},sharp:{fass:"fa-solid",fasr:"fa-regular",fasl:"fa-light",fast:"fa-thin"},"sharp-duotone":{fasds:"fa-solid",fasdr:"fa-regular",fasdl:"fa-light",fasdt:"fa-thin"}},$r=["fa-solid","fa-regular","fa-light","fa-thin","fa-duotone","fa-brands"],sn=["fa","fas","far","fal","fat","fad","fadr","fadl","fadt","fab","fass","fasr","fasl","fast","fasds","fasdr","fasdl","fasdt",...yt,...$r],Hr=["solid","regular","light","thin","duotone","brands"],pt=[1,2,3,4,5,6,7,8,9,10],et=pt.concat([11,12,13,14,15,16,17,18,19,20]),wr=[...Object.keys(yr),...Hr,"2xs","xs","sm","lg","xl","2xl","beat","border","fade","beat-fade","bounce","flip-both","flip-horizontal","flip-vertical","flip","fw","inverse","layers-counter","layers-text","layers","li","pull-left","pull-right","pulse","rotate-180","rotate-270","rotate-90","rotate-by","shake","spin-pulse","spin-reverse","spin","stack-1x","stack-2x","stack","ul",At.GROUP,At.SWAP_OPACITY,At.PRIMARY,At.SECONDARY].concat(pt.map(we=>"".concat(we,"x"))).concat(et.map(we=>"w-".concat(we))),Dr={"Font Awesome 5 Free":{900:"fas",400:"far"},"Font Awesome 5 Pro":{900:"fas",400:"far",normal:"far",300:"fal"},"Font Awesome 5 Brands":{400:"fab",normal:"fab"},"Font Awesome 5 Duotone":{900:"fad"}};const Sr="___FONT_AWESOME___",kr=16,qt="fa",Sn="svg-inline--fa",dr="data-fa-i2svg",Nr="data-fa-pseudo-element",un="data-fa-pseudo-element-pending",Xt="data-prefix",br="data-icon",$t="fontawesome-i2svg",wt="async",Ar=["HTML","HEAD","STYLE","SCRIPT"],Q=(()=>{try{return!0}catch{return!1}})();function ut(we){return new Proxy(we,{get(Ze,lt){return lt in Ze?Ze[lt]:Ze[ae]}})}const tr=s({},X);tr[ae]=s(s(s(s({},{"fa-duotone":"duotone"}),X[ae]),De.kit),De["kit-duotone"]);const rt=ut(tr),_t=s({},ye);_t[ae]=s(s(s(s({},{duotone:"fad"}),_t[ae]),Xe.kit),Xe["kit-duotone"]);const Yr=ut(_t),ln=s({},Wr);ln[ae]=s(s({},ln[ae]),Ge.kit);const cn=ut(ln),gn=s({},Ir);gn[ae]=s(s({},gn[ae]),be.kit);const wi=ut(gn),ki=U,Ur="fa-layers-text",Bi=W,bs=s({},Ce),Di=ut(bs),on=["class","data-prefix","data-icon","data-fa-transform","data-fa-mask"],fi=te,qi=[...Fe,...wr],ri=C.FontAwesomeConfig||{};function Vi(we){var Ze=O.querySelector("script["+we+"]");if(Ze)return Ze.getAttribute(we)}function si(we){return we===""?!0:we==="false"?!1:we==="true"?!0:we}O&&typeof O.querySelector=="function"&&[["data-family-prefix","familyPrefix"],["data-css-prefix","cssPrefix"],["data-family-default","familyDefault"],["data-style-default","styleDefault"],["data-replacement-class","replacementClass"],["data-auto-replace-svg","autoReplaceSvg"],["data-auto-add-css","autoAddCss"],["data-auto-a11y","autoA11y"],["data-search-pseudo-elements","searchPseudoElements"],["data-observe-mutations","observeMutations"],["data-mutate-approach","mutateApproach"],["data-keep-original-source","keepOriginalSource"],["data-measure-performance","measurePerformance"],["data-show-missing-icons","showMissingIcons"]].forEach(Ze=>{let[lt,Rt]=Ze;const Kt=si(Vi(lt));Kt!=null&&(ri[Rt]=Kt)});const ks={styleDefault:"solid",familyDefault:ae,cssPrefix:qt,replacementClass:Sn,autoReplaceSvg:!0,autoAddCss:!0,autoA11y:!0,searchPseudoElements:!1,observeMutations:!0,mutateApproach:"async",keepOriginalSource:!0,measurePerformance:!1,showMissingIcons:!0};ri.familyPrefix&&(ri.cssPrefix=ri.familyPrefix);const cr=s(s({},ks),ri);cr.autoReplaceSvg||(cr.observeMutations=!1);const fe={};Object.keys(ks).forEach(we=>{Object.defineProperty(fe,we,{enumerable:!0,set:function(Ze){cr[we]=Ze,Re.forEach(lt=>lt(fe))},get:function(){return cr[we]}})}),Object.defineProperty(fe,"familyPrefix",{enumerable:!0,set:function(we){cr.cssPrefix=we,Re.forEach(Ze=>Ze(fe))},get:function(){return cr.cssPrefix}}),C.FontAwesomeConfig=fe;const Re=[];function Qe(we){return Re.push(we),()=>{Re.splice(Re.indexOf(we),1)}}const mt=kr,xt={size:16,x:0,y:0,rotate:0,flipX:!1,flipY:!1};function Mr(we){if(!we||!F)return;const Ze=O.createElement("style");Ze.setAttribute("type","text/css"),Ze.innerHTML=we;const lt=O.head.childNodes;let Rt=null;for(let Kt=lt.length-1;Kt>-1;Kt--){const Or=lt[Kt],hn=(Or.tagName||"").toUpperCase();["STYLE","LINK"].indexOf(hn)>-1&&(Rt=Or)}return O.head.insertBefore(Ze,Rt),we}const vn="0123456789abcdefghijklmnopqrstuvwxyzABCDEFGHIJKLMNOPQRSTUVWXYZ";function Ut(){let we=12,Ze="";for(;we-- >0;)Ze+=vn[Math.random()*62|0];return Ze}function Yn(we){const Ze=[];for(let lt=(we||[]).length>>>0;lt--;)Ze[lt]=we[lt];return Ze}function mi(we){return we.classList?Yn(we.classList):(we.getAttribute("class")||"").split(" ").filter(Ze=>Ze)}function yn(we){return"".concat(we).replace(/&/g,"&amp;").replace(/"/g,"&quot;").replace(/'/g,"&#39;").replace(/</g,"&lt;").replace(/>/g,"&gt;")}function ji(we){return Object.keys(we||{}).reduce((Ze,lt)=>Ze+"".concat(lt,'="').concat(yn(we[lt]),'" '),"").trim()}function Tn(we){return Object.keys(we||{}).reduce((Ze,lt)=>Ze+"".concat(lt,": ").concat(we[lt].trim(),";"),"")}function Cs(we){return we.size!==xt.size||we.x!==xt.x||we.y!==xt.y||we.rotate!==xt.rotate||we.flipX||we.flipY}function $i(we){let{transform:Ze,containerWidth:lt,iconWidth:Rt}=we;const Kt={transform:"translate(".concat(lt/2," 256)")},Or="translate(".concat(Ze.x*32,", ").concat(Ze.y*32,") "),hn="scale(".concat(Ze.size/16*(Ze.flipX?-1:1),", ").concat(Ze.size/16*(Ze.flipY?-1:1),") "),Ke="rotate(".concat(Ze.rotate," 0 0)"),xi={transform:"".concat(Or," ").concat(hn," ").concat(Ke)},vi={transform:"translate(".concat(Rt/2*-1," -256)")};return{outer:Kt,inner:xi,path:vi}}function gs(we){let{transform:Ze,width:lt=kr,height:Rt=kr,startCentered:Kt=!1}=we,Or="";return Kt&&H?Or+="translate(".concat(Ze.x/mt-lt/2,"em, ").concat(Ze.y/mt-Rt/2,"em) "):Kt?Or+="translate(calc(-50% + ".concat(Ze.x/mt,"em), calc(-50% + ").concat(Ze.y/mt,"em)) "):Or+="translate(".concat(Ze.x/mt,"em, ").concat(Ze.y/mt,"em) "),Or+="scale(".concat(Ze.size/mt*(Ze.flipX?-1:1),", ").concat(Ze.size/mt*(Ze.flipY?-1:1),") "),Or+="rotate(".concat(Ze.rotate,"deg) "),Or}var vs=`:root, :host {
  --fa-font-solid: normal 900 1em/1 "Font Awesome 6 Free";
  --fa-font-regular: normal 400 1em/1 "Font Awesome 6 Free";
  --fa-font-light: normal 300 1em/1 "Font Awesome 6 Pro";
  --fa-font-thin: normal 100 1em/1 "Font Awesome 6 Pro";
  --fa-font-duotone: normal 900 1em/1 "Font Awesome 6 Duotone";
  --fa-font-duotone-regular: normal 400 1em/1 "Font Awesome 6 Duotone";
  --fa-font-duotone-light: normal 300 1em/1 "Font Awesome 6 Duotone";
  --fa-font-duotone-thin: normal 100 1em/1 "Font Awesome 6 Duotone";
  --fa-font-brands: normal 400 1em/1 "Font Awesome 6 Brands";
  --fa-font-sharp-solid: normal 900 1em/1 "Font Awesome 6 Sharp";
  --fa-font-sharp-regular: normal 400 1em/1 "Font Awesome 6 Sharp";
  --fa-font-sharp-light: normal 300 1em/1 "Font Awesome 6 Sharp";
  --fa-font-sharp-thin: normal 100 1em/1 "Font Awesome 6 Sharp";
  --fa-font-sharp-duotone-solid: normal 900 1em/1 "Font Awesome 6 Sharp Duotone";
  --fa-font-sharp-duotone-regular: normal 400 1em/1 "Font Awesome 6 Sharp Duotone";
  --fa-font-sharp-duotone-light: normal 300 1em/1 "Font Awesome 6 Sharp Duotone";
  --fa-font-sharp-duotone-thin: normal 100 1em/1 "Font Awesome 6 Sharp Duotone";
}

svg:not(:root).svg-inline--fa, svg:not(:host).svg-inline--fa {
  overflow: visible;
  box-sizing: content-box;
}

.svg-inline--fa {
  display: var(--fa-display, inline-block);
  height: 1em;
  overflow: visible;
  vertical-align: -0.125em;
}
.svg-inline--fa.fa-2xs {
  vertical-align: 0.1em;
}
.svg-inline--fa.fa-xs {
  vertical-align: 0em;
}
.svg-inline--fa.fa-sm {
  vertical-align: -0.0714285705em;
}
.svg-inline--fa.fa-lg {
  vertical-align: -0.2em;
}
.svg-inline--fa.fa-xl {
  vertical-align: -0.25em;
}
.svg-inline--fa.fa-2xl {
  vertical-align: -0.3125em;
}
.svg-inline--fa.fa-pull-left {
  margin-right: var(--fa-pull-margin, 0.3em);
  width: auto;
}
.svg-inline--fa.fa-pull-right {
  margin-left: var(--fa-pull-margin, 0.3em);
  width: auto;
}
.svg-inline--fa.fa-li {
  width: var(--fa-li-width, 2em);
  top: 0.25em;
}
.svg-inline--fa.fa-fw {
  width: var(--fa-fw-width, 1.25em);
}

.fa-layers svg.svg-inline--fa {
  bottom: 0;
  left: 0;
  margin: auto;
  position: absolute;
  right: 0;
  top: 0;
}

.fa-layers-counter, .fa-layers-text {
  display: inline-block;
  position: absolute;
  text-align: center;
}

.fa-layers {
  display: inline-block;
  height: 1em;
  position: relative;
  text-align: center;
  vertical-align: -0.125em;
  width: 1em;
}
.fa-layers svg.svg-inline--fa {
  transform-origin: center center;
}

.fa-layers-text {
  left: 50%;
  top: 50%;
  transform: translate(-50%, -50%);
  transform-origin: center center;
}

.fa-layers-counter {
  background-color: var(--fa-counter-background-color, #ff253a);
  border-radius: var(--fa-counter-border-radius, 1em);
  box-sizing: border-box;
  color: var(--fa-inverse, #fff);
  line-height: var(--fa-counter-line-height, 1);
  max-width: var(--fa-counter-max-width, 5em);
  min-width: var(--fa-counter-min-width, 1.5em);
  overflow: hidden;
  padding: var(--fa-counter-padding, 0.25em 0.5em);
  right: var(--fa-right, 0);
  text-overflow: ellipsis;
  top: var(--fa-top, 0);
  transform: scale(var(--fa-counter-scale, 0.25));
  transform-origin: top right;
}

.fa-layers-bottom-right {
  bottom: var(--fa-bottom, 0);
  right: var(--fa-right, 0);
  top: auto;
  transform: scale(var(--fa-layers-scale, 0.25));
  transform-origin: bottom right;
}

.fa-layers-bottom-left {
  bottom: var(--fa-bottom, 0);
  left: var(--fa-left, 0);
  right: auto;
  top: auto;
  transform: scale(var(--fa-layers-scale, 0.25));
  transform-origin: bottom left;
}

.fa-layers-top-right {
  top: var(--fa-top, 0);
  right: var(--fa-right, 0);
  transform: scale(var(--fa-layers-scale, 0.25));
  transform-origin: top right;
}

.fa-layers-top-left {
  left: var(--fa-left, 0);
  right: auto;
  top: var(--fa-top, 0);
  transform: scale(var(--fa-layers-scale, 0.25));
  transform-origin: top left;
}

.fa-1x {
  font-size: 1em;
}

.fa-2x {
  font-size: 2em;
}

.fa-3x {
  font-size: 3em;
}

.fa-4x {
  font-size: 4em;
}

.fa-5x {
  font-size: 5em;
}

.fa-6x {
  font-size: 6em;
}

.fa-7x {
  font-size: 7em;
}

.fa-8x {
  font-size: 8em;
}

.fa-9x {
  font-size: 9em;
}

.fa-10x {
  font-size: 10em;
}

.fa-2xs {
  font-size: 0.625em;
  line-height: 0.1em;
  vertical-align: 0.225em;
}

.fa-xs {
  font-size: 0.75em;
  line-height: 0.0833333337em;
  vertical-align: 0.125em;
}

.fa-sm {
  font-size: 0.875em;
  line-height: 0.0714285718em;
  vertical-align: 0.0535714295em;
}

.fa-lg {
  font-size: 1.25em;
  line-height: 0.05em;
  vertical-align: -0.075em;
}

.fa-xl {
  font-size: 1.5em;
  line-height: 0.0416666682em;
  vertical-align: -0.125em;
}

.fa-2xl {
  font-size: 2em;
  line-height: 0.03125em;
  vertical-align: -0.1875em;
}

.fa-fw {
  text-align: center;
  width: 1.25em;
}

.fa-ul {
  list-style-type: none;
  margin-left: var(--fa-li-margin, 2.5em);
  padding-left: 0;
}
.fa-ul > li {
  position: relative;
}

.fa-li {
  left: calc(-1 * var(--fa-li-width, 2em));
  position: absolute;
  text-align: center;
  width: var(--fa-li-width, 2em);
  line-height: inherit;
}

.fa-border {
  border-color: var(--fa-border-color, #eee);
  border-radius: var(--fa-border-radius, 0.1em);
  border-style: var(--fa-border-style, solid);
  border-width: var(--fa-border-width, 0.08em);
  padding: var(--fa-border-padding, 0.2em 0.25em 0.15em);
}

.fa-pull-left {
  float: left;
  margin-right: var(--fa-pull-margin, 0.3em);
}

.fa-pull-right {
  float: right;
  margin-left: var(--fa-pull-margin, 0.3em);
}

.fa-beat {
  animation-name: fa-beat;
  animation-delay: var(--fa-animation-delay, 0s);
  animation-direction: var(--fa-animation-direction, normal);
  animation-duration: var(--fa-animation-duration, 1s);
  animation-iteration-count: var(--fa-animation-iteration-count, infinite);
  animation-timing-function: var(--fa-animation-timing, ease-in-out);
}

.fa-bounce {
  animation-name: fa-bounce;
  animation-delay: var(--fa-animation-delay, 0s);
  animation-direction: var(--fa-animation-direction, normal);
  animation-duration: var(--fa-animation-duration, 1s);
  animation-iteration-count: var(--fa-animation-iteration-count, infinite);
  animation-timing-function: var(--fa-animation-timing, cubic-bezier(0.28, 0.84, 0.42, 1));
}

.fa-fade {
  animation-name: fa-fade;
  animation-delay: var(--fa-animation-delay, 0s);
  animation-direction: var(--fa-animation-direction, normal);
  animation-duration: var(--fa-animation-duration, 1s);
  animation-iteration-count: var(--fa-animation-iteration-count, infinite);
  animation-timing-function: var(--fa-animation-timing, cubic-bezier(0.4, 0, 0.6, 1));
}

.fa-beat-fade {
  animation-name: fa-beat-fade;
  animation-delay: var(--fa-animation-delay, 0s);
  animation-direction: var(--fa-animation-direction, normal);
  animation-duration: var(--fa-animation-duration, 1s);
  animation-iteration-count: var(--fa-animation-iteration-count, infinite);
  animation-timing-function: var(--fa-animation-timing, cubic-bezier(0.4, 0, 0.6, 1));
}

.fa-flip {
  animation-name: fa-flip;
  animation-delay: var(--fa-animation-delay, 0s);
  animation-direction: var(--fa-animation-direction, normal);
  animation-duration: var(--fa-animation-duration, 1s);
  animation-iteration-count: var(--fa-animation-iteration-count, infinite);
  animation-timing-function: var(--fa-animation-timing, ease-in-out);
}

.fa-shake {
  animation-name: fa-shake;
  animation-delay: var(--fa-animation-delay, 0s);
  animation-direction: var(--fa-animation-direction, normal);
  animation-duration: var(--fa-animation-duration, 1s);
  animation-iteration-count: var(--fa-animation-iteration-count, infinite);
  animation-timing-function: var(--fa-animation-timing, linear);
}

.fa-spin {
  animation-name: fa-spin;
  animation-delay: var(--fa-animation-delay, 0s);
  animation-direction: var(--fa-animation-direction, normal);
  animation-duration: var(--fa-animation-duration, 2s);
  animation-iteration-count: var(--fa-animation-iteration-count, infinite);
  animation-timing-function: var(--fa-animation-timing, linear);
}

.fa-spin-reverse {
  --fa-animation-direction: reverse;
}

.fa-pulse,
.fa-spin-pulse {
  animation-name: fa-spin;
  animation-direction: var(--fa-animation-direction, normal);
  animation-duration: var(--fa-animation-duration, 1s);
  animation-iteration-count: var(--fa-animation-iteration-count, infinite);
  animation-timing-function: var(--fa-animation-timing, steps(8));
}

@media (prefers-reduced-motion: reduce) {
  .fa-beat,
.fa-bounce,
.fa-fade,
.fa-beat-fade,
.fa-flip,
.fa-pulse,
.fa-shake,
.fa-spin,
.fa-spin-pulse {
    animation-delay: -1ms;
    animation-duration: 1ms;
    animation-iteration-count: 1;
    transition-delay: 0s;
    transition-duration: 0s;
  }
}
@keyframes fa-beat {
  0%, 90% {
    transform: scale(1);
  }
  45% {
    transform: scale(var(--fa-beat-scale, 1.25));
  }
}
@keyframes fa-bounce {
  0% {
    transform: scale(1, 1) translateY(0);
  }
  10% {
    transform: scale(var(--fa-bounce-start-scale-x, 1.1), var(--fa-bounce-start-scale-y, 0.9)) translateY(0);
  }
  30% {
    transform: scale(var(--fa-bounce-jump-scale-x, 0.9), var(--fa-bounce-jump-scale-y, 1.1)) translateY(var(--fa-bounce-height, -0.5em));
  }
  50% {
    transform: scale(var(--fa-bounce-land-scale-x, 1.05), var(--fa-bounce-land-scale-y, 0.95)) translateY(0);
  }
  57% {
    transform: scale(1, 1) translateY(var(--fa-bounce-rebound, -0.125em));
  }
  64% {
    transform: scale(1, 1) translateY(0);
  }
  100% {
    transform: scale(1, 1) translateY(0);
  }
}
@keyframes fa-fade {
  50% {
    opacity: var(--fa-fade-opacity, 0.4);
  }
}
@keyframes fa-beat-fade {
  0%, 100% {
    opacity: var(--fa-beat-fade-opacity, 0.4);
    transform: scale(1);
  }
  50% {
    opacity: 1;
    transform: scale(var(--fa-beat-fade-scale, 1.125));
  }
}
@keyframes fa-flip {
  50% {
    transform: rotate3d(var(--fa-flip-x, 0), var(--fa-flip-y, 1), var(--fa-flip-z, 0), var(--fa-flip-angle, -180deg));
  }
}
@keyframes fa-shake {
  0% {
    transform: rotate(-15deg);
  }
  4% {
    transform: rotate(15deg);
  }
  8%, 24% {
    transform: rotate(-18deg);
  }
  12%, 28% {
    transform: rotate(18deg);
  }
  16% {
    transform: rotate(-22deg);
  }
  20% {
    transform: rotate(22deg);
  }
  32% {
    transform: rotate(-12deg);
  }
  36% {
    transform: rotate(12deg);
  }
  40%, 100% {
    transform: rotate(0deg);
  }
}
@keyframes fa-spin {
  0% {
    transform: rotate(0deg);
  }
  100% {
    transform: rotate(360deg);
  }
}
.fa-rotate-90 {
  transform: rotate(90deg);
}

.fa-rotate-180 {
  transform: rotate(180deg);
}

.fa-rotate-270 {
  transform: rotate(270deg);
}

.fa-flip-horizontal {
  transform: scale(-1, 1);
}

.fa-flip-vertical {
  transform: scale(1, -1);
}

.fa-flip-both,
.fa-flip-horizontal.fa-flip-vertical {
  transform: scale(-1, -1);
}

.fa-rotate-by {
  transform: rotate(var(--fa-rotate-angle, 0));
}

.fa-stack {
  display: inline-block;
  vertical-align: middle;
  height: 2em;
  position: relative;
  width: 2.5em;
}

.fa-stack-1x,
.fa-stack-2x {
  bottom: 0;
  left: 0;
  margin: auto;
  position: absolute;
  right: 0;
  top: 0;
  z-index: var(--fa-stack-z-index, auto);
}

.svg-inline--fa.fa-stack-1x {
  height: 1em;
  width: 1.25em;
}
.svg-inline--fa.fa-stack-2x {
  height: 2em;
  width: 2.5em;
}

.fa-inverse {
  color: var(--fa-inverse, #fff);
}

.sr-only,
.fa-sr-only {
  position: absolute;
  width: 1px;
  height: 1px;
  padding: 0;
  margin: -1px;
  overflow: hidden;
  clip: rect(0, 0, 0, 0);
  white-space: nowrap;
  border-width: 0;
}

.sr-only-focusable:not(:focus),
.fa-sr-only-focusable:not(:focus) {
  position: absolute;
  width: 1px;
  height: 1px;
  padding: 0;
  margin: -1px;
  overflow: hidden;
  clip: rect(0, 0, 0, 0);
  white-space: nowrap;
  border-width: 0;
}

.svg-inline--fa .fa-primary {
  fill: var(--fa-primary-color, currentColor);
  opacity: var(--fa-primary-opacity, 1);
}

.svg-inline--fa .fa-secondary {
  fill: var(--fa-secondary-color, currentColor);
  opacity: var(--fa-secondary-opacity, 0.4);
}

.svg-inline--fa.fa-swap-opacity .fa-primary {
  opacity: var(--fa-secondary-opacity, 0.4);
}

.svg-inline--fa.fa-swap-opacity .fa-secondary {
  opacity: var(--fa-primary-opacity, 1);
}

.svg-inline--fa mask .fa-primary,
.svg-inline--fa mask .fa-secondary {
  fill: black;
}`;function Vt(){const we=qt,Ze=Sn,lt=fe.cssPrefix,Rt=fe.replacementClass;let Kt=vs;if(lt!==we||Rt!==Ze){const Or=new RegExp("\\.".concat(we,"\\-"),"g"),hn=new RegExp("\\--".concat(we,"\\-"),"g"),Ke=new RegExp("\\.".concat(Ze),"g");Kt=Kt.replace(Or,".".concat(lt,"-")).replace(hn,"--".concat(lt,"-")).replace(Ke,".".concat(Rt))}return Kt}let hr=!1;function rn(){fe.autoAddCss&&!hr&&(Mr(Vt()),hr=!0)}var zn={mixout(){return{dom:{css:Vt,insertCss:rn}}},hooks(){return{beforeDOMElementCreation(){rn()},beforeI2svg(){rn()}}}};const $n=C||{};$n[Sr]||($n[Sr]={}),$n[Sr].styles||($n[Sr].styles={}),$n[Sr].hooks||($n[Sr].hooks={}),$n[Sr].shims||($n[Sr].shims=[]);var bn=$n[Sr];const ni=[],ai=function(){O.removeEventListener("DOMContentLoaded",ai),yi=1,ni.map(we=>we())};let yi=!1;F&&(yi=(O.documentElement.doScroll?/^loaded|^c/:/^loaded|^i|^c/).test(O.readyState),yi||O.addEventListener("DOMContentLoaded",ai));function es(we){F&&(yi?setTimeout(we,0):ni.push(we))}function Ei(we){const{tag:Ze,attributes:lt={},children:Rt=[]}=we;return typeof we=="string"?yn(we):"<".concat(Ze," ").concat(ji(lt),">").concat(Rt.map(Ei).join(""),"</").concat(Ze,">")}function Hi(we,Ze,lt){if(we&&we[Ze]&&we[Ze][lt])return{prefix:Ze,iconName:lt,icon:we[Ze][lt]}}var zi=function(Ze,lt){return function(Rt,Kt,Or,hn){return Ze.call(lt,Rt,Kt,Or,hn)}},us=function(Ze,lt,Rt,Kt){var Or=Object.keys(Ze),hn=Or.length,Ke=Kt!==void 0?zi(lt,Kt):lt,xi,vi,gi;for(Rt===void 0?(xi=1,gi=Ze[Or[0]]):(xi=0,gi=Rt);xi<hn;xi++)vi=Or[xi],gi=Ke(gi,Ze[vi],vi,Ze);return gi};function Ss(we){const Ze=[];let lt=0;const Rt=we.length;for(;lt<Rt;){const Kt=we.charCodeAt(lt++);if(Kt>=55296&&Kt<=56319&&lt<Rt){const Or=we.charCodeAt(lt++);(Or&64512)==56320?Ze.push(((Kt&1023)<<10)+(Or&1023)+65536):(Ze.push(Kt),lt--)}else Ze.push(Kt)}return Ze}function as(we){const Ze=Ss(we);return Ze.length===1?Ze[0].toString(16):null}function oi(we,Ze){const lt=we.length;let Rt=we.charCodeAt(Ze),Kt;return Rt>=55296&&Rt<=56319&&lt>Ze+1&&(Kt=we.charCodeAt(Ze+1),Kt>=56320&&Kt<=57343)?(Rt-55296)*1024+Kt-56320+65536:Rt}function $s(we){return Object.keys(we).reduce((Ze,lt)=>{const Rt=we[lt];return!!Rt.icon?Ze[Rt.iconName]=Rt.icon:Ze[lt]=Rt,Ze},{})}function Es(we,Ze){let lt=arguments.length>2&&arguments[2]!==void 0?arguments[2]:{};const{skipHooks:Rt=!1}=lt,Kt=$s(Ze);typeof bn.hooks.addPack=="function"&&!Rt?bn.hooks.addPack(we,$s(Ze)):bn.styles[we]=s(s({},bn.styles[we]||{}),Kt),we==="fas"&&Es("fa",Ze)}const ls=[m(/path d="([^"]+)".*path d="([^"]+)"/,{d1:1,d2:2}),m(/path class="([^"]+)".*d="([^"]+)".*path class="([^"]+)".*d="([^"]+)"/,{cls1:1,d1:2,cls2:3,d2:4}),m(/path class="([^"]+)".*d="([^"]+)"/,{cls1:1,d1:2})],{styles:Ts,shims:de}=bn,$e=Object.keys(cn),Pt=$e.reduce((we,Ze)=>(we[Ze]=Object.keys(cn[Ze]),we),{});let or=null,tn={},Vn={},Ri={},ts={},ss={};function Li(we){return~qi.indexOf(we)}function Ia(we,Ze){const lt=Ze.split("-"),Rt=lt[0],Kt=lt.slice(1).join("-");return Rt===we&&Kt!==""&&!Li(Kt)?Kt:null}const Sa=()=>{const we=Rt=>us(Ts,(Kt,Or,hn)=>(Kt[hn]=us(Or,Rt,{}),Kt),{});tn=we((Rt,Kt,Or)=>(Kt[3]&&(Rt[Kt[3]]=Or),Kt[2]&&Kt[2].filter(Ke=>typeof Ke=="number").forEach(Ke=>{Rt[Ke.toString(16)]=Or}),Rt)),Vn=we((Rt,Kt,Or)=>(Rt[Or]=Or,Kt[2]&&Kt[2].filter(Ke=>typeof Ke=="string").forEach(Ke=>{Rt[Ke]=Or}),Rt)),ss=we((Rt,Kt,Or)=>{const hn=Kt[2];return Rt[Or]=Or,hn.forEach(Ke=>{Rt[Ke]=Or}),Rt});const Ze="far"in Ts||fe.autoFetchSvg,lt=us(de,(Rt,Kt)=>{const Or=Kt[0];let hn=Kt[1];const Ke=Kt[2];return hn==="far"&&!Ze&&(hn="fas"),typeof Or=="string"&&(Rt.names[Or]={prefix:hn,iconName:Ke}),typeof Or=="number"&&(Rt.unicodes[Or.toString(16)]={prefix:hn,iconName:Ke}),Rt},{names:{},unicodes:{}});Ri=lt.names,ts=lt.unicodes,or=Xs(fe.styleDefault,{family:fe.familyDefault})};Qe(we=>{or=Xs(we.styleDefault,{family:fe.familyDefault})}),Sa();function ha(we,Ze){return(tn[we]||{})[Ze]}function Qa(we,Ze){return(Vn[we]||{})[Ze]}function _s(we,Ze){return(ss[we]||{})[Ze]}function fr(we){return Ri[we]||{prefix:null,iconName:null}}function Aa(we){const Ze=ts[we],lt=ha("fas",we);return Ze||(lt?{prefix:"fas",iconName:lt}:null)||{prefix:null,iconName:null}}function en(){return or}const pa=()=>({prefix:null,iconName:null,rest:[]});function Pa(we){let Ze=ae;const lt=$e.reduce((Rt,Kt)=>(Rt[Kt]="".concat(fe.cssPrefix,"-").concat(Kt),Rt),{});return Ie.forEach(Rt=>{(we.includes(lt[Rt])||we.some(Kt=>Pt[Rt].includes(Kt)))&&(Ze=Rt)}),Ze}function Xs(we){let Ze=arguments.length>1&&arguments[1]!==void 0?arguments[1]:{};const{family:lt=ae}=Ze,Rt=rt[lt][we];if(lt===le&&!we)return"fad";const Kt=Yr[lt][we]||Yr[lt][Rt],Or=we in bn.styles?we:null;return Kt||Or||null}function Hs(we){let Ze=[],lt=null;return we.forEach(Rt=>{const Kt=Ia(fe.cssPrefix,Rt);Kt?lt=Kt:Rt&&Ze.push(Rt)}),{iconName:lt,rest:Ze}}function ao(we){return we.sort().filter((Ze,lt,Rt)=>Rt.indexOf(Ze)===lt)}function Wa(we){let Ze=arguments.length>1&&arguments[1]!==void 0?arguments[1]:{};const{skipLookups:lt=!1}=Ze;let Rt=null;const Kt=sn.concat(kt),Or=ao(we.filter(Ii=>Kt.includes(Ii))),hn=ao(we.filter(Ii=>!sn.includes(Ii))),Ke=Or.filter(Ii=>(Rt=Ii,!q.includes(Ii))),[xi=null]=Ke,vi=Pa(Or),gi=s(s({},Hs(hn)),{},{prefix:Xs(xi,{family:vi})});return s(s(s({},gi),Ks({values:we,family:vi,styles:Ts,config:fe,canonical:gi,givenPrefix:Rt})),Co(lt,Rt,gi))}function Co(we,Ze,lt){let{prefix:Rt,iconName:Kt}=lt;if(we||!Rt||!Kt)return{prefix:Rt,iconName:Kt};const Or=Ze==="fa"?fr(Kt):{},hn=_s(Rt,Kt);return Kt=Or.iconName||hn||Kt,Rt=Or.prefix||Rt,Rt==="far"&&!Ts.far&&Ts.fas&&!fe.autoFetchSvg&&(Rt="fas"),{prefix:Rt,iconName:Kt}}const _o=Ie.filter(we=>we!==ae||we!==le),Oo=Object.keys(Wr).filter(we=>we!==ae).map(we=>Object.keys(Wr[we])).flat();function Ks(we){const{values:Ze,family:lt,canonical:Rt,givenPrefix:Kt="",styles:Or={},config:hn={}}=we,Ke=lt===le,xi=Ze.includes("fa-duotone")||Ze.includes("fad"),vi=hn.familyDefault==="duotone",gi=Rt.prefix==="fad"||Rt.prefix==="fa-duotone";if(!Ke&&(xi||vi||gi)&&(Rt.prefix="fad"),(Ze.includes("fa-brands")||Ze.includes("fab"))&&(Rt.prefix="fab"),!Rt.prefix&&_o.includes(lt)&&(Object.keys(Or).find(js=>Oo.includes(js))||hn.autoFetchSvg)){const js=qe.get(lt).defaultShortPrefixId;Rt.prefix=js,Rt.iconName=_s(Rt.prefix,Rt.iconName)||Rt.iconName}return(Rt.prefix==="fa"||Kt==="fa")&&(Rt.prefix=en()||"fas"),Rt}class Mi{constructor(){this.definitions={}}add(){for(var Ze=arguments.length,lt=new Array(Ze),Rt=0;Rt<Ze;Rt++)lt[Rt]=arguments[Rt];const Kt=lt.reduce(this._pullDefinitions,{});Object.keys(Kt).forEach(Or=>{this.definitions[Or]=s(s({},this.definitions[Or]||{}),Kt[Or]),Es(Or,Kt[Or]);const hn=cn[ae][Or];hn&&Es(hn,Kt[Or]),Sa()})}reset(){this.definitions={}}_pullDefinitions(Ze,lt){const Rt=lt.prefix&&lt.iconName&&lt.icon?{0:lt}:lt;return Object.keys(Rt).map(Kt=>{const{prefix:Or,iconName:hn,icon:Ke}=Rt[Kt],xi=Ke[2];Ze[Or]||(Ze[Or]={}),xi.length>0&&xi.forEach(vi=>{typeof vi=="string"&&(Ze[Or][vi]=Ke)}),Ze[Or][hn]=Ke}),Ze}}let Me=[],je={};const Ot={},Wt=Object.keys(Ot);function Br(we,Ze){let{mixoutsTo:lt}=Ze;return Me=we,je={},Object.keys(Ot).forEach(Rt=>{Wt.indexOf(Rt)===-1&&delete Ot[Rt]}),Me.forEach(Rt=>{const Kt=Rt.mixout?Rt.mixout():{};if(Object.keys(Kt).forEach(Or=>{typeof Kt[Or]=="function"&&(lt[Or]=Kt[Or]),typeof Kt[Or]=="object"&&Object.keys(Kt[Or]).forEach(hn=>{lt[Or]||(lt[Or]={}),lt[Or][hn]=Kt[Or][hn]})}),Rt.hooks){const Or=Rt.hooks();Object.keys(Or).forEach(hn=>{je[hn]||(je[hn]=[]),je[hn].push(Or[hn])})}Rt.provides&&Rt.provides(Ot)}),lt}function Vr(we,Ze){for(var lt=arguments.length,Rt=new Array(lt>2?lt-2:0),Kt=2;Kt<lt;Kt++)Rt[Kt-2]=arguments[Kt];return(je[we]||[]).forEach(hn=>{Ze=hn.apply(null,[Ze,...Rt])}),Ze}function an(we){for(var Ze=arguments.length,lt=new Array(Ze>1?Ze-1:0),Rt=1;Rt<Ze;Rt++)lt[Rt-1]=arguments[Rt];(je[we]||[]).forEach(Or=>{Or.apply(null,lt)})}function ii(){const we=arguments[0],Ze=Array.prototype.slice.call(arguments,1);return Ot[we]?Ot[we].apply(null,Ze):void 0}function Yi(we){we.prefix==="fa"&&(we.prefix="fas");let{iconName:Ze}=we;const lt=we.prefix||en();if(Ze)return Ze=_s(lt,Ze)||Ze,Hi(Ui.definitions,lt,Ze)||Hi(bn.styles,lt,Ze)}const Ui=new Mi,Le={noAuto:()=>{fe.autoReplaceSvg=!1,fe.observeMutations=!1,an("noAuto")},config:fe,dom:{i2svg:function(){let we=arguments.length>0&&arguments[0]!==void 0?arguments[0]:{};return F?(an("beforeI2svg",we),ii("pseudoElements2svg",we),ii("i2svg",we)):Promise.reject(new Error("Operation requires a DOM of some kind."))},watch:function(){let we=arguments.length>0&&arguments[0]!==void 0?arguments[0]:{};const{autoReplaceSvgRoot:Ze}=we;fe.autoReplaceSvg===!1&&(fe.autoReplaceSvg=!0),fe.observeMutations=!0,es(()=>{Ye({autoReplaceSvgRoot:Ze}),an("watch",we)})}},parse:{icon:we=>{if(we===null)return null;if(typeof we=="object"&&we.prefix&&we.iconName)return{prefix:we.prefix,iconName:_s(we.prefix,we.iconName)||we.iconName};if(Array.isArray(we)&&we.length===2){const Ze=we[1].indexOf("fa-")===0?we[1].slice(3):we[1],lt=Xs(we[0]);return{prefix:lt,iconName:_s(lt,Ze)||Ze}}if(typeof we=="string"&&(we.indexOf("".concat(fe.cssPrefix,"-"))>-1||we.match(ki))){const Ze=Wa(we.split(" "),{skipLookups:!0});return{prefix:Ze.prefix||en(),iconName:_s(Ze.prefix,Ze.iconName)||Ze.iconName}}if(typeof we=="string"){const Ze=en();return{prefix:Ze,iconName:_s(Ze,we)||we}}}},library:Ui,findIconDefinition:Yi,toHtml:Ei},Ye=function(){let we=arguments.length>0&&arguments[0]!==void 0?arguments[0]:{};const{autoReplaceSvgRoot:Ze=O}=we;(Object.keys(bn.styles).length>0||fe.autoFetchSvg)&&F&&fe.autoReplaceSvg&&Le.dom.i2svg({node:Ze})};function ft(we,Ze){return Object.defineProperty(we,"abstract",{get:Ze}),Object.defineProperty(we,"html",{get:function(){return we.abstract.map(lt=>Ei(lt))}}),Object.defineProperty(we,"node",{get:function(){if(!F)return;const lt=O.createElement("div");return lt.innerHTML=we.html,lt.children}}),we}function ht(we){let{children:Ze,main:lt,mask:Rt,attributes:Kt,styles:Or,transform:hn}=we;if(Cs(hn)&&lt.found&&!Rt.found){const{width:Ke,height:xi}=lt,vi={x:Ke/xi/2,y:.5};Kt.style=Tn(s(s({},Or),{},{"transform-origin":"".concat(vi.x+hn.x/16,"em ").concat(vi.y+hn.y/16,"em")}))}return[{tag:"svg",attributes:Kt,children:Ze}]}function Mt(we){let{prefix:Ze,iconName:lt,children:Rt,attributes:Kt,symbol:Or}=we;const hn=Or===!0?"".concat(Ze,"-").concat(fe.cssPrefix,"-").concat(lt):Or;return[{tag:"svg",attributes:{style:"display: none;"},children:[{tag:"symbol",attributes:s(s({},Kt),{},{id:hn}),children:Rt}]}]}function Jt(we){const{icons:{main:Ze,mask:lt},prefix:Rt,iconName:Kt,transform:Or,symbol:hn,title:Ke,maskId:xi,titleId:vi,extra:gi,watchable:Ii=!1}=we,{width:js,height:Za}=lt.found?lt:Ze,qa=ke.includes(Rt),Ca=[fe.replacementClass,Kt?"".concat(fe.cssPrefix,"-").concat(Kt):""].filter(So=>gi.classes.indexOf(So)===-1).filter(So=>So!==""||!!So).concat(gi.classes).join(" ");let Va={children:[],attributes:s(s({},gi.attributes),{},{"data-prefix":Rt,"data-icon":Kt,class:Ca,role:gi.attributes.role||"img",xmlns:"http://www.w3.org/2000/svg",viewBox:"0 0 ".concat(js," ").concat(Za)})};const ca=qa&&!~gi.classes.indexOf("fa-fw")?{width:"".concat(js/Za*16*.0625,"em")}:{};Ii&&(Va.attributes[dr]=""),Ke&&(Va.children.push({tag:"title",attributes:{id:Va.attributes["aria-labelledby"]||"title-".concat(vi||Ut())},children:[Ke]}),delete Va.attributes.title);const Ma=s(s({},Va),{},{prefix:Rt,iconName:Kt,main:Ze,mask:lt,maskId:xi,transform:Or,symbol:hn,styles:s(s({},ca),gi.styles)}),{children:no,attributes:_u}=lt.found&&Ze.found?ii("generateAbstractMask",Ma)||{children:[],attributes:{}}:ii("generateAbstractIcon",Ma)||{children:[],attributes:{}};return Ma.children=no,Ma.attributes=_u,hn?Mt(Ma):ht(Ma)}function Er(we){const{content:Ze,width:lt,height:Rt,transform:Kt,title:Or,extra:hn,watchable:Ke=!1}=we,xi=s(s(s({},hn.attributes),Or?{title:Or}:{}),{},{class:hn.classes.join(" ")});Ke&&(xi[dr]="");const vi=s({},hn.styles);Cs(Kt)&&(vi.transform=gs({transform:Kt,startCentered:!0,width:lt,height:Rt}),vi["-webkit-transform"]=vi.transform);const gi=Tn(vi);gi.length>0&&(xi.style=gi);const Ii=[];return Ii.push({tag:"span",attributes:xi,children:[Ze]}),Or&&Ii.push({tag:"span",attributes:{class:"sr-only"},children:[Or]}),Ii}function Lr(we){const{content:Ze,title:lt,extra:Rt}=we,Kt=s(s(s({},Rt.attributes),lt?{title:lt}:{}),{},{class:Rt.classes.join(" ")}),Or=Tn(Rt.styles);Or.length>0&&(Kt.style=Or);const hn=[];return hn.push({tag:"span",attributes:Kt,children:[Ze]}),lt&&hn.push({tag:"span",attributes:{class:"sr-only"},children:[lt]}),hn}const{styles:Mn}=bn;function Pn(we){const Ze=we[0],lt=we[1],[Rt]=we.slice(4);let Kt=null;return Array.isArray(Rt)?Kt={tag:"g",attributes:{class:"".concat(fe.cssPrefix,"-").concat(fi.GROUP)},children:[{tag:"path",attributes:{class:"".concat(fe.cssPrefix,"-").concat(fi.SECONDARY),fill:"currentColor",d:Rt[0]}},{tag:"path",attributes:{class:"".concat(fe.cssPrefix,"-").concat(fi.PRIMARY),fill:"currentColor",d:Rt[1]}}]}:Kt={tag:"path",attributes:{fill:"currentColor",d:Rt}},{found:!0,width:Ze,height:lt,icon:Kt}}const kn={found:!1,width:512,height:512};function Gi(we,Ze){!Q&&!fe.showMissingIcons&&we&&console.error('Icon with name "'.concat(we,'" and prefix "').concat(Ze,'" is missing.'))}function os(we,Ze){let lt=Ze;return Ze==="fa"&&fe.styleDefault!==null&&(Ze=en()),new Promise((Rt,Kt)=>{if(lt==="fa"){const Or=fr(we)||{};we=Or.iconName||we,Ze=Or.prefix||Ze}if(we&&Ze&&Mn[Ze]&&Mn[Ze][we]){const Or=Mn[Ze][we];return Rt(Pn(Or))}Gi(we,Ze),Rt(s(s({},kn),{},{icon:fe.showMissingIcons&&we?ii("missingIconAbstract")||{}:{}}))})}const Os=()=>{},ir=fe.measurePerformance&&B&&B.mark&&B.measure?B:{mark:Os,measure:Os},Bt='FA "6.7.2"',sr=we=>(ir.mark("".concat(Bt," ").concat(we," begins")),()=>Cr(we)),Cr=we=>{ir.mark("".concat(Bt," ").concat(we," ends")),ir.measure("".concat(Bt," ").concat(we),"".concat(Bt," ").concat(we," begins"),"".concat(Bt," ").concat(we," ends"))};var Fn={begin:sr,end:Cr};const Pe=()=>{};function Be(we){return typeof(we.getAttribute?we.getAttribute(dr):null)=="string"}function it(we){const Ze=we.getAttribute?we.getAttribute(Xt):null,lt=we.getAttribute?we.getAttribute(br):null;return Ze&&lt}function st(we){return we&&we.classList&&we.classList.contains&&we.classList.contains(fe.replacementClass)}function jt(){return fe.autoReplaceSvg===!0?An.replace:An[fe.autoReplaceSvg]||An.replace}function Gt(we){return O.createElementNS("http://www.w3.org/2000/svg",we)}function ar(we){return O.createElement(we)}function ur(we){let Ze=arguments.length>1&&arguments[1]!==void 0?arguments[1]:{};const{ceFn:lt=we.tag==="svg"?Gt:ar}=Ze;if(typeof we=="string")return O.createTextNode(we);const Rt=lt(we.tag);return Object.keys(we.attributes||[]).forEach(function(Or){Rt.setAttribute(Or,we.attributes[Or])}),(we.children||[]).forEach(function(Or){Rt.appendChild(ur(Or,{ceFn:lt}))}),Rt}function Un(we){let Ze=" ".concat(we.outerHTML," ");return Ze="".concat(Ze,"Font Awesome fontawesome.com "),Ze}const An={replace:function(we){const Ze=we[0];if(Ze.parentNode)if(we[1].forEach(lt=>{Ze.parentNode.insertBefore(ur(lt),Ze)}),Ze.getAttribute(dr)===null&&fe.keepOriginalSource){let lt=O.createComment(Un(Ze));Ze.parentNode.replaceChild(lt,Ze)}else Ze.remove()},nest:function(we){const Ze=we[0],lt=we[1];if(~mi(Ze).indexOf(fe.replacementClass))return An.replace(we);const Rt=new RegExp("".concat(fe.cssPrefix,"-.*"));if(delete lt[0].attributes.id,lt[0].attributes.class){const Or=lt[0].attributes.class.split(" ").reduce((hn,Ke)=>(Ke===fe.replacementClass||Ke.match(Rt)?hn.toSvg.push(Ke):hn.toNode.push(Ke),hn),{toNode:[],toSvg:[]});lt[0].attributes.class=Or.toSvg.join(" "),Or.toNode.length===0?Ze.removeAttribute("class"):Ze.setAttribute("class",Or.toNode.join(" "))}const Kt=lt.map(Or=>Ei(Or)).join(`
`);Ze.setAttribute(dr,""),Ze.innerHTML=Kt}};function jn(we){we()}function Wi(we,Ze){const lt=typeof Ze=="function"?Ze:Pe;if(we.length===0)lt();else{let Rt=jn;fe.mutateApproach===wt&&(Rt=C.requestAnimationFrame||jn),Rt(()=>{const Kt=jt(),Or=Fn.begin("mutate");we.map(Kt),Or(),lt()})}}let Vs=!1;function Pi(){Vs=!0}function ws(){Vs=!1}let Ci=null;function ei(we){if(!R||!fe.observeMutations)return;const{treeCallback:Ze=Pe,nodeCallback:lt=Pe,pseudoElementsCallback:Rt=Pe,observeMutationsRoot:Kt=O}=we;Ci=new R(Or=>{if(Vs)return;const hn=en();Yn(Or).forEach(Ke=>{if(Ke.type==="childList"&&Ke.addedNodes.length>0&&!Be(Ke.addedNodes[0])&&(fe.searchPseudoElements&&Rt(Ke.target),Ze(Ke.target)),Ke.type==="attributes"&&Ke.target.parentNode&&fe.searchPseudoElements&&Rt(Ke.target.parentNode),Ke.type==="attributes"&&Be(Ke.target)&&~on.indexOf(Ke.attributeName))if(Ke.attributeName==="class"&&it(Ke.target)){const{prefix:xi,iconName:vi}=Wa(mi(Ke.target));Ke.target.setAttribute(Xt,xi||hn),vi&&Ke.target.setAttribute(br,vi)}else st(Ke.target)&&lt(Ke.target)})}),F&&Ci.observe(Kt,{childList:!0,attributes:!0,characterData:!0,subtree:!0})}function hi(){Ci&&Ci.disconnect()}function Ps(we){const Ze=we.getAttribute("style");let lt=[];return Ze&&(lt=Ze.split(";").reduce((Rt,Kt)=>{const Or=Kt.split(":"),hn=Or[0],Ke=Or.slice(1);return hn&&Ke.length>0&&(Rt[hn]=Ke.join(":").trim()),Rt},{})),lt}function Zi(we){const Ze=we.getAttribute("data-prefix"),lt=we.getAttribute("data-icon"),Rt=we.innerText!==void 0?we.innerText.trim():"";let Kt=Wa(mi(we));return Kt.prefix||(Kt.prefix=en()),Ze&&lt&&(Kt.prefix=Ze,Kt.iconName=lt),Kt.iconName&&Kt.prefix||(Kt.prefix&&Rt.length>0&&(Kt.iconName=Qa(Kt.prefix,we.innerText)||ha(Kt.prefix,as(we.innerText))),!Kt.iconName&&fe.autoFetchSvg&&we.firstChild&&we.firstChild.nodeType===Node.TEXT_NODE&&(Kt.iconName=we.firstChild.data)),Kt}function Ti(we){const Ze=Yn(we.attributes).reduce((Kt,Or)=>(Kt.name!=="class"&&Kt.name!=="style"&&(Kt[Or.name]=Or.value),Kt),{}),lt=we.getAttribute("title"),Rt=we.getAttribute("data-fa-title-id");return fe.autoA11y&&(lt?Ze["aria-labelledby"]="".concat(fe.replacementClass,"-title-").concat(Rt||Ut()):(Ze["aria-hidden"]="true",Ze.focusable="false")),Ze}function xs(){return{iconName:null,title:null,titleId:null,prefix:null,transform:xt,symbol:!1,mask:{iconName:null,prefix:null,rest:[]},maskId:null,extra:{classes:[],styles:{},attributes:{}}}}function ma(we){let Ze=arguments.length>1&&arguments[1]!==void 0?arguments[1]:{styleParser:!0};const{iconName:lt,prefix:Rt,rest:Kt}=Zi(we),Or=Ti(we),hn=Vr("parseNodeAttributes",{},we);let Ke=Ze.styleParser?Ps(we):[];return s({iconName:lt,title:we.getAttribute("title"),titleId:we.getAttribute("data-fa-title-id"),prefix:Rt,transform:xt,mask:{iconName:null,prefix:null,rest:[]},maskId:null,symbol:!1,extra:{classes:Kt,styles:Ke,attributes:Or}},hn)}const{styles:Fo}=bn;function ho(we){const Ze=fe.autoReplaceSvg==="nest"?ma(we,{styleParser:!1}):ma(we);return~Ze.extra.classes.indexOf(Ur)?ii("generateLayersText",we,Ze):ii("generateSvgReplacementMutation",we,Ze)}function la(){return[...xe,...sn]}function Fa(we){let Ze=arguments.length>1&&arguments[1]!==void 0?arguments[1]:null;if(!F)return Promise.resolve();const lt=O.documentElement.classList,Rt=gi=>lt.add("".concat($t,"-").concat(gi)),Kt=gi=>lt.remove("".concat($t,"-").concat(gi)),Or=fe.autoFetchSvg?la():q.concat(Object.keys(Fo));Or.includes("fa")||Or.push("fa");const hn=[".".concat(Ur,":not([").concat(dr,"])")].concat(Or.map(gi=>".".concat(gi,":not([").concat(dr,"])"))).join(", ");if(hn.length===0)return Promise.resolve();let Ke=[];try{Ke=Yn(we.querySelectorAll(hn))}catch{}if(Ke.length>0)Rt("pending"),Kt("complete");else return Promise.resolve();const xi=Fn.begin("onTree"),vi=Ke.reduce((gi,Ii)=>{try{const js=ho(Ii);js&&gi.push(js)}catch(js){Q||js.name==="MissingIcon"&&console.error(js)}return gi},[]);return new Promise((gi,Ii)=>{Promise.all(vi).then(js=>{Wi(js,()=>{Rt("active"),Rt("complete"),Kt("pending"),typeof Ze=="function"&&Ze(),xi(),gi()})}).catch(js=>{xi(),Ii(js)})})}function V(we){let Ze=arguments.length>1&&arguments[1]!==void 0?arguments[1]:null;ho(we).then(lt=>{lt&&Wi([lt],Ze)})}function $(we){return function(Ze){let lt=arguments.length>1&&arguments[1]!==void 0?arguments[1]:{};const Rt=(Ze||{}).icon?Ze:Yi(Ze||{});let{mask:Kt}=lt;return Kt&&(Kt=(Kt||{}).icon?Kt:Yi(Kt||{})),we(Rt,s(s({},lt),{},{mask:Kt}))}}const ne=function(we){let Ze=arguments.length>1&&arguments[1]!==void 0?arguments[1]:{};const{transform:lt=xt,symbol:Rt=!1,mask:Kt=null,maskId:Or=null,title:hn=null,titleId:Ke=null,classes:xi=[],attributes:vi={},styles:gi={}}=Ze;if(!we)return;const{prefix:Ii,iconName:js,icon:Za}=we;return ft(s({type:"icon"},we),()=>(an("beforeDOMElementCreation",{iconDefinition:we,params:Ze}),fe.autoA11y&&(hn?vi["aria-labelledby"]="".concat(fe.replacementClass,"-title-").concat(Ke||Ut()):(vi["aria-hidden"]="true",vi.focusable="false")),Jt({icons:{main:Pn(Za),mask:Kt?Pn(Kt.icon):{found:!1,width:null,height:null,icon:{}}},prefix:Ii,iconName:js,transform:s(s({},xt),lt),symbol:Rt,title:hn,maskId:Or,titleId:Ke,extra:{attributes:vi,styles:gi,classes:xi}})))};var me={mixout(){return{icon:$(ne)}},hooks(){return{mutationObserverCallbacks(we){return we.treeCallback=Fa,we.nodeCallback=V,we}}},provides(we){we.i2svg=function(Ze){const{node:lt=O,callback:Rt=()=>{}}=Ze;return Fa(lt,Rt)},we.generateSvgReplacementMutation=function(Ze,lt){const{iconName:Rt,title:Kt,titleId:Or,prefix:hn,transform:Ke,symbol:xi,mask:vi,maskId:gi,extra:Ii}=lt;return new Promise((js,Za)=>{Promise.all([os(Rt,hn),vi.iconName?os(vi.iconName,vi.prefix):Promise.resolve({found:!1,width:512,height:512,icon:{}})]).then(qa=>{let[Ca,Va]=qa;js([Ze,Jt({icons:{main:Ca,mask:Va},prefix:hn,iconName:Rt,transform:Ke,symbol:xi,maskId:gi,title:Kt,titleId:Or,extra:Ii,watchable:!0})])}).catch(Za)})},we.generateAbstractIcon=function(Ze){let{children:lt,attributes:Rt,main:Kt,transform:Or,styles:hn}=Ze;const Ke=Tn(hn);Ke.length>0&&(Rt.style=Ke);let xi;return Cs(Or)&&(xi=ii("generateAbstractTransformGrouping",{main:Kt,transform:Or,containerWidth:Kt.width,iconWidth:Kt.width})),lt.push(xi||Kt.icon),{children:lt,attributes:Rt}}}},Oe={mixout(){return{layer(we){let Ze=arguments.length>1&&arguments[1]!==void 0?arguments[1]:{};const{classes:lt=[]}=Ze;return ft({type:"layer"},()=>{an("beforeDOMElementCreation",{assembler:we,params:Ze});let Rt=[];return we(Kt=>{Array.isArray(Kt)?Kt.map(Or=>{Rt=Rt.concat(Or.abstract)}):Rt=Rt.concat(Kt.abstract)}),[{tag:"span",attributes:{class:["".concat(fe.cssPrefix,"-layers"),...lt].join(" ")},children:Rt}]})}}}},ze={mixout(){return{counter(we){let Ze=arguments.length>1&&arguments[1]!==void 0?arguments[1]:{};const{title:lt=null,classes:Rt=[],attributes:Kt={},styles:Or={}}=Ze;return ft({type:"counter",content:we},()=>(an("beforeDOMElementCreation",{content:we,params:Ze}),Lr({content:we.toString(),title:lt,extra:{attributes:Kt,styles:Or,classes:["".concat(fe.cssPrefix,"-layers-counter"),...Rt]}})))}}}},nt={mixout(){return{text(we){let Ze=arguments.length>1&&arguments[1]!==void 0?arguments[1]:{};const{transform:lt=xt,title:Rt=null,classes:Kt=[],attributes:Or={},styles:hn={}}=Ze;return ft({type:"text",content:we},()=>(an("beforeDOMElementCreation",{content:we,params:Ze}),Er({content:we,transform:s(s({},xt),lt),title:Rt,extra:{attributes:Or,styles:hn,classes:["".concat(fe.cssPrefix,"-layers-text"),...Kt]}})))}}},provides(we){we.generateLayersText=function(Ze,lt){const{title:Rt,transform:Kt,extra:Or}=lt;let hn=null,Ke=null;if(H){const xi=parseInt(getComputedStyle(Ze).fontSize,10),vi=Ze.getBoundingClientRect();hn=vi.width/xi,Ke=vi.height/xi}return fe.autoA11y&&!Rt&&(Or.attributes["aria-hidden"]="true"),Promise.resolve([Ze,Er({content:Ze.innerHTML,width:hn,height:Ke,transform:Kt,title:Rt,extra:Or,watchable:!0})])}}};const ct=new RegExp('"',"ug"),Dt=[1105920,1112319],Zt=s(s(s(s({},{FontAwesome:{normal:"fas",400:"fas"}}),Je),Dr),Nt),Ft=Object.keys(Zt).reduce((we,Ze)=>(we[Ze.toLowerCase()]=Zt[Ze],we),{}),Rr=Object.keys(Ft).reduce((we,Ze)=>{const lt=Ft[Ze];return we[Ze]=lt[900]||[...Object.entries(lt)][0][1],we},{});function Jr(we){const Ze=we.replace(ct,""),lt=oi(Ze,0),Rt=lt>=Dt[0]&&lt<=Dt[1],Kt=Ze.length===2?Ze[0]===Ze[1]:!1;return{value:as(Kt?Ze[0]:Ze),isSecondary:Rt||Kt}}function In(we,Ze){const lt=we.replace(/^['"]|['"]$/g,"").toLowerCase(),Rt=parseInt(Ze),Kt=isNaN(Rt)?"normal":Rt;return(Ft[lt]||{})[Kt]||Rr[lt]}function Rn(we,Ze){const lt="".concat(un).concat(Ze.replace(":","-"));return new Promise((Rt,Kt)=>{if(we.getAttribute(lt)!==null)return Rt();const hn=Yn(we.children).filter(js=>js.getAttribute(Nr)===Ze)[0],Ke=C.getComputedStyle(we,Ze),xi=Ke.getPropertyValue("font-family"),vi=xi.match(Bi),gi=Ke.getPropertyValue("font-weight"),Ii=Ke.getPropertyValue("content");if(hn&&!vi)return we.removeChild(hn),Rt();if(vi&&Ii!=="none"&&Ii!==""){const js=Ke.getPropertyValue("content");let Za=In(xi,gi);const{value:qa,isSecondary:Ca}=Jr(js),Va=vi[0].startsWith("FontAwesome");let ca=ha(Za,qa),Ma=ca;if(Va){const no=Aa(qa);no.iconName&&no.prefix&&(ca=no.iconName,Za=no.prefix)}if(ca&&!Ca&&(!hn||hn.getAttribute(Xt)!==Za||hn.getAttribute(br)!==Ma)){we.setAttribute(lt,Ma),hn&&we.removeChild(hn);const no=xs(),{extra:_u}=no;_u.attributes[Nr]=Ze,os(ca,Za).then(So=>{const Ao=Jt(s(s({},no),{},{icons:{main:So,mask:pa()},prefix:Za,iconName:Ma,extra:_u,watchable:!0})),Fl=O.createElementNS("http://www.w3.org/2000/svg","svg");Ze==="::before"?we.insertBefore(Fl,we.firstChild):we.appendChild(Fl),Fl.outerHTML=Ao.map(zu=>Ei(zu)).join(`
[truncated: 2,207,030 more chars]
