# Supplementary material for: An Interactive, Asynchronous Intimate Partner Violence Module for Medical Students: Improving Preparedness, Confidence, and Knowledge
Source: MedEdPORTAL. 2026 Jul 14;22:11618. doi: 10.15766/mep_2374-8265.11618 (PMC13364887; doi:10.15766/mep_2374-8265.11618)
Supplement: Supplementary file 1 — IPV Articulate Module FolderIPV Pre- and Postmodule Survey.docx [file mep_2374-8265.11618-s001.zip › A. IPV Articulate Module Folder/lib/rise/b76bbb8c.js]

(globalThis.wpRiseJsonp=globalThis.wpRiseJsonp||[]).push([["learn_main_tsx-node_modules_pnpm_moment_2_30_1_node_modules_moment_locale_sync_recursive_en"],{30349(Qc){Qc.exports=function(li){li||(li={});var __t,__p="";with(li)__p+=`<style>
  :root {
    --color-theme-contrast-complementary-rgb: `+((__t=colorThemeContrastComplementaryRGB)==null?"":__t)+`;
    --color-theme-contrast-complementary: `+((__t=colorThemeContrastComplementary)==null?"":__t)+`;
    --color-theme-contrast-rgb: `+((__t=colorThemeContrastRGB)==null?"":__t)+`;
    --color-theme-contrast: `+((__t=colorThemeContrast)==null?"":__t)+`;
    --color-theme-rgb: `+((__t=colorThemeRGB)==null?"":__t)+`;
    --color-theme-tint: `+((__t=colorThemeTint)==null?"":__t)+`;
    --color-theme-transparent: `+((__t=colorThemeTransparent)==null?"":__t)+`;
    --color-theme: `+((__t=colorTheme)==null?"":__t)+`;
    --font-family-body: `+((__t=bodyTypeface)==null?"":__t)+`, 'Noto Sans Myanmar', sans-serif;
    --font-family-head: `+((__t=headingTypeface)==null?"":__t)+`, 'Noto Sans Myanmar', sans-serif;
    --font-family-ui: `+((__t=uiTypeface)==null?"":__t)+`, 'Noto Sans Myanmar', sans-serif;

    --mon-theme-font-body: var(--font-family-body);
    --mon-theme-font-heading: var(--font-family-head);
  }

  .brand--ui, .brand--ui * {
    font-family: var(--font-family-ui) !important;
  }

  .brand--beforeHead:before {
    font-family: var(--font-family-ui) !important;
  }

  .brand--afterHead:after {
    font-family: var(--font-family-ui) !important;
  }

  .brand--background {
    background-color: var(--color-theme) !important;
  }

  .brand--background-all * {
    background-color: var(--color-theme) !important;
  }

  .brand--border {
    border-color: var(--color-theme) !important;

    @media (forced-colors: active) {
      border-color: transparent !important;
    }
  }

  .brand--color {
    color: var(--color-theme) !important;
  }

  .brand--color-all * {
    color: var(--color-theme) !important;
  }

  .brand--shadow {
    box-shadow: 0 0 0 0.2rem var(--color-theme) !important;
  }

  .brand--shadow-all * {
    box-shadow: 0 0 0 0.2rem var(--color-theme) !important;
  }

  .brand--fill {
    fill: var(--color-theme) !important;
  }

  .brand--stroke {
    stroke: var(--color-theme) !important;
  }

  .brand--beforeBackground:before {
    background-color: var(--color-theme) !important;
  }

  .brand--beforeBorder:before {
    border-color: var(--color-theme) !important;
  }

  .brand--beforeColor:before {
    color: var(--color-theme) !important;
  }

  .brand--afterBackground:after {
    background-color: var(--color-theme) !important;
  }

  .brand--afterBorder:after {
    border-color: var(--color-theme) !important;
  }

  .brand--afterColor:after {
    color: var(--color-theme) !important;
  }

  /* should be applied to containers where links
     need to appear in brand color */
  .brand--linkColor a {
    color: var(--color-theme) !important;
    fill: var(--color-theme) !important;
  }

  /* should be applied to containers where links
     need to change to brand color on hover */
  .brand--linkColorHover a:hover {
    color: var(--color-theme) !important;
    fill: var(--color-theme) !important;
  }

  /* should be applied to any single element that
     needs to change color on hover */
  .brand--hoverColor:hover {
    color: var(--color-theme) !important;
  }

  .button.brand--background:hover { opacity: .65 !important; }

  .brandHover:hover {
    fill: var(--color-theme) !important;
  }


  @media (min-width: 47.9375em) { /* 768px */
    .brand--min768--background {
      background-color: var(--color-theme) !important;
    }

    .brand--min768--border {
      border-color: var(--color-theme) !important;
    }

    .brand--min768--color {
      color: var(--color-theme) !important;
    }
  }

  @media (max-width: 47.9375em) { /* 768px */
    .brand--max768--background {
      background-color: var(--color-theme) !important;
    }

    .brand--max768--border {
      border-color: var(--color-theme) !important;
    }

    .brand--max768--color {
      color: var(--color-theme) !important;
    }
  }
</style>
`;return __p}},49746(Qc,li,f){"use strict";var _o={};f.r(_o),f.d(_o,{callbackComponent:()=>CS,callbackPath:()=>k0,errorPath:()=>lS,getToken:()=>dS,initAuth:()=>$2,login:()=>V2,logout:()=>nr,onFetchTokensThunk:()=>xS,refreshSession:()=>hS,request:()=>Vf});var go={};f.r(go),f.d(go,{callbackComponent:()=>NS,callbackPath:()=>kS,getToken:()=>IS,initAuth:()=>RS,login:()=>ES,logout:()=>W2,refreshSession:()=>jS,request:()=>Vf});var Vr={};f.r(Vr),f.d(Vr,{CoverDescription:()=>tP,CoverDetailsContentHeading:()=>CH,CoverDueDate:()=>sP,CoverHeader:()=>$D,CoverLayout:()=>GD,LessonHeader:()=>eH,LessonNavFinish:()=>tH,LessonNavNext:()=>sH,LessonNavPrevious:()=>oH,LessonProgressGraphic:()=>uH,NavCompactHeaderCounter:()=>xH,NavCompactHeaderProgress:()=>bH,NavCompactOutline:()=>yH,OverviewListItem:()=>LH,OverviewListSectionTitle:()=>SH,Progress:()=>gH});var xn={};f.r(xn),f.d(xn,{AlignLeft:()=>kH,ArrowDown:()=>tm,ArrowLeft:()=>TH,ArrowRight:()=>NH,ArrowUp:()=>l5,Category:()=>VP,ChevronDown:()=>IH,ChevronUp:()=>EH,Favorite:()=>Sh,LessonsComplete:()=>gd,LessonsRequirement:()=>z6,QuestionBox:()=>jH,QuizFailed:()=>m5,QuizPassed:()=>gd,QuizRequirement:()=>gh,Search:()=>wH,ToggleDown:()=>AH,Touch:()=>RH,VideoCamera:()=>PH,X:()=>MH});var bn={};f.r(bn),f.d(bn,{components:()=>Vr,icons:()=>xn});var Yu={};f.r(Yu),f.d(Yu,{CoverCourseInfo:()=>DH,CoverDetailsSection:()=>zH,CoverHeader:()=>eF,CoverLayout:()=>nF,LessonHeader:()=>iF,LessonProgressGraphic:()=>hF,NavSidebarHeader:()=>mF,OverviewListItemLinkContent:()=>DF,Progress:()=>HF});var Xu={};f.r(Xu),f.d(Xu,{ArrowDown:()=>I5,ArrowLeft:()=>VF,ArrowRight:()=>FF,ArrowUp:()=>I5,ChevronDown:()=>E5,ChevronUp:()=>E5,Favorite:()=>Sh,LessonsComplete:()=>j5,LessonsRequirement:()=>w5,QuizFailed:()=>$F,QuizPassed:()=>j5,QuizRequirement:()=>w5,Search:()=>zF,ToggleDown:()=>_F,X:()=>UF});var Ju={};f.r(Ju),f.d(Ju,{components:()=>Yu,icons:()=>Xu});var qu={};f.r(qu),f.d(qu,{CoverDescription:()=>KF,CoverDetails:()=>ZF,CoverGraphic:()=>ic,CoverHeader:()=>oV,CoverLayout:()=>iV,CoverProgress:()=>yV,CoverSVG:()=>Tr,LessonHeader:()=>NV,LessonProgressGraphic:()=>wV,NavSidebarHeaderProgress:()=>RV});var e0={};f.r(e0),f.d(e0,{AlignLeft:()=>DV,ArrowDown:()=>PV,ArrowLeft:()=>MV,ArrowRight:()=>OV,ArrowUp:()=>BV,ChevronDown:()=>$5,ChevronUp:()=>HV,Favorite:()=>Sh,LessonsComplete:()=>gd,LessonsRequirement:()=>z6,QuestionBox:()=>FV,QuizFailed:()=>m5,QuizPassed:()=>gd,QuizRequirement:()=>gh,Search:()=>VV,ToggleDown:()=>$5,Touch:()=>zV,VideoCamera:()=>$V,X:()=>_V});var t0={};f.r(t0),f.d(t0,{components:()=>qu,icons:()=>e0});var n=f(1463),Ole=f(99951),Ble=f(77935),Dle=f(8509),Hle=f(37397),Fle=f(64834),Vle=f(74230),zle=f(78082),$le=f(99114),_le=f(79263),Ule=f(43618),Gle=f(25084),Wle=f(79962),Kle=f(53984),Qle=f(24844),Zle=f(73821),Yle=f(16551),Xle=f(95396),h=f(9608),Tx=f(7931),ge=f(65842),Nx=f(86972),Zc=f(18398),Uo=f(76572),kx=f(4912),Ix=f(20034),Ex=f(94736);const s0=h.createContext(null),n0=h.createContext(!1),Go=e=>(0,n.jsx)(n0.Provider,{value:!0,children:(0,n.jsx)(kx.A,{...e})});function hf(e){return class extends h.Component{static displayName=`withStaleTransitionState(${e.displayName||e.name})`;static defaultProps={onEnter:()=>{},onEntered:()=>{},onEntering:()=>{},onExit:()=>{},onExited:()=>{},onExiting:()=>{}};nodeRef=h.createRef();onEnterDelegate;onEnteringDelegate;onEnteredDelegate;onExitDelegate;onExitingDelegate;onExitedDelegate;constructor(s){super(s),this.state={transitionState:null},this.onEnterDelegate=this.onTransition.bind(this,"enter"),this.onEnteringDelegate=this.onTransition.bind(this,"entering"),this.onEnteredDelegate=this.onTransition.bind(this,"entered"),this.onExitDelegate=this.onTransition.bind(this,"exit"),this.onExitingDelegate=this.onTransition.bind(this,"exiting"),this.onExitedDelegate=this.onTransition.bind(this,"exited")}onTransition=(s,...o)=>{this.setState({transitionState:s});const r="on"+s[0].toUpperCase()+s.slice(1),a=this.props[r];typeof a=="function"&&a(...o)};render(){return(0,n.jsx)(s0.Provider,{value:this.state.transitionState,children:(0,n.jsx)(e,{nodeRef:this.nodeRef,...this.props,onEnter:this.onEnterDelegate,onEntered:this.onEnteredDelegate,onEntering:this.onEnteringDelegate,onExit:this.onExitDelegate,onExited:this.onExitedDelegate,onExiting:this.onExitingDelegate})})}}}const Yc=hf(Ix.Ay),_n=hf(Ex.A);function jx(e){const t=h.useContext(n0),s=h.useContext(s0),o=h.useRef(e);return t&&s?.startsWith?.("exit")||(o.current=e),o.current}function wx(e){const t=s=>{const o=jx(s);return(0,n.jsx)(e,{...o,nodeRef:s.ref,ref:s.ref})};return t.displayName=`withTransitionableState(${e.displayName||e.name||"Component"})`,t}const mf=e=>e!=null&&typeof e=="object"&&"map"in e&&typeof e.map=="function",Ax=e=>e!=null&&typeof e=="object"&&"run"in e&&typeof e.run=="function",pf=e=>e!=null&&typeof e=="object"&&"then"in e&&typeof e.then=="function",Rx=e=>e!=null&&typeof e=="object"&&"fork"in e&&typeof e.fork=="function",ff=e=>e!=null&&typeof e=="function",vf=(e,t)=>{const s=o=>vf(o,t);if(typeof e=="object"&&"type"in e&&typeof e.type=="string"){const o="meta"in e&&typeof e.meta=="object"?e.meta:void 0;return{...e,meta:{...o,origin:t}}}if("bimap"in e&&typeof e.bimap=="function")return e.bimap(s,s);if(mf(e))return e.map(s);if(pf(e))return e.then(s);if(ff(e))return function(r,a){return e(i=>r(s(i)),a)}};function Px(){return({dispatch:e,getState:t})=>s=>o=>{if(ff(o))return o(e,t);if(pf(o))return o.then(e);if(Rx(o)){o.fork(e,e);return}return Ax(o)?e(o.run()):mf(o)?o.map(e):s(o)}}function Mx(){return[Px()]}var Xc=f(9608);const Ox=Zc.Zz;function Bx(e,t){const s=(0,Zc.y$)(e,t,Ox((0,Zc.Tw)(...Mx()))),o=Dx(),r=Hx(),a=Fx(),i=Vx(),c=zx();return{Provider:Uo.Kq,connect:o,connectBase:r,dispatch:s.dispatch,store:s,useDispatch:a,useDispatchWithOrigin:i,useSelector:c}}function Dx(){return function(t,s,o,r){return function(a){return(0,Uo.Ng)(t,s,o,r)(wx(a))}}}function Hx(){return function(t,s,o,r){return function(a){return(0,Uo.Ng)(t,s,o,r)(a)}}}function Fx(){return Uo.wA}function Vx(){return function(t){const s=(0,Uo.wA)();return Xc.useCallback(r=>s(vf(r,t)),[s,t])}}function zx(){return function(t,s=Uo.bN){const o=Xc.useContext(n0),r=Xc.useContext(s0),a=Xc.useRef(void 0),i=(0,Nx.S)(),c=(0,Uo.d4)(t,s),d=!i&&o&&r?.startsWith?.("exit");return d||(a.current=c),d&&a.current!==void 0?a.current:c}}var zr=f(25553),$x=f(71556),Wo=f.n($x),de=f(80189),_x;function Ux(){return de.action}function Jle(){return _x}var Ko=f(58644),Gx=f(4239),Le=f.n(Gx),Wx=f(26005),Jc=f.n(Wx),Kx=f(8628),ve=f.n(Kx),Qx=f(2364),Ut=f.n(Qx),Zx=f(42117),o0=f.n(Zx);const qc=Jc()(o0()),gf=["a","b","blockquote","br","div","em","h1","h2","h3","h4","h5","h6","i","img","li","mark","ol","p","table","td","th","tbody","thead","tr","s","strong","span","sub","sup","u","ul","details","summary","rise-image","rise-math"],Yx=["align","allow","allowfullscreen","frameborder","height","longdesc","marginheight","marginwidth","name","referrerpolicy","sandbox","scrolling","src","title","width"],Xx=qc({allowedAttributes:{"*":["aria-*","class","colspan","id","rowspan","slot","style"],a:["data-external","data-link-type","data-link-destination","href","target","rel"],img:["alt","src"],ol:["start"],span:["data-*"],"rise-image":["key","src","width","height","originalwidth","originalheight"],"rise-math":["data-translate-attrs","long-description","short-description","tex"]},allowedClasses:["fr-*"],allowedSchemes:["data","http","https","mailto"],allowedTags:gf}),Jx=qc({allowedAttributes:{iframe:Yx},allowedTags:["iframe"],allowedSchemes:["http","https"]}),r0=Ut()(ve(),Xx,Le()("")),Cf=Ut()(ve(),Jx,Le()("")),yn=qc({allowedTags:[],allowedAttributes:[]}),qle=qc({allowedAttributes:{"*":["aria-*","class","colspan","rowspan","style"],a:["data-external","data-link-type","data-link-destination","href","target","rel"],ol:["start"],span:["data-*"],"rise-image":["key","src","width","height","originalwidth","originalheight"],"rise-math":["tex"]},allowedClasses:["fr-*"],allowedSchemes:["data","http","https","mailto"],allowedTags:gf.filter(e=>e!=="img")}),ede=e=>{const t=e.replace(/((<br>)|(<\/[a-z]*>))+/g," ");return yn(t).replace(/\s{2,}/g," ")};var qx=f(53452),ce=f.n(qx),eb=f(80163),Un=f.n(eb),tb=f(31544),js=f.n(tb),sb=f(48534),di=f.n(sb),nb=f(41422),tt=f.n(nb),ob=f(37316),hs=f.n(ob),rb=f(54506),xf=f.n(rb),ab=f(29921),el=f.n(ab),ib=f(12379),xe=f.n(ib),cb=f(66457),Re=f.n(cb),lb=f(88612),Dt=f.n(lb);const tl=e=>ce()(yn,e),bf=e=>Un()({[e]:yn}),db=({startTime:e,stopTime:t})=>t-e,ub=e=>{switch(e.type){case"FILL_IN_THE_BLANK":return Nf(e);case"MATCHING":return wf(e);default:return $r(e)}},hb=e=>{switch(e.type){case"FILL_IN_THE_BLANK":return Nf(e);case"MATCHING":return wf(e);case"MULTIPLE_CHOICE":return kf(e);case"MULTIPLE_RESPONSE":return fb(e);default:return kf(e)}},mb=({isUnfinished:e,item:t,itemProgress:s})=>{switch(t.type){case"FILL_IN_THE_BLANK":return pb(e)(s);case"MATCHING":return xb(t,e)(s);case"MULTIPLE_CHOICE":return If(t,e)(s);case"MULTIPLE_RESPONSE":return vb(t,e)(s);default:return If(t,e)(s)}},yf=e=>[e],$r=e=>{const t=e.answers||[];if(e.shuffledAnswerIndices&&Array.isArray(e.shuffledAnswerIndices)){const s=[];return t.forEach((o,r)=>{const a=e.shuffledAnswerIndices[r];s[a]=o}),s.map(bf("title"))}return t.map(bf("title"))},a0=tl(xe()("id")),Lf=tl(xe()("title")),Sf=e=>t=>js()(Re()("id",t),$r(e)),Tf=e=>Jc()(xf())($r(e)),Nf=ce()(el()("title"),$r),pb=e=>Ut()(Le()(e),Le()(""),tl(xe()("text"))),kf=e=>ce()(Sf(e),xe()("correct"))(e),If=(e,t)=>Ut()(Le()(t),Le()([]),s=>{const o=xe()("selectedIndex",s);return o===void 0?[]:yf(Tf(e)(o))}),fb=e=>ce()(di(),tt()(Sf(e)),xe()("corrects"))(e),vb=(e,t)=>Ut()(Le()(t),Le()([]),s=>{const o=xe()("selectedIndices",s)||[];return di()(o.map(r=>yf(Tf(e)(r))))}),Ef=({sourceId:e,sourceTitle:t,targetId:s,targetTitle:o})=>({source:{id:`source_${e}`,title:t},target:{id:`target_${s}`,title:o}}),jf=tl(xe()("matchTitle")),gb=e=>{const t=a0(e);return Ef({sourceId:t,sourceTitle:Lf(e),targetId:t,targetTitle:jf(e)})},Cb=e=>(t,s)=>{const o=$r(e),r=o.find(i=>i.id===s),a=o.find(i=>i.id===t);return Ef({sourceId:a0(r),sourceTitle:Lf(r),targetId:a0(a),targetTitle:jf(a)})},wf=ce()(tt()(gb),$r),xb=(e,t)=>Ut()(Le()(t),Le()([]),ce()(Dt(),hs()(Cb(e)),xe()("matches")));var bb=f(89681),Af=f.n(bb),yb=f(26017),Rf=f.n(yb),Lb=f(49118),Qo=f.n(Lb);const{Runtime:Gt}=window,ye=e=>window.env?.[e],Se=!1,tde=null,Pf="Rise 360",Sb=e=>`${ye("CDN_USER_CONTENT_URI")}/${e}`,mt=e=>{const t=e||"",s=Gt?.resolvePath!=null?Gt.resolvePath.bind(Gt):Sb;return t.startsWith("http")||t.startsWith("data:")||t.startsWith("//")?t:s(t)||t},Tb=e=>Gt?.resolveFontPath!=null?Gt.resolveFontPath(e):`${e.default?ye("CDN_URI"):ye("CDN_USER_CONTENT_URI")}/${e.key}`,Mf=()=>{Gt?.exit!=null&&Gt.exit()},Nb=()=>Gt?.isComplete!=null?Gt.isComplete():null,ui=()=>Gt?.isExport!=null?Gt.isExport():!1;function kb(){if(Gt?.isExport!=null){const e=window.partnerContent?.content;return Gt.isExport()&&!!e}return!1}const Of=()=>{if(Gt?.sendTouch!=null)return Gt.sendTouch()};var Bf;const i0="_articulate_user_id",Ib="_rise_authoring_api_session",Df=()=>Se?ye("SESSION_COOKIE_NAME"):"_articulate_rise_",c0=(e,t)=>`${e}=${t}; domain=${ye("SESSION_COOKIE_DOMAIN")}; path=/; secure=true`,Eb=e=>document.cookie=c0(i0,e),jb=()=>document.cookie=`${c0(i0,"")}; Max-Age=-99999999`,wb=()=>document.cookie=`${c0(Ib,"")}; Max-Age=-99999999`,Zo=()=>Rf().load(i0),pt=()=>Rf().load(Df()),Ab=()=>pt()?Qo()(pt()).staff:!1,Rb=()=>pt()?Bf(pt())?.staffRoles||[]:[],Pb=()=>pt()?Bf(pt())?.content_team_admin:!1,sde=()=>Rb().includes("content-team")||Pb(),l0=()=>pt()?Qo()(pt()).riseId||Qo()(pt()).sub||Qo()(pt()).aid:"",Mb=()=>pt()?Qo()(pt()).roles:[],Ob=()=>pt()?Qo()(pt()).tenantId:"",Hf=()=>pt()?Qo()(pt()).subscription||{}:{},Bb=()=>Hf().plan_id||"",Db=()=>Hf().status||"";var Hb=f(9385),Fb=f(31272),ms=f.n(Fb);const Vb=Se?window.env:ms()(window.env,{ACCESS_COOKIE_NAME:Df(),REDIRECT_URI:window.location.origin+"/auth-callback"}),Yo=(0,Hb.A)(Vb),Ff=Yo.closeSession,hi=Yo.on,Vf=Yo.request,zf=Yo.refreshSession,mi=Yo.resetSession,zb=Yo.getAuthorizationUrl,nde=Yo.fetch;var Gn=f(83407);const sl=(e,t)=>((...s)=>{try{return e(...s)}catch(o){window.env?.SERVICE_ENV&&window.env?.SERVICE_ENV!=="prod"&&console.error(o),Gn.L2.addError(o),t(o)}}),$b=e=>{const t=e.getResponseHeader("content-type")||"",s=t.includes("application/json");if(!(s||t.includes("text/")))return e.response;try{const r=new TextDecoder("utf-8").decode(e.response);try{return s?JSON.parse(r):r}catch{return r}}catch{return e.response}};function _b(e,t){const s=t.indexOf(":"),o=t.substr(0,s).trim().toLowerCase(),r=t.substr(s+1).trim();return o&&(e[o]=e[o]?e[o]+", "+r:r),e}function Ub(e){return e?e.split(`
`).reduce(_b,{}):{}}function $f(e){const t=[];for(const s in e){const o=e[s];if(!Array.isArray(o)){t.push(encodeURIComponent(s)+"="+encodeURIComponent(o));continue}for(const r of o)t.push($f(r))}return t.join("&")}function d0(e){let t,s=!1;const o=new Promise(function r(a,i){const c=e.signal;if(c?.aborted){i(new DOMException("Aborted","AbortError"));return}const d=I=>{throw i(I),I},l=()=>{t.abort(),i(new DOMException("Aborted","AbortError"))},u=e.data;let m=sl(e.deserialize??Af(),d);const p=e.headers??{},g=e.json??!1,C=e.jwt??!1,v=e.token??null,x=e.method??"GET",y=e.reviewEnv??!1,S=e.onUploadProgress;let L=sl(e.serialize??Af(),d),b=e.url;const T=e.withCredentials??!1,N=e.file,k=e.timeout??3e3;t=new XMLHttpRequest;const E=setTimeout(()=>{t.abort(),i({error:"request timed out"})},k);if(g&&(m=sl(JSON.parse,i),L=sl(JSON.stringify,i),p["Content-Type"]="application/json"),x==="GET"&&u&&(b+="?"+$f(u)),C){const I=v||pt();p.Authorization="Bearer "+I}c?.addEventListener("abort",l),t.withCredentials=T,t.addEventListener("abort",i),t.addEventListener("error",i),t.addEventListener("load",function(){t.status>=400?[401,403].includes(t.status)?s?i({error:"Unable to resume session",status:t.status}):mi().then(()=>{r(a,i),s=!0}).catch(I=>{Gn.L2.addError(I),i({error:"Unable to resume session",status:t.status})}):e.arrayBuffer?i($b(t)):i(m(t.response)):(a({body:t.status===204?void 0:m(t.response),headers:Ub(t.getAllResponseHeaders()),status:t.status}),c?.removeEventListener("abort",l)),clearTimeout(E)}),t.upload&&typeof S=="function"&&t.upload.addEventListener("progress",S),t.open(x,b),e.arrayBuffer&&(t.responseType="arraybuffer");for(const I in p)t.setRequestHeader(I,p[I]);x!=="GET"&&u?t.send(L(u)):N?t.send(N):t.send()});return o.abort=(...r)=>t.abort(...r),o}function Gb(e){return e.status===200||e.status===201?e.body:Promise.reject(e.body)}const _f=(e,t=!0)=>t?`${e}s`:e;var nl=(e=>(e[e.KB=1024]="KB",e[e.MB=1048576]="MB",e[e.GB=1073741824]="GB",e[e.TB=1099511627776]="TB",e))(nl||{});const ode={KB:(e=1)=>1024*e,MB:(e=1)=>1048576*e,GB:(e=1)=>1073741824*e,TB:(e=1)=>1099511627776*e},Uf={KB:{short:"KB",long:"Kilobyte"},MB:{short:"MB",long:"Megabyte"},GB:{short:"GB",long:"Gigabyte"},TB:{short:"TB",long:"Terabyte"}},rde=(e,t="short")=>{const o=Object.keys(nl).reverse().find(c=>e>=nl[c]);if(!o)return`${e} ${_f("byte",e>1)}`;const r=e/nl[o],a=r%1===0?r.toFixed(0):r.toFixed(2),i=t==="long"?_f(Uf[o].long,r>1):Uf[o].short;return`${a} ${i}`},Gf="a",ol="n",Wf="t",pi="c",Kf="ps",fi="p",Qf="v",rl="r",Zf="s",Yf="rr",Xf="pq",u0="qd",h0="ql",Jf="qt",al="vp",qf="k",e2="is",t2="v",vi="i",s2="pv",n2="m",o2="sr",r2="s",a2="x",i2="sa",c2="t";var Wb=f(31946),Kb=f.n(Wb);const ps=e=>!!e&&e.type==="quiz",Wn=e=>!!e&&e.type==="blocks",rt=({courseProgress:e,lessonId:t,updatedLessonProgress:s})=>({...e,lessons:{...e.lessons,[t]:s}});function at({lessonId:e,nextCourseProgress:t,prevCourseProgress:s}){const o=t.lessons[e],r=s.lessons[e];if(o&&!Kb()(o,r)&&(ST(o),Qb({lessonId:e,courseProgress:t,prevCourseProgress:s})),Zb({lessonId:e,prevCourseProgress:s,nextCourseProgress:t})){const a=d2(s),i=d2(t),c=i!==a,d={...t,percentComplete:i};return c&&(Yb({courseProgress:d,lessonProgress:o}),d.percentComplete!=null&&NT(d.percentComplete)),d}return t}function Qb({courseProgress:e,prevCourseProgress:t,lessonId:s}){const o=e.lessons?.[s],r=t.lessons?.[s];if(o?.percentComplete===100&&r?.percentComplete!==100){const a=l2(o);a&&LT(a)}}function Zb({lessonId:e,nextCourseProgress:t,prevCourseProgress:s}){const o=t.lessons?.[e];if(!o)return!1;const r=s.lessons?.[e]?.percentComplete===100,a=o.percentComplete===100,i=r!==a,c=t.currentLesson!=null&&ps(t.lessons[t.currentLesson])&&t.lessons[t.currentLesson]?.percentComplete===100;return i||c}function l2(e){const{id:t}=e;if(!t)throw new Error("Cannot create lesson payload: lesson.id is missing");if(ps(e)){const{passed:s,score:o,passingScore:r=0}=e;return{id:t,...s!==void 0&&{passed:s},...o!==void 0&&{score:o},passingScore:r}}return{id:t}}function d2(e){const{lessons:t={}}=e,s=Object.keys(t).length;if(s===0)return 0;const o=Object.values(t).filter(r=>r.isComplete).length;return Math.round(o/s*100)}function Yb({courseProgress:e,lessonProgress:t}){if(!e||!t)return;const s=l2(t);s&&TT(e,s)}const Xb=e=>e.reduce((t,s,o)=>("id"in s&&(t[s.id]={id:s.id,index:o}),t),{}),m0=e=>({...e,percentComplete:p0({items:e.items,key:"isComplete"})}),u2=e=>({...e,percentComplete:p0({items:e.items,key:"isComplete"})}),h2=e=>({...e,percentViewed:p0({items:e.items,key:"isViewed"})});function ade({itemId:e,isCorrect:t,progress:s}){const o={...s,items:{...s.items,[e]:{...s.items?.[e],id:e,index:s.items?.[e]?.index??0,isComplete:t,isViewed:t,...s.items?.[e].isCorrect===void 0?{isCorrect:t}:{}}}};o.items[e]?.isCorrect===!1&&(o.lastIncorrectCardId=e);const r=Jb(o),a=r.percentComplete!==100?u2(r):r,i=h2(a);return i.percentComplete===100?{...i,isComplete:!0}:i}function p0({items:e,key:t}){const s=e??{},o=Object.keys(s).length,r=Object.values(s).filter(a=>a?.[t]).length;return o===0?0:Math.round(r/o*100)}function Jb(e){const s=Object.values(e.items||{}).filter(o=>o.isCorrect===!0).length;return{...e,correctlyAnswered:s}}var f0=f(64933),qb,ey;const qs=e=>!!e&&Object.prototype.toString.call(e)==="[object Object]",m2=Array.isArray,ide=(e,t)=>Object.fromEntries(Object.entries(t).map(e)),p2=(e,t,s)=>{const o={};for(const r in s)o[e(r)]=t(s[r]);return o},ty=e=>e.map(f2),sy=e=>e.map(v2),ny=e=>p2(qb,f2,e),oy=e=>p2(ey,v2,e),f2=e=>qs(e)?ny(e):m2(e)?ty(e):e,v2=e=>qs(e)?oy(e):m2(e)?sy(e):e,Et=(e,t)=>{const s=new Set(t),o={};for(const r in e)s.has(r)||(o[r]=e[r]);return o},Co=(e,t)=>Object.fromEntries(Object.entries(e).map(([s,o])=>t(s,o)));function g2(e,t){const s=e.lessons[t];if(!Wn(s))return e;const o={...C2(s),id:t},r=rt({courseProgress:e,lessonId:t,updatedLessonProgress:o});return at({lessonId:t,prevCourseProgress:e,nextCourseProgress:r})}function ry(e,t){const{lessonId:s,blockId:o,itemId:r}=t,a=e.lessons[s];if(!Wn(a))return e;const i=a.items[o],c=fy({blockProgress:i,itemId:r}),d=Xo({lessonProgress:a,blockId:o,updatedProgressBlock:c}),l=m0(d),u=rt({courseProgress:e,lessonId:s,updatedLessonProgress:l});return at({lessonId:s,prevCourseProgress:e,nextCourseProgress:u})}function ay(e,t){const s=e.lessons[t];if(!Wn(s))return e;const o=gy(s),r=rt({courseProgress:e,lessonId:t,updatedLessonProgress:o});return at({lessonId:t,prevCourseProgress:e,nextCourseProgress:r})}function iy(e,{blockId:t,lessonId:s}){const o=e.lessons[s];if(!Wn(o))return e;const r=Cy(o.items[t]),a=Xo({lessonProgress:o,blockId:t,updatedProgressBlock:r}),i=rt({courseProgress:e,lessonId:s,updatedLessonProgress:a});return at({lessonId:s,prevCourseProgress:e,nextCourseProgress:i})}function cy(e,t){const{lessonId:s,blockId:o,items:r}=t,a=e.lessons[s];if(!Wn(a))return e;const i=py({blockId:o,lessonProgress:a,items:r}),c=rt({courseProgress:e,lessonId:s,updatedLessonProgress:i});return at({lessonId:s,prevCourseProgress:e,nextCourseProgress:c})}function ly(e,t){const{lessonId:s,blockId:o,itemId:r,audioVideoPlayhead:a}=t,i=e.lessons[s],c=i?.items?.[o];if(!Wn(i)||!c||!("items"in c)||!c.items||!c.items[r])return e;const l={...c.items[r],audioVideoPlayhead:a},u={...c,items:{...c.items,[r]:l}},m=Xo({lessonProgress:i,blockId:o,updatedProgressBlock:u}),p=rt({courseProgress:e,lessonId:s,updatedLessonProgress:m});return at({lessonId:s,prevCourseProgress:e,nextCourseProgress:p})}function dy(e,t){const{lessonId:s,blockId:o,itemId:r,isCorrect:a}=t,i=e.lessons[s];if(!Wn(i))return e;const c=xy({itemId:r,isCorrect:a,blockProgress:i.items[o]}),d=m0(Xo({lessonProgress:i,blockId:o,updatedProgressBlock:c})),l=rt({courseProgress:e,lessonId:s,updatedLessonProgress:d});return at({lessonId:s,prevCourseProgress:e,nextCourseProgress:l})}function uy(e,t){const{lessonId:s,blockId:o,itemId:r,response:a}=t,i=e.lessons[s],c=i?.items?.[o];if(!Wn(i)||!c||!("items"in c)||!c.items||!c.items[r])return e;const l={...c.items[r],response:a},u={...c,items:{...c.items,[r]:l}},m=Xo({lessonProgress:i,blockId:o,updatedProgressBlock:u}),p=rt({courseProgress:e,lessonId:s,updatedLessonProgress:m});return at({lessonId:s,prevCourseProgress:e,nextCourseProgress:p})}function hy(e,t){const{lessonId:s,blockId:o,isSubmitted:r}=t,a=e.lessons[s];if(!Wn(a))return e;const i=a?.items?.[o]??{},c=Co(i?.items??{},(m,p)=>[m,Et(p,["response"])]),d={...i,items:c,isSubmitted:r},l=Xo({lessonProgress:a,blockId:o,updatedProgressBlock:d}),u=rt({courseProgress:e,lessonId:s,updatedLessonProgress:l});return at({lessonId:s,prevCourseProgress:e,nextCourseProgress:u})}const my=e=>Object.values(e).length>0&&Object.values(e).every(t=>t.isComplete),C2=e=>{const t=Co(e.items,(s,o)=>{const r=Co(o.items??{},(a,i)=>[a,{...i,isComplete:!0,id:i.id,index:i.index}]);return[s,{...o,items:r,isComplete:!0}]});return{...e,isComplete:!0,items:t,percentComplete:100}},py=({blockId:e,items:t,lessonProgress:s})=>{const o=s.items?.[e]??{items:{}},r=new Set(t.map(l=>String(l.id))),a=Co(o.items??{},(l,u)=>{const m=r.has(l);return[l,{...u,isComplete:u.isComplete||m,id:u.id,index:u.index}]}),c=Object.keys(a).length===0||my(a),d={...o,id:e,items:a,...c&&{isComplete:!0}};return vy(Xo({lessonProgress:s,blockId:e,updatedProgressBlock:d}))},fy=({blockProgress:e,itemId:t})=>{if(!e.items)return e;const s=e.items[t];return{...e,items:{...e.items,[t]:{...s,retryAttemptCount:(s?.retryAttemptCount??0)+1}}}},vy=e=>{const t=m0(e);return t.percentComplete===100?{...t,isComplete:!0}:t},Xo=({blockId:e,lessonProgress:t,updatedProgressBlock:s})=>({...t,items:{...t.items,[e]:s}}),gy=e=>{const t=Co(e.items,(s,o)=>{const r=Co(o.items??{},(a,i)=>[a,Et(i,["isComplete","isCorrect","isViewed"])]);return[s,{id:o.id,index:o.index,items:r}]});return{...Et(e,["isComplete","percentComplete"]),items:t}},Cy=e=>({...Et(e,["percentViewed","correctlyAnswered"]),id:e.id,index:e.index,items:Co(e.items??{},(t,s)=>[t,Et(s,["isViewed","isCorrect"])]),retryAttempts:(e.retryAttempts??0)+1}),xy=({isCorrect:e,itemId:t,blockProgress:s})=>{if(!s.items)return s;const o=s.items[t],r={...o,isComplete:e,isViewed:e,...o?.isCorrect===void 0&&{isCorrect:e}},a={...s.items,[t]:r},i=Object.values(a).filter(m=>m.isCorrect).length,c={...s,items:a,correctlyAnswered:i,...!e&&{lastIncorrectCardId:t}},d=h2(c),l=u2(d),u=l.percentComplete===100;return{...l,...u&&{isComplete:!0}}};function x2(e){return e.trim()===""}const Wt={DRAW_FROM_QUESTION_BANK:"DRAW_FROM_QUESTION_BANK",FILL_IN_THE_BLANK:"FILL_IN_THE_BLANK",MATCHING:"MATCHING",MULTIPLE_CHOICE:"MULTIPLE_CHOICE",MULTIPLE_RESPONSE:"MULTIPLE_RESPONSE"},Jo={SUMMARY:"SUMMARY",REMAINING:"REMAINING",ELAPSED:"ELAPSED",ELAPSED_TOTAL:"ELAPSED_TOTAL",HIDE_TIMER:"HIDE_TIMER"},by={CONTINUE:"continue",NONE:""},Ee={ALL:"all",NONE:"none",INCORRECT:"incorrect"},cde=10,gi=80,yy=500;function Ly(e,{lessonId:t,progressId:s}){const o=e.lessons[t];if(!ps(o))return e;const r=o.activeIndex??0,a=s?(o.items[s]?.index??r)+1:r+1,i={...o,activeIndex:a},c=rt({courseProgress:e,lessonId:t,updatedLessonProgress:i});return at({lessonId:t,prevCourseProgress:e,nextCourseProgress:c})}function Sy(e,t){const s=e.lessons[t];if(!ps(s))return e;const o=Object.keys(s?.items)?.length,r={...s,activeIndex:o+1},a=rt({courseProgress:e,lessonId:t,updatedLessonProgress:r});return at({lessonId:t,prevCourseProgress:e,nextCourseProgress:a})}function Ty(e,{lessonId:t,itemId:s}){const o=e.lessons[t];if(!ps(o))return e;const r=o.items[s];if(!r)return e;const a={...r,selectedIndices:[]},i=Ci({lessonProgress:o,itemId:s,updatedProgressQuizItem:a}),c=rt({courseProgress:e,lessonId:t,updatedLessonProgress:i});return at({lessonId:t,prevCourseProgress:e,nextCourseProgress:c})}function Ny(e,{lessonId:t,lessonProgress:s}){return{...e,lessons:{...e.lessons,[t]:s}}}function ky(e,{lessonId:t,itemId:s,text:o}){const r=e.lessons[t];if(!ps(r))return e;const a=r.items[s];if(!a)return e;const i=typeof o=="string"&&x2(o)?Et(a,["text"]):{...a,text:o},c=Ci({lessonProgress:r,itemId:s,updatedProgressQuizItem:i}),d=rt({courseProgress:e,lessonId:t,updatedLessonProgress:c});return at({lessonId:t,prevCourseProgress:e,nextCourseProgress:d})}function Iy(e,t){const s=e.lessons[t];if(!ps(s))return e;const o=Co(s.items,(c,d)=>{const l={id:d.id,index:d.index};return[c,l]}),a={...Et(s,["activeIndex","originalItemProgress","passed","percentComplete","questionList","questionsDrawn","reportResults","score"]),...s.passed!==!1&&{passed:s.passed},...s.isComplete!==!1&&{isComplete:s.isComplete},retryAttempts:(s.retryAttempts??0)+1,items:o},i=rt({courseProgress:e,lessonId:t,updatedLessonProgress:a});return at({lessonId:t,prevCourseProgress:e,nextCourseProgress:i})}function Ey(e,{lessonId:t,itemId:s,selectedIndex:o,shuffledAnswerIndices:r}){const a=e.lessons[t];if(!ps(a))return e;const i=a.items[s];if(!i)return e;const c=r??i.shuffledAnswerIndices;if(o==null)return e;const d=Array.isArray(c)&&c[o]!=null?c[o]:o,l={...i,selectedIndex:d,...Array.isArray(c)&&{shuffledAnswerIndices:c}},u=Ci({lessonProgress:a,itemId:s,updatedProgressQuizItem:l}),m=rt({courseProgress:e,lessonId:t,updatedLessonProgress:u});return at({lessonId:t,prevCourseProgress:e,nextCourseProgress:m})}function jy(e,{lessonId:t,itemId:s,matches:o}){const r=e.lessons[t];if(!ps(r))return e;const a=r.items[s];if(!a)return e;const i={...a,matches:o},c=Ci({lessonProgress:r,itemId:s,updatedProgressQuizItem:i}),d=rt({courseProgress:e,lessonId:t,updatedLessonProgress:c});return at({lessonId:t,prevCourseProgress:e,nextCourseProgress:d})}function wy(e,{lessonId:t,timeRemaining:s}){const o=e.lessons[t];if(!ps(o))return e;const r={...o,timeRemaining:s},a=rt({courseProgress:e,lessonId:t,updatedLessonProgress:r});return at({lessonId:t,prevCourseProgress:e,nextCourseProgress:a})}function Ay(e,{lessonId:t,itemId:s,isCorrect:o,finalRetryAttempt:r,passToContinue:a,skipLessonsIfPassed:i,skipToLessonId:c}){const d=e.lessons[t];if(!ps(d))return e;const l=d.passingScore??gi,u=d.items[s];if(!u)return e;const m={...u,isCorrect:o,isComplete:!0},p={...d.items,[s]:m},g=Object.keys(p).length,C=Object.values(p).filter(b=>b.isCorrect).length,v=Object.values(p).filter(b=>b.isComplete).length,x=Math.round(C/g*100),y=Math.round(v/g*100);let S={...d,items:p,score:x,percentComplete:y};if(y===100){const b=x>=l,T=a?b:!0;if(rv(b,x,t,r),S={...S,passed:b,isComplete:T,reportResults:!0},i&&c&&b)return My(e,{quizId:t,destinationId:c,updatedLessonProgress:S})}const L=rt({courseProgress:e,lessonId:t,updatedLessonProgress:S});return at({lessonId:t,prevCourseProgress:e,nextCourseProgress:L})}function Ry(e,{lessonId:t,itemId:s,selectedIndex:o,shuffledAnswerIndices:r}){const a=e.lessons[t];if(!ps(a))return e;const i=a.items[s];if(!i)return e;const c=r??i.shuffledAnswerIndices;if(o==null)return e;const d=Array.isArray(c)&&c[o]!=null?c[o]:o,l=i.selectedIndices??[],m=l.includes(d)?l.filter(y=>y!==d):[...l,d],{selectedIndices:p,...g}=i,C=m.length>0?{...g,selectedIndices:m,...Array.isArray(c)&&{shuffledAnswerIndices:c}}:{...g,...Array.isArray(c)&&{shuffledAnswerIndices:c}},v=Ci({lessonProgress:a,itemId:s,updatedProgressQuizItem:C}),x=rt({courseProgress:e,lessonId:t,updatedLessonProgress:v});return at({lessonId:t,prevCourseProgress:e,nextCourseProgress:x})}function Ci({itemId:e,lessonProgress:t,updatedProgressQuizItem:s}){return{...t,items:{...t.items,[e]:s}}}function Py(e,t){const{id:s,passed:o,passingScore:r,score:a,retryAttempts:i}=t,c=[o,i,a];if(!(c.length===3&&c.every(C=>C!=null)))return e;const l=e.lessons?.[s]?.items??{},u=Object.keys(l).length+1,m=e.lessons?.[s];if(!m)return e;const p={...m,isComplete:!0,activeIndex:u,reportResults:!0,passed:o,passingScore:r,percentComplete:100,retryAttempts:i,score:a};return{...e,lessons:{...e.lessons,[s]:p}}}function My(e,{quizId:t,destinationId:s,updatedLessonProgress:o}){const r=rt({courseProgress:e,lessonId:t,updatedLessonProgress:o}),a=at({lessonId:t,prevCourseProgress:e,nextCourseProgress:r}),i=Object.keys(a.lessons),c=i.findIndex(u=>u===t),d=i.findIndex(u=>u===s);return c===-1||d===-1||d<=c?a:i.slice(c+1,d).reduce((u,m)=>{const p=u.lessons[m];if(!p)return u;let g;ps(p)?g=Oy(p):g=C2(p);const C=rt({courseProgress:u,lessonId:m,updatedLessonProgress:g});return at({lessonId:m,prevCourseProgress:u,nextCourseProgress:C})},a)}function Oy(e){const t=Object.fromEntries(Object.entries(e.items||{}).map(([s,o])=>[s,{...o,isComplete:!0,isCorrect:!0}]));return rv(!0,100,e.id,!1),{...e,items:t,isComplete:!0,passed:!0,percentComplete:100,reportResults:!0,score:100}}var By=f(80949),Dy=f(56374),Kn=f.n(Dy);const Hy=e=>e!==void 0,b2=Kn()(Hy,ce()(JSON.parse,By.Base64.decode)),Fy=(e,t)=>window.courseData?e(window.courseData):window.course?{course:e(window.course),media:[]}:t;var Vy=f(67970),en=f.n(Vy),zy=f(16661),Ht=f.n(zy),$y=f(10103),Xe=f.n($y),_y=f(9207),_r=f.n(_y),Uy=f(68510),Gy=f.n(Uy),Wy=f(25785),y2=f.n(Wy);const Ky=["fromDashboard","locale"];function Qy(e,t){const s=typeof e=="function"?e(t):e;return typeof s=="string"?(0,ge.Rr)(s):s}function v0(e,t){const s=Qy(e,t),o=new URLSearchParams(t?.search||""),r=new URLSearchParams(s?.search||"");for(const a of Ky){const i=o.get(a);i&&!r.has(a)?r.set(a,i):r.has(a)&&!r.get(a)&&r.delete(a)}return{...s,search:r.toString()}}function Ft(){const e=(0,ge.Zp)(),t=(0,ge.zy)();return(0,h.useCallback)((s,o)=>{if(typeof s=="number")return e(s);const r=v0(s,t),a=r.pathname+(r.search?`?${r.search}`:"")+(r.hash||"");return e(a,o)},[e,t])}function Zy(e){function t(s){const o=(0,ge.zy)(),r=Ft(),a=(0,ge.g)(),[i]=(0,ge.ok)();return(0,n.jsx)(e,{...s,location:o,match:{params:a},navigate:r,queryParams:i})}return t.displayName=`withRouter(${e.displayName||e.name})`,t}var Yy=f(83824),Xy=f.n(Yy),L2=f(11376),Jy=f(60466),S2=f.n(Jy),qy=f(61081),g0=f.n(qy),eL=f(53163),Ln=f.n(eL),tL=f(74084),Ur=f.n(tL),sL=f(80070),st=f.n(sL),nL=f(34567),oL=f.n(nL),rL=f(80678),xo=f.n(rL),ude=f(82852),aL;function iL(...e){return ce()(...oL()(1,e))(xo()(e))}function il(e,...t){return st()(...t)(e)}function hde(e,...t){return aL(...t)(e)}const tn=()=>{};var cL=f(69411);const mde="datadoghq.com",pde=ye("SERVICE_ENV"),fde=ye("RISE_FRONTEND_SHA"),vde=ye("RISE_FRONTEND_LOCAL_DEV")==="true"||window.location.hostname==="rise.dev.articulate.zone",gde=window.Cypress!=null,Cde=Se?[/https:\/\/.*(\.dev)?\.rise\.(com|zone).*/,location.origin]:[/https:\/\/(rise(\.dev)?|360)\.articulate\.(com|zone).*/],T2={"Content-Type":"application/json"},lL=[(e,t)=>(t.Authorization=`Bearer ${bi()}`,JSON.stringify(e))],dL=Ut()(Xe(),ve(),Ln()(["data","status","statusText"])),uL=st()(Ln()(["name","message","response"]),Un()({response:dL})),hL=({baseURL:e,...t})=>ce()(ms()({headers:T2,transformRequest:lL}),ms()(t),Un()({url:en()(e)})),mL=({data:e,method:t,url:s})=>fetch(s,{body:JSON.stringify(e),headers:{...T2,Authorization:`Bearer ${bi()}`},keepalive:!0,method:t}).then(o=>o.json()).then(Ur()("data")),pL=Wo().fromPromise(mL),fL=e=>({method:t,url:s})=>`${t}:${e}${s}`,vL=e=>{const t=new Error("Nil token detected");return Gn.L2.addError(t,e),Wo().Rejected(t)},gL=e=>t=>e.preRequest?e.preRequest(t):t,CL=e=>t=>e.postRequest?e.postRequest(t):t,xL=()=>!Se&&Xe()(bi()),bL=e=>(t,s)=>S2()(t,fL(s),C0(yi,e)),C0=(e,t)=>s=>il(s,gL(t),hL(t),Ut()(xL,vL,e),g0()(uL,xe()("data")),CL(t)),yL=e=>({debounce:bL(e),send:C0(yi,e),sendWithKeepAlive:C0(pL,e)}),LL=()=>document.visibilityState==="visible",SL=e=>Kn()(LL,()=>e()),x0=(e=>{document.addEventListener("visibilitychange",SL(e)),window.addEventListener("focus",()=>e())});(Object.getOwnPropertyDescriptor(x0,"name")||{}).writable||Object.defineProperty(x0,"name",{value:"default",configurable:!0});var TL=f(24578),ss=f.n(TL),NL=f(30684),Gr=f.n(NL),kL=f(23403),IL=f.n(kL),EL=f(75884),qo=f.n(EL),jL;const N2=e=>{const t=e.user,s=t?.profile?.user_id,o=t?.subscription?.subscription_id||t?.subscription?.id;return{application_source:"360_rise",application_service:"authoring",user_role:t?.subscription?.is_business_creator?"Business Creator":"Creator",reach_user_id:void 0,a360_user_id:s,user_permissions:t?.permissions||[],session_id:e?.user?.session,subscription_id:t?.subscription?.subscription_id||o,tenant_id:o,risecom_billing_id:void 0,...t?.subscription?.plan&&{subscription:{plan:t.subscription.plan,trial_type:t.subscription.trial_type??null}},...e.ai?.subscription&&{ai:{plan:e.ai.subscription.plan,start_date:e.ai.subscription.start_date,end_date:e.ai.subscription.end_date,status:e.ai.subscription.status}},...e.l10nAuthoring?.subscription&&{localization:{end_date:e.l10nAuthoring.subscription.end_date,plan:e.l10nAuthoring.subscription.plan,start_date:e.l10nAuthoring.subscription.start_date,status:e.l10nAuthoring.subscription.status,billing_model:e.l10nAuthoring.subscription.billing_model}}}},bde=e=>{const t=e.course;return{course_id:t?.id,course_locale:t?.locale||e.l10n&&jL(e.l10n)||null,course_created_via:t?.metadata?.createdVia??null,course_snapshot_id:t?.metadata?.restoredFromSnapshotId??null,copied_course_id:t?.copyOf??null}},yde=(e,t)=>{if(!t)return{};const s=e?.lessons?.[t];if(!s)return{};const o=e?.course?.lessons?.indexOf(t)+1||null;return{lesson_id:t,lesson_type:s.type,lesson_position:o}},Lde=(e,t,s)=>{if(!t||!s)return{};const r=(e.lessons||{})[t];if(!r?.items)return{};const a=r.items.find(d=>d.id===s);if(!a)return{};const c=r.items.map(d=>d.id).indexOf(s)+1;return{block_id:s,block_type:a.type,block_variant:a.variant,block_family:a.family,block_position:c,block_created_via:a?.metadata?.createdVia??"manual"}},Sde=({interactionSetId:e,interactionSetWorkflowKey:t,taskType:s,resourceType:o,hasSourceContent:r}={})=>e?{interaction_set_id:e,...t&&{interaction_set_workflow_key:t},interaction_set_task_type:s,interaction_set_task_resource_type:o,interaction_set_has_source_content:r}:{},wL=()=>{if(!navigator.userAgent)return"unknown";const t=new Ko.UAParser(navigator.userAgent).getResult();return t.device?.model?t.device.model:t.os?.name?t.os.name:t.browser?.name?t.browser.name:"unknown"},AL=()=>{if(!navigator.userAgent)return"unknown";const t=new Ko.UAParser(navigator.userAgent).getResult();return t.device?.model&&t.os?.version?t.os.version:t.browser?.version?t.browser.version:"unknown"},RL=()=>{if(!navigator.userAgent)return"desktop";const t=new Ko.UAParser(navigator.userAgent).getResult();return t.device?.type==="mobile"?"mobile":t.device?.type==="tablet"?"tablet":"desktop"},PL=()=>{if(!navigator.userAgent)return"unknown";const t=new Ko.UAParser(navigator.userAgent).getResult();if(t.device?.vendor)return t.device.vendor;if(t.os?.name)switch(t.os.name){case"Mac OS":case"iOS":return"Apple";case"Windows":return"Microsoft";case"Android":return"Google"}return"unknown"},ML=()=>{if(!navigator.userAgent)return"unknown";const t=new Ko.UAParser(navigator.userAgent).getResult();return t.device?.model?t.device.model:"unknown"},k2=()=>{if(!navigator.userAgent)return"browser";const t=new Ko.UAParser(navigator.userAgent).getResult();return t.device?.type==="mobile"?"mobile":t.device?.type==="tablet"?"tablet":"browser"};function OL(e){return"userAgentData"in e}const I2=()=>{if(OL(navigator))return{platform:navigator.userAgentData.platform,mobile:navigator.userAgentData.mobile,brands:navigator.userAgentData.brands}},E2=()=>({name:wL(),version:AL(),type:RL(),manufacturer:PL(),model:ML()}),j2=()=>{const t=new URLSearchParams(window.location.search).get("query");return{referrer:document.referrer||null,search:t||null,url:window.location.href,path:window.location.pathname+window.location.search+window.location.hash}},w2=()=>navigator.userAgent||null,er=(e,t=null)=>{const s={...e,context:{locale:navigator.language,device:E2(),channel:k2(),userAgentData:I2(),page:j2(),userAgent:w2(),...e.context},properties:{...t?N2(t):{},...e.properties}};return d0({method:"POST",url:`${ye("RISE_RUNTIME_URI")}/analytics`,json:!0,data:s})},BL=ye("SUBSCRIPTIONS_ENDPOINT"),DL=ye("THREESIXTY_FRONTEND_URI"),HL=IL()(["error","status"],404),FL=ce()(Ur()("error"),xe()("response")),VL=()=>window.location.href=DL,zL=[(e,t)=>(t.Authorization=`Bearer ${bi()}`,e)],$L=async e=>{const t=`${BL}/users/authorized_status`,s=await yi({transformRequest:zL,url:t}).toPromise().catch(FL),o=ce()(e,y2()(a=>er({event:"Unexpected Logout",payload:{category:"auth",data:a,detail:"Subscription Error"}})));return ss()([[HL,VL],[Gr()("error"),o],[qo(),xe()("data")]])(s)};var _L=f(19526),ws=f.n(_L);const A2=e=>e===M2,Qn=e=>A2(e?.type),Nde=(e,t)=>s=>Qn(s)?e:t,UL=null,b0={guide:"Guide",presentation:"Presentation",video:"Video Training",microlearning:"Microlearning"},R2=e=>Object.prototype.hasOwnProperty.call(b0,e),y0=e=>{const t=e?.outputType;return typeof t=="string"&&R2(t)?t:void 0},L0=(e,t)=>e===M2&&t!==void 0,GL=e=>{const t=y0(e?.experiments);return L0(e?.type,t)&&t==="guide"},cl=e=>{const t=y0(e?.experiments);return L0(e?.type,t)&&t==="presentation"},S0=e=>{const t=y0(e?.experiments);return L0(e?.type,t)&&t==="video"},kde=e=>typeof e=="string"&&R2(e)?b0[e]:b0.microlearning,Ide=e=>e?UL.includes(e):!1;var WL,KL;const QL={validEmail:/^(([^<>()[\]\\.,;:\s@"]+(\.[^<>()[\]\\.,;:\s@"]+)*)|(".+"))@((\[[0-9]{1,3}\.[0-9]{1,3}\.[0-9]{1,3}\.[0-9]{1,3}])|(([a-zA-Z\-0-9]+\.)+[a-zA-Z]{2,}))$/,validIframe:/^<iframe(.*)?\ssrc="(?:(?:(?:https?):)?\/\/)(?:\S+(?::\S*)?@)?(?:(?!(?:10|127)(?:\.\d{1,3}){3})(?!(?:169\.254|192\.168)(?:\.\d{1,3}){2})(?!172\.(?:1[6-9]|2\d|3[0-1])(?:\.\d{1,3}){2})(?:[1-9]\d?|1\d\d|2[01]\d|22[0-3])(?:\.(?:1?\d{1,2}|2[0-4]\d|25[0-5])){2}(?:\.(?:[1-9]\d?|1\d\d|2[0-4]\d|25[0-4]))|(?:(?:[a-z\u00a1-\uffff0-9]-*)*[a-z\u00a1-\uffff0-9]+)(?:\.(?:[a-z\u00a1-\uffff0-9]-*)*[a-z\u00a1-\uffff0-9]+)*(?:\.(?:[a-z\u00a1-\uffff]{2,})).?)(?::\d{2,5})?(?:[/?#]\S*)?"(.*)?><\/iframe>$/,validUrl:/^(?:(?:(?:https?):)?\/\/)(?:\S+(?::\S*)?@)?(?:(?!(?:10|127)(?:\.\d{1,3}){3})(?!(?:169\.254|192\.168)(?:\.\d{1,3}){2})(?!172\.(?:1[6-9]|2\d|3[0-1])(?:\.\d{1,3}){2})(?:[1-9]\d?|1\d\d|2[01]\d|22[0-3])(?:\.(?:1?\d{1,2}|2[0-4]\d|25[0-5])){2}(?:\.(?:[1-9]\d?|1\d\d|2[0-4]\d|25[0-4]))|(?:(?:[a-z\u00a1-\uffff0-9]-*)*[a-z\u00a1-\uffff0-9]+)(?:\.(?:[a-z\u00a1-\uffff0-9]-*)*[a-z\u00a1-\uffff0-9]+)*(?:\.(?:[a-z\u00a1-\uffff]{2,})).?)(?::\d{2,5})?(?:[/?#]\S*)?$/},tr={ARTICLE:"Article",INTERACTION:"Interaction",QUIZ:"Quiz",VIDEO:"Video"},ll={EDITOR:1,MANAGER:2,OWNER:3},ZL={[ll.EDITOR]:"Author",[ll.MANAGER]:"Admin",[ll.OWNER]:"Owner"},Ede=Object.values(ll).map(e=>({id:e,title:ZL[e]})),jde=({name:e,isOnePage:t,outputType:s})=>{const o=t?KL(s):null,r={Admin:o?`${o} manager`:"Manager",Author:o?`${o} editor`:"Editor",Owner:o?`${o} owner`:"Owner"},a={Admin:o?`${o} manager`:"Course manager",Author:o?`${o} collaborator`:"Course collaborator",Owner:o?`${o} owner`:"Course owner"};return WL?r[e]:a[e]},wde="questionBanks",P2="2% 0px 2% 0px",Ade=9,Rde=13,Pde=27,Mde=32,Ode=38,Bde=40,Hde=864e5*3,Fde=100,M2="onePage",As={UP:"up",DOWN:"down"},YL={PREVIEW:"preview-lesson"},bo=ws()({COMPACT:null,COVER:null,OVERLAY:null,SIDEBAR:null}),sr={DESKTOP:"desktop",TABLET_PORTRAIT:"tablet-portrait",TABLET_LANDSCAPE:"tablet-landscape",MOBILE_PORTRAIT:"mobile-portrait",MOBILE_LANDSCAPE:"mobile-landscape"},Vde=Object.values(sr),zde={PORTRAIT:"portrait",LANDSCAPE:"landscape"},ft={DARK:"#000",LIGHT:"#fff"},T0={SMALL:{label:"Small",value:1},MEDIUM:{label:"Medium",value:1.5},LARGE:{label:"Large",value:2}},O2=["embed","map","process","sorting","timeline","video","screencast","slidecast"];var XL;const $de=e=>e.status==="active",JL=e=>e.status==="inactive",_de=e=>e.plan==="individual",Ude=e=>e.features?.enable_review===!0,qL=e=>e.features?.enable_rise===!0,Gde=e=>e.plan==="trial",eS=e=>e.plan==="trial"&&e.status==="inactive"&&e.is_retrial_eligible===!1,Wde=e=>e.plan==="team"||e.plan==="individual",Kde=e=>e.plan==="team"&&e.is_team_admin===!0,Qde=e=>e.plan==="trial"&&e.is_team_admin===!0,Zde=e=>{if(!e.end_date)return 0;const t=new Date(e.end_date);t.setUTCHours(0,0,0,0);const s=t.setDate(t.getDate()+1);return s&&(s.valueOf()-new Date().setUTCHours(0,0,0,0))/XL||0};var tS=f(42896),N0=f.n(tS),sS=f(46341),B2=f.n(sS),nS=f(19282),Wr=f.n(nS),oS=f(63562),Tt=f.n(oS);const xi=(e,t)=>`${ye("ID_MAPPER_URI")}/v1/avatars/${encodeURIComponent(e)}?size=${t}`,rS=e=>({large:xi(e,"large"),medium:xi(e,"medium"),micro:xi(e,"micro"),mini:xi(e,"mini"),small:xi(e,"small")}),aS=B2()({features:Tt()({},"features"),subscription:_r()(["features"])}),iS=N0()([eS,JL,Wr()(qL)]),cS="/auth-callback",D2="/auth-error",dl=()=>new Promise(e=>{if(!window.Osano)return e();if(window.Osano.cm.dialogOpen){const t=setTimeout(()=>{e()},1e4);window.Osano.cm.addEventListener("osano-cm-ui-changed",(s,o)=>{s==="dialog"&&o==="hide"&&(e(),clearTimeout(t))})}else e()}),k0=cS,lS=D2,dS=pt,H2=()=>window.location.pathname===k0;let F2=!1,I0=!1;const uS=e=>{if(F2)return;const t=(0,L2.A)();F2=!0,window.localStorage.setItem(t,e);const s=zb({client_id:ye("OKTA_CLIENT_ID"),issuer:ye("OIDC_ISSUER_URI"),redirect_uri:`${window.location.origin}${k0}`,response_mode:"fragment",scope:ye("OIDC_SCOPE"),state:t,prompt:null});dl().then(()=>{window.location.href=s})},V2=()=>{const e=new URLSearchParams(window.location.search),t=e.has("redirect_url")?e.get("redirect_url"):window.location.href;return uS(t)},hS=()=>zf().catch(e=>{e.response?.status===404&&nr({onLogout:()=>window.location.reload(!0),reason:"Session expired"})}),mS=()=>{if(I0)return;const e=Zo(),t=l0();Xe()(e)?(er({event:"Unexpected Logout",payload:{category:"auth",userId:t,detail:"id from cookie was null"}}),Gn.L2.addError(new Error("Unexpected Logout"),{type:"User Meta",idFromToken:t,idFromCookie:e,detail:"id from cookie was null"}),I0=!0,nr({onLogout:()=>window.location.reload(!0),reason:"Unexpected logout: user id/session cookie missing"})):e!==t&&(er({event:"Unexpected Logout",payload:{category:"auth",userId:e,idFromToken:t,detail:"Session/Token ID Mismatch"}}),Gn.L2.addError(new Error("Unexpected Logout"),{type:"User Meta",idFromToken:t,idFromCookie:e,detail:"Session/Token ID Mismatch"}),I0=!0,mi().then(()=>window.location.reload(!0)))},z2=async e=>{try{const[,t,s,o]=await mi(),{aid:r,content_team_admin:a}=o;if(er({event:"Setting Session Cookie",payload:{category:"auth",userId:r,detail:"Resuming existing session"}}),Eb(r),H2()){e();return}const{first_name:i,last_name:c,launchdarkly:d,staff:l}=t,m={avatars:rS(r),first_name:i,user_id:r,last_name:c,staff:l,content_team_admin:a},p={author:r,profile:m},g=()=>nr({onLogout:Le()(null)}),C=x=>e({...p,...aS(x),launchdarkly:d,token:s}),v=await $L(g).then(y2()(C)).catch(()=>e({...p,token:s}));if(iS(v)){er({event:"Unexpected Logout",payload:{category:"auth",userId:Zo(),subscription:v,detail:"Invalid Subscription"}}),Gn.L2.addError(new Error("Unexpected Logout"),{type:"User Meta",userId:Zo(),detail:"Invalid Subscription"}),nr({onLogout:()=>window.location=`${ye("THREESIXTY_FRONTEND_URI")}/rise`});return}x0(mS)}catch(t){er({event:"Unexpected Logout",payload:{category:"auth",userId:Zo(),error:t,detail:"Error Resuming Session"}}),Gn.L2.addError(t,{type:"User Meta",userId:Zo(),detail:"Error Resuming Session"}),nr({onLogout:()=>window.location.reload(!0)})}},$2=({onFetchTokens:e})=>{if(H2()){z2(e);return}const t=Zo(),s=l0();if(Xe()(t)||t!==s){dl().then(V2);return}z2(e)},nr=({onLogout:e,reason:t})=>{t&&er({event:"Logout",payload:{category:"auth",userId:Zo(),detail:t}});const s=ye("RISE_AUTHORING_URI"),o=()=>Se?Promise.resolve():yL({baseURL:s}).send({method:"DELETE",url:"/logout"}),r=()=>{jb(),wb(),Ff().then(e)};o().fork(a=>{console.error("Failed to log out of rise-authoring-api",a),r()},r)},pS=ce()(Xy().parse,Gy()(1,1/0)),fS=(e,t)=>{dl().then(()=>{const o=window.localStorage.getItem(t)||"/",r=o===e?"/":o;window.localStorage.removeItem(t),window.location.href=r})},vS=e=>()=>window.location.href=`${D2}?description=${e}`,gS=({location:e})=>()=>{const{hash:t,pathname:s}=e,{state:o,error:r,error_description:a}=pS(t);r?(Gn.L2.addError(r,{type:"Logout Error",reason:"Error encountered when parsing auth callback.",error_description:a}),nr({onLogout:vS(a),reason:`Error encountered when parsing auth callback. Error: ${r}; description: ${a}`})):$2({onFetchTokens:()=>fS(s,o)})},CS=Zy(e=>((0,h.useEffect)(gS(e),[]),null)),xS=({dispatch:e,loadProfileOKTA:t})=>s=>{const o=_r()(["token"],s);ce()(e,t)(o)};var bS=f(8124),_2=f.n(bS),yS=f(68971),Sn=f.n(yS),LS=f(71716),De=f.n(LS),SS=f(62510),U2=f.n(SS),TS=f(60092),Rs=f.n(TS);const ul=async()=>{await dl();const[e,t]=tt()(encodeURIComponent,U2()(["hash","pathname"],window.location));window.location.href=`/login#c=${t}${e}`},G2=()=>{window.location.href="/"},NS=null,kS=null,IS=pt,ES=ul,W2=Ff,jS=()=>zf().catch(()=>W2()),wS=st()(Tt()([],"roles"),Rs()(Sn()("author"),G2)),K2=st()(De()("",["subscription","status"]),Rs()(Sn()(_2(),["active","in_trial","non_renewing"]),G2)),AS=()=>window.location.reload(),RS=async({onFetchTokens:e})=>{try{const[t,s]=await mi(),{launchdarkly:o,riseId:r,sub:a,staff:i,subscription:c}=s,d={staff:i,user_id:r||a};return K2(s),e({author:d.user_id,launchdarkly:o,profile:d,subscription:c,token:t}),hi("change:roles",wS),hi("change:status",K2),hi("change:subdomain",AS),hi("unauthorized",ul),hi("session:closed",ul),t}catch{ul()}},{callbackComponent:Xde,callbackPath:Jde,getToken:bi,initAuth:qde,logout:eue,refreshSession:tue,request:yi}=Se?go:_o;var Q2,Z2;const Y2=`${ye("RBC_URI")}/api/partner_content`,PS=null,MS=en()(`${Y2}/`),E0={transformRequest:[(e,t)=>(t.Authorization=`Bearer ${bi()}`,e)],headers:{"Content-Type":"application/json"}},oue=()=>Z2({...E0,url:PS}).toPromise().then(Q2(["data","types"])),rue=e=>Z2({...E0,url:MS(e)}).toPromise().then(Q2(["data","content"])),OS=e=>yi({method:"POST",url:Y2,data:JSON.stringify({ids:e}),...E0}).map(Ht()(["data","content"]));var BS=f(85052),or=f.n(BS);const X2=ye("SERVICE_ENV")==="prod",hl=X2?"com":"zone",DS=st()(JSON.stringify,or()(new RegExp(`https://images.riseusercontent.${hl}/`,"g"),`${ye("IMAGES_URI")}/`),or()(new RegExp(`https://riseusercontent.${hl}/`,"g"),`${ye("CDN_USER_CONTENT_URI")}/`),or()(new RegExp(`https://video.rise.${hl}/`,"g"),`https://video.riseusercontent.${hl}/`),Kn()(Le()(!X2),or()(new RegExp("https://video.rise.com/","g"),"https://video.riseusercontent.zone/")),JSON.parse);var HS=f(11346),FS=f.n(HS),VS=f(9711),ns=f.n(VS),zS=f(53100),os=f.n(zS),$S=f(95821),vt=f.n($S),_S=f(62802),ml=f.n(_S),US=f(5331),GS=f.n(US),WS=f(3705),Kr=f.n(WS),KS=f(79212),QS=f.n(KS);const Li=e=>!!e,j0={[Gf]:["activeIndex",ve()],[al]:["audioVideoPlayhead",Number],[pi]:["isComplete",Li],[ol]:["correctlyAnswered",ve()],[fi]:["percentComplete",ve()],[rl]:["retryAttempts",ve()],[Zf]:["score",ve()],[Wf]:["currentTime",ve()],[Qf]:["percentViewed",ve()],[Yf]:["reportResults",ve()],[Xf]:["passed",ve()],[Kf]:["passingScore",ve()],[u0]:["questionsDrawn",ve()],[h0]:["questionList",tt()(tt()(ve()))],[Jf]:["timeRemaining",Number]},ZS=e=>(t,s)=>ns()([os()(j0[s])],xo()(j0[s])(t),e),J2=e=>(t,s)=>{let o=xo()(ev[s])(t);return s===vi&&(o=o(xe()("items",e))),{[os()(ev[s])]:o}},YS=e=>t=>{const s=e?.[t.index];return Rs()(()=>Xe()(s),()=>ce()(ms()(t),Kr(),Dt(),hs()(J2(t)))(s))(t)},q2=e=>tt()(YS(e)),XS=ce()(Kr(),Dt(),hs()(J2(null))),JS=e=>t=>{const s=xe()(vi,e),o=xe()("items",t);return ce()(Kn()(()=>FS()([Gr()(h0),Re()(u0,!0),()=>!Xe()(s)])(e),r=>{const a=tt()(XS,s);return ns()("originalItemProgress",a,r)}),ms()(t),Rs()(()=>vt()(s),QS()(GS()("items"),q2(s)(o))),Kr(),Dt(),hs()(ZS(t)))(Ln()(ml()(j0),e))};function qS(e,t){const s=xe()("lessons",t),o=r=>{const a=xe()(r.index,s);return Rs()(()=>Xe()(a),JS(a))(r)};return Rs()(()=>vt()(s),ce()(ns()("percentComplete",Tt()(0,fi,t)),Un()({lessons:tt()(o)})))(e)}const ev={[al]:["audioVideoPlayhead",Number],[ol]:["correctlyAnswered",ve()],[pi]:["isComplete",Li],[qf]:["isCorrect",Li],[e2]:["isSubmitted",Li],[t2]:["isViewed",Li],[vi]:["items",q2],[s2]:["percentViewed",ve()],[n2]:["matches",ve()],[o2]:["response",ve()],[rl]:["retryAttemptCount",Number],[r2]:["selectedIndex",ve()],[a2]:["selectedIndices",ve()],[i2]:["shuffledAnswerIndices",ve()],[c2]:["text",ve()]};var eT=f(98623),Tn=f.n(eT),tT=f(23525),w0=f.n(tT);const A0={activeIndex:[Gf,ve()],audioVideoPlayhead:[al,Number],correctlyAnswered:[ol,ve()],currentTime:[Wf,ve()],isComplete:[pi,Number],passingScore:[Kf,ve()],percentComplete:[fi,ve()],percentViewed:[Qf,ve()],retryAttempts:[rl,ve()],score:[Zf,ve()],questionsDrawn:[u0,ve()],questionList:[h0,tt()(tt()(ve()))],reportResults:[Yf,ve()],passed:[Xf,ve()],timeRemaining:[Jf,Number]},sT=(e,t)=>({[os()(R0[t])]:xo()(R0[t])(e)}),nT=e=>ce()(Rs()(vt(),Ur()(xe()("index",e))),Kr(),Dt(),hs()(sT))(w0()(vt(),Ln()(ml()(R0),e))),tv=ce()(Kr(),Dt(),tt()(nT)),oT=(e,t)=>({[os()(A0[t])]:xo()(A0[t])(e)});function rT(e){const t=xe()("items",e),s=xe()("index",e),o=Rs()(Tn()(Xe(),vt()),tv)(t);return ce()(Ur()(s),Rs()(()=>Tn()(Xe(),vt())(o),ns()(vi,o)),Kr(),Dt(),hs()(oT))(Ln()(ml()(A0),e))}const aT=ce()(Ur()(fi),Tt()(0,"percentComplete")),R0={audioVideoPlayhead:[al,Number],correctlyAnswered:[ol,ve()],isComplete:[pi,Number],isCorrect:[qf,Number],isSubmitted:[e2,ve()],isViewed:[t2,Number],items:[vi,tv],matches:[n2,ve()],percentViewed:[s2,ve()],retryAttemptCount:[rl,Number],selectedIndex:[r2,ve()],selectedIndices:[a2,tt()(Number)],shuffledAnswerIndices:[i2,tt()(Number)],text:[c2,ve()],response:[o2,ve()]},rr=e=>window.env?.[e],iT=e=>`${rr("CDN_USER_CONTENT_URI")}/${e}`,cT=()=>!!window.shareId,sv=()=>!!window.contentId,nv=()=>!!window.snapshotId,lT=()=>!!window.shareId&&!!window.hasPassword,dT=sv()&&!Se?DS:e=>e,uT={fetch:()=>P0.isExport?.()||window.courseData||window.course?Fy(b2,{}):d0({method:"GET",url:window.shareId?`${rr("RISE_RUNTIME_URI")}/boot/share/${window.shareId}`:sv()?`${rr("RISE_RUNTIME_URI")}/boot/businessContent/${window.contentId}`:nv()?`${rr("RISE_RUNTIME_URI")}/boot/snapshot/${window.snapshotId}`:`${rr("RISE_RUNTIME_URI")}/boot/${window.courseId}`,json:!0,withCredentials:!0,timeout:3e4}).then(Gb).then(t=>typeof t=="object"?t:b2(t)).then(dT),fetchPartnerContent:e=>P0.isExport?.()||window.partnerContent?window.partnerContent.content:OS(e).toPromise(),getEnv:rr,isPasswordProtected:lT,isShare:cT,isSnapshotPreview:nv,resolvePath:iT,verifySharePassword:e=>d0({method:"POST",url:`${rr("RISE_RUNTIME_URI")}/password`,data:{shareId:window.shareId,password:e},json:!0}).then(t=>t.body)},hT=(e,{id:t,type:s,...o})=>s==="quiz"?Py(e,{id:t,...o}):g2(e,t),mT=(e,t)=>e+((t||{})[pi]||0),pT=(e,t)=>(s,{id:o,type:r,...a})=>t.lessons[o]?{...s,...e(hT(t,{id:o,type:r,...a}).lessons[o])}:s,fT=(e,t,s)=>{const o=t.reduce(pT(e,s),{}),r=Object.keys(s.lessons||{}).length,a=Object.values(o).reduce(mT,0),i=Math.round(a/r*100);return{lessons:o,p:i}};window.Rise=Object.assign(window.Rise||{},{completeLessons:fT,decodeCourseProgress:qS,encodeCourseProgress:aT,encodeLessonProgress:rT});const P0={...uT,...window.Runtime??{}},pe=P0,vT=e=>window.env?.[e],gT=e=>pe.getMasteryScore!=null?pe.getMasteryScore(e):e.passingScore,CT=e=>{if(pe.onCreateHistory!=null)return pe.onCreateHistory(e)},xT=(e={})=>pe.fetch!=null?Promise.resolve(pe.fetch()):Promise.resolve(e),bT=(e=[])=>{if(pe.fetchPartnerContent!=null)return pe.fetchPartnerContent(e)},yT=e=>{if(pe.bookmark!=null)return pe.bookmark(e)},ov=e=>pe.getProgress!=null?pe.getProgress(e):e,LT=e=>pe.setLessonComplete!=null?pe.setLessonComplete(e):e,ST=e=>pe.setLessonProgress!=null?pe.setLessonProgress(e):e,TT=(e,t)=>pe.setCourseProgress!=null?pe.setCourseProgress(e,t):e,NT=e=>{if(pe.finish!=null)return pe.finish(e)},rv=(e,t,s,o)=>{pe.finishQuiz!=null&&pe.finishQuiz(e,t,s,o)},kT=(e,t,s,o)=>{pe.finishStoryline!=null&&pe.finishStoryline(e,t,s,o)},av=()=>pe.isComplete!=null?pe.isComplete():null,iv=()=>pe.isExport!=null?pe.isExport():!1;function cv(){if(pe.isExport!=null){const e=window.partnerContent?.content;return pe.isExport()&&!!e}return!1}const lv=()=>pe.isShare!=null?pe.isShare():!1,IT=()=>pe.isSnapshotPreview!=null?pe.isSnapshotPreview():!1,dv=()=>pe.isPasswordProtected!=null?pe.isPasswordProtected():!1,uv=e=>{const t=e||"";return pe.resolvePath!=null?t.startsWith("http")||t.startsWith("data:")||t.startsWith("//")?t:pe.resolvePath(t):t.startsWith("data:")||t.startsWith("http")||t.startsWith("//")?t:`/${t}`},ET=e=>pe.verifySharePassword!=null?pe.verifySharePassword(e):Promise.resolve({isValid:!0}),hv=e=>{if(pe.reportAnswer!=null){const{id:t,isCorrect:s,isUnfinished:o=!1,item:r,itemProgress:a,duration:i,retryAttempts:c,title:d}=e,{id:l,title:u,type:m}=r;return pe.reportAnswer({id:t,type:m,isCorrect:s,itemId:l,questionTitle:yn(u),quizTitle:yn(d),retryAttempts:c,answers:ub(r),correctResponse:hb(r),response:mb({isUnfinished:o,item:r,itemProgress:a}),isUnfinished:o,latency:db(i)})}return!1},jT=e=>{if(pe.startLesson!=null)return pe.startLesson(e)},wT=()=>{if(pe.getLocale!=null)return pe.getLocale()},AT=e=>{if(pe.setLocale!=null)return pe.setLocale(e)},{browser:mv,os:pv}=new Ko.UAParser(window.navigator.userAgent).getResult(),RT=e=>{if(pe.sendTelemetry!=null)return pe.sendTelemetry({...e,browser:{name:mv.name??"",version:mv.version??""},os:{name:pv.name??"",version:pv.version??""}})};var fv=f(4214),PT=f(69792),MT=f(92506),OT=f(45834),BT=f(52164),DT=f(21307),M0=f(14291),O0=f(27395),HT=f(1400);fv.A.register(PT.A),fv.A.register(MT.A);function Qr(...e){try{return(0,OT.Ay)(...e)}catch{return null}}const sn=(e,t)=>{const s=Qr(t);return s==null?null:(0,O0.A)((0,M0.jh)(s,Qr("#ffffff"),e),{format:"hex",collapse:!1})},B0=e=>sn(.9,e);var FT=f(9967),Kt=f.n(FT),VT=f(53983),zT=f.n(VT),$T=f(28876),D0=f.n($T),jt=f(14814);const _T=ce()(Sn()(".svg"),Tt()("","originalUrl")),UT=Ut()(_T,Le()({width:"500rem"}),Le()({})),ar=e=>{if(e){const t=e.trim();if(t!==""&&t!=='""')return e}return""},vv=e=>ar(e)||void 0,gv=e=>e?"img":void 0,Cv=e=>st()(Tt()("","originalUrl"),D0()("."),xo(),Kt()(e)),GT=Cv("svg"),due=Cv("gif"),WT=/\.svg$/i,xv=e=>WT.test(e),KT={process:"center",timeline:"left"},uue=e=>KT[e]||"left",QT=(e,t)=>{const s=zT()(e,t);return s.media.image.key===t.media.image.key&&Object.assign(s.media.image,{crushedKey:t.media.image.key,useCrushedKey:!0}),s},ZT=({src:e,alpha:t})=>({alpha:t,media:{image:{key:YT(e),src:e}}}),YT=e=>typeof e!="string"?"":e.startsWith("http")?new URL(e).pathname.slice(1):e,XT=(({coverImageAlpha:e,coverImage:t})=>({alpha:e,src:t})),JT=(({lessonHeaderImageAlpha:e,lessonHeaderImage:t})=>({alpha:e,src:t})),bv=(e,t)=>(s,o)=>{const r=s[t];if(s?.theme){const a=o?o(r?.media):r?.media;if((0,jt.uW)(a))return r;const i={...r,media:{...a}},c=ZT(e(s.theme));return QT(i,c)}else return r},yv=bv(XT,"coverImage"),Lv=bv(JT,"lessonHeaderImage"),hue=async e=>{const t=new Image;return t.src=e,await t.decode(),t};function Nn(e){return ws()(e)}class qT extends Error{constructor(t="Assert Error",s){super(t,s)}}function mue(e,t="Assertion Error"){if(!e)throw new qT(t)}const pl={RISE_CLASSIC:"classic",APEX:"organic",HORIZON:"imaginative"},eN="#ff631e",Zr=3,tN=17,sN=32,nN=24,oN=50,rN=.6,Sv="right",aN="rounded",iN=[{color:"#4baaf4",name:"Sky"},{color:"#285f9f",name:"Blueberry"},{color:"#7837a8",name:"Jelly"},{color:"#d84738",name:"Cherry"},{color:"#ff631e",name:"Tangerine"},{color:"#25bb64",name:"Basil"}],pue="#ffffff",fue=el()("color",iN),H0="#000",F0="#fff",vue="Rise",ee=Nn({ACCENT:null,BLACK:null,COLOR:null,DARK:null,GRAY:null,IMAGE:null,LIGHT:null,TINT:null}),Si=Nn({LARGE:null,MEDIUM:null,SMALL:null}),fl=Nn({STEPPED:null,CONTINOUS:null}),V0=ws()({NUMBERS:null,DOTS:null,NONE:null}),ir=Nn({COMPACT:null,OVERLAY:null,SIDEBAR:null}),Zn=ws()({DARK:null,DARK_IMAGE:null,LIGHT:null,LIGHT_IMAGE:null}),cr=ws()({DARK:null,DARK_ACCENT:null,DARK_IMAGE:null,LIGHT:null,LIGHT_ACCENT:null,LIGHT_IMAGE:null}),lr={FREE:"free",RESTRICTED:"restricted"},yo=ws()({ACCENT:null,DARK:null,GRAY:null,IMAGE:null,LIGHT:null,TINT:null}),Je=ws()({THEME_DEFAULT:null,CIRCULAR_FILL:null,INCOMPLETE_COMPLETE:null}),Ti=Nn({ACCENT:null,DARK:null,LIGHT:null,TINT:null}),Yn=Nn({FULL:null,FLOATING:null,FLOATING_FULL:null}),se=Nn({ACCENT:null,CENTERED:null,CENTERED_ACCENT_TINT:null,CENTERED_OVERLAY:null,CENTERED_IMAGE:null,IMAGE:null,LEFT:null,LEFT_OVERLAY:null,SPLIT_LEFT:null,SPLIT_LEFT_IMAGE:null,SPLIT_RIGHT:null,SPLIT_RIGHT_IMAGE:null,TWO_THIRDS_LEFT_IMAGE:null,TWO_THIRDS_RIGHT_IMAGE:null,VIDEO:null,WHITE:null}),gue={default:[{text:"Centered",type:se.CENTERED},{text:"Centered overlay",type:se.CENTERED_OVERLAY},{text:"Left",type:se.LEFT},{text:"Left overlay",type:se.LEFT_OVERLAY},{text:"Split left image",type:se.SPLIT_LEFT_IMAGE},{text:"Split right image",type:se.SPLIT_RIGHT_IMAGE},{text:"Two-Thirds left image",type:se.TWO_THIRDS_LEFT_IMAGE},{text:"Two-Thirds right image",type:se.TWO_THIRDS_RIGHT_IMAGE}],classic:[{text:"Centered",type:se.CENTERED},{text:"Centered overlay",type:se.CENTERED_OVERLAY},{text:"Left",type:se.LEFT},{text:"Left overlay",type:se.LEFT_OVERLAY},{text:"Split left image",type:se.SPLIT_LEFT_IMAGE},{text:"Split right image",type:se.SPLIT_RIGHT_IMAGE},{text:"Two-Thirds left image",type:se.TWO_THIRDS_LEFT_IMAGE},{text:"Two-Thirds right image",type:se.TWO_THIRDS_RIGHT_IMAGE}],organic:[{text:"Centered",type:se.CENTERED},{text:"Centered overlay",type:se.CENTERED_OVERLAY},{text:"Left",type:se.LEFT},{text:"Left overlay",type:se.LEFT_OVERLAY},{text:"Split left",type:se.SPLIT_LEFT},{text:"Split right",type:se.SPLIT_RIGHT},{text:"Split left image",type:se.SPLIT_LEFT_IMAGE},{text:"Split right image",type:se.SPLIT_RIGHT_IMAGE}],imaginative:[{text:"Centered",type:se.CENTERED},{text:"Centered overlay",type:se.CENTERED_OVERLAY},{text:"Centered image",type:se.CENTERED_IMAGE},{text:"Centered accent tint",type:se.CENTERED_ACCENT_TINT},{text:"Split left image",type:se.SPLIT_LEFT_IMAGE},{text:"Split right image",type:se.SPLIT_RIGHT_IMAGE},{text:"Two-thirds left image",type:se.TWO_THIRDS_LEFT_IMAGE},{text:"Two-thirds right image",type:se.TWO_THIRDS_RIGHT_IMAGE}]},Cue=null,xue=null,bue=[{text:"Image",type:se.IMAGE},{text:"Accent",type:se.ACCENT},{text:"White",type:se.WHITE}],Yr={CLOSED:"closed",HIDDEN:"hidden",OPEN:"open"},me=Nn({AUTO:null,BLACK:null,LIGHT:null,DARK:null}),cN=Nn({ROUNDED:null,SQUARED:null}),lN=ws()({ROUNDED:null,SQUARED:null}),dN=ws()({FLOATING:null,FULL:null}),nt=ws()({ACCENT:null,DARK:null,LIGHT:null}),yue=[{value:me.AUTO,label:"Auto"},{value:me.DARK,label:"Dark"},{value:me.LIGHT,label:"Light"}],_e={accentContrast:me.AUTO,allowSearch:!0,animateBlockEntrance:!0,blockBackgroundColor:null,blockBackgroundColorContrast:me.AUTO,blockBackgroundType:ee.LIGHT,blockContinueCompletionType:"",blockContinueCompleteHint:"Complete the content above before moving on.",blockContinueLabel:"Continue",blockCorners:cN.ROUNDED,blockPaddingEnd:Zr,blockPaddingStart:Zr,blockTextBackgroundColor:null,blockTextBackgroundColorContrast:me.AUTO,blockTextBackgroundType:ee.LIGHT,blockTextBodyFontSize:tN,blockTextHeadingFontSize:sN,blockTextPaddingEnd:Zr,blockTextPaddingStart:Zr,blockTextSubheadingFontSize:nN,buttonInlineStyle:lN.ROUNDED,buttonNavigationStyle:dN.FULL,buttonScheme:Ti.LIGHT,colorAccent:eN,compactShowLessonCount:!0,coverImageAlpha:oN,coverPageType:se.SPLIT_LEFT_IMAGE,customColorLessonHeaderContrast:me.AUTO,enableVideoPlaybackSpeed:!0,lessonHeaderImageAlpha:rN,lessonHeaderImageColor:nt.DARK,lessonHeaderSize:Si.MEDIUM,lessonHeaderStyle:ee.LIGHT,markLessonsComplete:!1,navigation:!0,navigationRestricted:!1,navigationSectionsExpanded:!0,navigationStyle:Zn.LIGHT,navigationType:ir.SIDEBAR,progressIndicatorStyle:Je.THEME_DEFAULT,showAuthor:!0,showLessonCount:!0,showNavigationButtons:!0,showStartButton:!0,sidebarStartsOpen:!0,themeId:pl.RISE_CLASSIC},Lue=[{label:"None (Always show button)",value:""},{label:"Complete Block Directly Above",value:"completeBlock"},{label:"Complete All Blocks Above",value:"completeAll"}],uN=["bodyTypeface","coverImage","experiments","headingTypeface","lessonHeaderImage","media","theme","uiTypeface"],hN=e=>e.theme?.colorAccent||e.color||_e.colorAccent,Tv=e=>e.theme?.navigationRestricted??_e.navigationRestricted?lr.RESTRICTED:lr.FREE,Nv=e=>e.theme?.sidebarStartsOpen??_e.sidebarStartsOpen?Yr.OPEN:Yr.CLOSED,mN=e=>e.theme?.showLessonCount??e.showLessonCount??_e.showLessonCount,pN=({sidebarMode:e})=>e!==Yr.HIDDEN,fN=({navigationMode:e})=>e===lr.RESTRICTED,vN=({sidebarMode:e})=>e===Yr.OPEN,gN=e=>e.coverImage?.media?.image?Zn.LIGHT_IMAGE:Zn.LIGHT,CN=e=>e.coverImage?.media?.image?se.LEFT_OVERLAY:se.LEFT,Xn=(e,t)=>t[e]??t.theme?.[e]??_e[e],kv=e=>{const t=Nv(e),s=Tv(e),o={allowSearch:Xn("allowSearch",e),animateBlockEntrance:Xn("animateBlockEntrance",e),bodyTypefaceId:e.bodyTypefaceId,colorAccent:(e.color||"").toLowerCase(),compactShowLessonCount:Xn("compactShowLessonCount",e),coverImageDefault:null,coverPageType:CN(e),enableVideoPlaybackSpeed:Xn("enableVideoPlaybackSpeed",e),headingTypefaceId:e.headingTypefaceId,markLessonsComplete:Xn("markComplete",e),navigation:pN({sidebarMode:t}),navigationSectionsExpanded:Xn("navigationSectionsExpanded",e),navigationRestricted:fN({navigationMode:s}),navigationStyle:gN(e),showAuthor:Xn("showAuthor",e),showLessonCount:Xn("showLessonCount",e),showNavigationButtons:Xn("showNavigationButtons",e),sidebarStartsOpen:vN({sidebarMode:t}),uiTypefaceId:e.uiTypefaceId},r={..._e,...o};return{...e,theme:{...r,isLegacyCourse:!0}}},z0=e=>{const t=hN(e),s={allowSearch:e.theme?.allowSearch??_e.allowSearch,animateBlockEntrance:e.theme?.animateBlockEntrance??_e.animateBlockEntrance,buttonNavigationStyle:e.theme?.buttonNavigationStyle??_e.buttonNavigationStyle,buttonScheme:e.theme?.buttonScheme??_e.buttonScheme,color:t,colorAccentTint:t?B0(t):void 0,coverImage:yv(e),coverPageType:e.theme?.coverPageType??_e.coverPageType,enableVideoPlaybackSpeed:e.theme?.enableVideoPlaybackSpeed??_e.enableVideoPlaybackSpeed,lessonHeaderImage:Lv(e),lessonHeaderSize:e.theme?.lessonHeaderSize??_e.lessonHeaderSize,lessonHeaderStyle:e.theme?.lessonHeaderStyle??_e.lessonHeaderStyle,markComplete:e.theme?.markLessonsComplete??_e.markLessonsComplete,navigation:e.theme?.navigation??_e.navigation,navigationSectionsExpanded:e.theme?.navigationSectionsExpanded??_e.navigationSectionsExpanded,navigationMode:Tv(e),navigationRestricted:e.theme?.navigationRestricted??_e.navigationRestricted,navigationStyle:e.theme?.navigationStyle??_e.navigationStyle,navigationType:e.theme?.navigationType??_e.navigationType,progressIndicatorStyle:e.theme?.progressIndicatorStyle??Je.THEME_DEFAULT,themeId:e.theme?.themeId??_e.themeId,showAuthor:e.theme?.showAuthor??_e.showAuthor,showLessonCount:mN(e),showStartButton:e.theme?.showStartButton??_e.showStartButton,sidebarMode:Nv(e),sidebarStartsOpen:e.theme?.sidebarStartsOpen??_e.sidebarStartsOpen,showNavigationButtons:e.theme?.showNavigationButtons??_e.showNavigationButtons};return{...e,...s}},xN=({course:e,updates:t})=>{const s=Object.fromEntries(Object.entries(t||{}).filter(([r])=>uN.includes(r))),o={...e,...s};return z0(o)},bN={padding:"medium",alignment:"left"},yN={embed:{aspectRatio:"16:9"},video:{},labeledgraphic:{hotspotStyle:"numbers"},process:{navigation:"stepped"},sorting:{feedback:"immediate"},timeline:{orientation:"vertical"},paragraph:{fontSize:"medium"}},nn=(e,t=0)=>`item_${e}_${t}`,Iv=(e,t)=>[{id:nn(`${t}_placeholder`,0),placeholder:!0,type:e,title:`Add ${e} content`}],dr=e=>({...bN,...yN[e]??{}}),LN=e=>typeof e=="string"?e.replace(/<p><br><\/p>/g,""):e,Ev=e=>e.map(t=>{if(t&&typeof t=="object"&&!Array.isArray(t)){const s={};for(const[o,r]of Object.entries(t))s[o]=LN(r);return s}return t}),SN=e=>["Introduction","Summary"].map((t,s)=>({id:nn(`${e}_process`,s),title:t,type:t.toLowerCase(),description:null,isHidden:!0})),TN=(e,t)=>[{id:nn(`${t}_text`,0),paragraph:e}],NN=(e,t)=>[...SN(t),...e],kN=(e,t)=>[{id:nn(`${t}_video`,0),caption:"",media:e}],IN=(e=[],t)=>({family:"multimedia",id:nn(`${t}_embed`,0),items:e.length?e:Iv("embed",t),media:{},settings:dr("embed"),type:"multimedia",variant:"embed"}),EN=(e,t,s)=>({family:"interactive-fullscreen",id:nn(`${s}_labeledgraphic`,0),items:e,media:t,settings:dr("labeledgraphic"),type:"interactive",variant:"labeledgraphic"}),jN=(e,t)=>({family:"interactive-fullscreen",id:nn(`${t}_process`,0),items:Ev(e),media:{},settings:dr("process"),type:"interactive",variant:"process"}),wN=({items:e,piles:t},s)=>({family:"interactive-fullscreen",id:nn(`${s}_sorting`,0),items:e,media:{},piles:t,settings:dr("sorting"),type:"interactive",variant:"sorting"}),AN=(e,t)=>({family:"text",id:nn(`${t}_text`,0),items:Ev(e),settings:dr("paragraph"),type:"text",variant:"paragraph"}),RN=(e,t)=>({family:"interactive-fullscreen",id:nn(`${t}_timeline`,0),items:e,media:{},settings:dr("timeline"),type:"interactive",variant:"timeline"}),PN=(e,t={},s)=>({family:"multimedia",id:nn(`${s}_video`,0),items:e?.video?kN(e,s):Iv("video",s),media:{},settings:{...t,...dr("video")},type:"multimedia",variant:"video"}),MN=({items:e=[]},t)=>IN(e.map(({icon:s,...o})=>o),t),ON=({items:e=[],media:t},s)=>EN(e.map(({hasMedia:o,...r})=>r),t,s),BN=({items:e=[]},t)=>{const s=e.map(o=>({...o,isHidden:!1,type:"step"}));return jN(NN(s,t),t)},DN=({items:e=[]},t)=>RN(e.map(({linePosition:s,...o})=>o),t),HN=(e,t)=>AN(TN(e,t),t),FN=(e,t)=>{switch(e.type){case"embed":return MN(e,t);case"map":return ON(e,t);case"process":return BN(e,t);case"sorting":return wN(e,t);case"timeline":return DN(e,t);case"screencast":case"slidecast":case"video":return PN(e.media,e.settings,t);default:throw new Error(`Unknown legacy lesson type: ${e.type}`)}},jv=e=>typeof e?.type=="string"&&O2.includes(e.type),VN=e=>{if(!jv(e))return e;const t=String(e.id),s={description:"",icon:"Article",type:"blocks"},o=[FN(e,t)],r=typeof e.description=="string"?e.description.trim():"";return r&&o.unshift(HN(r,`${t}_desc`)),{...e,...s,items:o,media:{}}},wv=e=>`rise/rise-com/${e}`,Av=wv("FAVORITE_ADDED"),Rv=wv("FAVORITE_REMOVED"),zN=()=>(0,de.action)(Av,void 0),$N=()=>(0,de.action)(Rv,void 0),Pv=(e=>`rise/partnerContent/${e}`)("SET_ALL_PARTNER_CONTENT"),ur=(e=>`rise/status/${e}`)("SET_LOADED"),_N=(e,t)=>({...e,...t}),UN={connection:"connected",courseLoaded:!1,fatalError:!1,fontsLoaded:!1,notFound:!1,partnerContentLoaded:!1},GN=(0,de.handle)(UN,{[ur]:_N}),WN=(e=!1)=>(0,de.action)(ur,{fontsLoaded:e}),KN=(e=!1)=>(0,de.action)(ur,{courseLoaded:e}),QN=(e=!1)=>(0,de.action)(ur,{coverLoaded:e}),ZN=(e=!1)=>(0,de.action)(ur,{notFound:e}),YN=(e=!1)=>(0,de.action)(ur,{fatalError:e}),Mv=(e=!1)=>(0,de.action)(ur,{partnerContentLoaded:e}),XN=(e=[],t)=>t?.partnerContentId?e.concat(t.partnerContentId):e,JN=(e,t)=>t?.items?.reduce(XN,e)??e,qN=(e,t)=>t?.items?.reduce(JN,e)??e,ek=({course:e,lessons:t})=>{const s=t?.reduce(qN,[])||[],o=e?.partnerContentId||null,r=o?[o]:[],a=new Set([...s,...r]);return Array.from(a)},tk=e=>typeof e=="string"&&e.length>0,Nue=`${ye("CDN_URI")}/assets/rise/assets/themes/thumbnails/sample-avatar.jpeg`,kue=ws()({ACTIVE:null,PREVIEW:null}),Iue=({themeId:e,themeCoverImage:t,coverImageDefault:s})=>e==="classic"&&tk(s)?s:t,sk=e=>({...e,theme:{...e?.theme,hideLessonHeaders:e?.theme?.hideLessonHeaders??!1,showStartButton:e?.theme?.showStartButton??!0}});var Eue;const nk=ss()([[N0()([Kt()(!0),Kt()(Ee.ALL)]),Le()(Ee.ALL)],[N0()([Kt()(!1),Kt()(Ee.NONE)]),Le()(Ee.NONE)],[Kt()(Ee.INCORRECT),Le()(Ee.INCORRECT)],[qo(),Le()(Ee.ALL)]]),jue="draw from question bank",wue="fillin",Aue="matching",Rue="multiple choice",Pue="multiple response",Mue=null;var ok=f(80029),$0=f.n(ok);const _0={LESSON:"lesson",QUIZ:"quiz",SECTION:"section"},Xr={KNOWLEDGE_CHECK:"KNOWLEDGE_CHECK",ORDER:"ORDER",QUIZ:"QUIZ"},Ps=e=>`/lessons/${encodeURIComponent(e)}`,rk="/lessons/progress-summary",ak=e=>e.type===_0.SECTION,ik=e=>e.type===_0.QUIZ,ck=e=>e.settings?.passToContinue===!0,Ov=e=>e?.items?.find(t=>t.family==="knowledgeCheck"&&t.settings?.requireCorrectAnswer),hr=e=>e.type!=="quiz"||e.settings?.asLesson!==!1,lk=e=>e!=null&&e.type==="blocks",dk=e=>{const t=$0()(e);return t!=null&&Array.isArray(t.items)&&(t.items=t.items.reduce((s,o)=>(o!=null&&s.push(uk(o)),s),[])),t},uk=e=>{const t=$0()(e);return t!=null&&Array.isArray(t.items)&&(t.items=t.items.filter(Boolean)),t};var hk=f(26501),mk=f.n(hk);const Bv="^1.4.0";class U0 extends Error{}function pk(e){try{if(e==null)return;if(typeof e!="object"||!("version"in e)||typeof e.version!="string")throw new U0("Missing Runtime.version");if(!mk()(e.version,Bv))throw new U0(`Runtime.version ${e.version} does not satisfy ${Bv}`)}catch(t){console.warn(t)}}const Jr="rise/course/LOAD_COURSE",fk="rise/course/UPDATE_COMPLETED_AT",vl="rise/course/UPDATE_COURSE_PREVIEW",Dv="rise/course/UPDATE_LESSON_PREVIEW",G0="rise/course/APPLY_CHANGESET";let W0;(async()=>{try{({applyReviewDataToManifest:W0}=await f.e("webpack_container_remote_mondrian_learn-react").then(f.t.bind(f,4246,23)))}catch{}})();const Ni=Ux(),vk=e=>{if("settings"in e&&e.settings&&qs(e.settings)&&"revealAnswers"in e.settings){const s=e.settings;return{...e,settings:{...e.settings,revealAnswers:nk(s.revealAnswers)}}}return e},gk=e=>lk(e)?dk(e):e,Hv=e=>gk(vk(e)),Ck=e=>({...e,lessons:e.lessons?.map(Hv)||[]}),xk=e=>{const t=e.lessons?.filter(s=>s.type!=="section")||[];return{...e,lessonsOnly:t}},bk=e=>e.theme==null,yk=e=>z0(kv(e)),Lk=e=>bk(e)?yk(e):z0(e),Sk=e=>sk(Lk(e)),Tk=(e,t)=>{let s=(0,zr.TJ)(["course"],t,e).result;const o=(0,zr.TJ)(["lessons"],t,s.lessons).result;return t.some(r=>r.path[0]==="mondrian")&&s.mondrian&&W0&&(s={...s,mondrian:W0(s.mondrian,t)}),{...s,lessons:o}},Nk=e=>({...e,lessons:e.lessons?.map(VN)||[]}),kk=(e,{completedAt:t,course:s,favoritedAt:o,riseComCurrentUser:r,riseComCourseId:a,riseComEnrollmentType:i,riseComLearningPathId:c})=>{const d=Ck(s),l=xk(d),u={...l,theme:l.theme??kv(l).theme};return{...Sk(u),completedAt:t,favoritedAt:o,riseComCourseId:a,riseComEnrollmentType:i,riseComCurrentUser:r,riseComLearningPathId:c}},Ik=e=>({...e,favoritedAt:new Date}),Ek=e=>({...e,favoritedAt:null}),jk=e=>({...e,completedAt:new Date().toISOString()}),wk={[Av]:Ik,[Rv]:Ek,[Jr]:kk,[fk]:jk,[vl]:(e,{course:t})=>t,[Dv]:(e,{lessons:t})=>({...e,lessons:t.map(Hv)}),[G0]:Tk},Ak=(0,de.handle)({},wk),Rk=e=>t=>{const{statusCode:s}=t;s===404?e(ZN(!0)):t instanceof U0&&(e(YN(!0)),console.error(t))},Pk=e=>t=>t([{type:Pv,payload:e},Mv(!0)]),Mk=Wo().fromPromise(async(...e)=>await bT(...e)),Ok=e=>e.length===0?Mv(!0):Mk(e).map(Pk),Bk=e=>t=>{const{course:s}=t,o=Nk(s),r=ek({course:o,lessons:o.lessons});e([Ni(Jr,{...t,course:o,_originalLessons:s.lessons}),KN(!0),Ok(r)])},Dk=()=>async e=>{try{pk(window.Runtime);const t=await xT();Bk(e)(t),RT(t)}catch(t){await Rk(e)(t)}},Hk=Ni(Jr),Fk=Ni(vl),Vk=Ni(Dv),zk=Ni(G0),$k=(e,{labelSet:t})=>({...e,...t}),_k=(0,de.handle)({},{[Jr]:$k}),Jn=e=>`rise/course/${e}`,Fv=Jn("BLOCKS_LESSON_COMPLETE"),Vv=Jn("BLOCKS_LESSON_INCREMENT_RETRY_ATTEMPT"),zv=Jn("BLOCKS_LESSON_RESET"),$v=Jn("BLOCKS_LESSON_RETRY_SORTING_ACTIVITY"),_v=Jn("BLOCKS_LESSON_SET_ITEMS_PROGRESS"),Uv=Jn("BLOCKS_LESSON_SET_MEDIA_PLAY_PROGRESS"),Gv=Jn("BLOCKS_LESSON_SET_SORTING_ITEM_RESULT"),Wv=Jn("BLOCKS_LESSON_SET_SURVEY_PARTIAL"),Kv=Jn("BLOCKS_LESSON_SET_SURVEY_SUBMITTED"),Qv=(0,de.action)(Fv),Uk=(0,de.action)(Vv),Gk=(0,de.action)(zv),Wk=(0,de.action)($v),Zv=(0,de.action)(_v),Kk=(0,de.action)(Uv),Qk=(0,de.action)(Gv),Zk=(0,de.action)(Wv),Yk=(0,de.action)(Kv),on=e=>`rise/course/${e}`,Yv=on("QUIZ_LESSON_ADVANCE_STEP"),Xv=on("QUIZ_LESSON_CLEAR_ANSWER_SELECTION"),Jv=on("QUIZ_LESSON_INITIALIZE_DRAWN_QUESTIONS"),qv=on("QUIZ_LESSON_RESTART"),eg=on("QUIZ_LESSON_SELECT_QUIZ_ANSWER"),tg=on("QUIZ_LESSON_SET_ANSWER_MATCHES"),sg=on("QUIZ_LESSON_SET_ANSWER_TEXT"),ng=on("QUIZ_LESSON_ADVANCE_TO_END"),og=on("QUIZ_LESSON_SET_TIME_REMAINING"),rg=on("QUIZ_LESSON_SUBMIT_ANSWER"),ag=on("QUIZ_LESSON_TOGGLE_ANSWER_SELECTION"),K0=(0,de.action)(Yv),Xk=(0,de.action)(ng),ig=(0,de.action)(qv),cg=(0,de.action)(eg),lg=(0,de.action)(sg),dg=(0,de.action)(ag),Jk=(0,de.action)(og),ug=(0,de.action)(tg),Q0=(0,de.action)(rg),qk=(0,de.action)(Xv),eI=(0,de.action)(Jv),Z0=e=>e&&typeof e=="object"&&e.type&&O2.includes(e.type),tI=(e,t)=>{const s=new Map;return e.forEach(o=>{if(jv(o)){const r=t.find(a=>String(a.id)===String(o.id));r&&r.type==="blocks"&&s.set(String(o.id),String(r.id))}}),s},sI=(e,t)=>{const s={id:String(e.id),index:e.index,type:"blocks",items:{}};return typeof e.isComplete=="boolean"&&(s.isComplete=e.isComplete),typeof e.percentComplete=="number"&&(s.percentComplete=e.percentComplete),t.type==="blocks"&&t.items&&t.items.forEach((o,r)=>{if(o?.id!=null&&(s.items[o.id]={id:o.id,index:r,isComplete:e.isComplete===!0&&r===0,items:o.items?{}:void 0},o.items&&Array.isArray(o.items))){const a={};o.items.forEach((i,c)=>{i?.id!=null&&(a[i.id]={id:i.id,index:c,isComplete:e.isComplete===!0})}),Object.keys(a).length>0&&(s.items[o.id].items=a)}}),s},nI=(e,t)=>{const s=new Set(t.map(r=>String(r.id))),o=[];return Object.values(e.lessons).forEach(r=>{Z0(r)&&(s.has(String(r.id))||o.push(r))}),o},oI=(e,t,s)=>{const o={totalLegacyLessons:0,successfulMigrations:0,failedMigrations:0},r={...e,lessons:{...e.lessons}},a=nI(e,s);o.totalLegacyLessons=a.length;const i=tI(t,s),c=[];return a.forEach(d=>{try{const l=i.get(String(d.id))||String(d.id),u=s.find(m=>String(m.id)===l);if(u&&u.type==="blocks"){const m=sI(d,u);r.lessons[String(u.id)]=m,String(d.id)!==String(u.id)&&delete r.lessons[String(d.id)],o.successfulMigrations++}else c.push(String(d.id)),o.failedMigrations++}catch(l){console.warn(`Failed to migrate legacy lesson progress for lesson ${d.id}:`,l),c.push(String(d.id)),o.failedMigrations++}}),{migratedProgress:r,orphanedLessonIds:c,migrationSummary:o}},hg=e=>Object.values(e.lessons).some(Z0),Oue=e=>{let t=0,s=0;const o=[];return Object.values(e.lessons).forEach(r=>{s++,Z0(r)&&(t++,o.includes(r.type)||o.push(r.type))}),{legacyCount:t,totalCount:s,legacyTypes:o,hasLegacyProgress:t>0}},rI=(e,t,s)=>{if(!hg(e))return e;const o=oI(e,t,s);return o.orphanedLessonIds.length>0&&console.warn("Some legacy lessons could not be migrated:",o.orphanedLessonIds),o.migratedProgress},mg=e=>`rise/course/${e}`,pg=mg("BOOKMARK_LESSON"),aI=mg("LOAD_COURSE"),iI=(0,de.action)(pg),cI={lessons:{},percentComplete:0},lI=(0,de.handle)(cI,{[Fv]:g2,[Vv]:ry,[zv]:ay,[$v]:iy,[_v]:cy,[Uv]:ly,[Gv]:dy,[Wv]:uy,[Kv]:hy,[Yv]:Ly,[ng]:Sy,[Xv]:Ty,[Jv]:Ny,[qv]:Iy,[eg]:Ey,[tg]:jy,[sg]:ky,[og]:wy,[rg]:Ay,[ag]:Ry,[pg]:uI,[aI]:dI});function dI(e,t){const s=t.course?.lessons??[],o=t._originalLessons??s,r=ov(pI(s));if(typeof r!="object"||r===null)return e;const a={...e,...r};return hg(e)&&o!==s?rI(a,o,s):a}function uI(e,t){return yT(t),{...e,currentLesson:t}}const hI=({index:e,lessonId:t,settings:s,type:o})=>o==="quiz"?{id:t,index:e,type:o,items:{},passingScore:Number(s?.passingScore??gi)}:{id:t,index:e,type:"blocks",items:{}};function mI(e){return e.type==="quiz"&&"settings"in e}function pI(e){return{lessons:e.reduce((s,o,r)=>mI(o)?fg({index:r,items:o.items,lessonId:o.id,lessonProgress:s,settings:o.settings,type:o.type}):o.type==="blocks"?fg({index:r,items:o.items,lessonId:o.id,lessonProgress:s,type:o.type}):s,{})}}function fg(e){const{lessonId:t,index:s,items:o,lessonProgress:r={},settings:a,type:i}=e,c=hI({lessonId:t,index:s,settings:a,type:i});if(o.length===0)return{...r,[t]:c};const d=i==="quiz"?vI(o):fI(o);return{...r,[t]:{...c,items:d}}}function fI(e){return e.reduce((t,s,o)=>{const r=s.id,a=s.items??[],i=Xb(a);return t[r]={id:r,index:o,items:i},t},{})}function vI(e){return e.reduce((t,s,o)=>(t[s.id]={id:s.id,index:o},t),{})}var gI=f(30358),qr=f.n(gI),CI=f(5752),xI=f.n(CI),Bue=f(59641),vg,gg;const Y0=5e3,bI=tt()(Jc()(en())(":n3,n4,i4,n7,n9")),yI=ce()(qr()(","),ml()),LI=(e,t)=>{const s=new FontFace(t.name,e,{family:t.name,style:t.style,weight:t.weight});return s.load().then(()=>document.fonts.add(s))},SI=(e,t)=>{const s=document.createElement("style");return s.innerText=`@font-face { font-family: '${t.name}'; src: ${e}; font-weight: ${t.weight}; font-style: ${t.style}; }`,document.head.appendChild(s),new(xI())(t.name,{style:t.style,weight:t.weight}).load()},TI=e=>{const t=`url(${Tb(e)}) format('woff')`;return("fonts"in document?LI:SI)(t,e)},Cg=(e,t)=>{const s=Promise.all(e.map(TI));let o;const r=new Promise(a=>{o=setTimeout(a,Y0)});return Promise.race([s,r]).catch(a=>{console.error("Failed to load learn course fonts:",{fonts:e,error:a.message||a})}).finally(()=>{clearTimeout(o),t()})},Hue=({baseUri:e,typefaces:t,onLoad:s,onError:o})=>{const r=vg(t).join(", ");return gg.load({active:s,fontinactive:(a,i)=>{console.error("Individual font failed to load:",{familyName:a,fvd:i,typefaces:t})},inactive:()=>{console.error("Failed to load course fonts:",{typefaces:t,typefaceList:r}),o?.(),s?.()},timeout:Y0,custom:{families:bI(vg(t)),urls:[`${e}/course_fonts.css?typefaceIds=${yI(t)}`]}})},Fue=()=>gg.load({google:{families:["Noto Sans Myanmar:300,400,500,600,700"]},timeout:Y0}),NI=(e,{fonts:t})=>[...e,...t],kI=(e,{fonts:t})=>t,II=(0,de.handle)([],{[Jr]:NI,[vl]:kI}),EI=e=>t=>{Cg(e,()=>{t(WN(!0))})},jI={isPreview:window.viewType==="preview"},X0=((e=jI)=>e);(Object.getOwnPropertyDescriptor(X0,"name")||{}).writable||Object.defineProperty(X0,"name",{value:"default",configurable:!0});const xg="rise/l10n/TOGGLE_LOCALE_SELECTOR",bg=(e,{l10n:t})=>t?{...e,...t}:e,wI=(e,t)=>(0,zr.TJ)(["l10n"],t,e).result,J0=(0,de.action)(xg),AI=(e,t)=>e&&{...e,...!t&&{localeSelectorOptions:void 0},showLocaleSelector:t},RI=(0,de.handle)(null,{[Jr]:bg,[vl]:bg,[G0]:wI,[xg]:AI});var PI=f(63630),gl=f.n(PI);const MI=gl()(2,e=>g0()((0,de.error)(e),(0,de.action)(e))),{RiseDotCom:qn}=window,mr=e=>qn&&qn[e],OI=()=>{mr("exit")&&qn.exit()},yg=(...e)=>{mr("on")&&qn.on(...e)},Lg=(...e)=>{mr("off")&&qn.off(...e)},BI=(...e)=>{mr("goToLearn")&&qn.goToLearn(...e)},DI=(...e)=>{if(mr("downloadCertificate"))return qn.downloadCertificate(...e)},HI=(...e)=>{if(mr("downloadCertificateCancel"))return qn.downloadCertificateCancel(...e)},FI=(...e)=>{if(mr("fetchLpUpNext"))return qn.fetchLpUpNext(...e)},Sg="rise/learningPathUpNext/FETCH_LP_UP_NEXT",Tg="rise/learningPathUpNext/FETCH_LP_UP_NEXT_PENDING",VI={isPending:!1,isSuccess:!1,learningPathComplete:!1,nextCourse:{}},zI=e=>!("id"in e),$I=(e,t)=>{const s=zI(t);return{...e,isPending:!1,isSuccess:!0,learningPathComplete:s,lpHasFailedQuiz:t.lpHasFailedQuiz,nextCourse:s?{}:t}},_I=e=>({...e,isPending:!0}),UI=(0,de.handle)(VI,{[Sg]:(0,de.onSuccess)($I),[Tg]:_I}),GI=e=>[(0,de.action)(Tg),MI(Sg)(Wo().fromPromise(FI)(e))],WI=(e,t)=>{const s=e.content.findIndex(r=>r.id===t.id),o=[...e.content];return s===-1?o.push(t):o[s]=t,{...e,content:o}},KI=(e,t)=>t.reduce(WI,e),QI={[Pv]:KI},ZI=(0,de.handle)({content:[]},QI),Ng="rise/search/RESET_SEARCH",kg="rise/search/SET_SEARCH_ACTIVE",Ig="rise/search/SET_SEARCH_ACTIVE_LESSONS",Eg="rise/search/SET_SEARCH_TRANSLATIONS",jg="rise/search/SET_SEARCH_LESSONS",wg="rise/search/SET_SEARCH_TERM",Ag={active:!1,activeLessons:[],translations:{},lessons:[],term:null},YI=(e,t)=>t?{...Ag,active:e.active}:e,XI=(e,t)=>({...e,active:t}),JI=(e,t)=>({...e,activeLessons:t}),qI=(e,t)=>({...e,translations:t}),eE=(e,t)=>({...e,lessons:t}),tE=(e,t)=>({...e,term:t}),sE=(0,de.handle)(Ag,{[Ng]:YI,[kg]:XI,[Ig]:JI,[Eg]:qI,[jg]:eE,[wg]:tE}),ea=e=>(0,de.action)(e),Rg=ea(Ng),ki=ea(kg),Pg=ea(Ig),Mg=ea(Eg),Og=ea(jg),pr=ea(wg),q0=e=>`rise/sessionPreferences/${e}`,Bg=q0("LOAD_SESSION_PREFERENCES"),Dg=q0("SET_PREFERS_KEYBOARD_NAVIGATION"),nE=q0("SET_STARTING_COURSE_LESSON_SELECTED"),oE={prefersKeyboardNavigation:!1,startedCourseWithLessonSelected:!1},rE=(e,t)=>({...e,prefersKeyboardNavigation:t}),aE=(e,t)=>({...e,startedCourseWithLessonSelected:t}),iE=(0,de.handle)(oE,{[Bg]:(e,t)=>({...e,...t}),[Dg]:rE,[nE]:aE}),cE=()=>(0,de.action)(Bg,null),lE=(0,de.action)(Dg),Hg="rise/slidesUI/SET_SLIDE_DIRECTION",Fg="rise/slidesUI/SET_EXITING_SLIDE_OFFSET",dE={slideDirection:As.UP,exitingSlideOffset:0},uE=(0,de.handle)(dE,{[Hg]:(e,t)=>({...e,slideDirection:t}),[Fg]:(e,t)=>({...e,exitingSlideOffset:t})}),Lo=(0,de.action)(Hg),hE=(0,de.action)(Fg),e1=en()("rise/transcriptPanel/"),Vg=e1("OPEN_TRANSCRIPT_PANEL"),zg=e1("CLOSE_TRANSCRIPT_PANEL"),$g=e1("UPDATE_TRANSCRIPT_PANEL"),mE={audioPlayerIdOpen:null,focusing:!1,refocusTarget:null,transcriptMedia:null},pE=(e,t)=>t.audioPlayerId?{...e,audioPlayerIdOpen:t.audioPlayerId,focusing:t.focusing??!1,refocusTarget:t.refocusTarget??null,transcriptMedia:t.transcriptMedia??null}:e,_g=()=>({audioPlayerIdOpen:null,focusing:!1,refocusTarget:null,transcriptMedia:null}),fE=(e,t)=>e.audioPlayerIdOpen?t.audioPlayerId?{...e,audioPlayerIdOpen:t.audioPlayerId,focusing:t.focusing??e.focusing,transcriptMedia:t.transcriptMedia??e.transcriptMedia}:_g():e,vE={[Vg]:pE,[zg]:_g,[$g]:fE},gE=(0,de.handle)(mE,vE),Ug=(e=>`rise/ui/${e}`)("SET_SKIP_TO_NAV_BUTTON_UI"),CE={skipToNavButton:null},xE=(0,de.handle)(CE,{[Ug]:(e,t)=>({...e,skipToNavButton:t})}),t1=(0,de.action)(Ug),bE=Se?{learningPathUpNext:UI}:{},yE=(0,Zc.HY)({course:Ak,courseLabels:_k,courseProgress:lI,fonts:II,global:X0,l10n:RI,partnerContent:ZI,search:sE,sessionPreferences:iE,slidesUI:uE,status:GN,transcriptPanel:gE,ui:xE,...bE}),{Provider:LE,dispatch:Ms,store:SE,useDispatch:it,useSelector:ae}=Bx(yE),Gg="_course_token",s1=new URLSearchParams(window.location.hash.substr(1)),Wg=s1.get(Gg);Wg&&(s1.delete(Gg),window.history.replaceState(null,null,`#${s1.toString()}`));const TE=e=>{const{data:{method:t,id:s,jsonrpc:o}}=e;if(o==="2.0"&&t==="getBearerToken"){const r=Wg||pt();navigator.serviceWorker.ready.then(a=>{a.active.postMessage({id:s,jsonrpc:"2.0",method:t,result:{token:r}})})}};navigator.serviceWorker&&navigator.serviceWorker.addEventListener("message",TE);const Kg=(0,h.createContext)({});function NE(e,{type:t,message:s}){switch(t){case"polite":return{...e,politeMessage1:e.alternatePolite?s:"",politeMessage2:e.alternatePolite?"":s,alternatePolite:!e.alternatePolite};case"assertive":return{...e,assertiveMessage1:e.alternateAssertive?s:"",assertiveMessage2:e.alternateAssertive?"":s,alternateAssertive:!e.alternateAssertive};default:return{politeMessage1:"",politeMessage2:"",alternatePolite:!1,assertiveMessage1:"",assertiveMessage2:"",alternateAssertive:!1}}}function Cl({ariaLive:e,message:t}){return(0,n.jsx)("div",{"aria-atomic":"true","aria-live":e,"aria-relevant":"additions text",className:"visually-hidden-always",role:"log",children:t})}function kE({children:e}){const[{politeMessage1:t,politeMessage2:s,assertiveMessage1:o,assertiveMessage2:r},a]=(0,h.useReducer)(NE,{politeMessage1:"",politeMessage2:"",alternatePolite:!1,assertiveMessage1:"",assertiveMessage2:"",alternateAssertive:!1}),i=(0,h.useMemo)(()=>({announcePolite:c=>{a({type:"polite",message:c})},announceAssertive:c=>{a({type:"assertive",message:c})},clearAnnouncements:()=>{a({type:"clear"})}}),[a]);return(0,n.jsxs)(Kg.Provider,{value:i,children:[(0,n.jsx)(Cl,{ariaLive:"polite",id:"polite-announcer1",message:t}),(0,n.jsx)(Cl,{ariaLive:"polite",id:"polite-announcer2",message:s}),(0,n.jsx)(Cl,{ariaLive:"assertive",id:"assertive-announcer1",message:o}),(0,n.jsx)(Cl,{ariaLive:"assertive",id:"assertive-announcer2",message:r}),e]})}function eo(){return(0,h.useContext)(Kg)}var IE=f(76294),G=f.n(IE),Ue=f(10595);const Qg={BLOCKS:"blocks",QUIZ:"quiz",SECTION:"section"},Zg=e=>e?.type===Qg.QUIZ,n1=e=>e?.type===Qg.QUIZ,o1=({locales:e,course:t,locale:s})=>!!(e?.find(a=>a.locale===s)?.rightToLeft||t?.features?.["rise-rtl"]&&t?.experiments?.rtl),Yg=(0,h.createContext)({currentLocale:void 0,setCurrentLocale:()=>{}});function EE({children:e,currentLocale:t,setCurrentLocale:s}){const o=(0,h.useMemo)(()=>({currentLocale:t,setCurrentLocale:s}),[t,s]);return(0,n.jsx)(Yg.Provider,{value:o,children:e})}function Qe(){return(0,h.useContext)(Yg)}function jE(e){const t=s=>{const o=Qe();return(0,n.jsx)(e,{...s,...o})};return t.displayName=`withCurrentLocale(${e.displayName||e.name})`,t}const Ii=(e,t,s)=>(0,jt.uW)(e)&&t?s?.[t]?.[e.l10nId]:void 0,xl=(e,t,s,o)=>{if(!(0,jt.uW)(e))return e;if(!t||!s||!o)return;const r=Ii(e,t,o);if(r!==void 0)return r;const a=Ii(e,s,o);if(a!==void 0)return a;const i=Xg(e,o);return i.length>0?i[0].value:void 0},r1=new WeakMap,a1=(e,t)=>{if(e&&t in e)return e[t]},bl=(e,t,s,o)=>{if(!t||!s||!o||!e)return e;if(typeof e=="object"){const l=r1.get(e)?.get(o);if(l&&l.locale===t&&l.defaultLocale===s)return l.result}const r=o[t],a=o[s],i=Object.values(o).filter(l=>l!==r&&l!==a);function c(l){let u;if(u=a1(r,l),u!==void 0||(u=a1(a,l),u!==void 0))return u;for(const m of i)if(u=a1(m,l),u!==void 0)return u}let d;if(!Array.isArray(e)&&typeof e=="object"&&typeof e.l10nId=="string")d=c(e.l10nId);else{d=structuredClone(e);for(const{mutate:l,l10nId:u}of(0,zr.pr)(d))l(c(u))}if(typeof e=="object"){let l=r1.get(e);l||(l=new WeakMap,r1.set(e,l)),l.set(o,{locale:t,defaultLocale:s,result:d})}return d},$ue=(e,t,s)=>bl(e,t,So(s),to(s)),_ue=(e,t,s)=>xl(e,t,So(s),to(s)),Uue=(e,t,s)=>Ii(e,t,to(s));function Gue(e,t){return t?.find(s=>s.locale===e)}function wE(e){return e?.l10n?.locales??[]}function So(e){return e?.l10n?.defaultLocale}function AE(e,t){const s=So(t);return!!(e&&s&&e!==s)}function to(e){return e?.l10n?.translations??{}}function Xg(e,t){return(0,jt.uW)(e)?Object.keys(t).flatMap(s=>{const o=Ii(e,s,t);return o?{locale:s,value:o}:[]}):[]}const Wue=(e,t)=>Xg(e,to(t)),wt=e=>(0,jt.uW)(e)?e.l10nId:void 0;function RE(e){return e?.l10n?.localeSelectorOptions}function i1(e){return e?.l10n?.languageCodeMetadata}function PE(e){return e?.l10n?.showLocaleSelector}function c1(e,t="#ffffff"){if(e==null||e.trim()==="")return null;const s=Qr(e);if(s==null)return null;const o=s.alpha??1,r=Qr(t),a=o<1&&r!=null?(0,M0.jh)(r,{...s,alpha:1},o,{space:"srgb"}):s;return(0,HT.A)(a,"srgb")}function ME(e,t){const s=c1(t);if(s==null)return 1;const o=c1(e,(0,O0.A)(s));return o==null?1:(0,BT.A)(o,s,"WCAG21")}const Os=e=>e==null?me.DARK:ME("#fff",e)>=4.5?me.LIGHT:me.DARK,l1=(0,h.createContext)(null);l1.displayName="CourseContext";function OE({children:e,course:t,courseProgress:s,labels:o,labelsLocale:r,lessons:a,partnerContent:i,search:c}){const d=(0,h.useMemo)(()=>({course:t,courseProgress:s,labels:o,labelsLocale:r,lessons:a,partnerContent:i,search:c}),[t,s,o,r,a,i,c]);return(0,n.jsx)(l1.Provider,{value:d,children:e})}function ta(){return(0,h.useContext)(l1)}function je(){return ta()?.course}function Jg(){return Te(je()?.title)}function fs(){const{labels:e}=ta()??{};return e}function BE(){return ta()?.labelsLocale}function d1(){return ta().search}function qg(e){const o=je()?.theme?.accentContrast;return typeof o!="string"?me.LIGHT:o===me.AUTO?Os(e):o}function Ei(){const e=je();return e?.theme?.colorAccent??e?.color}function u1(){const{currentLocale:e}=Qe(),t=yl(),s=je();return s?o1({course:s,locales:t,locale:e}):!1}function DE(){const{lessons:e}=ta();return e}const ji=(0,h.createContext)({l10n:null});ji.displayName="TranslationContext";const h1=(0,h.createContext)({l10n:null});h1.displayName="LocalesContext";function vs(){const{currentLocale:e}=Qe(),t=Bs(),s=Ll();return(0,h.useCallback)(o=>xl(o,e,t,s),[e,t,s])}function e3(){const{currentLocale:e}=Qe(),t=Bs(),s=Ll();return(0,h.useCallback)(o=>bl(o,e,t,s),[e,t,s])}function Te(e,t){const{currentLocale:s}=Qe(),o=Bs();let r=Ll();const a=FE();return a&&Object.keys(a).length&&s&&r&&(r={...r,[s]:a}),xl(e,t??s,o,r)}function HE(e){const{currentLocale:t}=Qe(),s=Bs(),o=Ll();return(0,h.useMemo)(()=>bl(e,t,s,o),[t,s,e,o])}function sa(){return(0,h.use)(h1)}function yl(){const e=sa();return wE(e)}function Bs(){const e=sa();return So(e)}function Ll(){const e=(0,h.use)(ji);return to(e)}function FE(){return ta()?.search?.translations}function VE(){const e=(0,h.use)(ji);return PE(e)}function zE(){const e=(0,h.use)(ji);return RE(e)}const $E=()=>(0,Ue.Mz)(t=>t,(t,s)=>s,(t,s,o)=>So(o),(t,s,o)=>to(o),xl);function xt(e){const{currentLocale:t}=Qe(),s=(0,h.useMemo)(()=>$E(),[]);return ae(o=>s(e,t,o))}const _E=(0,Ue.Mz)(e=>e,(e,t)=>to(t),(e,t)=>t?.[e]);function t3(){const{currentLocale:e}=Qe();return ae(t=>_E(e,t))}const UE=(0,Ue.Mz)(e=>e.course?.title,So,to,(e,t,s)=>{if(e)return Ii(e,t,s)});function GE(){return ae(UE)}function Sl(){return ae(e=>e.l10n)}var WE=f(9608);function s3(e){return e?.search}function fr(){return ae(s3)}function KE(e){return s3(e)?.activeLessons}const QE=(0,Ue.Mz)(KE,e=>e?e.reduce((t,s)=>(s?.id&&(t[s.id]=s),t),{}):{});function ZE(){return(0,Ue.Mz)(e=>e,(e,t)=>QE(t),(e,t)=>t?.[e])}function YE(e){const t=WE.useMemo(()=>ZE(),[]);return ae(s=>t(e,s))}function gs(e){return e?.course}function te(){return ae(e=>gs(e))}function XE(e){return gs(e)?.navigationMode}function m1(e){return gs(e)?.trackingQuizId}function na(){const e=te();return xt(e?.title)}function JE(e){return gs(e)?.type}function qE(){return ae(e=>JE(e))}function n3(e){const t=gs(e);return Qn(t)}const ej=e=>e.filter(t=>t.type!=="section");function wi(){const e=te(),t=fr();return(0,h.useMemo)(()=>t?.active&&t?.lessons?.length>0?{...e,lessons:t.lessons,lessonsOnly:ej(t.lessons)}:e,[e,t?.active,t?.lessons])}const tj=(0,Ue.Mz)(gs,e=>(e?.lessons??[]).filter(Zg).some(t=>t.settings?.skipLessonsIfPassed&&t.settings?.skipToLessonId));function o3(e){const t=XE(e);return tj(e)?lr.RESTRICTED:t??lr.FREE}function Tl(){return ae(o3)}function sj(e){return gs(e)?.theme?.buttonNavigationStyle??_e.buttonNavigationStyle}function nj(){return ae(sj)}function p1(){const e=te();return e?.selectedAuthorId==="none"||!("authors"in(e??{}))?null:e?.selectedAuthorId?e?.authors?.find(t=>t.id===e.selectedAuthorId):e?.authors?.find(t=>t.id===e?.author)}function r3(){return te()?.theme?.coverImageColor??nt.DARK}function a3(){return te()?.lessonsOnly?.[0]}function oj(){const e=te(),{selectedAuthorId:t}=e?.lessons?.[0]??{};return t==="none"||!t?null:e?.authors?.find(s=>s.id===t)??null}function rn(){const{currentLocale:e}=Qe(),t=yl(),s=te();return s?o1({course:s,locales:t,locale:e}):!1}function i3(){const t=te()?.lessons;return(0,h.useMemo)(()=>Array.isArray(t)?t.filter(({type:s})=>s!=="section").length:0,[t])}class rj extends h.Component{static defaultProps={scope:"error-boundary"};constructor(t){super(t),this.state={hasError:!1}}static getDerivedStateFromError(t){return console.error(t),{hasError:!0,error:t}}render(){const{hasError:t,error:s}=this.state,{FallbackComponent:o}=this.props;return t||s?(0,n.jsx)(o,{}):this.props.children}}const aj=rj;var ij=f(90526),cj=f.n(ij),lj=f(35592),dj=f.n(lj),uj=f(35905),Ds=f.n(uj),hj=f(37853),c3=f.n(hj),mj=f(29464),oa=f.n(mj),pj=f(20746),Qt=f.n(pj),fj=f(79905),Ai=f.n(fj),vj=f(20137),gj=f.n(vj);const f1=({course:e,courseProgress:t})=>!e||!t?{}:e.lessons.filter(r=>!!r.settings?.passToContinue).filter(r=>!t.lessons[String(r.id)]?.passed)[0]??{},Cj=({courseProgress:e,lesson:t,restrictingQuiz:s})=>{if(!e)return{};const o=c=>e.lessons[String(c)]?.index,r=o(t.id),a="id"in s?s.id:void 0,i=a!=null?o(a):void 0;return r!==void 0&&i!==void 0&&r>i?s:{}};var xj=f(34558),l3=f.n(xj),bj=f(58986),Ri=f.n(bj);const To=ye("CDN_USER_CONTENT_URI"),d3=ye("CDN_URI"),Pi=Gr()("useCrushedKey"),an=ye("IMAGES_URI"),yj=Ri()(/-stock[-_]image.jpg/),v1=ye("RBC_IMAGES_URI"),Lj=ye("ASSETS_URI"),Sj=Ri()(new RegExp(`^${To}/review`)),u3=ye("CDN_US_URI"),Mi=e=>{const{crushedKey:t,key:s,useCrushedKey:o,src:r}=e;return Pi(e)?mt(o&&t?t:s):mt(r)},Kue=e=>`${To}/${e}`,Que=e=>!e||!e.key?"":`${v1}/b:fff,f:jpg,s:cover,w:550,h:296/${e.key}`,Zue=e=>{if(!e||!e.key)return"";const{crushedKey:t,key:s,useCrushedKey:o}=e;return Pi(e)&&o?t?`${an}/f:jpg,b:fff,s:cover,w:340/${t}`:"":`${an}/f:jpg,b:fff,s:cover,w:340/${s}`},h3=e=>{if(!e||!e.key)return"";const{crushedKey:t,key:s,useCrushedKey:o}=e;return an?Pi(e)&&o&&t?`${an}/f:png,a:retain,s:cover,t:true,w:340/${t}`:`${an}/f:png,a:retain,s:cover,t:true,w:340/${s}`:Mi(e)},gt=e=>{if(!e||!e.key)return"";const{crushedKey:t,key:s,useCrushedKey:o,sourcedFrom:r}=e;if(!an)return Mi(e);const a=r==="AI",i=r==="LIBRARY",c=r==="EXTRACTED";return yj(s)||a||i?`${an}/f:jpg,a:retain,b:fff,w:1680,q:90/${s}`:Pi(e)?o&&t?`${To}/${t}`:`${To}/${s}`:c&&e.src||Sj(e.src)?e.src:`${an}/f:jpg|png,a:retain,b:fff/${s}`},Tj=(e,t="src")=>{const{key:s,src:o,thumbnail:r,thumbnailKey:a}=e,i=To?`${To}/${s}`:Mi({key:s,src:o}),c=To?`${To}/${a}`:Mi({key:a,src:r});return t==="src"?i:c},Yue=e=>{if(!e||!e.key)return"";const{crushedKey:t,key:s,useCrushedKey:o}=e;return Pi(e)&&o&&t?`${an}/f:jpg,b:fff,h:100,s:cover,t:true,w:100/${t}`:`${an}/f:jpg,b:fff,h:100,s:cover,t:true,w:100/${s}`},ra=({height:e,imageKey:t,width:s})=>{if(v1){const o=encodeURIComponent(t);return`${v1}/b:fff,f:jpg,s:cover,w:${s},h:${e}/${o}`}return mt(`partnerContent/${t}`)},Nj=()=>{const e=Lj||an,t="NBIC_logo_light_bulb.png";return e?`${e}/f:png,a:retain,s:cover,w:276,h:160/assets/rise/assets/partner-content/${t}`:mt(`partnerContent/${t}`)},kj=()=>{const e="NBIC_logo_blue.svg";return d3?`${d3}/assets/rise/assets/partner-content/${e}`:mt(`partnerContent/${e}`)},Ij=e=>{const{key:t,src:s}=e;return u3?`${u3}/${t}`:Mi({key:t,src:s})};var Ej=f(17776);const Nl=({alpha:e,color:t,url:s})=>{const o=(0,Ej.A)(t,e);return{backgroundImage:`linear-gradient(0deg,${o},${o}), url("${s}")`}};var g1,C1;const Jue=Wr()(Re()("sidebarMode","hidden")),aa=({alpha:e,color:t=void 0,hasOverlay:s=!0,media:o={}})=>{const{image:r={}}=o,{key:a,src:i}=r,c=a?gt(r):i,d=t===nt.LIGHT?F0:H0;return c?s?Nl({alpha:e/100,color:d,url:c}):{backgroundImage:`url("${c}")`}:null},No=e=>[cr.DARK,cr.DARK_ACCENT,cr.DARK_IMAGE,yo.DARK,Zn.DARK,Zn.DARK_IMAGE].includes(e),jj=st()(xe()("lessons"),os()),wj=Re()("navigationMode",lr.RESTRICTED),Aj=Wr()(Re()("sidebarMode",Yr.HIDDEN)),Rj=Re()("navigationType",ir.SIDEBAR),m3=Re()("navigationType",ir.COMPACT),x1=Ut()(l3()(Xe(),"navigation"),Aj,Re()("navigation",!0)),Pj=({course:e,search:t,isMobile:s})=>Qn(e)?!1:(Rj(e)||m3(e)&&!!s)&&x1(e)||t.active,Mj=({course:e,isMobile:t})=>m3(e)&&x1(e)&&!t,Oi=e=>[cr.DARK_IMAGE,cr.LIGHT_IMAGE,yo.DARK_IMAGE,yo.IMAGE,Zn.DARK_IMAGE,Zn.LIGHT_IMAGE].includes(e),Oj=e=>[Zn.DARK,Zn.LIGHT].includes(e),Bj=(e,t)=>{if(e===pl.RISE_CLASSIC||e===pl.HORIZON)switch(t){case se.SPLIT_LEFT_IMAGE:case se.SPLIT_RIGHT_IMAGE:case se.TWO_THIRDS_LEFT_IMAGE:case se.TWO_THIRDS_RIGHT_IMAGE:return!0;default:return!1}else if(e===pl.APEX)switch(t){case se.SPLIT_LEFT_IMAGE:case se.SPLIT_RIGHT_IMAGE:return!0;default:return!1}return!1},que=(e,t)=>{switch(e){case g1.RISE_CLASSIC:case g1.APEX:case g1.HORIZON:return t===C1.CENTERED_OVERLAY||t===C1.LEFT_OVERLAY||t===C1.IMAGE;default:return!1}},p3=e=>e==null?!0:typeof e=="string"||Array.isArray(e)?e.length===0:typeof e=="object"?Object.keys(e).length===0:!1,cn=e=>!p3(e),f3=ce()(js()(hr),xe()("lessonsOnly")),Dj=({course:e,courseProgress:t})=>Ds()(Hj(t))(e.lessonsOnly),Hj=e=>t=>Ai()(Ht()(["lessons",t.id,"isComplete"],e)),Fj=({lesson:e,currentLesson:t})=>e&&Re()("id",e.id,t),Vj=({course:e,lesson:t})=>Re()("id",t.id,os()(xe()("lessonsOnly",e))),zj=({course:e,lesson:t})=>Re()("id",t.id,xo()(xe()("lessonsOnly",e))),v3=ce()(Ai(),Re()("type","section")),$j=({lesson:e,courseProgress:t})=>De()(!1,["lessons",e.id,"isComplete"],t),b1=({course:e,courseProgress:t,lesson:s,restrictingQuiz:o})=>{const r=Cj({courseProgress:t,lesson:s,restrictingQuiz:o}),a=wj(e),i=a||cn(r),c=Dj({course:e,courseProgress:t}),d=v3(s)&&Ai()($j({lesson:s,courseProgress:t}));return{isRestricted:i&&d&&Ai()(Fj({lesson:s,currentLesson:c})),restrictingQuiz:r,isRestrictedCourse:a,currentLesson:c}},_j=({labels:e,restrictions:t})=>{const{lessonRestricted:s,quizRequirePassingScore:o}=e,{isRestrictedCourse:r,restrictingQuiz:a,currentLesson:i}=t,c=i&&dj()("id",a,i);return!r||r&&c?a.title?o.replace("quiz",`"${a.title}"`):o:s},g3=cj()(e=>c3()(gj()(Ln()(["id"],e||{})))),Uj=({course:e,lesson:t})=>ce()(oa(),g3(t),f3)(e),C3=({course:e,lesson:t})=>!zj({course:e,lesson:t})&&e.lessonsOnly[oa()(g3(t,e.lessonsOnly))],Gj=ce()(Qt(),f3),Wj=e=>typeof e=="object"&&Object.keys(e).length>0,Kj=e=>e==null||e===!1,x3=e=>Kj(e?.isComplete),Qj=e=>e?.passed===!1||x3(e),Zj=(e,t)=>e.find(([s,o])=>s===t?Qj(o):x3(o)),Yj=(e,t)=>{const s=Object.entries(e),[o]=Zj(s,t)||[];return o},Xj=(e,t)=>Wj(e)?Yj(e,t):t,b3=(e,t,s)=>{if(!s)return{outOfAttempts:!1,quizPassed:!0};const o=Ht()(["lessons",s],e),r=De()(-1,["settings","retryCount"],t),a=De()(0,["retryAttempts"],o),i=Ht()(["passed"],o);return{outOfAttempts:Ht()(["isComplete"],o)&&r>-1&&Number(a)===Number(r),quizPassed:i}};function y1(e){return e.courseProgress}function Jj(e){return e.courseProgress?.currentLesson??""}function qj(e){return e.courseProgress?.percentComplete??0}const y3=(0,Ue.Mz)(m1,gs,(e,t)=>{const{lessons:s}=t;return Array.isArray(s)?s.find(({id:o,type:r})=>r==="quiz"&&o===e)??null:null}),ew=(0,Ue.Mz)(y1,y3,(e,t)=>t?b3(e,t,t.id):null);function L3(e){const t=y1(e);return cv()?t?.percentComplete===100:!!av()}function ia(e){return e.courseProgress?.lessons}function Bi(e,t){if(e!=null)return ia(t)?.[e]}function vr(){return ae(y1)}function kl(){return ae(Jj)}function ca(){return ae(qj)}function tw(){return ae(y3)}function L1(){return ae(ew)??{outOfAttempts:!1,quizPassed:!1}}function sw(){return ae(L3)}function ko(e){return ae(t=>Bi(e,t))}function Il(e){const t=ko(e);if(t?.type==="quiz")return t}const nw=(0,Ue.Mz)(ia,e=>e?Object.values(e).some(t=>t.type==="quiz"&&t.activeIndex!==void 0&&!t.isComplete):!1);function ow(){return ae(nw)}const S3=e=>e>9999?1:e,rw=({current:e,restart:t,restartValue:s})=>{const o=Number(s),r=S3(Number.isInteger(o)&&o>0?o:1),a=t?r:e+1;return S3(a)},aw=(e,t)=>{if(t.family==="divider"&&t.variant==="numbered divider"){const s=t.settings??{},o=rw({current:e.currentNumber,restart:s.restartNumbering,restartValue:s.restartNumberingValue});return{map:{...e.map,[t.id]:o},currentNumber:o}}return e},T3=e=>ak(e),El=e=>ik(e),iw=e=>ck(e),cw=e=>!!Ov(e);function la(){return(0,Ue.Mz)(e=>e,(e,t)=>E3(t),(e,t)=>t[String(e)])}function Vt(e){const t=(0,h.useMemo)(()=>la(),[]);return ae(s=>t(e,s))}function da(e){const t=Vt(e);return xt(t?.title)}function lw(){const e=la();return(0,Ue.Mz)(e,t=>T3(t))}function N3(){const e=jl();return(0,Ue.Mz)(t=>t,(t,s)=>e(s),(t,s)=>o3(s),(t,s)=>vw(s),(t,s)=>gw(s),(t,s)=>ia(s),(t,s,o,r,a,i)=>{const c=i?.[t],d=i?.[s];if(t!==s&&!c?.isComplete&&c?.index>d?.index){const l=i?.[r?.id]?.index??1/0,u=o==="restricted"?d?.index??1/0:i?.[a?.id]?.index??1/0;if(c?.index>Math.min(l,u))return u<l?o==="restricted"?{type:Xr.ORDER}:{type:Xr.KNOWLEDGE_CHECK}:{type:Xr.QUIZ,data:r.title}}return null})}function Di(e){const t=(0,h.useMemo)(()=>N3(),[]);return ae(s=>t(e,s))}function jl(){return(0,Ue.Mz)(ia,m1,(e,t)=>Xj(e,t))}function dw(){const e=(0,h.useMemo)(()=>jl(),[]);return ae(t=>e(t))}function uw(){const e=jl();return(0,Ue.Mz)(t=>t,(t,s)=>e(s),(t,s)=>E3(s),(t,s)=>So(s),(t,s)=>to(s),(t,s,o,r,a)=>{if(s)return bl(o[s],t,r,a)})}function hw(){const e=la();return(0,Ue.Mz)(e,Bi,(t,s)=>{const o=s?.percentComplete??0,r=s?.isComplete??!1,a=s?.passed??!1;return o===100&&(!r||El(t)&&!a)})}function k3(e){const t=(0,h.useMemo)(()=>hw(),[]);return ae(s=>t(e,s))}function mw(){const e=la();return(0,Ue.Mz)(e,Bi,(t,s)=>{const o=s?.percentComplete??0,r=s?.isComplete??!1,a=s?.passed??!1;return o===100&&r&&(!El(t)||a)})}function I3(e){const t=(0,h.useMemo)(()=>mw(),[]);return ae(s=>t(e,s))}const S1=(0,Ue.Mz)(gs,e=>e?.lessons??[]),E3=(0,Ue.Mz)(S1,e=>e.reduce((t,s)=>(s?.id&&(t[s.id]=s),t),{})),ua=(0,Ue.Mz)(gs,e=>e?.lessonsOnly??[]),pw=(0,Ue.Mz)(ua,e=>e.reduce((t,s,o)=>(t[s.id]=o+1,t),{}));function j3(){return ae(e=>pw(e))}const T1=(0,Ue.Mz)(ua,e=>e.filter(t=>hr(t))),w3=(0,Ue.Mz)(T1,e=>e.length),fw=(0,Ue.Mz)(S1,e=>e.reduce((t,s)=>{const o=t[t.length-1];return T3(s)||o==null?t.push([s.id]):o.push(s.id),t},[])),vw=(0,Ue.Mz)(ua,ia,(e,t)=>e.find(s=>El(s)&&iw(s)&&!t?.[s.id]?.isComplete)),gw=(0,Ue.Mz)(ua,ia,(e,t)=>e.find(s=>!El(s)&&cw(s)&&!t?.[s.id]?.isComplete));function wl(e){const t=(0,h.useMemo)(lw,[]);return ae(s=>t(e[0],s))}function N1(e){const t=(0,h.useMemo)(()=>la(),[]),s=(0,h.useMemo)(()=>N3(),[]),o=Tl();return ae(r=>{const a=gs(r),i=t(e,r),c=Bi(e,r),l=s(e,r)?.type!=null;return o!==lr.RESTRICTED&&a?.markComplete&&!l&&i?.type!==_0.QUIZ&&!(Se&&c?.percentComplete===100)})}const Al=(e,t)=>t.findIndex(s=>s.id===e);function A3(){return(0,Ue.Mz)(e=>e,(e,t)=>ua(t),(e,t)=>{if(e==="progress-summary")return t[t.length-1];const o=Al(e,t)-1;return t[o]})}function R3(){return(0,Ue.Mz)(e=>e,(e,t)=>ua(t),(e,t)=>{const o=Al(e,t)+1;return t[o]})}function P3(e){return(0,Ue.Mz)((s,o)=>e(s,o),(s,o)=>T1(o),(s,o)=>Al(s?.id||"",o)+1)}function Cw(){return P3(R3())}function xw(){return P3(A3())}function bw(e){const t=(0,h.useMemo)(()=>R3(),[]);return ae(s=>t(String(e),s))}function yw(e){const t=(0,h.useMemo)(()=>Cw(),[]);return ae(s=>t(String(e),s))}function Lw(e){return ae(t=>{if(!e)return 0;const s=T1(t);return Al(String(e),s)+1})}function k1(){return ae(w3)}function Rl(){return ae(e=>fw(e))}function Sw(){const e=jl();return(0,Ue.Mz)(L3,e,m1,(t,s,o)=>{const r=!!s,a=o!=null;return t||!r&&!a})}function Tw(){const e=(0,h.useMemo)(()=>Sw(),[]);return ae(t=>e(t))}function Nw(){const e=te(),t=vr();return(0,h.useMemo)(()=>{if(!e||!t||!e.lessonsOnly)return[];const s=f1({course:e,courseProgress:t});return e.lessonsOnly.filter(o=>{const{isRestricted:r}=b1({course:e,courseProgress:t,lesson:o,restrictingQuiz:s});return r}).map(o=>o.id)},[e,t])}const kw=e=>e?.items?.reduce?.(aw,{map:{},currentNumber:0})?.map||{},Iw=e=>{const t=(0,h.useMemo)(()=>la(),[]),s=ae(o=>t(e,o));return(0,h.useMemo)(()=>kw(s),[s])},Ew=({blockId:e,lessonId:t})=>Iw(t)?.[e];function jw(e){const s=te()?.lessonsOnly??[],o=s.findIndex(a=>a.id===e);return(o>=0?s[o+1]:void 0)?.id??null}function ww(e){const t=Vt(e),s=te(),o=t?.settings,r=s?.lessonsOnly;return(0,h.useMemo)(()=>{const a=o?.skipToLessonId,i=a&&r?.some(c=>c.id===a)?a:void 0;return{continueType:o?.continueType??"",retryCount:Number(o?.retryCount??-1),skipLessonsIfPassed:o?.skipLessonsIfPassed??!1,skipToLessonId:i}},[o,r])}function Aw(){return ae(S1)}function Rw(e){const t=(0,h.useMemo)(()=>A3(),[]);return ae(s=>t(e,s))}function Pw(e){const t=(0,h.useMemo)(()=>xw(),[]);return ae(s=>t(e,s))}function Mw(){const{currentLocale:e}=Qe(),t=(0,h.useMemo)(()=>uw(),[]);return ae(s=>{const o=e??So(s);return o?t(o,s):void 0})}function Ow(e,t){return t?.l10n?.localeLabelSets?.[e]?.labels||t?.courseLabels?.labels}function he(){const{currentLocale:e}=Qe();return ae(t=>Ow(e,t))}function Bw({isCourseComplete:e,percentCourseComplete:t}){const s=he()??{},{courseResume:o,courseStart:r,processStartAgain:a}=s;return{courseCTALabel:e?a:t>0?o:r}}const Dw=(0,h.lazy)(()=>f.e("webpack_container_remote_learn_distribution_frontend_learn_ai-learner-popout").then(f.t.bind(f,68789,23))),Hw=()=>{const{currentLocale:e}=Qe(),t=HE(te()),s=rn(),o=kl(),r=ow(),a=he(),i=window,c=i?.growth?.getSubscription?.()?.id||t?.tenantId||void 0,d=i?.growth?.getUser?.()?.id||(t?`learner_${t.author}`:void 0),l=Nw(),u=async()=>{try{await mi()}catch{}},m=Vt(o),p=t?.aiTutorImage?.media?.image?.key??null,g=p?uv(p):null,C=!!t?.settings?.aiTutorEnabled&&m?.type!=="quiz"&&!r,[v,x]=(0,h.useState)(!1),y=`rise_ai_tutor_nudge_${d}`,S=(0,h.useCallback)(()=>{localStorage.setItem(y,"1")},[y]);(0,h.useEffect)(()=>{if(!C||localStorage.getItem(y))return;let b=null;const T=setTimeout(()=>{const N=document.getElementById("page-wrap");if(!N)return;const k=()=>{if(localStorage.getItem(y)){N.removeEventListener("scroll",k);return}const{scrollTop:E,scrollHeight:I,clientHeight:P}=N,A=I-P,w=A>0?E/A:0;A<=0||w>=.75&&(localStorage.setItem(y,"1"),x(!0),N.removeEventListener("scroll",k))};N.addEventListener("scroll",k,{passive:!0}),b=()=>N.removeEventListener("scroll",k),k()},0);return()=>{clearTimeout(T),b?.()}},[C,d,y,o]);const L=r?a?.aiTutorDisabledWhileQuiz??"AI Tutor is disabled while a quiz is in progress.":void 0;return C?(0,n.jsx)(aj,{FallbackComponent:()=>null,children:(0,n.jsx)(h.Suspense,{fallback:null,children:(0,n.jsx)(Dw,{aiTutorImageUrl:g,apiKey:t.aiLearnerCourseApiKey??null,course:t,currentLessonId:o,currentLocale:e,disabled:r,disabledReason:L,labels:a,onOpen:S,resetSession:u,restrictedLessonIds:l,rtl:s,scrollTriggered:v,subscriptionId:c,userId:d})})}):null},M3=(0,h.createContext)(null);function Fw({appType:e,children:t}){return(0,n.jsx)(M3.Provider,{value:e,children:t})}function Vw(){const e=(0,h.useContext)(M3);if(e==null)throw new Error("useAppType must be used within an AppTypeProvider");return e}function I1(){return Vw()==="author"}const E1=Object.assign((0,h.createContext)(void 0),{displayName:"BlockContext"});function j1({block:e,children:t}){const[s,o]=(0,h.useState)(e);return(0,h.useEffect)(()=>o(r=>e||r),[e]),(0,n.jsx)(E1.Provider,{value:s,children:(0,n.jsx)(M1,{...s?.settings,children:t})})}const e0e=E1.Consumer;function Nt(){return(0,h.useContext)(E1)}function Pl(e){return function(s){const o=Nt();return(0,n.jsx)(e,{...s,block:o})}}const zw={text:{backgroundType:"blockTextBackgroundType",backgroundColor:"blockTextBackgroundColor",backgroundColorContrast:"blockTextBackgroundColorContrast",paddingStart:"blockTextPaddingStart",paddingEnd:"blockTextPaddingEnd",bodyFontSize:"blockTextBodyFontSize",headingFontSize:"blockTextHeadingFontSize",subheadingFontSize:"blockTextSubheadingFontSize"},continue:{completionType:"blockContinueCompletionType",label:"blockContinueLabel",completeHint:"blockContinueCompleteHint"}},t0e={continue:{blockContinueCompletionType:"type",blockContinueLabel:"title",blockContinueCompleteHint:"completeHint"}};function $w(e,t){if(!e||!t)return null;const s=zw[e];if(!s)return null;const o=r=>r?t[r]:void 0;return{backgroundType:o(s.backgroundType),backgroundColor:o(s.backgroundColor),backgroundColorContrast:o(s.backgroundColorContrast),paddingStart:o(s.paddingStart),paddingEnd:o(s.paddingEnd),bodyFontSize:o(s.bodyFontSize),headingFontSize:o(s.headingFontSize),subheadingFontSize:o(s.subheadingFontSize),completionType:o(s.completionType),label:o(s.label),completeHint:o(s.completeHint)}}function Io(){const e=Nt(),t=je(),s=e?.family,o=t?.theme;return(0,h.useMemo)(()=>$w(s,o),[s,o])}var _w=f(38413),Uw=f.n(_w);const kn=(e,t)=>{const s=Qr(t);return s==null?null:(0,O0.A)((0,M0.jh)(s,Qr("#000000"),e),{format:"hex",collapse:!1})};function Gw(e){if(e==null)return 0;const t=c1(e);return t==null?0:(0,DT.J1)(t)}const ct=Nn({NEAR_BLACK:null,DARK:null,MED:null,LIGHT:null}),ha=e=>{const t=Gw(e);return t<=.01?ct.NEAR_BLACK:t<=.05?ct.DARK:t<=.35?ct.MED:ct.LIGHT},Ww=e=>{switch(ha(e)){case ct.NEAR_BLACK:return sn(.1,e);case ct.DARK:return kn(.4,e);case ct.MED:return kn(.2,e);case ct.LIGHT:return sn(.3,e)}};var Kw,Qw,Zw,w1,O3,Eo;const B3=2,s0e=(e,t,s)=>e??t??s,D3=(e,t,s,o)=>e??t??s??o,Hs=ws()({WHITE:null,TRANSPARENT:null}),Yw={markerColorContrast:me.AUTO,paddingBottom:3,paddingLinked:!0,paddingTop:3,snippetColorContrast:me.AUTO},Xw={knowledge:["knowledge"],knowledgeCheck:["draw from question bank","fillin","matching","multiple choice","multiple response"],flashcard:["flashcard","stack"],interactive:["accordion","tabs"],"interactive-fullscreen":["sorting","timeline","process"],multimedia:["attachment","embed","step"],quote:["carousel"],survey:["survey"]};function Jw(e,t){return Xw[e]?.includes(t)??!1}const qw={360:{storyline:"#fafafa"},impact:{c:"#ececec",d:"#f5f5f5"},"interactive-fullscreen":{process:"#f5f5f5",sorting:"#f5f5f5",timeline:"#f5f5f5"},quote:{d:"#f5f5f5"}};function A1(e,t){const s=qw[e]?.[t];return s==null?{}:{backgroundColor:s,backgroundType:ee.COLOR}}const eA={360:["storyline"],knowledge:["knowledge"],knowledgeCheck:["multiple choice","multiple response","fillin","matching"],flashcard:["flashcard"],impact:["note"],interactive:["accordion","tabs"],"interactive-fullscreen":["scenario","sorting","timeline"],multimedia:["attachment","code"],quote:["background","carousel"],survey:["survey"],text:["code"]};function n0e(e,t){return eA[e]?.includes(t)??!1?.1:.5}function tA(e){switch(e.backgroundType){case ee.COLOR:return e.backgroundColor;case ee.ACCENT:return e.courseColor;case ee.TINT:return B0(e.courseColor);case ee.LIGHT:return"#ffffff";case ee.GRAY:return"#fafafa";case ee.DARK:return"#303030";case ee.BLACK:return"#000000"}}const sA={multimedia:{embed(e){return{cardMode:e.showBorder===!1?Hs.TRANSPARENT:Hs.WHITE}}}};function nA(e,t,s){return oA(e,t,s)}function oA(e,t,s){const o=A1(e,t);if(s.v==null||s.v<B3){s=rA(s);const d=o.backgroundColor,l=s.backgroundColor?.toLowerCase(),u=d!=null&&l===d.toLowerCase(),m=d==null&&l==="#ffffff";l&&(u||m)&&(s=Uw()("backgroundColor",s))}const r=sA[e]?.[t]?.(s),a=s.backgroundColor&&s.backgroundType==null?{backgroundType:ee.COLOR}:{};return[{accentColor:null},Yw,r,s,a,{v:B3}].reduce((d,l)=>l==null?d:{...d,...w0()(p3,l)},{})}function rA(e){return{...e,backgroundType:null,cardMode:null,v:1}}const aA={text:["table"],divider:["divider","numbered divider","spacing divider"],knowledgeCheck:["draw from question bank"],multimedia:[]};function o0e(e,t){return!aA[e]?.includes(t)}const iA={};function r0e(e,t){return!iA[e]?.includes(t)}function cA(e){return e===Zw.LIGHT?Eo.LIGHT:Eo.DARK}function lA(e,t){if(t===w1.AUTO){if(!e)return Eo.DARK;const s=Kw(e);return Qw(s)===w1.DARK?Eo.DARK:Eo.LIGHT}else return t===w1.LIGHT?Eo.LIGHT:Eo.DARK}function a0e(e,t,s,o,r){const a=e?.backgroundType;return e?.cardMode===Hs.TRANSPARENT?a===O3.IMAGE?cA(t?.overlayColor):o&&a!==O3.ACCENT?r:lA(s,e?.customBackgroundColorContrast):o?r:Eo.DARK}const dA={interactive:["accordion","tabs"],"interactive-fullscreen":["labeledgraphic","process","timeline"],list:["numbered","bulleted","checkboxes"],impact:["a","b","c","d","note"],quote:["a","b","c","d","background","carousel"],text:["paragraph","heading paragraph","subheading paragraph","two column","three column","four column"]};function i0e(e,t){return dA[e]?.includes(t)??!1}const uA=new RegExp(/^#([a-f0-9]{6}|[a-f0-9]{3})$/,"i"),R1=(e,t)=>t!=null&&uA.test(t)?t:e;function At(e){const{contrast:t=me.AUTO,backgroundColor:s="#fff"}=e,o=R1("#fff",s),r=Os(o);return t===me.DARK||t===me.AUTO&&r===me.DARK?ft.DARK:ft.LIGHT}const hA=e=>e.blockBackgroundType??e.familyBackgroundType??e.courseBackgroundType??e.blockTypeFallbackType??ee.LIGHT,mA=e=>e.effectiveBackgroundType===ee.COLOR?e.blockBackgroundColor||e.familyBackgroundColor||e.courseBackgroundColor||e.blockTypeFallbackColor||null:e.settingsBackgroundColor??null,pA=e=>e.blockCustomContrast??e.familyBackgroundColorContrast??e.courseBackgroundColorContrast??me.AUTO,H3=e=>{const{family:t,variant:s,customBackgroundColorContrast:o}=e;return!o&&(t==="image"&&s!=="text aside"||t==="chart"||s==="sorting")},fA=e=>{const{backgroundType:t,backgroundColor:s,accentColor:o,customBackgroundColorContrast:r,accentContrast:a,family:i,variant:c}=e;if(!(t===ee.ACCENT||t===ee.COLOR))return null;const l=t===ee.ACCENT?o:s;let u;return t===ee.ACCENT?u=a:H3({family:i,variant:c,customBackgroundColorContrast:r})?u=Os(s):u=r??me.DARK,At({backgroundColor:l??void 0,contrast:u})},vA=e=>fA(e)===ft.LIGHT,gA=e=>{const t=e.blockBackgroundType!=null||e.familyBackgroundType!=null||e.courseBackgroundType!=null,s=e.blockCustomContrast!=null||e.familyBackgroundColorContrast!=null||e.courseBackgroundColorContrast!=null;return!t&&!s},CA=e=>{const{backgroundColor:t,family:s,variant:o,blockCustomContrast:r,familyBackgroundColorContrast:a,courseBackgroundColorContrast:i}=e,c=r??a??i??me.AUTO,l=H3({family:s,variant:o,customBackgroundColorContrast:c})?Os(t):c;return At({backgroundColor:t??void 0,contrast:l})};var xA=f(71239),ma=f.n(xA);const bA=e=>{const{effectiveBackgroundType:t,blockImage:s}=e;return t!==ee.IMAGE?null:s??null},yA=e=>vv(e?.alt),LA=e=>{if(!e)return null;const{alpha:t,overlayColor:s=nt.DARK}=e,o=gt(e),r=s===nt.LIGHT?F0:H0;return Nl({alpha:t,color:r,url:o})};function In(){const e=je(),t=Io(),s=Zt(),o=Nt(),r=o?A1(o.family,o.variant):{};return hA({blockBackgroundType:s?.backgroundType,familyBackgroundType:t?.backgroundType,courseBackgroundType:e?.theme?.blockBackgroundType,blockTypeFallbackType:r.backgroundType})}function SA(){return In().toLowerCase()}function Ml(){const e=Nt(),t=In(),s=e?.background,o=Te(s?.media)?.image;return bA({effectiveBackgroundType:t,blockImage:o})}function TA(){const e=Ml();return yA(e)}function NA(){const e=Ml();return LA(e)}function kA(){const e=Ml();return!!e&&e?.overlayColor===nt.LIGHT}function IA(){const e=Nt(),t=e?.family,s=e?.variant,o=Jw(t,s),r=e?.settings?.cardMode??Hs.WHITE;return o?r.toLowerCase():null}function EA(){const e=Cs(),t=e?ha(e):ct.LIGHT;return ma()(t.toLowerCase())}function jA(){const e=Nt(),t=je(),s=Io();return pA({blockCustomContrast:e?.settings?.customBackgroundColorContrast,familyBackgroundColorContrast:s?.backgroundColorContrast,courseBackgroundColorContrast:t?.theme?.blockBackgroundColorContrast})}function wA(){const e=je(),t=Zt(),s=Cs(),o=Nt(),r=In(),a=jA(),i=t.accentColor||e?.theme?.colorAccent;return vA({accentColor:i,accentContrast:e?.theme?.accentContrast,backgroundColor:s,backgroundType:r,customBackgroundColorContrast:a,family:o?.family,variant:o?.variant})}function AA(){const e=Nt(),t=je(),s=Cs(),o=Io();return CA({backgroundColor:s,blockCustomContrast:e?.settings?.customBackgroundColorContrast,courseBackgroundColorContrast:t?.theme?.blockBackgroundColorContrast,family:e?.family,familyBackgroundColorContrast:o?.backgroundColorContrast,variant:e?.variant})}function RA(){const e=Nt(),t=je(),s=Io();return gA({blockBackgroundType:e?.settings?.backgroundType,familyBackgroundType:s?.backgroundType,courseBackgroundType:t?.theme?.blockBackgroundType,blockCustomContrast:e?.settings?.customBackgroundColorContrast,familyBackgroundColorContrast:s?.backgroundColorContrast,courseBackgroundColorContrast:t?.theme?.blockBackgroundColorContrast})}function PA(){const e=SA(),t=EA(),s=IA(),o=wA(),r=kA(),a=RA(),i=Cs(),c=NA(),d=TA();return{backgroundColor:i,backgroundImageAlt:d,backgroundImageCss:c,backgroundTypeLowercase:e,cardMode:s,colorRange:t,isContrastLight:o,isLegacyBackground:a,isOverlayLight:r}}var F3=f(9608);const V3=Object.assign((0,h.createContext)({}),{displayName:"BlockSettingsContext"});function Zt(){return(0,h.useContext)(V3)}const MA="settings";function P1(e){return t=>{const s=F3.forwardRef((o,r)=>{const a=Zt(),i={...o,[e??MA]:a};return(0,n.jsx)(t,{...i,ref:r})});return s.displayName=`withBlockSettings(${t.displayName||t.name})`,s}}function Cs(){const e=je(),t=Zt(),s=Io(),o=In(),r=Nt();if(t==null)return null;const a=r?A1(r.family,r.variant):{},i=mA({effectiveBackgroundType:o,blockBackgroundColor:t.backgroundColor,familyBackgroundColor:s?.backgroundColor,courseBackgroundColor:e?.theme?.blockBackgroundColor,blockTypeFallbackColor:a.backgroundColor,settingsBackgroundColor:t.backgroundColor}),c={...t,backgroundType:o,backgroundColor:i};return tA(c)}const OA="backgroundColor";function BA(e){return t=>{const s=F3.forwardRef((o,r)=>{const a=Cs(),i={...o,[e??OA]:a};return(0,n.jsx)(t,{ref:r,...i})});return s.displayName=`withBackgroundColor(${t.displayName||t.name})`,s}}function M1({children:e,...t}){const s=Nt(),o=Zt(),r=Ei(),a=(0,h.useMemo)(()=>{const i=s==null?t:nA(s.family,s.variant,t);return{courseColor:r,...o,...i}},[s,t,r,o]);return(0,n.jsx)(V3.Provider,{value:a,children:e})}const DA=(0,h.lazy)(()=>f.e("_b106").then(f.t.bind(f,63744,23))),HA=({children:e})=>{const t=te(),{setCurrentLocale:s,currentLocale:o}=Qe(),r=Te(t?.title),a=sa()?.l10n?.languageCodeMetadata??{},i=Object.entries(a).map(([c,d])=>({code:c,learnerDisplayName:d.learnerDisplayName})).sort((c,d)=>c.learnerDisplayName.localeCompare(d.learnerDisplayName));return(0,n.jsx)(h.Suspense,{fallback:null,children:(0,n.jsx)(DA,{courseTitle:r,currentLocale:o,locales:i,setCurrentLocale:s,children:e})})},so={get isInstantLink(){return!!window.InstantLinks?.publicId}},O1=(0,h.createContext)(void 0);O1.displayName="RiseComPartnerTrackingContext";function FA({children:e,onTrack:t}){return(0,n.jsx)(O1.Provider,{value:t,children:e})}function z3(){return(0,h.useContext)(O1)}var VA=f(5605),zA=f.n(VA),$A=f(79629),_A=f.n($A);class no{static get isChrome(){return!window||!window.navigator?!1:/Chrome/.test(window.navigator.userAgent)&&/Google Inc/.test(window.navigator.vendor)}static get isSafari(){return!window||!window.navigator?!1:/Safari/.test(window.navigator.userAgent)&&/Apple Computer/.test(window.navigator.vendor)&&!/CriOS/.test(window.navigator.userAgent)}static get isIphoneSafari(){if(!window||!window.navigator)return!1;const t=/iPhone|iPod/.test(window.navigator.userAgent)&&!window.MSStream,s=/Safari/.test(window.navigator.userAgent)&&/Apple Computer/.test(window.navigator.vendor),o=/CriOS/.test(window.navigator.userAgent);return t&&s&&!o}static get isSafari9(){if(!window||!window.navigator)return!1;const t=/Safari/.test(window.navigator.userAgent)&&/Apple Computer/.test(window.navigator.vendor),s=/version\/9./i.test(window.navigator.userAgent);return t&&s}static get isIe11(){return!!(window&&Object.hasOwnProperty.call(window,"ActiveXObject")&&!window.ActiveXObject)}static get isEdge(){return!window||!window.navigator?!1:/Edge/.test(window.navigator.userAgent)}static get isMobile(){return!window||!window.navigator?!1:/Android|webOS|iPhone|iPad|iPod|BlackBerry|IEMobile|Opera Mini/i.test(navigator.userAgent)}static get isLocalFilesystem(){return!window||!window.navigator?!1:/file:/.test(window.location.protocol)}static get isFirefox(){return window?.navigator?.userAgent.includes("Firefox")??!1}}const UA=Jc()(en()),$3=e=>t=>`${e}/${t.id}`,GA=(e,t)=>B2()({data:(0,de.action)(t),method:"POST",url:iL(UA(`/${t}`),xe()("url"),e),...Ln()(["headers","withCredentials"],e)}),WA=e=>(t,s)=>S2()(t,$3(s),B1(e,s)),KA=e=>st()(De()({},["response","data"]),Rs()(xe()("type"),(0,de.error)(e))),QA=(e,t)=>s=>e.postRequest?e.postRequest(t,s):s,_3=e=>t=>s=>o=>il(o,GA(t,s),e,g0()(KA(s),Kn()(Gr()("data"),xe()("data"))),_A()(Ut()(xe()("error"),Wo().Rejected,Wo().of)),QA(t,{type:s,payload:o})),ZA=({url:e,method:t,data:s,headers:o})=>{if(no.isFirefox){const r=new Blob([JSON.stringify(s)],{type:"application/json"}),a=window.navigator.sendBeacon(e,r);return Promise.resolve({type:s.type,payload:{...s.payload,queued:a}})}return fetch(e,{method:t,credentials:"include",headers:{"Content-Type":"application/json",...o},body:JSON.stringify(s),keepalive:!0}).then(r=>r.json()).then(Ur()("data"))},YA=Wo().fromPromise(ZA),B1=gl()(3,_3(yi)),XA=gl()(3,_3(YA)),JA=e=>(t,s)=>zA()(t,$3(s),B1(e,s)),qA=e=>({debounce:WA(e),send:B1(e),fetchWithKeepAlive:XA(e),throttle:JA(e)}),eR=`${ye("RISE_RUNTIME_URI")}/ducks`,tR=qA({headers:()=>({"x-rise-authoring-client":"adf86e5ca90f5252684619d40324efbf12407ebb"}),postRequest:(e,t)=>t,url:eR,withCredentials:!0});var sR=f(98366),nR=f.n(sR);const oR=nR()({context:{app:{name:"rise-frontend"}},payload:{articulate_user:Ab(),userRole:Mb(),subId:Ob(),subPlan:Bb(),subStatus:Db()}}),rR=en()("rise/track/")("TRACK"),aR=e=>({...e,context:{locale:navigator.language,device:E2(),channel:k2(),userAgentData:I2(),page:j2(),userAgent:w2(),...e.context}}),iR=(e,t)=>({...e,properties:{...N2(t),...e.properties}}),cR=e=>(t,s)=>{const o=s(),r=l0();let a=aR(e);return a=iR(a,o),a.userId=a.userId??r,a.author=a.author??r,Se&&(a=oR(a)),t(tR.send(rR)(a))};function lR({children:e}){const t=it(),s=(0,h.useCallback)(o=>t(cR(o)),[t]);return(0,n.jsx)(FA,{onTrack:s,children:e})}function dR(e){return function({Default:s,className:o,...r}){const a=`brand--${e}`,i=o?`${o} ${a}`:a;return(0,n.jsx)(s,{...r,className:i})}}const pa=dR("ui"),D1=e=>e==="<p><br></p>"?"":e,H1="data-change-path",F1="data-l10n-id",U3=(e,t)=>{if(e)return t?["l10n","translations",t,e.getAttribute(F1)]:JSON.parse(e.getAttribute(H1))};let oo;const uR=()=>{const e=fa();e&&e.classList.add("selected")},Ol=()=>{fa()&&oo&&Hi(oo)},hR=(e,t)=>s=>{const o=document.elementsFromPoint(s.clientX,s.clientY),r=t?o.find(a=>a.getAttribute(F1)):o.find(a=>a.getAttribute(H1));r!=null&&(e&&oo!==r&&(oo=r,e(U3(r,t))),Hi(r))},mR=(e,t)=>s=>{s.stopPropagation(),s.preventDefault();const o=document.elementsFromPoint(s.clientX,s.clientY),r=t?o.find(a=>a.getAttribute(F1)):o.find(a=>a.getAttribute(H1));if(r){Hi(r),W3();const a=U3(r,t);a&&(e(a),uR())}},V1=()=>document.getElementById("target-container"),fa=()=>document.getElementById("target-highlight"),G3=()=>{if(V1())return;const t=document.createElement("div");t.classList.add("target-container"),t.id="target-container",document.body.appendChild(t);const s=document.createElement("div");s.classList.add("target-highlight"),s.id="target-highlight",t.appendChild(s)},W3=()=>{const e=fa();e&&e.classList.add("selected")},pR=({top:e,left:t,width:s,height:o})=>{const r=document.querySelector("[data-page=true]")?.getBoundingClientRect().width??window.innerWidth-20;return s<r&&(e=e-10,o=o+20,t=t-20,s=s+40),{top:e,left:t,width:s,height:o}},Hi=e=>{const{top:t,left:s,width:o,height:r}=pR(e.getBoundingClientRect()),a=fa();a&&(e!==oo&&a.classList.contains("selected")&&a.classList.remove("selected"),a.classList.add("active"),Object.assign(a.style,{top:`${t}px`,left:`${s}px`,width:`${o}px`,height:`${r}px`}),oo=e)},fR=()=>{window.removeEventListener("scroll",Ol,{capture:!0}),Bl()},Bl=()=>{fa()?.classList?.remove("active"),fa()?.classList?.remove("selected")};let va,Dl;const vR=({locale:e})=>({isActive:t},s)=>{const o=!!V1();if(t){if(va)return va;G3();const r=hR(s,e);let a;return va=new Promise((i,c)=>{a=mR(i,e),Dl=c,document.body.classList.add("target-mode"),window.addEventListener("mousemove",r,!0),window.addEventListener("click",a,!0),window.addEventListener("resize",Bl,!0),window.addEventListener("scroll",Ol,!0)}).finally(()=>{va=null,Dl=null,document.body.classList.remove("target-mode"),window.removeEventListener("mousemove",r,!0),window.removeEventListener("click",a,!0),window.removeEventListener("resize",Bl,!0),window.removeEventListener("scroll",Ol,!0)}),va}else Bl(),V1()?.remove(),oo=null;return o&&Dl!=null&&Dl(new Error("cancelled")),Promise.resolve()},gR=e=>{let t=e.findIndex(s=>s==="items");return t===-1?e:e.slice(0,t+2)},K3=e=>{const t=(0,zr.Ce)(e);return t?t.type==="translation"||t.type==="caption"&&t.l10nId?document.querySelector(`[data-l10n-id='${t.l10nId}']`)??document.querySelector(`[data-l10n-id*='${t.l10nId}']`):document.querySelector(`[data-change-path='${JSON.stringify(gR(e))}']`):null},CR=e=>{G3(),window.addEventListener("scroll",Ol,{capture:!0}),document.body.classList.add("target-mode");const t=K3(e);t&&Hi(t)},xR=e=>{if(!va)return;const t=K3(e);t&&(oo!==t&&(oo=t),Hi(t),W3(),t.scrollIntoView({behavior:"smooth",block:"center"}))},bR=e=>["course",e],Q3=(e,t)=>["lessons",{id:e},t],yR=(e,t)=>[...Q3(e,"items"),{id:t}],ga=e=>JSON.stringify(bR(e)),Z3=(e,t)=>JSON.stringify(Q3(e,t)),LR=(e,t)=>JSON.stringify(yR(e,t)),rs={STATUS:"targetMode:status",TOGGLE:"targetMode:toggle",FOCUS:"targetMode:focus",CLEAR:"targetMode:clear",SELECTED:"targetMode:selected",HOVERED:"targetMode:hovered",TRANSLATION_HOVERED:"targetMode:translationHovered",TRANSLATION_HOVER_CLEAR:"targetMode:translationHoverClear"},Ca=(e,t)=>{const s={};for(let o=0;o<e.length;o++){const r=e[o];if(typeof r=="object"&&r.id){const a=e[o-1],i=a==="items"?t.shift():a.replace(/s$/,"");s[`${i??"item"}Id`]=r.id}}return s};function z1(e,t){const s=(0,h.useMemo)(()=>matchMedia(`(${e}: ${t*.0625}em)`),[e,t]),[o,r]=(0,h.useState)(s.matches);return(0,h.useEffect)(()=>{const a=s.addEventListener??s.addListener,i=s.removeEventListener??s.removeListener;return a.call(s,"change",c),()=>i.call(s,"change",c);function c(){r(s.matches)}},[s]),o}const SR="matches";function TR(e,t,s,o="withPxToEmMedia"){return r=>{function a(i){const c=z1(e,t);return(0,n.jsx)(r,{...i,[s??SR]:c})}return a.displayName=`${o}(${r.displayName||r.name})`,a}}function bt(e){return z1("max-width",e-1)}function h0e(e){return z1("min-width",e)}function NR(e,t,s){return TR("min-width",e,t,s)}const kR=()=>bt(1200),IR=()=>bt(768),$1=()=>bt(480);var ER=f(50172);const $=(0,ER.setup)({el:"__",mod:"--",modValue:"-"}),_1=$("cover");function jR(e,t,s){return e===1?t:s}function wR(){const e=i3(),t=he(),s=jR(e,t?.coverLesson||"Lesson",t?.coverLessons||"Lessons");return(0,n.jsxs)("li",{className:_1("num-lessons"),role:"listitem",children:[(0,n.jsx)("span",{className:_1("num-lessons-value"),children:e}),"\xA0",(0,n.jsx)("span",{className:_1("num-lessons-units"),children:s})]})}var AR=f(22630),ln=f.n(AR);const RR=36e5,U1=$("cover");function PR(e){return Math.round(10*e)/10}function Y3(e,t,s){return e===1?t:s}function MR(){const{showTimeToComplete:e,timeToComplete:t}=te(),s=he();if(!e)return null;const o=t>=RR,r=o?PR(ln().duration(t).asHours()):ln().duration(t).asMinutes(),a=o?Y3(r,s?.coverHour||"Hour",s?.coverHours||"Hours"):Y3(r,s?.coverMinute||"Minute",s?.coverMinutes||"Minutes");return(0,n.jsxs)("li",{className:U1("time-to-complete"),role:"listitem",children:[(0,n.jsx)("span",{className:U1("time-to-complete-value"),children:r}),"\xA0",(0,n.jsx)("span",{className:U1("time-to-complete-units"),children:a})]})}const G1=$("cover");function W1(){const e=he();return Se?(0,n.jsxs)("section",{className:G1("course-length-section"),children:[(0,n.jsx)("h2",{className:G1("course-length-title"),children:e?.a11yCoverCourseLength||"Course Length"}),(0,n.jsxs)("ul",{className:G1("course-length-list"),role:"list",children:[(0,n.jsx)(wR,{}),(0,n.jsx)(MR,{})]})]}):null}const OR=$("cover"),BR="MMMM D, YYYY";function X3({format:e=BR}){const{publishedAt:t}=te(),s=he(),o=OR("details-content-published-at");if(!t)return null;const r=ln()(t);return r.isValid()?(0,n.jsxs)("div",{className:o,children:[s?.coverPublished||"Published"," ",r.format(e)]}):null}var DR=f(91104),Fi=f.n(DR);const J3=Fi()(async()=>(await f.e("math").then(f.bind(f,95861))).browserAdaptor(),{promise:!0}),q3=Fi()(async()=>{const[{TeX:e},{AllPackages:t}]=await Promise.all([f.e("math").then(f.t.bind(f,96025,23)),f.e("math").then(f.bind(f,26020))]);return new e({packages:t})}),e6=Fi()(async()=>{const e=await f.e("math").then(f.t.bind(f,78847,23));return new e.SVG({fontCache:"local"})},{promise:!0}),t6=Fi()(async()=>{const[e,t,s,{RegisterHTMLHandler:o},{mathjax:r}]=await Promise.all([J3(),q3(),e6(),f.e("math").then(f.bind(f,67684)),f.e("math").then(f.bind(f,78626))]);return o(e),r.document(document,{InputJax:t,OutputJax:s})},{promise:!0}),HR=Fi()(async e=>{const t=new CSSStyleSheet;e.adoptedStyleSheets.push(t);const[s,o]=await Promise.all([e6(),t6()]),r=s.styleSheet(o);r instanceof HTMLStyleElement&&await t.replace(r.innerText)},{promise:!0});class FR extends HTMLElement{static observedAttributes=["long-description","short-description","tex"];_ready;_anchor=this;_renderController;constructor(){super(),this._ready=HR(this.ownerDocument)}get longDescription(){return this.getAttribute("long-description")??null}set longDescription(t){t==null?this.removeAttribute("long-description"):this.setAttribute("long-description",t)}get shortDescription(){return this.getAttribute("short-description")??null}set shortDescription(t){t==null?this.removeAttribute("short-description"):this.setAttribute("short-description",t)}get tex(){return this.getAttribute("tex")??""}set tex(t){this.setAttribute("tex",t)}disconnectedCallback(){this._renderController?.abort()}attributeChangedCallback(t){t==="tex"?this._renderTex():this._renderAria()}async _renderTex(){this._renderController?.abort();const t=this._renderController=new AbortController,[s,o,r]=await Promise.all([t6(),J3(),q3(),this._ready]);if(t.signal.aborted)return;r.reset();const{tex:a}=this,i=a.includes("begin{")?a:String.raw`\begin{align*}${a}\end{align*}`,c=s.convert(i),d=o.firstChild(c),l=document.evaluate("//@data-mjx-error",d,null,XPathResult.STRING_TYPE).stringValue;if(l.length>0){let u=l;if(l===String.raw`Missing \begin{align*} or extra \end{align*}`){const m=s.convert(a),p=o.firstChild(m);u=document.evaluate("//@data-mjx-error",p,null,XPathResult.STRING_TYPE).stringValue??"An error occured"}this.dispatchEvent(new VR("matherror",{bubbles:!1,composed:!1,detail:{errorMessage:u}})),this._anchor.replaceChildren()}else this._anchor.replaceChildren(d);await this._renderAria()}async _renderAria(){if(await this._ready,this._renderController?.signal.aborted||this.firstElementChild==null)return;const t=[this.shortDescription,this.longDescription].filter(s=>(s?.length??0)>0).join(`

`);this.firstElementChild.ariaLabel=t.trim().length===0?null:t}}customElements.define("rise-math",FR);class VR extends CustomEvent{}var dn=f(58174);function K1(e){if(e==null)return{value:e};let t;if(typeof e=="string"?t=e:t=e.innerHTML,!t.includes("data-editor-id"))return{value:e};const s=t.match(/^<[^>]+data-editor-id=["']([^"']+)["'][^>]*>/);if(s){const o=s[1],r=t.match(/^<[^>]*>(.*)<\/[^>]*>$/s),a=r?r[1]:t;return{editorId:o,value:typeof e=="string"?a:e}}return{value:e}}const s6=(e="")=>e.split(".").slice(-2).join("."),n6=ce()(s6,ye),zR=e=>e.includes("#/lessons/"),Fs=e=>{if(!e||$R(e)||zR(e))return!1;e.slice(0,2)==="//"&&(e=`https:${e}`);try{const{hostname:t}=new URL(e),s=s6(t);return s!==n6("ARTICULATE_DOMAIN")&&s!==n6("RISE_DOMAIN")}catch{return!1}},$R=e=>e?e.slice(0,7)==="mailto:":!1;var Me=f(11726);const Q1=$("external-link-disabled-popover");function Hl(e={}){const{delay:t=200}=e,s=h.useRef(new Map),o=h.useCallback(c=>{const d=s.current.get(c);d&&clearTimeout(d);const l=setTimeout(()=>{const u=`trial-external-link-popover-${c}`;Me.ArcPopover.handlePopover(u,"show"),s.current.delete(c)},t);s.current.set(c,l)},[t]),r=h.useCallback(c=>{const d=s.current.get(c);d&&clearTimeout(d);const l=setTimeout(()=>{const u=`trial-external-link-popover-${c}`;Me.ArcPopover.handlePopover(u,"hide"),s.current.delete(c)},t);s.current.set(c,l)},[t]),a=h.useCallback(c=>{const d=`trial-external-link-popover-${c}`;Me.ArcPopover.handlePopover(d,"show")},[]),i=h.useCallback(c=>{const d=`trial-external-link-popover-${c}`;Me.ArcPopover.handlePopover(d,"hide")},[]);return h.useEffect(()=>{const c=s.current;return()=>{c.forEach(d=>clearTimeout(d)),c.clear()}},[]),{handleMouseEnter:o,handleMouseLeave:r,handleFocus:a,handleBlur:i}}function _R(e){return t=>{const{handleMouseEnter:s,handleMouseLeave:o,handleFocus:r,handleBlur:a}=Hl(),i=h.useId();return(0,n.jsxs)(n.Fragment,{children:[(0,n.jsx)(e,{...t,attachmentId:i,onLinkBlur:a,onLinkFocus:r,onLinkMouseEnter:s,onLinkMouseLeave:o}),t.externalLinksDisabled&&(0,n.jsx)(Fl,{anchorId:i})]})}}const Fl=({anchorId:e})=>{const t=`trial-external-link-popover-${e}`;return h.useEffect(()=>{const s=o=>{o.key==="Escape"&&Me.ArcPopover.handlePopover(t,"hide")};return document.addEventListener("keydown",s),()=>{document.removeEventListener("keydown",s)}},[t]),(0,n.jsx)(Me.ArcPopover,{alternateAnchorId:e,anchorAt:"top-center",boundary:"flip",className:Q1(),hasTail:!0,headerSlot:(0,n.jsx)("div",{className:Q1("header"),children:"Subscribe to unlock full access"}),hidePopoverButton:!0,id:t,offset:8,popover:"manual",variant:"common",children:(0,n.jsx)("div",{className:Q1("content"),children:"To protect learners from phishing, scams, or malicious redirects, external links are disabled when sharing with Quick Share during your trial."})})},UR=({allowTabNavigation:e=!0,className:t="","data-testid":s,id:o,ref:r,tagName:a="div",value:i})=>{const c=je(),d=c&&"externalLinksDisabled"in c?c.externalLinksDisabled:!1,l=fs(),u=(0,h.useRef)(null),m=Te(i),[p,g]=(0,h.useState)([]),{handleMouseEnter:C,handleMouseLeave:v,handleFocus:x,handleBlur:y}=Hl(),{currentLocale:S}=Qe(),L=Bs(),b=(0,h.useMemo)(()=>{const T=r0(m),N=Array.prototype.concat(qR,eP,QR,WR,KR(S,L),d?ZR:[],e?XR:YR,JR(l?.a11yNoticeLinkNewTab));return GR(N,T)},[e,S,L,d,l,m]);return(0,h.useLayoutEffect)(()=>{if(!d||!u.current){g([]);return}const T=[];u.current.querySelectorAll("[data-tooltip-target]").forEach((k,E)=>{const I=k.nextElementSibling;if(I?.hasAttribute("data-external")){const P=I.getAttribute("data-external-text")||"",A=I.getAttribute("data-external-id")||`link-${E}`;T.push({placeholder:k,text:P,id:A})}}),g(T)},[b,d]),(0,n.jsxs)(n.Fragment,{children:[(0,n.jsx)("div",{"aria-hidden":e?void 0:!0,className:`${t} brand--linkColor`,"data-l10n-id":wt(i),"data-testid":s,id:o,ref:T=>{u.current=T,typeof r=="function"?r(T):r&&(r.current=T)},children:(0,h.createElement)(a,{className:"fr-view rise-tiptap",dangerouslySetInnerHTML:(0,h.useMemo)(()=>({__html:b}),[b])})}),p.map(({placeholder:T,text:N,id:k})=>(0,n.jsxs)(h.Fragment,{children:[(0,dn.createPortal)((0,n.jsx)("span",{id:k,onBlur:()=>y(k),onFocus:()=>x(k),onMouseEnter:()=>C(k),onMouseLeave:()=>v(k),role:"button",style:{cursor:"pointer",color:"var(--arc-color-text-disabled)",textDecoration:"underline"},tabIndex:0,children:N}),T),(0,n.jsx)(Fl,{anchorId:k})]},k))]})};function GR(e,t){const s=document.createElement("div");s.innerHTML=t;for(const o of e)o(s);return s.innerHTML}const o6=e=>e.getAttribute("data-link-type")==="lesson"?!0:(e.getAttribute("href")??"").startsWith("#/lessons/");function WR(e){for(const t of e.querySelectorAll("a")){o6(t)?t.removeAttribute("target"):t.setAttribute("target","_blank");const o=new Set((t.getAttribute("rel")??"").split(/\s+/));o.delete("opener"),o.add("noopener"),o.add("noreferrer"),o.add("nofollow"),t.setAttribute("rel",Array.from(o).join(" "))}}function KR(e,t){return s=>{if(!(!e||e===t)){for(const o of s.querySelectorAll("a"))if(o6(o)){const r=o.getAttribute("href");if(r){const a=r.includes("?")?"&":"?";o.setAttribute("href",`${r}${a}locale=${encodeURIComponent(e)}`)}}}}}function QR(e){for(const t of e.querySelectorAll("table"))if(!t.parentElement.classList.contains("rise-table-wrap")){const s=document.createElement("div");s.className="rise-table-wrap",t.parentNode.replaceChild(s,t),s.appendChild(t)}}function ZR(e){let t=0;const s=[];for(const o of e.querySelectorAll("a"))if(Fs(o.href)){const r=o.textContent||"",a=`external-link-anchor-${Date.now()}-${t++}`;o.removeAttribute("href"),o.removeAttribute("rel"),o.removeAttribute("target"),o.setAttribute("data-external",""),o.setAttribute("data-external-text",r),o.setAttribute("data-external-id",a),o.setAttribute("role","button"),o.style.display="none";const i=document.createElement("span");i.setAttribute("data-tooltip-target",""),o.parentNode?.insertBefore(i,o),s.push({placeholder:i,text:r,id:a})}return s}function YR(e){for(const t of e.querySelectorAll("a"))t.setAttribute("aria-hidden","true"),t.setAttribute("tabindex","-1")}function XR(e){for(const t of e.querySelectorAll("a"))t.removeAttribute("aria-hidden"),t.hasAttribute("data-external")?t.setAttribute("tabindex","0"):t.removeAttribute("tabindex")}function JR(e="(opens in a new tab)"){return t=>{for(const s of t.querySelectorAll('a[target="_blank"]')){const o=document.createElement("span");o.className="visually-hidden-always",o.textContent=e,s.appendChild(o)}}}function qR(e){return K1(e).value}function eP(e){for(const t of e.querySelectorAll("rise-math")){const{shortDescription:s,longDescription:o}=t,r=t.querySelector('[slot="short-description"]'),a=t.querySelector('[slot="long-description"]');s==null&&r!=null&&(t.shortDescription=r.textContent),o==null&&a!=null&&(t.longDescription=a.textContent)}return e}const be=UR,r6=$("cover");function tP(){const e=te(),t=kR(),s=Te(e?.description);if(!s)return null;const o=ga("description"),r=(0,jt.uW)(e?.description)?{"data-l10n-id":e?.description?.l10nId}:{"data-change-path":o};return(0,n.jsx)("div",{...r,children:(0,n.jsxs)("section",{className:r6("details-content-section"),children:[t?(0,n.jsx)(W1,{}):(0,n.jsx)(X3,{}),(0,n.jsx)(be,{className:r6("details-content-description"),value:D1(s)},"text")]})})}const Z1=e=>{if(!e)return"";const t=ln()(e),s=ln()(),o=ln()(s).add(24,"hours");return t.isBefore(s)?"Overdue":t.isBefore(o)?`Due in ${s.to(t,!0)}`:`Due ${t.format("MMM D")}`},a6=e=>ln()(e).isSameOrBefore(ln()().add(3,"d"),"days");function sP({Default:e,...t}){const{dueAt:s}=t,r=s&&a6(s)?"brand--background":"brand--color";return(0,n.jsx)(e,{...t,className:r})}function as(e){const{to:t,children:s}=e,o=(0,ge.zy)(),r=(0,h.useMemo)(()=>v0(t,o),[o,t]);return(0,n.jsx)(ge.N_,{...e,to:r,children:s})}const nP=({children:e,disabled:t,onClick:s,to:o,...r},a)=>t?(0,n.jsx)("a",{"aria-disabled":"true",ref:a,role:"link",...r,children:e}):(0,n.jsx)(as,{onClick:s,ref:a,to:o,...r,children:e}),oP=(0,h.forwardRef)(nP);function rP(){return!(typeof document>"u"||!("startViewTransition"in document)||no.isFirefox)}function aP(e){if(!rP()){const t=e();return Promise.resolve(t)}return new Promise(t=>{try{document.startViewTransition(async()=>{await e()}).finished.then(()=>t()).catch(()=>t())}catch{const s=e();Promise.resolve(s).then(()=>t()).catch(()=>t())}})}let Y1=!1;function ro(e,t="default"){return Y1?Promise.resolve():(Y1=!0,aP(()=>{document.documentElement.classList.add(`transition-${t}`),e()}).then(()=>{document.documentElement.classList.remove(`transition-${t}`)}).finally(()=>{Y1=!1}))}const i6=$("cover"),Yt=Ae("CoverAction",()=>{const e=te(),{trackingQuizId:t,theme:s}=e,o=Ft(),r=window.viewType==="preview",a=a3(),i=dw(),c=ca(),d=a?.id,l=s?.showStartButton??!0,u=kb()?c===100:Nb(),m=i!=null,p=m?i:d,g=!r&&Se&&(u||!m&&!t),{courseCTALabel:C}=Bw({isCourseComplete:u,percentCourseComplete:c}),v=G()("cover__header-content-action-link","overview__button-enrolled",{"overview__start-again":g}),x=y=>{y.preventDefault(),ro(()=>{o(Ps(p))},"cover-to-lesson")};return l&&C?(0,n.jsx)("div",{className:i6("header-content-action-wrapper"),children:(0,n.jsx)(oP,{className:v,onClick:x,to:Ps(p),children:(0,n.jsx)("span",{className:i6("header-content-action-link-text"),children:C})})}):null});function zt(e){return(0,n.jsx)("svg",{"aria-hidden":"true",fill:"currentColor",focusable:"false",xmlns:"http://www.w3.org/2000/svg",...e})}var c6,iP;const f0e=e=>c6(iP,{...e,viewBox:"0 0 8 8",children:c6("polygon",{points:"8,3 5,3 5,0 3,0 3,3 0,3 0,5 3,5 3,8 5,8 5,5 8,5 "})}),v0e=null;var X1,cP,lP;const g0e=e=>X1(lP,{viewBox:"0 0 10 10",...e,children:cP("g",{fillRule:"evenodd",children:[X1("path",{d:"M0 4.107h10v2H0z"}),X1("path",{d:"M4 0h2v10H4z"})]})}),C0e=null;var J1,dP;const x0e=({width:e="18",height:t="18",className:s})=>J1("svg",{"aria-hidden":"true",className:dP("i i-alert",s),focusable:"false",height:t,viewBox:"0 0 18 18",width:e,children:J1("g",{fill:"none",fillRule:"evenodd",stroke:"#DE1D1D",strokeLinecap:"round",strokeLinejoin:"round",strokeWidth:"1.5",children:J1("path",{d:"M9 1a8 8 0 1 1 0 16A8 8 0 0 1 9 1zM9 5.364V9.53M9 11.91v.726"})})}),b0e=null;function uP(e){return(0,n.jsxs)(zt,{viewBox:"0 0 16 12",...e,children:[(0,n.jsx)("path",{d:"M8.4148147,12 L1.05185184,12 C0.471229623,12 0,11.552 0,11 C0,10.448 0.471229623,10 1.05185184,10 L8.4148147,10 C8.99543692,10 9.46666654,10.448 9.46666654,11 C9.46666654,11.552 8.99543692,12 8.4148147,12"}),(0,n.jsx)("path",{d:"M12.2500002,2 L0.816666683,2 C0.365866674,2 0,1.552 0,1 C0,0.448 0.365866674,0 0.816666683,0 L12.2500002,0 C12.7008002,0 13.0666669,0.448 13.0666669,1 C13.0666669,1.552 12.7008002,2 12.2500002,2"}),(0,n.jsx)("path",{d:"M15,7 L1,7 C0.448,7 0,6.552 0,6 C0,5.448 0.448,5 1,5 L15,5 C15.552,5 16,5.448 16,6 C16,6.552 15.552,7 15,7"})]})}var hP,Vl;const y0e=({width:e="20",height:t="20"})=>hP("svg",{"aria-hidden":"true",fill:"none",focusable:"false",height:t,viewBox:"0 0 20 20",width:e,xmlns:"http://www.w3.org/2000/svg",children:[Vl("path",{clipRule:"evenodd",d:"M1.6665 8.33332C1.6665 7.87309 2.0396 7.49999 2.49984 7.49999H14.1665C14.6267 7.49999 14.9998 7.87309 14.9998 8.33332C14.9998 8.79356 14.6267 9.16666 14.1665 9.16666H2.49984C2.0396 9.16666 1.6665 8.79356 1.6665 8.33332Z",fill:"currentColor",fillRule:"evenodd"}),Vl("path",{clipRule:"evenodd",d:"M1.6665 4.99999C1.6665 4.53975 2.0396 4.16666 2.49984 4.16666H17.4998C17.9601 4.16666 18.3332 4.53975 18.3332 4.99999C18.3332 5.46023 17.9601 5.83332 17.4998 5.83332H2.49984C2.0396 5.83332 1.6665 5.46023 1.6665 4.99999Z",fill:"currentColor",fillRule:"evenodd"}),Vl("path",{clipRule:"evenodd",d:"M1.6665 11.6667C1.6665 11.2064 2.0396 10.8333 2.49984 10.8333H17.4998C17.9601 10.8333 18.3332 11.2064 18.3332 11.6667C18.3332 12.1269 17.9601 12.5 17.4998 12.5H2.49984C2.0396 12.5 1.6665 12.1269 1.6665 11.6667Z",fill:"currentColor",fillRule:"evenodd"}),Vl("path",{clipRule:"evenodd",d:"M1.6665 15C1.6665 14.5398 2.0396 14.1667 2.49984 14.1667H14.1665C14.6267 14.1667 14.9998 14.5398 14.9998 15C14.9998 15.4602 14.6267 15.8333 14.1665 15.8333H2.49984C2.0396 15.8333 1.6665 15.4602 1.6665 15Z",fill:"currentColor",fillRule:"evenodd"})]}),L0e=null;var l6,mP;const S0e=({width:e="15",height:t="15",className:s})=>l6("svg",{"aria-hidden":"true",className:mP("i i-all-blocks",s),focusable:"false",height:t,viewBox:"0 0 15 15",width:e,children:l6("path",{d:"M.25.5h2v2h-2v-2zm4 0h2v2h-2v-2zm4 0h2v2h-2v-2zm4 0h2v2h-2v-2zm-12 4h2v2h-2v-2zm4 0h2v2h-2v-2zm4 0h2v2h-2v-2zm4 0h2v2h-2v-2zm-12 4h2v2h-2v-2zm4 0h2v2h-2v-2zm4 0h2v2h-2v-2zm4 0h2v2h-2v-2zm-12 4h2v2h-2v-2zm4 0h2v2h-2v-2zm4 0h2v2h-2v-2zm4 0h2v2h-2v-2z",fillRule:"evenodd"})}),T0e=null;var d6,pP;const N0e=e=>d6(pP,{...e,viewBox:"0 0 15 15",children:d6("path",{d:"M5.444.215H1.07c-.525 0-.875.35-.875.875v4.375c0 .525.35.875.875.875h4.375c.525 0 .875-.35.875-.875V1.09c0-.525-.35-.875-.875-.875M13.32.215H8.943c-.525 0-.875.35-.875.875v4.375c0 .525.35.875.875.875h4.375c.525 0 .875-.35.875-.875V1.09c0-.525-.35-.875-.875-.875M5.444 8.09H1.07c-.525 0-.875.35-.875.875v4.375c0 .525.35.875.875.875h4.375c.525 0 .875-.35.875-.875V8.965c0-.525-.35-.875-.875-.875M13.32 8.09H8.943c-.525 0-.875.35-.875.875v4.375c0 .525.35.875.875.875h4.375c.525 0 .875-.35.875-.875V8.965c0-.525-.35-.875-.875-.875"})}),k0e=null;var fP,u6,vP;const I0e=({width:e="24",height:t="16",leftMovement:s="0",className:o})=>fP("svg",{"aria-hidden":"true",className:vP("i i-alt",o),focusable:"false",height:t,style:{marginLeft:s},viewBox:"0 0 24 16",width:e,children:[u6("path",{d:"M10.066 11.5H8.887a.545.545 0 0 1-.326-.092.476.476 0 0 1-.178-.236l-.387-1.144H5.503l-.387 1.143a.507.507 0 0 1-.175.228.505.505 0 0 1-.32.101H3.433l2.538-6.556h1.557l2.538 6.556zM5.854 8.993h1.791l-.603-1.795-.137-.403a10.24 10.24 0 0 1-.155-.502 8.943 8.943 0 0 1-.293.914l-.603 1.786zm6.962 1.292h2.43V11.5h-3.951V4.944h1.52v5.341zM20.7 4.944v1.205h-1.845V11.5h-1.52V6.15H15.49V4.942h5.211z"}),u6("path",{d:"M1.5 1.994v12.012a.5.5 0 0 0 .505.494h19.99a.5.5 0 0 0 .505-.494V1.994a.5.5 0 0 0-.505-.494H2.005a.5.5 0 0 0-.505.494zm-1.5 0A2 2 0 0 1 2.005 0h19.99A2 2 0 0 1 24 1.994v12.012A2 2 0 0 1 21.995 16H2.005A2 2 0 0 1 0 14.006V1.994z",fillRule:"nonzero"})]}),E0e=null;var gP,h6;const j0e=({className:e,width:t="20",height:s="20",focusable:o="false"})=>gP("svg",{className:e,fill:"none",focusable:o,height:s,viewBox:"0 0 20 20",width:t,xmlns:"http://www.w3.org/2000/svg",children:[h6("path",{clipRule:"evenodd",d:"M10.0002 3.33334C10.4604 3.33334 10.8335 3.70644 10.8335 4.16668V15.8333C10.8335 16.2936 10.4604 16.6667 10.0002 16.6667C9.53992 16.6667 9.16683 16.2936 9.16683 15.8333V4.16668C9.16683 3.70644 9.53992 3.33334 10.0002 3.33334Z",fill:"currentColor",fillRule:"evenodd"}),h6("path",{clipRule:"evenodd",d:"M3.57757 9.41075C3.90301 9.08532 4.43065 9.08532 4.75609 9.41075L10.0002 14.6548L15.2442 9.41075C15.5697 9.08532 16.0973 9.08532 16.4228 9.41075C16.7482 9.73619 16.7482 10.2638 16.4228 10.5893L10.5894 16.4226C10.264 16.748 9.73634 16.748 9.41091 16.4226L3.57757 10.5893C3.25214 10.2638 3.25214 9.73619 3.57757 9.41075Z",fill:"currentColor",fillRule:"evenodd"})]}),w0e=null;var CP,q1,xP;const A0e=({title:e="Export",desc:t="An arrow bending itself to the right",width:s="16",height:o="13",className:r,focusable:a="false"})=>CP("svg",{className:xP("i",r),focusable:a,height:o,viewBox:"0 0 16 13",width:s,children:[q1("title",{children:e}),q1("desc",{children:t}),q1("path",{d:"M15.8,6L8.9,0.2C8.4-0.2,7.8,0.1,7.8,0.6v2.7C2.6,3.6,0,6.2,0,12.4c0,0.6,0.8,0.9,1.2,0.4 c1.7-2.2,3.2-3,6.6-3.1v2.7c0,0.5,0.7,0.8,1.1,0.5L15.8,7C16.1,6.7,16.1,6.3,15.8,6z M1.4,10.6c0.4-4.4,2.7-6,7-6 c0.4,0,0.6-0.3,0.6-0.6V2l5.3,4.5L9.1,11V9c0-0.3-0.3-0.6-0.6-0.6C5,8.4,3.1,9,1.4,10.6z"})]}),R0e=null;var m6,bP;function P0e(e){return m6(bP,{viewBox:"0 0 384 512",...e,children:m6("path",{d:"M377.4 296.6l-168 176C204.8 477.3 198.6 480 192 480s-12.84-2.688-17.38-7.438l-168-176C-2.5 286.1-2.156 271.8 7.438 262.6c9.5-9.156 24.75-8.812 33.94 .8125L168 396.1V56.02c0-13.25 10.75-24.01 23.1-24.01S216 42.77 216 56.02v340.1l126.6-132.7c9.156-9.625 24.41-9.969 33.94-.8125C386.2 271.8 386.5 286.1 377.4 296.6z",fill:"currentColor"})})}var yP,p6,LP;function M0e(e){return yP(LP,{viewBox:"0 0 22 22",...e,children:[p6("path",{clipRule:"evenodd",d:"M11.0002 0.332031C11.7365 0.332031 12.3335 0.928985 12.3335 1.66536L12.3335 20.332C12.3335 21.0684 11.7365 21.6654 11.0002 21.6654C10.2638 21.6654 9.66683 21.0684 9.66683 20.332L9.66683 1.66536C9.66683 0.928985 10.2638 0.332031 11.0002 0.332031Z",fill:"currentColor",fillRule:"evenodd"}),p6("path",{clipRule:"evenodd",d:"M0.72402 10.0559C1.24472 9.53519 2.08894 9.53519 2.60964 10.0559L11.0002 18.4464L19.3907 10.0559C19.9114 9.53519 20.7556 9.53519 21.2763 10.0559C21.797 10.5766 21.797 11.4208 21.2763 11.9415L11.943 21.2748C11.4223 21.7955 10.5781 21.7955 10.0574 21.2748L0.72402 11.9415C0.203321 11.4208 0.203321 10.5766 0.72402 10.0559Z",fill:"currentColor",fillRule:"evenodd"})]})}var SP,eh,TP;const O0e=({title:e="Export",desc:t="An arrow pointing right",width:s="16",height:o="8",className:r,focusable:a="false",decorative:i})=>SP("svg",{"aria-hidden":i?"true":"false",className:TP("i",r),focusable:a,height:o,viewBox:"0 0 16 8",width:s,children:[eh("title",{children:e}),eh("desc",{children:t}),eh("path",{d:"M1 5h11.6l-1.3 1.3c-.4.4-.4 1 0 1.4.2.2.4.3.7.3.3 0 .5-.1.7-.3l3-3c.4-.4.4-1 0-1.4l-3-3c-.4-.4-1-.4-1.4 0-.4.4-.4 1 0 1.4L12.6 3H1c-.6 0-1 .4-1 1s.4 1 1 1",fill:"#444",fillRule:"evenodd"})]}),B0e=null;var f6,NP;function D0e(e){return f6(NP,{viewBox:"0 0 384 512",...e,children:f6("path",{d:"M6.625 215.5l168-176C179.2 34.7 185.4 32.02 192 32.02s12.84 2.688 17.38 7.438l168 176c9.125 9.594 8.781 24.78-.8125 33.94c-9.5 9.156-24.75 8.812-33.94-.8125L216 115.9V456c0 13.25-10.75 23.1-23.1 23.1S168 469.3 168 456V115.9l-126.6 132.7C32.22 258.2 16.97 258.5 7.438 249.4C-2.156 240.2-2.5 225 6.625 215.5z",fill:"currentColor"})})}var kP,v6,IP;function H0e(e){return kP(IP,{viewBox:"0 0 22 22",...e,children:[v6("path",{clipRule:"evenodd",d:"M11.0007 0.332031C11.737 0.332031 12.334 0.928985 12.334 1.66536L12.334 20.332C12.334 21.0684 11.737 21.6654 11.0007 21.6654C10.2643 21.6654 9.66732 21.0684 9.66732 20.332L9.66732 1.66536C9.66732 0.928985 10.2643 0.332031 11.0007 0.332031Z",fill:"currentColor",fillRule:"evenodd"}),v6("path",{clipRule:"evenodd",d:"M10.0578 0.722556C10.5785 0.201856 11.4228 0.201856 11.9435 0.722556L21.2768 10.0559C21.7975 10.5766 21.7975 11.4208 21.2768 11.9415C20.7561 12.4622 19.9119 12.4622 19.3912 11.9415L11.0007 3.55098L2.61013 11.9415C2.08943 12.4622 1.24521 12.4622 0.724509 11.9415C0.20381 11.4208 0.20381 10.5766 0.724509 10.0559L10.0578 0.722556Z",fill:"currentColor",fillRule:"evenodd"})]})}var g6,EP;const F0e=e=>g6(EP,{viewBox:"0 0 10 12",...e,children:g6("path",{d:"M7.09677 6.92617C8.14516 6.28188 8.79032 5.07383 8.79032 3.78523C8.79032 1.69128 7.09677 0 5 0C2.90323 0 1.20968 1.69128 1.20968 3.78523C1.20968 5.07383 1.85484 6.20134 2.90323 6.92617C1.20968 7.73154 0 9.42282 0 11.4362C0 11.7584 0.241936 12 0.564516 12C0.887097 12 1.12903 11.7584 1.12903 11.4362C1.12903 9.34228 2.90323 7.57047 5 7.57047C7.09677 7.57047 8.87097 9.34228 8.87097 11.4362C8.87097 11.7584 9.1129 12 9.43548 12C9.75806 12 10 11.7584 10 11.4362C9.91935 9.42282 8.79032 7.73154 7.09677 6.92617ZM5 1.12752C6.45161 1.12752 7.66129 2.33557 7.66129 3.78523C7.66129 5.2349 6.45161 6.44295 5 6.44295C3.54839 6.44295 2.33871 5.2349 2.33871 3.78523C2.33871 2.33557 3.46774 1.12752 5 1.12752Z"})}),V0e=null;var C6,Vi,jP;const z0e=({title:e="Background Image",desc:t="Background Image",width:s="18",height:o="18",className:r,focusable:a="false"})=>C6("svg",{className:jP("i i-background-image",r),focusable:a,height:o,viewBox:"0 0 18 18",width:s,children:[Vi("title",{children:e}),Vi("desc",{children:t}),C6("g",{children:[" ",Vi("path",{d:"M7.5,7.5c1.2,0,2.2-1,2.2-2.2c0-1.2-1-2.2-2.2-2.2s-2.2,1-2.2,2.2C5.4,6.6,6.4,7.5,7.5,7.5z M7.5,4.6 c0.4,0,0.8,0.3,0.8,0.8c0,0.4-0.3,0.8-0.8,0.8S6.8,5.8,6.8,5.4C6.8,4.9,7.1,4.6,7.5,4.6z"})," ",Vi("path",{d:"M17,0.3H1C0.6,0.3,0.3,0.6,0.3,1v16c0,0.4,0.3,0.7,0.7,0.7h16c0.4,0,0.7-0.3,0.7-0.7V1 C17.7,0.6,17.4,0.3,17,0.3z M16.3,16.3H1.7V1.7h14.6V16.3z"})," ",Vi("path",{d:"M3.2,14.8h11.6c0.3,0,0.5-0.1,0.6-0.4c0.1-0.2,0.1-0.5,0-0.7l-3.6-5.8c-0.1-0.2-0.3-0.3-0.6-0.3 c-0.2,0-0.4,0.1-0.6,0.3l-2.4,3L6.6,9.2C6.4,9.1,6.2,9,6,9c-0.2,0-0.4,0.1-0.5,0.3l-2.9,4.4c-0.1,0.2-0.2,0.5,0,0.7 C2.7,14.6,2.9,14.8,3.2,14.8z M6.2,10.8l1.6,1.6c0.1,0.1,0.3,0.2,0.5,0.2c0.2,0,0.4-0.1,0.5-0.3l2.3-2.9l2.4,3.9H4.5L6.2,10.8z"})," "]})]}),$0e=null;var wP,th,AP;const _0e=({title:e="Bank",desc:t="A building with four columns",width:s="16",height:o="16",className:r,focusable:a="false"})=>wP("svg",{className:AP("i i-bank",r),focusable:a,height:o,viewBox:"0 0 16 16",width:s,children:[th("title",{children:e}),th("desc",{children:t}),th("path",{clipRule:"evenodd",d:"M3.625 7.98905V13.2473H5.375V7.98905H7.125V13.2473H8.875V7.98905H10.625V13.2473H12.375V7.98905H14.125V13.2473H15V15H1V13.2473H1.875V7.98905H3.625ZM7.65 1.06573C7.9125 0.978091 8.0875 0.978091 8.35 1.06573L14.475 3.69484C14.825 3.78247 15 4.13302 15 4.48357V6.23631C15 6.76213 14.65 7.11268 14.125 7.11268H1.875C1.35 7.11268 1 6.76213 1 6.23631V4.48357C1 4.13302 1.175 3.78247 1.525 3.69484L7.65 1.06573ZM8 3.6072C7.475 3.6072 7.125 3.95775 7.125 4.48357C7.125 5.00939 7.475 5.35994 8 5.35994C8.525 5.35994 8.875 5.00939 8.875 4.48357C8.875 3.95775 8.525 3.6072 8 3.6072Z",fillRule:"evenodd"})]}),U0e=null;var RP,x6,PP;function G0e(e){return RP(PP,{fill:"none",viewBox:"0 0 14 14",...e,children:[x6("rect",{height:"8.3",stroke:"currentColor",strokeWidth:"1.5",width:"8.3",x:"0.75",y:"0.75"}),x6("rect",{height:"8.3",rx:"1.35",stroke:"currentColor",strokeLinejoin:"round",strokeWidth:"1.5",width:"8.3",x:"4.9502",y:"4.9502"})]})}var MP,zi,OP;function W0e(e){return MP(OP,{viewBox:"0 0 14 15",...e,children:[zi("path",{d:"M1 13.25C0.585786 13.25 0.25 13.5858 0.25 14C0.25 14.4142 0.585786 14.75 1 14.75V13.25ZM13.1333 14.75C13.5475 14.75 13.8833 14.4142 13.8833 14C13.8833 13.5858 13.5475 13.25 13.1333 13.25V14.75ZM1 14.75H13.1333V13.25H1V14.75Z"}),zi("path",{d:"M1 0.25C0.585786 0.25 0.25 0.585786 0.25 1C0.25 1.41421 0.585786 1.75 1 1.75V0.25ZM13.1333 1.75C13.5475 1.75 13.8833 1.41421 13.8833 1C13.8833 0.585786 13.5475 0.25 13.1333 0.25V1.75ZM1 1.75H13.1333V0.25H1V1.75Z"}),zi("path",{d:"M6.31641 11.2266C6.31641 11.6408 6.65219 11.9766 7.06641 11.9766C7.48062 11.9766 7.81641 11.6408 7.81641 11.2266L6.31641 11.2266ZM7.81641 5.3334C7.81641 4.91918 7.48062 4.5834 7.06641 4.5834C6.65219 4.5834 6.31641 4.91918 6.31641 5.3334L7.81641 5.3334ZM7.81641 11.2266L7.81641 5.3334L6.31641 5.3334L6.31641 11.2266L7.81641 11.2266Z"}),zi("path",{d:"M5.09404 4.86491C4.83528 5.18836 4.88772 5.66033 5.21117 5.91908C5.53461 6.17784 6.00658 6.1254 6.26534 5.80195L5.09404 4.86491ZM7.06635 3.6001L7.65201 3.13158C7.50968 2.95366 7.29419 2.8501 7.06635 2.8501C6.83852 2.8501 6.62303 2.95366 6.4807 3.13158L7.06635 3.6001ZM7.86737 5.80195C8.12613 6.1254 8.5981 6.17784 8.92154 5.91908C9.24499 5.66033 9.29743 5.18836 9.03867 4.86491L7.86737 5.80195ZM6.26534 5.80195L7.65201 4.06862L6.4807 3.13158L5.09404 4.86491L6.26534 5.80195ZM6.4807 4.06862L7.86737 5.80195L9.03867 4.86491L7.65201 3.13158L6.4807 4.06862Z"}),zi("path",{d:"M9.03878 10.6551C9.29753 10.3317 9.24509 9.85969 8.92165 9.60094C8.5982 9.34218 8.12623 9.39462 7.86747 9.71807L9.03878 10.6551ZM7.06646 11.9199L6.48081 12.3884C6.62314 12.5664 6.83862 12.6699 7.06646 12.6699C7.2943 12.6699 7.50978 12.5664 7.65211 12.3884L7.06646 11.9199ZM6.26544 9.71807C6.00669 9.39462 5.53472 9.34218 5.21127 9.60094C4.88782 9.85969 4.83538 10.3317 5.09414 10.6551L6.26544 9.71807ZM7.86747 9.71807L6.48081 11.4514L7.65211 12.3884L9.03878 10.6551L7.86747 9.71807ZM7.65211 11.4514L6.26544 9.71807L5.09414 10.6551L6.48081 12.3884L7.65211 11.4514Z"})]})}var BP,zl,DP;const K0e=({title:e="All Authors",desc:t="A circle with the outline of the head and shoulders of two people inside",width:s="30",height:o="30",className:r,focusable:a="false"})=>BP("svg",{className:DP("i i-blockTemplateAllAuthors",r),focusable:a,height:o,viewBox:"0 0 30 30",width:s,children:[zl("title",{children:e}),zl("desc",{children:t}),zl("circle",{cx:"14.963",cy:"14.963",fill:"#E9E9E9",r:"14.963"}),zl("path",{d:"M17.482 17.661a3.75 3.75 0 1 1 4.037 0 4.25 4.25 0 0 1 2.231 3.741.75.75 0 1 1-1.5 0 2.75 2.75 0 1 0-5.5 0 .75.75 0 1 1-1.5 0 4.25 4.25 0 0 1 2.232-3.741zm-8.915-3.947a3.75 3.75 0 1 1 3.866 0A4.25 4.25 0 0 1 14.75 17.5a.75.75 0 1 1-1.5 0 2.75 2.75 0 0 0-5.5 0 .75.75 0 1 1-1.5 0 4.25 4.25 0 0 1 2.317-3.786zm1.933-.964a2.25 2.25 0 1 0 0-4.5 2.25 2.25 0 0 0 0 4.5zm9 4a2.25 2.25 0 1 0 0-4.5 2.25 2.25 0 0 0 0 4.5z",fill:"#8894A3"})]}),Q0e=null;var $l,un,HP;const Z0e=({title:e="Check Mark",desc:t="A circle with a check mark inside",width:s="112",height:o="112",className:r,focusable:a="false"})=>$l("svg",{className:HP("i i-blockTemplateCheckMark",r),focusable:a,height:o,viewBox:"0 0 112 112",width:s,children:[un("title",{children:e}),un("desc",{children:t}),un("defs",{children:$l("filter",{filterUnits:"objectBoundingBox",height:"186.1%",id:"a",width:"186.1%",x:"-43.1%",y:"-40.3%",children:[un("feOffset",{dy:"2",in:"SourceAlpha",result:"shadowOffsetOuter1"}),un("feGaussianBlur",{in:"shadowOffsetOuter1",result:"shadowBlurOuter1",stdDeviation:"10"}),un("feColorMatrix",{in:"shadowBlurOuter1",result:"shadowMatrixOuter1",values:"0 0 0 0 0 0 0 0 0 0 0 0 0 0 0 0 0 0 0.1 0"}),$l("feMerge",{children:[un("feMergeNode",{in:"shadowMatrixOuter1"}),un("feMergeNode",{in:"SourceGraphic"})]})]})}),$l("g",{fill:"none",fillRule:"evenodd",filter:"url(#a)",transform:"translate(20 18)",children:[un("path",{className:"outer",d:"M36 65.096c16.07 0 29.096-13.027 29.096-29.096C65.096 19.93 52.069 6.904 36 6.904 19.93 6.904 6.904 19.931 6.904 36c0 16.07 13.027 29.096 29.096 29.096zM36 72C16.118 72 0 55.882 0 36S16.118 0 36 0s36 16.118 36 36-16.118 36-36 36z",fillRule:"nonzero"}),un("circle",{className:"inner",cx:"36",cy:"36",r:"30"}),un("path",{className:"check",d:"M30.054 35.993a1.791 1.791 0 0 0-2.53 0 1.783 1.783 0 0 0 0 2.524l5.972 5.96a1.791 1.791 0 0 0 2.53 0l10.45-10.43a1.783 1.783 0 0 0 0-2.524 1.791 1.791 0 0 0-2.53 0l-9.185 9.167-4.707-4.697z",fillRule:"nonzero"})]})]}),Y0e=null;var b6,_l,FP;const X0e=({title:e="Folder Outline",desc:t="Outline of a folder",width:s="42",height:o="42",className:r,focusable:a="false"})=>b6("svg",{className:FP("i i-blockTemplateFolder",r),focusable:a,height:o,viewBox:"0 0 42 42",width:s,children:[_l("title",{children:e}),_l("desc",{children:t}),b6("g",{fill:"#ADAEAF",fillRule:"nonzero",stroke:"#ADAEAF",strokeWidth:".3",children:[_l("path",{d:"M34.043 6.971a.87.87 0 0 0-.87-.87h-17.53l.7.354-3.756-5.101a.87.87 0 0 0-.7-.354H1.87a.87.87 0 0 0-.87.87v34.434C1 38.894 3.067 41 5.626 41a.87.87 0 1 0 0-1.74c-1.59 0-2.887-1.32-2.887-2.956V1.87l-.87.87h10.018l-.7-.355 3.756 5.102a.87.87 0 0 0 .7.354h17.53l-.869-.87v7.652a.87.87 0 1 0 1.74 0V6.971z"}),_l("path",{d:"M9.116 36.348a2.906 2.906 0 0 1-2.899 2.913V41h30.145A4.645 4.645 0 0 0 41 36.348V14.913a.87.87 0 0 0-.87-.87H9.986a.87.87 0 0 0-.87.87v21.435zm.87-20.565H40.13l-.87-.87v21.435a2.906 2.906 0 0 1-2.898 2.913H6.217c-1.159 0-1.159 1.739 0 1.739a4.645 4.645 0 0 0 4.638-4.652V14.913l-.87.87z"})]})]}),J0e=null,VP=({width:e="17",height:t="15",title:s="Book",desc:o="Book",focusable:r="false",className:a})=>(0,n.jsxs)("svg",{className:a,focusable:r,height:t,viewBox:"0 0 17 15",width:e,xmlns:"http://www.w3.org/2000/svg",children:[(0,n.jsx)("title",{children:s}),(0,n.jsx)("desc",{children:o}),(0,n.jsx)("path",{d:"M8.407 14.529a.68.68 0 0 1-.374 0L.506 12.553A.679.679 0 0 1 0 11.897V.679C0 .234.42-.09.851.023L8.22 1.957 15.589.023a.679.679 0 0 1 .851.656v11.218a.679.679 0 0 1-.506.656L8.407 14.53zM7.541 3.182L1.357 1.56v9.814l6.184 1.623V3.182zm1.358 0v9.814l6.184-1.623V1.56L8.899 3.182z",fill:"#FFF",fillRule:"nonzero"})]});var zP,sh,$P;const e1e=({title:e="Building",desc:t="Building with windows",width:s="18",height:o="18",className:r,focusable:a="false"})=>zP("svg",{className:$P("icon",r),focusable:a,height:o,viewBox:"0 0 18 18",width:s,children:[sh("title",{children:e}),sh("desc",{children:t}),sh("path",{d:"M10.6666 5.66797H11.5C11.721 5.66797 11.9329 5.58017 12.0892 5.42389C12.2455 5.26761 12.3333 5.05565 12.3333 4.83464C12.3333 4.61362 12.2455 4.40166 12.0892 4.24538C11.9329 4.0891 11.721 4.0013 11.5 4.0013H10.6666C10.4456 4.0013 10.2337 4.0891 10.0774 4.24538C9.92109 4.40166 9.83329 4.61362 9.83329 4.83464C9.83329 5.05565 9.92109 5.26761 10.0774 5.42389C10.2337 5.58017 10.4456 5.66797 10.6666 5.66797ZM10.6666 9.0013H11.5C11.721 9.0013 11.9329 8.9135 12.0892 8.75723C12.2455 8.60094 12.3333 8.38898 12.3333 8.16797C12.3333 7.94696 12.2455 7.73499 12.0892 7.57871C11.9329 7.42243 11.721 7.33464 11.5 7.33464H10.6666C10.4456 7.33464 10.2337 7.42243 10.0774 7.57871C9.92109 7.73499 9.83329 7.94696 9.83329 8.16797C9.83329 8.38898 9.92109 8.60094 10.0774 8.75723C10.2337 8.9135 10.4456 9.0013 10.6666 9.0013ZM6.49996 5.66797H7.33329C7.55431 5.66797 7.76627 5.58017 7.92255 5.42389C8.07883 5.26761 8.16663 5.05565 8.16663 4.83464C8.16663 4.61362 8.07883 4.40166 7.92255 4.24538C7.76627 4.0891 7.55431 4.0013 7.33329 4.0013H6.49996C6.27895 4.0013 6.06698 4.0891 5.9107 4.24538C5.75442 4.40166 5.66663 4.61362 5.66663 4.83464C5.66663 5.05565 5.75442 5.26761 5.9107 5.42389C6.06698 5.58017 6.27895 5.66797 6.49996 5.66797ZM6.49996 9.0013H7.33329C7.55431 9.0013 7.76627 8.9135 7.92255 8.75723C8.07883 8.60094 8.16663 8.38898 8.16663 8.16797C8.16663 7.94696 8.07883 7.73499 7.92255 7.57871C7.76627 7.42243 7.55431 7.33464 7.33329 7.33464H6.49996C6.27895 7.33464 6.06698 7.42243 5.9107 7.57871C5.75442 7.73499 5.66663 7.94696 5.66663 8.16797C5.66663 8.38898 5.75442 8.60094 5.9107 8.75723C6.06698 8.9135 6.27895 9.0013 6.49996 9.0013ZM16.5 15.668H15.6666V1.5013C15.6666 1.28029 15.5788 1.06833 15.4225 0.912046C15.2663 0.755766 15.0543 0.667969 14.8333 0.667969H3.16663C2.94561 0.667969 2.73365 0.755766 2.57737 0.912046C2.42109 1.06833 2.33329 1.28029 2.33329 1.5013V15.668H1.49996C1.27895 15.668 1.06698 15.7558 0.910704 15.912C0.754423 16.0683 0.666626 16.2803 0.666626 16.5013C0.666626 16.7223 0.754423 16.9343 0.910704 17.0906C1.06698 17.2468 1.27895 17.3346 1.49996 17.3346H16.5C16.721 17.3346 16.9329 17.2468 17.0892 17.0906C17.2455 16.9343 17.3333 16.7223 17.3333 16.5013C17.3333 16.2803 17.2455 16.0683 17.0892 15.912C16.9329 15.7558 16.721 15.668 16.5 15.668ZM9.83329 15.668H8.16663V12.3346H9.83329V15.668ZM14 15.668H11.5V11.5013C11.5 11.2803 11.4122 11.0683 11.2559 10.912C11.0996 10.7558 10.8876 10.668 10.6666 10.668H7.33329C7.11228 10.668 6.90032 10.7558 6.74404 10.912C6.58776 11.0683 6.49996 11.2803 6.49996 11.5013V15.668H3.99996V2.33464H14V15.668Z"})]}),t1e=null;var nh,$i,_P;const s1e=({title:e="Captions",desc:t="Two capital letter C inside a square",width:s="24",height:o="16",className:r,focusable:a="false"})=>nh("svg",{className:_P("i i-captions",r),focusable:a,height:o,viewBox:"0 0 24 16",width:s,children:[$i("title",{children:e}),$i("desc",{children:t}),nh("g",{fill:"none",fillRule:"evenodd",transform:"translate(-.355)",children:[$i("rect",{height:"13.25",rx:"1",stroke:"#000",strokeWidth:"1.75",width:"18.25",x:"1.447",y:"1.402"}),nh("text",{fill:"#000",fontFamily:"Lato-Black, Lato",fontSize:"9",fontWeight:"700",letterSpacing:".75",children:[$i("tspan",{x:"4.222",y:"11.5",children:"C"})," ",$i("tspan",{x:"10.885",y:"11.5",children:"C"})]})]})]}),n1e=null;var UP,oh;const o1e=({"aria-hidden":e,"aria-label":t,className:s,desc:o,height:r="15",role:a="img",title:i,width:c="16"})=>UP("svg",{"aria-hidden":e,"aria-label":t,className:s,focusable:"false",height:r,role:a,viewBox:"0 0 16 15",width:c,xmlns:"http://www.w3.org/2000/svg",children:[i&&oh("title",{children:i}),o&&oh("desc",{children:o}),oh("path",{d:"M0 0h16v2H0V0zm0 13h16v2H0v-2zm4-9h8a1 1 0 0 1 1 1v5a1 1 0 0 1-1 1H4a1 1 0 0 1-1-1V5a1 1 0 0 1 1-1z",fill:"currentColor",fillRule:"evenodd"})]}),r1e=null;var GP,rh,WP;const a1e=({title:e="Character",desc:t="Character",width:s="13",height:o="16",className:r,focusable:a="false"})=>GP("svg",{className:WP("i i-character",r),focusable:a,height:o,viewBox:"0 0 13 16",width:s,children:[rh("title",{children:e}),rh("desc",{children:t}),rh("path",{d:"M9.2,8.8c1.3-0.8,2.1-2.3,2.1-3.9c0-2.6-2.1-4.7-4.7-4.7C4,0.2,1.9,2.3,1.9,4.9c0,1.6,0.8,3,2.1,3.9 c-2.1,1-3.6,3.1-3.6,5.6c0,0.4,0.3,0.7,0.7,0.7s0.7-0.3,0.7-0.7c0-2.6,2.2-4.8,4.8-4.8s4.8,2.2,4.8,4.8c0,0.4,0.3,0.7,0.7,0.7 s0.7-0.3,0.7-0.7C12.7,11.9,11.3,9.8,9.2,8.8z M6.6,1.6c1.8,0,3.3,1.5,3.3,3.3S8.4,8.2,6.6,8.2S3.3,6.7,3.3,4.9S4.7,1.6,6.6,1.6z"})]}),i1e=null;function y6(e){return(0,n.jsx)(zt,{viewBox:"0 0 11 8",...e,children:(0,n.jsx)("path",{d:"M9.6,0L11,1.3L3.9,8L0,4.3L1.4,3l2.6,2.4L9.6,0z"})})}var KP,ah,QP;const c1e=({"aria-hidden":e,"aria-label":t,className:s,desc:o,height:r="21",role:a="img",title:i,width:c="21"})=>KP("svg",{"aria-hidden":e,"aria-label":t,className:QP("i i-checkMarkFilled",s),focusable:"false",height:r,role:a,viewBox:"0 0 21 21",width:c,xmlns:"http://www.w3.org/2000/svg",children:[i&&ah("title",{children:i}),o&&ah("desc",{children:o}),ah("path",{d:"M10.074 20.959c-5.523 0-10-4.477-10-10s4.477-10 10-10 10 4.477 10 10-4.477 10-10 10zM7.077 10.523a.65.65 0 1 0-.919.919l2.546 2.545a.65.65 0 0 0 .919 0l4.454-4.454a.65.65 0 1 0-.919-.92L9.163 12.61l-2.086-2.086z"})]}),l1e=null;var L6,ZP;function d1e(e){return L6(ZP,{viewBox:"0 0 7 5",...e,children:L6("path",{d:"M3.104 3.896a.5.5 0 0 0 .707 0l2.543-2.542a.5.5 0 0 0-.708-.708L3.473 2.851 1.353.73a.5.5 0 1 0-.707.707l2.458 2.458Z"})})}var S6,YP;const u1e=({width:e="16",height:t="16",className:s,focusable:o="false"})=>S6("svg",{"aria-hidden":"true",className:YP("i i-chevronLeft",s),focusable:o,height:t,viewBox:"0 0 16 16",width:e,children:S6("polygon",{points:"11.1,15.7 3.4,8 11.1,0.3 12.6,1.7 6.3,8 12.6,14.3 "})}),h1e=null;var T6,XP;const m1e=e=>T6(XP,{viewBox:"0 0 6 10",...e,children:T6("path",{d:"M5.707 1.707A1 1 0 0 0 4.293.293l-4 4a1 1 0 0 0 0 1.414l4 4a1 1 0 0 0 1.414-1.414L2.414 5l3.293-3.293z",fillRule:"nonzero"})}),p1e=null,JP=({className:e,dataTestId:t})=>(0,n.jsx)("svg",{"aria-hidden":"true",className:e,"data-testid":t,fill:"currentColor",focusable:"false",viewBox:"0 0 10 10",xmlns:"http://www.w3.org/2000/svg",children:(0,n.jsx)("circle",{cx:"5",cy:"5",r:"5"})});var N6,Ul,qP;const v1e=({title:e="Clock",desc:t="Image of a clock with two hands",width:s="14",height:o="13",className:r,focusable:a="false"})=>N6("svg",{className:qP("i",r),focusable:a,height:o,viewBox:"0 0 14 13",width:s,children:[Ul("title",{children:e}),Ul("desc",{children:t}),N6("g",{children:[Ul("path",{d:"M7 11.375C5.70829 11.371 4.47061 10.8562 3.55722 9.94277C2.64384 9.02939 2.12896 7.79171 2.125 6.5C2.12896 5.20829 2.64384 3.97061 3.55722 3.05722C4.47061 2.14384 5.70829 1.62896 7 1.625C8.29171 1.62896 9.52939 2.14384 10.4428 3.05722C11.3562 3.97061 11.871 5.20829 11.875 6.5C11.871 7.79171 11.3562 9.02939 10.4428 9.94277C9.52939 10.8562 8.29171 11.371 7 11.375ZM7 0C3.425 0 0.5 2.925 0.5 6.5C0.5 10.075 3.425 13 7 13C10.575 13 13.5 10.075 13.5 6.5C13.5 2.925 10.575 0 7 0Z"}),Ul("path",{d:"M7.81299 3.25H6.18799V7.313H10.25V5.688H7.81199L7.81299 3.25Z"})]})]}),g1e=null,eM=({className:e})=>(0,n.jsx)("svg",{"aria-hidden":"true",className:e,fill:"currentColor",foocusable:"false",viewBox:"0 0 10 10",xmlns:"http://www.w3.org/2000/svg",children:(0,n.jsx)("path",{d:"M9.78572 9.78572C9.5 10.0714 9.07143 10.0714 8.78571 9.78572L5 6.00001L1.21429 9.78572C0.928571 10.0714 0.500001 10.0714 0.214285 9.78572C-0.0714284 9.49999 -0.0714284 9.07144 0.214285 8.78571L4 5L0.214285 1.21429C-0.0714284 0.928564 -0.0714284 0.500007 0.214285 0.214279C0.357143 0.0714143 0.500001 0 0.714286 0C0.928571 0 1.07143 0.0714143 1.21429 0.214279L5 3.99999L8.78571 0.214279C8.92857 0.0714143 9.14286 0 9.28572 0C9.42857 0 9.64286 0.0714143 9.78572 0.214279C10.0714 0.500007 10.0714 0.928564 9.78572 1.21429L6 5L9.78572 8.78571C10.0714 9.07144 10.0714 9.49999 9.78572 9.78572Z"})});var tM,k6,sM;function x1e(e){return tM(sM,{viewBox:"0 0 16 16",...e,children:[k6("path",{d:"M5 7C4.44772 7 4 7.44772 4 8C4 8.55228 4.44772 9 5 9L12.5858 9L10.2929 11.2929C9.90237 11.6834 9.90237 12.3166 10.2929 12.7071C10.6834 13.0976 11.3166 13.0976 11.7071 12.7071L15.7071 8.70711C16.0976 8.31658 16.0976 7.68342 15.7071 7.29289L11.7071 3.29289C11.3166 2.90237 10.6834 2.90237 10.2929 3.29289C9.90237 3.68342 9.90237 4.31658 10.2929 4.70711L12.5858 7L5 7Z"}),k6("path",{d:"M1.19249e-08 15C5.33895e-09 15.5523 0.447716 16 1 16C1.55228 16 2 15.5523 2 15L2 1C2 0.447716 1.55228 1.85108e-08 1 1.19249e-08C0.447716 5.33896e-09 1.85459e-07 0.447716 1.78873e-07 1L1.19249e-08 15Z"})]})}var nM,Vs;const b1e=({"aria-hidden":e,"aria-label":t,className:s,desc:o,height:r="18",role:a="img",title:i,width:c="18"})=>nM("svg",{"aria-hidden":e,"aria-label":t,className:s,fill:"none",focusable:"false",height:r,role:a,viewBox:"0 0 18 18",width:c,xmlns:"http://www.w3.org/2000/svg",children:[i&&Vs("title",{children:i}),o&&Vs("desc",{children:o}),Vs("path",{d:"M9 9V1a8 8 0 015.657 2.343L9 9z",fill:"red",stroke:"#fff",strokeLinejoin:"round"}),Vs("path",{d:"M9 9l5.657-5.656A8 8 0 0117 9H9z",fill:"#F90",stroke:"#fff",strokeLinejoin:"round"}),Vs("path",{d:"M9 9h8a8 8 0 01-2.343 5.657L9 9z",fill:"#FFF500",stroke:"#fff",strokeLinejoin:"round"}),Vs("path",{d:"M9 9l5.657 5.657A8 8 0 019 17V9z",fill:"#ADFF00",stroke:"#fff",strokeLinejoin:"round"}),Vs("path",{d:"M9 9v8a8 8 0 01-5.657-2.343L9 9z",fill:"#00FF94",stroke:"#fff",strokeLinejoin:"round"}),Vs("path",{d:"M9 9l-5.657 5.657A8 8 0 011 9h8z",fill:"#06F",stroke:"#fff",strokeLinejoin:"round"}),Vs("path",{d:"M9 9H1a8 8 0 012.343-5.656L9 9z",fill:"#8000FF",stroke:"#fff",strokeLinejoin:"round"}),Vs("path",{d:"M9 9L3.343 3.343A8 8 0 019 1v8z",fill:"#EB00FF",stroke:"#fff",strokeLinejoin:"round"}),Vs("path",{d:"M9 6a3 3 0 110 6 3 3 0 010-6z",fill:"#fff"}),Vs("path",{d:"M9 17A8 8 0 109 1a8 8 0 000 16z",stroke:"#EAEAEB"})]}),y1e=null;var oM,ih,rM;const L1e=({title:e="Continue Block",desc:t="Continue Block",width:s="17",height:o="17",className:r,focusable:a="false"})=>oM("svg",{className:rM("i i-continue-block",r),focusable:a,height:o,viewBox:"0 0 17 17",width:s,children:[ih("title",{children:e}),ih("desc",{children:t}),ih("path",{d:"M9.25 11.5h3l-4 5-4-5h3v-7h2v7zm6-9h-14a1 1 0 0 1 0-2h14a1 1 0 0 1 0 2zm-10 4v2h-4a1 1 0 0 1 0-2h4zm10 0a1 1 0 0 1 0 2h-4v-2h4z",fillRule:"evenodd"})]}),S1e=null;var aM,ch,iM;const T1e=({title:e="Convert",desc:t="Convert to block",width:s="14",height:o="12",className:r,focusable:a="false"})=>aM("svg",{className:iM("i i-convert",r),focusable:a,height:o,viewBox:"0 0 14 12",width:s,children:[ch("title",{children:e}),ch("desc",{children:t}),ch("path",{d:"M9.625 5.143V2.57L14 6 9.625 9.429V6.857H.875A.867.867 0 0 1 0 6c0-.473.392-.857.875-.857h8.75zM7 1.714H.875A.867.867 0 0 1 0 .857C0 .384.392 0 .875 0H7c.483 0 .875.384.875.857A.867.867 0 0 1 7 1.714zM7 12H.875A.867.867 0 0 1 0 11.143c0-.473.392-.857.875-.857H7c.483 0 .875.384.875.857A.867.867 0 0 1 7 12z",fillRule:"evenodd"})]}),N1e=null;var cM,I6,lM;function k1e(e){return cM(lM,{...e,viewBox:"0 0 16 16",children:[I6("path",{clipRule:"evenodd",d:"M7.33341 6.6665C6.96522 6.6665 6.66675 6.96498 6.66675 7.33317V13.3332C6.66675 13.7014 6.96522 13.9998 7.33341 13.9998H13.3334C13.7016 13.9998 14.0001 13.7014 14.0001 13.3332V7.33317C14.0001 6.96498 13.7016 6.6665 13.3334 6.6665H7.33341ZM5.33341 7.33317C5.33341 6.2286 6.22884 5.33317 7.33341 5.33317H13.3334C14.438 5.33317 15.3334 6.2286 15.3334 7.33317V13.3332C15.3334 14.4377 14.438 15.3332 13.3334 15.3332H7.33341C6.22884 15.3332 5.33341 14.4377 5.33341 13.3332V7.33317Z",fillRule:"evenodd"}),I6("path",{clipRule:"evenodd",d:"M2.66675 1.99984C2.48994 1.99984 2.32037 2.07008 2.19534 2.1951C2.07032 2.32012 2.00008 2.48969 2.00008 2.6665V8.6665C2.00008 8.84331 2.07032 9.01288 2.19534 9.13791C2.32037 9.26293 2.48994 9.33317 2.66675 9.33317H3.33341C3.7016 9.33317 4.00008 9.63165 4.00008 9.99984C4.00008 10.368 3.7016 10.6665 3.33341 10.6665H2.66675C2.13631 10.6665 1.62761 10.4558 1.25253 10.0807C0.877462 9.70564 0.666748 9.19694 0.666748 8.6665V2.6665C0.666748 2.13607 0.877462 1.62736 1.25253 1.25229C1.62761 0.877217 2.13632 0.666504 2.66675 0.666504H8.66675C9.19718 0.666504 9.70589 0.877218 10.081 1.25229C10.456 1.62736 10.6667 2.13607 10.6667 2.6665V3.33317C10.6667 3.70136 10.3683 3.99984 10.0001 3.99984C9.63189 3.99984 9.33341 3.70136 9.33341 3.33317V2.6665C9.33341 2.48969 9.26318 2.32012 9.13815 2.1951C9.01313 2.07007 8.84356 1.99984 8.66675 1.99984H2.66675Z",fillRule:"evenodd"})]})}var dM,lh,uM;const I1e=({title:e="Copy",desc:t="A document stacked on top of another one",width:s="15",height:o="18",className:r=null,focusable:a="false"})=>dM("svg",{className:uM("i i-stack",r),focusable:a,height:o,viewBox:"0 0 15 18",width:s,children:[lh("title",{children:e}),lh("desc",{children:t}),lh("path",{d:"M14.7,4.1C14.7,4.1,14.7,4.1,14.7,4.1c0-0.1-0.1-0.2-0.1-0.2c0,0,0,0,0,0L11,0.4c0,0-0.1,0-0.1-0.1 c0,0-0.1,0-0.1-0.1c-0.1,0-0.2,0-0.2,0H3.5c-0.3,0-0.6,0.3-0.6,0.6v3h-2c-0.3,0-0.6,0.3-0.6,0.6v12.6c0,0.3,0.3,0.6,0.6,0.6h10.6 c0.3,0,0.6-0.3,0.6-0.6v-3h2c0.3,0,0.6-0.3,0.6-0.6V4.3C14.7,4.2,14.7,4.2,14.7,4.1z M11.2,2.4l1.4,1.3h-1.4V2.4z M9.9,7.3H8.6V6 L9.9,7.3z M7.9,8.6h2.9v7.9H1.5V5.1h5.8v2.8C7.3,8.3,7.6,8.6,7.9,8.6z M12.1,7.9c0-0.1,0-0.2,0-0.2c0,0,0,0,0,0 c0-0.1-0.1-0.1-0.1-0.2c0,0,0,0,0,0L8.4,4c0,0-0.1,0-0.1-0.1c0,0-0.1,0-0.1-0.1c-0.1,0-0.2,0-0.2,0H4.1V1.5H10v2.8 C10,4.7,10.2,5,10.6,5h2.9v7.9h-1.4V7.9z"})]}),E1e=null;var hM,dh,mM;const j1e=({title:e="Copy lesson",desc:t="Copy lesson",width:s="15",height:o="15",className:r,focusable:a="false"})=>hM("svg",{className:mM("i",r),focusable:a,height:o,viewBox:"0 0 15 15",width:s,children:[dh("title",{children:e}),dh("desc",{children:t}),dh("path",{d:"M14 14H7.364V7.364H14V14zM1 7.636V1h6.636v5.364h-.772c-.277 0-.5.223-.5.5v.772H1zm13.5-1.272a.5.5 0 0 1 .5.5V14.5a.5.5 0 0 1-.5.5H6.864a.5.5 0 0 1-.5-.5V8.636H.5a.5.5 0 0 1-.5-.5V.5A.5.5 0 0 1 .5 0h7.636a.5.5 0 0 1 .5.5v5.864H14.5zm0-3.819a.5.5 0 0 1 .5.5v1.91a.5.5 0 1 1-1 0v-1.41h-2.748l1.056 1.056a.5.5 0 0 1-.707.707L9.692 3.4a.505.505 0 0 1-.147-.354.505.505 0 0 1 .147-.354L11.601.782a.5.5 0 0 1 .707.707l-1.056 1.056H14.5zm-9.084 9.219a.505.505 0 0 1 .039.19.506.506 0 0 1-.147.354l-1.909 1.91a.502.502 0 0 1-.707 0 .5.5 0 0 1 0-.707l1.056-1.056H.5a.5.5 0 0 1-.5-.5v-1.91a.5.5 0 1 1 1 0v1.41h2.748l-1.056-1.056a.5.5 0 0 1 .707-.707L5.308 11.6a.493.493 0 0 1 .108.163z",fillRule:"evenodd"})]}),w1e=null;var pM,Gl;const A1e=({title:e="Corner up-right",desc:t="An arrow moving up & to the right",width:s="16",height:o="16",className:r,focusable:a="false"})=>pM("svg",{className:r,fill:"none",focusable:a,height:o,viewBox:"0 0 16 16",width:s,xmlns:"http://www.w3.org/2000/svg",children:[Gl("title",{children:e}),Gl("desc",{children:t}),Gl("path",{clipRule:"evenodd",d:"M9.5286 2.19526C9.78895 1.93491 10.2111 1.93491 10.4714 2.19526L13.8047 5.5286C14.0651 5.78894 14.0651 6.21106 13.8047 6.4714L10.4714 9.80474C10.2111 10.0651 9.78895 10.0651 9.5286 9.80474C9.26825 9.54439 9.26825 9.12228 9.5286 8.86193L12.3905 6L9.5286 3.13807C9.26825 2.87772 9.26825 2.45561 9.5286 2.19526Z",fill:"currentColor",fillRule:"evenodd"}),Gl("path",{clipRule:"evenodd",d:"M5.33333 6.66667C4.8029 6.66667 4.29419 6.87738 3.91912 7.25245C3.54405 7.62753 3.33333 8.13623 3.33333 8.66667V13.3333C3.33333 13.7015 3.03486 14 2.66667 14C2.29848 14 2 13.7015 2 13.3333V8.66667C2 7.78261 2.35119 6.93477 2.97631 6.30964C3.60143 5.68452 4.44928 5.33333 5.33333 5.33333H13.3333C13.7015 5.33333 14 5.63181 14 6C14 6.36819 13.7015 6.66667 13.3333 6.66667H5.33333Z",fill:"currentColor",fillRule:"evenodd"})]}),R1e=null;var fM,uh,vM;const P1e=e=>{const{className:t,desc:s="Crop",focusable:o="false",height:r="19",title:a="Crop",width:i="19"}=e,c={className:vM("i i-crop",t),focusable:o,height:r,viewBox:`0 0 ${i} ${r}`,width:i};return fM("svg",{...c,children:[uh("title",{children:a}),uh("desc",{children:s}),uh("path",{d:"M15 13h3.003c.55 0 .997.444.997 1 0 .552-.453 1-.997 1H15v3.003c0 .55-.444.997-1 .997-.552 0-1-.453-1-.997V15H4.996A.995.995 0 0 1 4 14.004V6H.997A.996.996 0 0 1 0 5c0-.552.453-1 .997-1H4V.997C4 .447 4.444 0 5 0c.552 0 1 .453 1 .997V4h8.004c.55 0 .996.445.996.996V13zm-9 0h7V6H6v7z",fillRule:"evenodd"})]})},M1e=null;var gM,hh,CM;const O1e=({"aria-hidden":e,"aria-label":t="Dash mark",className:s,desc:o,height:r="3",role:a="img",title:i,width:c="7"})=>gM("svg",{"aria-hidden":e,"aria-label":t,className:CM("i i-dashMark",s),focusable:"false",height:r,role:a,viewBox:"0 0 7 3",width:c,xmlns:"http://www.w3.org/2000/svg",children:[i&&hh("title",{children:i}),o&&hh("desc",{children:o}),hh("rect",{height:"3",width:"7"})]}),B1e=null;var xM,E6;const D1e=({width:e="20",height:t="20",focusable:s="false"})=>xM("svg",{fill:"none",focusable:s,height:t,viewBox:"0 0 20 20",width:e,xmlns:"http://www.w3.org/2000/svg",children:[E6("path",{clipRule:"evenodd",d:"M15.449 2.03415C16.2057 1.24516 17.4414 1.16956 18.2886 1.86043C19.161 2.57182 19.3163 3.84495 18.6406 4.74523L11.7164 13.9708C10.7635 15.2403 8.94583 15.4621 7.71568 14.4589C6.45117 13.4278 6.3355 11.537 7.46489 10.3594L15.449 2.03415ZM17.2353 3.15207C17.0613 3.01013 16.8074 3.02566 16.6519 3.18776L8.66778 11.513C8.21204 11.9882 8.25871 12.7512 8.76899 13.1673C9.26539 13.5721 9.9989 13.4826 10.3834 12.9703L17.3077 3.74476C17.4465 3.5598 17.4146 3.29823 17.2353 3.15207Z",fill:"currentColor",fillRule:"evenodd"}),E6("path",{clipRule:"evenodd",d:"M6.24929 18.535C4.49357 18.9784 2.44605 18.6701 0.604997 17.6473C0.305936 17.4811 0.138803 17.1491 0.183513 16.8099C0.228225 16.4707 0.475696 16.1933 0.807595 16.1104C1.91332 15.8339 2.71474 14.9884 3.65265 13.9988C3.73743 13.9094 3.82332 13.8188 3.91065 13.7273C4.39823 13.2165 4.95363 12.6632 5.59452 12.3031C6.27583 11.9204 7.06497 11.7491 7.96604 12.0065L7.50816 13.6091C7.10117 13.4928 6.76904 13.555 6.4108 13.7562C6.01216 13.9802 5.60974 14.3611 5.11619 14.8782C5.02687 14.9717 4.93462 15.0701 4.83919 15.1719C4.33778 15.7067 3.74851 16.3352 3.03433 16.8502C4.03071 17.1168 5.00421 17.1304 5.84113 16.919C7.10848 16.5989 8.06772 15.7708 8.42833 14.4559L10.0356 14.8967C9.49766 16.8584 8.02754 18.0858 6.24929 18.535Z",fill:"currentColor",fillRule:"evenodd"})]}),H1e=null,bM=({title:e="DestinationArrow",desc:t="DestinationArrow",width:s="13",height:o="10",className:r,focusable:a="false"})=>(0,n.jsxs)("svg",{className:G()("i i-destinationArrow",r),focusable:a,height:o,viewBox:"0 0 13 10",width:s,children:[(0,n.jsx)("title",{children:e}),(0,n.jsx)("desc",{children:t}),(0,n.jsx)("path",{d:"M0 5c0 .345.264.625.59.625h10.393L7.855 8.933a.65.65 0 0 0 0 .884.573.573 0 0 0 .418.183.573.573 0 0 0 .418-.183l4.136-4.374a.66.66 0 0 0 0-.885L8.691.183a.568.568 0 0 0-.836 0 .65.65 0 0 0 0 .884l3.128 3.308H.591C.264 4.375 0 4.655 0 5"})]});var yM,mh,LM;const V1e=({title:e="Dialogue Slide",desc:t="Dialogue Slide",width:s="16",height:o="16",className:r,focusable:a="false"})=>yM("svg",{className:LM("i i-dialogue-slide",r),focusable:a,height:o,viewBox:"0 0 16 16",width:s,children:[mh("title",{children:e}),mh("desc",{children:t}),mh("path",{d:"M14 11h-3c-.3 0-.5.1-.7.3L8 13.6l-2.3-2.3c-.2-.2-.4-.3-.7-.3H2V2h12v9zm1-11H1C.4 0 0 .4 0 1v11c0 .6.4 1 1 1h3.6l2.7 2.7c.2.2.4.3.7.3.3 0 .5-.1.7-.3l2.7-2.7H15c.6 0 1-.4 1-1V1c0-.6-.4-1-1-1z",fillRule:"evenodd"})]}),z1e=null;var SM,_i;const $1e=({title:e="Disk",desc:t="An old floppy disk",width:s="16",height:o="16",className:r,focusable:a="false"})=>SM("svg",{className:r,fill:"none",focusable:a,height:o,viewBox:"0 0 16 16",width:s,xmlns:"http://www.w3.org/2000/svg",children:[_i("title",{children:e}),_i("desc",{children:t}),_i("path",{clipRule:"evenodd",d:"M3.33337 2.66659C3.15656 2.66659 2.98699 2.73682 2.86197 2.86185C2.73695 2.98687 2.66671 3.15644 2.66671 3.33325V12.6666C2.66671 12.8434 2.73695 13.013 2.86197 13.138C2.98699 13.263 3.15656 13.3333 3.33337 13.3333H12.6667C12.8435 13.3333 13.0131 13.263 13.1381 13.138C13.2631 13.013 13.3334 12.8434 13.3334 12.6666V5.6094L10.3906 2.66659H3.33337ZM1.91916 1.91904C2.29423 1.54397 2.80294 1.33325 3.33337 1.33325H10.6667C10.8435 1.33325 11.0131 1.40349 11.1381 1.52851L14.4714 4.86185C14.5965 4.98687 14.6667 5.15644 14.6667 5.33325V12.6666C14.6667 13.197 14.456 13.7057 14.0809 14.0808C13.7058 14.4559 13.1971 14.6666 12.6667 14.6666H3.33337C2.80294 14.6666 2.29423 14.4559 1.91916 14.0808C1.54409 13.7057 1.33337 13.197 1.33337 12.6666V3.33325C1.33337 2.80282 1.54409 2.29411 1.91916 1.91904Z",fill:"currentColor",fillRule:"evenodd"}),_i("path",{clipRule:"evenodd",d:"M4.00004 8.66659C4.00004 8.2984 4.29852 7.99992 4.66671 7.99992H11.3334C11.7016 7.99992 12 8.2984 12 8.66659V13.9999C12 14.3681 11.7016 14.6666 11.3334 14.6666C10.9652 14.6666 10.6667 14.3681 10.6667 13.9999V9.33325H5.33337V13.9999C5.33337 14.3681 5.0349 14.6666 4.66671 14.6666C4.29852 14.6666 4.00004 14.3681 4.00004 13.9999V8.66659Z",fill:"currentColor",fillRule:"evenodd"}),_i("path",{clipRule:"evenodd",d:"M4.66671 1.33325C5.0349 1.33325 5.33337 1.63173 5.33337 1.99992V4.66659H10C10.3682 4.66659 10.6667 4.96506 10.6667 5.33325C10.6667 5.70144 10.3682 5.99992 10 5.99992H4.66671C4.29852 5.99992 4.00004 5.70144 4.00004 5.33325V1.99992C4.00004 1.63173 4.29852 1.33325 4.66671 1.33325Z",fill:"currentColor",fillRule:"evenodd"})]}),_1e=null;var TM,U1e;class G1e extends null{render(){return TM("svg",{"aria-hidden":this.props.decorative,"aria-label":this.props.title,className:this.props.className,focusable:"false",height:this.props.height,role:this.props.role,version:"1.1",viewBox:this.props.viewBox,width:this.props.width,xmlns:"http://www.w3.org/2000/svg",children:this.props.children})}}const W1e=null;var j6,NM;const K1e=({width:e=20,height:t=20,...s})=>j6(NM,{height:t,width:e,...s,viewBox:"0 0 20 20",children:j6("path",{d:"M10 0c5.523 0 10 4.477 10 10s-4.477 10-10 10S0 15.523 0 10 4.477 0 10 0zm2.634 7.679l-3.506 3.505-2.054-2.055a.7.7 0 00-.99.99l2.55 2.55a.7.7 0 00.99 0l4-4a.7.7 0 00-.99-.99z",fillRule:"evenodd"})}),Q1e=null;var kM,ph,IM;const Z1e=({title:e="Vertical Dots",desc:t="Vertical Dots",width:s="4",height:o="24",className:r=null,focusable:a="false"})=>kM("svg",{className:IM("i i-dotsVertical",r),focusable:a,height:o,viewBox:"0 0 4 24",width:s,children:[ph("title",{children:e}),ph("desc",{children:t}),ph("path",{d:"M2 24a2 2 0 1 1 0-4 2 2 0 0 1 0 4zm0-10a2 2 0 1 1 0-4 2 2 0 0 1 0 4zM2 4a2 2 0 1 1 0-4 2 2 0 0 1 0 4z",fillRule:"evenodd"})]}),Y1e=null,EM=({title:e="Download",desc:t="Arrow down with horizontal line beneath it",width:s="16",height:o="19",className:r,focusable:a="false"},i)=>(0,n.jsxs)("svg",{className:G()("i i-download",r),focusable:a,height:o,ref:i,viewBox:"0 0 16 19",width:s,children:[(0,n.jsx)("title",{children:e}),(0,n.jsx)("desc",{children:t}),(0,n.jsx)("rect",{height:"2",rx:"1",width:"16",y:"17"}),(0,n.jsx)("path",{d:"M4.464 8.293A1 1 0 1 0 3.05 9.707l4.24 4.24c.4.4 1.028.392 1.42 0l4.24-4.24a1 1 0 1 0-1.414-1.414L8 4.757 4.464 8.293zm0 0L8 4.757l3.536 3.536L8 11.828 4.464 8.293z"}),(0,n.jsx)("path",{d:"M7 0h2v12H7z"})]}),jM=(0,h.forwardRef)(EM);var wM,Ui,AM;const X1e=({title:e="Download Circle",desc:t="Arrow down with horizontal line beneath it wrapped up in a circle",width:s="51",height:o="51",className:r,focusable:a="false"})=>wM("svg",{className:AM("i i-downloadCircle",r),focusable:a,height:o,viewBox:"0 0 51 51",width:s,children:[Ui("title",{children:e}),Ui("desc",{children:t}),Ui("g",{fill:"none",stroke:"none",children:Ui("g",{fill:"#000",transform:"translate(-695, -227)",children:Ui("path",{d:"M721,255.395113 L726.834932,249.560181 C727.225456,249.169656 727.858621,249.169656 728.249146,249.560181 C728.63967,249.950705 728.63967,250.58387 728.249146,250.974394 L720.824726,258.398814 C720.796316,258.436777 720.764856,258.473181 720.730347,258.507691 C720.339822,258.898215 719.706657,258.898215 719.316133,258.507691 L711.799485,250.991042 C711.408961,250.600518 711.408961,249.967353 711.799485,249.576829 C712.190009,249.186304 712.823174,249.186304 713.213699,249.576829 L719,255.36313 L719,240.783936 C719,240.231651 719.447715,239.783936 720,239.783936 C720.552285,239.783936 721,240.231651 721,240.783936 L721,255.395113 Z M720.059082,277.569336 C706.251963,277.569336 695.059082,266.376455 695.059082,252.569336 C695.059082,238.762217 706.251963,227.569336 720.059082,227.569336 C733.866201,227.569336 745.059082,238.762217 745.059082,252.569336 C745.059082,266.376455 733.866201,277.569336 720.059082,277.569336 Z M720.059082,275.569336 C732.761631,275.569336 743.059082,265.271885 743.059082,252.569336 C743.059082,239.866787 732.761631,229.569336 720.059082,229.569336 C707.356533,229.569336 697.059082,239.866787 697.059082,252.569336 C697.059082,265.271885 707.356533,275.569336 720.059082,275.569336 Z M712,264 C711.447715,264 711,263.552285 711,263 C711,262.447715 711.447715,262 712,262 L728,262 C728.552285,262 729,262.447715 729,263 C729,263.552285 728.552285,264 728,264 L712,264 Z"})})})]}),J1e=null;var RM,w6,PM;function q1e(e){return RM(PM,{viewBox:"0 0 13 13",...e,children:[w6("path",{d:"M7.08297 7.92452V1.49952C7.08297 1.34476 7.02149 1.19635 6.91207 1.08692C6.80264 0.977491 6.65422 0.916016 6.49947 0.916016C6.34472 0.916016 6.1963 0.977491 6.08687 1.08692C5.97745 1.19635 5.91597 1.34476 5.91597 1.49952V7.92452L4.57997 6.58652C4.47057 6.47711 4.32219 6.41565 4.16747 6.41565C4.01275 6.41565 3.86437 6.47711 3.75497 6.58652C3.64557 6.69592 3.58411 6.8443 3.58411 6.99902C3.58411 7.15373 3.64557 7.30211 3.75497 7.41152L6.08797 9.74552C6.19771 9.85428 6.34596 9.91529 6.50047 9.91529C6.65497 9.91529 6.80323 9.85428 6.91297 9.74552L9.24597 7.41152C9.34926 7.30115 9.40564 7.15499 9.40323 7.00385C9.40082 6.85271 9.3398 6.70842 9.23304 6.60141C9.12629 6.49439 8.98215 6.43303 8.83102 6.43025C8.67989 6.42747 8.53358 6.4835 8.42297 6.58652L7.08197 7.92452H7.08297Z"}),w6("path",{d:"M11.4 11.4824H1.60002V4.68242H3.00002C3.15915 4.68242 3.31177 4.61921 3.42429 4.50669C3.53681 4.39416 3.60002 4.24155 3.60002 4.08242C3.60002 3.92329 3.53681 3.77068 3.42429 3.65816C3.31177 3.54564 3.15915 3.48242 3.00002 3.48242H1.00002C0.840895 3.48242 0.688282 3.54564 0.57576 3.65816C0.463239 3.77068 0.400024 3.92329 0.400024 4.08242V12.0824C0.400024 12.2416 0.463239 12.3942 0.57576 12.5067C0.688282 12.6192 0.840895 12.6824 1.00002 12.6824H12C12.1592 12.6824 12.3118 12.6192 12.4243 12.5067C12.5368 12.3942 12.6 12.2416 12.6 12.0824V4.08242C12.6 3.92329 12.5368 3.77068 12.4243 3.65816C12.3118 3.54564 12.1592 3.48242 12 3.48242H10C9.92123 3.48242 9.84321 3.49794 9.77041 3.52809C9.69762 3.55825 9.63148 3.60244 9.57576 3.65816C9.52005 3.71387 9.47585 3.78002 9.4457 3.85281C9.41554 3.92561 9.40002 4.00363 9.40002 4.08242C9.40002 4.16122 9.41554 4.23924 9.4457 4.31203C9.47585 4.38483 9.52005 4.45097 9.57576 4.50669C9.63148 4.5624 9.69762 4.6066 9.77041 4.63675C9.84321 4.6669 9.92123 4.68242 10 4.68242H11.4V11.4824Z"})]})}var MM,Wl,OM;const ehe=({title:e="Draw",desc:t="Arrow down with horizontal line beneath it",width:s="15",height:o="15",className:r,focusable:a="false"})=>MM("svg",{className:OM("i i-drawFromQuestionBank",r),focusable:a,height:o,viewBox:"0 0 15 15",width:s,children:[Wl("title",{children:e}),Wl("desc",{children:t}),Wl("path",{d:"M8.15625 10.9688C7.96875 11.1562 7.78125 11.25 7.5 11.25C7.21875 11.25 7.03125 11.1562 6.84375 10.9688L1.5 5.625L2.8125 4.3125L6.5625 8.0625V0H8.4375V8.0625L12.1875 4.3125L13.5 5.625L8.15625 10.9688Z"}),Wl("path",{d:"M1.875 10.3125V13.125H13.125V10.3125H15V14.0625C15 14.625 14.625 15 14.0625 15H0.9375C0.375 15 0 14.625 0 14.0625V10.3125H1.875Z"})]}),the=null;var BM,fh,DM;const she=e=>BM(DM,{height:"16",viewBox:"0 0 16 4",width:"4",...e,children:[fh("path",{d:"M8,0 C9.105,0 10,0.895 10,2 C10,3.105 9.105,4 8,4 C6.895,4 6,3.105 6,2 C6,0.895 6.895,0 8,0"}),fh("path",{d:"M2,0 C3.105,0 4,0.895 4,2 C4,3.105 3.105,4 2,4 C0.895,4 0,3.105 0,2 C0,0.895 0.895,0 2,0"}),fh("path",{d:"M14,0 C15.105,0 16,0.895 16,2 C16,3.105 15.105,4 14,4 C12.895,4 12,3.105 12,2 C12,0.895 12.895,0 14,0"})]}),nhe=null;var HM,Gi,FM;const ohe=({title:e="More",desc:t="Three dots next to one another",width:s="16",height:o="4",className:r=null,focusable:a="false"})=>HM("svg",{className:FM("i",r),focusable:a,height:o,viewBox:"0 0 16 4",width:s,children:[Gi("title",{children:e}),Gi("desc",{children:t}),Gi("path",{d:"M8,0 C9.105,0 10,0.895 10,2 C10,3.105 9.105,4 8,4 C6.895,4 6,3.105 6,2 C6,0.895 6.895,0 8,0"}),Gi("path",{d:"M2,0 C3.105,0 4,0.895 4,2 C4,3.105 3.105,4 2,4 C0.895,4 0,3.105 0,2 C0,0.895 0.895,0 2,0"}),Gi("path",{d:"M14,0 C15.105,0 16,0.895 16,2 C16,3.105 15.105,4 14,4 C12.895,4 12,3.105 12,2 C12,0.895 12.895,0 14,0"})]}),rhe=null;var A6,Wi,VM;const ahe=({title:e="Draggable",desc:t="Three dots stacked on top of one another",width:s="4",height:o="14",className:r,focusable:a="false"})=>A6("svg",{className:VM("i i-ellipsis--vert",r),focusable:a,height:o,viewBox:"0 0 4 14",width:s,children:[Wi("title",{children:e}),Wi("desc",{children:t}),A6("g",{transform:"translate(.158 .445)",children:[Wi("circle",{cx:"1.5",cy:"11.5",r:"1.5"}),Wi("circle",{cx:"1.5",cy:"6.5",r:"1.5"}),Wi("circle",{cx:"1.5",cy:"1.5",r:"1.5"})]})]}),ihe=null;var zM,vh,$M;const che=({title:e="Embed",desc:t="Embed icon",width:s="16",height:o="15",className:r,focusable:a="false"})=>zM("svg",{className:$M("i i-embed",r),focusable:a,height:o,viewBox:"0 0 16 15",width:s,children:[vh("title",{children:e}),vh("desc",{children:t}),vh("path",{d:"M13.2 11.263l-1.4-1.4 2.3-2.3-2.3-2.3 1.4-1.4 3 3c.4.4.4 1 0 1.4l-3 3M3.8 11.263l-3-3c-.4-.4-.4-1 0-1.4l3-3 1.4 1.4-2.3 2.3 2.3 2.3-1.4 1.4M6.5 14.563c-.1 0-.2 0-.3-.1-.5-.2-.8-.7-.6-1.3l4-12c.2-.5.7-.8 1.3-.6.5.2.8.7.6 1.3l-4 12c-.2.4-.6.7-1 .7"})]}),lhe=null;var _M,Kl,UM;const dhe=({title:e="Empty folder",desc:t="Empty folder",width:s="46",height:o="46",className:r,focusable:a="false"})=>_M("svg",{className:UM("i i-emptyFolder",r),focusable:a,height:o,viewBox:"0 0 46 46",width:s,children:[Kl("title",{children:e}),Kl("desc",{children:t}),Kl("path",{d:"M38 6.867a1 1 0 0 0-1-1H16.84l.805.407-4.32-5.867A1 1 0 0 0 12.52 0H1a1 1 0 0 0-1 1v39.6C0 43.578 2.377 46 5.32 46a1 1 0 0 0 0-2C3.49 44 2 42.482 2 40.6V1L1 2h11.52l-.805-.407 4.32 5.867a1 1 0 0 0 .805.407H37l-1-1v8.8a1 1 0 0 0 2 0v-8.8z"}),Kl("path",{d:"M9.333 40.65A3.341 3.341 0 0 1 6 44v2h34.667C43.613 46 46 43.604 46 40.65V16a1 1 0 0 0-1-1H10.333a1 1 0 0 0-1 1v24.65zm1-23.65H45l-1-1v24.65A3.341 3.341 0 0 1 40.667 44H6c-1.333 0-1.333 2 0 2 2.947 0 5.333-2.396 5.333-5.35V16l-1 1z"})]}),uhe=null;var GM,Ql,WM;const hhe=({title:e="End Slide",desc:t="End Slide",width:s="16",height:o="14",className:r,focusable:a="false"})=>GM("svg",{className:WM("i i-end-slide",r),focusable:a,height:o,viewBox:"0 0 16 14",width:s,children:[Ql("title",{children:e}),Ql("desc",{children:t}),Ql("path",{d:"M6,0.6L4.6,2l4,4H0v2h8.6l-4,4L6,13.4l5.7-5.7c0.4-0.4,0.4-1,0-1.4L6,0.6",fillRule:"evenodd"}),Ql("rect",{fillRule:"evenodd",height:"14",width:"2",x:"14"})]}),mhe=null;var R6,Zl,KM;const phe=({title:e="Envelope",desc:t="Envelope",width:s="17",height:o="14",className:r,focusable:a="false"})=>R6("svg",{className:KM("i i-envelope",r),focusable:a,height:o,viewBox:"0 0 17 14",width:s,xmlns:"http://www.w3.org/2000/svg",children:[Zl("title",{children:e}),Zl("desc",{children:t}),R6("g",{fillRule:"nonzero",children:[Zl("path",{d:"M8.5 7.316L1.341.634a.5.5 0 0 0-.682.732l7.5 7a.5.5 0 0 0 .682 0l7.5-7a.5.5 0 1 0-.682-.732L8.5 7.316z"}),Zl("path",{d:"M1.5 1.5v11h14v-11h-14zM1 .5h15a.5.5 0 0 1 .5.5v12a.5.5 0 0 1-.5.5H1a.5.5 0 0 1-.5-.5V1A.5.5 0 0 1 1 .5z"})]})]}),fhe=null;var QM,Yl,ZM;const vhe=({title:e="Error",desc:t="An x with a circle",width:s="50",height:o="50",className:r,focusable:a="false"})=>QM("svg",{className:ZM("i i-error",r),focusable:a,height:o,viewBox:"0 0 50 50",width:s,children:[Yl("title",{children:e}),Yl("desc",{children:t}),Yl("path",{d:"M25 50C11.193 50 0 38.807 0 25S11.193 0 25 0s25 11.193 25 25-11.193 25-25 25zm0-2c12.703 0 23-10.297 23-23S37.703 2 25 2 2 12.297 2 25s10.297 23 23 23z"}),Yl("path",{d:"M31.679 18.321a1.036 1.036 0 0 0-1.5 0L24.5 24l-5.679-5.679a1.036 1.036 0 0 0-1.5 0 1.036 1.036 0 0 0 0 1.5L23 25.5l-5.679 5.679a1.036 1.036 0 0 0 0 1.5c.215.214.429.321.75.321.322 0 .536-.107.75-.321L24.5 27l5.679 5.679c.214.214.535.321.75.321.214 0 .535-.107.75-.321a1.036 1.036 0 0 0 0-1.5L26 25.5l5.679-5.679a1.036 1.036 0 0 0 0-1.5"})]}),ghe=null;var YM,Xl,XM;const Che=({title:e="Error Alert",desc:t="A red circle with a white exclamation point in the middle",width:s="18",height:o="18",className:r,focusable:a="false"})=>YM("svg",{className:XM("i i-errorAlert",r),focusable:a,height:o,viewBox:"0 0 18 18",width:s,children:[Xl("title",{children:e}),Xl("desc",{children:t}),Xl("circle",{cx:"9",cy:"9",r:"9"}),Xl("path",{d:"M9.897 4v4.004c0 .425-.021.841-.063 1.25-.042.408-.098.84-.168 1.298H8.497c-.07-.457-.126-.89-.168-1.298a12.206 12.206 0 0 1-.063-1.25V4h1.631zM8 13.17c0-.145.027-.282.08-.413a.987.987 0 0 1 .225-.336 1.103 1.103 0 0 1 .759-.308 1.06 1.06 0 0 1 .749.308 1.06 1.06 0 0 1 .308.749 1.07 1.07 0 0 1-.308.749 1.077 1.077 0 0 1-.749.301 1.095 1.095 0 0 1-.76-.301.995.995 0 0 1-.223-.333A1.069 1.069 0 0 1 8 13.17z"})]}),xhe=null,P6=({"aria-hidden":e,"aria-label":t="X mark",className:s,dataTestId:o="x-mark",desc:r,height:a="10",overrideStyle:i=!1,role:c="img",title:d,width:l="10"})=>(0,n.jsxs)("svg",{"aria-hidden":e,"aria-label":t,className:G()(s,{"i i-exMark":!i}),"data-testid":o,focusable:"false",height:a,role:c,viewBox:"0 0 10 10",width:l,xmlns:"http://www.w3.org/2000/svg",children:[d&&(0,n.jsx)("title",{children:d}),r&&(0,n.jsx)("desc",{children:r}),(0,n.jsx)("path",{d:"M5,4.17,9.17,0,10,.83,5.83,5,10,9.17,9.17,10,5,5.83.83,10,0,9.17,4.17,5,0,.83.83,0Z"})]});var JM,Jl,qM;const yhe=({title:e="Export",desc:t="Export",width:s="12",height:o="15",className:r,focusable:a="false"})=>JM("svg",{className:qM("i i-export",r),focusable:a,height:o,viewBox:"0 0 12 15",width:s,children:[Jl("title",{children:e}),Jl("desc",{children:t}),Jl("polygon",{points:"7,6.4 7,1 5,1 5,6.4 2.3,6.4 6,10.8 9.7,6.4"}),Jl("rect",{height:"2",width:"10",x:"1",y:"12"})]}),Lhe=null,M6=({"aria-hidden":e,"aria-label":t,className:s,desc:o="",height:r="50",role:a="img",title:i="",width:c="40"})=>(0,n.jsxs)("svg",{"aria-hidden":e,"aria-label":t,className:s,fill:"none",focusable:"false",height:r,role:a,viewBox:"0 0 40 50",width:c,xmlns:"http://www.w3.org/2000/svg",children:[i&&(0,n.jsx)("title",{children:i}),o&&(0,n.jsx)("desc",{children:o}),(0,n.jsx)("path",{clipRule:"evenodd",d:"M2 0C0.89543 0 0 0.89543 0 2V48C0 49.1046 0.895431 50 2 50H38C39.1046 50 40 49.1046 40 48V14L26 0H2Z",fill:"#DFE1E2",fillRule:"evenodd"}),(0,n.jsx)("path",{clipRule:"evenodd",d:"M26 0V14H40",fill:"#C7CACC",fillRule:"evenodd"}),(0,n.jsx)("path",{d:"M13.534 22.9863V24.4163H10.245V26.4458H12.984V27.8813H10.245V30.9998H8.375V22.9863H13.534Z",fill:"#414448"}),(0,n.jsx)("path",{d:"M17.533 30.9998H15.663V22.9863H17.533V30.9998Z",fill:"#414448"}),(0,n.jsx)("path",{d:"M21.8805 29.5148H24.8505V30.9998H20.0215V22.9863H21.8805V29.5148Z",fill:"#414448"}),(0,n.jsx)("path",{d:"M31.8846 22.9863V24.4163H28.5956V26.2863H31.1146V27.6613H28.5956V29.5698H31.8846V30.9998H26.7256V22.9863H31.8846Z",fill:"#414448"})]}),eO=({"aria-hidden":e,"aria-label":t,className:s,desc:o="",height:r="50",role:a="img",title:i="",width:c="40"})=>(0,n.jsxs)("svg",{"aria-hidden":e,"aria-label":t,className:s,fill:"none",focusable:"false",height:r,role:a,viewBox:"0 0 40 50",width:c,xmlns:"http://www.w3.org/2000/svg",children:[i&&(0,n.jsx)("title",{children:i}),o&&(0,n.jsx)("desc",{children:o}),(0,n.jsx)("path",{clipRule:"evenodd",d:"M2 0C0.89543 0 0 0.89543 0 2V48C0 49.1046 0.895431 50 2 50H38C39.1046 50 40 49.1046 40 48V14L26 0H2Z",fill:"#C3CEED",fillRule:"evenodd"}),(0,n.jsx)("path",{clipRule:"evenodd",d:"M26 0V14H40",fill:"#96A9E0",fillRule:"evenodd"}),(0,n.jsx)("path",{d:"M14.8355 26.9904C14.8355 27.5698 14.7346 28.1051 14.533 28.5964C14.335 29.0841 14.0545 29.5076 13.6915 29.8669C13.3285 30.2226 12.8903 30.5013 12.377 30.7029C11.8673 30.9009 11.3008 30.9999 10.6775 30.9999H7.56445V22.9864H10.6775C11.3008 22.9864 11.8673 23.0873 12.377 23.2889C12.8903 23.4906 13.3285 23.7693 13.6915 24.1249C14.0545 24.4806 14.335 24.9041 14.533 25.3954C14.7346 25.8831 14.8355 26.4148 14.8355 26.9904ZM12.9325 26.9904C12.9325 26.5944 12.8811 26.2369 12.7785 25.9179C12.6758 25.5989 12.5273 25.3294 12.333 25.1094C12.1423 24.8858 11.9076 24.7153 11.629 24.5979C11.3503 24.4769 11.0331 24.4164 10.6775 24.4164H9.43445V29.5699H10.6775C11.0331 29.5699 11.3503 29.5113 11.629 29.3939C11.9076 29.2729 12.1423 29.1024 12.333 28.8824C12.5273 28.6588 12.6758 28.3874 12.7785 28.0684C12.8811 27.7494 12.9325 27.3901 12.9325 26.9904Z",fill:"#0C3092"}),(0,n.jsx)("path",{d:"M24.6375 26.9904C24.6375 27.5698 24.5367 28.1088 24.335 28.6074C24.137 29.1061 23.8565 29.5406 23.4935 29.9109C23.1305 30.2776 22.6923 30.5654 22.179 30.7744C21.6693 30.9834 21.1028 31.0879 20.4795 31.0879C19.8562 31.0879 19.2878 30.9834 18.7745 30.7744C18.2612 30.5654 17.8212 30.2776 17.4545 29.9109C17.0915 29.5406 16.8092 29.1061 16.6075 28.6074C16.4095 28.1088 16.3105 27.5698 16.3105 26.9904C16.3105 26.4111 16.4095 25.8721 16.6075 25.3734C16.8092 24.8748 17.0915 24.4421 17.4545 24.0754C17.8212 23.7088 18.2612 23.4209 18.7745 23.2119C19.2878 23.0029 19.8562 22.8984 20.4795 22.8984C21.1028 22.8984 21.6693 23.0048 22.179 23.2174C22.6923 23.4264 23.1305 23.7143 23.4935 24.0809C23.8565 24.4476 24.137 24.8803 24.335 25.3789C24.5367 25.8776 24.6375 26.4148 24.6375 26.9904ZM22.7345 26.9904C22.7345 26.5944 22.6832 26.2388 22.5805 25.9234C22.4779 25.6044 22.3293 25.3349 22.135 25.1149C21.9443 24.8949 21.7097 24.7263 21.431 24.6089C21.1523 24.4916 20.8352 24.4329 20.4795 24.4329C20.1202 24.4329 19.7993 24.4916 19.517 24.6089C19.2383 24.7263 19.0018 24.8949 18.8075 25.1149C18.6168 25.3349 18.4702 25.6044 18.3675 25.9234C18.2648 26.2388 18.2135 26.5944 18.2135 26.9904C18.2135 27.3901 18.2648 27.7494 18.3675 28.0684C18.4702 28.3838 18.6168 28.6514 18.8075 28.8714C19.0018 29.0914 19.2383 29.2601 19.517 29.3774C19.7993 29.4911 20.1202 29.5479 20.4795 29.5479C20.8352 29.5479 21.1523 29.4911 21.431 29.3774C21.7097 29.2601 21.9443 29.0914 22.135 28.8714C22.3293 28.6514 22.4779 28.3838 22.5805 28.0684C22.6832 27.7494 22.7345 27.3901 22.7345 26.9904Z",fill:"#0C3092"}),(0,n.jsx)("path",{d:"M31.9109 28.9264C31.9549 28.9264 31.9989 28.9356 32.0429 28.9539C32.0869 28.9686 32.129 28.9961 32.1694 29.0364L32.9064 29.8119C32.5837 30.2336 32.1785 30.5526 31.6909 30.7689C31.2069 30.9816 30.633 31.0879 29.9694 31.0879C29.3607 31.0879 28.8144 30.9853 28.3304 30.7799C27.85 30.5709 27.4412 30.2849 27.1039 29.9219C26.7702 29.5553 26.5135 29.1226 26.3339 28.6239C26.1542 28.1216 26.0644 27.5771 26.0644 26.9904C26.0644 26.3928 26.167 25.8446 26.3724 25.3459C26.5777 24.8436 26.8637 24.4109 27.2304 24.0479C27.6007 23.6849 28.0425 23.4026 28.5559 23.2009C29.0692 22.9993 29.6357 22.8984 30.2554 22.8984C30.556 22.8984 30.8384 22.9259 31.1024 22.9809C31.37 23.0323 31.6194 23.1056 31.8504 23.2009C32.0814 23.2926 32.294 23.4044 32.4884 23.5364C32.6827 23.6648 32.855 23.8078 33.0054 23.9654L32.3784 24.8069C32.338 24.8583 32.2904 24.9059 32.2354 24.9499C32.1804 24.9903 32.1034 25.0104 32.0044 25.0104C31.9384 25.0104 31.876 24.9958 31.8174 24.9664C31.7587 24.9371 31.6964 24.9023 31.6304 24.8619C31.5644 24.8179 31.491 24.7721 31.4104 24.7244C31.3334 24.6731 31.2399 24.6273 31.1299 24.5869C31.0235 24.5429 30.897 24.5063 30.7504 24.4769C30.6074 24.4476 30.4387 24.4329 30.2444 24.4329C29.907 24.4329 29.599 24.4934 29.3204 24.6144C29.0417 24.7318 28.8015 24.9023 28.5999 25.1259C28.4019 25.3459 28.246 25.6136 28.1324 25.9289C28.0224 26.2443 27.9674 26.5981 27.9674 26.9904C27.9674 27.4011 28.0224 27.7659 28.1324 28.0849C28.246 28.4039 28.3982 28.6734 28.5889 28.8934C28.7832 29.1098 29.0087 29.2748 29.2654 29.3884C29.522 29.5021 29.797 29.5589 30.0904 29.5589C30.259 29.5589 30.413 29.5516 30.5524 29.5369C30.6917 29.5186 30.82 29.4893 30.9374 29.4489C31.0584 29.4086 31.172 29.3573 31.2784 29.2949C31.3884 29.2289 31.4984 29.1483 31.6084 29.0529C31.6524 29.0163 31.7 28.9869 31.7514 28.9649C31.8027 28.9393 31.8559 28.9264 31.9109 28.9264Z",fill:"#0C3092"})]});var tO,ql,sO;const Nhe=({title:e="No File",desc:t="Paper icon with one corner bent inwards",width:s="40",height:o="50",className:r,focusable:a="false"})=>tO("svg",{className:sO("i i-fileNone",r),focusable:a,height:o,viewBox:"0 0 40 50",width:s,children:[ql("title",{children:e}),ql("desc",{children:t}),ql("path",{d:"M2.00804893,0 C0.899034128,0 0,0.889064278 0,1.99091407 L0,48.0090859 C0,49.1086374 0.892756032,50 1.99862555,50 L37.2170607,50 C38.3208711,50 39.2156863,49.1011186 39.2156863,47.993136 L39.2156863,13.6363636 L26.1437908,0 L2.00804893,0 Z",opacity:"0.205748601"}),ql("path",{d:"M26.1437908,0 L26.1437908,11.7296861 C26.1437908,12.8319383 27.0422752,13.7254902 28.1433598,13.7254902 L39.2156863,13.7254902",opacity:"0.25"})]}),khe=null,nO=({"aria-hidden":e,"aria-label":t,className:s,desc:o="",height:r="50",role:a="img",title:i="",width:c="40"})=>(0,n.jsxs)("svg",{"aria-hidden":e,"aria-label":t,className:s,fill:"none",focusable:"false",height:r,role:a,viewBox:"0 0 40 50",width:c,xmlns:"http://www.w3.org/2000/svg",children:[i&&(0,n.jsx)("title",{children:i}),o&&(0,n.jsx)("desc",{children:o}),(0,n.jsx)("path",{clipRule:"evenodd",d:"M2 0C0.89543 0 0 0.89543 0 2V48C0 49.1046 0.895431 50 2 50H38C39.1046 50 40 49.1046 40 48V14L26 0H2Z",fill:"#F5D0CE",fillRule:"evenodd"}),(0,n.jsx)("path",{clipRule:"evenodd",d:"M26 0V14H40",fill:"#EDADA9",fillRule:"evenodd"}),(0,n.jsx)("path",{d:"M10.8678 28.3213V30.9998H9.00879V22.9863H11.8358C12.4005 22.9863 12.8845 23.0542 13.2878 23.1898C13.6948 23.3218 14.0285 23.5052 14.2888 23.7398C14.5528 23.9745 14.7471 24.2513 14.8718 24.5703C14.9965 24.8893 15.0588 25.234 15.0588 25.6043C15.0588 26.004 14.9946 26.3707 14.8663 26.7043C14.738 27.038 14.5418 27.324 14.2778 27.5623C14.0138 27.8007 13.6783 27.9877 13.2713 28.1233C12.868 28.2553 12.3895 28.3213 11.8358 28.3213H10.8678ZM10.8678 26.9188H11.8358C12.3198 26.9188 12.6681 26.8033 12.8808 26.5723C13.0935 26.3413 13.1998 26.0187 13.1998 25.6043C13.1998 25.421 13.1723 25.2542 13.1173 25.1038C13.0623 24.9535 12.978 24.8252 12.8643 24.7188C12.7543 24.6088 12.6131 24.5245 12.4408 24.4658C12.2721 24.4072 12.0705 24.3778 11.8358 24.3778H10.8678V26.9188Z",fill:"#771D18"}),(0,n.jsx)("path",{d:"M24.2944 26.9903C24.2944 27.5697 24.1936 28.105 23.9919 28.5963C23.7939 29.084 23.5134 29.5075 23.1504 29.8668C22.7874 30.2225 22.3493 30.5012 21.8359 30.7028C21.3263 30.9008 20.7598 30.9998 20.1364 30.9998H17.0234V22.9863H20.1364C20.7598 22.9863 21.3263 23.0872 21.8359 23.2888C22.3493 23.4905 22.7874 23.7692 23.1504 24.1248C23.5134 24.4805 23.7939 24.904 23.9919 25.3953C24.1936 25.883 24.2944 26.4147 24.2944 26.9903ZM22.3914 26.9903C22.3914 26.5943 22.3401 26.2368 22.2374 25.9178C22.1348 25.5988 21.9863 25.3293 21.7919 25.1093C21.6013 24.8857 21.3666 24.7152 21.0879 24.5978C20.8093 24.4768 20.4921 24.4163 20.1364 24.4163H18.8934V29.5698H20.1364C20.4921 29.5698 20.8093 29.5112 21.0879 29.3938C21.3666 29.2728 21.6013 29.1023 21.7919 28.8823C21.9863 28.6587 22.1348 28.3873 22.2374 28.0683C22.3401 27.7493 22.3914 27.39 22.3914 26.9903Z",fill:"#771D18"}),(0,n.jsx)("path",{d:"M31.3465 22.9863V24.4163H28.0575V26.4458H30.7965V27.8813H28.0575V30.9998H26.1875V22.9863H31.3465Z",fill:"#771D18"})]}),oO=({"aria-hidden":e,"aria-label":t,className:s,desc:o="",height:r="50",role:a="img",title:i="",width:c="40"})=>(0,n.jsxs)("svg",{"aria-hidden":e,"aria-label":t,className:s,fill:"none",focusable:"false",height:r,role:a,viewBox:"0 0 40 50",width:c,xmlns:"http://www.w3.org/2000/svg",children:[i&&(0,n.jsx)("title",{children:i}),o&&(0,n.jsx)("desc",{children:o}),(0,n.jsx)("path",{clipRule:"evenodd",d:"M2 0C0.89543 0 0 0.89543 0 2V48C0 49.1046 0.895431 50 2 50H38C39.1046 50 40 49.1046 40 48V14L26 0H2Z",fill:"#FBDACC",fillRule:"evenodd"}),(0,n.jsx)("path",{clipRule:"evenodd",d:"M26 0V14H40",fill:"#F8BFA6",fillRule:"evenodd"}),(0,n.jsx)("path",{d:"M11.2115 28.3213V30.9998H9.35254V22.9863H12.1795C12.7442 22.9863 13.2282 23.0542 13.6315 23.1898C14.0385 23.3218 14.3722 23.5052 14.6325 23.7398C14.8965 23.9745 15.0909 24.2513 15.2155 24.5703C15.3402 24.8893 15.4025 25.234 15.4025 25.6043C15.4025 26.004 15.3384 26.3707 15.21 26.7043C15.0817 27.038 14.8855 27.324 14.6215 27.5623C14.3575 27.8007 14.022 27.9877 13.615 28.1233C13.2117 28.2553 12.7332 28.3213 12.1795 28.3213H11.2115ZM11.2115 26.9188H12.1795C12.6635 26.9188 13.0119 26.8033 13.2245 26.5723C13.4372 26.3413 13.5435 26.0187 13.5435 25.6043C13.5435 25.421 13.516 25.2542 13.461 25.1038C13.406 24.9535 13.3217 24.8252 13.208 24.7188C13.098 24.6088 12.9569 24.5245 12.7845 24.4658C12.6159 24.4072 12.4142 24.3778 12.1795 24.3778H11.2115V26.9188Z",fill:"#7C2B0E"}),(0,n.jsx)("path",{d:"M19.2262 28.3213V30.9998H17.3672V22.9863H20.1942C20.7589 22.9863 21.2429 23.0542 21.6462 23.1898C22.0532 23.3218 22.3869 23.5052 22.6472 23.7398C22.9112 23.9745 23.1055 24.2513 23.2302 24.5703C23.3549 24.8893 23.4172 25.234 23.4172 25.6043C23.4172 26.004 23.353 26.3707 23.2247 26.7043C23.0964 27.038 22.9002 27.324 22.6362 27.5623C22.3722 27.8007 22.0367 27.9877 21.6297 28.1233C21.2264 28.2553 20.7479 28.3213 20.1942 28.3213H19.2262ZM19.2262 26.9188H20.1942C20.6782 26.9188 21.0265 26.8033 21.2392 26.5723C21.4519 26.3413 21.5582 26.0187 21.5582 25.6043C21.5582 25.421 21.5307 25.2542 21.4757 25.1038C21.4207 24.9535 21.3364 24.8252 21.2227 24.7188C21.1127 24.6088 20.9715 24.5245 20.7992 24.4658C20.6305 24.4072 20.4289 24.3778 20.1942 24.3778H19.2262V26.9188Z",fill:"#7C2B0E"}),(0,n.jsx)("path",{d:"M31.2008 22.9863V24.4603H28.9458V30.9998H27.0868V24.4603H24.8318V22.9863H31.2008Z",fill:"#7C2B0E"})]}),rO=({"aria-hidden":e,"aria-label":t,className:s,desc:o="",height:r="50",role:a="img",title:i="",width:c="40"})=>(0,n.jsxs)("svg",{"aria-hidden":e,"aria-label":t,className:s,fill:"none",focusable:"false",height:r,role:a,viewBox:"0 0 40 50",width:c,xmlns:"http://www.w3.org/2000/svg",children:[i&&(0,n.jsx)("title",{children:i}),o&&(0,n.jsx)("desc",{children:o}),(0,n.jsx)("path",{clipRule:"evenodd",d:"M2 0C0.89543 0 0 0.89543 0 2V48C0 49.1046 0.895431 50 2 50H38C39.1046 50 40 49.1046 40 48V14L26 0H2Z",fill:"#CFEAF8",fillRule:"evenodd"}),(0,n.jsx)("path",{clipRule:"evenodd",d:"M26 0V14H40",fill:"#ABDBF3",fillRule:"evenodd"}),(0,n.jsx)("path",{d:"M11.6738 28.0355V31H9.81476V22.9865H12.4218C13.0011 22.9865 13.4943 23.047 13.9013 23.168C14.3119 23.2853 14.6456 23.4503 14.9023 23.663C15.1626 23.8757 15.3514 24.1268 15.4688 24.4165C15.5861 24.7062 15.6448 25.0215 15.6448 25.3625C15.6448 25.6228 15.6099 25.8685 15.5403 26.0995C15.4706 26.3305 15.3661 26.545 15.2268 26.743C15.0911 26.9373 14.9224 27.1115 14.7208 27.2655C14.5228 27.4195 14.2936 27.546 14.0333 27.645C14.1579 27.7073 14.2734 27.7843 14.3798 27.876C14.4898 27.9677 14.5851 28.0795 14.6658 28.2115L16.3708 31H14.6878C14.3761 31 14.1524 30.8827 14.0168 30.648L12.6858 28.3215C12.6271 28.2188 12.5574 28.1455 12.4768 28.1015C12.3998 28.0575 12.2898 28.0355 12.1468 28.0355H11.6738ZM11.6738 26.754H12.4218C12.6748 26.754 12.8893 26.7228 13.0653 26.6605C13.2449 26.5945 13.3916 26.5047 13.5053 26.391C13.6189 26.2773 13.7014 26.1453 13.7528 25.995C13.8041 25.841 13.8298 25.676 13.8298 25.5C13.8298 25.148 13.7143 24.873 13.4833 24.675C13.2559 24.477 12.9021 24.378 12.4218 24.378H11.6738V26.754Z",fill:"#144E6C"}),(0,n.jsx)("path",{d:"M23.6162 22.9865V24.4605H21.3612V31H19.5022V24.4605H17.2472V22.9865H23.6162Z",fill:"#144E6C"}),(0,n.jsx)("path",{d:"M30.5411 22.9865V24.4165H27.2521V26.446H29.9911V27.8815H27.2521V31H25.3821V22.9865H30.5411Z",fill:"#144E6C"})]}),aO=({"aria-hidden":e,"aria-label":t,className:s,desc:o="",height:r="50",role:a="img",title:i="",width:c="40"})=>(0,n.jsxs)("svg",{"aria-hidden":e,"aria-label":t,className:s,fill:"none",focusable:"false",height:r,role:a,viewBox:"0 0 40 50",width:c,xmlns:"http://www.w3.org/2000/svg",children:[i&&(0,n.jsx)("title",{children:i}),o&&(0,n.jsx)("desc",{children:o}),(0,n.jsx)("path",{clipRule:"evenodd",d:"M2 0C0.89543 0 0 0.89543 0 2V48C0 49.1046 0.895431 50 2 50H38C39.1046 50 40 49.1046 40 48V14L26 0H2Z",fill:"#D1E5D1",fillRule:"evenodd"}),(0,n.jsx)("path",{clipRule:"evenodd",d:"M26 0V14H40",fill:"#AFD1AE",fillRule:"evenodd"}),(0,n.jsx)("path",{d:"M11.8861 26.8804L9.40564 22.9864H11.2646C11.3856 22.9864 11.4736 23.0029 11.5286 23.0359C11.5873 23.0653 11.6386 23.1166 11.6826 23.1899L13.2776 25.8904C13.296 25.8428 13.3161 25.7969 13.3381 25.7529C13.3638 25.7089 13.3913 25.6631 13.4206 25.6154L14.8176 23.2174C14.9093 23.0634 15.034 22.9864 15.1916 22.9864H16.9736L14.4601 26.7979L17.0286 30.9999H15.1696C15.0486 30.9999 14.9496 30.9706 14.8726 30.9119C14.7993 30.8533 14.7406 30.7836 14.6966 30.7029L13.0906 27.8979C13.0613 27.9786 13.0283 28.0483 12.9916 28.1069L11.4956 30.7029C11.4516 30.7799 11.393 30.8496 11.3196 30.9119C11.2463 30.9706 11.1546 30.9999 11.0446 30.9999H9.30664L11.8861 26.8804Z",fill:"#265026"}),(0,n.jsx)("path",{d:"M20.6017 29.5149H23.5717V30.9999H18.7427V22.9864H20.6017V29.5149Z",fill:"#265026"}),(0,n.jsx)("path",{d:"M29.9128 24.6144C29.8578 24.7024 29.7991 24.7684 29.7368 24.8124C29.6781 24.8564 29.6011 24.8784 29.5058 24.8784C29.4215 24.8784 29.3298 24.8528 29.2308 24.8014C29.1355 24.7464 29.0255 24.6859 28.9008 24.6199C28.7798 24.5539 28.6405 24.4953 28.4828 24.4439C28.3251 24.3889 28.1455 24.3614 27.9438 24.3614C27.5955 24.3614 27.3351 24.4366 27.1628 24.5869C26.9941 24.7336 26.9098 24.9334 26.9098 25.1864C26.9098 25.3478 26.9611 25.4816 27.0638 25.5879C27.1665 25.6943 27.3003 25.7859 27.4653 25.8629C27.634 25.9399 27.8246 26.0114 28.0373 26.0774C28.2536 26.1398 28.4736 26.2113 28.6973 26.2919C28.921 26.3689 29.1391 26.4606 29.3518 26.5669C29.5681 26.6733 29.7588 26.8089 29.9238 26.9739C30.0925 27.1389 30.2281 27.3406 30.3308 27.5789C30.4335 27.8136 30.4848 28.0978 30.4848 28.4314C30.4848 28.8018 30.4206 29.1483 30.2923 29.4709C30.164 29.7936 29.977 30.0759 29.7313 30.3179C29.4893 30.5563 29.1886 30.7451 28.8293 30.8844C28.4736 31.0201 28.0685 31.0879 27.6138 31.0879C27.3645 31.0879 27.1096 31.0623 26.8493 31.0109C26.5926 30.9596 26.3433 30.8881 26.1013 30.7964C25.8593 30.7011 25.632 30.5893 25.4193 30.4609C25.2066 30.3326 25.0215 30.1896 24.8638 30.0319L25.4138 29.1629C25.4541 29.0969 25.511 29.0438 25.5843 29.0034C25.6576 28.9631 25.7365 28.9429 25.8208 28.9429C25.9308 28.9429 26.0408 28.9778 26.1508 29.0474C26.2645 29.1171 26.391 29.1941 26.5303 29.2784C26.6733 29.3628 26.8365 29.4398 27.0198 29.5094C27.2031 29.5791 27.4195 29.6139 27.6688 29.6139C28.0061 29.6139 28.2683 29.5406 28.4553 29.3939C28.6423 29.2436 28.7358 29.0071 28.7358 28.6844C28.7358 28.4974 28.6845 28.3453 28.5818 28.2279C28.4791 28.1106 28.3435 28.0134 28.1748 27.9364C28.0098 27.8594 27.821 27.7916 27.6083 27.7329C27.3956 27.6743 27.1775 27.6101 26.9538 27.5404C26.7301 27.4671 26.512 27.3791 26.2993 27.2764C26.0866 27.1701 25.896 27.0326 25.7273 26.8639C25.5623 26.6916 25.4285 26.4789 25.3258 26.2259C25.2231 25.9693 25.1718 25.6539 25.1718 25.2799C25.1718 24.9793 25.2323 24.6859 25.3533 24.3999C25.4743 24.1139 25.6521 23.8591 25.8868 23.6354C26.1215 23.4118 26.4093 23.2339 26.7503 23.1019C27.0913 22.9663 27.4818 22.8984 27.9218 22.8984C28.1675 22.8984 28.4058 22.9186 28.6368 22.9589C28.8715 22.9956 29.0933 23.0524 29.3023 23.1294C29.5113 23.2028 29.7056 23.2926 29.8853 23.3989C30.0686 23.5016 30.2318 23.6189 30.3748 23.7509L29.9128 24.6144Z",fill:"#265026"})]}),iO=({"aria-hidden":e,"aria-label":t,className:s,desc:o="",height:r="50",role:a="img",title:i="",width:c="40"})=>(0,n.jsxs)("svg",{"aria-hidden":e,"aria-label":t,className:s,fill:"none",focusable:"false",height:r,role:a,viewBox:"0 0 40 50",width:c,xmlns:"http://www.w3.org/2000/svg",children:[i&&(0,n.jsx)("title",{children:i}),o&&(0,n.jsx)("desc",{children:o}),(0,n.jsx)("path",{clipRule:"evenodd",d:"M2 0C0.89543 0 0 0.89543 0 2V48C0 49.1046 0.895431 50 2 50H38C39.1046 50 40 49.1046 40 48V14L26 0H2Z",fill:"#CFEAF8",fillRule:"evenodd"}),(0,n.jsx)("path",{clipRule:"evenodd",d:"M26 0V14H40",fill:"#ABDBF3",fillRule:"evenodd"}),(0,n.jsx)("path",{d:"M16.8968 22.9863V23.6573C16.8968 23.7527 16.8802 23.8462 16.8472 23.9378C16.8179 24.0295 16.7757 24.1157 16.7207 24.1963L12.9587 29.5698H16.7758V30.9998H10.5938V30.2848C10.5938 30.2005 10.6084 30.118 10.6377 30.0373C10.6671 29.953 10.7074 29.876 10.7587 29.8063L14.5317 24.4163H10.9017V22.9863H16.8968Z",fill:"#124F6E"}),(0,n.jsx)("path",{d:"M20.7826 30.9998H18.9126V22.9863H20.7826V30.9998Z",fill:"#124F6E"}),(0,n.jsx)("path",{d:"M25.1301 28.3213V30.9998H23.2711V22.9863H26.0981C26.6627 22.9863 27.1467 23.0542 27.5501 23.1898C27.9571 23.3218 28.2907 23.5052 28.5511 23.7398C28.8151 23.9745 29.0094 24.2513 29.1341 24.5703C29.2587 24.8893 29.3211 25.234 29.3211 25.6043C29.3211 26.004 29.2569 26.3707 29.1286 26.7043C29.0002 27.038 28.8041 27.324 28.5401 27.5623C28.2761 27.8007 27.9406 27.9877 27.5336 28.1233C27.1302 28.2553 26.6517 28.3213 26.0981 28.3213H25.1301ZM25.1301 26.9188H26.0981C26.5821 26.9188 26.9304 26.8033 27.1431 26.5723C27.3557 26.3413 27.4621 26.0187 27.4621 25.6043C27.4621 25.421 27.4346 25.2542 27.3796 25.1038C27.3246 24.9535 27.2402 24.8252 27.1266 24.7188C27.0166 24.6088 26.8754 24.5245 26.7031 24.4658C26.5344 24.4072 26.3327 24.3778 26.0981 24.3778H25.1301V26.9188Z",fill:"#124F6E"})]});var cO,ed,lO;const Rhe=({title:e="More",desc:t="Filled caret pointing right",width:s="7",height:o="5",className:r,focusable:a="false"})=>cO("svg",{className:lO("i i-filledChevronRight",r),focusable:a,height:o,viewBox:"0 0 5 7",width:s,children:[ed("title",{children:e}),ed("desc",{children:t}),ed("g",{children:ed("path",{d:"M4 3.625L1 1v5.25z",strokeLinecap:"round",strokeLinejoin:"round"})})]}),Phe=null,gh=({title:e="Fill in the Blank",desc:t="Pencil writing on a surface",width:s="15",height:o="15",className:r,focusable:a="false"})=>(0,n.jsxs)("svg",{className:G()("i i-fillInTheBlank",r),focusable:a,height:o,viewBox:"0 0 15 15",width:s,children:[(0,n.jsx)("title",{children:e}),(0,n.jsx)("desc",{children:t}),(0,n.jsx)("path",{d:"M2.488 8.246l5.25-5.25 1.4 1.4-5.25 5.25h-1.4v-1.4zm-.875 3.15h2.625a.794.794 0 0 0 .613-.262l6.125-6.125a.846.846 0 0 0 0-1.225L8.35 1.159a.846.846 0 0 0-1.225 0L1 7.284a.794.794 0 0 0-.263.612v2.625c0 .525.35.875.875.875zM.739 13.146h14v1.75h-14z"})]});var dO,Ch;const Ohe=({"aria-hidden":e,"aria-label":t,className:s,desc:o,height:r="16",role:a="img",title:i,width:c="16"})=>dO("svg",{"aria-hidden":e,"aria-label":t,className:s,focusable:"false",height:r,role:a,viewBox:"0 0 16 16",width:c,xmlns:"http://www.w3.org/2000/svg",children:[i&&Ch("title",{children:i}),o&&Ch("desc",{children:o}),Ch("path",{d:"M11.793 2.793L9 0h7v7l-2.793-2.793-2.5 2.5a.997.997 0 0 1-1.414 0 1 1 0 0 1 0-1.414l2.5-2.5zm-5.086 6.5a1 1 0 0 1 0 1.414l-2.5 2.5L7 16H0V9l2.793 2.793 2.5-2.5a1 1 0 0 1 1.414 0zm-2.5-6.5l2.5 2.5a1 1 0 1 1-1.414 1.414l-2.5-2.5L0 7V0h7L4.207 2.793zm5.086 6.5a1 1 0 0 1 1.414 0l2.5 2.5L16 9v7H9l2.793-2.793-2.5-2.5a1 1 0 0 1 0-1.414z",fill:"currentColor",fillRule:"evenodd"})]}),Bhe=null;var uO,xh,hO;const Dhe=({title:e="Flashcard Block",desc:t="Flashcard Block",width:s="16",height:o="15",className:r,focusable:a="false"})=>uO("svg",{className:hO("i i-flashcard-block",r),focusable:a,height:o,viewBox:"0 0 16 15",width:s,children:[xh("title",{children:e}),xh("desc",{children:t}),xh("path",{d:"M2.759 1.9v3.2h3.2V1.9h-3.2zm5-.186v3.572c0 .925-.689 1.614-1.614 1.614H2.573C1.648 6.9.96 6.211.96 5.286V1.714C.959.79 1.648.1 2.573.1h3.572c.925 0 1.614.689 1.614 1.614zm8 0v3.572c0 .925-.689 1.614-1.614 1.614h-3.572c-.925 0-1.614-.689-1.614-1.614V1.714C8.959.79 9.648.1 10.573.1h3.572c.925 0 1.614.689 1.614 1.614zm-5 .186v3.2h3.2V1.9h-3.2zm-3 7.814v3.572c0 .925-.689 1.614-1.614 1.614H2.573c-.925 0-1.614-.689-1.614-1.614V9.714c0-.925.689-1.614 1.614-1.614h3.572c.925 0 1.614.689 1.614 1.614zm-5 .186v3.2h3.2V9.9h-3.2zm13-.186v3.572c0 .925-.689 1.614-1.614 1.614h-3.572c-.925 0-1.614-.689-1.614-1.614V9.714c0-.925.689-1.614 1.614-1.614h3.572c.925 0 1.614.689 1.614 1.614zm-5 .186v3.2h3.2V9.9h-3.2z",fillRule:"nonzero"})]}),Hhe=null;var O6,mO;const Fhe=e=>O6(mO,{viewBox:"0 0 15 15",...e,children:O6("path",{d:"M13.32 2.84H7.543L5.182.477a.794.794 0 0 0-.613-.262h-3.5c-.525 0-.875.35-.875.875v12.25c0 .525.35.875.875.875h12.25c.525 0 .875-.35.875-.875V3.715c0-.525-.35-.875-.875-.875"})}),Vhe=null;var pO,B6,fO;function zhe(e){return pO(fO,{...e,viewBox:"0 0 16 14",children:[B6("path",{clipRule:"evenodd",d:"M2.66675 1.66683C2.48994 1.66683 2.32037 1.73707 2.19534 1.86209C2.07032 1.98712 2.00008 2.15668 2.00008 2.3335V11.6668C2.00008 11.8436 2.07032 12.0132 2.19534 12.1382C2.32037 12.2633 2.48994 12.3335 2.66675 12.3335H13.3334C13.5102 12.3335 13.6798 12.2633 13.8048 12.1382C13.9298 12.0132 14.0001 11.8436 14.0001 11.6668V4.3335C14.0001 4.15669 13.9298 3.98712 13.8048 3.86209C13.6798 3.73707 13.5102 3.66683 13.3334 3.66683H7.33341C7.11051 3.66683 6.90236 3.55543 6.77871 3.36996L5.64329 1.66683H2.66675ZM1.25253 0.919282C1.62761 0.54421 2.13632 0.333496 2.66675 0.333496H6.00008C6.22298 0.333496 6.43114 0.444897 6.55478 0.630363L7.6902 2.3335H13.3334C13.8638 2.3335 14.3726 2.54421 14.7476 2.91928C15.1227 3.29436 15.3334 3.80306 15.3334 4.3335V11.6668C15.3334 12.1973 15.1227 12.706 14.7476 13.081C14.3726 13.4561 13.8638 13.6668 13.3334 13.6668H2.66675C2.13631 13.6668 1.62761 13.4561 1.25253 13.081C0.877462 12.706 0.666748 12.1973 0.666748 11.6668V2.3335C0.666748 1.80306 0.877462 1.29436 1.25253 0.919282Z",fillRule:"evenodd"}),B6("path",{clipRule:"evenodd",d:"M7.52868 5.86209C7.78903 5.60174 8.21114 5.60174 8.47149 5.86209L10.4715 7.86209C10.7318 8.12244 10.7318 8.54455 10.4715 8.8049L8.47149 10.8049C8.21114 11.0653 7.78903 11.0653 7.52868 10.8049C7.26833 10.5446 7.26833 10.1224 7.52868 9.86209L8.39061 9.00016H6.00008C5.63189 9.00016 5.33341 8.70169 5.33341 8.3335C5.33341 7.96531 5.63189 7.66683 6.00008 7.66683H8.39061L7.52868 6.8049C7.26833 6.54455 7.26833 6.12244 7.52868 5.86209Z",fillRule:"evenodd"})]})}var vO,td,gO;const $he=({title:e="Folder Empty",desc:t="Folder outline empty",width:s="47",height:o="47",className:r,focusable:a="false"})=>vO("svg",{className:gO("i i-folder--empty",r),focusable:a,height:o,viewBox:"0 0 47 47",width:s,children:[td("title",{children:e}),td("desc",{children:t}),td("path",{d:"M38.254 7.148a1 1 0 0 0-1-1h-20.16l.805.407L13.58.688a1 1 0 0 0-.805-.407H1.254a1 1 0 0 0-1 1v39.6c0 2.979 2.377 5.4 5.32 5.4a1 1 0 0 0 0-2c-1.83 0-3.32-1.518-3.32-3.4v-39.6l-1 1h11.52l-.805-.407 4.32 5.867a1 1 0 0 0 .805.407h20.16l-1-1v8.8a1 1 0 0 0 2 0v-8.8z"}),td("path",{d:"M9.587 40.931a3.341 3.341 0 0 1-3.333 3.35v2H40.92c2.946 0 5.333-2.396 5.333-5.35v-24.65a1 1 0 0 0-1-1H10.587a1 1 0 0 0-1 1v24.65zm1-23.65h34.667l-1-1v24.65a3.341 3.341 0 0 1-3.333 3.35H6.254c-1.333 0-1.333 2 0 2 2.946 0 5.333-2.396 5.333-5.35v-24.65l-1 1z"})]}),_he=null;var CO,bh,xO;const Uhe=({title:e="Folder Outline",desc:t="Outline of a folder",width:s="24",height:o="24",className:r,focusable:a="false"})=>CO("svg",{className:xO("i",r),focusable:a,height:o,viewBox:"0 0 24 24",width:s,children:[bh("title",{children:e}),bh("desc",{children:t}),bh("path",{d:"M1 22l1 1V1L1 2h8l-.8-.4 3 4a1 1 0 0 0 .8.4h11l-1-1v18l1-1H1zm23 1V5a1 1 0 0 0-1-1H12l.8.4-3-4A1 1 0 0 0 9 0H1a1 1 0 0 0-1 1v22a1 1 0 0 0 1 1h22a1 1 0 0 0 1-1z",fillRule:"nonzero"})]}),Ghe=null;var bO,yh,yO;const Whe=({title:e="FolderSort",desc:t="Sort by Folders",width:s="13",height:o="13",className:r,focusable:a="false"})=>bO("svg",{className:yO("i",r),focusable:a,height:o,viewBox:"0 0 13 13",width:s,children:[yh("title",{children:e}),yh("desc",{children:t}),yh("path",{d:"M12.188 13H.812C.326 13 0 12.675 0 12.187V.813C0 .325.325 0 .813 0h3.25c.243 0 .406.081.568.244l2.194 2.194h5.362c.488 0 .813.325.813.812v8.938c0 .487-.325.812-.813.812zM1.624 11.375h9.75V4.062H6.5a.738.738 0 0 1-.569-.243L3.737 1.625H1.625v9.75z"})]}),Khe=null;var LO,Lh,SO;const Qhe=({title:e="Font",desc:t="A capital letter T with a second smaller capital T to the right",width:s="35",height:o="27",className:r,focusable:a="false"})=>LO("svg",{className:SO("i",r),focusable:a,height:o,viewBox:"0 0 35 27",width:s,children:[Lh("title",{children:e}),Lh("desc",{children:t}),Lh("path",{d:"M1 1v5h8.333v20h5V6h8.334V1H1zm32.667 10.333h-15v5h5V26h5v-9.667h5v-5z",fill:"none",fillRule:"nonzero",stroke:"#adaeaf",strokeWidth:"2"})]}),Zhe=null;var TO,sd,NO;const Yhe=e=>TO(NO,{...e,viewBox:"0 0 16 16",children:[sd("path",{d:"M6,0 L1,0 C0.4,0 0,0.4 0,1 L0,6 C0,6.6 0.4,7 1,7 L6,7 C6.6,7 7,6.6 7,6 L7,1 C7,0.4 6.6,0 6,0"}),sd("path",{d:"M15,0 L10,0 C9.4,0 9,0.4 9,1 L9,6 C9,6.6 9.4,7 10,7 L15,7 C15.6,7 16,6.6 16,6 L16,1 C16,0.4 15.6,0 15,0"}),sd("path",{d:"M15,9 L10,9 C9.4,9 9,9.4 9,10 L9,15 C9,15.6 9.4,16 10,16 L15,16 C15.6,16 16,15.6 16,15 L16,10 C16,9.4 15.6,9 15,9"}),sd("path",{d:"M6,9 L1,9 C0.4,9 0,9.4 0,10 L0,15 C0,15.6 0.4,16 1,16 L6,16 C6.6,16 7,15.6 7,15 L7,10 C7,9.4 6.6,9 6,9"})]}),Xhe=null;var kO,nd,IO;const Jhe=({title:e="Group",desc:t="Silhouettes of two people",width:s="18",height:o="17",className:r,focusable:a="false"})=>kO("svg",{className:IO("i",r),focusable:a,height:o,viewBox:"0 0 18 17",width:s,children:[nd("title",{children:e}),nd("desc",{children:t}),nd("path",{d:"M4.5 8.25C3.50544 8.25 2.55161 7.85491 1.84835 7.15165C1.14509 6.44839 0.75 5.49456 0.75 4.5C0.75 3.50544 1.14509 2.55161 1.84835 1.84835C2.55161 1.14509 3.50544 0.75 4.5 0.75C5.49456 0.75 6.44839 1.14509 7.15165 1.84835C7.85491 2.55161 8.25 3.50544 8.25 4.5C8.25 5.49456 7.85491 6.44839 7.15165 7.15165C6.44839 7.85491 5.49456 8.25 4.5 8.25ZM4.5 6.75C5.09674 6.75 5.66903 6.51295 6.09099 6.09099C6.51295 5.66903 6.75 5.09674 6.75 4.5C6.75 3.90326 6.51295 3.33097 6.09099 2.90901C5.66903 2.48705 5.09674 2.25 4.5 2.25C3.90326 2.25 3.33097 2.48705 2.90901 2.90901C2.48705 3.33097 2.25 3.90326 2.25 4.5C2.25 5.09674 2.48705 5.66903 2.90901 6.09099C3.33097 6.51295 3.90326 6.75 4.5 6.75ZM13.5 12.25C12.5054 12.25 11.5516 11.8549 10.8483 11.1517C10.1451 10.4484 9.75 9.49456 9.75 8.5C9.75 7.50544 10.1451 6.55161 10.8483 5.84835C11.5516 5.14509 12.5054 4.75 13.5 4.75C14.4946 4.75 15.4484 5.14509 16.1517 5.84835C16.8549 6.55161 17.25 7.50544 17.25 8.5C17.25 9.49456 16.8549 10.4484 16.1517 11.1517C15.4484 11.8549 14.4946 12.25 13.5 12.25ZM13.5 10.75C14.0967 10.75 14.669 10.5129 15.091 10.091C15.5129 9.66903 15.75 9.09674 15.75 8.5C15.75 7.90326 15.5129 7.33097 15.091 6.90901C14.669 6.48705 14.0967 6.25 13.5 6.25C12.9033 6.25 12.331 6.48705 11.909 6.90901C11.4871 7.33097 11.25 7.90326 11.25 8.5C11.25 9.09674 11.4871 9.66903 11.909 10.091C12.331 10.5129 12.9033 10.75 13.5 10.75Z",fill:"black"}),nd("path",{d:"M8.75 11.5C8.75 11.6989 8.67098 11.8897 8.53033 12.0303C8.38968 12.171 8.19891 12.25 8 12.25C7.80109 12.25 7.61032 12.171 7.46967 12.0303C7.32902 11.8897 7.25 11.6989 7.25 11.5C7.25 10.7707 6.96027 10.0712 6.44454 9.55546C5.92882 9.03973 5.22935 8.75 4.5 8.75C3.77065 8.75 3.07118 9.03973 2.55546 9.55546C2.03973 10.0712 1.75 10.7707 1.75 11.5C1.75 11.5985 1.7306 11.696 1.69291 11.787C1.65522 11.878 1.59997 11.9607 1.53033 12.0303C1.46069 12.1 1.37801 12.1552 1.28701 12.1929C1.19602 12.2306 1.09849 12.25 1 12.25C0.901509 12.25 0.803982 12.2306 0.712987 12.1929C0.621993 12.1552 0.539314 12.1 0.46967 12.0303C0.400026 11.9607 0.344781 11.878 0.30709 11.787C0.269399 11.696 0.25 11.5985 0.25 11.5C0.25 10.9419 0.359929 10.3892 0.573512 9.8736C0.787094 9.35796 1.10015 8.88944 1.4948 8.4948C1.88945 8.10015 2.35796 7.78709 2.8736 7.57351C3.38923 7.35993 3.94188 7.25 4.5 7.25C5.05812 7.25 5.61077 7.35993 6.1264 7.57351C6.64204 7.78709 7.11055 8.10015 7.5052 8.4948C7.89985 8.88944 8.21291 9.35796 8.42649 9.8736C8.64007 10.3892 8.75 10.9419 8.75 11.5ZM17.75 15.402C17.75 15.6009 17.671 15.7917 17.5303 15.9323C17.3897 16.073 17.1989 16.152 17 16.152C16.8011 16.152 16.6103 16.073 16.4697 15.9323C16.329 15.7917 16.25 15.6009 16.25 15.402C16.25 14.6727 15.9603 13.9732 15.4445 13.4575C14.9288 12.9417 14.2293 12.652 13.5 12.652C12.7707 12.652 12.0712 12.9417 11.5555 13.4575C11.0397 13.9732 10.75 14.6727 10.75 15.402C10.75 15.6009 10.671 15.7917 10.5303 15.9323C10.3897 16.073 10.1989 16.152 10 16.152C9.80109 16.152 9.61032 16.073 9.46967 15.9323C9.32902 15.7917 9.25 15.6009 9.25 15.402C9.25 14.2748 9.69777 13.1938 10.4948 12.3968C11.2918 11.5998 12.3728 11.152 13.5 11.152C14.6272 11.152 15.7082 11.5998 16.5052 12.3968C17.3022 13.1938 17.75 14.2748 17.75 15.402Z",fill:"black"})]}),qhe=null;var D6,EO;function eme(e){return D6(EO,{viewBox:"0 0 20 14",...e,children:D6("path",{d:"M0 0H20V2H0V0Z M0 6H20V8H0V6Z M20 12H0V14H20V12Z"})})}const Sh=({className:e,decorative:t=!0,desc:s="Heart",focusable:o="false",height:r="16",isFilled:a=!0,title:i="Heart",width:c="16"})=>(0,n.jsxs)("svg",{"aria-hidden":t,className:G()(`i i-heart${a?"Filled":"Outline"}`,e),focusable:o,height:r,viewBox:"0 0 16 16",width:c,children:[(0,n.jsx)("title",{children:i}),(0,n.jsx)("desc",{children:s}),(0,n.jsx)("path",{d:"M11.15 1C9.838 1 8.7 1.7 8 2.75 7.3 1.7 6.162 1 4.85 1 2.75 1 1 2.75 1 4.85c0 3.85 7 9.538 7 9.538S15 8.7 15 4.85C15 2.75 13.25 1 11.15 1"})]});var jO,Th,wO;const sme=({title:e="Hidden",desc:t="Eye crossed out",width:s="16",height:o="14",className:r=null,focusable:a="false"})=>jO("svg",{className:wO("i i-hidden",r),focusable:a,height:o,viewBox:"0 0 16 14",width:s,children:[Th("title",{children:e}),Th("desc",{children:t}),Th("path",{d:"M15.9,6.3c-0.1-0.1-1-1.8-2.7-3.3l1.3-1.3c0.4-0.4,0.4-1,0-1.4s-1-0.4-1.4,0l-1.6,1.6c-1-0.6-2.2-1-3.6-1 c-4.8,0-7.7,5.3-7.9,5.5C0,6.6,0,7,0.1,7.3c0.1,0.1,1,1.8,2.7,3.3l-1,1c-0.4,0.4-0.4,1,0,1.4c0.2,0.2,0.5,0.3,0.7,0.3S3,13.2,3.2,13 l1.2-1.2c1,0.6,2.2,1,3.6,1h0c4.7,0,7.7-5.3,7.9-5.5C16,7,16,6.6,15.9,6.3z M2.2,6.8c0.8-1.2,3-4,5.8-4c0.7,0,1.4,0.2,2.1,0.5 L8.5,4.9C8.4,4.8,8.2,4.8,8,4.8c-1.1,0-1.9,0.9-2,2c0,0.2,0,0.4,0.1,0.5L4.2,9.2C3.3,8.3,2.6,7.4,2.2,6.8z M8,10.8 c-0.7,0-1.4-0.2-2.1-0.5l1.6-1.6c0.2,0,0.3,0.1,0.5,0.1c0,0,0.1,0,0.1,0c1.1,0,2-0.9,2-2c0-0.2,0-0.3-0.1-0.5l1.8-1.8 c1,0.8,1.7,1.8,2,2.4C13,8,10.8,10.8,8,10.8z"})]}),nme=null;var AO,Nh,RO;const ome=({title:e="Image Block",desc:t="Image Block",width:s="17",height:o="17",className:r,focusable:a="false"})=>AO("svg",{className:RO("i i-image-block",r),focusable:a,height:o,viewBox:"0 0 17 17",width:s,children:[Nh("title",{children:e}),Nh("desc",{children:t}),Nh("path",{d:"M15.992.5c.6 0 1 .4 1 1v14c0 .6-.4 1-1 1h-14c-.6 0-1-.4-1-1v-14c0-.6.4-1 1-1h14zm-13 2v12h12v-12h-12zm4.1 8.3l-2.1 2.1-1.4-1.4 3.3-3.3 3 2 3.1-3.1 1.4 1.4-4.3 4.3-3-2zm.9-6.3a1 1 0 1 1 0 2 1 1 0 0 1 0-2z",fillRule:"evenodd"})]}),rme=null;var PO,kh,MO;const ame=({title:e="Labeled Graphic Block",desc:t="Labeled Graphic Block",width:s="17",height:o="17",className:r,focusable:a="false"})=>PO("svg",{className:MO("i i-labeled-graphic-block",r),focusable:a,height:o,viewBox:"0 0 17 17",width:s,children:[kh("title",{children:e}),kh("desc",{children:t}),kh("path",{d:"M13.753 16.5h-12a1 1 0 0 1-1-1v-12a1 1 0 0 1 1-1h7v2h-6v10h10v-6h2v7a1 1 0 0 1-1 1zm0-16a3 3 0 1 1 0 6 3 3 0 0 1 0-6z",fillRule:"evenodd"})]}),ime=null;var OO,od,BO;const cme=({title:e="Label Set",desc:t="Label Set",width:s="17",height:o="17",className:r,focusable:a="false"})=>OO("svg",{className:BO("i i-labelSet",r),focusable:a,height:o,viewBox:"0 0 18 18",width:s,children:[od("title",{children:e}),od("desc",{children:t}),od("path",{d:"M17.63,9.76,8.24.37A.59.59,0,0,0,7.83.2h-7A.59.59,0,0,0,.2.78v7a.59.59,0,0,0,.17.42l9.39,9.39a.59.59,0,0,0,.83,0l7-7A.59.59,0,0,0,17.63,9.76ZM1.37,7.58V1.37H7.58l8.8,8.8-6.21,6.21Z"}),od("path",{d:"M5.48,3.33A2.15,2.15,0,1,0,7.63,5.48,2.15,2.15,0,0,0,5.48,3.33Zm0,3.13a1,1,0,1,1,1-1A1,1,0,0,1,5.48,6.46Z"})]}),lme=null;var DO,Ih,HO;function dme(e){return DO(HO,{fill:"none",stroke:"currentColor",viewBox:"0 0 13 14",...e,children:[Ih("path",{clipRule:"evenodd",d:"M6.57031 1 L1 3.85715 L6.57031 6.71431 L12.1406 3.85715 L6.57031 1 Z",fillRule:"evenodd",strokeLinecap:"round",strokeLinejoin:"round",strokeWidth:"1.37143"}),Ih("path",{d:"M1 6.71431 L6.57031 9.57147 L12.1406 6.71431",strokeLinecap:"round",strokeLinejoin:"round",strokeWidth:"1.37143"}),Ih("path",{d:"M1 9.57147 L6.57031 12.42863 L12.1406 9.57147",strokeLinecap:"round",strokeLinejoin:"round",strokeWidth:"1.37143"})]})}var FO,Eh;const ume=({"aria-hidden":e,"aria-label":t,className:s,desc:o,height:r="15",role:a="img",title:i,width:c="16"})=>FO("svg",{"aria-hidden":e,"aria-label":t,className:s,focusable:"false",height:r,role:a,viewBox:"0 0 16 15",width:c,xmlns:"http://www.w3.org/2000/svg",children:[i&&Eh("title",{children:i}),o&&Eh("desc",{children:o}),Eh("path",{d:"M0 0h16v2H0V0zm0 13h16v2H0v-2zm1-9h8a1 1 0 0 1 1 1v5a1 1 0 0 1-1 1H1a1 1 0 0 1-1-1V5a1 1 0 0 1 1-1z",fill:"currentColor",fillRule:"evenodd"})]}),hme=null;var VO,jh,zO;const mme=({title:e="Lesson",desc:t="Lesson Icon",width:s="23",height:o="17",className:r,focusable:a="false"})=>VO("svg",{className:zO("i i-lesson",r),focusable:a,height:o,viewBox:"0 0 23 17",width:s,children:[jh("title",{children:e}),jh("desc",{children:t}),jh("path",{d:"M1.898 16.692a1 1 0 0 1 0-2h11.428a1 1 0 0 1 0 2H1.898zm0-7.083a1 1 0 0 1 0-2h19.286a1 1 0 0 1 0 2H1.898zm0-7.084a1 1 0 0 1 0-2h15a1 1 0 1 1 0 2h-15z",fillRule:"nonzero"})]}),pme=null;var $O,wh,_O;const fme=e=>$O(_O,{...e,viewBox:"0 0 16 16",children:[wh("path",{d:"M0 1C0 0.447715 0.447715 0 1 0H15C15.5523 0 16 0.447715 16 1V2.5C16 3.05228 15.5523 3.5 15 3.5H1C0.447715 3.5 0 3.05228 0 2.5V1Z"}),wh("path",{d:"M0 13.6667C0 13.0223 0.447715 12.5 1 12.5H15C15.5523 12.5 16 13.0223 16 13.6667V14.8333C16 15.4777 15.5523 16 15 16H1C0.447715 16 0 15.4777 0 14.8333V13.6667Z"}),wh("path",{d:"M0 7.25C0 6.69772 0.447715 6.25 1 6.25H15C15.5523 6.25 16 6.69772 16 7.25V8.75C16 9.30228 15.5523 9.75 15 9.75H1C0.447715 9.75 0 9.30228 0 8.75V7.25Z"})]}),vme=null;var UO,Ah,GO;const gme=({title:e="List Block",desc:t="List Block",width:s="16",height:o="13",className:r,focusable:a="false"})=>UO("svg",{className:GO("i i-list-block",r),focusable:a,height:o,viewBox:"0 0 16 13",width:s,children:[Ah("title",{children:e}),Ah("desc",{children:t}),Ah("path",{d:"M1.495 10.252a1.25 1.25 0 1 1 0 2.502 1.25 1.25 0 0 1 0-2.502zm0-4.975a1.25 1.25 0 1 1 0 2.502 1.25 1.25 0 0 1 0-2.502zm0-5.031a1.25 1.25 0 1 1 0 2.501 1.25 1.25 0 0 1 0-2.501zm4 .257h10v2h-10v-2zm0 5h10v2h-10v-2zm0 5h10v2h-10v-2z",fillRule:"evenodd"})]}),Cme=null;var WO,rd;const xme=({"aria-hidden":e,"aria-label":t,className:s,desc:o,height:r,role:a="img",title:i,width:c})=>WO("svg",{"aria-hidden":e,"aria-label":t,className:s,fill:"none",focusable:"false",height:r,role:a,viewBox:"0 0 40 40",width:c,xmlns:"http://www.w3.org/2000/svg",children:[i&&rd("title",{children:i}),o&&rd("desc",{children:o}),rd("path",{clipRule:"evenodd",d:"M24 23C24 24.5064 23.1673 25.8183 21.9371 26.5005C21.9782 26.6602 22 26.8275 22 27V30C22 31.1046 21.1046 32 20 32C18.8954 32 18 31.1046 18 30V27C18 26.8275 18.0218 26.6602 18.0629 26.5005C16.8327 25.8183 16 24.5064 16 23C16 20.7909 17.7909 19 20 19C22.2091 19 24 20.7909 24 23ZM20 25C21.1046 25 22 24.1046 22 23C22 21.8954 21.1046 21 20 21C18.8954 21 18 21.8954 18 23C18 24.1046 18.8954 25 20 25Z",fill:"#000",fillRule:"evenodd"}),rd("path",{clipRule:"evenodd",d:"M12 10V13C8.68629 13 6 15.6863 6 19V32C6 35.3137 8.68629 38 12 38H28C31.3137 38 34 35.3137 34 32V19C34 15.6863 31.3137 13 28 13V10C28 5.58172 24.4183 2 20 2C15.5817 2 12 5.58172 12 10ZM20 4C16.6863 4 14 6.68629 14 10V13H26V10C26 6.68629 23.3137 4 20 4ZM8 19C8 16.7909 9.79086 15 12 15H28C30.2091 15 32 16.7909 32 19V32C32 34.2091 30.2091 36 28 36H12C9.79086 36 8 34.2091 8 32V19Z",fill:"#000",fillRule:"evenodd"})]}),bme=null;var H6,KO;function yme(e){return H6(KO,{viewBox:"0 0 20 22",...e,children:H6("path",{clipRule:"evenodd",d:"M4 9V6C4 4.4087 4.63214 2.88258 5.75736 1.75736C6.88258 0.632141 8.4087 0 10 0C11.5913 0 13.1174 0.632141 14.2426 1.75736C15.3679 2.88258 16 4.4087 16 6V9H17C18.6569 9 20 10.3431 20 12V19C20 20.6569 18.6569 22 17 22H3C1.34315 22 0 20.6569 0 19V12C0 10.3431 1.34315 9 3 9H4ZM7.17157 3.17157C7.92172 2.42143 8.93913 2 10 2C11.0609 2 12.0783 2.42143 12.8284 3.17157C13.5786 3.92172 14 4.93913 14 6V9H6V6C6 4.93913 6.42143 3.92172 7.17157 3.17157Z",fillRule:"evenodd"})})}var QO,ad,ZO;const Lme=({title:e="Mail",desc:t="Mail",width:s="14",height:o="12",className:r,focusable:a="false"})=>QO("svg",{className:ZO("i",r),focusable:a,height:o,viewBox:"0 0 14 12",width:s,children:[ad("title",{children:e}),ad("desc",{children:t}),ad("path",{d:"M1.692.958a.55.55 0 0 0-.74.814l5.74 5.217c.209.19.53.19.74 0l5.738-5.217a.55.55 0 1 0-.74-.814l-5.369 4.88L1.692.959z"}),ad("path",{d:"M1.872 10.206H12.25V1.915H1.872v8.291zM1.322.815H12.8a.55.55 0 0 1 .55.55v9.391a.55.55 0 0 1-.55.55H1.322a.55.55 0 0 1-.55-.55V1.365a.55.55 0 0 1 .55-.55z"})]}),Sme=null,YO=({title:e="Matching",desc:t="Two rows of stacked squares",width:s="15",height:o="15",className:r,focusable:a="false"})=>(0,n.jsxs)("svg",{className:G()("i i-matching",r),focusable:a,height:o,viewBox:"0 0 15 15",width:s,children:[(0,n.jsx)("title",{children:e}),(0,n.jsx)("desc",{children:t}),(0,n.jsx)("path",{d:"M4.814 4.975H2.19V2.35h2.625v2.625zM5.69.6H1.314C.79.6.44.95.44 1.475V5.85c0 .525.35.875.875.875H5.69c.525 0 .875-.35.875-.875V1.475C6.564.95 6.214.6 5.69.6zM12.69 4.975h-2.626V2.35h2.625v2.625zM13.563.6H9.19c-.525 0-.875.35-.875.875V5.85c0 .525.35.875.875.875h4.375c.525 0 .875-.35.875-.875V1.475c0-.525-.35-.875-.875-.875zM4.814 12.85H2.19v-2.625h2.625v2.625zm.875-4.375H1.314c-.525 0-.875.35-.875.875v4.375c0 .525.35.875.875.875H5.69c.525 0 .875-.35.875-.875V9.35c0-.525-.35-.875-.875-.875zM12.69 12.85h-2.626v-2.625h2.625v2.625zm.874-4.375H9.19c-.525 0-.875.35-.875.875v4.375c0 .525.35.875.875.875h4.375c.525 0 .875-.35.875-.875V9.35c0-.525-.35-.875-.875-.875z"})]});var XO,Ki,JO;const Nme=({title:e="Move to Folder",desc:t="Folder with an arrow",width:s="15",height:o="15",className:r,focusable:a="false"})=>XO("svg",{className:JO("i i-move",r),focusable:a,height:o,viewBox:"0 0 15 15",width:s,children:[Ki("title",{children:e}),Ki("desc",{children:t}),Ki("path",{d:"M1.295 13.223l.584.583V.973l-.584.583h4.667l-.467-.233 1.75 2.333c.11.147.283.234.467.234h6.417l-.584-.584v10.5l.584-.583H1.295zm13.417.583v-10.5a.583.583 0 0 0-.583-.583H7.712l.467.233L6.429.623A.583.583 0 0 0 5.962.39H1.295a.583.583 0 0 0-.583.583v12.833c0 .322.261.584.583.584H14.13a.583.583 0 0 0 .583-.584z"}),Ki("path",{d:"M4.795 7.973a.583.583 0 0 0 0 1.167h5.834a.583.583 0 1 0 0-1.167H4.795z"}),Ki("path",{d:"M10.216 8.969v-.825l-2.333 2.333a.583.583 0 0 0 .825.825L11.04 8.97a.583.583 0 0 0 0-.825L8.708 5.81a.583.583 0 0 0-.825.824l2.333 2.334z"})]}),kme=null,qO=({title:e="Multiple Choice",desc:t="Stacked circles to the left of stacked lines",width:s="16",height:o="16",className:r,focusable:a="false"})=>(0,n.jsxs)("svg",{className:G()("i i-multipleChoice",r),focusable:a,height:o,viewBox:"0 0 16 16",width:s,children:[(0,n.jsx)("title",{children:e}),(0,n.jsx)("desc",{children:t}),(0,n.jsx)("path",{d:"M8 16A8 8 0 1 1 8 0a8 8 0 0 1 0 16zm0-2A6 6 0 1 0 8 2a6 6 0 0 0 0 12z"}),(0,n.jsx)("circle",{cx:"7.904",cy:"7.904",r:"1.904"})]}),eB=({title:e="Multiple Response",desc:t="A box with a checkmark in it",width:s="16",height:o="16",className:r,focusable:a="false"})=>(0,n.jsxs)("svg",{className:G()("i i-multipleResponse",r),focusable:a,height:o,viewBox:"0 0 16 16",width:s,children:[(0,n.jsx)("title",{children:e}),(0,n.jsx)("desc",{children:t}),(0,n.jsx)("path",{d:"M15.142.332c.6 0 1 .4 1 1v14c0 .6-.4 1-1 1h-14c-.6 0-1-.4-1-1v-14c0-.6.4-1 1-1h14zm-1 14v-12h-12v12h12zm-7.978-3.308l-2-2-.707-.708L4.87 6.902l.707.707 1.3 1.3 3.317-3.33.707-.708 1.414 1.414-.707.707-4.03 4.032-.708.707-.707-.707z"})]});var tB,Rh,sB;const jme=({"aria-hidden":e,title:t="New Folder",desc:s="Folder with plus sign",width:o="14",height:r="14",className:a,focusable:i="false"})=>tB("svg",{"aria-hidden":e,className:sB("i i-newFolder",a),focusable:i,height:r,viewBox:"0 0 14 14",width:o,children:[t&&Rh("title",{children:t}),Rh("desc",{children:s}),Rh("path",{d:"M13.125 2.625c.525 0 .875.35.875.875v9.625c0 .525-.35.875-.875.875H.875C.35 14 0 13.65 0 13.125V.875C0 .35.35 0 .875 0h3.5c.263 0 .438.087.612.262L7.35 2.625h5.775zM10 7H8V5H6v2H4v2h2v2h2V9h2V7z"})]}),wme=null;var nB,id,oB;const Ame=({title:e="New Slide",desc:t="New Slide",width:s="16",height:o="16",className:r,focusable:a="false"})=>nB("svg",{className:oB("i i-new-slide",r),focusable:a,height:o,viewBox:"0 0 16 16",width:s,children:[id("title",{children:e}),id("desc",{children:t}),id("path",{d:"M7,12h2V9h3V7H9V4H7v3H4v2h3V12z",fillRule:"evenodd"}),id("path",{d:"M14,14H2V2h12V14z M15,0H1C0.4,0,0,0.4,0,1v14c0,0.6,0.4,1,1,1h14c0.6,0,1-0.4,1-1V1C15.9,0.4,15.5,0,15,0z",fillRule:"evenodd"})]}),Rme=null;var rB,Ph,aB;const Pme=({title:e="Next Slide",desc:t="Next Slide",width:s="16",height:o="13.4",className:r,focusable:a="false"})=>rB("svg",{className:aB("i i-next-slide",r),focusable:a,height:o,viewBox:"0 0 16 13.4",width:s,children:[Ph("title",{children:e}),Ph("desc",{children:t}),Ph("path",{d:"M9.3,0L7.9,1.4l4.3,4.3H0v2h12.2L7.9,12l1.4,1.4L16,6.7L9.3,0",fillRule:"evenodd"})]}),Mme=null;var iB,Mh,cB;const Ome=({title:e="Not Allowed",desc:t="A circle with a slanted line through it",width:s="12",height:o="12",className:r,focusable:a="false"})=>iB("svg",{className:cB("i i-notAllowed",r),focusable:a,height:o,viewBox:"0 0 12 12",width:s,children:[Mh("title",{children:e}),Mh("desc",{children:t}),Mh("path",{d:"M6 10.5c-.975 0-1.875-.3-2.625-.825l6.3-6.3c.525.75.825 1.65.825 2.625 0 2.475-2.025 4.5-4.5 4.5m0-9c.975 0 1.875.3 2.625.825l-6.3 6.3A4.546 4.546 0 0 1 1.5 6c0-2.475 2.025-4.5 4.5-4.5M6 0C2.7 0 0 2.7 0 6s2.7 6 6 6 6-2.7 6-6-2.7-6-6-6",fill:"#FFF",fillRule:"evenodd"})]}),Bme=null;var lB,F6;const Dme=({className:e})=>lB("svg",{"aria-hidden":"true",className:e,fill:"currentColor",focusable:"false",viewBox:"0 0 12 14",xmlns:"http://www.w3.org/2000/svg",children:[F6("path",{clipRule:"evenodd",d:"M1.26256 1.09594C1.59075 0.767748 2.03587 0.583374 2.5 0.583374H6.58333C6.73804 0.583374 6.88642 0.644832 6.99581 0.754228L11.0791 4.83756C11.1885 4.94696 11.25 5.09533 11.25 5.25004V11.6667C11.25 12.1308 11.0656 12.576 10.7374 12.9041C10.4092 13.2323 9.96413 13.4167 9.5 13.4167H2.5C2.03587 13.4167 1.59075 13.2323 1.26256 12.9041C0.934374 12.576 0.75 12.1308 0.75 11.6667V2.33337C0.75 1.86925 0.934374 1.42413 1.26256 1.09594ZM2.5 1.75004C2.34529 1.75004 2.19692 1.8115 2.08752 1.92089C1.97812 2.03029 1.91667 2.17866 1.91667 2.33337V11.6667C1.91667 11.8214 1.97812 11.9698 2.08752 12.0792C2.19692 12.1886 2.34529 12.25 2.5 12.25H9.5C9.65471 12.25 9.80308 12.1886 9.91248 12.0792C10.0219 11.9698 10.0833 11.8214 10.0833 11.6667V5.49166L6.34171 1.75004H2.5Z",fillRule:"evenodd"}),F6("path",{clipRule:"evenodd",d:"M6.58333 0.583374C6.9055 0.583374 7.16667 0.844541 7.16667 1.16671V4.66671H10.6667C10.9888 4.66671 11.25 4.92787 11.25 5.25004C11.25 5.57221 10.9888 5.83337 10.6667 5.83337H6.58333C6.26117 5.83337 6 5.57221 6 5.25004V1.16671C6 0.844541 6.26117 0.583374 6.58333 0.583374Z",fillRule:"evenodd"})]}),Hme=null;var dB,Qi,uB;const Fme=({title:e="Hide",desc:t="Shape of an eye with a stroke through it",width:s="20",height:o="16",className:r,focusable:a="false"})=>dB("svg",{className:uB("i",r),focusable:a,height:o,viewBox:"0 0 20 16",width:s,children:[Qi("title",{children:e}),Qi("desc",{children:t}),Qi("path",{d:"M3.23,12.35 L3.94,11.64 C2.73771334,10.6447807 1.76251115,9.40361431 1.08,8 C2.47,5 5.96,2 9.99,2 C11.0161024,2.00843654 12.0323067,2.20151536 12.99,2.57 L13.76,1.8 C12.5726697,1.28490674 11.2941824,1.01288817 10,1 C5.61,1 1.52,4.28 0,8 C0.716531693,9.68559192 1.82365735,11.1766125 3.23,12.35 L3.23,12.35 Z"}),Qi("path",{d:"M16.77,3.65 L16.06,4.36 C17.2622867,5.35521926 18.2374889,6.59638569 18.92,8 C17.53,11 14.04,14 10.01,14 C8.9838976,13.9915635 7.96769327,13.7984846 7.01,13.43 L6.24,14.2 C7.43352094,14.717712 8.71907199,14.9897863 10.02,15 C14.41,15 18.5,11.72 20.02,8 C19.297748,6.3123309 18.1836278,4.82112397 16.77,3.65 L16.77,3.65 Z"}),Qi("rect",{height:"1.41",transform:"translate(9.992148, 7.999769) rotate(-45.000000) translate(-9.992148, -7.999769) ",width:"21.21",x:"-0.61285173",y:"7.29476926"})]}),Vme=null;var hB,V6,mB;const zme=e=>hB(mB,{viewBox:"0 0 16 16",...e,children:[V6("path",{clipRule:"evenodd",d:"M7.33351 13.3333C7.33351 12.9651 7.63199 12.6667 8.00018 12.6667H14.0002C14.3684 12.6667 14.6668 12.9651 14.6668 13.3333C14.6668 13.7015 14.3684 14 14.0002 14H8.00018C7.63199 14 7.33351 13.7015 7.33351 13.3333Z",fillRule:"evenodd"}),V6("path",{clipRule:"evenodd",d:"M12.0002 2.58579C11.8019 2.58579 11.6118 2.66455 11.4716 2.80474L3.26882 11.0075L2.91642 12.4171L4.32601 12.0647L12.5288 3.86193C12.5982 3.79251 12.6533 3.7101 12.6908 3.61941C12.7284 3.52871 12.7477 3.4315 12.7477 3.33333C12.7477 3.23516 12.7284 3.13796 12.6908 3.04726C12.6533 2.95656 12.5982 2.87415 12.5288 2.80474C12.4594 2.73532 12.3769 2.68026 12.2863 2.64269C12.1956 2.60512 12.0983 2.58579 12.0002 2.58579ZM10.5288 1.86193C10.919 1.47169 11.4483 1.25245 12.0002 1.25245C12.2734 1.25245 12.544 1.30628 12.7965 1.41085C13.049 1.51542 13.2784 1.6687 13.4716 1.86193C13.6648 2.05516 13.8181 2.28455 13.9227 2.53701C14.0272 2.78948 14.0811 3.06007 14.0811 3.33333C14.0811 3.6066 14.0272 3.87719 13.9227 4.12965C13.8181 4.38212 13.6648 4.61151 13.4716 4.80474L5.13825 13.1381C5.05281 13.2235 4.94576 13.2841 4.82853 13.3134L2.16187 13.9801C1.93468 14.0369 1.69436 13.9703 1.52877 13.8047C1.36319 13.6392 1.29662 13.3988 1.35342 13.1716L2.02008 10.505C2.04939 10.3878 2.11 10.2807 2.19544 10.1953L10.5288 1.86193Z",fillRule:"evenodd"})]}),$me=null;var pB,Oh,fB;const _me=({title:e="Edit",desc:t="Pencil",width:s="11",height:o="11",className:r,focusable:a="false"})=>pB("svg",{className:fB("i i-pencil",r),focusable:a,height:o,viewBox:"0 0 10 10",width:s,children:[Oh("title",{children:e}),Oh("desc",{children:t}),Oh("path",{d:"M8.19.19a.6.6,0,0,0-.87,0L0,7.5V10H2.5L9.81,2.69a.6.6,0,0,0,0-.87Z"})]}),Ume=null;var vB,Bh;const Gme=({"aria-hidden":e,"aria-label":t,className:s,desc:o,height:r="16",role:a="img",title:i,width:c="16"})=>vB("svg",{"aria-hidden":e,"aria-label":t,className:s,fill:"none",focusable:"false",height:r,role:a,viewBox:"0 0 16 16",width:c,xmlns:"http://www.w3.org/2000/svg",children:[i&&Bh("title",{children:i}),o&&Bh("desc",{children:o}),Bh("path",{clipRule:"evenodd",d:"M12.668 2.11458C12.5079 2.11458 12.3494 2.14611 12.2015 2.20737C12.0536 2.26863 11.9192 2.35842 11.8061 2.47161L2.93124 11.3464L2.2848 13.7167L4.6551 13.0703L13.5299 4.19546C13.6431 4.08227 13.7329 3.9479 13.7941 3.80001C13.8554 3.65212 13.8869 3.49361 13.8869 3.33353C13.8869 3.17346 13.8554 3.01495 13.7941 2.86706C13.7329 2.71917 13.6431 2.5848 13.5299 2.47161C13.4167 2.35842 13.2823 2.26863 13.1345 2.20737C12.9866 2.14611 12.8281 2.11458 12.668 2.11458ZM11.6913 0.975531C12.0009 0.847267 12.3328 0.78125 12.668 0.78125C13.0032 0.78125 13.335 0.847267 13.6447 0.975531C13.9544 1.1038 14.2357 1.2918 14.4727 1.5288C14.7097 1.7658 14.8977 2.04716 15.026 2.35682C15.1543 2.66648 15.2203 2.99837 15.2203 3.33353C15.2203 3.6687 15.1543 4.00059 15.026 4.31025C14.8977 4.61991 14.7097 4.90127 14.4727 5.13827L5.47272 14.1383C5.39069 14.2203 5.28866 14.2795 5.17673 14.31L1.51006 15.31C1.27925 15.373 1.03241 15.3074 0.863246 15.1383C0.69408 14.9691 0.628527 14.7223 0.691475 14.4915L1.69148 10.8248C1.722 10.7129 1.78121 10.6108 1.86325 10.5288L10.8632 1.5288C11.1002 1.2918 11.3816 1.1038 11.6913 0.975531Z",fill:"currentColor",fillRule:"evenodd"})]}),Wme=null;var gB,cd,CB;const Kme=({title:e="Person",desc:t="Person outline",width:s="16",height:o="18",className:r,focusable:a="false"})=>gB("svg",{className:CB("i",r),focusable:a,height:o,viewBox:"0 0 16 18",width:s,children:[cd("title",{children:e}),cd("desc",{children:t}),cd("path",{d:"M1.72039 11.8884C2.50179 11.107 3.5616 10.668 4.66667 10.668H11.3333C12.4384 10.668 13.4982 11.107 14.2796 11.8884C15.061 12.6698 15.5 13.7296 15.5 14.8346V16.5013C15.5 16.9615 15.1269 17.3346 14.6667 17.3346C14.2064 17.3346 13.8333 16.9615 13.8333 16.5013V14.8346C13.8333 14.1716 13.5699 13.5357 13.1011 13.0669C12.6323 12.598 11.9964 12.3346 11.3333 12.3346H4.66667C4.00363 12.3346 3.36774 12.598 2.8989 13.0669C2.43006 13.5357 2.16667 14.1716 2.16667 14.8346V16.5013C2.16667 16.9615 1.79357 17.3346 1.33333 17.3346C0.873096 17.3346 0.5 16.9615 0.5 16.5013V14.8346C0.5 13.7296 0.938987 12.6698 1.72039 11.8884Z"}),cd("path",{d:"M8 2.33464C6.61929 2.33464 5.5 3.45392 5.5 4.83464C5.5 6.21535 6.61929 7.33464 8 7.33464C9.38071 7.33464 10.5 6.21535 10.5 4.83464C10.5 3.45392 9.38071 2.33464 8 2.33464ZM3.83333 4.83464C3.83333 2.53345 5.69881 0.667969 8 0.667969C10.3012 0.667969 12.1667 2.53345 12.1667 4.83464C12.1667 7.13582 10.3012 9.0013 8 9.0013C5.69881 9.0013 3.83333 7.13582 3.83333 4.83464Z"})]}),Qme=null;var xB=f(65610),jo=f.n(xB);class Dh extends h.Component{constructor(...t){super(...t),this.maskId=`person-unknown-mask-${jo()()}`,this.pathId=`person-unknown-path-${jo()()}`}render(){const{title:t="Person Unknown",desc:s,width:o="38",height:r="38",className:a,decorative:i,focusable:c="false"}=this.props;return(0,n.jsxs)("svg",{"aria-hidden":i,className:G()("i i-person-unknown",a),focusable:c,height:r,viewBox:"0 0 38 38",width:o,children:[t&&(0,n.jsx)("title",{children:t}),s&&(0,n.jsx)("desc",{children:s}),(0,n.jsx)("defs",{children:(0,n.jsx)("circle",{cx:"19",cy:"19",id:this.pathId,r:"19"})}),(0,n.jsxs)("g",{fill:"none",fillRule:"evenodd",stroke:"none",strokeWidth:"1",children:[(0,n.jsx)("mask",{fill:"#fff",id:this.maskId,children:(0,n.jsx)("use",{href:`#${this.pathId}`})}),(0,n.jsx)("use",{fill:"#D8D8D8",href:`#${this.pathId}`}),(0,n.jsx)("path",{d:"M15.1239928,24 C12.6645753,22.6352711 11,20.0120267 11,17 C11,12.581722 14.581722,9 19,9 C23.418278,9 27,12.581722 27,17 C27,20.0120267 25.3354247,22.6352711 22.8760072,24 L23,24 C27.4182847,24 31,27.5817153 31,32 L31,43 C31,43.5522847 30.5522847,44 30,44 L8,44 C7.44771525,44 7,43.5522847 7,43 L7,32 C7,27.5817153 10.5817153,24 15,24 L15.1239928,24 Z",fill:"#ADAEAF",fillRule:"nonzero",mask:`url(#${this.maskId})`})]})]})}}const z6=({title:e="Pick One",desc:t="Pick One",width:s="16",height:o="14",className:r,focusable:a="false","aria-hidden":i})=>(0,n.jsxs)("svg",{"aria-hidden":i,className:G()("i i-pickOne",r),focusable:a,height:o,viewBox:"0 0 16 14",width:s,xmlns:"http://www.w3.org/2000/svg",children:[(0,n.jsx)("title",{children:e}),(0,n.jsx)("desc",{children:t}),(0,n.jsxs)("g",{fillRule:"evenodd",children:[(0,n.jsx)("path",{d:"M5.039 10.865A1.284 1.284 0 1 1 3.754 9.58v-1.6a2.884 2.884 0 1 0-.001 5.768 2.884 2.884 0 0 0 0-5.768v1.6c.71 0 1.286.575 1.286 1.285zM5.039 3.851a1.284 1.284 0 1 1-1.285-1.285v-1.6a2.884 2.884 0 1 0-.001 5.769 2.884 2.884 0 0 0 0-5.769v1.6c.71 0 1.286.575 1.286 1.285z",fillRule:"nonzero"}),(0,n.jsx)("path",{d:"M8.862 1.324h7v2h-7zM8.862 4.324h7v2h-7zM8.862 8.324h7v2h-7zM8.862 11.324h7v2h-7z"})]})]});var bB,ld,yB;const Yme=({title:e="Play",desc:t="Triangle facing right that will play the media",width:s="16",height:o="22",className:r,focusable:a="false"})=>bB("svg",{className:yB("i",r),focusable:a,height:o,viewBox:"0 0 16 22",width:s,children:[ld("desc",{children:t}),ld("title",{children:e}),ld("g",{transform:"translate(-124 -107)",children:ld("path",{d:"M139.493031,116.612695 L126.142419,107.267267 C125.207876,106.599736 124.006321,107.267267 124.006321,108.335316 L124.006321,127.026172 C124.006321,128.094221 125.207876,128.761751 126.142419,128.094221 L139.493031,118.748793 C140.160561,118.214768 140.160561,117.146719 139.493031,116.612695"})})]}),Xme=null;var LB,Hh,SB;const Jme=({title:e="Process Block",desc:t="Process Block",width:s="29",height:o="17",className:r,focusable:a="false"})=>LB("svg",{className:SB("i i-process-block",r),focusable:a,height:o,viewBox:"0 0 29 17",width:s,children:[Hh("title",{children:e}),Hh("desc",{children:t}),Hh("path",{d:"M21.22 16.5h-14c-.6 0-1-.4-1-1v-14c0-.6.4-1 1-1h14c.6 0 1 .4 1 1v14c0 .6-.4 1-1 1zm-13-2h12v-12h-12v12zm2-10h7v2h-7v-2zm0 3h8v2h-8v-2zm0 3h6v2h-6v-2zm14.413-3.293a1 1 0 0 1 1.415-1.414l2.121 2.121a1 1 0 0 1 0 1.414l-2.121 2.122a1 1 0 0 1-1.415-1.414l1.415-1.415-1.415-1.414zM2.4 8.621l1.415 1.415A1 1 0 0 1 2.4 11.45L.28 9.328a1 1 0 0 1 0-1.414L2.4 5.793a1 1 0 0 1 1.415 1.414L2.4 8.621z",fillRule:"evenodd"})]}),qme=null;function TB(e){return(0,n.jsxs)(zt,{viewBox:"0 0 16 16",...e,children:[(0,n.jsx)("path",{d:"M14,14 L2,14 L2,2 L14,2 L14,14 Z M15,0 L1,0 C0.4,0 0,0.4 0,1 L0,15 C0,15.6 0.4,16 1,16 L15,16 C15.6,16 16,15.6 16,15 L16,1 C16,0.4 15.6,0 15,0 L15,0 Z"}),(0,n.jsx)("path",{d:"M7.9997,11 C8.5517,11 8.9997,11.448 8.9997,12 C8.9997,12.552 8.5517,13 7.9997,13 C7.4477,13 6.9997,12.552 6.9997,12 C6.9997,11.448 7.4477,11 7.9997,11"}),(0,n.jsx)("path",{d:"M7.0997,5.5 C7.2997,5.2 7.5997,5 7.9997,5 C8.5997,5 8.9997,5.4 8.9997,6 C8.9997,6.3 8.8997,6.4 8.3997,6.7 C7.7997,7.1 6.9997,7.7 6.9997,9 L6.9997,10 L8.9997,10 L8.9997,9 C8.9997,8.8 8.9997,8.7 9.4997,8.4 C10.0997,8 10.9997,7.4 10.9997,6 C10.9997,4.3 9.6997,3 7.9997,3 C6.8997,3 5.8997,3.6 5.3997,4.5 L4.8997,5.4 L6.5997,6.4 L7.0997,5.5 Z"})]})}var NB,Fh,kB;const epe=({title:e="Quiz",desc:t="Quiz Icon",width:s="25",height:o="25",className:r,focusable:a="false"})=>NB("svg",{className:kB("i i-quiz",r),focusable:a,height:o,viewBox:"0 0 25 25",width:s,children:[Fh("title",{children:e}),Fh("desc",{children:t}),Fh("path",{d:"M1.078.609h22a1 1 0 0 1 1 1v22a1 1 0 0 1-1 1h-22a1 1 0 0 1-1-1v-22a1 1 0 0 1 1-1zm1 2v20h20v-20h-20zm11 11.157a1 1 0 1 1-2 0v-1a1 1 0 0 1 1-1c1.048 0 2-.952 2-2 0-1.047-.952-2-2-2-.715 0-1.521.58-1.905 1.348a1 1 0 1 1-1.79-.895c.703-1.404 2.164-2.453 3.695-2.453 2.152 0 4 1.848 4 4 0 1.81-1.305 3.403-3 3.866v.134zm-2 3.843a1 1 0 1 1 2 0v1a1 1 0 1 1-2 0v-1z",fillRule:"nonzero"})]}),tpe=null;var $6,IB;const spe=e=>$6(IB,{...e,viewBox:"0 0 10 13",children:$6("path",{d:"M2.81 5.188H8.5V12a.75.75 0 1 0 1.5 0V4.437a.75.75 0 0 0-.75-.75H2.81L4.969 1.53A.75.75 0 0 0 3.908.47L.47 3.907a.75.75 0 0 0 0 1.06l3.437 3.438a.75.75 0 0 0 1.06-1.06L2.812 5.188z"})}),npe=null;var EB,_6,jB;function ope(e){return EB(jB,{viewBox:"0 0 15 14",...e,children:[_6("path",{clipRule:"evenodd",d:"M0.666669 1.00005C1.03486 1.00005 1.33334 1.29853 1.33334 1.66672V5.00005H4.66667C5.03486 5.00005 5.33334 5.29853 5.33334 5.66672C5.33334 6.0349 5.03486 6.33338 4.66667 6.33338H0.666669C0.298479 6.33338 2.01494e-06 6.0349 2.01494e-06 5.66672V1.66672C2.01494e-06 1.29853 0.298479 1.00005 0.666669 1.00005Z",fillRule:"evenodd"}),_6("path",{clipRule:"evenodd",d:"M7.07024 0.404628C8.50152 0.203255 9.95947 0.472493 11.2244 1.17177C12.4894 1.87106 13.4928 2.9625 14.0835 4.28165C14.6742 5.60081 14.8202 7.07621 14.4995 8.48555C14.1788 9.89489 13.4088 11.1618 12.3054 12.0955C11.202 13.0291 9.82511 13.5789 8.38212 13.6619C6.93913 13.745 5.50824 13.3568 4.30504 12.5559C3.10184 11.755 2.19151 10.5848 1.71122 9.22158C1.58887 8.87431 1.7712 8.49361 2.11847 8.37127C2.46574 8.24892 2.84644 8.43125 2.96879 8.77852C3.35302 9.86911 4.08128 10.8053 5.04384 11.446C6.0064 12.0867 7.15112 12.3972 8.30551 12.3308C9.4599 12.2644 10.5614 11.8245 11.4441 11.0776C12.3268 10.3307 12.9429 9.31717 13.1994 8.18969C13.456 7.06222 13.3392 5.8819 12.8666 4.82658C12.3941 3.77125 11.5913 2.8981 10.5794 2.33867C9.56739 1.77925 8.40102 1.56386 7.256 1.72496C6.11098 1.88606 5.04933 2.41492 4.23101 3.23185C4.22625 3.2366 4.22142 3.24128 4.21652 3.24588L1.12319 6.15255C0.854867 6.40468 0.432961 6.39155 0.180833 6.12323C-0.0712944 5.85491 -0.0581685 5.43301 0.210151 5.18088L3.29633 2.28094C4.31823 1.26392 5.64238 0.60552 7.07024 0.404628Z",fillRule:"evenodd"})]})}var U6,wB;function rpe(e){return U6(wB,{viewBox:"0 0 28 28",...e,children:U6("path",{d:"M0.602462 14.9446C-0.0244077 15.1759 -0.0720487 15.7437 0.0596979 16.4712C1.24525 23.0177 7.00549 28 13.9288 28C22.0136 28 28.5288 21.1924 27.9661 13.0292C27.4922 6.10378 21.8359 0.475002 14.8765 0.0329519C10.0788 -0.291229 5.72563 1.80126 2.97148 5.21978L1.63888 4.12944C1.07616 3.68748 0.217442 4.07044 0.217442 4.8072V9.84668C0.217442 10.4067 0.720862 10.8192 1.25405 10.7012L1.49079 10.6422L2.61619 10.4064L3.09007 10.318L6.22894 9.64027C6.93974 9.49288 7.17671 8.57935 6.58425 8.10777L4.98518 6.84067C7.32461 3.95266 11.0858 2.21377 15.2022 2.65593C20.4735 3.21591 24.738 7.45959 25.3303 12.7052C26.0709 19.5717 20.681 25.4068 13.9287 25.4068C8.30488 25.4068 3.62815 21.3639 2.64243 16.0542C2.51095 15.346 2.19718 14.5886 1.49075 14.7383L0.602462 14.9446Z",fill:"currentColor"})})}var AB,Vh;const ape=({"aria-hidden":e,"aria-label":t,className:s,desc:o,height:r="15",role:a="img",title:i,width:c="16"})=>AB("svg",{"aria-hidden":e,"aria-label":t,className:s,focusable:"false",height:r,role:a,viewBox:"0 0 16 15",width:c,xmlns:"http://www.w3.org/2000/svg",children:[i&&Vh("title",{children:i}),o&&Vh("desc",{children:o}),Vh("path",{d:"M0 0h16v2H0V0zm0 13h16v2H0v-2zm7-9h8a1 1 0 0 1 1 1v5a1 1 0 0 1-1 1H7a1 1 0 0 1-1-1V5a1 1 0 0 1 1-1z",fill:"currentColor",fillRule:"evenodd"})]}),ipe=null;function RB(e){return(0,n.jsx)(zt,{viewBox:"0 0 23 17",...e,children:(0,n.jsx)("path",{d:"M19.347 8.275l1.88 1.714a.727.727 0 0 0 .98-1.074l-3.225-2.941a.727.727 0 0 0-1.027.047l-2.94 3.224a.727.727 0 0 0 1.075.98l1.802-1.976a6.545 6.545 0 0 1-11.56 4.288.727.727 0 1 0-1.114.935 8 8 0 0 0 14.129-5.197zm-16.039.162l-1.79-1.633a.727.727 0 1 0-.98 1.074l3.223 2.94c.297.272.757.25 1.028-.046l2.94-3.224a.727.727 0 0 0-1.075-.98L4.768 8.636a6.545 6.545 0 0 1 11.555-4.482.727.727 0 1 0 1.114-.936A8 8 0 0 0 3.308 8.437z",fillRule:"nonzero"})})}var G6,PB;const cpe=({width:e="16",height:t="16",className:s})=>G6("svg",{"aria-hidden":"true",className:PB("i i-search",s),fill:"currentColor",focusable:"false",height:t,viewBox:"0 0 15.6 14.7",width:e,children:G6("path",{d:"M15.2,12.8l-2.9-2.9c0.5-1,0.9-2,0.9-3.2c0-3.6-2.9-6.5-6.5-6.5c-3.6,0-6.5,2.9-6.5,6.5s2.9,6.5,6.5,6.5c1.7,0,3.2-0.6,4.4-1.7l2.8,2.8c0.4,0.4,1,0.4,1.4,0C15.6,13.8,15.6,13.2,15.2,12.8z M6.7,11.2c-2.5,0-4.5-2-4.5-4.5s2-4.5,4.5-4.5s4.5,2,4.5,4.5S9.1,11.2,6.7,11.2z"})}),lpe=null;var W6,MB;const dpe=e=>W6(MB,{...e,viewBox:"0 0 15 15",children:W6("path",{d:"M13.32 2.844c.524 0 .874.35.874.875v9.625c0 .525-.35.875-.875.875H1.07c-.525 0-.875-.35-.875-.875V1.094c0-.525.35-.875.875-.875h3.5c.263 0 .438.087.613.262l2.362 2.363h5.775zM7.173 5.312c-.874 0-1.589.715-1.589 1.59v.396c0 .874.715 1.589 1.589 1.589s1.589-.715 1.589-1.589v-.397c0-.874-.715-1.589-1.59-1.589zm1.589 3.734a2.218 2.218 0 0 1-1.59.635 2.218 2.218 0 0 1-1.588-.635c-.715.238-1.191.754-1.191 1.43v1.191h5.56v-1.191c0-.676-.477-1.192-1.191-1.43z"})}),upe=null;var OB,Zi,BB;const hpe=({title:e="Share Folder",desc:t="Share folder",width:s="14",height:o="14",className:r,focusable:a="false"})=>OB("svg",{className:BB("i",r),focusable:a,height:o,viewBox:"0 0 14 14",width:s,children:[Zi("title",{children:e}),Zi("desc",{children:t}),Zi("path",{d:"M2.74509 3.33986C2.74509 1.50367 4.24876 0 6.08495 0C7.92114 0 9.42481 1.50367 9.42481 3.33986V4.25489C9.42481 6.09108 7.92114 7.59475 6.08495 7.59475C4.24876 7.59475 2.74509 6.09108 2.74509 4.25489V3.33986ZM6.08495 1.18954C4.90154 1.18954 3.93463 2.15645 3.93463 3.33986V4.25489C3.93463 5.4383 4.90154 6.40521 6.08495 6.40521C7.26836 6.40521 8.23527 5.4383 8.23527 4.25489V3.33986C8.23527 2.15645 7.26836 1.18954 6.08495 1.18954Z"}),Zi("path",{d:"M0 13.4052C0 11.02 1.86968 9.1503 4.25489 9.1503H6.67972V10.3398H4.25489C2.92848 10.3398 1.79889 11.1591 1.38898 12.3889L1.24847 12.8104H6.67972V14H0V13.4052Z"}),Zi("path",{d:"M10.9804 10.9804V9.1503H12.1699V10.9804H14V12.1699H12.1699V14H10.9804V12.1699H9.1503V10.9804H10.9804Z"})]}),mpe=null;var K6,DB;const ppe=e=>K6(DB,{viewBox:"0 0 16 16",...e,children:K6("path",{d:"M14.1259 3.625C14.65 3.625 15 3.975 15 4.5V14.125C15 14.65 14.65 15 14.1249 15H1.87506C1.35003 15 1 14.65 1 14.125V1.875C1 1.35 1.35003 1 1.87506 1H5.37531C5.63833 1 5.81334 1.087 5.98836 1.262L8.35052 3.625H14.1259ZM7.9785 6.093C7.10444 6.093 6.38938 6.808 6.38938 7.683V8.079C6.38938 8.953 7.10444 9.668 7.9785 9.668C8.85256 9.668 9.56761 8.953 9.56761 8.079V7.682C9.56761 6.808 8.85256 6.093 7.9775 6.093H7.9785ZM9.56761 9.827C9.35786 10.0329 9.10928 10.1951 8.8363 10.3041C8.56332 10.4131 8.2714 10.4668 7.9775 10.462C7.68393 10.4665 7.39239 10.4127 7.11977 10.3037C6.84716 10.1947 6.5989 10.0327 6.38938 9.827C5.67433 10.065 5.1983 10.581 5.1983 11.257V12.448H10.7587V11.257C10.7587 10.581 10.2817 10.065 9.56761 9.827Z"})}),fpe=null;var HB,Yi,FB;const vpe=({title:e="Sortable",desc:t="Three horizontal lines stacked on top of each other",width:s="22",height:o="7",className:r,focusable:a="false"})=>HB("svg",{className:FB("i i-sortable",r),focusable:a,height:o,viewBox:"0 0 22 7",width:s,children:[Yi("title",{children:e}),Yi("desc",{children:t}),Yi("rect",{height:"1",strokeWidth:"1",width:"100%",x:"0",y:"0"}),Yi("rect",{height:"1",strokeWidth:"1",width:"100%",x:"0",y:"3"}),Yi("rect",{height:"1",strokeWidth:"1",width:"100%",x:"0",y:"6"})]}),gpe=null;var VB,zh,zB;const Cpe=({title:e="Sorting Block",desc:t="Sorting Block",width:s="22",height:o="15",className:r,focusable:a="false"})=>VB("svg",{className:zB("i i-sorting-block",r),focusable:a,height:o,viewBox:"0 0 22 15",width:s,children:[zh("title",{children:e}),zh("desc",{children:t}),zh("path",{d:"M2.056 9.736v3.4h6.4v-3.4h-6.4zm-.8-1.8h8a1 1 0 0 1 1 1v5a1 1 0 0 1-1 1h-8a1 1 0 0 1-1-1v-5a1 1 0 0 1 1-1zm11 0h8a1 1 0 0 1 1 1v5a1 1 0 0 1-1 1h-8a1 1 0 0 1-1-1v-5a1 1 0 0 1 1-1zm.8 5.2h6.4v-3.4h-6.4v3.4zM6.772.064h8a1 1 0 0 1 1 1v5a1 1 0 0 1-1 1h-8a1 1 0 0 1-1-1v-5a1 1 0 0 1 1-1zm.8 1.8v3.4h6.4v-3.4h-6.4z",fillRule:"nonzero"})]}),xpe=null,$B=({title:e="Spinner",desc:t="Hollow circle fading from transparent to gray",width:s="21",height:o="20",className:r,focusable:a="false"})=>(0,n.jsxs)("svg",{className:G()("i i-spinner",r),focusable:a,height:o,viewBox:"0 0 21 20",width:s,children:[(0,n.jsx)("title",{children:e}),(0,n.jsx)("desc",{children:t}),(0,n.jsx)("defs",{children:(0,n.jsxs)("radialGradient",{cx:"89.364%",cy:"24.157%",fx:"89.364%",fy:"24.157%",gradientTransform:"rotate(69.991 .842 .205) scale(1 .69785)",id:"spinner-radial-gradient",r:"45.607%",children:[(0,n.jsx)("stop",{offset:"0%",stopColor:"#C8C8C8",stopOpacity:"0"}),(0,n.jsx)("stop",{offset:"100%",stopColor:"#979797"})]})}),(0,n.jsx)("path",{d:"M74.5 3c-5.523 0-10 4.477-10 10s4.477 10 10 10 10-4.477 10-10a9.957 9.957 0 0 0-1.477-5.233 1 1 0 0 0-1.703 1.048A8 8 0 1 1 74.5 5a1 1 0 0 0 0-2z",fill:"url(#spinner-radial-gradient)",fillRule:"nonzero",transform:"rotate(-159 42.222 17.43)"})]});var Q6,dd,_B;const ype=({title:e="SquareIcon",desc:t="Outline of a square",width:s="30",height:o="30",className:r,focusable:a="false"})=>Q6("svg",{className:_B("i i-square-outline",r),focusable:a,height:o,viewBox:"0 0 30 30",width:s,children:[dd("title",{children:e}),dd("desc",{children:t}),Q6("g",{fill:"none",fillRule:"evenodd",children:[dd("rect",{className:"overlay",fill:"none",fillRule:"evenodd",height:"28",rx:"2",strokeWidth:"2",transform:"translate(0 -1)",width:"28",x:"1",y:"2"}),dd("rect",{fill:"none",fillRule:"evenodd",height:"28",rx:"2",stroke:"#FFF",strokeOpacity:"0.63",strokeWidth:"2",transform:"translate(0 -1)",width:"28",x:"1",y:"2"})]})]}),Lpe=null;var Z6,gr,UB;const $h="overlay",Spe=({title:e="Stack",desc:t="Three horizontal bars stacked",width:s="30",height:o="30",className:r,focusable:a="false"})=>Z6("svg",{className:UB("i i-stack",r),focusable:a,height:o,viewBox:"0 0 30 30",width:s,children:[gr("title",{children:e}),gr("desc",{children:t}),Z6("g",{fill:"none",fillRule:"evenodd",children:[gr("rect",{className:$h,height:"8.824",rx:"1",width:"30"}),gr("rect",{className:$h,height:"8.824",rx:"1",width:"30",y:"10.588"}),gr("rect",{className:$h,height:"8.824",rx:"1",width:"30",y:"21.176"}),gr("rect",{fill:"#FFF",fillOpacity:"0.63",height:"8.824",rx:"1",width:"30"}),gr("rect",{fill:"#FFF",fillOpacity:"0.4",height:"8.824",rx:"1",width:"30",y:"10.588"})]})]}),Tpe=null;var Y6,GB;function Npe(e){return Y6(GB,{viewBox:"0 0 16 16",...e,children:Y6("path",{d:"M12.586 7H1C0.734784 7 0.48043 7.10535 0.292893 7.29289C0.105357 7.48042 0 7.73478 0 8C0 8.26521 0.105357 8.51957 0.292893 8.7071C0.48043 8.89464 0.734784 9 1 9H12.586L9.293 12.293C9.11084 12.4816 9.01005 12.7342 9.01233 12.9964C9.0146 13.2586 9.11977 13.5094 9.30518 13.6948C9.49059 13.8802 9.7414 13.9854 10.0036 13.9877C10.2658 13.9899 10.5184 13.8892 10.707 13.707L15.707 8.707C15.8945 8.51947 15.9998 8.26516 15.9998 8C15.9998 7.73483 15.8945 7.48052 15.707 7.293L10.707 2.293C10.5184 2.11084 10.2658 2.01004 10.0036 2.01232C9.7414 2.0146 9.49059 2.11977 9.30518 2.30518C9.11977 2.49058 9.0146 2.7414 9.01233 3.00359C9.01005 3.26579 9.11084 3.51839 9.293 3.707L12.586 7Z"})})}var WB,ud,KB;const kpe=({title:e="Success",desc:t="Checkmark with a circle",width:s="51",height:o="51",className:r=null,focusable:a="false"})=>WB("svg",{className:KB("i",r),focusable:a,height:o,viewBox:"0 0 51 51",width:s,children:[ud("title",{children:e}),ud("desc",{children:t}),ud("path",{d:"M25.06 50.57c-13.808 0-25-11.194-25-25 0-13.808 11.192-25 25-25 13.806 0 25 11.192 25 25 0 13.806-11.194 25-25 25zm0-2c12.702 0 23-10.298 23-23 0-12.703-10.298-23-23-23-12.703 0-23 10.297-23 23 0 12.702 10.297 23 23 23z"}),ud("path",{d:"M17.659 25.622a1 1 0 0 0-1.318 1.505l6.2 5.425a1 1 0 0 0 1.367-.047l10.763-10.8a1 1 0 1 0-1.416-1.41L23.153 30.428l-5.494-4.807z"})]}),Ipe=null;var QB,_h,ZB;const Epe=({title:e="Text Block",desc:t="Text Block",width:s="17",height:o="17",className:r,focusable:a="false"})=>QB("svg",{className:ZB("i i-text-block",r),focusable:a,height:o,viewBox:"0 0 17 17",width:s,children:[_h("title",{children:e}),_h("desc",{children:t}),_h("path",{d:"M15.747.5c.6 0 1 .4 1 1v14c0 .6-.4 1-1 1h-14c-.6 0-1-.4-1-1v-14c0-.6.4-1 1-1h14zm-13 2v12h12v-12h-12zm2 1h8v3h-1l-1-1h-1v6l1 1v1h-4v-1l1-1v-6h-1l-1 1h-1v-3z",fillRule:"evenodd"})]}),jpe=null;var X6,hd,YB;const wpe=({title:e="Text Slide",desc:t="Text Slide",width:s="16",height:o="14",className:r,focusable:a="false"})=>X6("svg",{className:YB("i i-text-slide",r),focusable:a,height:o,viewBox:"0 0 16 14",width:s,children:[hd("title",{children:e}),hd("desc",{children:t}),X6("g",{fillRule:"evenodd",children:[hd("path",{d:"M2 12h12V2H2v10zM16 1v12a1 1 0 0 1-1 1H1a1 1 0 0 1-1-1V1a1 1 0 0 1 1-1h14a1 1 0 0 1 1 1z"}),hd("path",{d:"M4 8h8v2H4z"})]})]}),Ape=null;var XB,Uh,JB;const Rpe=({title:e="TitleSort",desc:t="Letters A and Z next to a downard arrow",width:s="17",height:o="11",className:r,focusable:a="false"})=>XB("svg",{className:JB("i",r),focusable:a,height:o,viewBox:"0 0 17 11",width:s,children:[Uh("title",{children:e}),Uh("desc",{children:t}),Uh("path",{d:"M4.679 7.311l.755-.755a.8.8 0 0 1 1.132 1.131L4.444 9.808a.8.8 0 0 1-1.131 0L1.192 7.687a.8.8 0 1 1 1.131-1.131l.756.755V1.5a.8.8 0 1 1 1.6 0v5.811zM9.842 6C9.377 6 9 5.552 9 5s.377-1 .842-1h6.316c.465 0 .842.448.842 1s-.377 1-.842 1H9.842zM9.842 2C9.377 2 9 1.552 9 1s.377-1 .842-1h6.316c.465 0 .842.448.842 1s-.377 1-.842 1H9.842zM9.842 10C9.377 10 9 9.552 9 9s.377-1 .842-1h6.316c.465 0 .842.448.842 1s-.377 1-.842 1H9.842z"})]}),Ppe=null;function qB(e){return(0,n.jsxs)(zt,{viewBox:"0 0 15 16",...e,children:[(0,n.jsx)("path",{d:"M8.69169169,1.65459164 C7.42998802,0.732912554 5.79691384,0.425404591 4.21164279,0.810071145 C2.01180284,1.34426767 0.429519485,3.32166778 0.449238273,5.51223961 C0.454317355,6.09008425 0.560978072,6.64511922 0.766531499,7.16185651 C0.884545458,7.45866364 1.19914976,7.66620336 1.53138146,7.66620336 C1.60756769,7.66620336 1.72289272,7.66620336 1.80027403,7.62903206 C2.21496611,7.48682371 2.41812939,7.05879065 2.26276924,6.65638325 C2.09725092,6.18836289 2.02345485,5.8315748 2.02345485,5.49928598 C2.02345485,4.55873965 2.44860388,3.66071502 3.19044858,3.03527987 C3.94334777,2.40027029 4.91763516,2.10993997 5.93524413,2.21694824 C6.90415367,2.31888769 7.79388929,2.81901053 8.37648985,3.58890684 C8.96058425,4.36077436 9.17300938,5.31962473 8.9590904,6.21962057 C8.94235931,6.29002074 8.92204298,6.35957612 8.89754388,6.42913149 C8.84436291,6.5969655 8.8709534,6.79042518 8.97074242,6.9599488 C9.07979329,7.14524206 9.26204269,7.2823816 9.47088259,7.33616734 C9.67285078,7.38770027 9.89573284,7.36517221 10.0812687,7.27308878 C10.2742738,7.17762614 10.4108115,7.01936655 10.4654863,6.83041248 C10.6062067,6.40012662 10.6773139,5.94111748 10.6773139,5.4666203 C10.6773139,3.96597018 9.95369412,2.57655233 8.69169169,1.65459164"}),(0,n.jsx)("path",{d:"M12.4033641,9.43002363 L7.46962051,8.60458861 L7.42312479,5.65704834 C7.42257778,4.87028142 6.91659487,4.17992696 6.16391111,3.93838024 C5.57177436,3.74839098 4.94490256,3.83320301 4.44493675,4.1709044 C3.94633846,4.50757465 3.64849231,5.04841246 3.64849231,5.61734909 L3.64849231,12.0692503 L3.27543248,11.4577787 C3.01177436,11.0154157 2.60233846,10.7096799 2.12288547,10.5967691 C1.65355214,10.4859205 1.14620171,10.5673813 0.72637265,10.8220752 C0.0398769231,11.2721719 -0.184396581,12.1996907 0.158577778,13.1957809 C0.165415385,13.210217 0.18237265,13.2532675 0.209176068,13.3208077 C0.319671795,13.5979291 0.578406838,14.2475532 0.952013675,15.0616455 L0.999603419,15.1523867 C1.20227009,15.608928 1.48534701,15.7290569 1.72739829,15.7290569 C1.84445812,15.7290569 1.95139829,15.7009581 2.03563761,15.6692503 C2.21204786,15.6022256 2.33922735,15.4880258 2.40322735,15.3387669 C2.47816752,15.1637293 2.46285128,14.9407433 2.36356923,14.7319356 C2.32992821,14.653826 1.5422359,12.8165757 1.50968889,12.7477465 C1.36828718,12.295072 1.41396239,11.9890784 1.49437265,11.9455124 C1.58845812,11.9011729 1.69403077,11.8869946 1.7730735,11.9009151 C1.9133812,11.9449968 1.98832137,12.0042879 2.05697094,12.1321504 L3.53963761,14.292666 C3.71905641,14.5633426 4.15146667,14.7654479 4.59946667,14.6061353 C4.93888547,14.4857487 5.12568889,14.2596692 5.12568889,13.9699162 L5.12568889,5.69416971 C5.12568889,5.5072739 5.23317607,5.33739205 5.39317607,5.27114071 C5.54469744,5.20927175 5.70797949,5.21984103 5.84117607,5.3018174 C5.97546667,5.38456713 6.05560342,5.52196778 6.05560342,5.66916434 L6.05560342,9.09129108 C6.05560342,9.4367261 6.34715897,9.7540623 6.69232137,9.78396563 L6.6942359,9.78396563 L12.1632274,10.6988528 C12.7868171,10.8042879 13.2397402,11.3141912 13.2397402,11.9112266 L13.2397402,15.0784017 C13.2397402,15.434406 13.5457915,15.72287 13.9235009,15.72287 C14.3009368,15.72287 14.6072615,15.434406 14.6072615,15.0784017 L14.6072615,11.9112266 C14.6072615,10.6893147 13.6809026,9.64579162 12.4033641,9.43002363"})]})}var eD,Gh,tD;const Mpe=({title:e="Remove",desc:t="Trash can",width:s="10",height:o="13",className:r=null,focusable:a="false"})=>eD("svg",{className:tD("i i-trash",r),focusable:a,height:o,viewBox:"0 0 10 13",width:s,children:[Gh("title",{children:e}),Gh("desc",{children:t}),Gh("path",{d:"M9.28713712,12.0991694 C9.28713712,12.4960933 8.96564674,12.814808 8.57149855,12.814808 L1.42899128,12.814808 C1.03500637,12.814808 0.714169089,12.4960933 0.714169089,12.0991694 L0.714169089,4.9568254 L9.28713712,4.9568254 L9.28713712,12.0991694 L9.28713712,12.0991694 Z M10,3.33274903 L0,3.33274903 L0,2.62053925 C0,2.22508485 0.319367795,1.90571706 0.714169089,1.90571706 L2.85830911,1.90571706 L2.85830911,1.19220107 C2.85830911,0.798052883 3.17702381,0.4765625 3.5724782,0.4765625 L6.42948111,0.4765625 C6.82346602,0.4765625 7.1436502,0.798052883 7.1436502,1.19220107 L7.1436502,1.90571706 L9.28713712,1.90571706 C9.68046893,1.90571706 10,2.22524813 10,2.62053925 L10,3.33274903 L10,3.33274903 Z"})]}),Ope=null;var sD,Wh,nD;const Bpe=({title:e="Trash Folder",desc:t="Solid trash can",width:s="16",height:o="17",className:r,focusable:a="false"})=>sD("svg",{className:nD("i i-trashFolder",r),focusable:a,height:o,viewBox:"0 0 16 17",width:s,children:[Wh("title",{children:e}),Wh("desc",{children:t}),Wh("path",{d:"M2.57 7.175v7.5a1.88 1.88 0 0 0 1.874 1.875h7.5a1.88 1.88 0 0 0 1.875-1.875v-7.5H2.57zM11.944 3.773V1.898c0-.562-.375-.937-.937-.937H5.382c-.563 0-.938.375-.938.937v1.875H.694v1.875h15V3.773h-3.75z"})]}),Dpe=null;var oD,xa;const Hpe=({"aria-hidden":e,"aria-label":t,className:s,desc:o,height:r="16",role:a="img",title:i,width:c="14"})=>oD("svg",{"aria-hidden":e,"aria-label":t,className:s,fill:"none",focusable:"false",height:r,role:a,viewBox:"0 0 14 16",width:c,xmlns:"http://www.w3.org/2000/svg",children:[i&&xa("title",{children:i}),o&&xa("desc",{children:o}),xa("path",{clipRule:"evenodd",d:"M0.332031 4.00033C0.332031 3.63214 0.630508 3.33366 0.998698 3.33366H12.9987C13.3669 3.33366 13.6654 3.63214 13.6654 4.00033C13.6654 4.36852 13.3669 4.66699 12.9987 4.66699H0.998698C0.630508 4.66699 0.332031 4.36852 0.332031 4.00033Z",fill:"currentColor",fillRule:"evenodd"}),xa("path",{clipRule:"evenodd",d:"M5.66536 2.00033C5.48855 2.00033 5.31898 2.07056 5.19396 2.19559C5.06894 2.32061 4.9987 2.49018 4.9987 2.66699V3.33366H8.9987V2.66699C8.9987 2.49018 8.92846 2.32061 8.80344 2.19559C8.67841 2.07056 8.50884 2.00033 8.33203 2.00033H5.66536ZM10.332 3.33366V2.66699C10.332 2.13656 10.1213 1.62785 9.74624 1.25278C9.37117 0.877706 8.86246 0.666992 8.33203 0.666992H5.66536C5.13493 0.666992 4.62622 0.877706 4.25115 1.25278C3.87608 1.62785 3.66536 2.13656 3.66536 2.66699V3.33366H2.33203C1.96384 3.33366 1.66536 3.63214 1.66536 4.00033V13.3337C1.66536 13.8641 1.87608 14.3728 2.25115 14.7479C2.62622 15.1229 3.13493 15.3337 3.66536 15.3337H10.332C10.8625 15.3337 11.3712 15.1229 11.7462 14.7479C12.1213 14.3728 12.332 13.8641 12.332 13.3337V4.00033C12.332 3.63214 12.0336 3.33366 11.6654 3.33366H10.332ZM2.9987 4.66699V13.3337C2.9987 13.5105 3.06894 13.68 3.19396 13.8051C3.31898 13.9301 3.48855 14.0003 3.66536 14.0003H10.332C10.5088 14.0003 10.6784 13.9301 10.8034 13.8051C10.9285 13.68 10.9987 13.5105 10.9987 13.3337V4.66699H2.9987Z",fill:"currentColor",fillRule:"evenodd"}),xa("path",{clipRule:"evenodd",d:"M5.66536 6.66699C6.03355 6.66699 6.33203 6.96547 6.33203 7.33366V11.3337C6.33203 11.7018 6.03355 12.0003 5.66536 12.0003C5.29717 12.0003 4.9987 11.7018 4.9987 11.3337V7.33366C4.9987 6.96547 5.29717 6.66699 5.66536 6.66699Z",fill:"currentColor",fillRule:"evenodd"}),xa("path",{clipRule:"evenodd",d:"M8.33203 6.66699C8.70022 6.66699 8.9987 6.96547 8.9987 7.33366V11.3337C8.9987 11.7018 8.70022 12.0003 8.33203 12.0003C7.96384 12.0003 7.66536 11.7018 7.66536 11.3337V7.33366C7.66536 6.96547 7.96384 6.66699 8.33203 6.66699Z",fill:"currentColor",fillRule:"evenodd"})]}),Fpe=null;var rD,Kh,aD;const Vpe=({title:e="Remove",desc:t="Trash can",width:s="13.3",height:o="16",className:r,focusable:a="false"})=>rD("svg",{className:aD("i",r),focusable:a,height:o,viewBox:"0 0 13.3 16",width:s,children:[Kh("title",{children:e}),Kh("desc",{children:t}),Kh("path",{d:"M1.2,4.9c0,0,0-1.2,0-1.2c0,0,10.9,0,10.9,0c0,0,0,1.2,0,1.2 M10.9,14.8 c0,0-8.5,0-8.5,0c0,0,0-8.6,0-8.6h8.5C10.9,6.2,10.9,14.8,10.9,14.8 M4.8,1.2c0,0,3.6,0,3.6,0c0,0,0,1.2,0,1.2h0H4.8 C4.8,2.5,4.8,1.2,4.8,1.2 M12.1,2.5H9.7V1.2C9.7,0.5,9.2,0,8.5,0H4.8C4.2,0,3.6,0.6,3.6,1.2v1.2H1.2C0.5,2.5,0,3,0,3.7v1.2 c0,0.7,0.5,1.2,1.2,1.2h0v8.6c0,0.7,0.5,1.2,1.2,1.2h8.5c0.7,0,1.2-0.6,1.2-1.2V6.2h0c0.7,0,1.2-0.6,1.2-1.2V3.7 C13.3,3,12.8,2.5,12.1,2.5"})]}),zpe=null;var iD,md,cD;const $pe=({title:e="Upload",desc:t="Upload icon",width:s="15",height:o="15",className:r="",focusable:a="false"})=>iD("svg",{className:cD("i",r),focusable:a,height:o,viewBox:"0 0 15 15",width:s,children:[md("title",{children:e}),md("desc",{children:t}),md("polygon",{points:"6.52941176 3.52941176 6.52941176 9.70588235 8.29411765 9.70588235 8.29411765 3.52941176 10.4117647 3.52941176 7.41176471 0 4.41176471 3.52941176"}),md("path",{d:"M14.0625,14.1176471 L0.9375,14.1176471 C0.375,14.1176471 0,13.7647059 0,13.2352941 L0,5.29411765 C0,4.76470588 0.375,4.41176471 0.9375,4.41176471 L3.75,4.41176471 L3.75,6.17647059 L1.875,6.17647059 L1.875,12.3529412 L13.125,12.3529412 L13.125,6.17647059 L11.25,6.17647059 L11.25,4.41176471 L14.0625,4.41176471 C14.625,4.41176471 15,4.76470588 15,5.29411765 L15,13.2352941 C15,13.7647059 14.625,14.1176471 14.0625,14.1176471"})]}),_pe=null;var lD,Xi;const Upe=({"aria-hidden":e,"aria-label":t,className:s,desc:o,height:r="14",role:a="img",title:i,width:c="14"})=>lD("svg",{"aria-hidden":e,"aria-label":t,className:s,fill:"none",focusable:"false",height:r,role:a,viewBox:"0 0 14 14",width:c,xmlns:"http://www.w3.org/2000/svg",children:[i&&Xi("title",{children:i}),o&&Xi("desc",{children:o}),Xi("path",{clipRule:"evenodd",d:"M1.00065 8.33301C1.36884 8.33301 1.66732 8.63148 1.66732 8.99967V11.6663C1.66732 11.8432 1.73756 12.0127 1.86258 12.1377C1.9876 12.2628 2.15717 12.333 2.33398 12.333H11.6673C11.8441 12.333 12.0137 12.2628 12.1387 12.1377C12.2637 12.0127 12.334 11.8432 12.334 11.6663V8.99967C12.334 8.63148 12.6325 8.33301 13.0007 8.33301C13.3688 8.33301 13.6673 8.63148 13.6673 8.99967V11.6663C13.6673 12.1968 13.4566 12.7055 13.0815 13.0806C12.7065 13.4556 12.1978 13.6663 11.6673 13.6663H2.33398C1.80355 13.6663 1.29484 13.4556 0.919771 13.0806C0.544698 12.7055 0.333984 12.1968 0.333984 11.6663V8.99967C0.333984 8.63148 0.632461 8.33301 1.00065 8.33301Z",fill:"currentColor",fillRule:"evenodd"}),Xi("path",{clipRule:"evenodd",d:"M6.52925 0.52827C6.7896 0.26792 7.21171 0.26792 7.47206 0.52827L10.8054 3.8616C11.0657 4.12195 11.0657 4.54406 10.8054 4.80441C10.545 5.06476 10.1229 5.06476 9.86258 4.80441L7.00065 1.94248L4.13872 4.80441C3.87837 5.06476 3.45626 5.06476 3.19591 4.80441C2.93556 4.54406 2.93556 4.12195 3.19591 3.8616L6.52925 0.52827Z",fill:"currentColor",fillRule:"evenodd"}),Xi("path",{clipRule:"evenodd",d:"M7.00065 0.333008C7.36884 0.333008 7.66732 0.631485 7.66732 0.999674V8.99967C7.66732 9.36786 7.36884 9.66634 7.00065 9.66634C6.63246 9.66634 6.33398 9.36786 6.33398 8.99967V0.999674C6.33398 0.631485 6.63246 0.333008 7.00065 0.333008Z",fill:"currentColor",fillRule:"evenodd"})]}),Gpe=null;var dD,pd,uD;const Wpe=({title:e="UploadXml",desc:t="UploadXml",width:s="18",height:o="21",className:r,focusable:a="false"})=>dD("svg",{className:uD("i i-uploadXml",r),focusable:a,height:o,viewBox:"0 0 18 21",width:s,children:[pd("title",{children:e}),pd("desc",{children:t}),pd("path",{d:"M15.88,1.2H1.6A.59.59,0,0,0,1,1.79V19.21a.59.59,0,0,0,.59.59H15.88a.59.59,0,0,0,.59-.59V1.79A.59.59,0,0,0,15.88,1.2Zm-.59,1.19V18.61H2.19V2.39Z"}),pd("path",{d:"M5.14,10.13a.59.59,0,0,0,.84,0L8.13,8v6.48a.59.59,0,0,0,1.19,0V8l2.15,2.15a.59.59,0,0,0,.84-.84L9.14,6.12a.6.6,0,0,0-.84,0L5.14,9.29A.59.59,0,0,0,5.14,10.13Z"})]}),Kpe=null;var hD,Qh,mD;const Qpe=({title:e="Video Block",desc:t="Video Block",width:s="17",height:o="13",className:r,focusable:a="false"})=>hD("svg",{className:mD("i i-video-block",r),focusable:a,height:o,viewBox:"0 0 17 13",width:s,children:[Qh("title",{children:e}),Qh("desc",{children:t}),Qh("path",{d:"M10.49 12.5h-9c-.6 0-1-.4-1-1v-10c0-.6.4-1 1-1h9c.6 0 1 .4 1 1V3l3.6-1.5c.7-.2 1.4.3 1.4 1v8c0 .7-.7 1.2-1.4.9l-3.6-1.4v1.5c0 .6-.4 1-1 1zm-8-2h7v-2c0-.7.7-1.2 1.4-.9l3.6 1.5v-5l-3.6 1.5c-.7.1-1.4-.4-1.4-1.1v-2h-7v8z",fillRule:"evenodd"})]}),Zpe=null;function pD(e){return(0,n.jsx)(zt,{viewBox:"0 0 16 12",...e,children:(0,n.jsx)("g",{transform:"translate(-1 -2)",children:(0,n.jsx)("path",{d:"M11,14 L2,14 C1.4,14 1,13.6 1,13 L1,3 C1,2.4 1.4,2 2,2 L11,2 C11.6,2 12,2.4 12,3 L12,4.5 L15.6,3 C16.3,2.8 17,3.3 17,4 L17,12 C17,12.7 16.3,13.2 15.6,12.9 L12,11.5 L12,13 C12,13.6 11.6,14 11,14 L11,14 L11,14 Z M3,12 L10,12 L10,10 C10,9.3 10.7,8.8 11.4,9.1 L15,10.6 L15,5.6 L11.4,7.1 C10.7,7.2 10,6.7 10,6 L10,4 L3,4 L3,12 L3,12 L3,12 Z"})})})}var fD,J6,vD;function Ype(e){return fD(vD,{...e,viewBox:"0 0 14 10",children:[J6("path",{clipRule:"evenodd",d:"M13.6836 1.56433C13.8779 1.66431 14 1.8645 14 2.08301V7.91634C14 8.13485 13.8779 8.33504 13.6836 8.43502C13.4893 8.53501 13.2554 8.51802 13.0776 8.39102L8.99428 5.47435C8.84098 5.36485 8.75 5.18806 8.75 4.99967C8.75 4.81129 8.84098 4.63449 8.99428 4.525L13.0776 1.60833C13.2554 1.48132 13.4893 1.46434 13.6836 1.56433ZM10.3369 4.99967L12.8333 6.78281V3.21653L10.3369 4.99967Z",fillRule:"evenodd"}),J6("path",{clipRule:"evenodd",d:"M1.75 1.49967C1.42783 1.49967 1.16667 1.76084 1.16667 2.08301V7.91634C1.16667 8.23851 1.42783 8.49967 1.75 8.49967H8.16667C8.48883 8.49967 8.75 8.23851 8.75 7.91634V2.08301C8.75 1.76084 8.48883 1.49967 8.16667 1.49967H1.75ZM0 2.08301C0 1.11651 0.783502 0.333008 1.75 0.333008H8.16667C9.13317 0.333008 9.91667 1.11651 9.91667 2.08301V7.91634C9.91667 8.88284 9.13317 9.66634 8.16667 9.66634H1.75C0.783502 9.66634 0 8.88284 0 7.91634V2.08301Z",fillRule:"evenodd"})]})}var q6,fd,gD;const Xpe=({title:e="Visible",desc:t="Eye",width:s="16",height:o="12",className:r=null,focusable:a="false"})=>q6("svg",{className:gD("i i-visible",r),focusable:a,height:o,viewBox:"0 0 16 12",width:s,children:[fd("title",{children:e}),fd("desc",{children:t}),q6("g",{children:[fd("path",{d:"M8 2c2.84 0 5.036 2.835 5.818 4-.784 1.166-2.98 4-5.818 4-2.84 0-5.038-2.838-5.819-4.001C2.958 4.835 5.146 2 8.001 2m0 10c4.706 0 7.743-5.284 7.87-5.508a1 1 0 0 0 .001-.98C15.746 5.287 12.732 0 8 0 3.245 0 .251 5.289.126 5.514a.998.998 0 0 0 .002.975C.254 6.713 3.27 12 8 12"}),fd("path",{d:"M8 4a2 2 0 1 1 .001 3.999A2 2 0 0 1 8 4"})]})]}),Jpe=null,CD=({"aria-hidden":e,"aria-label":t,className:s,desc:o="",height:r="20",role:a="img",title:i="",style:c,width:d="20"})=>(0,n.jsxs)("svg",{"aria-hidden":e,"aria-label":t,className:G()("i i-xMarkFilled",s),focusable:"false",height:r,role:a,style:c,viewBox:"0 0 20 20",width:d,xmlns:"http://www.w3.org/2000/svg",children:[i&&(0,n.jsx)("title",{children:i}),o&&(0,n.jsx)("desc",{children:o}),(0,n.jsx)("path",{d:"M10 9.08L6.904 5.986a.65.65 0 1 0-.92.92L9.082 10l-3.096 3.096a.65.65 0 0 0 .92.92L10 10.918l3.096 3.096a.65.65 0 0 0 .92-.92L10.918 10l3.096-3.096a.65.65 0 1 0-.92-.92L10 9.082zM10 20C4.477 20 0 15.523 0 10S4.477 0 10 0s10 4.477 10 10-4.477 10-10 10z"})]}),Ji=en()("partner-content-course-author__"),xD=({partnerContentAuthors:e,darkText:t,isImage:s,learn:o,lesson:r,isOnePage:a,selectedContentId:i})=>{const c=Ds()(Re()("id",i),e),d=Ht()(["data","authors"],c),u=(r?d:e).filter(v=>v.name),m=G()(Ji("author-container"),{[Ji("author-container-padding-top")]:t}),p=G()({[Ji("gray-text")]:!o&&!a}),g=G()(Ji("author-image")),C=v=>`url(${ra({width:"76",height:"76",imageKey:v.image})})`;return(0,n.jsxs)("section",{children:[(0,n.jsx)("h2",{className:"visually-hidden",children:"Authors"}),(0,n.jsx)("ol",{className:m,"data-testid":"partner-content-course-author-container",role:"list",children:u.map(v=>(0,n.jsxs)("li",{className:Ji("author"),"data-testid":"partner-content-course-author",role:"listitem",children:[(0,n.jsx)("div",{"aria-hidden":"true",className:g,"data-testid":"partner-content-course-author-image",disabled:s,style:{backgroundImage:C(v)}}),(0,n.jsx)("span",{className:p,children:v.name})]},v.name))})]})};function bD(e){return e?.partnerContent?.content??[]}function Cr(){return ae(bD)}function Zh(){const t=te()?.selectedAuthorId,s=Cr();return(0,h.useMemo)(()=>s?.find(o=>o.id===t),[s,t])}function yD(){const e=Zh();return(0,h.useMemo)(()=>e?.data?.authors??null,[e])}function LD(){return Cr()?.[0]?.data?.authors}const ba=$("cover"),SD=()=>{const e=p1();if(e==null)return null;const{avatar:t,authorName:s,title:o}=e;return(0,n.jsxs)("div",{className:ba("author-with-title"),children:[(0,n.jsx)(e5,{avatar:t}),(0,n.jsxs)("div",{children:[(0,n.jsx)("div",{className:ba("author-name"),children:s}),(0,n.jsx)("div",{className:ba("author-title"),children:o})]})]})},e5=({avatar:e})=>{const t=ba("header-content-authors-avatar");return e?(0,n.jsx)("div",{className:t,"data-testid":"cover-header-content-authors-avatar",style:{backgroundImage:`url(${mt(e)})`}}):(0,n.jsx)("div",{className:t,"data-testid":"cover-header-content-authors-avatar",children:(0,n.jsx)(Dh,{decorative:!0})})},En=Ae("CoverAuthors",({className:e})=>{const{color:t,partnerContentId:s,selectedAuthorId:o,theme:r,themeId:a}=te(),{accentContrast:i,coverPageType:c}=r??{},{authorName:d,avatar:l}=p1()??{},u=he(),m=yD(),p=!!s&&!!m,C=bt(768)&&Bj(a,c),v=c===se.LEFT_OVERLAY||c===se.CENTERED_OVERLAY||C;if(o==="none")return null;const x=d||"Unknown User",y=ba("header-content-authors").mix(e),S=ba("header-content-authors-name");return p?(0,n.jsx)("div",{className:y,"data-testid":"cover-authors",children:(0,n.jsx)(xD,{accentContrast:i,color:t,isImage:v,learn:!0,partnerContentAuthors:m})}):(0,n.jsxs)("div",{className:y,"data-testid":"cover-authors",children:[(0,n.jsx)(e5,{avatar:l,isImage:v}),(0,n.jsxs)("div",{className:S,"data-testid":"cover-header-content-authors-name",children:[(0,n.jsx)("span",{className:"visually-hidden-always",children:u?.a11yAuthorPrefix}),(0,n.jsx)("span",{children:x})]})]})}),TD=$("cover"),zs=Ae("CoverContentNoImage",({children:e})=>{const t=TD("header-content");return(0,n.jsx)("div",{className:t,"data-testid":"cover-header-content",children:e})}),xr=e=>{const t=je(),s=vs();return ND(t,e,s)},ND=(e,t,s)=>{const{media:o,alpha:r}=t==="coverImage"?yv(e,s):Lv(e,s),a="image"in o?vv(o?.image?.alt):void 0;return{alpha:r,ariaLabel:a,media:o,role:gv(a)}},kD=$("cover"),Yh=()=>{const e=r3(),{alpha:t,ariaLabel:s,media:o,role:r}=xr("coverImage"),a=kD("header-image"),i=aa({alpha:t,color:e,media:o});return(0,n.jsx)("div",{"aria-label":s,className:a,role:r,style:i})},ID=$("cover"),Xh=({children:e})=>{const t=r3(),s=`overlay-${t.toLowerCase()}`,o=ID("header-content",{[s]:!!t});return(0,n.jsxs)("div",{className:o,"data-testid":"cover-header-content",children:[e,(0,n.jsx)(Yh,{})]})},ED=$("cover"),qi=({hasOverlay:e=!1})=>{const{alpha:t,ariaLabel:s,media:o,role:r}=xr("coverImage"),a=aa({alpha:t,hasOverlay:e,media:o}),i=ED("header-graphic",{"dot-com":Se});return(0,n.jsx)("div",{"aria-label":s,className:i,"data-testid":"cover-header-graphic",role:r,style:a})},jD=$("cover");function Xt({children:e}){const t=!!Zh(),s=jD("header-content-info",{rbc:t,"rise-com":Se});return(0,n.jsx)("div",{className:s,"data-testid":"cover-header-content-info",children:e})}var wD=f(9608);function AD(e,t){const s=xv(e.src),o=e.width&&e.height&&!s,r=o?"async":void 0,a=o?"lazy":void 0,i=o?e.width:void 0,c=o?e.height:void 0;return(0,n.jsx)("img",{...e,decoding:r,height:c,loading:a,ref:t,width:i})}const Jh=wD.forwardRef(AD),RD={ImageEagerOrLazy:Jh},t5=Object.assign((0,h.createContext)(RD),{displayName:"BundleContext"});function PD({children:e,...t}){return(0,n.jsx)(t5.Provider,{value:t,children:e})}function MD(){return null}function ya(e){function t(s){const r=(0,h.useContext)(t5)[e]??MD;return(0,n.jsx)(r,{...s})}return t.displayName=`BundleComponent(${e})`,t}const Rt=ya("CoverProgress"),OD=$("cover"),Jt=Ae("CoverTitle",()=>{const e=te(),t=Te(e.title),s=OD("header-content-title"),o=ga("title"),r=(0,jt.uW)(e.title)?{"data-l10n-id":e.title.l10nId}:{"data-change-path":o};return(0,n.jsx)("h1",{...r,className:s,"data-testid":"cover-header-content-title",tabIndex:-1,children:t})}),BD={SPLIT_LEFT_IMAGE:"LEFT_OVERLAY",SPLIT_RIGHT_IMAGE:"LEFT_OVERLAY",TWO_THIRDS_LEFT_IMAGE:"LEFT_OVERLAY",TWO_THIRDS_RIGHT_IMAGE:"LEFT_OVERLAY"};function s5(){const e=te(),t=IR(),s=e?.theme?.coverPageType||"CENTERED";return t?BD[s]??s:s}const DD=()=>(0,n.jsx)(n.Fragment,{children:(0,n.jsx)(Xh,{children:(0,n.jsxs)(Xt,{children:[(0,n.jsx)(En,{}),(0,n.jsx)(Jt,{}),(0,n.jsx)(Rt,{}),(0,n.jsx)(Yt,{})]})})}),HD=()=>(0,n.jsx)(n.Fragment,{children:(0,n.jsx)(zs,{children:(0,n.jsxs)(Xt,{children:[(0,n.jsx)(En,{}),(0,n.jsx)(Jt,{}),(0,n.jsx)(Rt,{}),(0,n.jsx)(Yt,{})]})})}),FD=()=>(0,n.jsxs)(n.Fragment,{children:[(0,n.jsx)(qi,{}),(0,n.jsx)(zs,{children:(0,n.jsxs)(Xt,{children:[(0,n.jsx)(En,{}),(0,n.jsx)(Jt,{}),(0,n.jsx)(Rt,{}),(0,n.jsx)(Yt,{})]})})]}),VD=()=>(0,n.jsxs)(n.Fragment,{children:[(0,n.jsx)(zs,{children:(0,n.jsxs)(Xt,{children:[(0,n.jsx)(En,{}),(0,n.jsx)(Jt,{}),(0,n.jsx)(Rt,{}),(0,n.jsx)(Yt,{})]})}),(0,n.jsx)(qi,{})]});function zD(){switch(s5()){default:case se.LEFT_OVERLAY:case se.CENTERED_OVERLAY:return(0,n.jsx)(DD,{});case se.LEFT:case se.CENTERED:return(0,n.jsx)(HD,{});case se.SPLIT_LEFT_IMAGE:case se.TWO_THIRDS_LEFT_IMAGE:return(0,n.jsx)(VD,{});case se.SPLIT_RIGHT_IMAGE:case se.TWO_THIRDS_RIGHT_IMAGE:return(0,n.jsx)(FD,{})}}function $D(){return(0,n.jsx)("header",{className:"cover__header","data-testid":"cover-header",children:(0,n.jsx)(zD,{})})}var _D=f(9608);const UD=$("cover");function GD({children:e}){const t=te(),{themeId:s}=t?.theme??{},o=s5(),r=_D.useMemo(()=>ma()(o),[o]),a=UD({layout:r});return(0,n.jsx)("div",{className:a,"data-testid":`cover-layout-${r}`,"data-theme-id":s,id:"cover",children:e})}var WD=f(98929),fe=f.n(WD);const wo=({id:e="portal",childType:t="other",attributes:s}={})=>{const o=document.querySelector('dialog[open][aria-modal="true"]');let r,a;if(o!=null&&t!=="dialog"?(e=`${e}-dialog`,r=o.querySelector(`#${e}`),a=o):(r=document.querySelector(`#${e}`),a=document.body),r==null&&(r=document.createElement("div"),r.setAttribute("id",e),a.appendChild(r)),s)for(const[i,c]of Object.entries(s))r.setAttribute(i,c);return r};var n5=f(9608);class KD extends n5.Component{static propTypes={id:fe().any.isRequired,lessonProgress:fe().object.isRequired,type:fe().string.isRequired,items:fe().array};refProgressWrap=n5.createRef(null);constructor(t){super(t),this.state={isSticky:!1},this.portal=wo()}componentDidMount(){this.timeoutScroll=setTimeout(()=>{document.getElementById("page-wrap")?.addEventListener("scroll",this.onScroll)},10)}componentWillUnmount(){clearTimeout(this.timeoutScroll),document.getElementById("page-wrap")?.removeEventListener("scroll",this.onScroll)}onScroll=()=>{const t=document.getElementsByClassName("page-wrap")[0],s=t.scrollTop,o=t.scrollTop,r=this.refProgressWrap.current;if(!r)return;const i=r.getBoundingClientRect().top+o,c=s>i;this.state.isSticky!==c&&this.setState({isSticky:c})};isLessonPreview(){return!!document.querySelector(".lesson--preview")}timelineProgressValue(){const{items:t,lessonProgress:s}=this.props,o=Tt()(-1,"activeIndex",s),r=Qt()(t);return o===-1?0:oa()(o)===r?100:or()("%","",Ht()([o,"linePosition"],t))}processProgressValue(){const{items:t,lessonProgress:s}=this.props,o=Tt()(0,"activeIndex",s),r=Qt()(t);return o>r?100:Math.round(o/r*100)}progressValue(){const{lessonProgress:t,type:s}=this.props;switch(s){case"process":return this.processProgressValue();case"sorting":return Tt()(0,"percentViewed",t);case"timeline":return this.timelineProgressValue();default:return Tt()(0,"percentComplete",t)}}render(){const{type:t,items:s}=this.props,{isSticky:o}=this.state,r=G()("progress-wrap",{}),a=G()("lesson-progress-wrapper",{"lesson-progress-wrapper--visible":o}),i=G()("progress",{"progress--timeline":t==="timeline","progress--video":t==="video"}),c=this.progressValue(),d=t==="timeline"&&s&&s.map(u=>{const m=G()("progress__marker",{"progress__marker--active brand--background":parseInt(c)>=parseInt(u.linePosition.slice(0,-1))});return(0,n.jsx)("div",{className:m,style:{left:u.linePosition}},u.id)}),l=(0,n.jsx)("div",{className:r,children:(0,n.jsx)("div",{className:i,children:(0,n.jsxs)("div",{className:"progress__container",children:[(0,n.jsx)("div",{className:"progress__indicator brand--background",style:{transform:`translate3d(calc(${c}% * var(--dir-x)),0px,0px)`}}),d]})})});return(0,n.jsxs)("div",{ref:this.refProgressWrap,children:[l,(0,dn.createPortal)((0,n.jsx)("div",{className:a,children:l}),this.portal)]})}}const qh=$("lesson-header"),jn=Ae("LessonHeaderAuthor",({avatar:e,authorName:t,className:s=""})=>{const o=he();return(0,n.jsxs)("div",{className:`lesson-header__author ${s}`,children:[(0,n.jsx)("img",{alt:"",className:"lesson-header__author-img",src:mt(e)}),(0,n.jsx)("span",{className:"visually-hidden-always",children:o?.a11yAuthorPrefix}),(0,n.jsx)("span",{className:"lesson-header__author-name",children:t})]})}),ec=({showPartnerContent:e=!1})=>(0,n.jsx)("div",{className:qh("author",{"partner-content":e})}),wn=()=>(0,n.jsx)("div",{className:"lesson-header__counter"}),An=({lessonName:e,lessonPreposition:t,totalLessons:s,lessonNumber:o,showPartnerContent:r=!1})=>{const{lmsOptions:a}=te();return(0,n.jsx)("div",{className:qh("counter",{"partner-content":r}),children:(0,n.jsx)("div",{className:qh("count",{"exit-button-enabled":a?.enableExitCourse}),children:`${e} ${o} ${t} ${s}`})})},br=({description:e})=>(0,n.jsx)(be,{className:"lesson-header__description",value:e}),QD=({children:e})=>(0,n.jsx)("div",{className:"lesson-header__grouped-row",children:e}),ZD=({ariaLabel:e,imgRole:t,children:s,sectionStyles:o,topWrapClassName:r})=>(0,n.jsxs)("header",{className:"page__header",children:[(0,n.jsx)("div",{className:"page__header-limit",children:(0,n.jsx)("div",{className:"page__header-container",children:(0,n.jsx)("div",{className:"lesson-header__row",children:(0,n.jsx)("div",{className:"lesson-header__main",children:(0,n.jsx)("div",{className:"lesson-header",children:(0,n.jsx)("div",{className:r,children:s})})})})})}),(0,n.jsx)("div",{"aria-label":e,className:"page__header-bg",role:t,style:o})]}),Rn=({title:e,id:t})=>{const s=Z3(t,"title");return(0,n.jsx)("h1",{className:"lesson-header__title","data-change-path":s,tabIndex:-1,children:(0,n.jsx)(be,{value:e})})},YD=e=>{const{authorName:t,avatar:s,color:o,description:r,labels:a,lessonHeaderStyle:i,lessonId:c,lessonNumber:d,partnerContentAuthors:l,showAuthor:u,showLessonCount:m,title:p,totalLessons:g}=e,{lessonName:C,lessonPreposition:v}=a,x=L=>`url(${ra({width:"76",height:"76",imageKey:L.image})})`,y=i===ee.TINT?{color:o}:null,S=s&&t&&u&&!l;return(0,n.jsxs)("div",{className:"lesson-header",children:[(0,n.jsxs)("div",{className:"lesson-header__top-wrap",style:y,children:[(0,n.jsx)(Rn,{id:c,title:p}),l&&(0,n.jsx)("div",{className:"lesson-header__partner-content",children:l.map(L=>(0,n.jsxs)("div",{className:"lesson-header__partner-content-author",children:[(0,n.jsx)("div",{className:"lesson-header__partner-content-author-img",style:{backgroundImage:x(L)}}),(0,n.jsxs)("div",{children:[(0,n.jsx)("span",{className:"visually-hidden-always",children:a?.a11yAuthorPrefix}),(0,n.jsx)("span",{children:L.name})]})]},L.name))}),(0,n.jsxs)("div",{className:"lesson-header__author-count-wrap",children:[S?(0,n.jsx)(jn,{authorName:t,avatar:s}):(0,n.jsx)(ec,{}),m?(0,n.jsx)(An,{lessonName:C,lessonNumber:d,lessonPreposition:v,totalLessons:g}):(0,n.jsx)(wn,{})]})]}),r&&(0,n.jsx)(br,{description:r})]})};class cfe extends h.Component{static propTypes={authorName:fe().string,avatar:fe().string,description:fe().string,showLessonCount:fe().bool,steps:fe().number,title:fe().string.isRequired,type:fe().string.isRequired};render(){const{children:t}=this.props;return(0,n.jsx)("section",{className:"page__header",children:(0,n.jsxs)("div",{className:"page__header-limit",children:[(0,n.jsx)("div",{className:"page__header-container",children:(0,n.jsx)("div",{className:"lesson-header__row",children:(0,n.jsx)("div",{className:"lesson-header__main",children:(0,n.jsx)(YD,{...this.props})})})}),h.Children.map(t,s=>s&&s.type!==KD?null:s)]})})}}const Ao=$("lesson-header"),o5=e=>`url(${ra({width:"76",height:"76",imageKey:e?.image})})`,em=({partnerContentAuthors:e})=>{const t=e.map(o=>o.name).join(", "),s=e.length===1;return(0,n.jsxs)("div",{className:Ao("partner-content",{mobile:!0}),children:[(0,n.jsx)("div",{className:Ao("partner-content-author",{single:s}),children:e.map(o=>(0,n.jsx)("div",{className:Ao("partner-content-author-img",{single:s}),style:{backgroundImage:o5(o)}},o.name))}),(0,n.jsx)("span",{"aria-hidden":"true",className:Ao("author-name"),children:t})]})},La=({partnerContentAuthors:e})=>{const t=he();return(0,n.jsx)("div",{className:Ao("partner-content"),children:e.map(s=>(0,n.jsxs)("div",{className:Ao("partner-content-author"),children:[(0,n.jsx)("div",{className:Ao("partner-content-author-img"),style:{backgroundImage:o5(s)}}),(0,n.jsxs)("div",{children:[(0,n.jsxs)("span",{className:"visually-hidden",children:[t?.a11yAuthorPrefix," ",s.name]}),(0,n.jsx)("span",{"aria-hidden":"true",className:Ao("author-name"),tag:"span",children:s.name})]})]},s.name))})};var r5=f(9608);const Sa=$("lesson-header"),XD=({authorName:e,avatar:t,description:s,lessonName:o,lessonNumber:r,lessonPreposition:a,partnerContentAuthors:i,showAuthor:c,showLessonCount:d,title:l,totalLessons:u,lessonId:m})=>{const p=i!=null&&c,g=t&&e&&c&&!p,C=g||p||d,v=d&&(g||p);return(0,n.jsxs)("div",{className:Sa("content"),children:[C&&(0,n.jsxs)("div",{className:Sa("info-row"),children:[g?(0,n.jsx)(jn,{authorName:e,avatar:t}):(0,n.jsx)(ec,{}),p&&(0,n.jsx)(La,{partnerContentAuthors:i}),v&&(0,n.jsx)("span",{"aria-hidden":"true",className:Sa("info-row--divider"),children:"|"}),d?(0,n.jsx)(An,{lessonName:o,lessonNumber:r,lessonPreposition:a,totalLessons:u}):(0,n.jsx)(wn,{})]}),(0,n.jsxs)("div",{className:Sa("title-wrapper",{"no-info":!C}),children:[(0,n.jsx)(Rn,{id:m,title:l}),s&&(0,n.jsx)(br,{description:s})]})]})},JD=({authorName:e,avatar:t,description:s,lessonName:o,lessonNumber:r,lessonPreposition:a,partnerContentAuthors:i,showAuthor:c,showLessonCount:d,title:l,totalLessons:u,lessonId:m})=>{const p=i!=null,g=r5.useMemo(()=>t&&e&&c&&!p,[t,e,c,p]);return(0,n.jsxs)("div",{className:Sa("content"),children:[d?(0,n.jsx)(An,{lessonName:o,lessonNumber:r,lessonPreposition:a,totalLessons:u}):(0,n.jsx)(wn,{}),g&&(0,n.jsx)(jn,{authorName:e,avatar:t}),c&&p&&(0,n.jsx)(em,{partnerContentAuthors:i}),(0,n.jsx)(Rn,{id:m,title:l}),s&&(0,n.jsx)(br,{description:s})]})},qD=({authorName:e,avatar:t,description:s,lessonName:o,lessonNumber:r,lessonPreposition:a,partnerContentAuthors:i,showAuthor:c,showLessonCount:d,title:l,totalLessons:u,lessonId:m})=>{const p=i!=null,g=r5.useMemo(()=>t&&e&&c&&!p,[t,e,c,p]);return(0,n.jsxs)("div",{className:Sa("content"),children:[d?(0,n.jsx)(An,{lessonName:o,lessonNumber:r,lessonPreposition:a,totalLessons:u}):(0,n.jsx)(wn,{}),(0,n.jsx)(Rn,{id:m,title:l}),g?(0,n.jsx)(jn,{authorName:e,avatar:t}):(0,n.jsx)(ec,{showPartnerContent:p}),c&&p&&(0,n.jsx)(La,{partnerContentAuthors:i}),s&&(0,n.jsx)(br,{description:s})]})};function eH(e){const t=$1();return e.lessonHeaderSize===Si.SMALL&&!t?(0,n.jsx)(XD,{...e}):t?(0,n.jsx)(JD,{...e}):(0,n.jsx)(qD,{...e})}const Ta=e=>e===Yn.FLOATING||e===Yn.FLOATING_FULL;function yr(){const e=nj();return bt(480)&&e===Yn.FLOATING?Yn.FLOATING_FULL:e}function tm({className:e,ref:t}){return(0,n.jsxs)("svg",{"aria-hidden":"true",className:e,fill:"none",focusable:"false",height:"15",ref:t,role:"img",viewBox:"0 0 16 15",width:"16",xmlns:"http://www.w3.org/2000/svg",children:[(0,n.jsx)("path",{d:"M2.34315 7.34315L8 13L13.6569 7.34315",stroke:"currentColor",strokeLinecap:"round",strokeLinejoin:"round",strokeWidth:"2"}),(0,n.jsx)("rect",{fill:"currentColor",height:"12",rx:"0.999999",width:"2",x:"7",y:"1"})]})}function a5({className:e,ref:t}){return(0,n.jsx)("svg",{"aria-hidden":"true",className:e,fill:"none",focusable:"false",ref:t,viewBox:"0 0 15 16",xmlns:"http://www.w3.org/2000/svg",children:(0,n.jsx)("path",{d:"M2 8L7.65685 13.6569L13.3137 8",stroke:"currentColor",strokeLinecap:"round",strokeLinejoin:"round",strokeWidth:"2"})})}const Na=ya("LessonNav"),i5=$("lesson-nav");function tH({allowTooltip:e,courseFinishLabel:t,onFocus:s,nextLesson:o,restrictionData:r,restrictionType:a,ref:i}){const c=o?.id,d=yr(),l=Ta(d),u=l?tm:a5;return(0,n.jsxs)(Na,{allowTooltip:e,direction:"next",finish:!0,isFloating:l,navLessonId:c,onFocus:s,ref:i,restrictionData:r,restrictionType:a,children:[(0,n.jsx)("span",{className:i5("link-text").mix("brand--ui"),children:t}),(0,n.jsx)(u,{className:i5("link-icon")})]})}const c5=$("lesson-nav");function sH({allowTooltip:e,lessonNameLabel:t,nextLesson:s,nextLessonNumber:o,onFocus:r,ref:a,restrictionData:i,restrictionType:c}){const d=s?.id,l=yr(),u=Ta(l),p=hr(s)&&d,g=Te(s?.title)||"",C=u?tm:a5,v=p?`${t} ${o} - `:"",x=u&&p?`${t} ${o}`:`${v}${g}`;return(0,n.jsxs)(Na,{allowTooltip:e,direction:"next",isFloating:u,navLessonId:d,onFocus:r,ref:a,restrictionData:i,restrictionType:c,children:[(0,n.jsx)("span",{className:c5("link-text").mix("brand--ui"),children:x}),(0,n.jsx)(C,{className:c5("link-icon")})]})}function l5({className:e,ref:t}){return(0,n.jsxs)("svg",{"aria-hidden":"true",className:e,fill:"none",focusable:"false",height:"15",ref:t,role:"img",viewBox:"0 0 16 15",width:"16",xmlns:"http://www.w3.org/2000/svg",children:[(0,n.jsx)("path",{d:"M13.6569 7.65685L8 2L2.34315 7.65686",stroke:"currentColor",strokeLinecap:"round",strokeLinejoin:"round",strokeWidth:"2"}),(0,n.jsx)("rect",{fill:"currentColor",height:"12",rx:"0.999999",transform:"rotate(180 9 14)",width:"2",x:"9",y:"14"})]})}function nH({className:e,ref:t}){return(0,n.jsx)("svg",{"aria-hidden":"true",className:e,fill:"none",focusable:"false",ref:t,viewBox:"0 0 15 16",xmlns:"http://www.w3.org/2000/svg",children:(0,n.jsx)("path",{d:"M2 8L7.65685 2.34315L13.3137 8",stroke:"currentColor",strokeLinecap:"round",strokeLinejoin:"round",strokeWidth:"2"})})}const vd=$("lesson-nav");function oH({allowTooltip:e,className:t,courseHomeLabel:s,lessonNameLabel:o,onFocus:r,previousLesson:a,previousLessonNumber:i,ref:c}){const d=a?.id,l=yr(),u=Ta(l),p=hr(a)&&d,g=Te(a?.title)||s,C=u?l5:nH,v=p?`${o} ${i} - ${g}`:g,x=p&&u?`${o} ${i}`:v;return(0,n.jsx)(Na,{allowTooltip:e,className:t,direction:"previous",isFloating:u,navLessonId:d,onFocus:r,ref:c,children:u?(0,n.jsxs)(n.Fragment,{children:[(0,n.jsx)("span",{className:vd("link-text").mix("brand--ui"),children:x}),(0,n.jsx)(C,{className:vd("link-icon")})]}):(0,n.jsxs)(n.Fragment,{children:[(0,n.jsx)(C,{className:vd("link-icon")}),(0,n.jsx)("span",{className:vd("link-text").mix("brand--ui"),children:x})]})})}var we=f(28019),Ze=f(35672);function rH({className:e,cx:t,cy:s,diameter:o,onTransitionEnd:r,r:a,strokeLinecap:i,strokeWidth:c,value:d=0}){const l=(0,h.useRef)(null),u=`mask-${(0,L2.A)()}`,m=(100-d)/100*(2*a);return(0,Ze.A)("transitionend",r,l.current),(0,n.jsxs)("svg",{height:o,viewBox:`0 0 ${o} ${o}`,width:o,children:[(0,n.jsx)("defs",{children:(0,n.jsx)("mask",{id:u,children:(0,n.jsx)("rect",{fill:"white",height:2.3*a,width:2.3*a,x:"0",y:d===0?100:m})})}),(0,n.jsx)("circle",{className:e,cx:t,cy:s,fill:"none",mask:`url(#${u})`,r:a,ref:l,strokeLinecap:i,strokeWidth:c})]})}const sm=rH;function aH({className:e,cx:t,cy:s,diameter:o,onTransitionEnd:r,r:a,strokeLinecap:i,strokeWidth:c,transform:d,value:l=0}){const u=(0,h.useRef)(null),m=Math.PI*(Number(o)-Number(c)),p=m*(100-l)/100;return(0,Ze.A)("transitionend",r,u.current),(0,n.jsx)("circle",{className:e,cx:t,cy:s,fill:"transparent",r:a,ref:u,strokeDasharray:m,strokeDashoffset:p,strokeLinecap:i,strokeWidth:c,transform:d})}const d5=aH;var nm=f(9608);const{COMPACT:iH,COVER:cH,OVERLAY:lH,SIDEBAR:dH}=bo,tc=$("progress-circle");function uH({"aria-hidden":e,"aria-label":t,isCurrent:s,isFailed:o,isPassed:r,scope:a,value:i}){const[c,d]=nm.useState(i===100),l=(0,we.A)(i),{theme:u}=te()??{},m=u?.progressIndicatorStyle??Je.THEME_DEFAULT,p=a===cH,g=a===lH,C=m===Je.THEME_DEFAULT,v=m===Je.CIRCULAR_FILL,x=m===Je.INCOMPLETE_COMPLETE,y=tc({compact:a===iH,cover:p,current:s,sidebar:a===dH,overlay:g}),S=tc("track",{"circular-fill":!g&&v,"incomplete-complete":p&&x}),L=tc("runner",{"circular-fill":v,done:c,failed:o,passed:r,unstarted:i===0}),b=tc("pass",{done:c,visible:r}),T=tc("fail",{done:c,visible:o}),N=nm.useMemo(()=>v||i===100?i:0,[v,i]);return nm.useEffect(()=>{if(i!==100&&l===100)d(!1);else if(i===100&&!c&&!x){const k=setTimeout(()=>d(!0),300);return clearTimeout.bind(null,k)}else i===100&&!c&&x&&d(!0)},[c,x,l,i]),(0,n.jsxs)("svg",{"aria-hidden":e,"aria-label":t,className:y,fill:"none",focusable:"false",role:"img",viewBox:"0 0 16 16",xmlns:"https://www.w3.org/2000/svg",children:[(0,n.jsx)("circle",{className:S,cx:"8",cy:"8",fill:"transparent",r:"7",strokeWidth:"2",transform:"rotate(-89.9 8 8)"}),C?(0,n.jsx)(d5,{className:L,cx:8,cy:8,diameter:16,r:7,strokeWidth:2,transform:"rotate(-89.9 8 8)",value:i}):(0,n.jsx)(sm,{className:L,cx:8,cy:8,diameter:16,r:7,strokeLinecap:"round",strokeWidth:2,value:N}),(0,n.jsx)("path",{className:b,d:"M11.3227 6.65905C11.6133 6.37599 11.6347 5.89413 11.3705 5.58277C11.1063 5.27141 10.6566 5.24847 10.366 5.53152L6.93323 8.87512L5.6338 7.60944C5.3432 7.32639 4.89345 7.34933 4.62927 7.66069C4.36509 7.97205 4.38651 8.45391 4.67711 8.73697L6.45488 10.4686C6.72611 10.7328 7.14034 10.7328 7.41157 10.4686L11.3227 6.65905Z"}),(0,n.jsx)("path",{className:T,clipRule:"evenodd",d:"M9.46967 10.5303C9.76256 10.8232 10.2374 10.8232 10.5303 10.5303C10.8232 10.2374 10.8232 9.76256 10.5303 9.46967L9.06066 8L10.5303 6.53033C10.8232 6.23744 10.8232 5.76256 10.5303 5.46967C10.2374 5.17678 9.76256 5.17678 9.46967 5.46967L8 6.93934L6.53033 5.46967C6.23744 5.17678 5.76256 5.17678 5.46967 5.46967C5.17678 5.76256 5.17678 6.23744 5.46967 6.53033L6.93934 8L5.46967 9.46967C5.17678 9.76256 5.17678 10.2374 5.46967 10.5303C5.76256 10.8232 6.23744 10.8232 6.53033 10.5303L8 9.06066L9.46967 10.5303Z",fillRule:"evenodd"})]})}const om=(0,h.createContext)(null);om.displayName="CourseNavContext";function hH(e){const{children:t,isCourseNavOpen:s}=e;return(0,n.jsx)(om.Provider,{value:{isCourseNavOpen:s},children:t})}function mH(){return(0,h.useContext)(om)}const u5=960;function sc(){return bt(u5)}function pH(){const e=je(),t=sc(),s=d1();return Pj({course:e,isMobile:t,search:s})}function fH(){const e=je(),t=sc();return Mj({course:e,isMobile:t})}var h5=f(9608);class vH extends h5.Component{refProgressWrap=h5.createRef();timeoutScroll;portal;constructor(t){super(t),this.state={isSticky:!1},this.portal=wo()}componentDidMount(){this.timeoutScroll=setTimeout(()=>{document.getElementById("page-wrap")?.addEventListener("scroll",this.onScroll)},10)}componentWillUnmount(){clearTimeout(this.timeoutScroll),document.getElementById("page-wrap")?.removeEventListener("scroll",this.onScroll)}onScroll=()=>{const t=document.getElementsByClassName("page-wrap")[0],s=t.scrollTop,o=t.scrollTop,r=this.refProgressWrap.current;if(!r)return;const i=r.getBoundingClientRect().top+o,c=s>i&&s>0;this.state.isSticky!==c&&this.setState({isSticky:c})};isLessonPreview(){return!!document.querySelector(".lesson--preview")}timelineProgressValue(){const{items:t,lessonProgress:s}=this.props,o=s.activeIndex??-1,r=t?.length??0;return o===-1?0:o+1===r?100:t?.[o]?.linePosition?.replace("%","")??"0"}processProgressValue(){const{items:t,lessonProgress:s}=this.props,o=s.activeIndex??0,r=t?.length??0;return o>r?100:Math.round(o/r*100)}progressValue(){const{lessonProgress:t,type:s}=this.props;switch(s){case"process":return this.processProgressValue();case"sorting":return t.percentViewed??0;case"timeline":return this.timelineProgressValue();default:return t.percentComplete??0}}render(){const{type:t,items:s,sidebarAvailable:o,isCourseNavOpen:r,isMobile:a}=this.props,{isSticky:i}=this.state,c=G()("progress-wrap",{}),d=r,l=r&&a,u=G()("lesson-progress-wrapper",{"lesson-progress-wrapper--visible":i&&!l,"lesson--open":d&&o&&!this.isLessonPreview(),"lesson--open-mobile":o&&l&&!this.isLessonPreview()}),m=G()("progress",{"progress--timeline":t==="timeline","progress--video":t==="video"}),p=this.progressValue(),g=t==="timeline"&&s&&s.map(v=>{const x=G()("progress__marker",{"progress__marker--active brand--background":parseInt(String(p))>=parseInt(v.linePosition.slice(0,-1))});return(0,n.jsx)("div",{className:x,style:{left:v.linePosition}},v.id)}),C=(0,n.jsx)("div",{className:c,children:(0,n.jsx)("div",{className:m,children:(0,n.jsxs)("div",{className:"progress__container",children:[(0,n.jsx)("div",{className:"progress__indicator brand--background",style:{transform:`translate3d(calc(${p}% * var(--dir-x)),0px,0px)`}}),g]})})});return(0,n.jsxs)("div",{ref:this.refProgressWrap,children:[C,(0,dn.createPortal)((0,n.jsx)("div",{"aria-hidden":"true",className:u,children:C}),this.portal)]})}}const gH=e=>{const t=pH(),{isCourseNavOpen:s}=mH()??{},o=bt(480);return(0,n.jsx)(vH,{...e,isCourseNavOpen:s,isMobile:o,sidebarAvailable:t})},CH=pa,xH=pa,bH=pa,yH=pa,LH=pa,SH=pa;function yt({children:e,className:t,height:s,width:o,viewBox:r}){return(0,n.jsx)("svg",{"aria-hidden":"true",className:t,fill:"none",focusable:"false",height:s,viewBox:r,width:o,xmlns:"http://www.w3.org/2000/svg",children:e})}function TH(e){return(0,n.jsxs)(yt,{viewBox:"0 0 24 24",...e,children:[(0,n.jsx)("path",{d:"M1 10.9609L10 19.9609",stroke:"currentColor",strokeWidth:"1.5"}),(0,n.jsx)("path",{d:"M1 11.9609L10 2.96094",stroke:"currentColor",strokeWidth:"1.5"}),(0,n.jsx)("path",{d:"M2 11.5H23",stroke:"currentColor",strokeWidth:"1.5"})]})}function NH({className:e}){return(0,n.jsx)("svg",{"aria-hidden":"true",className:e,fill:"none",focusable:"false",height:"8",role:"img",viewBox:"0 0 16 8",width:"16",xmlns:"http://www.w3.org/2000/svg",children:(0,n.jsx)("path",{d:"M1 5h11.6l-1.3 1.3c-.4.4-.4 1 0 1.4.2.2.4.3.7.3.3 0 .5-.1.7-.3l3-3c.4-.4.4-1 0-1.4l-3-3c-.4-.4-1-.4-1.4 0-.4.4-.4 1 0 1.4L12.6 3H1c-.6 0-1 .4-1 1s.4 1 1 1",fill:"currentColor",fillRule:"evenodd"})})}function kH(e){return(0,n.jsx)(yt,{height:"12",viewBox:"0 0 18 12",width:"18",...e,children:(0,n.jsx)("path",{clipRule:"evenodd",d:"M0.666992 1.00002C0.666992 0.539783 1.04009 0.166687 1.50033 0.166687H14.0003C14.4606 0.166687 14.8337 0.539783 14.8337 1.00002C14.8337 1.46026 14.4606 1.83335 14.0003 1.83335H1.50033C1.04009 1.83335 0.666992 1.46026 0.666992 1.00002ZM0.666992 6.00002C0.666992 5.53978 1.04009 5.16669 1.50033 5.16669H16.5003C16.9606 5.16669 17.3337 5.53978 17.3337 6.00002C17.3337 6.46026 16.9606 6.83335 16.5003 6.83335H1.50033C1.04009 6.83335 0.666992 6.46026 0.666992 6.00002ZM0.666992 11C0.666992 10.5398 1.04009 10.1667 1.50033 10.1667H10.667C11.1272 10.1667 11.5003 10.5398 11.5003 11C11.5003 11.4603 11.1272 11.8334 10.667 11.8334H1.50033C1.04009 11.8334 0.666992 11.4603 0.666992 11Z",fill:"currentColor",fillRule:"evenodd"})})}function IH(e){return(0,n.jsx)(yt,{height:"6",viewBox:"0 0 10 6",width:"10",...e,children:(0,n.jsx)("path",{d:"M9 1L5 5L1 1",stroke:"currentColor",strokeLinecap:"round",strokeLinejoin:"round",strokeWidth:"2"})})}function EH(e){return(0,n.jsx)(yt,{height:"6",viewBox:"0 0 10 6",width:"10",...e,children:(0,n.jsx)("path",{d:"M1 5L5 1L9 5",stroke:"currentColor",strokeLinecap:"round",strokeLinejoin:"round",strokeWidth:"2"})})}function jH(e){return(0,n.jsxs)(yt,{height:"21",viewBox:"0 0 20 21",width:"20",...e,children:[(0,n.jsx)("path",{d:"M9.94535 6.125C9.1938 6.125 8.52385 6.6729 8.30039 7.48015C8.17194 7.9442 7.70954 8.21104 7.26759 8.07617C6.82564 7.94129 6.5715 7.45577 6.69996 6.99172C7.11282 5.50025 8.3916 4.375 9.94535 4.375C11.8499 4.375 13.3335 6.05606 13.3335 8.05C13.3335 9.7417 12.2656 11.2082 10.7787 11.6139V12.25C10.7787 12.7332 10.4056 13.125 9.94535 13.125C9.48511 13.125 9.11201 12.7332 9.11201 12.25V10.85C9.11201 10.3668 9.48511 9.975 9.94535 9.975C10.8628 9.975 11.6668 9.14886 11.6668 8.05C11.6668 6.95114 10.8628 6.125 9.94535 6.125Z",fill:"currentColor"}),(0,n.jsx)("path",{d:"M10.0002 14C9.53992 14 9.16683 14.3918 9.16683 14.875C9.16683 15.3582 9.53992 15.75 10.0002 15.75H10.0085C10.4687 15.75 10.8418 15.3582 10.8418 14.875C10.8418 14.3918 10.4687 14 10.0085 14H10.0002Z",fill:"currentColor"}),(0,n.jsx)("path",{clipRule:"evenodd",d:"M0.833496 3.55556C0.833496 2.01519 2.09493 0.875 3.51868 0.875H16.4816C17.9054 0.875 19.1668 2.01519 19.1668 3.55556V17.4444C19.1668 18.9848 17.9054 20.125 16.4816 20.125H3.51868C2.09493 20.125 0.833496 18.9848 0.833496 17.4444V3.55556ZM3.51868 2.625C2.89693 2.625 2.50016 3.10156 2.50016 3.55556V17.4444C2.50016 17.8984 2.89693 18.375 3.51868 18.375H16.4816C17.1034 18.375 17.5002 17.8984 17.5002 17.4444V3.55556C17.5002 3.10156 17.1034 2.625 16.4816 2.625H3.51868Z",fill:"currentColor",fillRule:"evenodd"})]})}function m5(e){const t=Et(e,["Default"]);return(0,n.jsx)(zt,{...t,fill:"none",viewBox:"1 1 18 18",children:(0,n.jsx)("path",{clipRule:"evenodd",d:"M9.99998 0.833336C4.93737 0.833336 0.833313 4.93739 0.833313 10C0.833313 15.0626 4.93737 19.1667 9.99998 19.1667C15.0626 19.1667 19.1666 15.0626 19.1666 10C19.1666 4.93739 15.0626 0.833336 9.99998 0.833336ZM13.0892 6.91075C13.4147 7.23618 13.4147 7.76382 13.0892 8.08926L11.1785 10L13.0892 11.9107C13.4147 12.2362 13.4147 12.7638 13.0892 13.0893C12.7638 13.4147 12.2362 13.4147 11.9107 13.0893L9.99998 11.1785L8.08923 13.0893C7.7638 13.4147 7.23616 13.4147 6.91072 13.0893C6.58529 12.7638 6.58529 12.2362 6.91072 11.9107L8.82147 10L6.91072 8.08926C6.58529 7.76382 6.58529 7.23618 6.91072 6.91075C7.23616 6.58531 7.7638 6.58531 8.08923 6.91075L9.99998 8.82149L11.9107 6.91075C12.2362 6.58531 12.7638 6.58531 13.0892 6.91075Z",fill:"black",fillRule:"evenodd"})})}function gd(e){const t=Et(e,["Default"]);return(0,n.jsxs)(zt,{...t,fill:"none",viewBox:"0 0 18 18",children:[(0,n.jsx)("circle",{cx:"9",cy:"9",fill:"#74BF44",r:"9"}),(0,n.jsx)("path",{d:"M6.43994 9.12061L8.43994 11.1206L11.9399 7.62061",stroke:"white",strokeLinecap:"round",strokeLinejoin:"round",strokeWidth:"1.5"})]})}function wH(e){return(0,n.jsx)(yt,{height:"12",viewBox:"0 0 12 12",width:"12",...e,children:(0,n.jsx)("path",{clipRule:"evenodd",d:"M5.325 9.01843C3.225 9.01843 1.5 7.37868 1.5 5.29172C1.5 3.20476 3.225 1.49048 5.325 1.49048C7.425 1.49048 9.15 3.20476 9.15 5.29172C9.15 7.37868 7.425 9.01843 5.325 9.01843ZM9.525 8.42236C10.2 7.52795 10.575 6.48447 10.575 5.29193C10.575 2.38509 8.25 0 5.325 0C2.4 0 0 2.38509 0 5.29193C0 8.19876 2.4 10.5839 5.325 10.5839C6.525 10.5839 7.65 10.2112 8.475 9.54037L10.725 11.7764C10.875 11.9255 11.1 12 11.25 12C11.4 12 11.625 11.9255 11.775 11.7764C12.075 11.4783 12.075 11.0311 11.775 10.7329L9.525 8.42236Z",fill:"currentColor",fillRule:"evenodd"})})}function AH(e){return(0,n.jsx)(yt,{height:"5",viewBox:"0 0 10 5",width:"10",...e,children:(0,n.jsx)("path",{d:"M5.56569 4.75592L8.76601 1.42259C9.27003 0.897618 8.91306 0 8.20027 0L1.79963 0C1.08683 0 0.729863 0.897618 1.23389 1.42259L4.43421 4.75592C4.74666 5.08136 5.25324 5.08136 5.56569 4.75592Z",fill:"currentColor"})})}function RH(e){return(0,n.jsxs)(yt,{height:"18",viewBox:"0 0 18 18",width:"18",...e,children:[(0,n.jsx)("path",{d:"M3.1665 6.08335C3.1665 4.01229 4.84544 2.33335 6.9165 2.33335C8.98757 2.33335 10.6665 4.01229 10.6665 6.08335C10.6665 6.37941 10.6324 6.66643 10.5681 6.9411C10.4634 7.38925 10.7417 7.83748 11.1899 7.94225C11.6381 8.04702 12.0863 7.76865 12.1911 7.3205C12.2841 6.92235 12.3332 6.50805 12.3332 6.08335C12.3332 3.09181 9.90805 0.666687 6.9165 0.666687C3.92496 0.666687 1.49984 3.09181 1.49984 6.08335C1.49984 6.46923 1.54032 6.84657 1.61756 7.21105C1.679 7.50095 1.76362 7.78236 1.86938 8.05316C1.97511 8.32389 2.10191 8.5839 2.24772 8.83119C2.48148 9.22764 2.99237 9.35953 3.38882 9.12577C3.78527 8.89201 3.91716 8.38112 3.6834 7.98467C3.58248 7.81352 3.49485 7.63379 3.42186 7.44688C3.34886 7.25994 3.29045 7.0657 3.24802 6.86551C3.1947 6.61395 3.1665 6.3524 3.1665 6.08335Z",fill:"currentColor"}),(0,n.jsx)("path",{d:"M9.18922 9.34412L14.8186 10.2697C16.2762 10.5117 17.3332 11.6819 17.3332 13.0521V16.6037C17.3332 17.0029 16.9837 17.3264 16.553 17.3264C16.122 17.3264 15.7728 17.0029 15.7728 16.6037V13.0521C15.7728 12.3826 15.2561 11.8108 14.5446 11.6926L8.30452 10.6667H8.30233C7.90851 10.6331 7.57585 10.2773 7.57585 9.8899V6.0524C7.57585 5.88733 7.48441 5.73325 7.33119 5.64046C7.17921 5.54853 6.99291 5.53668 6.82002 5.60606C6.63747 5.68035 6.51483 5.87085 6.51483 6.08044V15.3607C6.51483 15.6856 6.30169 15.9391 5.91441 16.0741C5.40325 16.2528 4.90988 16.0261 4.70516 15.7226L3.01346 13.2999C2.93513 13.1565 2.84963 13.09 2.68954 13.0406C2.59935 13.0249 2.47889 13.0408 2.37154 13.0906C2.2798 13.1394 2.22768 13.4826 2.38902 13.9902C2.41984 14.0542 3.0442 15.4844 3.27756 16.0189C3.32536 16.1284 3.35676 16.2003 3.36328 16.2152C3.47656 16.4494 3.49404 16.6994 3.40853 16.8957C3.33551 17.0631 3.1904 17.1911 2.98912 17.2663C2.893 17.3018 2.77099 17.3334 2.63742 17.3334C2.36124 17.3334 2.03826 17.1986 1.80702 16.6867L1.75272 16.5849C1.3289 15.6773 1.03464 14.952 0.90735 14.6382L0.905151 14.6328L0.896561 14.6115C0.87092 14.548 0.854463 14.5072 0.847419 14.4926C0.45609 13.3756 0.711983 12.3355 1.49527 11.8308C1.97428 11.5452 2.55316 11.4538 3.08867 11.5781C3.63572 11.7047 4.10288 12.0476 4.40371 12.5436L4.82936 13.2293V5.99429C4.82936 5.3563 5.1692 4.74981 5.7381 4.37228C6.30855 3.99359 7.0238 3.89848 7.69942 4.11153C8.55823 4.3824 9.13554 5.15654 9.13617 6.03881L9.18922 9.34412Z",fill:"currentColor"})]})}function PH(e){return(0,n.jsxs)(yt,{height:"14",viewBox:"0 0 20 14",width:"20",...e,children:[(0,n.jsx)("path",{clipRule:"evenodd",d:"M19.548 2.09234C19.8255 2.23518 20 2.52116 20 2.83331V11.1666C20 11.4788 19.8255 11.7648 19.548 11.9076C19.2704 12.0505 18.9363 12.0262 18.6823 11.8448L12.849 7.67809C12.63 7.52166 12.5 7.2691 12.5 6.99998C12.5 6.73085 12.63 6.47829 12.849 6.32187L18.6823 2.1552C18.9363 1.97376 19.2704 1.9495 19.548 2.09234ZM14.7671 6.99998L18.3333 9.54732V4.45264L14.7671 6.99998Z",fill:"currentColor",fillRule:"evenodd"}),(0,n.jsx)("path",{clipRule:"evenodd",d:"M2.5 1.99998C2.03976 1.99998 1.66667 2.37308 1.66667 2.83331V11.1666C1.66667 11.6269 2.03976 12 2.5 12H11.6667C12.1269 12 12.5 11.6269 12.5 11.1666V2.83331C12.5 2.37308 12.1269 1.99998 11.6667 1.99998H2.5ZM0 2.83331C0 1.4526 1.11929 0.333313 2.5 0.333313H11.6667C13.0474 0.333313 14.1667 1.4526 14.1667 2.83331V11.1666C14.1667 12.5474 13.0474 13.6666 11.6667 13.6666H2.5C1.11929 13.6666 0 12.5474 0 11.1666V2.83331Z",fill:"currentColor",fillRule:"evenodd"})]})}function MH(e){return(0,n.jsx)(yt,{height:"10",viewBox:"0 0 10 10",width:"10",...e,children:(0,n.jsx)("path",{clipRule:"evenodd",d:"M9.78572 9.78572C9.5 10.0714 9.07143 10.0714 8.78571 9.78572L5 6.00001L1.21429 9.78572C0.928571 10.0714 0.500001 10.0714 0.214285 9.78572C-0.0714284 9.49999 -0.0714284 9.07144 0.214285 8.78571L4 5L0.214285 1.21429C-0.0714284 0.928564 -0.0714284 0.500007 0.214285 0.214279C0.357143 0.0714143 0.500001 0 0.714286 0C0.928571 0 1.07143 0.0714143 1.21429 0.214279L5 3.99999L8.78571 0.214279C8.92857 0.0714143 9.14286 0 9.28572 0C9.42857 0 9.64286 0.0714143 9.78572 0.214279C10.0714 0.500007 10.0714 0.928564 9.78572 1.21429L6 5L9.78572 8.78571C10.0714 9.07144 10.0714 9.49999 9.78572 9.78572Z",fill:"currentColor",fillRule:"evenodd"})})}const OH=$("cover"),Cd=Ae("CoverDetailsSection",({children:e,type:t})=>(0,n.jsx)("section",{className:OH("details-content-section",{type:t}),children:e})),rm=e=>Os(e)===me.LIGHT,qt=en()("partner-content-book-info__"),p5=e=>{const{authors:t,backgroundColor:s,bookImage:o,bookTitle:r,buyLink:a,block:i,trackingInfo:c}=e,l=je()?.publishedAt,u=z3(),m=t.filter(E=>!vt()(E.name)),p=tt()(E=>E.name,m),g=p.length>1?qr()(" & ",p):p[0],C=g.slice(-1)==="s"?"":"s",v=rm(s),x=G()({[qt("book-image-block")]:i&&!v},{[qt("book-image-block")&&qt("dark-theme-book-image")]:i&&v},{[qt("book-image-course")]:!i}),y=qt(i?"flex-block":"flex-course"),S=qt(i?"image-container-block":"image-container-course"),L=G()(qt("small-text"),{[qt("dark-theme")]:v}),b=G()(qt("black-text"),{[qt("dark-theme")]:v}),T=G()(qt("button"),{[qt("dark-theme-button")]:v}),N=ra({height:"210",width:"140",imageKey:o}),k=(0,h.useCallback)(()=>{Se&&l&&u?.({event:"Click Tracked",payload:ms()(c,{type:"Buy Link"})})},[l,u,c]);return(0,n.jsxs)("section",{className:y,children:[(0,n.jsx)("h2",{className:"visually-hidden",children:"Book Info"}),(0,n.jsx)("div",{"aria-hidden":"true",className:S,children:o?(0,n.jsx)("img",{alt:"",className:x,src:N}):(0,n.jsx)("div",{className:x})}),(0,n.jsxs)("div",{className:qt("text-container"),children:[(0,n.jsxs)("p",{className:L,children:["From ",g,"'",C]}),(0,n.jsx)("p",{className:b,children:r}),(0,n.jsx)("a",{className:T,href:a,onClick:k,rel:"noopener noreferrer",target:"_blank",children:"Buy the book"})]})]})},$s=en()("partner-content-partner-info__"),f5=({backgroundColor:e,block:t,link:s,trackingInfo:o})=>{const a=je()?.publishedAt,i=z3(),c=t?Nj():kj(),d=$s(t?"nbic-logo-light-bulb":"nbic-logo"),l=$s(t?"block-logo-container":"logo-container"),u=rm(e),m=G()($s("small-text"),{[$s("dark-theme")]:u}),p=G()($s("black-text"),{[$s("dark-theme")]:u}),g=G()($s("button"),{[$s("dark-theme-button")]:u}),C=(0,h.useCallback)(()=>{Se&&a&&i?.({event:"Click Tracked",payload:ms()(o,{type:"Partner Link"})})},[a,i,o]);return(0,n.jsxs)("section",{className:$s("flex"),children:[(0,n.jsx)("h2",{className:"visually-hidden",children:"Partner Info"}),(0,n.jsx)("div",{"aria-hidden":"true",className:l,children:(0,n.jsx)("img",{alt:"",className:d,src:c})}),(0,n.jsxs)("div",{className:$s("text-container"),children:[(0,n.jsx)("p",{className:m,children:"In partnership with"}),(0,n.jsx)("p",{className:p,children:"Next Big Idea Club"}),(0,n.jsx)("a",{className:g,href:s,onClick:C,rel:"noopener noreferrer",target:"_blank",children:"Learn more"})]})]})},ka=en()("partner-content-author-card__"),v5=e=>{const{partnerContent:t}=e,s=je(),{id:o,tenantId:r}=s??{},{data:a,type:i}=t,{authors:c,bookImage:d,bookTitle:l,buyLink:u,internalId:m,nbicLink:p}=a,g=c.filter(S=>S.name),C={courseId:o,partnerContentId:t.id,partnerContentInternalId:m,tenantId:r,contentSubtype:i},v=G()(ka("flex"),ka("author-container")),x=S=>ra({width:"122",height:"122",imageKey:S}),y=(S,L)=>(0,n.jsx)("div",{"aria-hidden":"true",className:ka("image-container"),children:S?(0,n.jsx)("img",{alt:L,className:ka("author-image"),src:x(S)}):(0,n.jsx)("div",{className:ka("author-image")})});return(0,n.jsxs)("ol",{className:"partner-content-author-card","data-testid":"partner-content-author-card",role:"list",children:[(0,n.jsx)("li",{role:"listitem",children:(0,n.jsxs)("section",{children:[(0,n.jsx)("h2",{className:"visually-hidden",children:"Authors"}),g.map(S=>(0,n.jsxs)("li",{className:v,children:[y(S.image,S.name),(0,n.jsx)("p",{className:ka("author-name-text"),children:S.name})]},S.name))]})}),(0,n.jsx)("li",{role:"listitem",children:(0,n.jsx)(p5,{authors:c,bookImage:d,bookTitle:l,buyLink:u,trackingInfo:C})}),(0,n.jsx)("li",{role:"listitem",children:(0,n.jsx)(f5,{link:p,trackingInfo:C})})]})},BH=$("cover");function DH(e){const{coursePartnerContent:t,hasLogo:s,hasPartnerContent:o}=e;if(!o)return null;const r=BH("details-content-aside",{logo:s});return(0,n.jsx)("div",{className:r,children:(0,n.jsx)(Cd,{type:"partner-content",children:(0,n.jsx)(v5,{partnerContent:t})})})}const HH=$("cover"),FH=Ae("CoverDetailsContentHeading",({className:e="",type:t,...s})=>{const o=_r()(["Default"],s);return(0,n.jsx)("header",{...o,className:HH("details-content-heading",{type:t}).mix(e)})}),VH=$("cover");function zH({children:e,title:t,type:s}){const o=te(),{description:r,media:a,partnerContentId:i}=o??{},c=!!i,l=(a&&"image"in a?a.image?.key:null)!=null,m=s==="outline"?r?!l&&!c?"outline-no-logo":c&&!l?"outline-has-partner-content":c&&l?"outline-has-pc-and-logo":"outline":"outline-no-description":s;return(0,n.jsxs)("section",{className:VH("details-content-section",{type:m}),children:[(0,n.jsx)(FH,{type:s,children:(0,n.jsx)("h2",{children:t})}),e]})}const $H=$("cover");function nc(){return(0,n.jsxs)("svg",{"aria-hidden":"true",className:$H("header-star"),fill:"none",height:"18",viewBox:"0 0 18 18",width:"18",xmlns:"http://www.w3.org/2000/svg",children:[(0,n.jsx)("path",{d:"M9 0V18",strokeMiterlimit:"10",strokeWidth:"0.75"}),(0,n.jsx)("path",{d:"M18 9H0",strokeMiterlimit:"10",strokeWidth:"0.75"}),(0,n.jsx)("path",{d:"M15.3 15.3002L2.69995 2.7002",strokeMiterlimit:"10",strokeWidth:"0.75"}),(0,n.jsx)("path",{d:"M2.69995 15.3002L15.3 2.7002",strokeMiterlimit:"10",strokeWidth:"0.75"})]})}const _H=()=>bt(480),UH=()=>bt(768),GH={SPLIT_LEFT_IMAGE:"CENTERED_OVERLAY",SPLIT_RIGHT_IMAGE:"CENTERED_OVERLAY",TWO_THIRDS_LEFT_IMAGE:"CENTERED_OVERLAY",TWO_THIRDS_RIGHT_IMAGE:"CENTERED_OVERLAY"};function g5(){const e=te(),t=UH(),s=e?.theme?.coverPageType||"CENTERED";return t?GH[s]??s:s}const WH=$("cover"),KH=()=>null,QH=()=>(0,n.jsx)(n.Fragment,{children:(0,n.jsx)(Xh,{children:(0,n.jsxs)(Xt,{children:[(0,n.jsx)(Rt,{}),(0,n.jsx)(nc,{}),(0,n.jsx)(En,{}),(0,n.jsx)(Jt,{}),(0,n.jsx)(Yt,{})]})})}),ZH=()=>(0,n.jsx)(n.Fragment,{children:(0,n.jsx)(zs,{children:(0,n.jsxs)(Xt,{children:[(0,n.jsx)(Rt,{}),(0,n.jsx)(nc,{}),(0,n.jsx)(En,{}),(0,n.jsx)(Jt,{}),(0,n.jsx)(Yt,{})]})})}),YH=()=>(0,n.jsxs)(n.Fragment,{children:[(0,n.jsx)(qi,{}),(0,n.jsx)(zs,{children:(0,n.jsxs)(Xt,{children:[(0,n.jsx)(Rt,{}),(0,n.jsx)(nc,{}),(0,n.jsx)(En,{}),(0,n.jsx)(Jt,{}),(0,n.jsx)(Yt,{})]})})]}),XH=()=>(0,n.jsxs)(n.Fragment,{children:[(0,n.jsx)(zs,{children:(0,n.jsxs)(Xt,{children:[(0,n.jsx)(Rt,{}),(0,n.jsx)(nc,{}),(0,n.jsx)(En,{}),(0,n.jsx)(Jt,{}),(0,n.jsx)(Yt,{})]})}),(0,n.jsx)(qi,{})]}),JH=()=>(0,n.jsxs)(n.Fragment,{children:[(0,n.jsx)(zs,{children:(0,n.jsxs)(Xt,{children:[(0,n.jsx)(Rt,{}),(0,n.jsx)(nc,{}),(0,n.jsx)(En,{}),(0,n.jsx)(Jt,{}),(0,n.jsx)(Yt,{})]})}),(0,n.jsx)("div",{className:"cover__header-graphic-wrap",children:(0,n.jsx)(qi,{})})]});function qH(){switch(g5()){default:case"CENTERED_IMAGE":return(0,n.jsx)(JH,{});case"CENTERED":case"CENTERED_ACCENT_TINT":return(0,n.jsx)(ZH,{});case"SPLIT_LEFT_IMAGE":case"TWO_THIRDS_LEFT_IMAGE":return(0,n.jsx)(XH,{});case"SPLIT_RIGHT_IMAGE":case"TWO_THIRDS_RIGHT_IMAGE":return(0,n.jsx)(YH,{});case"CENTERED_OVERLAY":return(0,n.jsx)(QH,{})}}function eF(){return(0,n.jsxs)("header",{className:WH("header",{meta:!1}),"data-testid":"cover-header",children:[(0,n.jsx)(qH,{}),(0,n.jsx)(h.Suspense,{children:(0,n.jsx)(KH,{})})]})}var tF=f(9608);const sF=$("cover");function nF({children:e}){const t=te(),{themeId:s}=t?.theme??{},o=g5(),r=tF.useMemo(()=>ma()(o),[o]),a=sF(null,{layout:r});return(0,n.jsx)("div",{className:a,"data-testid":`cover-layout-${r}`,"data-theme-id":s,id:"cover",children:e})}var C5=f(9608);const am=$("lesson-header"),oF=({authorName:e,avatar:t,lessonName:s,lessonNumber:o,lessonPreposition:r,partnerContentAuthors:a,showAuthor:i,showLessonCount:c,title:d,totalLessons:l,lessonId:u})=>{const m=a!=null&&i,p=t&&e&&i&&!m,g=p||m||c,C=c&&(p||m);return(0,n.jsxs)("div",{className:am("content"),children:[g&&(0,n.jsxs)("div",{className:am("info-row"),children:[p?(0,n.jsx)(jn,{authorName:e,avatar:t}):(0,n.jsx)(ec,{}),m&&(0,n.jsx)(La,{partnerContentAuthors:a}),C&&(0,n.jsx)("span",{"aria-hidden":"true",className:am("info-row--divider"),children:"|"}),c?(0,n.jsx)(An,{lessonName:s,lessonNumber:o,lessonPreposition:r,totalLessons:l}):(0,n.jsx)(wn,{})]}),(0,n.jsx)("div",{children:(0,n.jsx)(Rn,{id:u,title:d})})]})},rF=({authorName:e,avatar:t,lessonName:s,lessonNumber:o,lessonPreposition:r,partnerContentAuthors:a,showAuthor:i,showLessonCount:c,title:d,totalLessons:l,lessonId:u})=>{const m=a!=null,p=C5.useMemo(()=>t&&e&&i&&!m,[t,e,i,m]);return(0,n.jsxs)(n.Fragment,{children:[c?(0,n.jsx)(An,{lessonName:s,lessonNumber:o,lessonPreposition:r,totalLessons:l}):(0,n.jsx)(wn,{}),p&&(0,n.jsx)(jn,{authorName:e,avatar:t}),i&&m&&(0,n.jsx)(em,{partnerContentAuthors:a}),(0,n.jsx)(Rn,{id:u,title:d})]})},aF=({authorName:e,avatar:t,lessonName:s,lessonNumber:o,lessonPreposition:r,partnerContentAuthors:a,showAuthor:i,showLessonCount:c,title:d,totalLessons:l,lessonId:u})=>{const m=a!=null,p=C5.useMemo(()=>t&&e&&i&&!m,[t,e,i,m]);return(0,n.jsxs)(n.Fragment,{children:[p?(0,n.jsx)(jn,{authorName:e,avatar:t}):(0,n.jsx)(ec,{}),i&&m&&(0,n.jsx)(La,{partnerContentAuthors:a}),(0,n.jsx)(Rn,{id:u,title:d}),c?(0,n.jsx)(An,{lessonName:s,lessonNumber:o,lessonPreposition:r,totalLessons:l}):(0,n.jsx)(wn,{})]})};function iF(e){const t=_H();return e.lessonHeaderSize===Si.SMALL&&!t?(0,n.jsx)(oF,{...e}):t?(0,n.jsx)(rF,{...e}):(0,n.jsx)(aF,{...e})}var im=f(9608);const{COMPACT:cF,COVER:lF,OVERLAY:dF,SIDEBAR:uF}=bo,Ia=$("progress-circle");function hF({"aria-hidden":e,"aria-label":t,isFailed:s,isPassed:o,scope:r,value:a}){const[i,c]=im.useState(a===100),d=(0,we.A)(a),{theme:l}=te()??{},u=l?.progressIndicatorStyle??Je.THEME_DEFAULT,m=r===lF,p=r===dF,g=u===Je.THEME_DEFAULT,C=u===Je.CIRCULAR_FILL,v=u===Je.INCOMPLETE_COMPLETE,x=Ia("default",{failed:s,passed:o}),y=Ia({compact:r===cF,cover:m,overlay:p,sidebar:r===uF}),S=Ia("track",{"circular-fill":!p&&C,"incomplete-complete":m&&v}),L=Ia("fill",{"circular-fill":C,done:i,failed:s,passed:o,unstarted:a===0}),b=Ia("pass",{done:i,visible:o}),T=Ia("fail",{done:i,visible:s}),N=im.useMemo(()=>C||a===100?a:0,[C,a]);return im.useEffect(()=>{if(a!==100&&d===100)c(!1);else if(a===100&&!i&&!v){const k=setTimeout(()=>c(!0),300);return clearTimeout.bind(null,k)}else a===100&&!i&&v&&c(!0)},[i,v,d,a]),(0,n.jsx)(n.Fragment,{children:g?(0,n.jsx)("svg",{"aria-hidden":e,"aria-label":t,className:x,focusable:"false",viewBox:"0 0 7 7",xmlns:"http://www.w3.org/2000/svg",children:(0,n.jsx)("circle",{cx:"3.5",cy:"3.5",r:"2.5"})}):(0,n.jsxs)("svg",{"aria-hidden":e,"aria-label":t,className:y,fill:"none",focusable:"false",role:"img",viewBox:"0 0 7 7",xmlns:"https://www.w3.org/2000/svg",children:[(0,n.jsx)("circle",{className:S,cx:"8",cy:"8",fill:"transparent",r:"7",strokeWidth:"2",transform:"rotate(-89.9 8 8)"}),(0,n.jsx)(sm,{className:L,cx:8,cy:8,diameter:16,r:7,strokeLinecap:"round",strokeWidth:2,value:N}),(0,n.jsx)("path",{className:b,d:"M11.3227 6.65905C11.6133 6.37599 11.6347 5.89413 11.3705 5.58277C11.1063 5.27141 10.6566 5.24847 10.366 5.53152L6.93323 8.87512L5.6338 7.60944C5.3432 7.32639 4.89345 7.34933 4.62927 7.66069C4.36509 7.97205 4.38651 8.45391 4.67711 8.73697L6.45488 10.4686C6.72611 10.7328 7.14034 10.7328 7.41157 10.4686L11.3227 6.65905Z"}),(0,n.jsx)("path",{className:T,clipRule:"evenodd",d:"M9.46967 10.5303C9.76256 10.8232 10.2374 10.8232 10.5303 10.5303C10.8232 10.2374 10.8232 9.76256 10.5303 9.46967L9.06066 8L10.5303 6.53033C10.8232 6.23744 10.8232 5.76256 10.5303 5.46967C10.2374 5.17678 9.76256 5.17678 9.46967 5.46967L8 6.93934L6.53033 5.46967C6.23744 5.17678 5.76256 5.17678 5.46967 5.46967C5.17678 5.76256 5.17678 6.23744 5.46967 6.53033L6.93934 8L5.46967 9.46967C5.17678 9.76256 5.17678 10.2374 5.46967 10.5303C5.76256 10.8232 6.23744 10.8232 6.53033 10.5303L8 9.06066L9.46967 10.5303Z",fillRule:"evenodd"})]})})}function mF({Default:e,...t}){return(0,n.jsx)(e,{...t,hasOverlay:!1})}var pF=f(99372),xd=f.n(pF);const x5=e=>t=>(e(t),t.preventDefault()),Ro=e=>{e.stopPropagation(),e.nativeEvent.stopImmediatePropagation()},hn=e=>t=>{e(t),t.preventDefault(),Ro(t)};function bd(e,t){const s=[];if(e){let o=e.parentElement;for(;o&&(t?.limit==null||s.length<t.limit);){if(o===document.body){s.push(window);break}const r=window.getComputedStyle(o);(r.overflowX==="auto"||r.overflowX==="scroll"||r.overflowY==="auto"||r.overflowY==="scroll")&&s.push(o),o=o.parentElement}}return s}function fF(e){return bd(e,{limit:1})[0]??null}function b5(e,t){(0,h.useLayoutEffect)(()=>{let s=e.current;const o=bd(s);for(const r of o)r?.addEventListener("scroll",t);return()=>{for(const r of o)r?.removeEventListener("scroll",t)}},[t,e])}var Pn=f(42965),vF=f(11007),yd=f.n(vF);const gF={keys:["End"],keyCode:Pn.KEY_END},CF={keys:["Enter"],keyCode:Pn.KEY_RETURN},xF={keys:["Home"],keyCode:Pn.KEY_HOME},bF={keys:["Tab"],keyCode:Pn.KEY_TAB},yF={keys:[" "],keyCode:Pn.KEY_SPACE},LF={keys:["Escape","Esc"],keyCode:Pn.KEY_ESCAPE},SF={keys:["ArrowUp"],keyCode:Pn.KEY_UP},TF={keys:["ArrowDown"],keyCode:Pn.KEY_DOWN},NF={keys:["ArrowLeft"],keyCode:Pn.KEY_LEFT},kF={keys:["ArrowRight"],keyCode:Pn.KEY_RIGHT},Mn=({keyCode:e,keys:t})=>s=>s.keyCode?s.keyCode===e:Sn()(s.key,t),IF=e=>e.altKey||e.ctrlKey||e.metaKey,y5=Mn(gF),Ea=Mn(CF),L5=Mn(xF),Ld=Mn(bF),cm=Mn(yF),is=Mn(LF),Lr=Mn(SF),Sr=Mn(TF),ao=Mn(NF),io=Mn(kF),oc=Tn()(cm,Ea),vfe=Tn()(Ld,Ea),EF=Tn()(io,Lr),jF=Tn()(ao,Sr),wF=Tn()(Lr,Sr),S5=Kn()(oc),T5=25,AF=yd()((e,t)=>{e.scrollTop!==0&&(t.preventDefault(),e.scrollTop-=T5)}),RF=yd()((e,t,s)=>{t&&(s.preventDefault(),e.scrollTop+=T5)}),PF=(e,t)=>s=>{const o=RF(e,t),r=AF(e);ss()([[Sr,o],[Lr,r]])(s)},Sd=$("lesson-progress"),{COMPACT:lm,COVER:rc,OVERLAY:dm,SIDEBAR:ac}=bo;function MF({canComplete:e,color:t,hasRestriction:s,isComplete:o,isCurrentLesson:r,isDark:a,isEnabled:i,isFailed:c,isLegacy:d=void 0,isPassed:l,isTooltipVisible:u,navigationStyle:m,onHideTooltip:p,onMarkComplete:g=void 0,onMarkReset:C=void 0,onShowTooltip:v,percentComplete:x,progressGraphic:y,scope:S,labels:L}){const b=(0,h.useRef)(),T=(0,h.useRef)(),N=(0,h.useRef)(),k=(0,h.useRef)(),{theme:{progressIndicatorStyle:E=Je.THEME_DEFAULT}}=je(),I=E===Je.THEME_DEFAULT,P=Sd({compact:S===lm,cover:S===rc&&!d,"legacy-cover":S===rc&&d,inactive:s,overlay:S===dm,sidebar:S===ac&&!d,"legacy-sidebar":S===ac&&d,"theme-default":I}),A=Sd("graphic",{compact:S===lm,cover:S===rc&&!d,"legacy-cover":S===rc&&d,overlay:S===dm,sidebar:S===ac&&!d,"legacy-sidebar":S===ac&&d}),w=Sd("tooltip",{legacy:d}).toString(),O=(0,h.useCallback)(()=>{o?C?.():g?.()},[o,g,C]),j=(0,h.useCallback)(B=>{xd()(p)&&is(B)&&u&&p()},[p,u]),R=(0,h.useCallback)(()=>{clearTimeout(N.current),!s&&xd()(v)&&(T.current=setTimeout(v,600))},[s,v]),M=(0,h.useCallback)(()=>{clearTimeout(T.current),xd()(p)&&(N.current=setTimeout(p,150))},[p]),F=(0,h.useCallback)(()=>{setTimeout(()=>{if(u){const B=b.current.getBoundingClientRect(),z=k.current.offsetParent.getBoundingClientRect(),{height:_,width:Z}=B,J=B.left-z.left,Q=B.top-z.top;Object.assign(k.current.style,{transform:`translate(${J}px, ${Q}px)`,width:`${Z}px`,height:`${_}px`})}},0)},[u]);if((0,h.useLayoutEffect)(()=>F(),[F]),(0,Ze.A)("resize",F,window),(0,Ze.A)("keydown",j,document),b5(b,M),e){const B=Se&&x===100,z=OF({labels:L,percentComplete:x,canReset:!B}),_=!i||B,Z=Sd("action",{disabled:_});return(0,n.jsx)("span",{className:P,"data-testid":"lesson-progress",children:(0,n.jsx)("button",{"aria-label":z,className:Z,disabled:_,onBlur:p,onClick:O,onFocus:v,type:"button",children:(0,n.jsxs)("span",{className:A,onMouseEnter:R,onMouseLeave:M,ref:b,children:[(0,n.jsx)(y,{"aria-hidden":"true",color:t,isCurrent:r,isDark:a,isFailed:c,isPassed:l,navigationStyle:m,scope:S,value:x}),i&&!s&&(0,n.jsx)(N5,{className:w,dark:a,ref:k,scope:S,visible:u,children:z})]})})})}const H=BF({labels:L,isFailed:c,percentComplete:x});return(0,n.jsx)("span",{className:P,"data-testid":"lesson-progress",children:(0,n.jsxs)("span",{className:A,onMouseEnter:R,onMouseLeave:M,ref:b,children:[(0,n.jsx)(y,{"aria-label":H,color:t,isCurrent:r,isDark:a,isFailed:c,isPassed:l,navigationStyle:m,scope:S,value:x}),i&&!s&&(0,n.jsx)(N5,{className:w,dark:a,ref:k,scope:S,visible:u,children:H})]})})}const N5=(0,h.forwardRef)((e,t)=>{const{children:s,className:o,dark:r,scope:a,visible:i}=e,c=(0,h.useMemo)(()=>$(o),[o]),d=c({compact:a===lm,cover:a===rc,overlay:a===dm,sidebar:a===ac,visible:i}),l=c("inner",{dark:r,light:!r}),u=(0,n.jsx)("div",{"aria-hidden":"true",onClick:Ro,ref:t,style:{left:0,pointerEvents:"none",position:"absolute",top:0,zIndex:Number.MAX_SAFE_INTEGER},children:(0,n.jsx)("div",{style:{pointerEvents:"all"},children:(0,n.jsx)("div",{className:d,children:(0,n.jsx)("div",{className:l,children:s})})})});return(0,dn.createPortal)(u,wo())});function OF({labels:e,canReset:t,percentComplete:s}){const o=s===100,{progressPieCompleted:r,progressPieUnstarted:a,progressPieClickToComplete:i,progressPieClickToReset:c}=e;return o&&t?`${r}. ${c}`:s===100&&!t?r:s===0?`${a}. ${i}`:`${s}% ${r}. ${i}`}function BF({labels:e,isFailed:t,percentComplete:s}){const o=s===100,{progressPieCompleted:r,progressPieUnstarted:a,progressPieQuizFailed:i}=e;return t?i:o?r:s===0?a:`${s}% ${r}`}const k5=h.memo(MF);function DF({color:e,hasRestriction:t,isComplete:s,isCurrentLesson:o,isFailed:r,isPassed:a,isTooltipVisible:i,lessonTitle:c,navigationStyle:d,onHideTooltip:l,onShowTooltip:u,percentComplete:m,progressGraphic:p,scope:g,labels:C}){return(0,n.jsxs)(n.Fragment,{children:[(0,n.jsx)("span",{className:"overview-list-item__progress",children:(0,n.jsx)(k5,{canComplete:!1,color:e,hasRestriction:t,isComplete:s,isCurrentLesson:o,isDark:!1,isEnabled:!0,isFailed:r,isPassed:a,isTooltipVisible:i,labels:C,navigationStyle:d,onHideTooltip:l,onShowTooltip:u,percentComplete:m,progressGraphic:p,scope:g})}),(0,n.jsx)("span",{className:"overview-list-item__title",children:c})]})}function HF(){return null}function I5({className:e,ref:t}){return(0,n.jsx)("svg",{"aria-hidden":"true",className:e,fill:"currentColor",focusable:"false",ref:t,viewBox:"0 0 13 13",xmlns:"http://www.w3.org/2000/svg",children:(0,n.jsx)("path",{d:"M3.33177 4.1487L6.48034 1.00013M9.6289 4.14869L6.48034 1.00013M6.48034 1.00013L6.47966 11.9601"})})}function FF(e){const t=Et(e,["Default"]);return(0,n.jsxs)(zt,{...t,fill:"none",viewBox:"0 3 16 10",children:[(0,n.jsx)("path",{d:"M1.51472 7.99993H14.4853",stroke:"currentColor",strokeMiterlimit:"10",strokeWidth:"0.75"}),(0,n.jsx)("path",{d:"M9.50008 12.4994L14.5004 7.99932L9.50008 3.99973",stroke:"currentColor",strokeMiterlimit:"10",strokeWidth:"0.75"})]})}function VF(e){const t=Et(e,["Default"]);return(0,n.jsx)(zt,{viewBox:"0 0 25 16",...t,children:(0,n.jsx)("path",{clipRule:"evenodd",d:"M1.10699 7.7986L0.778547 7.50301L1.1236 7.22701L10.013 0.116623L10.4815 0.702312L2.42567 7.14593H24.4443V7.89593H2.3363L10.4981 15.2413L9.9964 15.7988L1.10699 7.7986Z",fill:"currentColor",fillRule:"evenodd"})})}function E5(e){return(0,n.jsx)(yt,{height:"8",viewBox:"0 0 14 8",width:"14",...e,children:(0,n.jsx)("path",{clipRule:"evenodd",d:"M13 1L7 7L1 1",stroke:"currentColor"})})}function j5(e){const t=Et(e,["Default"]);return(0,n.jsxs)(zt,{...t,fill:"none",viewBox:"0 0 16 16",children:[(0,n.jsx)("circle",{cx:"8",cy:"8",r:"7",stroke:"white"}),(0,n.jsx)("path",{d:"M5 7.71429L7.54545 10L11.5 5.5",stroke:"white"})]})}function w5(e){const t=Et(e,["Default"]);return(0,n.jsxs)(zt,{...t,fill:"none",viewBox:"0 0 16 16",children:[(0,n.jsx)("path",{d:"M8.00085 5.20305L5.14081 8.06339C5.14079 8.06341 5.14077 8.06343 5.14075 8.06345C5.00146 8.20273 4.92319 8.39163 4.92314 8.58861V8.5887V9.93926C4.92314 10.1851 5.12244 10.3844 5.36829 10.3844H6.71884H6.71894C6.91593 10.3844 7.10484 10.3061 7.24413 10.1668C7.24414 10.1668 7.24415 10.1667 7.24416 10.1667L10.104 7.30664C10.104 7.30657 10.1041 7.3065 10.1042 7.30643L10.1042 7.30638C10.1043 7.30631 10.1044 7.30622 10.1044 7.30615L10.9465 6.46442C11.03 6.38095 11.0769 6.26773 11.0769 6.14966C11.0769 6.0316 11.03 5.91836 10.9466 5.83487L9.47304 4.36105C9.29924 4.18722 9.01746 4.18716 8.84359 4.36091L8.00111 5.20279C8.0011 5.2028 8.0011 5.2028 8.0011 5.2028L8.00085 5.20305Z",stroke:"white",strokeLinecap:"round",strokeLinejoin:"round",strokeWidth:"0.890284"}),(0,n.jsx)("circle",{cx:"8",cy:"7.5293",r:"7",stroke:"white"})]})}function zF({className:e}){return(0,n.jsxs)("svg",{"aria-hidden":"true",className:e,fill:"none",viewBox:"0 0 15 15",xmlns:"http://www.w3.org/2000/svg",children:[(0,n.jsx)("circle",{cx:"6",cy:"6",r:"5"}),(0,n.jsx)("path",{d:"M9.5 9.5L14 14"})]})}function $F(e){const t=Et(e,["Default"]);return(0,n.jsxs)(zt,{...t,fill:"none",viewBox:"0 0 16 16",children:[(0,n.jsx)("circle",{cx:"8",cy:"8",r:"7",stroke:"white"}),(0,n.jsx)("path",{d:"M10 6L6 10",stroke:"white"}),(0,n.jsx)("path",{d:"M6 6L10 10",stroke:"white"})]})}function _F({className:e}){return(0,n.jsx)("svg",{"aria-hidden":"true",className:e,fill:"none",focusable:"false",viewBox:"0 0 10 7",xmlns:"http://www.w3.org/2000/svg",children:(0,n.jsx)("path",{d:"M1 1.40002L5 5.40002L9 1.40002",strokeWidth:"1.6"})})}function UF(e){const t=Et(e,["Default"]);return(0,n.jsxs)(zt,{viewBox:"0 0 12 12",...t,children:[(0,n.jsx)("path",{d:"M10.7425 0.742189L11.4496 1.4493L1.55012 11.3488L0.843012 10.6417L10.7425 0.742189Z",fill:"currentColor"}),(0,n.jsx)("path",{d:"M11.1571 10.6417L10.45 11.3488L0.550537 1.44929L1.25764 0.742188L11.1571 10.6417Z",fill:"currentColor"})]})}const GF=()=>bt(1200),WF=()=>bt(768),um=()=>bt(480),A5=$("cover");function KF(){const e=te(),t=GF(),s=Te(e?.description);if(!s)return null;const o=ga("description"),r=(0,jt.uW)(e?.description)?{"data-l10n-id":e?.description?.l10nId}:{"data-change-path":o};return(0,n.jsx)("div",{...r,children:(0,n.jsxs)("section",{className:A5("details-content-section"),children:[t&&(0,n.jsx)(W1,{}),(0,n.jsx)(be,{className:A5("details-content-description"),value:D1(s)},"text")]})})}const QF={SPLIT_LEFT:"LEFT",SPLIT_LEFT_IMAGE:"LEFT_OVERLAY",SPLIT_RIGHT:"LEFT",SPLIT_RIGHT_IMAGE:"LEFT_OVERLAY"};function hm(){const e=te(),t=WF(),s=e?.theme?.coverPageType||"CENTERED";return t?QF[s]??s:s}function ZF({Default:e,...t}){const s=hm(),o=["SPLIT_RIGHT","SPLIT_RIGHT_IMAGE"].includes(s);return(0,n.jsx)(e,{...t,reverseColumns:o})}const R5=$("cover");function ic({accentColor:e,hasOverlay:t=!1,isShape:s=!1}){const{alpha:o,ariaLabel:r,media:a,role:i}=xr("coverImage"),c=s?{backgroundColor:e}:aa({alpha:o,hasOverlay:t,media:a});return(0,n.jsx)("div",{className:R5("header-graphic-container"),children:(0,n.jsx)("div",{"aria-label":r,className:R5("header-graphic"),"data-testid":"cover-header-graphic",role:i,style:c})})}const P5=e=>(0,n.jsx)(Td,{...e,children:(0,n.jsx)("clipPath",{clipPathUnits:"objectBoundingBox",id:"cover-page-clip-path",children:(0,n.jsx)("path",{d:"M0.319,0.998 L1,0.899 V0 H0 V0.899 L0.192,0.98 C0.234,0.998,0.277,1,0.319,0.998"})})}),M5=e=>(0,n.jsx)(Td,{...e,children:(0,n.jsx)("clipPath",{clipPathUnits:"objectBoundingBox",id:"cover-page-clip-path",children:(0,n.jsx)("path",{d:"M0.661,0.963 L1,0.804 V0 H0 V0.804 L0.339,0.963 C0.445,1,0.555,1,0.661,0.963"})})}),O5=e=>(0,n.jsx)(Td,{...e,children:(0,n.jsx)("clipPath",{clipPathUnits:"objectBoundingBox",id:"cover-page-clip-path",children:(0,n.jsx)("path",{d:"M0.481,0.991 L0.908,0.825 C0.99,0.793,1,0.694,0.982,0.616 L0.68,0.075 C0.636,-0.003,0.534,-0.023,0.465,0.033 L0.055,0.364 C-0.007,0.414,-0.017,0.505,0.031,0.568 L0.316,0.944 C0.355,0.995,0.422,1,0.481,0.991"})})}),B5=e=>(0,n.jsx)(Td,{...e,children:(0,n.jsx)("clipPath",{clipPathUnits:"objectBoundingBox",id:"cover-page-clip-path",children:(0,n.jsx)("path",{d:"M0.519,0.991 L0.093,0.825 C0.01,0.793,-0.025,0.694,0.019,0.616 L0.321,0.075 C0.364,-0.003,0.466,-0.023,0.536,0.033 L0.946,0.364 C1,0.414,1,0.505,0.97,0.568 L0.685,0.944 C0.646,0.995,0.579,1,0.519,0.991"})})}),YF={LEFT_OVERLAY:P5,LEFT:P5,CENTERED:M5,CENTERED_OVERLAY:M5,SPLIT_LEFT:O5,SPLIT_LEFT_IMAGE:O5,SPLIT_RIGHT:B5,SPLIT_RIGHT_IMAGE:B5},Td=({children:e,className:t="svgPath",height:s,width:o,viewBox:r})=>(0,n.jsx)("svg",{"aria-hidden":"true",className:t,fill:"none",focusable:"false",height:s,viewBox:r,width:o,xmlns:"http://www.w3.org/2000/svg",children:e});function Tr({className:e,coverPageType:t}){const s=t?YF[t]:null;return s?(0,n.jsx)(s,{className:e}):null}const D5=$("cover"),ja=()=>(0,n.jsxs)("div",{className:D5("author-published-wrap"),children:[(0,n.jsx)(En,{}),(0,n.jsx)(X3,{})]}),XF=({coverPageType:e})=>{const t=um();return(0,n.jsxs)(Xh,{children:[(0,n.jsx)(Tr,{coverPageType:e}),(0,n.jsxs)(Xt,{children:[!t&&(0,n.jsx)(Rt,{}),(0,n.jsx)(ja,{}),(0,n.jsx)(Jt,{}),t&&(0,n.jsx)(Rt,{}),(0,n.jsx)(Yt,{})]})]})},JF=({coverPageType:e})=>{const t=um();return(0,n.jsxs)(zs,{children:[(0,n.jsx)(Tr,{coverPageType:e}),(0,n.jsxs)(Xt,{children:[!t&&(0,n.jsx)(Rt,{}),(0,n.jsx)(ja,{}),(0,n.jsx)(Jt,{}),t&&(0,n.jsx)(Rt,{}),(0,n.jsx)(Yt,{})]})]})},qF=({coverPageType:e})=>(0,n.jsxs)(n.Fragment,{children:[(0,n.jsx)(Tr,{coverPageType:e}),(0,n.jsx)(ic,{}),(0,n.jsx)(zs,{children:(0,n.jsxs)(Xt,{children:[(0,n.jsx)(Rt,{}),(0,n.jsx)(ja,{}),(0,n.jsx)(Jt,{}),(0,n.jsx)(Yt,{})]})})]}),eV=({accentColor:e,coverPageType:t})=>(0,n.jsxs)(n.Fragment,{children:[(0,n.jsx)(zs,{children:(0,n.jsxs)(Xt,{children:[(0,n.jsx)(Rt,{}),(0,n.jsx)(ja,{}),(0,n.jsx)(Jt,{}),(0,n.jsx)(Yt,{})]})}),(0,n.jsx)(Tr,{coverPageType:t}),(0,n.jsx)(ic,{accentColor:e,isShape:!0})]}),tV=({coverPageType:e})=>(0,n.jsxs)(n.Fragment,{children:[(0,n.jsx)(zs,{children:(0,n.jsxs)(Xt,{children:[(0,n.jsx)(Rt,{}),(0,n.jsx)(ja,{}),(0,n.jsx)(Jt,{}),(0,n.jsx)(Yt,{})]})}),(0,n.jsx)(Tr,{coverPageType:e}),(0,n.jsx)(ic,{})]}),sV=({accentColor:e,coverPageType:t})=>(0,n.jsxs)(n.Fragment,{children:[(0,n.jsx)(Tr,{coverPageType:t}),(0,n.jsx)(ic,{accentColor:e,isShape:!0}),(0,n.jsx)(zs,{children:(0,n.jsxs)(Xt,{children:[(0,n.jsx)(Rt,{}),(0,n.jsx)(ja,{}),(0,n.jsx)(Jt,{}),(0,n.jsx)(Yt,{})]})})]});function nV(e){const t=hm(),s={...e,coverPageType:t};switch(t){default:case se.LEFT_OVERLAY:case se.CENTERED_OVERLAY:return(0,n.jsx)(XF,{...s});case se.LEFT:case se.CENTERED:return(0,n.jsx)(JF,{...s});case se.SPLIT_LEFT:return(0,n.jsx)(eV,{...s});case se.SPLIT_LEFT_IMAGE:return(0,n.jsx)(tV,{...s});case se.SPLIT_RIGHT:return(0,n.jsx)(sV,{...s});case se.SPLIT_RIGHT_IMAGE:return(0,n.jsx)(qF,{...s})}}function oV(e){const{partnerContentId:t}=te()??{},s=Zh(),r=!!(!!t&&!!s||Se);return(0,n.jsx)("header",{className:D5("header",{"with-info":r}),"data-testid":"cover-header",children:(0,n.jsx)(nV,{...e})})}var rV=f(9608);const aV=$("cover");function iV({children:e}){const t=te(),{themeId:s}=t?.theme??{},o=hm(),r=rV.useMemo(()=>ma()(o),[o]),a=aV(null,{layout:r});return(0,n.jsx)("div",{className:a,"data-testid":`cover-layout-${r}`,"data-theme-id":s,id:"cover",children:e})}const cV=kt("AlignLeft"),Nd=kt("ArrowDown"),H5=kt("ArrowRight"),F5=kt("ArrowUp"),lV=kt("Category"),dV=kt("ChevronDown"),uV=kt("ChevronUp"),hV=kt("LessonsComplete"),mV=kt("LessonsRequirement"),pV=kt("QuestionBox"),fV=kt("QuizFailed"),vV=kt("QuizPassed"),gV=kt("QuizRequirement"),cc=kt("Search"),V5=kt("ToggleDown"),CV=kt("Touch"),xV=kt("VideoCamera"),kd=kt("X"),bV=e=>{const t=e.indexOf("-");return t===-1?e:e.slice(0,t)},gfe=(e,t)=>{const s=bV(e);return t.find(({iso639Code:o})=>o===e)||t.find(({iso639Code:o})=>o===s)||t.find(({defaultId:o,defaultSet:r})=>r&&o===1)},wa=({percent:e,label:t,isRTL:s})=>{if(t.includes("%")){const o=s?`%${e}`:`${e}%`;return t.replace("%",o)}return`${e} ${t}`},co=$("cover");function yV({nextLesson:e,percentComplete:t}){const s=um(),o=rn(),r=he();if(t===0||!Se)return null;const a=wa({percent:t,label:r.progressSummaryPercentComplete,isRTL:o});return(0,n.jsxs)("div",{className:co("progress"),children:[s&&(0,n.jsx)("div",{className:co("progress-text"),children:a}),(0,n.jsx)("div",{className:co("progress-outer"),children:(0,n.jsx)("div",{className:co("progress-inner"),style:{width:`${t}%`}})}),(0,n.jsxs)("div",{className:co("progress-text-wrap"),children:[!s&&(0,n.jsx)("div",{className:co("progress-text"),children:a}),e&&(0,n.jsxs)("div",{className:co("progress-next-lesson"),children:[(0,n.jsx)(H5,{className:co("progress-next-lesson-icon").toString(),decorative:!0}),(0,n.jsx)("span",{"aria-hidden":"true",className:co("progress-next-lesson-text"),children:e.title}),(0,n.jsxs)("span",{className:"visually-hidden",children:["Next lesson: ",e.title]})]})]})]})}var z5=f(9608);const Id=$("lesson-header"),mm=()=>(0,n.jsx)("div",{className:Id("author--hidden")}),LV=({authorName:e,avatar:t,description:s,lessonName:o,lessonNumber:r,lessonPreposition:a,partnerContentAuthors:i,showAuthor:c,showLessonCount:d,title:l,totalLessons:u,lessonId:m})=>{const p=i!=null&&c,g=t&&e&&c&&!p,C=g||p||d,v=d&&(g||p);return(0,n.jsxs)("div",{className:Id("content"),children:[C&&(0,n.jsxs)("div",{className:Id("info-row"),children:[g?(0,n.jsx)(jn,{authorName:e,avatar:t}):(0,n.jsx)(mm,{}),p&&(0,n.jsx)(La,{partnerContentAuthors:i}),v&&(0,n.jsx)("span",{"aria-hidden":"true",className:Id("info-row--divider"),children:"|"}),d?(0,n.jsx)(An,{lessonName:o,lessonNumber:r,lessonPreposition:a,totalLessons:u}):(0,n.jsx)(wn,{})]}),(0,n.jsxs)("div",{children:[(0,n.jsx)(Rn,{id:m,title:l}),s&&(0,n.jsx)(br,{description:s})]})]})},SV=e=>{const{authorName:t,avatar:s,description:o,lessonName:r,lessonNumber:a,lessonPreposition:i,partnerContentAuthors:c,showAuthor:d,showLessonCount:l,title:u,totalLessons:m,lessonId:p}=e,g=c!=null,C=z5.useMemo(()=>s&&t&&d&&!g,[s,t,d,g]);return(0,n.jsxs)(n.Fragment,{children:[(0,n.jsx)(Rn,{id:p,title:u}),(0,n.jsxs)(QD,{children:[C?(0,n.jsx)(jn,{authorName:t,avatar:s}):(0,n.jsx)(mm,{}),d&&g&&(0,n.jsx)(La,{partnerContentAuthors:c}),l?(0,n.jsx)(An,{lessonName:r,lessonNumber:a,lessonPreposition:i,showPartnerContent:g,totalLessons:m}):(0,n.jsx)(wn,{})]}),o&&(0,n.jsx)(br,{description:o})]})},TV=e=>{const{authorName:t,avatar:s,description:o,lessonName:r,lessonNumber:a,lessonPreposition:i,partnerContentAuthors:c,showAuthor:d,showLessonCount:l,title:u,totalLessons:m,lessonId:p}=e,g=c!=null,C=z5.useMemo(()=>s&&t&&d&&!g,[s,t,d,g]);return(0,n.jsxs)(n.Fragment,{children:[l?(0,n.jsx)(An,{lessonName:r,lessonNumber:a,lessonPreposition:i,totalLessons:m}):(0,n.jsx)(wn,{}),C?(0,n.jsx)(jn,{authorName:t,avatar:s}):(0,n.jsx)(mm,{}),d&&g&&(0,n.jsx)(em,{partnerContentAuthors:c}),(0,n.jsx)(Rn,{id:p,title:u}),o&&(0,n.jsx)(br,{description:o})]})};function NV(e){const t=$1();return e.lessonHeaderSize===Si.SMALL&&!t?(0,n.jsx)(LV,{...e}):t?(0,n.jsx)(TV,{...e}):(0,n.jsx)(SV,{...e})}var Ed=f(9608);const{COMPACT:kV,COVER:IV,OVERLAY:EV,SIDEBAR:jV}=bo,lc=$("progress-circle");function wV({"aria-hidden":e,"aria-label":t,isFailed:s,isPassed:o,scope:r,value:a}){const[i,c]=Ed.useState(a===100),d=(0,we.A)(a),{theme:l}=te()??{},u=l?.progressIndicatorStyle??Je.THEME_DEFAULT,m=r===IV,p=r===EV,g=u===Je.THEME_DEFAULT,C=u===Je.CIRCULAR_FILL,v=u===Je.INCOMPLETE_COMPLETE,x=lc({compact:r===kV,cover:m,sidebar:r===jV,overlay:p}),y=lc("track",{"circular-fill":!p&&C,"incomplete-complete":m&&v}),S=lc("runner",{"circular-fill":C,done:i,failed:s,passed:o,unstarted:a===0}),L=lc("pass",{done:i,visible:o}),b=lc("fail",{done:i,visible:s}),T=Ed.useMemo(()=>C||a===100?a:0,[C,a]);Ed.useEffect(()=>{if(a!==100&&d===100)c(!1);else if(a===100&&!i&&!v){const k=setTimeout(()=>c(!0),300);return clearTimeout.bind(null,k)}else a===100&&!i&&v&&c(!0)},[i,v,d,a]);const N=Ed.useCallback(()=>{a===100&&c(!0)},[a]);return(0,n.jsxs)("svg",{"aria-hidden":e,"aria-label":t,className:x,fill:"none",focusable:"false",role:"img",viewBox:"0 0 15 15",xmlns:"https://www.w3.org/2000/svg",children:[(0,n.jsx)("circle",{className:y,cx:"7.5",cy:"7.5",fill:"transparent",r:"6.5",strokeWidth:"2",transform:"rotate(-89.9 7.5 7.5)"}),g?(0,n.jsx)(d5,{className:S,cx:7.5,cy:7.5,diameter:15,onTransitionEnd:N,r:6.5,strokeWidth:2,transform:"rotate(-89.9 7.5 7.5)",value:a}):(0,n.jsx)(sm,{className:S,cx:7.5,cy:7.5,diameter:15,onTransitionEnd:N,r:6.5,strokeLinecap:"round",strokeWidth:2,value:T}),(0,n.jsx)("path",{className:L,d:"M11.3227 6.65905C11.6133 6.37599 11.6347 5.89413 11.3705 5.58277C11.1063 5.27141 10.6566 5.24847 10.366 5.53152L6.93323 8.87512L5.6338 7.60944C5.3432 7.32639 4.89345 7.34933 4.62927 7.66069C4.36509 7.97205 4.38651 8.45391 4.67711 8.73697L6.45488 10.4686C6.72611 10.7328 7.14034 10.7328 7.41157 10.4686L11.3227 6.65905Z"}),(0,n.jsx)("path",{className:b,clipRule:"evenodd",d:"M7.5 8.56157L8.84426 9.90564L9.90503 8.84473L8.56078 7.50066L9.90543 6.15582L8.84452 5.09504L7.49986 6.43988L6.15452 5.09473L5.09375 6.15564L6.43909 7.5008L5.09452 8.84555L6.15543 9.90632L7.5 8.56157Z",fillRule:"evenodd"})]})}const jd=({"aria-hidden":e=void 0,"aria-label":t=void 0,progress:s=0,runnerClass:o,trackClass:r})=>(0,n.jsx)("div",{"aria-hidden":e,"aria-label":t,className:r,role:"img",children:(0,n.jsx)("div",{className:o,style:{width:`${s}%`}})}),AV=$("nav-sidebar-header");function RV(e){const{classProgressRunner:t,classProgressText:s,classProgressTrack:o,percentComplete:r,percentCompleteText:a}=e;return(0,n.jsxs)("div",{className:AV("progress"),"data-testid":"nav-sidebar-progress",children:[(0,n.jsx)("div",{className:s,children:a}),(0,n.jsx)(jd,{"aria-hidden":"true",progress:r,runnerClass:t,trackClass:o})]})}function PV({className:e,ref:t}){return(0,n.jsx)("svg",{"aria-hidden":"true",className:e,fill:"currentColor",focusable:"false",height:"17",ref:t,role:"img",viewBox:"0 0 17 17",width:"17",xmlns:"http://www.w3.org/2000/svg",children:(0,n.jsx)("path",{clipRule:"evenodd",d:"M8.029 16.2343L8.7361 16.9414L9.44321 16.2343L16.707 8.97048L15.2928 7.55627L9.73903 13.11L9.73903 1.99985L7.73903 1.99985L7.73904 13.1159L2.17939 7.55627L0.765176 8.97048L8.029 16.2343Z",fillRule:"evenodd"})})}function MV(e){return(0,n.jsx)(zt,{...e,viewBox:"0 0 16 8",children:(0,n.jsx)("path",{clipRule:"evenodd",d:"M15,3H3.4l1.3-1.3c0.4-0.4,0.4-1,0-1.4C4.5,0.1,4.3,0,4,0S3.5,0.1,3.3,0.3l-3,3c-0.4,0.4-0.4,1,0,1.4l3,3c0.4,0.4,1,0.4,1.4,0c0.4-0.4,0.4-1,0-1.4L3.4,5H15c0.6,0,1-0.4,1-1S15.6,3,15,3",fill:"currentColor",fillRule:"evenodd"})})}function OV(e){const t=Et(e,["Default"]);return(0,n.jsx)(zt,{...t,viewBox:"0 0 16 8",children:(0,n.jsx)("path",{clipRule:"evenodd",d:"M1 5H12.6L11.3 6.3C10.9 6.7 10.9 7.3 11.3 7.7C11.5 7.9 11.7 8 12 8C12.3 8 12.5 7.9 12.7 7.7L15.7 4.7C16.1 4.3 16.1 3.7 15.7 3.3L12.7 0.3C12.3 -0.1 11.7 -0.1 11.3 0.3C10.9 0.7 10.9 1.3 11.3 1.7L12.6 3H1C0.4 3 0 3.4 0 4C0 4.6 0.4 5 1 5",fill:"currentColor",fillRule:"evenodd"})})}function BV({className:e,ref:t}){return(0,n.jsx)("svg",{"aria-hidden":"true",className:e,fill:"currentColor",focusable:"false",ref:t,version:"1.1",viewBox:"0 0 17 17",xmlns:"http://www.w3.org/2000/svg",children:(0,n.jsx)("path",{clipRule:"evenodd",d:"M8.971 0.7657L8.2639 0.0585938L7.55679 0.765701L0.292969 8.02952L1.70718 9.44374L7.26096 3.88995L7.26097 15.0002H9.26097L9.26096 3.88409L14.8206 9.44373L16.2348 8.02952L8.971 0.7657Z",fillRule:"evenodd"})})}function DV(e){return(0,n.jsx)(yt,{height:"12",viewBox:"0 0 16 12",width:"16",...e,children:(0,n.jsx)("path",{clipRule:"evenodd",d:"M9.6665 2H0.666504V0H9.6665V2ZM12.6665 6H0.666504V4H12.6665V6ZM0.666504 10H7.6665V8H0.666504V10Z",fill:"currentColor",fillRule:"evenodd"})})}function $5(e){return(0,n.jsx)(yt,{height:"8",viewBox:"0 0 12 8",width:"12",...e,children:(0,n.jsx)("path",{clipRule:"evenodd",d:"M6.00008 7.91406L11.7072 2.20696L10.293 0.792742L6.00007 5.08564L1.70718 0.792742L0.292969 2.20696L6.00008 7.91406Z",fill:"currentColor",fillRule:"evenodd"})})}function HV(e){return(0,n.jsx)(yt,{height:"8",viewBox:"0 0 12 8",width:"12",...e,children:(0,n.jsx)("path",{clipRule:"evenodd",d:"M5.99992 0.0859375L0.292818 5.79304L1.70703 7.20726L5.99993 2.91436L10.2928 7.20726L11.707 5.79304L5.99992 0.0859375Z",fill:"currentColor",fillRule:"evenodd"})})}function FV(e){return(0,n.jsxs)(yt,{height:"21",viewBox:"0 0 20 21",width:"20",...e,children:[(0,n.jsx)("path",{d:"M9.94535 6.125C9.1938 6.125 8.52385 6.6729 8.30039 7.48015C8.17194 7.9442 7.70954 8.21104 7.26759 8.07617C6.82564 7.94129 6.5715 7.45577 6.69996 6.99172C7.11282 5.50025 8.3916 4.375 9.94535 4.375C11.8499 4.375 13.3335 6.05606 13.3335 8.05C13.3335 9.7417 12.2656 11.2082 10.7787 11.6139V12.25C10.7787 12.7332 10.4056 13.125 9.94535 13.125C9.48511 13.125 9.11201 12.7332 9.11201 12.25V10.85C9.11201 10.3668 9.48511 9.975 9.94535 9.975C10.8628 9.975 11.6668 9.14886 11.6668 8.05C11.6668 6.95114 10.8628 6.125 9.94535 6.125Z",fill:"currentColor"}),(0,n.jsx)("path",{d:"M10.0002 14C9.53992 14 9.16683 14.3918 9.16683 14.875C9.16683 15.3582 9.53992 15.75 10.0002 15.75H10.0085C10.4687 15.75 10.8418 15.3582 10.8418 14.875C10.8418 14.3918 10.4687 14 10.0085 14H10.0002Z",fill:"currentColor"}),(0,n.jsx)("path",{clipRule:"evenodd",d:"M0.833496 3.55556C0.833496 2.01519 2.09493 0.875 3.51868 0.875H16.4816C17.9054 0.875 19.1668 2.01519 19.1668 3.55556V17.4444C19.1668 18.9848 17.9054 20.125 16.4816 20.125H3.51868C2.09493 20.125 0.833496 18.9848 0.833496 17.4444V3.55556ZM3.51868 2.625C2.89693 2.625 2.50016 3.10156 2.50016 3.55556V17.4444C2.50016 17.8984 2.89693 18.375 3.51868 18.375H16.4816C17.1034 18.375 17.5002 17.8984 17.5002 17.4444V3.55556C17.5002 3.10156 17.1034 2.625 16.4816 2.625H3.51868Z",fill:"currentColor",fillRule:"evenodd"})]})}function VV(e){return(0,n.jsx)(yt,{height:"15",viewBox:"0 0 16 15",width:"16",...e,children:(0,n.jsx)("path",{clipRule:"evenodd",d:"M2 6.51982C2 4.02359 4.02359 2 6.51982 2C9.01605 2 11.0396 4.02359 11.0396 6.51982C11.0396 9.01605 9.01605 11.0396 6.51982 11.0396C4.02359 11.0396 2 9.01605 2 6.51982ZM6.51982 0C2.91902 0 0 2.91902 0 6.51982C0 10.1206 2.91902 13.0396 6.51982 13.0396C8.06462 13.0396 9.48394 12.5024 10.6011 11.6045L13.9964 14.9998L15.4106 13.5856L11.9518 10.1268C12.6391 9.09384 13.0396 7.8536 13.0396 6.51982C13.0396 2.91902 10.1206 0 6.51982 0Z",fill:"currentColor",fillRule:"evenodd"})})}function zV(e){return(0,n.jsxs)(yt,{height:"18",viewBox:"0 0 18 18",width:"18",...e,children:[(0,n.jsx)("path",{d:"M3.1665 6.08335C3.1665 4.01229 4.84544 2.33335 6.9165 2.33335C8.98757 2.33335 10.6665 4.01229 10.6665 6.08335C10.6665 6.37941 10.6324 6.66643 10.5681 6.9411C10.4634 7.38925 10.7417 7.83748 11.1899 7.94225C11.6381 8.04702 12.0863 7.76865 12.1911 7.3205C12.2841 6.92235 12.3332 6.50805 12.3332 6.08335C12.3332 3.09181 9.90805 0.666687 6.9165 0.666687C3.92496 0.666687 1.49984 3.09181 1.49984 6.08335C1.49984 6.46923 1.54032 6.84657 1.61756 7.21105C1.679 7.50095 1.76362 7.78236 1.86938 8.05316C1.97511 8.32389 2.10191 8.5839 2.24772 8.83119C2.48148 9.22764 2.99237 9.35953 3.38882 9.12577C3.78527 8.89201 3.91716 8.38112 3.6834 7.98467C3.58248 7.81352 3.49485 7.63379 3.42186 7.44688C3.34886 7.25994 3.29045 7.0657 3.24802 6.86551C3.1947 6.61395 3.1665 6.3524 3.1665 6.08335Z",fill:"currentColor"}),(0,n.jsx)("path",{d:"M9.18922 9.34412L14.8186 10.2697C16.2762 10.5117 17.3332 11.6819 17.3332 13.0521V16.6037C17.3332 17.0029 16.9837 17.3264 16.553 17.3264C16.122 17.3264 15.7728 17.0029 15.7728 16.6037V13.0521C15.7728 12.3826 15.2561 11.8108 14.5446 11.6926L8.30452 10.6667H8.30233C7.90851 10.6331 7.57585 10.2773 7.57585 9.8899V6.0524C7.57585 5.88733 7.48441 5.73325 7.33119 5.64046C7.17921 5.54853 6.99291 5.53668 6.82002 5.60606C6.63747 5.68035 6.51483 5.87085 6.51483 6.08044V15.3607C6.51483 15.6856 6.30169 15.9391 5.91441 16.0741C5.40325 16.2528 4.90988 16.0261 4.70516 15.7226L3.01346 13.2999C2.93513 13.1565 2.84963 13.09 2.68954 13.0406C2.59935 13.0249 2.47889 13.0408 2.37154 13.0906C2.2798 13.1394 2.22768 13.4826 2.38902 13.9902C2.41984 14.0542 3.0442 15.4844 3.27756 16.0189C3.32536 16.1284 3.35676 16.2003 3.36328 16.2152C3.47656 16.4494 3.49404 16.6994 3.40853 16.8957C3.33551 17.0631 3.1904 17.1911 2.98912 17.2663C2.893 17.3018 2.77099 17.3334 2.63742 17.3334C2.36124 17.3334 2.03826 17.1986 1.80702 16.6867L1.75272 16.5849C1.3289 15.6773 1.03464 14.952 0.90735 14.6382L0.905151 14.6328L0.896561 14.6115C0.87092 14.548 0.854463 14.5072 0.847419 14.4926C0.45609 13.3756 0.711983 12.3355 1.49527 11.8308C1.97428 11.5452 2.55316 11.4538 3.08867 11.5781C3.63572 11.7047 4.10288 12.0476 4.40371 12.5436L4.82936 13.2293V5.99429C4.82936 5.3563 5.1692 4.74981 5.7381 4.37228C6.30855 3.99359 7.0238 3.89848 7.69942 4.11153C8.55823 4.3824 9.13554 5.15654 9.13617 6.03881L9.18922 9.34412Z",fill:"currentColor"})]})}function $V(e){return(0,n.jsxs)(yt,{height:"14",viewBox:"0 0 20 14",width:"20",...e,children:[(0,n.jsx)("path",{clipRule:"evenodd",d:"M19.548 2.09234C19.8255 2.23518 20 2.52116 20 2.83331V11.1666C20 11.4788 19.8255 11.7648 19.548 11.9076C19.2704 12.0505 18.9363 12.0262 18.6823 11.8448L12.849 7.67809C12.63 7.52166 12.5 7.2691 12.5 6.99998C12.5 6.73085 12.63 6.47829 12.849 6.32187L18.6823 2.1552C18.9363 1.97376 19.2704 1.9495 19.548 2.09234ZM14.7671 6.99998L18.3333 9.54732V4.45264L14.7671 6.99998Z",fill:"currentColor",fillRule:"evenodd"}),(0,n.jsx)("path",{clipRule:"evenodd",d:"M2.5 1.99998C2.03976 1.99998 1.66667 2.37308 1.66667 2.83331V11.1666C1.66667 11.6269 2.03976 12 2.5 12H11.6667C12.1269 12 12.5 11.6269 12.5 11.1666V2.83331C12.5 2.37308 12.1269 1.99998 11.6667 1.99998H2.5ZM0 2.83331C0 1.4526 1.11929 0.333313 2.5 0.333313H11.6667C13.0474 0.333313 14.1667 1.4526 14.1667 2.83331V11.1666C14.1667 12.5474 13.0474 13.6666 11.6667 13.6666H2.5C1.11929 13.6666 0 12.5474 0 11.1666V2.83331Z",fill:"currentColor",fillRule:"evenodd"})]})}function _V(e){return(0,n.jsx)(yt,{height:"14",viewBox:"0 0 14 14",width:"14",...e,children:(0,n.jsx)("path",{clipRule:"evenodd",d:"M13.4646 2.46462L11.8484 0.848376L7.00023 5.69652L2.15186 0.848143L0.535612 2.46439L5.38399 7.31276L0.534668 12.1621L2.15091 13.7783L7.00023 8.92901L11.8493 13.7781L13.4656 12.1619L8.61648 7.31276L13.4646 2.46462Z",fill:"currentColor",fillRule:"evenodd"})})}var _5=f(9608);const U5=bn,UV={classic:bn,default:bn,imaginative:Ju,organic:t0},G5=Object.assign(_5.createContext(U5),{displayName:"ThemeContext"});function GV(){return _5.useContext(G5)}function WV({themeId:e,...t}){return(0,n.jsx)(G5.Provider,{...t,value:UV[e]??U5})}function KV(e){return(0,n.jsx)(n.Fragment,{children:e.children})}function QV(){return null}function W5(e,t,s){function o(r){const i=GV()?.[e]?.[t]??s;return(0,n.jsx)(i,{...r,Default:s})}return o.displayName=`ThemeComponent(${t})`,o}function Ae(e,t=KV){return W5("components",e,t)}function kt(e){return W5("icons",e,QV)}var wd=f(9608);const K5=wd.createContext({typefaces:[]});function ZV({addTypefaces:e,children:t,typefaces:s=[]}){YV(s);const o=wd.useMemo(()=>({addTypefaces:e,typefaces:s}),[e,s]);return(0,n.jsx)(K5.Provider,{value:o,children:t})}function xfe(){return wd.useContext(K5)}function YV(e){wd.useEffect(()=>{const t=new CSSStyleSheet;for(const s of e){const o=`[data-rise-typeface-id="${CSS.escape(s.id)}"] { font-family: "${CSS.escape(s.name)}"; }`;t.insertRule(o)}return t.insertRule('[data-rise-typeface-id="@@heading@@"] { font-family: var(--font-family-head); }'),t.insertRule('[data-rise-typeface-id="@@body@@"] { font-family: var(--font-family-body); }'),document.adoptedStyleSheets=[...document.adoptedStyleSheets,t],()=>{document.adoptedStyleSheets=document.adoptedStyleSheets.filter(s=>s!==t)}},[e])}var XV=f(9608);function JV({children:e}){const t=ae(o=>o.fonts),s=XV.useMemo(()=>{const o=new Map;for(const r of t)o.set(r.id,{id:String(r.id),name:r.name,default:r.default});return Array.from(o.values())},[t]);return(0,n.jsx)(ZV,{typefaces:s,children:e})}function qV(){const e=Ft(),t=(0,ge.zy)(),s=(0,h.useRef)(e),o=(0,h.useRef)(new Set),r=(0,h.useRef)(window.location.href),a=(0,h.useRef)(null);s.current=e,a.current==null&&(a.current={push:(...i)=>s.current(...i),replace:i=>s.current(i,{replace:!0}),go:i=>s.current(i),goBack:()=>s.current(-1),goForward:()=>s.current(1),listen:i=>(o.current.add(i),()=>{o.current.delete(i)}),location:t}),(0,h.useEffect)(()=>{a.current&&CT(a.current)},[]),(0,h.useEffect)(()=>{if(!a.current)return;a.current.location=t,o.current.forEach(d=>d(t));const i=r.current,c=window.location.href;r.current=c,window.dispatchEvent(new HashChangeEvent("hashchange",{oldURL:i,newURL:c}))},[t])}var Aa=f(55549),ez=f(30349),tz=f.n(ez);const sz=Rs()(Ri()(/^#([0-9a-f]{3}|[0-9a-f]{6})$/i),Le()("#FFF")),nz=Un()({color:sz}),oz=({accentContrast:e,bodyTypeface:t,color:s,headingTypeface:o,isLegacyCourse:r,uiTypeface:a})=>{const i=(0,h.useMemo)(()=>{const l=Os(s),u=e??l;return!r&&(u===me.DARK||u===me.AUTO&&l===me.DARK)?[ft.DARK,ft.LIGHT]:[ft.LIGHT,ft.DARK]},[e,s,r]),[c,d]=i;return(0,n.jsx)("div",{dangerouslySetInnerHTML:{__html:tz()({bodyTypeface:t,colorThemeRGB:(0,Aa.A)(s)?.slice(0,3),colorTheme:s,colorThemeContrast:c,colorThemeContrastComplementary:d,colorThemeContrastComplementaryRGB:(0,Aa.A)(d)?.slice(0,3),colorThemeContrastRGB:(0,Aa.A)(c)?.slice(0,3),colorThemeTint:B0(s),colorThemeTransparent:s+"1A",headingTypeface:o,uiTypeface:a})}})},pm=ce()(oz,nz);pm.displayName="Branding",pm.propTypes={bodyTypeface:fe().string,color:fe().string.isRequired,headingTypeface:fe().string,uiTypeface:fe().string};const rz=(0,h.memo)(pm);var Ad=f(9608);const Pt=$("curtain"),az=({labelCurtainLoading:e="Your content is loading.",labelCurtainOffline:t="Your computer is offline.",labelCurtainOfflineReconnecting:s="Attempting to reconnect\u2026",labelCurtainSessionTimedOut:o="Your session has timed out.",labelCurtainSessionTimedOutRefresh:r="Refresh",labelCurtainSessionTimedOutRestart:a="Click refresh to restart your session.",labelCurtainSomethingWrong:i="Something went wrong.",labelCurtainSomethingWrongRefresh:c="Refresh",labelCurtainSomethingWrongTryAgain:d="Click to refresh and try again.",loadingText:l,showHeader:u,status:m})=>{const[p,g]=Ad.useState(!1),C=()=>g(!0),v=Ad.useRef(null);return Ad.useEffect(()=>(v.current=setTimeout(C,1e4),()=>{v.current&&clearTimeout(v.current)}),[]),Ad.useEffect(()=>{if(m==="error"){const x=new Error("There was a socket connection error. The renderReconnect curtain was displayed");cL.yf.logger.error(x.message,x)}},[m]),m==="fatalError"?(0,n.jsx)(cz,{labelCurtainSomethingWrong:i,labelCurtainSomethingWrongRefresh:c,labelCurtainSomethingWrongTryAgain:d,showHeader:u}):m==="error"&&p?(0,n.jsx)(dz,{labelCurtainSessionTimedOut:o,labelCurtainSessionTimedOutRefresh:r,labelCurtainSessionTimedOutRestart:a,showHeader:u}):m==="error"?(0,n.jsx)(lz,{labelCurtainOffline:t,labelCurtainOfflineReconnecting:s,showHeader:u}):(0,n.jsx)(iz,{labelCurtainLoading:e,showHeader:u,text:l})},Q5=()=>window.location.reload(),iz=({labelCurtainLoading:e,showHeader:t,text:s})=>(0,n.jsx)("div",{className:Pt("container",{"show-header":t}),children:(0,n.jsxs)("div",{className:Pt(),children:[(0,n.jsx)("div",{className:Pt("spinner")}),(0,n.jsx)("div",{className:Pt("text"),children:s||e})]})}),cz=({labelCurtainSomethingWrong:e,labelCurtainSomethingWrongRefresh:t,labelCurtainSomethingWrongTryAgain:s,showHeader:o})=>(0,n.jsx)("div",{className:Pt("container",{"show-header":o}),children:(0,n.jsxs)("div",{className:Pt(),children:[(0,n.jsx)("div",{className:Pt("title"),children:e}),(0,n.jsx)("div",{className:Pt("description"),children:s}),(0,n.jsx)(Me.ArcButton,{onClick:Q5,children:t})]})}),lz=({labelCurtainOffline:e,labelCurtainOfflineReconnecting:t,showHeader:s})=>(0,n.jsx)("div",{className:Pt("container",{"show-header":s}),children:(0,n.jsxs)("div",{className:Pt(),children:[(0,n.jsx)("div",{className:Pt("spinner",{reconnect:!0})}),(0,n.jsx)("div",{className:Pt("title"),children:e}),(0,n.jsx)("div",{className:Pt("description"),children:t})]})}),dz=({labelCurtainSessionTimedOut:e,labelCurtainSessionTimedOutRefresh:t,labelCurtainSessionTimedOutRestart:s,showHeader:o})=>(0,n.jsx)("div",{className:Pt("container",{"show-header":o}),children:(0,n.jsxs)("div",{className:Pt(),children:[(0,n.jsx)("div",{className:Pt("title"),children:e}),(0,n.jsx)("div",{className:Pt("description"),children:s}),(0,n.jsx)(Me.ArcButton,{onClick:Q5,children:t})]})}),Z5=az,uz=e=>Se?e??"":e?`${e} | ${Pf}`:Pf,dc=e=>ui()?e:uz(e);let fm=!1;function Nr({children:e,title:t,isExplicit:s=!1}){const o=dc(Jg()),r=t??o;return h.useEffect(()=>{if(s)return fm=!0,document.title=r,()=>{fm=!1};fm||(document.title=r)},[r,s]),(0,n.jsx)(n.Fragment,{children:e})}function hz(e,t){const s=Sl(),{currentLocale:o}=Qe(),r=o&&s?.localeLabelSets?.[o]?.labels||e,a=o&&s?.localeLabelSets?.[o]!=null?o:t;return{labels:r,labelsLocale:a}}function mz({children:e}){const t=ae(u=>u.course),s=ae(u=>u.courseProgress),o=ae(u=>u.courseLabels.labels),r=ae(u=>u.courseLabels.iso639Code),a=ae(u=>u.partnerContent),i=ae(u=>u.search),c=t?.locale??r,{labels:d,labelsLocale:l}=hz(o,c);return(0,n.jsx)(OE,{course:t,courseProgress:s,labels:d,labelsLocale:l,partnerContent:a,search:i,children:e})}var pz=f(98829);function fz({children:e,l10n:t}){const s=(0,h.useMemo)(()=>({l10n:t==null?null:(0,pz.omit)(["locales","defaultLocale"],t)}),[t]),o=t?.locales,r=t?.defaultLocale,a=t?.localeSelectorOptions,i=t?.languageCodeMetadata,c=(0,h.useMemo)(()=>o==null||r==null?{l10n:null}:{l10n:{locales:o,defaultLocale:r,localeSelectorOptions:a,languageCodeMetadata:i}},[o,r,a,i]);return(0,n.jsx)(ji.Provider,{value:s,children:(0,n.jsx)(h1.Provider,{value:c,children:e})})}function Y5(e,t=window.location){const{defaultLocale:s,locales:o}=e??{},r=t.hash?(0,ge.Rr)(t.hash.slice(1)):t;let i=new URLSearchParams(r.search).get("locale");const c=new URL(window.location.href);return c.pathname.startsWith("/view-pdf/")&&(i=c.searchParams.get("locale")),o?.find(l=>l.locale===i)?.locale||s}function vz({defaultLocale:e,locales:t}){const s=Ft(),o=(0,ge.zy)(),r=(0,h.useRef)(o);r.current=o;const a=(0,h.useMemo)(()=>Y5({defaultLocale:e,locales:t},o),[e,t,o]),i=(0,h.useCallback)((c,d="replace")=>{const l=r.current,u=c===e?"":c,m=new URLSearchParams(l.search);m.set("locale",u);const p=l.pathname+"?"+m.toString()+l.hash;d==="push"?s(p):s(p,{replace:!0})},[e,s]);return{currentLocale:a,setCurrentLocale:i}}const X5=e=>e===window.location.origin||e==="articulate.com"||e.endsWith(".articulate.com");function gz(e,t){const s=te(),o=Sl(),r=ae(d=>d.courseLabels.iso639Code),a=s?.locale??r,i=o?.locales;(0,h.useEffect)(()=>{document.documentElement.lang=e??a??""},[e,a]),(0,h.useEffect)(()=>{s&&o1({course:s,locales:i,locale:e})?document.documentElement.dir="rtl":document.documentElement.dir=""},[s,i,e]);const c=(0,h.useCallback)(d=>{if(!X5(d.origin))return;const u=[d.data].flat().find(m=>m?.type==="preview:selectLocale");u&&t(u.data,"replace")},[t]);(0,h.useEffect)(()=>(window.addEventListener("message",c),()=>window.removeEventListener("message",c)),[c])}function Cz({children:e}){const t=Sl(),{currentLocale:s,setCurrentLocale:o}=vz({defaultLocale:t?.defaultLocale,locales:t?.locales});return gz(s,o),(0,n.jsx)(fz,{l10n:t,children:(0,n.jsx)(EE,{currentLocale:s,setCurrentLocale:o,children:e})})}function xz(e){const t=e,s=t?.exportSettings?.webExportSettings,o=t?.exportSettings?.exportType==="raw",r=t?.exportSettings?.exportType==="lms";return!!(o&&s?.disableCoverPage||r&&t?.lmsOptions?.disableCoverPage)}function J5(e){return!so.isInstantLink&&xz(e)}function bz(e){return GL(e)||S0(e)?!0:J5(e)}function q5(e){return e.lessonsOnly[0]?.id}const eC=(0,h.createContext)({translationHoveredPath:null});function yz(){return(0,h.use)(eC)}const Lz=eC.Provider,tC="focus-lesson-content",yfe="preview-nav-to-first-lesson",Lfe="preview-nav-to-cover-page",Ge="preview-nav-to-lesson-item",Sfe="preview-scroll-to-nav-prev",Tfe="preview-scroll-to-header",vm="preview-clear-state",Rd="preview-show-nav-prev",Pd="preview-show-nav-next",sC="preview-nav-open",nC="preview-nav-close",oC="event-lesson-transition-start",rC="event-lesson-transition-end",aC="event-lesson-nav-prev-visible",gm="event-lesson-nav-prev-hidden",iC="event-lesson-nav-next-visible",Cm="event-lesson-nav-next-hidden",Sz=new Set(["preview:lessonUpdate","preview:navigate","preview:scrollto","preview:showLessonNavNext","preview:showLessonNavPrev","preview:themeUpdate","preview:update","preview:navOpen","preview:navClose","preview:replace","preview:changeset","preview:selectLocale",rs.FOCUS,rs.TOGGLE,rs.CLEAR,rs.TRANSLATION_HOVERED,rs.TRANSLATION_HOVER_CLEAR]),Tz=(e,t)=>!(e==="firstLesson"&&t.includes("/lessons/"))&&!(e==="cover"&&(t==="/"||t==="/preview"));function Nz({course:e,fonts:t,l10n:s}){let o=!1;return Cg(t,()=>{o||(Ms(Fk({course:e,fonts:t,l10n:s})),window.parent.postMessage({type:"preview:themeUpdateComplete"},window.location.origin))}),{cancel(){o=!0}}}function kz(){let e=[],t=0;return s=>{clearTimeout(t);for(const o of s)e.push(o);t=window.setTimeout(()=>{const o=e;e=[],Ms(zk(o))},15)}}function Iz(){const e=Ft(),t=(0,ge.zy)(),s=ae(y=>y.course),[o,r]=(0,h.useState)(""),[a,i]=(0,h.useState)({translationHoveredPath:null}),[c,d]=(0,h.useState)(!1),[l,u]=(0,h.useState)(!1),m=(0,h.useRef)(e);m.current=e;const p=(0,h.useRef)(t);p.current=t;const g=(0,h.useRef)(s);g.current=s;const C=(0,h.useRef)(null),v=(0,h.useRef)(kz()),x=(0,h.useRef)(t);return(0,h.useEffect)(()=>{x.current!==t&&(u(!0),x.current=t)},[t]),(0,h.useEffect)(()=>{if(l){const y=setTimeout(()=>{u(!1),d(!1)},0);return()=>clearTimeout(y)}},[l]),(0,h.useEffect)(()=>{const y=S=>{const{data:L,origin:b}=S;if(!X5(b))return;const T=m.current,k=p.current.pathname,E=g.current,I=E?.lessonsOnly,P=Array.isArray(L)?L:[L];for(const{type:A,data:w,options:O}of P)if(Sz.has(A)){if(A===rs.TOGGLE&&window.targetMode?.(w,R=>{window.parent.postMessage({type:rs.HOVERED,data:R},"*")})?.then(R=>{window.parent.postMessage({type:rs.SELECTED,data:R},"*")}).catch(()=>{window.parent.postMessage({type:rs.SELECTED,data:[]},"*")}),A==="preview:update"&&r(w),A==="preview:themeUpdate"){C.current?.();const{course:j,l10n:R,fonts:M,theme:F}=w,H={...j,theme:F},B=xN({course:E,updates:H}),{cancel:z}=Nz({course:B,fonts:M,l10n:R});C.current=z}if(A==="preview:navigate"){let{type:j,lessonId:R,itemId:M}=w;const{path:F,replace:H}=w,B=H?z=>T(z,{replace:!0}):T;if(Tz(j,k)){if(Array.isArray(F)){const z=(0,zr.Ce)(F);if(z)({type:j,lessonId:R,itemId:M}=z);else if(F[0]==="mondrian")for(const _ of E?.lessons??[]){const Z=_.items?.find(J=>"blockumentId"in J&&J.blockumentId===F[1]);if(Z){j="lesson",R=_.id,M=Z.id;break}}else continue}if(j==="firstLesson"&&I?.[0])B(`/lessons/${I[0].id}`);else if(j==="cover"||j==="course")B("/");else if(j==="lesson"&&I?.find(({id:_})=>_===R)!=null){const _=()=>{window.dispatchEvent(new CustomEvent(Ge,{detail:{lessonId:R,itemId:M,path:F}}))};`/lessons/${R}`!==k?(B(`/lessons/${R}`),setTimeout(_,1500)):_()}}}if(A===rs.CLEAR&&window.dispatchEvent(new CustomEvent(vm)),A==="preview:navOpen"&&window.dispatchEvent(new CustomEvent(sC)),A==="preview:navClose"&&window.dispatchEvent(new CustomEvent(nC)),A==="preview:showLessonNavPrev"&&window.dispatchEvent(new CustomEvent(Rd)),A==="preview:showLessonNavNext"&&window.dispatchEvent(new CustomEvent(Pd)),A==="preview:scrollto"&&typeof w.target=="string"){const j=document.querySelector(w.target);j&&j.scrollIntoView({behavior:"smooth",block:"start"})}A==="preview:replace"&&Ms(Hk(w)),A==="preview:changeset"&&v.current(w),A===rs.FOCUS&&xR(w.path),A===rs.TRANSLATION_HOVERED&&(i({translationHoveredPath:w.path}),CR(w.path)),A===rs.TRANSLATION_HOVER_CLEAR&&(i({translationHoveredPath:null}),fR()),A==="preview:lessonUpdate"&&(Ms(Vk(w)),window.parent.postMessage({type:"preview:lessonUpdateComplete"},window.location.origin)),A==="preview:selectLocale"&&O?.shouldRetainParentFocus&&d(!0)}};return window.addEventListener("message",y),()=>window.removeEventListener("message",y)},[]),{previewType:o,targetModeContext:a,didNavigate:l,shouldSkipAutoFocusOnNavigate:c}}const cC=(0,h.createContext)(null);function xm(){const e=(0,h.useContext)(cC);if(e==null)throw new Error("usePreviewState must be used within PreviewRuntimeProvider");return e}function Ez({children:e}){const{previewType:t,targetModeContext:s,didNavigate:o,shouldSkipAutoFocusOnNavigate:r}=Iz(),a=(0,h.useMemo)(()=>({previewType:t||void 0,didNavigate:o,shouldSkipAutoFocusOnNavigate:r}),[t,o,r]);return(0,n.jsx)(Lz,{value:s,children:(0,n.jsx)(cC,{value:a,children:e})})}const Ra=$("cover");function jz(){const{categories:e}=te();return!Array.isArray(e)||e.length===0?null:(0,n.jsxs)("section",{className:Ra("categories-section"),children:[(0,n.jsx)("h2",{className:Ra("categories-title"),children:"Topics"}),(0,n.jsx)("ul",{className:Ra("categories-list"),role:"list",children:e.map(t=>(0,n.jsxs)("li",{className:Ra("categories-item"),role:"listitem",children:[(0,n.jsx)(lV,{className:Ra("categories-icon")}),(0,n.jsx)("span",{className:Ra("categories-item-wrap"),children:t})]},t))})]})}const wz=ya("CoverCompletedInformation"),Az=ya("CoverDueDate"),Rz=ya("CoverRequirements"),Pz=$("cover"),Mz=e=>{const{coursePartnerContent:t,hasPartnerContent:s}=e;return s?(0,n.jsx)(Cd,{type:"partner-content",children:(0,n.jsx)(v5,{partnerContent:t})}):null},Oz=Ae("CoverCourseInfo",e=>{const{coursePartnerContent:t,hasLogo:s,hasPartnerContent:o}=e,r=Pz("details-content-aside",{logo:s});return(0,n.jsxs)("div",{className:r,children:[Se&&(0,n.jsx)(W1,{}),(0,n.jsx)(Mz,{coursePartnerContent:t,hasPartnerContent:o}),Se&&!o&&(0,n.jsx)(SD,{}),Se&&(0,n.jsxs)(n.Fragment,{children:[(0,n.jsx)(Rz,{}),(0,n.jsx)(Az,{}),(0,n.jsx)(wz,{}),(0,n.jsx)(jz,{})]})]})}),Bz=$("cover"),Dz=Ae("CoverDescription",()=>{const e=te(),{navigation:t}=e,s=Te(e.description),o=t?"description":"description-no-outline";if(!s)return null;const r=ga("description"),a=(0,jt.uW)(e.description)?{"data-l10n-id":e.description.l10nId}:{"data-change-path":r};return(0,n.jsx)("div",{...a,children:(0,n.jsx)(Cd,{type:o,children:(0,n.jsx)(be,{className:Bz("details-content-description"),value:D1(s)},"text")})})}),lC=$("cover"),Hz=({className:e=lC("details-logo"),imageClassName:t=lC("details-logo-image")})=>{const s=te()??{},o=Te(s.media)?.image??{},{height:r,key:a,width:i,scalar:c=T0.SMALL.value}=o,d={width:i*c,height:r*c};if(!a)return null;const l=gt(o);return(0,n.jsx)("div",{className:e,"data-testid":"cover-details-logo",children:(0,n.jsx)("img",{alt:"",className:t,"data-testid":"cover-details-logo-image",height:d.height,src:l,width:d.width})})},Fz=(e,t)=>{const s=Ht()(["lessons",t],e),o=De()(0,["percentComplete"],s),r=Ht()(["passed"],s);return{isComplete:Ht()(["isComplete"],s),percentComplete:o,passedQuiz:r}};function Vz({icon:e,...t}){switch(e){case tr.ARTICLE:return(0,n.jsx)(uP,{...t});case tr.INTERACTION:return(0,n.jsx)(qB,{...t});case tr.QUIZ:return(0,n.jsx)(TB,{...t});case tr.VIDEO:return(0,n.jsx)(pD,{...t});default:return(0,n.jsx)("i",{className:"icon icon-Master-02"})}}var uc=f(50343);function hc(e){const{to:t,children:s}=e,o=(0,ge.zy)(),r=(0,h.useMemo)(()=>v0(t,o),[o,t]);return(0,n.jsx)(ge.k2,{...e,to:r,children:s})}var dC=f(98134),zz=f(6022),$z=f(19794),_z=f(36790),Uz=f(67412),Gz=f(68410),Wz=f(5085),Kz=f(37773),Qz=f(34428),Zz=f(89200),Yz=f(10490),Xz=f(67204),Jz=f(14830),qz=f(51371),e$=f(28591),t$=f(87467),s$=f(97331),n$=f(13102),o$=f(77142),r$=f(44727),a$=f(67023),i$=f(79624),c$=f(74586),l$=f(73545),d$=f(72159),u$=f(7384),h$=f(6306),m$=f(48202),p$=f(44859),f$=f(3209),v$=f(25992),g$=f(42298),C$=f(59895),x$=f(19704),b$=f(13020),y$=f(52075),L$=f(83285),S$=f(76787),T$=f(18646),N$=f(38474),k$=f(14477),I$=f(8442),E$=f(19300),j$=f(58551),w$=f(3112),A$=f(94490),R$=f(10567),P$=f(90648),M$=f(77257),O$=f(52210),B$=f(40029),D$=f(18148),H$=f(54062),F$=f(12936),V$=f(47540),z$=f(15501),$$=f(11129),_$=f(82478),U$=f(8685),G$=f(78194),W$=f(41221),K$=f(63842),Q$=f(62566),Z$=f(13234),Y$=f(42036),X$=f(72051),J$=f(93057),q$=f(23119),e_=f(11358),t_=f(45890),s_=f(62208),n_=f(18819),o_=f(14097),r_=f(71431),a_=f(52736),i_=f(7490),c_=f(30438),l_=f(6899),d_=f(26529),u_=f(79872),h_=f(31511),m_=f(17783),p_=f(89072),f_=f(43436),v_=f(87565),g_=f(75643),C_=f(26594),x_=f(30405),b_=f(74686),y_=f(79906),L_=f(85248),S_=f(48587),uC=f(91485),T_=f(5923),N_=f(58882),k_=f(26642),I_=f(65679),E_=f(6094),j_=f(59857),w_=f(12124),A_=f(2244),R_=f(3784),P_=f(62909),M_=f(50344),O_=f(75991),B_=f(91201),D_=f(47571),H_=f(18796),F_=f(89023),V_=f(88946),z_=f(8525),$_=f(36079),__=f(7486),U_=f(20557),G_=f(14784),W_=f(75588),K_=f(31314),Q_=f(81133),Z_=f(86961),Y_=f(95672),X_=f(43965),J_=f(15465),q_=f(77853),eU=f(75044),tU=f(62394),sU=f(55924),nU=f(60674),oU=f(33405),rU=f(77852),aU=f(33746),iU=f(41262),cU=f(52058),lU=f(87090),dU=f(99784),uU=f(22635),hU=f(71609),mU=f(64426),pU=f(50040),fU=f(64003),vU=f(71859),gU=f(63407),CU=f(80620),xU=f(45263),bU=f(9263),yU=f(41126),LU=f(74285),SU=f(77093),TU=f(66274),hC=f(90832),NU=f(77190),kU=f(93867),IU=f(28081),EU=f(15297),jU=f(99941),wU=f(86171),AU=f(36734),RU=f(76392),PU=f(99476),MU=f(38933),OU=f(61188),BU=f(9713),DU=f(19996),HU=f(36476),FU=f(99651),VU=f(89873),zU=f(12425),$U=f(49965),_U=f(6783),UU=f(34444),GU=f(78128),WU=f(68433),KU=f(24726),QU=f(65734),ZU=f(5312),YU=f(14635),XU=f(62428),JU=f(84096),qU=f(55260),eG=f(33919),tG=f(4398),sG=f(39475),nG=f(7057);const oG={prefix:"fab",iconName:"rise-com",icon:[512,512,[],"e001","M248 3.34C111 3.34 0 114 0 252c0 137 111 248 248 248 137 0 248-111 248-248-.457-137-112-248-248-248zm0 421c-75.4 0-139-48-163-116l326 0c-23.8 67.7-88.2 116-163 116z"]},rG={prefix:"fab",iconName:"reach",icon:[182,182,[],"e001",["M181.97 99.3826C136.326 99.3826 99.3497 136.325 99.3497 181.926H35.1699C35.1699 100.912 100.881 35.2632 181.97 35.2632V99.3826Z","M41.5029 82.9278C64.4243 82.9278 83.0058 64.3638 83.0058 41.4639C83.0058 18.564 64.4243 0 41.5029 0C18.5815 0 0 18.564 0 41.4639C0 64.3638 18.5815 82.9278 41.5029 82.9278Z"]]},aG={prefix:"fab",iconName:"audio-plus",icon:[20,20,[],"e001","M1.5 8.75C1.5 8.34375 1.8125 8 2.25 8C2.65625 8 3 8.34375 3 8.75V10C3 12.2188 4.78125 14 7 14C7.71875 14 8.40625 13.8125 9 13.4688C9 13.5 9 13.5 9 13.5C9 14.0625 9.0625 14.5625 9.21875 15.0625C8.75 15.25 8.25 15.4062 7.75 15.4688V16.5H9.25C9.65625 16.5 10 16.8438 10 17.25C10 17.6875 9.65625 18 9.25 18H7H4.75C4.3125 18 4 17.6875 4 17.25C4 16.8438 4.3125 16.5 4.75 16.5H6.25V15.4688C3.5625 15.0938 1.5 12.8125 1.5 10V8.75ZM4 5C4 3.34375 5.34375 2 7 2C8.65625 2 10 3.34375 10 5V10C10 10.125 9.96875 10.25 9.96875 10.375C9.625 10.875 9.34375 11.4375 9.1875 12.0625C8.625 12.6562 7.84375 13 7 13C5.34375 13 4 11.6562 4 10V5ZM5.5 5V10C5.5 10.8438 6.15625 11.5 7 11.5C7.8125 11.5 8.5 10.8438 8.5 10V5C8.5 4.1875 7.8125 3.5 7 3.5C6.15625 3.5 5.5 4.1875 5.5 5ZM10 13.5C10 11.0312 12 9 14.5 9C16.9688 9 19 11.0312 19 13.5C19 16 16.9688 18 14.5 18C12 18 10 16 10 13.5ZM11 8.75C11 8.34375 11.3125 8 11.75 8C12.0312 8 12.2812 8.1875 12.4062 8.40625C11.875 8.625 11.4062 8.90625 11 9.28125V8.75ZM12 13.5C12 13.7812 12.2188 14 12.5 14H14V15.5C14 15.7812 14.2188 16 14.5 16C14.75 16 15 15.7812 15 15.5V14H16.5C16.75 14 17 13.7812 17 13.5C17 13.25 16.75 13 16.5 13H15V11.5C15 11.25 14.75 11 14.5 11C14.2188 11 14 11.25 14 11.5V13H12.5C12.2188 13 12 13.25 12 13.5Z"]},iG={prefix:"fab",iconName:"clone-plus",icon:[20,20,[],"e001","M4 16H11V14.5H13V16C13 17.1031 12.1031 18 11 18H4C2.89688 18 2 17.1031 2 16V9C2 7.89687 2.89688 7 4 7H5.5V9H4V16ZM7 11V4C7 2.89688 7.89687 2 9 2H16C17.1031 2 18 2.89688 18 4V11C18 12.1031 17.1031 13 16 13H9C7.89687 13 7 12.1031 7 11ZM12.5 4.5C12.0844 4.5 11.75 4.83437 11.75 5.25V6.75H10.25C9.83437 6.75 9.5 7.08437 9.5 7.5C9.5 7.91563 9.83437 8.25 10.25 8.25H11.75V9.75C11.75 10.1656 12.0844 10.5 12.5 10.5C12.9156 10.5 13.25 10.1656 13.25 9.75V8.25H14.75C15.1656 8.25 15.5 7.91563 15.5 7.5C15.5 7.08437 15.1656 6.75 14.75 6.75H13.25V5.25C13.25 4.83437 12.9156 4.5 12.5 4.5Z"]},cG={"alert-circle-solid":W$.lE,"alert-circle":uC.lE,"alert-diamond":F_.xG,"arrow-down-from-line":q$.xZ,"arrow-down-to-bracket":e_.a_,"arrow-down-to-line":t_.yH,"arrow-down":J$.B0,"arrow-left":s_.Ce,"arrow-right-from-line":o_.Pe,"arrow-right":n_.dm,"arrow-rotate-left-light":e$.V3,"arrow-rotate-left":r_.V3,"arrow-up-from-bracket":i_.MN,"arrow-up-from-line":c_.s8,"arrow-up-right-from-square":l_.faArrowUpRightFromSquare,"arrow-up":a_.IN,"arrows-two-from-center":zz.A1,"arrows-two-to-center":$z.hL,"badge-check":C$.Zs,"bar-chart":d_.X8,bars:x$.ck,"bars-regular":u_.ck,"block-selector":Q$.iH,"book-open":m_.Re,"book-sparkles":p_.E4,book:h_.LB,"browser-light":Uz.c9,browser:f_.c9,building:_z.UR,"cards-blank":v_.Xm,"caret-down":y$.xB,"caret-right":L$.fU,"chart-column":g$.q9,"check-regular":Y$.e6,check:b$.e6,"chevron-down-solid":S$.Jt,"chevron-down":g_.Jt,"chevron-left-light":Gz.Wz,"chevron-left-solid":N$.Wz,"chevron-left":C_.Wz,"chevron-right-light":Wz.Xk,"chevron-right-solid":k$.Xk,"chevron-right":x_.Xk,"chevron-up-solid":T$.w2,"chevron-up":b_.w2,"circle-arrow-right":j$.Ni,"circle-arrow-up":E$.yi,"circle-check-regular":L_.QR,"circle-check-solid":w$.QR,"circle-check":i$.QR,"circle-dot":S_.pp,"circle-half-stroke":T_.B2,"circle-exclamation":uC.lE,"circle-info":N_.faCircleInfo,"circle-notch":E_.s4,"circle-plus-duotone":c$.q_,"circle-plus-regular":k_.q_,"circle-plus":A$.q_,"circle-small-solid":R$.ZP,"circle-small":I_.ZP,"circle-solid":I$.GE,"circle-x":P$.Ub,"circle-xmark":j_.bn,"circle-xmark-solid":M$.bn,"circle-xmark-duotone":l$.bn,circle:y_.GE,"clipboard-list-check":w_.S3,"clock-rotate-left":A_.Yj,clone:P_.$3,close:M_.yY,"closed-captioning":R_.UM,"code-fork-duotone":d$.zt,"code-fork-regular":O_.zt,code:sG.jT,comment:B_.DN,copy:D_.jP,crop:H_.K1,"edit-regular":V_.MT,"ellipsis-regular":z_.Dw,"ellipsis-vertical-regular":$_.nx,envelope:__.y_,"external-link":U_.vM,"eye-slash":Qz.k6,eye:Kz.pS,"face-frown":t$.Ho,"face-frown-regular":s$.Ho,"face-laugh":n$.ou,"face-laugh-regular":o$.ou,"face-smile":r$.H8,"face-smile-regular":a$.H8,"file-audio":W_.qe,"file-duotone":u$.A4,"file-export-light":Yz.o1,"file-export":K_.o1,"file-import":Q_.$M,"file-lines":Z_.bL,"file-pdf-light":Zz.O_,"file-pdf":Y_.O_,file:G_.A4,"folder-image":X_.JK,"folder-open":h$.Uj,gear:J_.BH,globe:q_.Bw,"graduation-cap":eU.eS,"grid-2":tU.Qy,"grid-solid":O$.Qy,"grip-dots-vertical":sU.IM,"hand-pointer":nU.A8,"image-landscape":rU.oC,"image-portrait":aU.E4,image:oU.jb,"photo-film":iU._Z,"info-circle":cU.iW,"layers-solid":G$.qI,"link-simple-slash":uU.r2,"link-simple":dU.wi,"link-slash":hU.TH,link:lU.CQ,list:mU.IT,"list-check":pU.UN,"location-dot":Jz.gK,"lock-keyhole-light":Xz.Yp,lock:B$.DW,"magnifying-glass-plus":vU.bM,"magnifying-glass":fU.$U,megaphone:K$.OR,"message-quote":gU.ps,"minus-solid":D$.EZ,minus:CU.EZ,paintbrush:m$.ue,palette:xU.fy,paste:bU.R9,pause:yU.G1,"pause-solid":H$.G1,"pen-line":LU.pg,"pen-nib":TU.us,"pen-to-square":SU.faPenToSquare,"pencil-duotone":p$.zL,"pencil-regular":X$.zL,"pencil-thin":nG.zL,pencil:qz.zL,"play-regular":hC.ij,"play-solid":F$.ij,play:hC.ij,"plus-regular":NU.QL,plus:kU.TS,"quote-left":IU.$7,"rectangle-history-circle-plus":jU.Hu,"rectangle-regular":EU.vt,"rectangle-vertical-history":wU.Lt,rocket:AU.KM,"ruler-horizontal":RU.Si,"ruler-triangle":PU.cb,"sliders-simple":V$.AD,"sparkles-solid":z$.p7,sparkles:MU.p7,"spinner-third":OU.sq,"square-arrow-down":DU.Y1,"square-arrow-right":HU.mT,"square-arrow-up-right":FU.fL,"square-check-solid":$$.Dn,"square-check":VU.Dn,"square-duo":f$.Nf,"square-info":zU.Lg,"square-plus":$U.Vd,square:BU.Nf,"stopwatch-regular":_U.nw,table:UU.w9,tag:GU._2,text:WU.jw,"trash-can":QU.sj,trash:KU.yL,"user-group":_$.US,"users-regular":ZU.gd,users:v$.gd,video:YU.n2,volume:XU.eF,volumeHigh:JU.AI,volumeLow:qU.gN,volumeXmark:eG.H_,"wand-magic-sparkles":tG.Ys,"waveform-lines":Z$.Wx,xmark:U$.Jy},lG={"audio-plus":aG,"clone-plus":iG,reach:rG,"rise-com":oG},ie=(0,h.memo)(function({"aria-label":t,className:s,classNameIcon:o,color:r,"data-testid":a,name:i,rotation:c,spin:d,style:l,styleIcon:u}){return(0,n.jsx)("span",{className:s,"data-testid":a,style:{color:r,...l},children:(0,n.jsx)(dC.g,{"aria-label":t,className:o,icon:cG[i],rotation:c,spin:d,style:u})})}),jfe=(0,h.memo)(function({className:t,classNameIcon:s,color:o,name:r,style:a,styleIcon:i}){return(0,n.jsx)("span",{className:t,style:{color:o,...a},children:(0,n.jsx)(dC.g,{className:s,icon:lG[r],style:i})})}),bm=new WeakMap,mC=new ResizeObserver(e=>{for(const t of e)bm.get(t.target)?.(t)});function Md(e,t){(0,h.useEffect)(()=>{if(e)return bm.set(e,t),()=>bm.delete(e)},[e,t]),(0,h.useEffect)(()=>{if(e)return mC.observe(e),()=>mC.unobserve(e)},[e])}function dG(){const e=it(),[t,s]=(0,h.useState)(null),o=he(),r=(0,h.useCallback)(a=>{e(t1({offsetHeight:a.target.offsetHeight}))},[e]);return(0,h.useLayoutEffect)(()=>{if(t)return e(t1({offsetHeight:t.offsetHeight})),()=>e(t1(null))},[e,t]),Md(t,r),(0,n.jsx)("button",{className:"visually-hidden btn-skip-to-lesson brand--ui",onClick:pC,ref:s,type:"button",children:(0,n.jsxs)("span",{className:"btn-skip-to-lesson__wrap",children:[o?.courseSkipToLesson,(0,n.jsx)(ie,{"aria-hidden":"true",classNameIcon:"btn-skip-to-lesson__icon",name:"arrow-right"})]})})}function uG(e){(0,Ze.A)(tC,e,document)}function pC(){document.dispatchEvent(new CustomEvent(tC))}const fC=(0,h.createContext)(!1);function mc({children:e,inert:t}){const s=ym();return(0,n.jsx)(fC.Provider,{value:s||t,children:e})}function ym(){return(0,h.useContext)(fC)}function hG(e){return e?.sessionPreferences}function pc(){return ae(hG)}const mG=(0,h.forwardRef)((e,t)=>{const{children:s,className:o="lesson-link-item-tooltip",dark:r,visible:a}=e,i=(0,h.useMemo)(()=>$(o),[o]),c=(0,n.jsx)("div",{"aria-hidden":"true",ref:t,style:{left:0,pointerEvents:"none",position:"absolute",top:0,zIndex:Number.MAX_SAFE_INTEGER},children:(0,n.jsx)("div",{style:{pointerEvents:"all"},children:(0,n.jsx)("div",{className:i({visible:a}),children:(0,n.jsx)("div",{className:i("inner",{dark:r,light:!r}),children:s})})})});return(0,dn.createPortal)(c,document.getElementById("portal"))});function vC(e){const{children:t,className:s,dark:o,restriction:r,tooltipClassName:a,style:i}=e,{prefersKeyboardNavigation:c}=pc(),d=(0,h.useRef)(),l=(0,h.useRef)(),u=(0,h.useRef)(),m=he(),p=ym(),[g,C]=(0,h.useState)(!1),v=(0,h.useCallback)(()=>C(!0),[]),x=(0,h.useCallback)(()=>C(!1),[]),y=(0,h.useCallback)(()=>{setTimeout(v,0)},[v]),S=(0,h.useCallback)(()=>{c&&x()},[x,c]),L=(0,h.useCallback)(I=>{is(I)&&g&&(I.stopPropagation(),x())},[x,g]),b=(0,h.useCallback)(()=>{document.activeElement===d.current&&(clearTimeout(u.current),v())},[v]),T=(0,h.useCallback)(()=>{u.current=setTimeout(x,150)},[x]),N=(0,h.useCallback)(()=>{if(g){const I=d.current.getBoundingClientRect(),P=l.current.offsetParent.getBoundingClientRect(),{height:A,width:w}=I,O=I.left-P.left,j=I.top-P.top;Object.assign(l.current.style,{transform:`translate(${O}px, ${j}px)`,width:`${w}px`,height:`${A}px`})}},[g]);(0,h.useEffect)(()=>{p&&C(!1)},[p]),(0,h.useLayoutEffect)(()=>N(),[N]),(0,Ze.A)("resize",N,window),(0,Ze.A)("keydown",L,document),b5(d,x);const k=xt(r?.data);let E;return r?.type===Xr.QUIZ?E=`${m.quizRequirePassingScore}: "${k}"`:r?.type===Xr.ORDER?E=m.lessonRestricted:r?.type===Xr.KNOWLEDGE_CHECK&&(E=m.knowledgeCheckCorrectAnswerRequiredNav),(0,n.jsxs)("div",{"aria-disabled":!0,className:s,onBlur:S,onFocus:y,onMouseEnter:b,onMouseLeave:T,ref:d,role:"link",style:i,tabIndex:p?-1:0,children:[t,(0,n.jsx)("div",{className:"visually-hidden-always",children:m?.a11yRestrictedNav}),(0,n.jsx)("div",{className:"visually-hidden-always",children:E}),(0,n.jsx)(mG,{className:a,dark:o,ref:l,visible:g,children:E})]})}function pG(e){const{b:t,children:s,"data-direction":o,isCurrentLesson:r,isTooltipEnabled:a,lessonId:i,onClick:c=Function.prototype,onFocus:d,onHideProgressTooltip:l,onNavigate:u=Function.prototype,onShowProgressTooltip:m,restriction:p,showProgressDelay:g,style:C}=e,v=ym(),{theme:{progressIndicatorStyle:x=Je.THEME_DEFAULT}}=te(),y=x===Je.THEME_DEFAULT,S=(0,h.useCallback)(A=>{c(A),r?(A.preventDefault(),pC()):u(i)},[i,r,c,u]),[L,b]=(0,h.useState)(!1),T=(0,h.useCallback)(A=>{!L&&a&&(g!=null?setTimeout(m,g):m()),d?.(A)},[L,d,g,m,a]),N=(0,h.useCallback)(A=>{a&&is(A)&&l()},[l,a]),k=(0,h.useCallback)(()=>{a&&b(!0)},[a]),E=(0,h.useCallback)(()=>{a&&b(!1)},[a]),I=p?.type!=null,P=t("link",{active:r,restricted:I,"theme-default":y}).toString();return I?(0,n.jsx)(vC,{...e,className:P,style:C}):(0,n.jsx)(hc,{"aria-current":"page",className:P.toString(),"data-direction":o,"data-nav-item":"",onBlur:a?l:void 0,onClick:S,onFocus:T,onKeyDown:N,onMouseDown:k,onMouseUp:E,style:C,tabIndex:v?-1:void 0,to:Ps(i),children:s})}function fc(e){const{className:t="lesson-link-item",isCurrentLesson:s,last:o,lessonId:r,style:a}=e,i=(0,h.useMemo)(()=>$(t),[t]),c=Di(r),d=c?.type!=null,{isComplete:l=!1}=ko(r)??{},u=i({active:s,complete:l,last:o,restricted:d});return(0,n.jsx)("div",{className:u,children:(0,n.jsx)(pG,{...e,b:i,isCurrentLesson:s,restriction:c,style:a})})}function _s(){const e=(0,ge.RQ)("/lessons/:currentLessonId"),t=(0,ge.RQ)("/lessons/:currentLessonId/:mode");return e?.params?.currentLessonId??t?.params?.currentLessonId}const fG=Ae("LessonProgressGraphic");function Od({canComplete:e,id:t,isDark:s,isEnabled:o,isTooltipVisible:r,onHideTooltip:a,onShowTooltip:i,scope:c}){const{color:d,navigationStyle:l}=te(),u=ko(t),m=_s(),p=k3(t),g=I3(t),C=Di(t),v=he(),x=C?.type!=null,y=u?.isComplete,S=t===m,L=u?.percentComplete??0,b=(0,h.useCallback)(()=>{Ms(Qv(t))},[t]),T=(0,h.useCallback)(()=>{Ms(Gk(t))},[t]);return(0,n.jsx)(k5,{canComplete:e,color:d,hasRestriction:x,isComplete:y,isCurrentLesson:S,isDark:s,isEnabled:o,isFailed:p,isPassed:g,isTooltipVisible:r,labels:v,navigationStyle:l,onHideTooltip:a,onMarkComplete:b,onMarkReset:T,onShowTooltip:i,percentComplete:L,progressGraphic:fG,scope:c})}const vG=$("overview-list-item");function gG({className:e,id:t,last:s}){const o=Ft(),r=_s(),{color:a,isLegacyCourse:i,navigationStyle:c,theme:d}=te(),{accentContrast:l}=d,{icon:u,title:m}=Vt(t)??{},p=xt(m),g=ko(t),C=k3(t),v=I3(t),x=Di(t),y=he(),S=(0,jt.uW)(m)?{"data-l10n-id":m.l10nId}:{"data-change-path":Z3(t,"title")},L=g?.isComplete,b=g?.percentComplete??0,T=x?.type!=null,[N,k]=(0,h.useState)(!1),E=(0,h.useCallback)(()=>k(!0),[]),I=(0,h.useCallback)(()=>k(!1),[]),P=G()("overview-list__li",{"overview-list__li--last":s}),A=G()(e,"overview-list-item"),w=(0,h.useCallback)(O=>{const{currentTarget:{hash:j}}=O;O.preventDefault(),uc.Ay.Events.scrollEvent.register("end",()=>{ro(()=>{o(j.slice(1))},"cover-to-lesson"),uc.Ay.Events.scrollEvent.remove("end")}),uc.Ay.animateScroll.scrollTo(0,{containerId:"overview"})},[o]);return(0,n.jsx)("li",{...S,className:P,"data-testid":`overview-list-item-${t}`,role:"listitem",children:(0,n.jsx)(fc,{className:A,isTooltipEnabled:!0,lessonId:t,onBlur:I,onClick:w,onHideProgressTooltip:I,onShowProgressTooltip:E,showProgressDelay:25,tooltipClassName:"overview-list-item-tooltip",children:(0,n.jsx)(bG,{accentContrast:l,color:a,hasRestriction:T,isComplete:L,isCurrentLesson:t===r,isFailed:C,isLegacyCourse:i,isPassed:v,isTooltipVisible:N,labels:y,lessonIcon:u,lessonId:t,lessonTitle:p,navigationStyle:c,onHideTooltip:I,onShowTooltip:E,percentComplete:b,progressGraphic:CG,scope:bo.COVER})})})}const CG=Ae("LessonProgressGraphic");function xG({isTooltipVisible:e,lessonIcon:t,lessonId:s,lessonTitle:o,onHideTooltip:r,onShowTooltip:a,scope:i}){const c=vG("progress-circle");return(0,n.jsxs)("div",{className:c,children:[(0,n.jsx)("span",{"aria-hidden":"true",className:"overview-list-item__icon",children:(0,n.jsx)(Vz,{icon:t})}),(0,n.jsx)("span",{className:"overview-list-item__title","data-testid":`overview-list-item-title-${s}`,children:o}),(0,n.jsx)(Od,{canComplete:!1,id:s,isDark:!1,isEnabled:!0,isTooltipVisible:e,onHideTooltip:r,onShowTooltip:a,scope:i})]})}const bG=Ae("OverviewListItemLinkContent",xG),yG=({value:e,fallback:t})=>{const s=Te(e),o=wt(e);return t?(0,n.jsx)("span",{"data-l10n-id":o,children:s||t}):(0,n.jsx)("span",{"data-l10n-id":o,children:s})};function LG({value:e,children:t}){const s=Te(e);return t(s)}const lt=yG,SG=$("overview-list"),TG=e=>e.reduce((t,s)=>(s.type==="section"?t.push([s]):t[t.length-1]?t[t.length-1].push(s):t.push([s]),t),[]),NG=Ae("OverviewListSectionTitle",({className:e="",...t})=>{const s=_r()(["Default"],t);return(0,n.jsx)("h2",{...s,className:`${e} overview-list__section-title`})}),kG=()=>{const e=vr(),t=Aw(),s=he(),o=TG(t);return(0,n.jsx)("nav",{"aria-label":s?.a11yRegionNavOverview,className:"overview-list",children:o.map((r,a)=>{const[i={},...c]=r,{title:d,type:l}=i,u=l==="section",m=u?c:r,p=SG("list",{sectionless:!u});return(0,n.jsxs)("section",{children:[u&&d&&(0,n.jsx)(NG,{children:(0,n.jsx)(lt,{value:d})}),(0,n.jsx)("ol",{className:p,role:"list",children:m.map((g,C)=>{const{passedQuiz:v}=Fz(e,g.id);return(0,n.jsx)(gG,{id:g.id,last:m.length>1&&C===m.length-1,passedQuiz:v},g.id)})})]},a)})})},IG=(0,h.memo)(kG),EG=e=>Object.values(T0).find(t=>t.value==e);function jG(e){return(0,h.useMemo)(()=>EG(e)??T0.SMALL,[e])?.label.toLowerCase()}const Pa=$("cover"),wG=Ae("CoverDetails",({reverseColumns:e})=>{const t=bt(1200),{description:s,media:o,navigation:r,partnerContentId:a,publishedAt:i,selectedAuthorId:c}=te(),d=Cr(),l=Ds()(Re()("id",c),d),u=!!a&&l,m=xt(o)?.image,p=!vt()(m),g=!s||!r,C=!s&&!r,v=!!(u||Se),x=Pa("details",{"rise-com":Se,"rise-com-authoring":Se&&!i}),y=Pa("details-content-wrap",{columns:v,logo:p}),S=Pa("details-content",{"no-description-or-outline":g}),L=Pa("details-logo",{centered:C,"no-description-or-outline":g,"has-partner-content":!!a}),b=v&&(0,n.jsx)(Oz,{coursePartnerContent:l,hasLogo:p,hasPartnerContent:u}),T=jG(m?.scalar),N=Pa("details-logo-image",{[T]:!0}),k=Pa("details-description-outline");return(0,n.jsx)("section",{className:x,"data-testid":"cover-details",children:(0,n.jsxs)("div",{className:y,children:[!t&&e&&b,(0,n.jsxs)("div",{className:S,children:[(0,n.jsx)(Hz,{className:L,imageClassName:N}),(0,n.jsxs)("div",{className:k,children:[s&&(0,n.jsx)(Dz,{}),t&&b,r&&(0,n.jsx)(Cd,{type:"outline",children:(0,n.jsx)(IG,{})})]})]}),!t&&!e&&b]})})}),AG=Ae("CoverHeader"),RG=Ae("CoverLayout"),PG=["[href]",'[tabindex]:not([tabindex=""])',"audio[controls]","button:not([disabled])","details:not([disabled])",'input:not([disabled]):not([type="hidden"])',"select:not([disabled])","summary:not([disabled])","textarea:not([disabled])","video[controls]"].map(e=>`${e}:not([tabindex="-1"]):not([hidden]):not([aria-hidden="true"])`).join(", "),gC=(e,t=!1)=>s=>{const o=CC(s);if(o.length===0)return;const r=e>=o.length&&t?0:e;return xf()(r,o)},CC=e=>e?Array.from(e.querySelectorAll(PG)).filter(t=>window.getComputedStyle(t).display!=="none"):[],xC=gC(0),MG=gC(-1),Lm=e=>xC(e)?.focus?.();function OG(){const e=(0,h.useRef)(null);function t(s){const o=xC(e.current),r=MG(e.current);Ld(s)&&(s.shiftKey?document.activeElement===o&&(r.focus(),s.preventDefault()):document.activeElement===r&&(o.focus(),s.preventDefault()))}return(0,h.useEffect)(()=>{const s=e?.current;return s?.addEventListener("keydown",t),()=>{s?.removeEventListener("keydown",t)}},[]),e}var Sm;const Tm=h.createContext(null);Tm.displayName="UndoManagerContext";function Pfe(e){return Sm(Tm.Provider,{value:e.undoManager,children:e.children})}function bC(){return h.useContext(Tm)}function Mfe(e){function t(s){const o=bC();return Sm(e,{...s,undoManager:o})}return t.displayName=`withUndoManager(${e.displayName||e.name})`,t}function yC(){const e=bC();h.useEffect(()=>{if(e!=null)return e.disable(),()=>e.enable()},[e])}function Ofe(e){function t(s){return yC(),Sm(e,{...s})}return t.displayName=`withDisableUndoManager(${e.displayName||e.name})`,t}const xs=$("modal"),Nm=h.forwardRef((e,t)=>{const{children:s,className:o,"data-testid":r,darkOverlay:a,disableBackgroundScroll:i,disableCloseOnOverlayClick:c,disableCloseOnEscape:d=!1,focusFirstInput:l=!0,focusOnOpen:u=!0,footer:m,forceToTop:p=!1,fullscreen:g=!1,heading:C,hideCloseButton:v=!1,hideHeader:x=!1,skipDialogClose:y=!1,useTopLayer:S=!0,onCancel:L,onClose:b=tn,onClickBack:T,onCloseBubbles:N=!1,onOverlayClick:k,scroll:E=!1,subHeading:I,subText:P,width:A}=e;yC();const w=OG(),O=(0,h.useRef)(null),j=(0,h.useCallback)(()=>{const H=w.current;!y&&H?.open&&H.close(),b()},[b,w,y]);(0,h.useEffect)(()=>{const H=B=>{is(B)&&!d&&(B.preventDefault(),B.stopPropagation(),L?.(B),j())};return document.addEventListener("keydown",H,!N),()=>{document.removeEventListener("keydown",H,!N)}},[d,L,j,N]),(0,h.useEffect)(()=>{const H=w.current;if(H)return S?H.showModal():H.show(),u||setTimeout(()=>{H.contains(document.activeElement)&&document.activeElement?.blur()},0),()=>{H.close()}},[w,S,u]),(0,h.useEffect)(()=>{if(l&&w.current){const H=CC(w.current).find(z=>z.tagName==="INPUT"||z.tagName==="TEXTAREA"||z.tagName==="SELECT"),B=H||O?.current;B?.focus(),B instanceof HTMLTextAreaElement&&B.setSelectionRange(B.value.length,B.value.length)}},[l,w]),(0,h.useEffect)(()=>(i&&(document.scrollingElement||document.documentElement).classList.add("no-scroll"),()=>{i&&(document.scrollingElement||document.documentElement).classList.remove("no-scroll")}),[i,w]);const R=xs({"force-to-top":p}).mix(o),M=xs("content",{"with-footer":!!m,"force-scroll":!!E}),F=xs("overlay",{dark:!!a});return(0,n.jsxs)("dialog",{"aria-labelledby":"modal-heading","aria-modal":"true",className:R.toString(),"data-testid":r,onClose:j,ref:H=>{w.current=H,t&&(t.current=H)},role:"dialog",children:[(0,n.jsx)("div",{id:"modal-portal"}),(0,n.jsx)("div",{className:F,onClick:c?void 0:k||j}),(0,n.jsxs)("div",{className:xs("dialog",{fullscreen:g}),style:A&&!g?{width:A}:{},children:[(!x||!v)&&(0,n.jsxs)("div",{className:xs("heading-wrapper"),children:[(0,n.jsxs)("div",{className:xs("heading-flexbox"),children:[!x&&(0,n.jsxs)("div",{className:xs("header"),children:[T&&(0,n.jsx)(Me.ArcButton,{"aria-label":"back to previous page",hierarchy:"secondary",icon:"fa-regular fa-arrow-left",layout:"icon",onClick:T,shape:"square",size:"md",type:"button"}),(0,n.jsxs)("h1",{className:xs("heading"),id:"modal-heading",children:[C,(0,n.jsx)("span",{className:xs("subheading"),children:I})]})]}),!v&&(0,n.jsx)("button",{"aria-label":"close dialog",className:xs("close"),onClick:j,ref:O,type:"button",children:(0,n.jsx)(ie,{className:"icon",name:"close"})})]}),P?(0,n.jsx)("h2",{className:xs("subtitle"),children:P}):[]]}),(0,n.jsx)("div",{className:M,children:s}),m&&(0,n.jsxs)(n.Fragment,{children:[(0,n.jsx)("div",{className:xs("footer-shadow")}),(0,n.jsx)("div",{className:xs("footer"),children:m})]})]})]})}),LC=new Intl.DisplayNames(["en"],{type:"language",fallback:"code"}),BG=(e,t)=>{const s=e?.toLowerCase();try{return t?.[s]?.authorDisplayName??LC.of(e)}catch(o){return console.warn(`Language ${e} invalid`,o),e}},DG=(e,t)=>{try{return t?.[e]?.learnerDisplayName??LC.of(e)}catch(s){return console.warn(`Language ${e} invalid`,s),e}},km=()=>{const e=sa(),t=i1(e);return(0,h.useCallback)(o=>BG(o,t),[t])},HG=()=>{const e=sa(),t=i1(e);return(0,h.useCallback)(o=>DG(o,t),[t])},Ma=$("locale-selector"),Im=({onClose:e})=>{const t=(0,ge.zy)(),s=te(),o=VE(),r=yl(),a=zE(),i=a?.length?a:o&&r?r?.map(T=>T.locale):void 0,[c,d]=(0,h.useState)(!1),l=c&&(i?.length||0)>1,u=(0,we.A)(l),m=xt(s?.title),{currentLocale:p,setCurrentLocale:g}=Qe(),C=HG(),v=he(),[x,y]=(0,h.useState)(!1),S=(0,h.useCallback)(T=>{AT(T),g(T)},[g]),L=()=>{Ms(J0(!1))};(0,h.useEffect)(()=>{u&&!l&&e?.()},[e,u,l]),(0,h.useEffect)(()=>{if(!i||x||o===void 0||!r)return;if(i.length===1){S(i[0]),y(!0);return}const T=ov(void 0),N=wT()??"";if(N!==""){S(N),y(!0),d(!1);return}T?.[fi]==null&&N===""?d(!0):(d(!1),L());const E=(navigator.language??"en-US").toLowerCase(),I=i.find(P=>P.toLowerCase()===E);S(I?E:i[0]),y(!0)},[i,t,S,x,o,r,d]);const b=T=>{T.preventDefault();const N=T.target.value;S(N)};return!l||o===void 0||!r?null:(0,n.jsx)(_n,{classNames:"modal",timeout:400,children:(0,n.jsx)(Nm,{className:Ma("modal"),disableCloseOnOverlayClick:!0,hideCloseButton:!0,hideHeader:!0,onClose:L,children:(0,n.jsxs)("div",{className:Ma("container"),children:[(0,n.jsx)("div",{className:Ma("heading"),children:v.l10nChooseLanguage}),(0,n.jsx)("div",{className:Ma("course-title"),children:m}),(0,n.jsx)("div",{className:Ma("selector"),children:(0,n.jsx)("select",{onChange:b,value:p,children:i.map(T=>(0,n.jsx)("option",{value:T,children:C(T)},T))})}),(0,n.jsx)("div",{className:Ma("footer"),children:(0,n.jsx)(Me.ArcButton,{onClick:L,size:"lg",children:v.l10nChooseLanguageContinue})})]})})})};var FG=f(9608);const VG=$("cover-container"),SC=()=>document.querySelector("h1")?.focus({preventScroll:!0});function zG(){const{didNavigate:e,shouldSkipAutoFocusOnNavigate:t}=xm(),o=he()?.overviewPageTitleSuffix,r=na();return FG.useEffect(()=>{t||e&&SC()},[e,t]),(0,n.jsxs)(Nr,{title:dc(`${r} - ${o}`),children:[(0,n.jsx)("main",{children:(0,n.jsx)("div",{className:VG({}),children:(0,n.jsxs)(RG,{children:[(0,n.jsx)(AG,{}),(0,n.jsx)(wG,{})]})})}),(0,n.jsx)(Im,{onClose:SC})]})}const TC=zG,NC=(0,h.createContext)(void 0);function Bd(){const e=(0,h.useContext)(NC);return e||(console.warn("useMediaContext must be used within a MediaProvider"),{mode:"readonly",openTranscript:null,closeTranscript:null,onTranscriptUpdate:null,lessonId:"",uploadAudio:null,aiEnabled:!1,aiWriterContext:void 0,removeMediaRecordType:void 0,removeItemMedia:void 0,handleOpenMediaModal:void 0,showAssetLibraryDialog:void 0,hideAssetLibraryDialog:void 0,handleDelete:void 0})}function kC(e){function t(s){const o=Bd();return(0,n.jsx)(e,{...s,...o})}return t.displayName=`WithMediaContextWrapper(${e.name})`,t}function $G({children:e,lessonId:t,mode:s="readonly",openTranscript:o,closeTranscript:r,onTranscriptUpdate:a,disableTranscriptButton:i=!1}){const c={mode:s,lessonId:t||"",openTranscript:o||null,closeTranscript:r||null,onTranscriptUpdate:a||null,disableTranscriptButton:i,uploadAudio:null,aiEnabled:!1,aiWriterContext:void 0,removeMediaRecordType:void 0,removeItemMedia:void 0,handleOpenMediaModal:void 0,showAssetLibraryDialog:void 0,hideAssetLibraryDialog:void 0,handleDelete:void 0};return(0,n.jsx)(NC.Provider,{value:c,children:e})}const IC=(0,h.createContext)(void 0),_G=IC.Provider;function vc(){return(0,h.useContext)(IC)}function UG({children:e}){const t=ae(s=>s.transcriptPanel);return(0,n.jsx)(_G,{value:t,children:e})}const EC=(0,de.action)(Vg),gc=(0,de.action)(zg),Em=(0,de.action)($g);function mn(e){return e.refs?ma()("audio-id__refs_"+e.refs.toLowerCase()):""}function jm(e){if(e)return`audio-transcript--${e}`}function jC(e){if(e)return`audio-player-transcript-toggle--${e}`}const wC=$("course-exit");function AC(e){const t=he(),{className:s,lmsOptions:o,style:r}=e;return o?.enableExitCourse?(0,n.jsx)("div",{className:wC("wrapper"),children:(0,n.jsx)("button",{className:wC("button").mix(s),onClick:Mf,style:r,type:"button",children:t?.courseExit})}):null}const wm=$("nav-control"),GG=()=>{const[e,t]=(0,h.useState)(!1);return(0,Ze.A)(aC,()=>t(!0)),(0,Ze.A)(gm,()=>t(!1)),e},WG=({"aria-controls":e,isNavOpen:t,toggleNav:s,hideNav:o})=>{const{buttonNavigationStyle:r,lmsOptions:a,showNavigationButtons:i,...c}=te(),d=(0,h.useRef)(null),[l,u]=(0,h.useState)(0),m=he(),p=sc(),g=kl(),C=GG(),x=!!(0,h.useMemo)(()=>c.lessons?.find(N=>N.id===g),[c.lessons,g])?.settings?.timer,y=a?.enableExitCourse,S=x||y,L=c.navigationType===ir.COMPACT,b=L?"fixed-course-exit":void 0;(0,h.useEffect)(()=>{d.current=document.querySelector(".page-wrap
[truncated: 532,699 more chars]
