# Supplementary material for: An Interactive, Asynchronous Intimate Partner Violence Module for Medical Students: Improving Preparedness, Confidence, and Knowledge
Source: MedEdPORTAL. 2026 Jul 14;22:11618. doi: 10.15766/mep_2374-8265.11618 (PMC13364887; doi:10.15766/mep_2374-8265.11618)
Supplement: Supplementary file 1 — IPV Articulate Module FolderIPV Pre- and Postmodule Survey.docx [file mep_2374-8265.11618-s001.zip › A. IPV Articulate Module Folder/lib/rise/c62ff7a9.js]

(globalThis.wpRiseJsonp=globalThis.wpRiseJsonp||[]).push([["defaultVendors-node_modules_pnpm_sanitize-html_1_16_3_node_modules_sanitize-html_dist_index_js"],{89804(k){"use strict";function A(w){for(var d=[],o=0;o<w.length;o++)d.indexOf(w[o])===-1&&d.push(w[o]);return d}function _(w){var d=new Set;return w.filter(function(o){return d.has(o)?!1:(d.add(o),!0)})}function E(w){var d=[];return new Set(w).forEach(function(o){d.push(o)}),d}function m(){var w=!1;return new Set([!0]).forEach(function(d){w=d}),w===!0}"Set"in globalThis?typeof Set.prototype.forEach=="function"&&m()?k.exports=E:k.exports=_:k.exports=A},57393(k,A){"use strict";A.byteLength=e,A.toByteArray=a,A.fromByteArray=y;for(var _=[],E=[],m=typeof Uint8Array<"u"?Uint8Array:Array,w="ABCDEFGHIJKLMNOPQRSTUVWXYZabcdefghijklmnopqrstuvwxyz0123456789+/",d=0,o=w.length;d<o;++d)_[d]=w[d],E[w.charCodeAt(d)]=d;E[45]=62,E[95]=63;function t(b){var l=b.length;if(l%4>0)throw new Error("Invalid string. Length must be a multiple of 4");var f=b.indexOf("=");f===-1&&(f=l);var g=f===l?0:4-f%4;return[f,g]}function e(b){var l=t(b),f=l[0],g=l[1];return(f+g)*3/4-g}function r(b,l,f){return(l+f)*3/4-f}function a(b){var l,f=t(b),g=f[0],h=f[1],i=new m(r(b,g,h)),n=0,v=h>0?g-4:g,T;for(T=0;T<v;T+=4)l=E[b.charCodeAt(T)]<<18|E[b.charCodeAt(T+1)]<<12|E[b.charCodeAt(T+2)]<<6|E[b.charCodeAt(T+3)],i[n++]=l>>16&255,i[n++]=l>>8&255,i[n++]=l&255;return h===2&&(l=E[b.charCodeAt(T)]<<2|E[b.charCodeAt(T+1)]>>4,i[n++]=l&255),h===1&&(l=E[b.charCodeAt(T)]<<10|E[b.charCodeAt(T+1)]<<4|E[b.charCodeAt(T+2)]>>2,i[n++]=l>>8&255,i[n++]=l&255),i}function s(b){return _[b>>18&63]+_[b>>12&63]+_[b>>6&63]+_[b&63]}function p(b,l,f){for(var g,h=[],i=l;i<f;i+=3)g=(b[i]<<16&16711680)+(b[i+1]<<8&65280)+(b[i+2]&255),h.push(s(g));return h.join("")}function y(b){for(var l,f=b.length,g=f%3,h=[],i=16383,n=0,v=f-g;n<v;n+=i)h.push(p(b,n,n+i>v?v:n+i));return g===1?(l=b[f-1],h.push(_[l>>2]+_[l<<4&63]+"==")):g===2&&(l=(b[f-2]<<8)+b[f-1],h.push(_[l>>10]+_[l>>4&63]+_[l<<2&63]+"=")),h.join("")}},61639(k,A,_){"use strict";/*!
 * The buffer module from node.js, for the browser.
 *
 * @author   Feross Aboukhadijeh <https://feross.org>
 * @license  MIT
 */var E=_(57393),m=_(16772),w=typeof Symbol=="function"&&typeof Symbol.for=="function"?Symbol.for("nodejs.util.inspect.custom"):null;A.Buffer=e,A.SlowBuffer=i,A.INSPECT_MAX_BYTES=50;var d=2147483647;A.kMaxLength=d,e.TYPED_ARRAY_SUPPORT=o(),!e.TYPED_ARRAY_SUPPORT&&typeof console<"u"&&typeof console.error=="function"&&console.error("This browser lacks typed array (Uint8Array) support which is required by `buffer` v5.x. Use `buffer` v4.x if you require old browser support.");function o(){try{var x=new Uint8Array(1),u={foo:function(){return 42}};return Object.setPrototypeOf(u,Uint8Array.prototype),Object.setPrototypeOf(x,u),x.foo()===42}catch{return!1}}Object.defineProperty(e.prototype,"parent",{enumerable:!0,get:function(){if(e.isBuffer(this))return this.buffer}}),Object.defineProperty(e.prototype,"offset",{enumerable:!0,get:function(){if(e.isBuffer(this))return this.byteOffset}});function t(x){if(x>d)throw new RangeError('The value "'+x+'" is invalid for option "size"');var u=new Uint8Array(x);return Object.setPrototypeOf(u,e.prototype),u}function e(x,u,c){if(typeof x=="number"){if(typeof u=="string")throw new TypeError('The "string" argument must be of type string. Received type number');return p(x)}return r(x,u,c)}e.poolSize=8192;function r(x,u,c){if(typeof x=="string")return y(x,u);if(ArrayBuffer.isView(x))return l(x);if(x==null)throw new TypeError("The first argument must be one of type string, Buffer, ArrayBuffer, Array, or Array-like Object. Received type "+typeof x);if(L(x,ArrayBuffer)||x&&L(x.buffer,ArrayBuffer)||typeof SharedArrayBuffer<"u"&&(L(x,SharedArrayBuffer)||x&&L(x.buffer,SharedArrayBuffer)))return f(x,u,c);if(typeof x=="number")throw new TypeError('The "value" argument must not be of type number. Received type number');var R=x.valueOf&&x.valueOf();if(R!=null&&R!==x)return e.from(R,u,c);var q=g(x);if(q)return q;if(typeof Symbol<"u"&&Symbol.toPrimitive!=null&&typeof x[Symbol.toPrimitive]=="function")return e.from(x[Symbol.toPrimitive]("string"),u,c);throw new TypeError("The first argument must be one of type string, Buffer, ArrayBuffer, Array, or Array-like Object. Received type "+typeof x)}e.from=function(x,u,c){return r(x,u,c)},Object.setPrototypeOf(e.prototype,Uint8Array.prototype),Object.setPrototypeOf(e,Uint8Array);function a(x){if(typeof x!="number")throw new TypeError('"size" argument must be of type number');if(x<0)throw new RangeError('The value "'+x+'" is invalid for option "size"')}function s(x,u,c){return a(x),x<=0?t(x):u!==void 0?typeof c=="string"?t(x).fill(u,c):t(x).fill(u):t(x)}e.alloc=function(x,u,c){return s(x,u,c)};function p(x){return a(x),t(x<0?0:h(x)|0)}e.allocUnsafe=function(x){return p(x)},e.allocUnsafeSlow=function(x){return p(x)};function y(x,u){if((typeof u!="string"||u==="")&&(u="utf8"),!e.isEncoding(u))throw new TypeError("Unknown encoding: "+u);var c=n(x,u)|0,R=t(c),q=R.write(x,u);return q!==c&&(R=R.slice(0,q)),R}function b(x){for(var u=x.length<0?0:h(x.length)|0,c=t(u),R=0;R<u;R+=1)c[R]=x[R]&255;return c}function l(x){if(L(x,Uint8Array)){var u=new Uint8Array(x);return f(u.buffer,u.byteOffset,u.byteLength)}return b(x)}function f(x,u,c){if(u<0||x.byteLength<u)throw new RangeError('"offset" is outside of buffer bounds');if(x.byteLength<u+(c||0))throw new RangeError('"length" is outside of buffer bounds');var R;return u===void 0&&c===void 0?R=new Uint8Array(x):c===void 0?R=new Uint8Array(x,u):R=new Uint8Array(x,u,c),Object.setPrototypeOf(R,e.prototype),R}function g(x){if(e.isBuffer(x)){var u=h(x.length)|0,c=t(u);return c.length===0||x.copy(c,0,0,u),c}if(x.length!==void 0)return typeof x.length!="number"||O(x.length)?t(0):b(x);if(x.type==="Buffer"&&Array.isArray(x.data))return b(x.data)}function h(x){if(x>=d)throw new RangeError("Attempt to allocate Buffer larger than maximum size: 0x"+d.toString(16)+" bytes");return x|0}function i(x){return+x!=x&&(x=0),e.alloc(+x)}e.isBuffer=function(u){return u!=null&&u._isBuffer===!0&&u!==e.prototype},e.compare=function(u,c){if(L(u,Uint8Array)&&(u=e.from(u,u.offset,u.byteLength)),L(c,Uint8Array)&&(c=e.from(c,c.offset,c.byteLength)),!e.isBuffer(u)||!e.isBuffer(c))throw new TypeError('The "buf1", "buf2" arguments must be one of type Buffer or Uint8Array');if(u===c)return 0;for(var R=u.length,q=c.length,z=0,Y=Math.min(R,q);z<Y;++z)if(u[z]!==c[z]){R=u[z],q=c[z];break}return R<q?-1:q<R?1:0},e.isEncoding=function(u){switch(String(u).toLowerCase()){case"hex":case"utf8":case"utf-8":case"ascii":case"latin1":case"binary":case"base64":case"ucs2":case"ucs-2":case"utf16le":case"utf-16le":return!0;default:return!1}},e.concat=function(u,c){if(!Array.isArray(u))throw new TypeError('"list" argument must be an Array of Buffers');if(u.length===0)return e.alloc(0);var R;if(c===void 0)for(c=0,R=0;R<u.length;++R)c+=u[R].length;var q=e.allocUnsafe(c),z=0;for(R=0;R<u.length;++R){var Y=u[R];if(L(Y,Uint8Array))z+Y.length>q.length?e.from(Y).copy(q,z):Uint8Array.prototype.set.call(q,Y,z);else if(e.isBuffer(Y))Y.copy(q,z);else throw new TypeError('"list" argument must be an Array of Buffers');z+=Y.length}return q};function n(x,u){if(e.isBuffer(x))return x.length;if(ArrayBuffer.isView(x)||L(x,ArrayBuffer))return x.byteLength;if(typeof x!="string")throw new TypeError('The "string" argument must be one of type string, Buffer, or ArrayBuffer. Received type '+typeof x);var c=x.length,R=arguments.length>2&&arguments[2]===!0;if(!R&&c===0)return 0;for(var q=!1;;)switch(u){case"ascii":case"latin1":case"binary":return c;case"utf8":case"utf-8":return B(x).length;case"ucs2":case"ucs-2":case"utf16le":case"utf-16le":return c*2;case"hex":return c>>>1;case"base64":return re(x).length;default:if(q)return R?-1:B(x).length;u=(""+u).toLowerCase(),q=!0}}e.byteLength=n;function v(x,u,c){var R=!1;if((u===void 0||u<0)&&(u=0),u>this.length||((c===void 0||c>this.length)&&(c=this.length),c<=0)||(c>>>=0,u>>>=0,c<=u))return"";for(x||(x="utf8");;)switch(x){case"hex":return ie(this,u,c);case"utf8":case"utf-8":return ge(this,u,c);case"ascii":return we(this,u,c);case"latin1":case"binary":return ye(this,u,c);case"base64":return W(this,u,c);case"ucs2":case"ucs-2":case"utf16le":case"utf-16le":return Te(this,u,c);default:if(R)throw new TypeError("Unknown encoding: "+x);x=(x+"").toLowerCase(),R=!0}}e.prototype._isBuffer=!0;function T(x,u,c){var R=x[u];x[u]=x[c],x[c]=R}e.prototype.swap16=function(){var u=this.length;if(u%2!==0)throw new RangeError("Buffer size must be a multiple of 16-bits");for(var c=0;c<u;c+=2)T(this,c,c+1);return this},e.prototype.swap32=function(){var u=this.length;if(u%4!==0)throw new RangeError("Buffer size must be a multiple of 32-bits");for(var c=0;c<u;c+=4)T(this,c,c+3),T(this,c+1,c+2);return this},e.prototype.swap64=function(){var u=this.length;if(u%8!==0)throw new RangeError("Buffer size must be a multiple of 64-bits");for(var c=0;c<u;c+=8)T(this,c,c+7),T(this,c+1,c+6),T(this,c+2,c+5),T(this,c+3,c+4);return this},e.prototype.toString=function(){var u=this.length;return u===0?"":arguments.length===0?ge(this,0,u):v.apply(this,arguments)},e.prototype.toLocaleString=e.prototype.toString,e.prototype.equals=function(u){if(!e.isBuffer(u))throw new TypeError("Argument must be a Buffer");return this===u?!0:e.compare(this,u)===0},e.prototype.inspect=function(){var u="",c=A.INSPECT_MAX_BYTES;return u=this.toString("hex",0,c).replace(/(.{2})/g,"$1 ").trim(),this.length>c&&(u+=" ... "),"<Buffer "+u+">"},w&&(e.prototype[w]=e.prototype.inspect),e.prototype.compare=function(u,c,R,q,z){if(L(u,Uint8Array)&&(u=e.from(u,u.offset,u.byteLength)),!e.isBuffer(u))throw new TypeError('The "target" argument must be one of type Buffer or Uint8Array. Received type '+typeof u);if(c===void 0&&(c=0),R===void 0&&(R=u?u.length:0),q===void 0&&(q=0),z===void 0&&(z=this.length),c<0||R>u.length||q<0||z>this.length)throw new RangeError("out of range index");if(q>=z&&c>=R)return 0;if(q>=z)return-1;if(c>=R)return 1;if(c>>>=0,R>>>=0,q>>>=0,z>>>=0,this===u)return 0;for(var Y=z-q,se=R-c,fe=Math.min(Y,se),de=this.slice(q,z),ve=u.slice(c,R),pe=0;pe<fe;++pe)if(de[pe]!==ve[pe]){Y=de[pe],se=ve[pe];break}return Y<se?-1:se<Y?1:0};function D(x,u,c,R,q){if(x.length===0)return-1;if(typeof c=="string"?(R=c,c=0):c>2147483647?c=2147483647:c<-2147483648&&(c=-2147483648),c=+c,O(c)&&(c=q?0:x.length-1),c<0&&(c=x.length+c),c>=x.length){if(q)return-1;c=x.length-1}else if(c<0)if(q)c=0;else return-1;if(typeof u=="string"&&(u=e.from(u,R)),e.isBuffer(u))return u.length===0?-1:U(x,u,c,R,q);if(typeof u=="number")return u=u&255,typeof Uint8Array.prototype.indexOf=="function"?q?Uint8Array.prototype.indexOf.call(x,u,c):Uint8Array.prototype.lastIndexOf.call(x,u,c):U(x,[u],c,R,q);throw new TypeError("val must be string, number or Buffer")}function U(x,u,c,R,q){var z=1,Y=x.length,se=u.length;if(R!==void 0&&(R=String(R).toLowerCase(),R==="ucs2"||R==="ucs-2"||R==="utf16le"||R==="utf-16le")){if(x.length<2||u.length<2)return-1;z=2,Y/=2,se/=2,c/=2}function fe(Se,Me){return z===1?Se[Me]:Se.readUInt16BE(Me*z)}var de;if(q){var ve=-1;for(de=c;de<Y;de++)if(fe(x,de)===fe(u,ve===-1?0:de-ve)){if(ve===-1&&(ve=de),de-ve+1===se)return ve*z}else ve!==-1&&(de-=de-ve),ve=-1}else for(c+se>Y&&(c=Y-se),de=c;de>=0;de--){for(var pe=!0,Re=0;Re<se;Re++)if(fe(x,de+Re)!==fe(u,Re)){pe=!1;break}if(pe)return de}return-1}e.prototype.includes=function(u,c,R){return this.indexOf(u,c,R)!==-1},e.prototype.indexOf=function(u,c,R){return D(this,u,c,R,!0)},e.prototype.lastIndexOf=function(u,c,R){return D(this,u,c,R,!1)};function G(x,u,c,R){c=Number(c)||0;var q=x.length-c;R?(R=Number(R),R>q&&(R=q)):R=q;var z=u.length;R>z/2&&(R=z/2);for(var Y=0;Y<R;++Y){var se=parseInt(u.substr(Y*2,2),16);if(O(se))return Y;x[c+Y]=se}return Y}function $(x,u,c,R){return oe(B(u,x.length-c),x,c,R)}function H(x,u,c,R){return oe(I(u),x,c,R)}function Q(x,u,c,R){return oe(re(u),x,c,R)}function X(x,u,c,R){return oe(j(u,x.length-c),x,c,R)}e.prototype.write=function(u,c,R,q){if(c===void 0)q="utf8",R=this.length,c=0;else if(R===void 0&&typeof c=="string")q=c,R=this.length,c=0;else if(isFinite(c))c=c>>>0,isFinite(R)?(R=R>>>0,q===void 0&&(q="utf8")):(q=R,R=void 0);else throw new Error("Buffer.write(string, encoding, offset[, length]) is no longer supported");var z=this.length-c;if((R===void 0||R>z)&&(R=z),u.length>0&&(R<0||c<0)||c>this.length)throw new RangeError("Attempt to write outside buffer bounds");q||(q="utf8");for(var Y=!1;;)switch(q){case"hex":return G(this,u,c,R);case"utf8":case"utf-8":return $(this,u,c,R);case"ascii":case"latin1":case"binary":return H(this,u,c,R);case"base64":return Q(this,u,c,R);case"ucs2":case"ucs-2":case"utf16le":case"utf-16le":return X(this,u,c,R);default:if(Y)throw new TypeError("Unknown encoding: "+q);q=(""+q).toLowerCase(),Y=!0}},e.prototype.toJSON=function(){return{type:"Buffer",data:Array.prototype.slice.call(this._arr||this,0)}};function W(x,u,c){return u===0&&c===x.length?E.fromByteArray(x):E.fromByteArray(x.slice(u,c))}function ge(x,u,c){c=Math.min(x.length,c);for(var R=[],q=u;q<c;){var z=x[q],Y=null,se=z>239?4:z>223?3:z>191?2:1;if(q+se<=c){var fe,de,ve,pe;switch(se){case 1:z<128&&(Y=z);break;case 2:fe=x[q+1],(fe&192)===128&&(pe=(z&31)<<6|fe&63,pe>127&&(Y=pe));break;case 3:fe=x[q+1],de=x[q+2],(fe&192)===128&&(de&192)===128&&(pe=(z&15)<<12|(fe&63)<<6|de&63,pe>2047&&(pe<55296||pe>57343)&&(Y=pe));break;case 4:fe=x[q+1],de=x[q+2],ve=x[q+3],(fe&192)===128&&(de&192)===128&&(ve&192)===128&&(pe=(z&15)<<18|(fe&63)<<12|(de&63)<<6|ve&63,pe>65535&&pe<1114112&&(Y=pe))}}Y===null?(Y=65533,se=1):Y>65535&&(Y-=65536,R.push(Y>>>10&1023|55296),Y=56320|Y&1023),R.push(Y),q+=se}return Ae(R)}var me=4096;function Ae(x){var u=x.length;if(u<=me)return String.fromCharCode.apply(String,x);for(var c="",R=0;R<u;)c+=String.fromCharCode.apply(String,x.slice(R,R+=me));return c}function we(x,u,c){var R="";c=Math.min(x.length,c);for(var q=u;q<c;++q)R+=String.fromCharCode(x[q]&127);return R}function ye(x,u,c){var R="";c=Math.min(x.length,c);for(var q=u;q<c;++q)R+=String.fromCharCode(x[q]);return R}function ie(x,u,c){var R=x.length;(!u||u<0)&&(u=0),(!c||c<0||c>R)&&(c=R);for(var q="",z=u;z<c;++z)q+=V[x[z]];return q}function Te(x,u,c){for(var R=x.slice(u,c),q="",z=0;z<R.length-1;z+=2)q+=String.fromCharCode(R[z]+R[z+1]*256);return q}e.prototype.slice=function(u,c){var R=this.length;u=~~u,c=c===void 0?R:~~c,u<0?(u+=R,u<0&&(u=0)):u>R&&(u=R),c<0?(c+=R,c<0&&(c=0)):c>R&&(c=R),c<u&&(c=u);var q=this.subarray(u,c);return Object.setPrototypeOf(q,e.prototype),q};function le(x,u,c){if(x%1!==0||x<0)throw new RangeError("offset is not uint");if(x+u>c)throw new RangeError("Trying to access beyond buffer length")}e.prototype.readUintLE=e.prototype.readUIntLE=function(u,c,R){u=u>>>0,c=c>>>0,R||le(u,c,this.length);for(var q=this[u],z=1,Y=0;++Y<c&&(z*=256);)q+=this[u+Y]*z;return q},e.prototype.readUintBE=e.prototype.readUIntBE=function(u,c,R){u=u>>>0,c=c>>>0,R||le(u,c,this.length);for(var q=this[u+--c],z=1;c>0&&(z*=256);)q+=this[u+--c]*z;return q},e.prototype.readUint8=e.prototype.readUInt8=function(u,c){return u=u>>>0,c||le(u,1,this.length),this[u]},e.prototype.readUint16LE=e.prototype.readUInt16LE=function(u,c){return u=u>>>0,c||le(u,2,this.length),this[u]|this[u+1]<<8},e.prototype.readUint16BE=e.prototype.readUInt16BE=function(u,c){return u=u>>>0,c||le(u,2,this.length),this[u]<<8|this[u+1]},e.prototype.readUint32LE=e.prototype.readUInt32LE=function(u,c){return u=u>>>0,c||le(u,4,this.length),(this[u]|this[u+1]<<8|this[u+2]<<16)+this[u+3]*16777216},e.prototype.readUint32BE=e.prototype.readUInt32BE=function(u,c){return u=u>>>0,c||le(u,4,this.length),this[u]*16777216+(this[u+1]<<16|this[u+2]<<8|this[u+3])},e.prototype.readIntLE=function(u,c,R){u=u>>>0,c=c>>>0,R||le(u,c,this.length);for(var q=this[u],z=1,Y=0;++Y<c&&(z*=256);)q+=this[u+Y]*z;return z*=128,q>=z&&(q-=Math.pow(2,8*c)),q},e.prototype.readIntBE=function(u,c,R){u=u>>>0,c=c>>>0,R||le(u,c,this.length);for(var q=c,z=1,Y=this[u+--q];q>0&&(z*=256);)Y+=this[u+--q]*z;return z*=128,Y>=z&&(Y-=Math.pow(2,8*c)),Y},e.prototype.readInt8=function(u,c){return u=u>>>0,c||le(u,1,this.length),this[u]&128?(255-this[u]+1)*-1:this[u]},e.prototype.readInt16LE=function(u,c){u=u>>>0,c||le(u,2,this.length);var R=this[u]|this[u+1]<<8;return R&32768?R|4294901760:R},e.prototype.readInt16BE=function(u,c){u=u>>>0,c||le(u,2,this.length);var R=this[u+1]|this[u]<<8;return R&32768?R|4294901760:R},e.prototype.readInt32LE=function(u,c){return u=u>>>0,c||le(u,4,this.length),this[u]|this[u+1]<<8|this[u+2]<<16|this[u+3]<<24},e.prototype.readInt32BE=function(u,c){return u=u>>>0,c||le(u,4,this.length),this[u]<<24|this[u+1]<<16|this[u+2]<<8|this[u+3]},e.prototype.readFloatLE=function(u,c){return u=u>>>0,c||le(u,4,this.length),m.read(this,u,!0,23,4)},e.prototype.readFloatBE=function(u,c){return u=u>>>0,c||le(u,4,this.length),m.read(this,u,!1,23,4)},e.prototype.readDoubleLE=function(u,c){return u=u>>>0,c||le(u,8,this.length),m.read(this,u,!0,52,8)},e.prototype.readDoubleBE=function(u,c){return u=u>>>0,c||le(u,8,this.length),m.read(this,u,!1,52,8)};function J(x,u,c,R,q,z){if(!e.isBuffer(x))throw new TypeError('"buffer" argument must be a Buffer instance');if(u>q||u<z)throw new RangeError('"value" argument is out of bounds');if(c+R>x.length)throw new RangeError("Index out of range")}e.prototype.writeUintLE=e.prototype.writeUIntLE=function(u,c,R,q){if(u=+u,c=c>>>0,R=R>>>0,!q){var z=Math.pow(2,8*R)-1;J(this,u,c,R,z,0)}var Y=1,se=0;for(this[c]=u&255;++se<R&&(Y*=256);)this[c+se]=u/Y&255;return c+R},e.prototype.writeUintBE=e.prototype.writeUIntBE=function(u,c,R,q){if(u=+u,c=c>>>0,R=R>>>0,!q){var z=Math.pow(2,8*R)-1;J(this,u,c,R,z,0)}var Y=R-1,se=1;for(this[c+Y]=u&255;--Y>=0&&(se*=256);)this[c+Y]=u/se&255;return c+R},e.prototype.writeUint8=e.prototype.writeUInt8=function(u,c,R){return u=+u,c=c>>>0,R||J(this,u,c,1,255,0),this[c]=u&255,c+1},e.prototype.writeUint16LE=e.prototype.writeUInt16LE=function(u,c,R){return u=+u,c=c>>>0,R||J(this,u,c,2,65535,0),this[c]=u&255,this[c+1]=u>>>8,c+2},e.prototype.writeUint16BE=e.prototype.writeUInt16BE=function(u,c,R){return u=+u,c=c>>>0,R||J(this,u,c,2,65535,0),this[c]=u>>>8,this[c+1]=u&255,c+2},e.prototype.writeUint32LE=e.prototype.writeUInt32LE=function(u,c,R){return u=+u,c=c>>>0,R||J(this,u,c,4,4294967295,0),this[c+3]=u>>>24,this[c+2]=u>>>16,this[c+1]=u>>>8,this[c]=u&255,c+4},e.prototype.writeUint32BE=e.prototype.writeUInt32BE=function(u,c,R){return u=+u,c=c>>>0,R||J(this,u,c,4,4294967295,0),this[c]=u>>>24,this[c+1]=u>>>16,this[c+2]=u>>>8,this[c+3]=u&255,c+4},e.prototype.writeIntLE=function(u,c,R,q){if(u=+u,c=c>>>0,!q){var z=Math.pow(2,8*R-1);J(this,u,c,R,z-1,-z)}var Y=0,se=1,fe=0;for(this[c]=u&255;++Y<R&&(se*=256);)u<0&&fe===0&&this[c+Y-1]!==0&&(fe=1),this[c+Y]=(u/se>>0)-fe&255;return c+R},e.prototype.writeIntBE=function(u,c,R,q){if(u=+u,c=c>>>0,!q){var z=Math.pow(2,8*R-1);J(this,u,c,R,z-1,-z)}var Y=R-1,se=1,fe=0;for(this[c+Y]=u&255;--Y>=0&&(se*=256);)u<0&&fe===0&&this[c+Y+1]!==0&&(fe=1),this[c+Y]=(u/se>>0)-fe&255;return c+R},e.prototype.writeInt8=function(u,c,R){return u=+u,c=c>>>0,R||J(this,u,c,1,127,-128),u<0&&(u=255+u+1),this[c]=u&255,c+1},e.prototype.writeInt16LE=function(u,c,R){return u=+u,c=c>>>0,R||J(this,u,c,2,32767,-32768),this[c]=u&255,this[c+1]=u>>>8,c+2},e.prototype.writeInt16BE=function(u,c,R){return u=+u,c=c>>>0,R||J(this,u,c,2,32767,-32768),this[c]=u>>>8,this[c+1]=u&255,c+2},e.prototype.writeInt32LE=function(u,c,R){return u=+u,c=c>>>0,R||J(this,u,c,4,2147483647,-2147483648),this[c]=u&255,this[c+1]=u>>>8,this[c+2]=u>>>16,this[c+3]=u>>>24,c+4},e.prototype.writeInt32BE=function(u,c,R){return u=+u,c=c>>>0,R||J(this,u,c,4,2147483647,-2147483648),u<0&&(u=4294967295+u+1),this[c]=u>>>24,this[c+1]=u>>>16,this[c+2]=u>>>8,this[c+3]=u&255,c+4};function K(x,u,c,R,q,z){if(c+R>x.length)throw new RangeError("Index out of range");if(c<0)throw new RangeError("Index out of range")}function ne(x,u,c,R,q){return u=+u,c=c>>>0,q||K(x,u,c,4,34028234663852886e22,-34028234663852886e22),m.write(x,u,c,R,23,4),c+4}e.prototype.writeFloatLE=function(u,c,R){return ne(this,u,c,!0,R)},e.prototype.writeFloatBE=function(u,c,R){return ne(this,u,c,!1,R)};function ee(x,u,c,R,q){return u=+u,c=c>>>0,q||K(x,u,c,8,17976931348623157e292,-17976931348623157e292),m.write(x,u,c,R,52,8),c+8}e.prototype.writeDoubleLE=function(u,c,R){return ee(this,u,c,!0,R)},e.prototype.writeDoubleBE=function(u,c,R){return ee(this,u,c,!1,R)},e.prototype.copy=function(u,c,R,q){if(!e.isBuffer(u))throw new TypeError("argument should be a Buffer");if(R||(R=0),!q&&q!==0&&(q=this.length),c>=u.length&&(c=u.length),c||(c=0),q>0&&q<R&&(q=R),q===R||u.length===0||this.length===0)return 0;if(c<0)throw new RangeError("targetStart out of bounds");if(R<0||R>=this.length)throw new RangeError("Index out of range");if(q<0)throw new RangeError("sourceEnd out of bounds");q>this.length&&(q=this.length),u.length-c<q-R&&(q=u.length-c+R);var z=q-R;return this===u&&typeof Uint8Array.prototype.copyWithin=="function"?this.copyWithin(c,R,q):Uint8Array.prototype.set.call(u,this.subarray(R,q),c),z},e.prototype.fill=function(u,c,R,q){if(typeof u=="string"){if(typeof c=="string"?(q=c,c=0,R=this.length):typeof R=="string"&&(q=R,R=this.length),q!==void 0&&typeof q!="string")throw new TypeError("encoding must be a string");if(typeof q=="string"&&!e.isEncoding(q))throw new TypeError("Unknown encoding: "+q);if(u.length===1){var z=u.charCodeAt(0);(q==="utf8"&&z<128||q==="latin1")&&(u=z)}}else typeof u=="number"?u=u&255:typeof u=="boolean"&&(u=Number(u));if(c<0||this.length<c||this.length<R)throw new RangeError("Out of range index");if(R<=c)return this;c=c>>>0,R=R===void 0?this.length:R>>>0,u||(u=0);var Y;if(typeof u=="number")for(Y=c;Y<R;++Y)this[Y]=u;else{var se=e.isBuffer(u)?u:e.from(u,q),fe=se.length;if(fe===0)throw new TypeError('The value "'+u+'" is invalid for argument "value"');for(Y=0;Y<R-c;++Y)this[Y+c]=se[Y%fe]}return this};var _e=/[^+/0-9A-Za-z-_]/g;function ae(x){if(x=x.split("=")[0],x=x.trim().replace(_e,""),x.length<2)return"";for(;x.length%4!==0;)x=x+"=";return x}function B(x,u){u=u||1/0;for(var c,R=x.length,q=null,z=[],Y=0;Y<R;++Y){if(c=x.charCodeAt(Y),c>55295&&c<57344){if(!q){if(c>56319){(u-=3)>-1&&z.push(239,191,189);continue}else if(Y+1===R){(u-=3)>-1&&z.push(239,191,189);continue}q=c;continue}if(c<56320){(u-=3)>-1&&z.push(239,191,189),q=c;continue}c=(q-55296<<10|c-56320)+65536}else q&&(u-=3)>-1&&z.push(239,191,189);if(q=null,c<128){if((u-=1)<0)break;z.push(c)}else if(c<2048){if((u-=2)<0)break;z.push(c>>6|192,c&63|128)}else if(c<65536){if((u-=3)<0)break;z.push(c>>12|224,c>>6&63|128,c&63|128)}else if(c<1114112){if((u-=4)<0)break;z.push(c>>18|240,c>>12&63|128,c>>6&63|128,c&63|128)}else throw new Error("Invalid code point")}return z}function I(x){for(var u=[],c=0;c<x.length;++c)u.push(x.charCodeAt(c)&255);return u}function j(x,u){for(var c,R,q,z=[],Y=0;Y<x.length&&!((u-=2)<0);++Y)c=x.charCodeAt(Y),R=c>>8,q=c%256,z.push(q),z.push(R);return z}function re(x){return E.toByteArray(ae(x))}function oe(x,u,c,R){for(var q=0;q<R&&!(q+c>=u.length||q>=x.length);++q)u[q+c]=x[q];return q}function L(x,u){return x instanceof u||x!=null&&x.constructor!=null&&x.constructor.name!=null&&x.constructor.name===u.name}function O(x){return x!==x}var V=(function(){for(var x="0123456789abcdef",u=new Array(256),c=0;c<16;++c)for(var R=c*16,q=0;q<16;++q)u[R+q]=x[c]+x[q];return u})()},28950(k,A,_){var E=_(66809),m=_(97262),w=_(88706);w.elementNames.__proto__=null,w.attributeNames.__proto__=null;var d={__proto__:null,style:!0,script:!0,xmp:!0,iframe:!0,noembed:!0,noframes:!0,plaintext:!0,noscript:!0};function o(l,f){if(l){var g="",h;for(var i in l)h=l[i],g&&(g+=" "),f.xmlMode==="foreign"&&(i=w.attributeNames[i]||i),g+=i,(h!==null&&h!==""||f.xmlMode)&&(g+='="'+(f.decodeEntities?m.encodeXML(h):h.replace(/\"/g,"&quot;"))+'"');return g}}var t={__proto__:null,area:!0,base:!0,basefont:!0,br:!0,col:!0,command:!0,embed:!0,frame:!0,hr:!0,img:!0,input:!0,isindex:!0,keygen:!0,link:!0,meta:!0,param:!0,source:!0,track:!0,wbr:!0},e=k.exports=function(l,f){!Array.isArray(l)&&!l.cheerio&&(l=[l]),f=f||{};for(var g="",h=0;h<l.length;h++){var i=l[h];i.type==="root"?g+=e(i.children,f):E.isTag(i)?g+=a(i,f):i.type===E.Directive?g+=s(i):i.type===E.Comment?g+=b(i):i.type===E.CDATA?g+=y(i):g+=p(i,f)}return g},r=["mi","mo","mn","ms","mtext","annotation-xml","foreignObject","desc","title"];function a(l,f){f.xmlMode==="foreign"&&(l.name=w.elementNames[l.name]||l.name,l.parent&&r.indexOf(l.parent.name)>=0&&(f=Object.assign({},f,{xmlMode:!1}))),!f.xmlMode&&["svg","math"].indexOf(l.name)>=0&&(f=Object.assign({},f,{xmlMode:"foreign"}));var g="<"+l.name,h=o(l.attribs,f);return h&&(g+=" "+h),f.xmlMode&&(!l.children||l.children.length===0)?g+="/>":(g+=">",l.children&&(g+=e(l.children,f)),(!t[l.name]||f.xmlMode)&&(g+="</"+l.name+">")),g}function s(l){return"<"+l.data+">"}function p(l,f){var g=l.data||"";return f.decodeEntities&&!(l.parent&&l.parent.name in d)&&(g=m.encodeXML(g)),g}function y(l){return"<![CDATA["+l.children[0].data+"]]>"}function b(l){return"<!--"+l.data+"-->"}},56219(k){k.exports={Text:"text",Directive:"directive",Comment:"comment",Script:"script",Style:"style",Tag:"tag",CDATA:"cdata",Doctype:"doctype",isTag:function(A){return A.type==="tag"||A.type==="script"||A.type==="style"}}},66809(k,A){"use strict";Object.defineProperty(A,"__esModule",{value:!0}),A.Doctype=A.CDATA=A.Tag=A.Style=A.Script=A.Comment=A.Directive=A.Text=A.Root=A.isTag=A.ElementType=void 0;var _;(function(m){m.Root="root",m.Text="text",m.Directive="directive",m.Comment="comment",m.Script="script",m.Style="style",m.Tag="tag",m.CDATA="cdata",m.Doctype="doctype"})(_=A.ElementType||(A.ElementType={}));function E(m){return m.type===_.Tag||m.type===_.Script||m.type===_.Style}A.isTag=E,A.Root=_.Root,A.Text=_.Text,A.Directive=_.Directive,A.Comment=_.Comment,A.Script=_.Script,A.Style=_.Style,A.Tag=_.Tag,A.CDATA=_.CDATA,A.Doctype=_.Doctype},23702(k,A,_){var E=_(56219),m=/\s+/g,w=_(9728),d=_(41758);function o(e,r,a){typeof e=="object"?(a=r,r=e,e=null):typeof r=="function"&&(a=r,r=t),this._callback=e,this._options=r||t,this._elementCB=a,this.dom=[],this._done=!1,this._tagStack=[],this._parser=this._parser||null}var t={normalizeWhitespace:!1,withStartIndices:!1,withEndIndices:!1};o.prototype.onparserinit=function(e){this._parser=e},o.prototype.onreset=function(){o.call(this,this._callback,this._options,this._elementCB)},o.prototype.onend=function(){this._done||(this._done=!0,this._parser=null,this._handleCallback(null))},o.prototype._handleCallback=o.prototype.onerror=function(e){if(typeof this._callback=="function")this._callback(e,this.dom);else if(e)throw e},o.prototype.onclosetag=function(){var e=this._tagStack.pop();this._options.withEndIndices&&e&&(e.endIndex=this._parser.endIndex),this._elementCB&&this._elementCB(e)},o.prototype._createDomElement=function(e){if(!this._options.withDomLvl1)return e;var r;e.type==="tag"?r=Object.create(d):r=Object.create(w);for(var a in e)e.hasOwnProperty(a)&&(r[a]=e[a]);return r},o.prototype._addDomElement=function(e){var r=this._tagStack[this._tagStack.length-1],a=r?r.children:this.dom,s=a[a.length-1];e.next=null,this._options.withStartIndices&&(e.startIndex=this._parser.startIndex),this._options.withEndIndices&&(e.endIndex=this._parser.endIndex),s?(e.prev=s,s.next=e):e.prev=null,a.push(e),e.parent=r||null},o.prototype.onopentag=function(e,r){var a={type:e==="script"?E.Script:e==="style"?E.Style:E.Tag,name:e,attribs:r,children:[]},s=this._createDomElement(a);this._addDomElement(s),this._tagStack.push(s)},o.prototype.ontext=function(e){var r=this._options.normalizeWhitespace||this._options.ignoreWhitespace,a;if(!this._tagStack.length&&this.dom.length&&(a=this.dom[this.dom.length-1]).type===E.Text)r?a.data=(a.data+e).replace(m," "):a.data+=e;else if(this._tagStack.length&&(a=this._tagStack[this._tagStack.length-1])&&(a=a.children[a.children.length-1])&&a.type===E.Text)r?a.data=(a.data+e).replace(m," "):a.data+=e;else{r&&(e=e.replace(m," "));var s=this._createDomElement({data:e,type:E.Text});this._addDomElement(s)}},o.prototype.oncomment=function(e){var r=this._tagStack[this._tagStack.length-1];if(r&&r.type===E.Comment){r.data+=e;return}var a={data:e,type:E.Comment},s=this._createDomElement(a);this._addDomElement(s),this._tagStack.push(s)},o.prototype.oncdatastart=function(){var e={children:[{data:"",type:E.Text}],type:E.CDATA},r=this._createDomElement(e);this._addDomElement(r),this._tagStack.push(r)},o.prototype.oncommentend=o.prototype.oncdataend=function(){this._tagStack.pop()},o.prototype.onprocessinginstruction=function(e,r){var a=this._createDomElement({name:e,data:r,type:E.Directive});this._addDomElement(a)},k.exports=o},41758(k,A,_){var E=_(9728),m=k.exports=Object.create(E),w={tagName:"name"};Object.keys(w).forEach(function(d){var o=w[d];Object.defineProperty(m,d,{get:function(){return this[o]||null},set:function(t){return this[o]=t,t}})})},9728(k){var A=k.exports={get firstChild(){var m=this.children;return m&&m[0]||null},get lastChild(){var m=this.children;return m&&m[m.length-1]||null},get nodeType(){return E[this.type]||E.element}},_={tagName:"name",childNodes:"children",parentNode:"parent",previousSibling:"prev",nextSibling:"next",nodeValue:"data"},E={element:1,text:3,cdata:4,comment:8};Object.keys(_).forEach(function(m){var w=_[m];Object.defineProperty(A,m,{get:function(){return this[w]||null},set:function(d){return this[w]=d,d}})})},8276(k,A,_){var E=k.exports;[_(38077),_(82002),_(44563),_(62838),_(9905),_(66477)].forEach(function(m){Object.keys(m).forEach(function(w){E[w]=m[w].bind(E)})})},66477(k,A){A.removeSubsets=function(m){for(var w=m.length,d,o,t;--w>-1;){for(d=o=m[w],m[w]=null,t=!0;o;){if(m.indexOf(o)>-1){t=!1,m.splice(w,1);break}o=o.parent}t&&(m[w]=d)}return m};var _={DISCONNECTED:1,PRECEDING:2,FOLLOWING:4,CONTAINS:8,CONTAINED_BY:16},E=A.compareDocumentPosition=function(m,w){var d=[],o=[],t,e,r,a,s,p;if(m===w)return 0;for(t=m;t;)d.unshift(t),t=t.parent;for(t=w;t;)o.unshift(t),t=t.parent;for(p=0;d[p]===o[p];)p++;return p===0?_.DISCONNECTED:(e=d[p-1],r=e.children,a=d[p],s=o[p],r.indexOf(a)>r.indexOf(s)?e===w?_.FOLLOWING|_.CONTAINED_BY:_.FOLLOWING:e===m?_.PRECEDING|_.CONTAINS:_.PRECEDING)};A.uniqueSort=function(m){var w=m.length,d,o;for(m=m.slice();--w>-1;)d=m[w],o=m.indexOf(d),o>-1&&o<w&&m.splice(w,1);return m.sort(function(t,e){var r=E(t,e);return r&_.PRECEDING?-1:r&_.FOLLOWING?1:0}),m}},9905(k,A,_){var E=_(56219),m=A.isTag=E.isTag;A.testElement=function(t,e){for(var r in t)if(t.hasOwnProperty(r)){if(r==="tag_name"){if(!m(e)||!t.tag_name(e.name))return!1}else if(r==="tag_type"){if(!t.tag_type(e.type))return!1}else if(r==="tag_contains"){if(m(e)||!t.tag_contains(e.data))return!1}else if(!e.attribs||!t[r](e.attribs[r]))return!1}return!0};var w={tag_name:function(t){return typeof t=="function"?function(e){return m(e)&&t(e.name)}:t==="*"?m:function(e){return m(e)&&e.name===t}},tag_type:function(t){return typeof t=="function"?function(e){return t(e.type)}:function(e){return e.type===t}},tag_contains:function(t){return typeof t=="function"?function(e){return!m(e)&&t(e.data)}:function(e){return!m(e)&&e.data===t}}};function d(t,e){return typeof e=="function"?function(r){return r.attribs&&e(r.attribs[t])}:function(r){return r.attribs&&r.attribs[t]===e}}function o(t,e){return function(r){return t(r)||e(r)}}A.getElements=function(t,e,r,a){var s=Object.keys(t).map(function(p){var y=t[p];return p in w?w[p](y):d(p,y)});return s.length===0?[]:this.filter(s.reduce(o),e,r,a)},A.getElementById=function(t,e,r){return Array.isArray(e)||(e=[e]),this.findOne(d("id",t),e,r!==!1)},A.getElementsByTagName=function(t,e,r,a){return this.filter(w.tag_name(t),e,r,a)},A.getElementsByTagType=function(t,e,r,a){return this.filter(w.tag_type(t),e,r,a)}},44563(k,A){A.removeElement=function(_){if(_.prev&&(_.prev.next=_.next),_.next&&(_.next.prev=_.prev),_.parent){var E=_.parent.children;E.splice(E.lastIndexOf(_),1)}},A.replaceElement=function(_,E){var m=E.prev=_.prev;m&&(m.next=E);var w=E.next=_.next;w&&(w.prev=E);var d=E.parent=_.parent;if(d){var o=d.children;o[o.lastIndexOf(_)]=E}},A.appendChild=function(_,E){if(E.parent=_,_.children.push(E)!==1){var m=_.children[_.children.length-2];m.next=E,E.prev=m,E.next=null}},A.append=function(_,E){var m=_.parent,w=_.next;if(E.next=w,E.prev=_,_.next=E,E.parent=m,w){if(w.prev=E,m){var d=m.children;d.splice(d.lastIndexOf(w),0,E)}}else m&&m.children.push(E)},A.prepend=function(_,E){var m=_.parent;if(m){var w=m.children;w.splice(w.lastIndexOf(_),0,E)}_.prev&&(_.prev.next=E),E.parent=m,E.prev=_.prev,E.next=_,_.prev=E}},62838(k,A,_){var E=_(56219).isTag;k.exports={filter:m,find:w,findOneChild:d,findOne:o,existsOne:t,findAll:e};function m(r,a,s,p){return Array.isArray(a)||(a=[a]),(typeof p!="number"||!isFinite(p))&&(p=1/0),w(r,a,s!==!1,p)}function w(r,a,s,p){for(var y=[],b,l=0,f=a.length;l<f&&!(r(a[l])&&(y.push(a[l]),--p<=0)||(b=a[l].children,s&&b&&b.length>0&&(b=w(r,b,s,p),y=y.concat(b),p-=b.length,p<=0)));l++);return y}function d(r,a){for(var s=0,p=a.length;s<p;s++)if(r(a[s]))return a[s];return null}function o(r,a){for(var s=null,p=0,y=a.length;p<y&&!s;p++)if(E(a[p]))r(a[p])?s=a[p]:a[p].children.length>0&&(s=o(r,a[p].children));else continue;return s}function t(r,a){for(var s=0,p=a.length;s<p;s++)if(E(a[s])&&(r(a[s])||a[s].children.length>0&&t(r,a[s].children)))return!0;return!1}function e(r,a){for(var s=[],p=a.slice();p.length;){var y=p.shift();E(y)&&(y.children&&y.children.length>0&&p.unshift.apply(p,y.children),r(y)&&s.push(y))}return s}},38077(k,A,_){var E=_(56219),m=_(28950),w=E.isTag;k.exports={getInnerHTML:d,getOuterHTML:m,getText:o};function d(t,e){return t.children?t.children.map(function(r){return m(r,e)}).join(""):""}function o(t){return Array.isArray(t)?t.map(o).join(""):w(t)?t.name==="br"?`
`:o(t.children):t.type===E.CDATA?o(t.children):t.type===E.Text?t.data:""}},82002(k,A){var _=A.getChildren=function(m){return m.children},E=A.getParent=function(m){return m.parent};A.getSiblings=function(m){var w=E(m);return w?_(w):[m]},A.getAttributeValue=function(m,w){return m.attribs&&m.attribs[w]},A.hasAttrib=function(m,w){return!!m.attribs&&hasOwnProperty.call(m.attribs,w)},A.getName=function(m){return m.name}},16366(k,A,_){var E=_(33150);k.exports=m;function m(w){if(w>=55296&&w<=57343||w>1114111)return"\uFFFD";w in E&&(w=E[w]);var d="";return w>65535&&(w-=65536,d+=String.fromCharCode(w>>>10&1023|55296),w=56320|w&1023),d+=String.fromCharCode(w),d}},4914(k,A,_){"use strict";var E=this&&this.__importDefault||function(s){return s&&s.__esModule?s:{default:s}};Object.defineProperty(A,"__esModule",{value:!0}),A.decodeHTML=A.decodeHTMLStrict=A.decodeXML=void 0;var m=E(_(75777)),w=E(_(68533)),d=E(_(28303)),o=E(_(31964)),t=/&(?:[a-zA-Z0-9]+|#[xX][\da-fA-F]+|#\d+);/g;A.decodeXML=e(d.default),A.decodeHTMLStrict=e(m.default);function e(s){var p=a(s);return function(y){return String(y).replace(t,p)}}var r=function(s,p){return s<p?1:-1};A.decodeHTML=(function(){for(var s=Object.keys(w.default).sort(r),p=Object.keys(m.default).sort(r),y=0,b=0;y<p.length;y++)s[b]===p[y]?(p[y]+=";?",b++):p[y]+=";";var l=new RegExp("&(?:"+p.join("|")+"|#[xX][\\da-fA-F]+;?|#\\d+;?)","g"),f=a(m.default);function g(h){return h.substr(-1)!==";"&&(h+=";"),f(h)}return function(h){return String(h).replace(l,g)}})();function a(s){return function(y){if(y.charAt(1)==="#"){var b=y.charAt(2);return b==="X"||b==="x"?o.default(parseInt(y.substr(3),16)):o.default(parseInt(y.substr(2),10))}return s[y.slice(1,-1)]||y}}},31964(k,A,_){"use strict";var E=this&&this.__importDefault||function(o){return o&&o.__esModule?o:{default:o}};Object.defineProperty(A,"__esModule",{value:!0});var m=E(_(98228)),w=String.fromCodePoint||function(o){var t="";return o>65535&&(o-=65536,t+=String.fromCharCode(o>>>10&1023|55296),o=56320|o&1023),t+=String.fromCharCode(o),t};function d(o){return o>=55296&&o<=57343||o>1114111?"\uFFFD":(o in m.default&&(o=m.default[o]),w(o))}A.default=d},33878(k,A,_){"use strict";var E=this&&this.__importDefault||function(i){return i&&i.__esModule?i:{default:i}};Object.defineProperty(A,"__esModule",{value:!0}),A.escapeUTF8=A.escape=A.encodeNonAsciiHTML=A.encodeHTML=A.encodeXML=void 0;var m=E(_(28303)),w=r(m.default),d=a(w);A.encodeXML=h(w);var o=E(_(75777)),t=r(o.default),e=a(t);A.encodeHTML=b(t,e),A.encodeNonAsciiHTML=h(t);function r(i){return Object.keys(i).sort().reduce(function(n,v){return n[i[v]]="&"+v+";",n},{})}function a(i){for(var n=[],v=[],T=0,D=Object.keys(i);T<D.length;T++){var U=D[T];U.length===1?n.push("\\"+U):v.push(U)}n.sort();for(var G=0;G<n.length-1;G++){for(var $=G;$<n.length-1&&n[$].charCodeAt(1)+1===n[$+1].charCodeAt(1);)$+=1;var H=1+$-G;H<3||n.splice(G,H,n[G]+"-"+n[$])}return v.unshift("["+n.join("")+"]"),new RegExp(v.join("|"),"g")}var s=/(?:[\x80-\uD7FF\uE000-\uFFFF]|[\uD800-\uDBFF][\uDC00-\uDFFF]|[\uD800-\uDBFF](?![\uDC00-\uDFFF])|(?:[^\uD800-\uDBFF]|^)[\uDC00-\uDFFF])/g,p=String.prototype.codePointAt!=null?function(i){return i.codePointAt(0)}:function(i){return(i.charCodeAt(0)-55296)*1024+i.charCodeAt(1)-56320+65536};function y(i){return"&#x"+(i.length>1?p(i):i.charCodeAt(0)).toString(16).toUpperCase()+";"}function b(i,n){return function(v){return v.replace(n,function(T){return i[T]}).replace(s,y)}}var l=new RegExp(d.source+"|"+s.source,"g");function f(i){return i.replace(l,y)}A.escape=f;function g(i){return i.replace(d,y)}A.escapeUTF8=g;function h(i){return function(n){return n.replace(l,function(v){return i[v]||y(v)})}}},97262(k,A,_){"use strict";Object.defineProperty(A,"__esModule",{value:!0}),A.decodeXMLStrict=A.decodeHTML5Strict=A.decodeHTML4Strict=A.decodeHTML5=A.decodeHTML4=A.decodeHTMLStrict=A.decodeHTML=A.decodeXML=A.encodeHTML5=A.encodeHTML4=A.escapeUTF8=A.escape=A.encodeNonAsciiHTML=A.encodeHTML=A.encodeXML=A.encode=A.decodeStrict=A.decode=void 0;var E=_(4914),m=_(33878);function w(r,a){return(!a||a<=0?E.decodeXML:E.decodeHTML)(r)}A.decode=w;function d(r,a){return(!a||a<=0?E.decodeXML:E.decodeHTMLStrict)(r)}A.decodeStrict=d;function o(r,a){return(!a||a<=0?m.encodeXML:m.encodeHTML)(r)}A.encode=o;var t=_(33878);Object.defineProperty(A,"encodeXML",{enumerable:!0,get:function(){return t.encodeXML}}),Object.defineProperty(A,"encodeHTML",{enumerable:!0,get:function(){return t.encodeHTML}}),Object.defineProperty(A,"encodeNonAsciiHTML",{enumerable:!0,get:function(){return t.encodeNonAsciiHTML}}),Object.defineProperty(A,"escape",{enumerable:!0,get:function(){return t.escape}}),Object.defineProperty(A,"escapeUTF8",{enumerable:!0,get:function(){return t.escapeUTF8}}),Object.defineProperty(A,"encodeHTML4",{enumerable:!0,get:function(){return t.encodeHTML}}),Object.defineProperty(A,"encodeHTML5",{enumerable:!0,get:function(){return t.encodeHTML}});var e=_(4914);Object.defineProperty(A,"decodeXML",{enumerable:!0,get:function(){return e.decodeXML}}),Object.defineProperty(A,"decodeHTML",{enumerable:!0,get:function(){return e.decodeHTML}}),Object.defineProperty(A,"decodeHTMLStrict",{enumerable:!0,get:function(){return e.decodeHTMLStrict}}),Object.defineProperty(A,"decodeHTML4",{enumerable:!0,get:function(){return e.decodeHTML}}),Object.defineProperty(A,"decodeHTML5",{enumerable:!0,get:function(){return e.decodeHTML}}),Object.defineProperty(A,"decodeHTML4Strict",{enumerable:!0,get:function(){return e.decodeHTMLStrict}}),Object.defineProperty(A,"decodeHTML5Strict",{enumerable:!0,get:function(){return e.decodeHTMLStrict}}),Object.defineProperty(A,"decodeXMLStrict",{enumerable:!0,get:function(){return e.decodeXML}})},68772(k,A,_){k.exports=E;function E(w){this._cbs=w||{},this.events=[]}var m=_(91818).EVENTS;Object.keys(m).forEach(function(w){if(m[w]===0)w="on"+w,E.prototype[w]=function(){this.events.push([w]),this._cbs[w]&&this._cbs[w]()};else if(m[w]===1)w="on"+w,E.prototype[w]=function(d){this.events.push([w,d]),this._cbs[w]&&this._cbs[w](d)};else if(m[w]===2)w="on"+w,E.prototype[w]=function(d,o){this.events.push([w,d,o]),this._cbs[w]&&this._cbs[w](d,o)};else throw Error("wrong number of arguments")}),E.prototype.onreset=function(){this.events=[],this._cbs.onreset&&this._cbs.onreset()},E.prototype.restart=function(){this._cbs.onreset&&this._cbs.onreset();for(var w=0,d=this.events.length;w<d;w++)if(this._cbs[this.events[w][0]]){var o=this.events[w].length;o===1?this._cbs[this.events[w][0]]():o===2?this._cbs[this.events[w][0]](this.events[w][1]):this._cbs[this.events[w][0]](this.events[w][1],this.events[w][2])}}},12482(k,A,_){var E=_(91818),m=E.DomHandler,w=E.DomUtils;function d(s,p){this.init(s,p)}_(72525)(d,m),d.prototype.init=m;function o(s,p){return w.getElementsByTagName(s,p,!0)}function t(s,p){return w.getElementsByTagName(s,p,!0,1)[0]}function e(s,p,y){return w.getText(w.getElementsByTagName(s,p,y,1)).trim()}function r(s,p,y,b,l){var f=e(y,b,l);f&&(s[p]=f)}var a=function(s){return s==="rss"||s==="feed"||s==="rdf:RDF"};d.prototype.onend=function(){var s={},p=t(a,this.dom),y,b;p&&(p.name==="feed"?(b=p.children,s.type="atom",r(s,"id","id",b),r(s,"title","title",b),(y=t("link",b))&&(y=y.attribs)&&(y=y.href)&&(s.link=y),r(s,"description","subtitle",b),(y=e("updated",b))&&(s.updated=new Date(y)),r(s,"author","email",b,!0),s.items=o("entry",b).map(function(l){var f={},g;return l=l.children,r(f,"id","id",l),r(f,"title","title",l),(g=t("link",l))&&(g=g.attribs)&&(g=g.href)&&(f.link=g),(g=e("summary",l)||e("content",l))&&(f.description=g),(g=e("updated",l))&&(f.pubDate=new Date(g)),f})):(b=t("channel",p.children).children,s.type=p.name.substr(0,3),s.id="",r(s,"title","title",b),r(s,"link","link",b),r(s,"description","description",b),(y=e("lastBuildDate",b))&&(s.updated=new Date(y)),r(s,"author","managingEditor",b,!0),s.items=o("item",p.children).map(function(l){var f={},g;return l=l.children,r(f,"id","guid",l),r(f,"title","title",l),r(f,"link","link",l),r(f,"description","description",l),(g=e("pubDate",l))&&(f.pubDate=new Date(g)),f}))),this.dom=s,m.prototype._handleCallback.call(this,p?null:Error("couldn't find root of feed"))},k.exports=d},69891(k,A,_){var E=_(39463),m={input:!0,option:!0,optgroup:!0,select:!0,button:!0,datalist:!0,textarea:!0},w={tr:{tr:!0,th:!0,td:!0},th:{th:!0},td:{thead:!0,th:!0,td:!0},body:{head:!0,link:!0,script:!0},li:{li:!0},p:{p:!0},h1:{p:!0},h2:{p:!0},h3:{p:!0},h4:{p:!0},h5:{p:!0},h6:{p:!0},select:m,input:m,output:m,button:m,datalist:m,textarea:m,option:{option:!0},optgroup:{optgroup:!0}},d={__proto__:null,area:!0,base:!0,basefont:!0,br:!0,col:!0,command:!0,embed:!0,frame:!0,hr:!0,img:!0,input:!0,isindex:!0,keygen:!0,link:!0,meta:!0,param:!0,source:!0,track:!0,wbr:!0,path:!0,circle:!0,ellipse:!0,line:!0,rect:!0,use:!0,stop:!0,polyline:!0,polygon:!0},o=/\s|\//;function t(e,r){this._options=r||{},this._cbs=e||{},this._tagname="",this._attribname="",this._attribvalue="",this._attribs=null,this._stack=[],this.startIndex=0,this.endIndex=null,this._lowerCaseTagNames="lowerCaseTags"in this._options?!!this._options.lowerCaseTags:!this._options.xmlMode,this._lowerCaseAttributeNames="lowerCaseAttributeNames"in this._options?!!this._options.lowerCaseAttributeNames:!this._options.xmlMode,this._options.Tokenizer&&(E=this._options.Tokenizer),this._tokenizer=new E(this._options,this),this._cbs.onparserinit&&this._cbs.onparserinit(this)}_(72525)(t,_(73267).EventEmitter),t.prototype._updatePosition=function(e){this.endIndex===null?this._tokenizer._sectionStart<=e?this.startIndex=0:this.startIndex=this._tokenizer._sectionStart-e:this.startIndex=this.endIndex+1,this.endIndex=this._tokenizer.getAbsoluteIndex()},t.prototype.ontext=function(e){this._updatePosition(1),this.endIndex--,this._cbs.ontext&&this._cbs.ontext(e)},t.prototype.onopentagname=function(e){if(this._lowerCaseTagNames&&(e=e.toLowerCase()),this._tagname=e,!this._options.xmlMode&&e in w)for(var r;(r=this._stack[this._stack.length-1])in w[e];this.onclosetag(r));(this._options.xmlMode||!(e in d))&&this._stack.push(e),this._cbs.onopentagname&&this._cbs.onopentagname(e),this._cbs.onopentag&&(this._attribs={})},t.prototype.onopentagend=function(){this._updatePosition(1),this._attribs&&(this._cbs.onopentag&&this._cbs.onopentag(this._tagname,this._attribs),this._attribs=null),!this._options.xmlMode&&this._cbs.onclosetag&&this._tagname in d&&this._cbs.onclosetag(this._tagname),this._tagname=""},t.prototype.onclosetag=function(e){if(this._updatePosition(1),this._lowerCaseTagNames&&(e=e.toLowerCase()),this._stack.length&&(!(e in d)||this._options.xmlMode)){var r=this._stack.lastIndexOf(e);if(r!==-1)if(this._cbs.onclosetag)for(r=this._stack.length-r;r--;)this._cbs.onclosetag(this._stack.pop());else this._stack.length=r;else e==="p"&&!this._options.xmlMode&&(this.onopentagname(e),this._closeCurrentTag())}else!this._options.xmlMode&&(e==="br"||e==="p")&&(this.onopentagname(e),this._closeCurrentTag())},t.prototype.onselfclosingtag=function(){this._options.xmlMode||this._options.recognizeSelfClosing?this._closeCurrentTag():this.onopentagend()},t.prototype._closeCurrentTag=function(){var e=this._tagname;this.onopentagend(),this._stack[this._stack.length-1]===e&&(this._cbs.onclosetag&&this._cbs.onclosetag(e),this._stack.pop())},t.prototype.onattribname=function(e){this._lowerCaseAttributeNames&&(e=e.toLowerCase()),this._attribname=e},t.prototype.onattribdata=function(e){this._attribvalue+=e},t.prototype.onattribend=function(){this._cbs.onattribute&&this._cbs.onattribute(this._attribname,this._attribvalue),this._attribs&&!Object.prototype.hasOwnProperty.call(this._attribs,this._attribname)&&(this._attribs[this._attribname]=this._attribvalue),this._attribname="",this._attribvalue=""},t.prototype._getInstructionName=function(e){var r=e.search(o),a=r<0?e:e.substr(0,r);return this._lowerCaseTagNames&&(a=a.toLowerCase()),a},t.prototype.ondeclaration=function(e){if(this._cbs.onprocessinginstruction){var r=this._getInstructionName(e);this._cbs.onprocessinginstruction("!"+r,"!"+e)}},t.prototype.onprocessinginstruction=function(e){if(this._cbs.onprocessinginstruction){var r=this._getInstructionName(e);this._cbs.onprocessinginstruction("?"+r,"?"+e)}},t.prototype.oncomment=function(e){this._updatePosition(4),this._cbs.oncomment&&this._cbs.oncomment(e),this._cbs.oncommentend&&this._cbs.oncommentend()},t.prototype.oncdata=function(e){this._updatePosition(1),this._options.xmlMode||this._options.recognizeCDATA?(this._cbs.oncdatastart&&this._cbs.oncdatastart(),this._cbs.ontext&&this._cbs.ontext(e),this._cbs.oncdataend&&this._cbs.oncdataend()):this.oncomment("[CDATA["+e+"]]")},t.prototype.onerror=function(e){this._cbs.onerror&&this._cbs.onerror(e)},t.prototype.onend=function(){if(this._cbs.onclosetag)for(var e=this._stack.length;e>0;this._cbs.onclosetag(this._stack[--e]));this._cbs.onend&&this._cbs.onend()},t.prototype.reset=function(){this._cbs.onreset&&this._cbs.onreset(),this._tokenizer.reset(),this._tagname="",this._attribname="",this._attribs=null,this._stack=[],this._cbs.onparserinit&&this._cbs.onparserinit(this)},t.prototype.parseComplete=function(e){this.reset(),this.end(e)},t.prototype.write=function(e){this._tokenizer.write(e)},t.prototype.end=function(e){this._tokenizer.end(e)},t.prototype.pause=function(){this._tokenizer.pause()},t.prototype.resume=function(){this._tokenizer.resume()},t.prototype.parseChunk=t.prototype.write,t.prototype.done=t.prototype.end,k.exports=t},69520(k,A,_){k.exports=E;function E(w){this._cbs=w||{}}var m=_(91818).EVENTS;Object.keys(m).forEach(function(w){if(m[w]===0)w="on"+w,E.prototype[w]=function(){this._cbs[w]&&this._cbs[w]()};else if(m[w]===1)w="on"+w,E.prototype[w]=function(d){this._cbs[w]&&this._cbs[w](d)};else if(m[w]===2)w="on"+w,E.prototype[w]=function(d,o){this._cbs[w]&&this._cbs[w](d,o)};else throw Error("wrong number of arguments")})},57936(k,A,_){k.exports=m;var E=_(18240);function m(o){E.call(this,new w(this),o)}_(72525)(m,E),m.prototype.readable=!0;function w(o){this.scope=o}var d=_(91818).EVENTS;Object.keys(d).forEach(function(o){if(d[o]===0)w.prototype["on"+o]=function(){this.scope.emit(o)};else if(d[o]===1)w.prototype["on"+o]=function(t){this.scope.emit(o,t)};else if(d[o]===2)w.prototype["on"+o]=function(t,e){this.scope.emit(o,t,e)};else throw Error("wrong number of arguments!")})},39463(k,A,_){k.exports=te;var E=_(16366),m=_(92995),w=_(51199),d=_(6949),o=0,t=o++,e=o++,r=o++,a=o++,s=o++,p=o++,y=o++,b=o++,l=o++,f=o++,g=o++,h=o++,i=o++,n=o++,v=o++,T=o++,D=o++,U=o++,G=o++,$=o++,H=o++,Q=o++,X=o++,W=o++,ge=o++,me=o++,Ae=o++,we=o++,ye=o++,ie=o++,Te=o++,le=o++,J=o++,K=o++,ne=o++,ee=o++,_e=o++,ae=o++,B=o++,I=o++,j=o++,re=o++,oe=o++,L=o++,O=o++,V=o++,x=o++,u=o++,c=o++,R=o++,q=o++,z=o++,Y=o++,se=o++,fe=o++,de=0,ve=de++,pe=de++,Re=de++;function Se(N){return N===" "||N===`
`||N==="	"||N==="\f"||N==="\r"}function Me(N,be){return function(Ce){Ce===N&&(this._state=be)}}function Le(N,be,Ce){var De=N.toLowerCase();return N===De?function(ke){ke===De?this._state=be:(this._state=Ce,this._index--)}:function(ke){ke===De||ke===N?this._state=be:(this._state=Ce,this._index--)}}function Fe(N,be){var Ce=N.toLowerCase();return function(De){De===Ce||De===N?this._state=be:(this._state=r,this._index--)}}function te(N,be){this._state=t,this._buffer="",this._sectionStart=0,this._index=0,this._bufferOffset=0,this._baseState=t,this._special=ve,this._cbs=be,this._running=!0,this._ended=!1,this._xmlMode=!!(N&&N.xmlMode),this._decodeEntities=!!(N&&N.decodeEntities)}te.prototype._stateText=function(N){N==="<"?(this._index>this._sectionStart&&this._cbs.ontext(this._getSection()),this._state=e,this._sectionStart=this._index):this._decodeEntities&&this._special===ve&&N==="&"&&(this._index>this._sectionStart&&this._cbs.ontext(this._getSection()),this._baseState=t,this._state=q,this._sectionStart=this._index)},te.prototype._stateBeforeTagName=function(N){N==="/"?this._state=s:N==="<"?(this._cbs.ontext(this._getSection()),this._sectionStart=this._index):N===">"||this._special!==ve||Se(N)?this._state=t:N==="!"?(this._state=v,this._sectionStart=this._index+1):N==="?"?(this._state=D,this._sectionStart=this._index+1):(this._state=!this._xmlMode&&(N==="s"||N==="S")?Te:r,this._sectionStart=this._index)},te.prototype._stateInTagName=function(N){(N==="/"||N===">"||Se(N))&&(this._emitToken("onopentagname"),this._state=b,this._index--)},te.prototype._stateBeforeCloseingTagName=function(N){Se(N)||(N===">"?this._state=t:this._special!==ve?N==="s"||N==="S"?this._state=le:(this._state=t,this._index--):(this._state=p,this._sectionStart=this._index))},te.prototype._stateInCloseingTagName=function(N){(N===">"||Se(N))&&(this._emitToken("onclosetag"),this._state=y,this._index--)},te.prototype._stateAfterCloseingTagName=function(N){N===">"&&(this._state=t,this._sectionStart=this._index+1)},te.prototype._stateBeforeAttributeName=function(N){N===">"?(this._cbs.onopentagend(),this._state=t,this._sectionStart=this._index+1):N==="/"?this._state=a:Se(N)||(this._state=l,this._sectionStart=this._index)},te.prototype._stateInSelfClosingTag=function(N){N===">"?(this._cbs.onselfclosingtag(),this._state=t,this._sectionStart=this._index+1):Se(N)||(this._state=b,this._index--)},te.prototype._stateInAttributeName=function(N){(N==="="||N==="/"||N===">"||Se(N))&&(this._cbs.onattribname(this._getSection()),this._sectionStart=-1,this._state=f,this._index--)},te.prototype._stateAfterAttributeName=function(N){N==="="?this._state=g:N==="/"||N===">"?(this._cbs.onattribend(),this._state=b,this._index--):Se(N)||(this._cbs.onattribend(),this._state=l,this._sectionStart=this._index)},te.prototype._stateBeforeAttributeValue=function(N){N==='"'?(this._state=h,this._sectionStart=this._index+1):N==="'"?(this._state=i,this._sectionStart=this._index+1):Se(N)||(this._state=n,this._sectionStart=this._index,this._index--)},te.prototype._stateInAttributeValueDoubleQuotes=function(N){N==='"'?(this._emitToken("onattribdata"),this._cbs.onattribend(),this._state=b):this._decodeEntities&&N==="&"&&(this._emitToken("onattribdata"),this._baseState=this._state,this._state=q,this._sectionStart=this._index)},te.prototype._stateInAttributeValueSingleQuotes=function(N){N==="'"?(this._emitToken("onattribdata"),this._cbs.onattribend(),this._state=b):this._decodeEntities&&N==="&"&&(this._emitToken("onattribdata"),this._baseState=this._state,this._state=q,this._sectionStart=this._index)},te.prototype._stateInAttributeValueNoQuotes=function(N){Se(N)||N===">"?(this._emitToken("onattribdata"),this._cbs.onattribend(),this._state=b,this._index--):this._decodeEntities&&N==="&"&&(this._emitToken("onattribdata"),this._baseState=this._state,this._state=q,this._sectionStart=this._index)},te.prototype._stateBeforeDeclaration=function(N){this._state=N==="["?Q:N==="-"?U:T},te.prototype._stateInDeclaration=function(N){N===">"&&(this._cbs.ondeclaration(this._getSection()),this._state=t,this._sectionStart=this._index+1)},te.prototype._stateInProcessingInstruction=function(N){N===">"&&(this._cbs.onprocessinginstruction(this._getSection()),this._state=t,this._sectionStart=this._index+1)},te.prototype._stateBeforeComment=function(N){N==="-"?(this._state=G,this._sectionStart=this._index+1):this._state=T},te.prototype._stateInComment=function(N){N==="-"&&(this._state=$)},te.prototype._stateAfterComment1=function(N){N==="-"?this._state=H:this._state=G},te.prototype._stateAfterComment2=function(N){N===">"?(this._cbs.oncomment(this._buffer.substring(this._sectionStart,this._index-2)),this._state=t,this._sectionStart=this._index+1):N!=="-"&&(this._state=G)},te.prototype._stateBeforeCdata1=Le("C",X,T),te.prototype._stateBeforeCdata2=Le("D",W,T),te.prototype._stateBeforeCdata3=Le("A",ge,T),te.prototype._stateBeforeCdata4=Le("T",me,T),te.prototype._stateBeforeCdata5=Le("A",Ae,T),te.prototype._stateBeforeCdata6=function(N){N==="["?(this._state=we,this._sectionStart=this._index+1):(this._state=T,this._index--)},te.prototype._stateInCdata=function(N){N==="]"&&(this._state=ye)},te.prototype._stateAfterCdata1=Me("]",ie),te.prototype._stateAfterCdata2=function(N){N===">"?(this._cbs.oncdata(this._buffer.substring(this._sectionStart,this._index-2)),this._state=t,this._sectionStart=this._index+1):N!=="]"&&(this._state=we)},te.prototype._stateBeforeSpecial=function(N){N==="c"||N==="C"?this._state=J:N==="t"||N==="T"?this._state=oe:(this._state=r,this._index--)},te.prototype._stateBeforeSpecialEnd=function(N){this._special===pe&&(N==="c"||N==="C")?this._state=ae:this._special===Re&&(N==="t"||N==="T")?this._state=x:this._state=t},te.prototype._stateBeforeScript1=Fe("R",K),te.prototype._stateBeforeScript2=Fe("I",ne),te.prototype._stateBeforeScript3=Fe("P",ee),te.prototype._stateBeforeScript4=Fe("T",_e),te.prototype._stateBeforeScript5=function(N){(N==="/"||N===">"||Se(N))&&(this._special=pe),this._state=r,this._index--},te.prototype._stateAfterScript1=Le("R",B,t),te.prototype._stateAfterScript2=Le("I",I,t),te.prototype._stateAfterScript3=Le("P",j,t),te.prototype._stateAfterScript4=Le("T",re,t),te.prototype._stateAfterScript5=function(N){N===">"||Se(N)?(this._special=ve,this._state=p,this._sectionStart=this._index-6,this._index--):this._state=t},te.prototype._stateBeforeStyle1=Fe("Y",L),te.prototype._stateBeforeStyle2=Fe("L",O),te.prototype._stateBeforeStyle3=Fe("E",V),te.prototype._stateBeforeStyle4=function(N){(N==="/"||N===">"||Se(N))&&(this._special=Re),this._state=r,this._index--},te.prototype._stateAfterStyle1=Le("Y",u,t),te.prototype._stateAfterStyle2=Le("L",c,t),te.prototype._stateAfterStyle3=Le("E",R,t),te.prototype._stateAfterStyle4=function(N){N===">"||Se(N)?(this._special=ve,this._state=p,this._sectionStart=this._index-5,this._index--):this._state=t},te.prototype._stateBeforeEntity=Le("#",z,Y),te.prototype._stateBeforeNumericEntity=Le("X",fe,se),te.prototype._parseNamedEntityStrict=function(){if(this._sectionStart+1<this._index){var N=this._buffer.substring(this._sectionStart+1,this._index),be=this._xmlMode?d:m;be.hasOwnProperty(N)&&(this._emitPartial(be[N]),this._sectionStart=this._index+1)}},te.prototype._parseLegacyEntity=function(){var N=this._sectionStart+1,be=this._index-N;for(be>6&&(be=6);be>=2;){var Ce=this._buffer.substr(N,be);if(w.hasOwnProperty(Ce)){this._emitPartial(w[Ce]),this._sectionStart+=be+1;return}else be--}},te.prototype._stateInNamedEntity=function(N){N===";"?(this._parseNamedEntityStrict(),this._sectionStart+1<this._index&&!this._xmlMode&&this._parseLegacyEntity(),this._state=this._baseState):(N<"a"||N>"z")&&(N<"A"||N>"Z")&&(N<"0"||N>"9")&&(this._xmlMode||this._sectionStart+1===this._index||(this._baseState!==t?N!=="="&&this._parseNamedEntityStrict():this._parseLegacyEntity()),this._state=this._baseState,this._index--)},te.prototype._decodeNumericEntity=function(N,be){var Ce=this._sectionStart+N;if(Ce!==this._index){var De=this._buffer.substring(Ce,this._index),ke=parseInt(De,be);this._emitPartial(E(ke)),this._sectionStart=this._index}else this._sectionStart--;this._state=this._baseState},te.prototype._stateInNumericEntity=function(N){N===";"?(this._decodeNumericEntity(2,10),this._sectionStart++):(N<"0"||N>"9")&&(this._xmlMode?this._state=this._baseState:this._decodeNumericEntity(2,10),this._index--)},te.prototype._stateInHexEntity=function(N){N===";"?(this._decodeNumericEntity(3,16),this._sectionStart++):(N<"a"||N>"f")&&(N<"A"||N>"F")&&(N<"0"||N>"9")&&(this._xmlMode?this._state=this._baseState:this._decodeNumericEntity(3,16),this._index--)},te.prototype._cleanup=function(){this._sectionStart<0?(this._buffer="",this._bufferOffset+=this._index,this._index=0):this._running&&(this._state===t?(this._sectionStart!==this._index&&this._cbs.ontext(this._buffer.substr(this._sectionStart)),this._buffer="",this._bufferOffset+=this._index,this._index=0):this._sectionStart===this._index?(this._buffer="",this._bufferOffset+=this._index,this._index=0):(this._buffer=this._buffer.substr(this._sectionStart),this._index-=this._sectionStart,this._bufferOffset+=this._sectionStart),this._sectionStart=0)},te.prototype.write=function(N){this._ended&&this._cbs.onerror(Error(".write() after done!")),this._buffer+=N,this._parse()},te.prototype._parse=function(){for(;this._index<this._buffer.length&&this._running;){var N=this._buffer.charAt(this._index);this._state===t?this._stateText(N):this._state===e?this._stateBeforeTagName(N):this._state===r?this._stateInTagName(N):this._state===s?this._stateBeforeCloseingTagName(N):this._state===p?this._stateInCloseingTagName(N):this._state===y?this._stateAfterCloseingTagName(N):this._state===a?this._stateInSelfClosingTag(N):this._state===b?this._stateBeforeAttributeName(N):this._state===l?this._stateInAttributeName(N):this._state===f?this._stateAfterAttributeName(N):this._state===g?this._stateBeforeAttributeValue(N):this._state===h?this._stateInAttributeValueDoubleQuotes(N):this._state===i?this._stateInAttributeValueSingleQuotes(N):this._state===n?this._stateInAttributeValueNoQuotes(N):this._state===v?this._stateBeforeDeclaration(N):this._state===T?this._stateInDeclaration(N):this._state===D?this._stateInProcessingInstruction(N):this._state===U?this._stateBeforeComment(N):this._state===G?this._stateInComment(N):this._state===$?this._stateAfterComment1(N):this._state===H?this._stateAfterComment2(N):this._state===Q?this._stateBeforeCdata1(N):this._state===X?this._stateBeforeCdata2(N):this._state===W?this._stateBeforeCdata3(N):this._state===ge?this._stateBeforeCdata4(N):this._state===me?this._stateBeforeCdata5(N):this._state===Ae?this._stateBeforeCdata6(N):this._state===we?this._stateInCdata(N):this._state===ye?this._stateAfterCdata1(N):this._state===ie?this._stateAfterCdata2(N):this._state===Te?this._stateBeforeSpecial(N):this._state===le?this._stateBeforeSpecialEnd(N):this._state===J?this._stateBeforeScript1(N):this._state===K?this._stateBeforeScript2(N):this._state===ne?this._stateBeforeScript3(N):this._state===ee?this._stateBeforeScript4(N):this._state===_e?this._stateBeforeScript5(N):this._state===ae?this._stateAfterScript1(N):this._state===B?this._stateAfterScript2(N):this._state===I?this._stateAfterScript3(N):this._state===j?this._stateAfterScript4(N):this._state===re?this._stateAfterScript5(N):this._state===oe?this._stateBeforeStyle1(N):this._state===L?this._stateBeforeStyle2(N):this._state===O?this._stateBeforeStyle3(N):this._state===V?this._stateBeforeStyle4(N):this._state===x?this._stateAfterStyle1(N):this._state===u?this._stateAfterStyle2(N):this._state===c?this._stateAfterStyle3(N):this._state===R?this._stateAfterStyle4(N):this._state===q?this._stateBeforeEntity(N):this._state===z?this._stateBeforeNumericEntity(N):this._state===Y?this._stateInNamedEntity(N):this._state===se?this._stateInNumericEntity(N):this._state===fe?this._stateInHexEntity(N):this._cbs.onerror(Error("unknown _state"),this._state),this._index++}this._cleanup()},te.prototype.pause=function(){this._running=!1},te.prototype.resume=function(){this._running=!0,this._index<this._buffer.length&&this._parse(),this._ended&&this._finish()},te.prototype.end=function(N){this._ended&&this._cbs.onerror(Error(".end() after done!")),N&&this.write(N),this._ended=!0,this._running&&this._finish()},te.prototype._finish=function(){this._sectionStart<this._index&&this._handleTrailingData(),this._cbs.onend()},te.prototype._handleTrailingData=function(){var N=this._buffer.substr(this._sectionStart);this._state===we||this._state===ye||this._state===ie?this._cbs.oncdata(N):this._state===G||this._state===$||this._state===H?this._cbs.oncomment(N):this._state===Y&&!this._xmlMode?(this._parseLegacyEntity(),this._sectionStart<this._index&&(this._state=this._baseState,this._handleTrailingData())):this._state===se&&!this._xmlMode?(this._decodeNumericEntity(2,10),this._sectionStart<this._index&&(this._state=this._baseState,this._handleTrailingData())):this._state===fe&&!this._xmlMode?(this._decodeNumericEntity(3,16),this._sectionStart<this._index&&(this._state=this._baseState,this._handleTrailingData())):this._state!==r&&this._state!==b&&this._state!==g&&this._state!==f&&this._state!==l&&this._state!==i&&this._state!==h&&this._state!==n&&this._state!==p&&this._cbs.ontext(N)},te.prototype.reset=function(){te.call(this,{xmlMode:this._xmlMode,decodeEntities:this._decodeEntities},this._cbs)},te.prototype.getAbsoluteIndex=function(){return this._bufferOffset+this._index},te.prototype._getSection=function(){return this._buffer.substring(this._sectionStart,this._index)},te.prototype._emitToken=function(N){this._cbs[N](this._getSection()),this._sectionStart=-1},te.prototype._emitPartial=function(N){this._baseState!==t?this._cbs.onattribdata(N):this._cbs.ontext(N)}},18240(k,A,_){k.exports=o;var E=_(69891),m=_(75711).Writable||_(70872).Writable,w=_(44476).I,d=_(61639).Buffer;function o(t,e){var r=this._parser=new E(t,e),a=this._decoder=new w;m.call(this,{decodeStrings:!1}),this.once("finish",function(){r.end(a.end())})}_(72525)(o,m),m.prototype._write=function(t,e,r){t instanceof d&&(t=this._decoder.write(t)),this._parser.write(t),r()}},91818(k,A,_){var E=_(69891),m=_(23702);function w(d,o){return delete k.exports[d],k.exports[d]=o,o}k.exports={Parser:E,Tokenizer:_(39463),ElementType:_(56219),DomHandler:m,get FeedHandler(){return w("FeedHandler",_(12482))},get Stream(){return w("Stream",_(57936))},get WritableStream(){return w("WritableStream",_(18240))},get ProxyHandler(){return w("ProxyHandler",_(69520))},get DomUtils(){return w("DomUtils",_(8276))},get CollectingHandler(){return w("CollectingHandler",_(68772))},DefaultHandler:m,get RssHandler(){return w("RssHandler",this.FeedHandler)},parseDOM:function(d,o){var t=new m(o);return new E(t,o).end(d),t.dom},parseFeed:function(d,o){var t=new k.exports.FeedHandler(o);return new E(t,o).end(d),t.dom},createDomStream:function(d,o,t){var e=new m(d,o,t);return new E(e,o)},EVENTS:{attribute:2,cdatastart:0,cdataend:0,text:1,processinginstruction:2,comment:1,commentend:0,closetag:1,opentag:2,opentagname:1,error:1,end:0}}},16772(k,A){/*! ieee754. BSD-3-Clause License. Feross Aboukhadijeh <https://feross.org/opensource> */A.read=function(_,E,m,w,d){var o,t,e=d*8-w-1,r=(1<<e)-1,a=r>>1,s=-7,p=m?d-1:0,y=m?-1:1,b=_[E+p];for(p+=y,o=b&(1<<-s)-1,b>>=-s,s+=e;s>0;o=o*256+_[E+p],p+=y,s-=8);for(t=o&(1<<-s)-1,o>>=-s,s+=w;s>0;t=t*256+_[E+p],p+=y,s-=8);if(o===0)o=1-a;else{if(o===r)return t?NaN:(b?-1:1)*(1/0);t=t+Math.pow(2,w),o=o-a}return(b?-1:1)*t*Math.pow(2,o-w)},A.write=function(_,E,m,w,d,o){var t,e,r,a=o*8-d-1,s=(1<<a)-1,p=s>>1,y=d===23?Math.pow(2,-24)-Math.pow(2,-77):0,b=w?0:o-1,l=w?1:-1,f=E<0||E===0&&1/E<0?1:0;for(E=Math.abs(E),isNaN(E)||E===1/0?(e=isNaN(E)?1:0,t=s):(t=Math.floor(Math.log(E)/Math.LN2),E*(r=Math.pow(2,-t))<1&&(t--,r*=2),t+p>=1?E+=y/r:E+=y*Math.pow(2,1-p),E*r>=2&&(t++,r/=2),t+p>=s?(e=0,t=s):t+p>=1?(e=(E*r-1)*Math.pow(2,d),t=t+p):(e=E*Math.pow(2,p-1)*Math.pow(2,d),t=0));d>=8;_[m+b]=e&255,b+=l,e/=256,d-=8);for(t=t<<d|e,a+=d;a>0;_[m+b]=t&255,b+=l,t/=256,a-=8);_[m+b-l]|=f*128}},72525(k){typeof Object.create=="function"?k.exports=function(_,E){E&&(_.super_=E,_.prototype=Object.create(E.prototype,{constructor:{value:_,enumerable:!1,writable:!0,configurable:!0}}))}:k.exports=function(_,E){if(E){_.super_=E;var m=function(){};m.prototype=E.prototype,_.prototype=new m,_.prototype.constructor=_}}},5065(k,A,_){k=_.nmd(k);var E=200,m="__lodash_hash_undefined__",w=9007199254740991,d="[object Arguments]",o="[object Array]",t="[object Boolean]",e="[object Date]",r="[object Error]",a="[object Function]",s="[object GeneratorFunction]",p="[object Map]",y="[object Number]",b="[object Object]",l="[object Promise]",f="[object RegExp]",g="[object Set]",h="[object String]",i="[object Symbol]",n="[object WeakMap]",v="[object ArrayBuffer]",T="[object DataView]",D="[object Float32Array]",U="[object Float64Array]",G="[object Int8Array]",$="[object Int16Array]",H="[object Int32Array]",Q="[object Uint8Array]",X="[object Uint8ClampedArray]",W="[object Uint16Array]",ge="[object Uint32Array]",me=/[\\^$.*+?()[\]{}|]/g,Ae=/\w*$/,we=/^\[object .+?Constructor\]$/,ye=/^(?:0|[1-9]\d*)$/,ie={};ie[d]=ie[o]=ie[v]=ie[T]=ie[t]=ie[e]=ie[D]=ie[U]=ie[G]=ie[$]=ie[H]=ie[p]=ie[y]=ie[b]=ie[f]=ie[g]=ie[h]=ie[i]=ie[Q]=ie[X]=ie[W]=ie[ge]=!0,ie[r]=ie[a]=ie[n]=!1;var Te=typeof globalThis=="object"&&globalThis&&globalThis.Object===Object&&globalThis,le=typeof self=="object"&&self&&self.Object===Object&&self,J=Te||le||Function("return this")(),K=A&&!A.nodeType&&A,ne=K&&!0&&k&&!k.nodeType&&k,ee=ne&&ne.exports===K;function _e(C,P){return C.set(P[0],P[1]),C}function ae(C,P){return C.add(P),C}function B(C,P){for(var S=-1,M=C?C.length:0;++S<M&&P(C[S],S,C)!==!1;);return C}function I(C,P){for(var S=-1,M=P.length,F=C.length;++S<M;)C[F+S]=P[S];return C}function j(C,P,S,M){var F=-1,Z=C?C.length:0;for(M&&Z&&(S=C[++F]);++F<Z;)S=P(S,C[F],F,C);return S}function re(C,P){for(var S=-1,M=Array(C);++S<C;)M[S]=P(S);return M}function oe(C,P){return C?.[P]}function L(C){var P=!1;if(C!=null&&typeof C.toString!="function")try{P=!!(C+"")}catch{}return P}function O(C){var P=-1,S=Array(C.size);return C.forEach(function(M,F){S[++P]=[F,M]}),S}function V(C,P){return function(S){return C(P(S))}}function x(C){var P=-1,S=Array(C.size);return C.forEach(function(M){S[++P]=M}),S}var u=Array.prototype,c=Function.prototype,R=Object.prototype,q=J["__core-js_shared__"],z=(function(){var C=/[^.]+$/.exec(q&&q.keys&&q.keys.IE_PROTO||"");return C?"Symbol(src)_1."+C:""})(),Y=c.toString,se=R.hasOwnProperty,fe=R.toString,de=RegExp("^"+Y.call(se).replace(me,"\\$&").replace(/hasOwnProperty|(function).*?(?=\\\()| for .+?(?=\\\])/g,"$1.*?")+"$"),ve=ee?J.Buffer:void 0,pe=J.Symbol,Re=J.Uint8Array,Se=V(Object.getPrototypeOf,Object),Me=Object.create,Le=R.propertyIsEnumerable,Fe=u.splice,te=Object.getOwnPropertySymbols,N=ve?ve.isBuffer:void 0,be=V(Object.keys,Object),Ce=We(J,"DataView"),De=We(J,"Map"),ke=We(J,"Promise"),st=We(J,"Set"),Qe=We(J,"WeakMap"),Ue=We(Object,"create"),Et=Pe(Ce),He=Pe(De),xt=Pe(ke),At=Pe(st),Tt=Pe(Qe),mt=pe?pe.prototype:void 0,yt=mt?mt.valueOf:void 0;function Oe(C){var P=-1,S=C?C.length:0;for(this.clear();++P<S;){var M=C[P];this.set(M[0],M[1])}}function Ct(){this.__data__=Ue?Ue(null):{}}function Rt(C){return this.has(C)&&delete this.__data__[C]}function Lt(C){var P=this.__data__;if(Ue){var S=P[C];return S===m?void 0:S}return se.call(P,C)?P[C]:void 0}function Ot(C){var P=this.__data__;return Ue?P[C]!==void 0:se.call(P,C)}function Mt(C,P){var S=this.__data__;return S[C]=Ue&&P===void 0?m:P,this}Oe.prototype.clear=Ct,Oe.prototype.delete=Rt,Oe.prototype.get=Lt,Oe.prototype.has=Ot,Oe.prototype.set=Mt;function Ne(C){var P=-1,S=C?C.length:0;for(this.clear();++P<S;){var M=C[P];this.set(M[0],M[1])}}function Dt(){this.__data__=[]}function Nt(C){var P=this.__data__,S=et(P,C);if(S<0)return!1;var M=P.length-1;return S==M?P.pop():Fe.call(P,S,1),!0}function It(C){var P=this.__data__,S=et(P,C);return S<0?void 0:P[S][1]}function Bt(C){return et(this.__data__,C)>-1}function kt(C,P){var S=this.__data__,M=et(S,C);return M<0?S.push([C,P]):S[M][1]=P,this}Ne.prototype.clear=Dt,Ne.prototype.delete=Nt,Ne.prototype.get=It,Ne.prototype.has=Bt,Ne.prototype.set=kt;function qe(C){var P=-1,S=C?C.length:0;for(this.clear();++P<S;){var M=C[P];this.set(M[0],M[1])}}function qt(){this.__data__={hash:new Oe,map:new(De||Ne),string:new Oe}}function Ft(C){return rt(this,C).delete(C)}function Ut(C){return rt(this,C).get(C)}function Pt(C){return rt(this,C).has(C)}function Ht(C,P){return rt(this,C).set(C,P),this}qe.prototype.clear=qt,qe.prototype.delete=Ft,qe.prototype.get=Ut,qe.prototype.has=Pt,qe.prototype.set=Ht;function ze(C){this.__data__=new Ne(C)}function ut(){this.__data__=new Ne}function Gt(C){return this.__data__.delete(C)}function Ke(C){return this.__data__.get(C)}function lt(C){return this.__data__.has(C)}function jt(C,P){var S=this.__data__;if(S instanceof Ne){var M=S.__data__;if(!De||M.length<E-1)return M.push([C,P]),this;S=this.__data__=new qe(M)}return S.set(C,P),this}ze.prototype.clear=ut,ze.prototype.delete=Gt,ze.prototype.get=Ke,ze.prototype.has=lt,ze.prototype.set=jt;function Ze(C,P){var S=it(C)||sr(C)?re(C.length,String):[],M=S.length,F=!!M;for(var Z in C)(P||se.call(C,Z))&&!(F&&(Z=="length"||ir(Z,M)))&&S.push(Z);return S}function ft(C,P,S){var M=C[P];(!(se.call(C,P)&&nt(M,S))||S===void 0&&!(P in C))&&(C[P]=S)}function et(C,P){for(var S=C.length;S--;)if(nt(C[S][0],P))return S;return-1}function Vt(C,P){return C&&wt(P,at(P),C)}function ct(C,P,S,M,F,Z,ue){var ce;if(M&&(ce=Z?M(C,F,Z,ue):M(C)),ce!==void 0)return ce;if(!Xe(C))return C;var Ee=it(C);if(Ee){if(ce=rr(C),!P)return er(C,ce)}else{var he=Ge(C),xe=he==a||he==s;if(je(C))return $t(C,P);if(he==b||he==d||xe&&!Z){if(L(C))return Z?C:{};if(ce=nr(xe?{}:C),!P)return _t(C,Vt(ce,C))}else{if(!ie[he])return Z?C:{};ce=gt(C,he,ct,P)}}ue||(ue=new ze);var Be=ue.get(C);if(Be)return Be;if(ue.set(C,ce),!Ee)var Ie=S?tr(C):at(C);return B(Ie||C,function(Ve,Je){Ie&&(Je=Ve,Ve=C[Je]),ft(ce,Je,ct(Ve,P,S,M,Je,C,ue))}),ce}function bt(C){return Xe(C)?Me(C):{}}function zt(C,P,S){var M=P(C);return it(C)?M:I(M,S(C))}function Wt(C){return fe.call(C)}function Yt(C){if(!Xe(C)||ar(C))return!1;var P=Ye(C)||L(C)?de:we;return P.test(Pe(C))}function Jt(C){if(!$e(C))return be(C);var P=[];for(var S in Object(C))se.call(C,S)&&S!="constructor"&&P.push(S);return P}function $t(C,P){if(P)return C.slice();var S=new C.constructor(C.length);return C.copy(S),S}function ht(C){var P=new C.constructor(C.byteLength);return new Re(P).set(new Re(C)),P}function Xt(C,P){var S=P?ht(C.buffer):C.buffer;return new C.constructor(S,C.byteOffset,C.byteLength)}function Qt(C,P,S){var M=P?S(O(C),!0):O(C);return j(M,_e,new C.constructor)}function Kt(C){var P=new C.constructor(C.source,Ae.exec(C));return P.lastIndex=C.lastIndex,P}function Zt(C,P,S){var M=P?S(x(C),!0):x(C);return j(M,ae,new C.constructor)}function tt(C){return yt?Object(yt.call(C)):{}}function pt(C,P){var S=P?ht(C.buffer):C.buffer;return new C.constructor(S,C.byteOffset,C.length)}function er(C,P){var S=-1,M=C.length;for(P||(P=Array(M));++S<M;)P[S]=C[S];return P}function wt(C,P,S,M){S||(S={});for(var F=-1,Z=P.length;++F<Z;){var ue=P[F],ce=M?M(S[ue],C[ue],ue,S,C):void 0;ft(S,ue,ce===void 0?C[ue]:ce)}return S}function _t(C,P){return wt(C,dt(C),P)}function tr(C){return zt(C,at,dt)}function rt(C,P){var S=C.__data__;return or(P)?S[typeof P=="string"?"string":"hash"]:S.map}function We(C,P){var S=oe(C,P);return Yt(S)?S:void 0}var dt=te?V(te,Object):fr,Ge=Wt;(Ce&&Ge(new Ce(new ArrayBuffer(1)))!=T||De&&Ge(new De)!=p||ke&&Ge(ke.resolve())!=l||st&&Ge(new st)!=g||Qe&&Ge(new Qe)!=n)&&(Ge=function(C){var P=fe.call(C),S=P==b?C.constructor:void 0,M=S?Pe(S):void 0;if(M)switch(M){case Et:return T;case He:return p;case xt:return l;case At:return g;case Tt:return n}return P});function rr(C){var P=C.length,S=C.constructor(P);return P&&typeof C[0]=="string"&&se.call(C,"index")&&(S.index=C.index,S.input=C.input),S}function nr(C){return typeof C.constructor=="function"&&!$e(C)?bt(Se(C)):{}}function gt(C,P,S,M){var F=C.constructor;switch(P){case v:return ht(C);case t:case e:return new F(+C);case T:return Xt(C,M);case D:case U:case G:case $:case H:case Q:case X:case W:case ge:return pt(C,M);case p:return Qt(C,M,S);case y:case h:return new F(C);case f:return Kt(C);case g:return Zt(C,M,S);case i:return tt(C)}}function ir(C,P){return P=P??w,!!P&&(typeof C=="number"||ye.test(C))&&C>-1&&C%1==0&&C<P}function or(C){var P=typeof C;return P=="string"||P=="number"||P=="symbol"||P=="boolean"?C!=="__proto__":C===null}function ar(C){return!!z&&z in C}function $e(C){var P=C&&C.constructor,S=typeof P=="function"&&P.prototype||R;return C===S}function Pe(C){if(C!=null){try{return Y.call(C)}catch{}try{return C+""}catch{}}return""}function vt(C){return ct(C,!0,!0)}function nt(C,P){return C===P||C!==C&&P!==P}function sr(C){return St(C)&&se.call(C,"callee")&&(!Le.call(C,"callee")||fe.call(C)==d)}var it=Array.isArray;function ot(C){return C!=null&&ur(C.length)&&!Ye(C)}function St(C){return lr(C)&&ot(C)}var je=N||cr;function Ye(C){var P=Xe(C)?fe.call(C):"";return P==a||P==s}function ur(C){return typeof C=="number"&&C>-1&&C%1==0&&C<=w}function Xe(C){var P=typeof C;return!!C&&(P=="object"||P=="function")}function lr(C){return!!C&&typeof C=="object"}function at(C){return ot(C)?Ze(C):Jt(C)}function fr(){return[]}function cr(){return!1}k.exports=vt},20363(k){var A=1/0,_="[object Symbol]",E=/[\\^$.*+?()[\]{}|]/g,m=RegExp(E.source),w=typeof globalThis=="object"&&globalThis&&globalThis.Object===Object&&globalThis,d=typeof self=="object"&&self&&self.Object===Object&&self,o=w||d||Function("return this")(),t=Object.prototype,e=t.toString,r=o.Symbol,a=r?r.prototype:void 0,s=a?a.toString:void 0;function p(g){if(typeof g=="string")return g;if(b(g))return s?s.call(g):"";var h=g+"";return h=="0"&&1/g==-A?"-0":h}function y(g){return!!g&&typeof g=="object"}function b(g){return typeof g=="symbol"||y(g)&&e.call(g)==_}function l(g){return g==null?"":p(g)}function f(g){return g=l(g),g&&m.test(g)?g.replace(E,"\\$&"):g}k.exports=f},95066(k,A,_){k=_.nmd(k);var E=200,m="__lodash_hash_undefined__",w=800,d=16,o=9007199254740991,t="[object Arguments]",e="[object Array]",r="[object AsyncFunction]",a="[object Boolean]",s="[object Date]",p="[object Error]",y="[object Function]",b="[object GeneratorFunction]",l="[object Map]",f="[object Number]",g="[object Null]",h="[object Object]",i="[object Proxy]",n="[object RegExp]",v="[object Set]",T="[object String]",D="[object Undefined]",U="[object WeakMap]",G="[object ArrayBuffer]",$="[object DataView]",H="[object Float32Array]",Q="[object Float64Array]",X="[object Int8Array]",W="[object Int16Array]",ge="[object Int32Array]",me="[object Uint8Array]",Ae="[object Uint8ClampedArray]",we="[object Uint16Array]",ye="[object Uint32Array]",ie=/[\\^$.*+?()[\]{}|]/g,Te=/^\[object .+?Constructor\]$/,le=/^(?:0|[1-9]\d*)$/,J={};J[H]=J[Q]=J[X]=J[W]=J[ge]=J[me]=J[Ae]=J[we]=J[ye]=!0,J[t]=J[e]=J[G]=J[a]=J[$]=J[s]=J[p]=J[y]=J[l]=J[f]=J[h]=J[n]=J[v]=J[T]=J[U]=!1;var K=typeof globalThis=="object"&&globalThis&&globalThis.Object===Object&&globalThis,ne=typeof self=="object"&&self&&self.Object===Object&&self,ee=K||ne||Function("return this")(),_e=A&&!A.nodeType&&A,ae=_e&&!0&&k&&!k.nodeType&&k,B=ae&&ae.exports===_e,I=B&&K.process,j=(function(){try{var S=ae&&ae.require&&ae.require("util").types;return S||I&&I.binding&&I.binding("util")}catch{}})(),re=j&&j.isTypedArray;function oe(S,M,F){switch(F.length){case 0:return S.call(M);case 1:return S.call(M,F[0]);case 2:return S.call(M,F[0],F[1]);case 3:return S.call(M,F[0],F[1],F[2])}return S.apply(M,F)}function L(S,M){for(var F=-1,Z=Array(S);++F<S;)Z[F]=M(F);return Z}function O(S){return function(M){return S(M)}}function V(S,M){return S?.[M]}function x(S,M){return function(F){return S(M(F))}}var u=Array.prototype,c=Function.prototype,R=Object.prototype,q=ee["__core-js_shared__"],z=c.toString,Y=R.hasOwnProperty,se=(function(){var S=/[^.]+$/.exec(q&&q.keys&&q.keys.IE_PROTO||"");return S?"Symbol(src)_1."+S:""})(),fe=R.toString,de=z.call(Object),ve=RegExp("^"+z.call(Y).replace(ie,"\\$&").replace(/hasOwnProperty|(function).*?(?=\\\()| for .+?(?=\\\])/g,"$1.*?")+"$"),pe=B?ee.Buffer:void 0,Re=ee.Symbol,Se=ee.Uint8Array,Me=pe?pe.allocUnsafe:void 0,Le=x(Object.getPrototypeOf,Object),Fe=Object.create,te=R.propertyIsEnumerable,N=u.splice,be=Re?Re.toStringTag:void 0,Ce=(function(){try{var S=pt(Object,"defineProperty");return S({},"",{}),S}catch{}})(),De=pe?pe.isBuffer:void 0,ke=Math.max,st=Date.now,Qe=pt(ee,"Map"),Ue=pt(Object,"create"),Et=(function(){function S(){}return function(M){if(!je(M))return{};if(Fe)return Fe(M);S.prototype=M;var F=new S;return S.prototype=void 0,F}})();function He(S){var M=-1,F=S==null?0:S.length;for(this.clear();++M<F;){var Z=S[M];this.set(Z[0],Z[1])}}function xt(){this.__data__=Ue?Ue(null):{},this.size=0}function At(S){var M=this.has(S)&&delete this.__data__[S];return this.size-=M?1:0,M}function Tt(S){var M=this.__data__;if(Ue){var F=M[S];return F===m?void 0:F}return Y.call(M,S)?M[S]:void 0}function mt(S){var M=this.__data__;return Ue?M[S]!==void 0:Y.call(M,S)}function yt(S,M){var F=this.__data__;return this.size+=this.has(S)?0:1,F[S]=Ue&&M===void 0?m:M,this}He.prototype.clear=xt,He.prototype.delete=At,He.prototype.get=Tt,He.prototype.has=mt,He.prototype.set=yt;function Oe(S){var M=-1,F=S==null?0:S.length;for(this.clear();++M<F;){var Z=S[M];this.set(Z[0],Z[1])}}function Ct(){this.__data__=[],this.size=0}function Rt(S){var M=this.__data__,F=Ke(M,S);if(F<0)return!1;var Z=M.length-1;return F==Z?M.pop():N.call(M,F,1),--this.size,!0}function Lt(S){var M=this.__data__,F=Ke(M,S);return F<0?void 0:M[F][1]}function Ot(S){return Ke(this.__data__,S)>-1}function Mt(S,M){var F=this.__data__,Z=Ke(F,S);return Z<0?(++this.size,F.push([S,M])):F[Z][1]=M,this}Oe.prototype.clear=Ct,Oe.prototype.delete=Rt,Oe.prototype.get=Lt,Oe.prototype.has=Ot,Oe.prototype.set=Mt;function Ne(S){var M=-1,F=S==null?0:S.length;for(this.clear();++M<F;){var Z=S[M];this.set(Z[0],Z[1])}}function Dt(){this.size=0,this.__data__={hash:new He,map:new(Qe||Oe),string:new He}}function Nt(S){var M=tt(this,S).delete(S);return this.size-=M?1:0,M}function It(S){return tt(this,S).get(S)}function Bt(S){return tt(this,S).has(S)}function kt(S,M){var F=tt(this,S),Z=F.size;return F.set(S,M),this.size+=F.size==Z?0:1,this}Ne.prototype.clear=Dt,Ne.prototype.delete=Nt,Ne.prototype.get=It,Ne.prototype.has=Bt,Ne.prototype.set=kt;function qe(S){var M=this.__data__=new Oe(S);this.size=M.size}function qt(){this.__data__=new Oe,this.size=0}function Ft(S){var M=this.__data__,F=M.delete(S);return this.size=M.size,F}function Ut(S){return this.__data__.get(S)}function Pt(S){return this.__data__.has(S)}function Ht(S,M){var F=this.__data__;if(F instanceof Oe){var Z=F.__data__;if(!Qe||Z.length<E-1)return Z.push([S,M]),this.size=++F.size,this;F=this.__data__=new Ne(Z)}return F.set(S,M),this.size=F.size,this}qe.prototype.clear=qt,qe.prototype.delete=Ft,qe.prototype.get=Ut,qe.prototype.has=Pt,qe.prototype.set=Ht;function ze(S,M){var F=vt(S),Z=!F&&Pe(S),ue=!F&&!Z&&it(S),ce=!F&&!Z&&!ue&&Xe(S),Ee=F||Z||ue||ce,he=Ee?L(S.length,String):[],xe=he.length;for(var Be in S)(M||Y.call(S,Be))&&!(Ee&&(Be=="length"||ue&&(Be=="offset"||Be=="parent")||ce&&(Be=="buffer"||Be=="byteLength"||Be=="byteOffset")||_t(Be,xe)))&&he.push(Be);return he}function ut(S,M,F){(F!==void 0&&!$e(S[M],F)||F===void 0&&!(M in S))&&lt(S,M,F)}function Gt(S,M,F){var Z=S[M];(!(Y.call(S,M)&&$e(Z,F))||F===void 0&&!(M in S))&&lt(S,M,F)}function Ke(S,M){for(var F=S.length;F--;)if($e(S[F][0],M))return F;return-1}function lt(S,M,F){M=="__proto__"&&Ce?Ce(S,M,{configurable:!0,enumerable:!0,value:F,writable:!0}):S[M]=F}var jt=Zt();function Ze(S){return S==null?S===void 0?D:g:be&&be in Object(S)?er(S):rr(S)}function ft(S){return Ye(S)&&Ze(S)==t}function et(S){if(!je(S)||We(S))return!1;var M=ot(S)?ve:Te;return M.test(ar(S))}function Vt(S){return Ye(S)&&St(S.length)&&!!J[Ze(S)]}function ct(S){if(!je(S))return Ge(S);var M=dt(S),F=[];for(var Z in S)Z=="constructor"&&(M||!Y.call(S,Z))||F.push(Z);return F}function bt(S,M,F,Z,ue){S!==M&&jt(M,function(ce,Ee){if(ue||(ue=new qe),je(ce))zt(S,M,Ee,F,bt,Z,ue);else{var he=Z?Z(gt(S,Ee),ce,Ee+"",S,M,ue):void 0;he===void 0&&(he=ce),ut(S,Ee,he)}},at)}function zt(S,M,F,Z,ue,ce,Ee){var he=gt(S,F),xe=gt(M,F),Be=Ee.get(xe);if(Be){ut(S,F,Be);return}var Ie=ce?ce(he,xe,F+"",S,M,Ee):void 0,Ve=Ie===void 0;if(Ve){var Je=vt(xe),hr=!Je&&it(xe),pr=!Je&&!hr&&Xe(xe);Ie=xe,Je||hr||pr?vt(he)?Ie=he:sr(he)?Ie=Xt(he):hr?(Ve=!1,Ie=Jt(xe,!0)):pr?(Ve=!1,Ie=ht(xe,!0)):Ie=[]:ur(xe)||Pe(xe)?(Ie=he,Pe(he)?Ie=lr(he):(!je(he)||ot(he))&&(Ie=wt(xe))):Ve=!1}Ve&&(Ee.set(xe,Ie),ue(Ie,xe,Z,ce,Ee),Ee.delete(xe)),ut(S,F,Ie)}function Wt(S,M){return ir(nr(S,M,C),S+"")}var Yt=Ce?function(S,M){return Ce(S,"toString",{configurable:!0,enumerable:!1,value:cr(M),writable:!0})}:C;function Jt(S,M){if(M)return S.slice();var F=S.length,Z=Me?Me(F):new S.constructor(F);return S.copy(Z),Z}function $t(S){var M=new S.constructor(S.byteLength);return new Se(M).set(new Se(S)),M}function ht(S,M){var F=M?$t(S.buffer):S.buffer;return new S.constructor(F,S.byteOffset,S.length)}function Xt(S,M){var F=-1,Z=S.length;for(M||(M=Array(Z));++F<Z;)M[F]=S[F];return M}function Qt(S,M,F,Z){var ue=!F;F||(F={});for(var ce=-1,Ee=M.length;++ce<Ee;){var he=M[ce],xe=Z?Z(F[he],S[he],he,F,S):void 0;xe===void 0&&(xe=S[he]),ue?lt(F,he,xe):Gt(F,he,xe)}return F}function Kt(S){return Wt(function(M,F){var Z=-1,ue=F.length,ce=ue>1?F[ue-1]:void 0,Ee=ue>2?F[2]:void 0;for(ce=S.length>3&&typeof ce=="function"?(ue--,ce):void 0,Ee&&tr(F[0],F[1],Ee)&&(ce=ue<3?void 0:ce,ue=1),M=Object(M);++Z<ue;){var he=F[Z];he&&S(M,he,Z,ce)}return M})}function Zt(S){return function(M,F,Z){for(var ue=-1,ce=Object(M),Ee=Z(M),he=Ee.length;he--;){var xe=Ee[S?he:++ue];if(F(ce[xe],xe,ce)===!1)break}return M}}function tt(S,M){var F=S.__data__;return rt(M)?F[typeof M=="string"?"string":"hash"]:F.map}function pt(S,M){var F=V(S,M);return et(F)?F:void 0}function er(S){var M=Y.call(S,be),F=S[be];try{S[be]=void 0;var Z=!0}catch{}var ue=fe.call(S);return Z&&(M?S[be]=F:delete S[be]),ue}function wt(S){return typeof S.constructor=="function"&&!dt(S)?Et(Le(S)):{}}function _t(S,M){var F=typeof S;return M=M??o,!!M&&(F=="number"||F!="symbol"&&le.test(S))&&S>-1&&S%1==0&&S<M}function tr(S,M,F){if(!je(F))return!1;var Z=typeof M;return(Z=="number"?nt(F)&&_t(M,F.length):Z=="string"&&M in F)?$e(F[M],S):!1}function rt(S){var M=typeof S;return M=="string"||M=="number"||M=="symbol"||M=="boolean"?S!=="__proto__":S===null}function We(S){return!!se&&se in S}function dt(S){var M=S&&S.constructor,F=typeof M=="function"&&M.prototype||R;return S===F}function Ge(S){var M=[];if(S!=null)for(var F in Object(S))M.push(F);return M}function rr(S){return fe.call(S)}function nr(S,M,F){return M=ke(M===void 0?S.length-1:M,0),function(){for(var Z=arguments,ue=-1,ce=ke(Z.length-M,0),Ee=Array(ce);++ue<ce;)Ee[ue]=Z[M+ue];ue=-1;for(var he=Array(M+1);++ue<M;)he[ue]=Z[ue];return he[M]=F(Ee),oe(S,this,he)}}function gt(S,M){if(!(M==="constructor"&&typeof S[M]=="function")&&M!="__proto__")return S[M]}var ir=or(Yt);function or(S){var M=0,F=0;return function(){var Z=st(),ue=d-(Z-F);if(F=Z,ue>0){if(++M>=w)return arguments[0]}else M=0;return S.apply(void 0,arguments)}}function ar(S){if(S!=null){try{return z.call(S)}catch{}try{return S+""}catch{}}return""}function $e(S,M){return S===M||S!==S&&M!==M}var Pe=ft((function(){return arguments})())?ft:function(S){return Ye(S)&&Y.call(S,"callee")&&!te.call(S,"callee")},vt=Array.isArray;function nt(S){return S!=null&&St(S.length)&&!ot(S)}function sr(S){return Ye(S)&&nt(S)}var it=De||P;function ot(S){if(!je(S))return!1;var M=Ze(S);return M==y||M==b||M==r||M==i}function St(S){return typeof S=="number"&&S>-1&&S%1==0&&S<=o}function je(S){var M=typeof S;return S!=null&&(M=="object"||M=="function")}function Ye(S){return S!=null&&typeof S=="object"}function ur(S){if(!Ye(S)||Ze(S)!=h)return!1;var M=Le(S);if(M===null)return!0;var F=Y.call(M,"constructor")&&M.constructor;return typeof F=="function"&&F instanceof F&&z.call(F)==de}var Xe=re?O(re):Vt;function lr(S){return Qt(S,at(S))}function at(S){return nt(S)?ze(S,!0):ct(S)}var fr=Kt(function(S,M,F,Z){bt(S,M,F,Z)});function cr(S){return function(){return S}}function C(S){return S}function P(){return!1}k.exports=fr},88162(k){"use strict";k.exports=Number.isNaN||function(A){return A!==A}},87930(k){"use strict";function A(w){if(typeof w!="string")throw new TypeError("Path must be a string. Received "+JSON.stringify(w))}function _(w,d){for(var o="",t=0,e=-1,r=0,a,s=0;s<=w.length;++s){if(s<w.length)a=w.charCodeAt(s);else{if(a===47)break;a=47}if(a===47){if(!(e===s-1||r===1))if(e!==s-1&&r===2){if(o.length<2||t!==2||o.charCodeAt(o.length-1)!==46||o.charCodeAt(o.length-2)!==46){if(o.length>2){var p=o.lastIndexOf("/");if(p!==o.length-1){p===-1?(o="",t=0):(o=o.slice(0,p),t=o.length-1-o.lastIndexOf("/")),e=s,r=0;continue}}else if(o.length===2||o.length===1){o="",t=0,e=s,r=0;continue}}d&&(o.length>0?o+="/..":o="..",t=2)}else o.length>0?o+="/"+w.slice(e+1,s):o=w.slice(e+1,s),t=s-e-1;e=s,r=0}else a===46&&r!==-1?++r:r=-1}return o}function E(w,d){var o=d.dir||d.root,t=d.base||(d.name||"")+(d.ext||"");return o?o===d.root?o+t:o+w+t:t}var m={resolve:function(){for(var d="",o=!1,t,e=arguments.length-1;e>=-1&&!o;e--){var r;e>=0?r=arguments[e]:(t===void 0&&(t=process.cwd()),r=t),A(r),r.length!==0&&(d=r+"/"+d,o=r.charCodeAt(0)===47)}return d=_(d,!o),o?d.length>0?"/"+d:"/":d.length>0?d:"."},normalize:function(d){if(A(d),d.length===0)return".";var o=d.charCodeAt(0)===47,t=d.charCodeAt(d.length-1)===47;return d=_(d,!o),d.length===0&&!o&&(d="."),d.length>0&&t&&(d+="/"),o?"/"+d:d},isAbsolute:function(d){return A(d),d.length>0&&d.charCodeAt(0)===47},join:function(){if(arguments.length===0)return".";for(var d,o=0;o<arguments.length;++o){var t=arguments[o];A(t),t.length>0&&(d===void 0?d=t:d+="/"+t)}return d===void 0?".":m.normalize(d)},relative:function(d,o){if(A(d),A(o),d===o||(d=m.resolve(d),o=m.resolve(o),d===o))return"";for(var t=1;t<d.length&&d.charCodeAt(t)===47;++t);for(var e=d.length,r=e-t,a=1;a<o.length&&o.charCodeAt(a)===47;++a);for(var s=o.length,p=s-a,y=r<p?r:p,b=-1,l=0;l<=y;++l){if(l===y){if(p>y){if(o.charCodeAt(a+l)===47)return o.slice(a+l+1);if(l===0)return o.slice(a+l)}else r>y&&(d.charCodeAt(t+l)===47?b=l:l===0&&(b=0));break}var f=d.charCodeAt(t+l),g=o.charCodeAt(a+l);if(f!==g)break;f===47&&(b=l)}var h="";for(l=t+b+1;l<=e;++l)(l===e||d.charCodeAt(l)===47)&&(h.length===0?h+="..":h+="/..");return h.length>0?h+o.slice(a+b):(a+=b,o.charCodeAt(a)===47&&++a,o.slice(a))},_makeLong:function(d){return d},dirname:function(d){if(A(d),d.length===0)return".";for(var o=d.charCodeAt(0),t=o===47,e=-1,r=!0,a=d.length-1;a>=1;--a)if(o=d.charCodeAt(a),o===47){if(!r){e=a;break}}else r=!1;return e===-1?t?"/":".":t&&e===1?"//":d.slice(0,e)},basename:function(d,o){if(o!==void 0&&typeof o!="string")throw new TypeError('"ext" argument must be a string');A(d);var t=0,e=-1,r=!0,a;if(o!==void 0&&o.length>0&&o.length<=d.length){if(o.length===d.length&&o===d)return"";var s=o.length-1,p=-1;for(a=d.length-1;a>=0;--a){var y=d.charCodeAt(a);if(y===47){if(!r){t=a+1;break}}else p===-1&&(r=!1,p=a+1),s>=0&&(y===o.charCodeAt(s)?--s===-1&&(e=a):(s=-1,e=p))}return t===e?e=p:e===-1&&(e=d.length),d.slice(t,e)}else{for(a=d.length-1;a>=0;--a)if(d.charCodeAt(a)===47){if(!r){t=a+1;break}}else e===-1&&(r=!1,e=a+1);return e===-1?"":d.slice(t,e)}},extname:function(d){A(d);for(var o=-1,t=0,e=-1,r=!0,a=0,s=d.length-1;s>=0;--s){var p=d.charCodeAt(s);if(p===47){if(!r){t=s+1;break}continue}e===-1&&(r=!1,e=s+1),p===46?o===-1?o=s:a!==1&&(a=1):o!==-1&&(a=-1)}return o===-1||e===-1||a===0||a===1&&o===e-1&&o===t+1?"":d.slice(o,e)},format:function(d){if(d===null||typeof d!="object")throw new TypeError('The "pathObject" argument must be of type Object. Received type '+typeof d);return E("/",d)},parse:function(d){A(d);var o={root:"",dir:"",base:"",ext:"",name:""};if(d.length===0)return o;var t=d.charCodeAt(0),e=t===47,r;e?(o.root="/",r=1):r=0;for(var a=-1,s=0,p=-1,y=!0,b=d.length-1,l=0;b>=r;--b){if(t=d.charCodeAt(b),t===47){if(!y){s=b+1;break}continue}p===-1&&(y=!1,p=b+1),t===46?a===-1?a=b:l!==1&&(l=1):a!==-1&&(l=-1)}return a===-1||p===-1||l===0||l===1&&a===p-1&&a===s+1?p!==-1&&(s===0&&e?o.base=o.name=d.slice(1,p):o.base=o.name=d.slice(s,p)):(s===0&&e?(o.name=d.slice(1,a),o.base=d.slice(1,p)):(o.name=d.slice(s,a),o.base=d.slice(s,p)),o.ext=d.slice(a,p)),s>0?o.dir=d.slice(0,s-1):e&&(o.dir="/"),o},sep:"/",delimiter:":",win32:null,posix:null};m.posix=m,k.exports=m},59091(k,A,_){"use strict";A.__esModule=!0;var E=_(43353),m=w(E);function w(r){return r&&r.__esModule?r:{default:r}}function d(r,a){if(!(r instanceof a))throw new TypeError("Cannot call a class as a function")}function o(r,a){if(!r)throw new ReferenceError("this hasn't been initialised - super() hasn't been called");return a&&(typeof a=="object"||typeof a=="function")?a:r}function t(r,a){if(typeof a!="function"&&a!==null)throw new TypeError("Super expression must either be null or a function, not "+typeof a);r.prototype=Object.create(a&&a.prototype,{constructor:{value:r,enumerable:!1,writable:!0,configurable:!0}}),a&&(Object.setPrototypeOf?Object.setPrototypeOf(r,a):r.__proto__=a)}var e=(function(r){t(a,r);function a(s){d(this,a);var p=o(this,r.call(this,s));return p.type="atrule",p}return a.prototype.append=function(){var p;this.nodes||(this.nodes=[]);for(var y=arguments.length,b=Array(y),l=0;l<y;l++)b[l]=arguments[l];return(p=r.prototype.append).call.apply(p,[this].concat(b))},a.prototype.prepend=function(){var p;this.nodes||(this.nodes=[]);for(var y=arguments.length,b=Array(y),l=0;l<y;l++)b[l]=arguments[l];return(p=r.prototype.prepend).call.apply(p,[this].concat(b))},a})(m.default);A.default=e,k.exports=A.default},17544(k,A,_){"use strict";A.__esModule=!0;var E=_(47733),m=w(E);function w(r){return r&&r.__esModule?r:{default:r}}function d(r,a){if(!(r instanceof a))throw new TypeError("Cannot call a class as a function")}function o(r,a){if(!r)throw new ReferenceError("this hasn't been initialised - super() hasn't been called");return a&&(typeof a=="object"||typeof a=="function")?a:r}function t(r,a){if(typeof a!="function"&&a!==null)throw new TypeError("Super expression must either be null or a function, not "+typeof a);r.prototype=Object.create(a&&a.prototype,{constructor:{value:r,enumerable:!1,writable:!0,configurable:!0}}),a&&(Object.setPrototypeOf?Object.setPrototypeOf(r,a):r.__proto__=a)}var e=(function(r){t(a,r);function a(s){d(this,a);var p=o(this,r.call(this,s));return p.type="comment",p}return a})(m.default);A.default=e,k.exports=A.default},43353(k,A,_){"use strict";A.__esModule=!0;var E=(function(){function l(f,g){for(var h=0;h<g.length;h++){var i=g[h];i.enumerable=i.enumerable||!1,i.configurable=!0,"value"in i&&(i.writable=!0),Object.defineProperty(f,i.key,i)}}return function(f,g,h){return g&&l(f.prototype,g),h&&l(f,h),f}})(),m=_(27057),w=r(m),d=_(17544),o=r(d),t=_(47733),e=r(t);function r(l){return l&&l.__esModule?l:{default:l}}function a(l,f){if(!(l instanceof f))throw new TypeError("Cannot call a class as a function")}function s(l,f){if(!l)throw new ReferenceError("this hasn't been initialised - super() hasn't been called");return f&&(typeof f=="object"||typeof f=="function")?f:l}function p(l,f){if(typeof f!="function"&&f!==null)throw new TypeError("Super expression must either be null or a function, not "+typeof f);l.prototype=Object.create(f&&f.prototype,{constructor:{value:l,enumerable:!1,writable:!0,configurable:!0}}),f&&(Object.setPrototypeOf?Object.setPrototypeOf(l,f):l.__proto__=f)}function y(l){return l.map(function(f){return f.nodes&&(f.nodes=y(f.nodes)),delete f.source,f})}var b=(function(l){p(f,l);function f(){return a(this,f),s(this,l.apply(this,arguments))}return f.prototype.push=function(h){return h.parent=this,this.nodes.push(h),this},f.prototype.each=function(h){this.lastEach||(this.lastEach=0),this.indexes||(this.indexes={}),this.lastEach+=1;var i=this.lastEach;if(this.indexes[i]=0,!!this.nodes){for(var n=void 0,v=void 0;this.indexes[i]<this.nodes.length&&(n=this.indexes[i],v=h(this.nodes[n],n),v!==!1);)this.indexes[i]+=1;return delete this.indexes[i],v}},f.prototype.walk=function(h){return this.each(function(i,n){var v=h(i,n);return v!==!1&&i.walk&&(v=i.walk(h)),v})},f.prototype.walkDecls=function(h,i){return i?h instanceof RegExp?this.walk(function(n,v){if(n.type==="decl"&&h.test(n.prop))return i(n,v)}):this.walk(function(n,v){if(n.type==="decl"&&n.prop===h)return i(n,v)}):(i=h,this.walk(function(n,v){if(n.type==="decl")return i(n,v)}))},f.prototype.walkRules=function(h,i){return i?h instanceof RegExp?this.walk(function(n,v){if(n.type==="rule"&&h.test(n.selector))return i(n,v)}):this.walk(function(n,v){if(n.type==="rule"&&n.selector===h)return i(n,v)}):(i=h,this.walk(function(n,v){if(n.type==="rule")return i(n,v)}))},f.prototype.walkAtRules=function(h,i){return i?h instanceof RegExp?this.walk(function(n,v){if(n.type==="atrule"&&h.test(n.name))return i(n,v)}):this.walk(function(n,v){if(n.type==="atrule"&&n.name===h)return i(n,v)}):(i=h,this.walk(function(n,v){if(n.type==="atrule")return i(n,v)}))},f.prototype.walkComments=function(h){return this.walk(function(i,n){if(i.type==="comment")return h(i,n)})},f.prototype.append=function(){for(var h=arguments.length,i=Array(h),n=0;n<h;n++)i[n]=arguments[n];for(var D=i,v=Array.isArray(D),T=0,D=v?D:D[Symbol.iterator]();;){var U;if(v){if(T>=D.length)break;U=D[T++]}else{if(T=D.next(),T.done)break;U=T.value}for(var G=U,$=this.normalize(G,this.last),X=$,H=Array.isArray(X),Q=0,X=H?X:X[Symbol.iterator]();;){var W;if(H){if(Q>=X.length)break;W=X[Q++]}else{if(Q=X.next(),Q.done)break;W=Q.value}var ge=W;this.nodes.push(ge)}}return this},f.prototype.prepend=function(){for(var h=arguments.length,i=Array(h),n=0;n<h;n++)i[n]=arguments[n];i=i.reverse();for(var D=i,v=Array.isArray(D),T=0,D=v?D:D[Symbol.iterator]();;){var U;if(v){if(T>=D.length)break;U=D[T++]}else{if(T=D.next(),T.done)break;U=T.value}for(var G=U,$=this.normalize(G,this.first,"prepend").reverse(),X=$,H=Array.isArray(X),Q=0,X=H?X:X[Symbol.iterator]();;){var W;if(H){if(Q>=X.length)break;W=X[Q++]}else{if(Q=X.next(),Q.done)break;W=Q.value}var ge=W;this.nodes.unshift(ge)}for(var me in this.indexes)this.indexes[me]=this.indexes[me]+$.length}return this},f.prototype.cleanRaws=function(h){if(l.prototype.cleanRaws.call(this,h),this.nodes)for(var v=this.nodes,i=Array.isArray(v),n=0,v=i?v:v[Symbol.iterator]();;){var T;if(i){if(n>=v.length)break;T=v[n++]}else{if(n=v.next(),n.done)break;T=n.value}var D=T;D.cleanRaws(h)}},f.prototype.insertBefore=function(h,i){h=this.index(h);for(var n=h===0?"prepend":!1,v=this.normalize(i,this.nodes[h],n).reverse(),U=v,T=Array.isArray(U),D=0,U=T?U:U[Symbol.iterator]();;){var G;if(T){if(D>=U.length)break;G=U[D++]}else{if(D=U.next(),D.done)break;G=D.value}var $=G;this.nodes.splice(h,0,$)}var H=void 0;for(var Q in this.indexes)H=this.indexes[Q],h<=H&&(this.indexes[Q]=H+v.length);return this},f.prototype.insertAfter=function(h,i){h=this.index(h);for(var n=this.normalize(i,this.nodes[h]).reverse(),D=n,v=Array.isArray(D),T=0,D=v?D:D[Symbol.iterator]();;){var U;if(v){if(T>=D.length)break;U=D[T++]}else{if(T=D.next(),T.done)break;U=T.value}var G=U;this.nodes.splice(h+1,0,G)}var $=void 0;for(var H in this.indexes)$=this.indexes[H],h<$&&(this.indexes[H]=$+n.length);return this},f.prototype.removeChild=function(h){h=this.index(h),this.nodes[h].parent=void 0,this.nodes.splice(h,1);var i=void 0;for(var n in this.indexes)i=this.indexes[n],i>=h&&(this.indexes[n]=i-1);return this},f.prototype.removeAll=function(){for(var n=this.nodes,h=Array.isArray(n),i=0,n=h?n:n[Symbol.iterator]();;){var v;if(h){if(i>=n.length)break;v=n[i++]}else{if(i=n.next(),i.done)break;v=i.value}var T=v;T.parent=void 0}return this.nodes=[],this},f.prototype.replaceValues=function(h,i,n){return n||(n=i,i={}),this.walkDecls(function(v){i.props&&i.props.indexOf(v.prop)===-1||i.fast&&v.value.indexOf(i.fast)===-1||(v.value=v.value.replace(h,n))}),this},f.prototype.every=function(h){return this.nodes.every(h)},f.prototype.some=function(h){return this.nodes.some(h)},f.prototype.index=function(h){return typeof h=="number"?h:this.nodes.indexOf(h)},f.prototype.normalize=function(h,i){var n=this;if(typeof h=="string"){var v=_(7954);h=y(v(h).nodes)}else if(Array.isArray(h)){h=h.slice(0);for(var U=h,T=Array.isArray(U),D=0,U=T?U:U[Symbol.iterator]();;){var G;if(T){if(D>=U.length)break;G=U[D++]}else{if(D=U.next(),D.done)break;G=D.value}var $=G;$.parent&&$.parent.removeChild($,"ignore")}}else if(h.type==="root"){h=h.nodes.slice(0);for(var X=h,H=Array.isArray(X),Q=0,X=H?X:X[Symbol.iterator]();;){var W;if(H){if(Q>=X.length)break;W=X[Q++]}else{if(Q=X.next(),Q.done)break;W=Q.value}var ge=W;ge.parent&&ge.parent.removeChild(ge,"ignore")}}else if(h.type)h=[h];else if(h.prop){if(typeof h.value>"u")throw new Error("Value field is missed in node creation");typeof h.value!="string"&&(h.value=String(h.value)),h=[new w.default(h)]}else if(h.selector){var me=_(80759);h=[new me(h)]}else if(h.name){var Ae=_(59091);h=[new Ae(h)]}else if(h.text)h=[new o.default(h)];else throw new Error("Unknown node type in node creation");var we=h.map(function(ye){return typeof ye.before!="function"&&(ye=n.rebuild(ye)),ye.parent&&ye.parent.removeChild(ye),typeof ye.raws.before>"u"&&i&&typeof i.raws.before<"u"&&(ye.raws.before=i.raws.before.replace(/[^\s]/g,"")),ye.parent=n,ye});return we},f.prototype.rebuild=function(h,i){var n=this,v=void 0;if(h.type==="root"){var T=_(13229);v=new T}else if(h.type==="atrule"){var D=_(59091);v=new D}else if(h.type==="rule"){var U=_(80759);v=new U}else h.type==="decl"?v=new w.default:h.type==="comment"&&(v=new o.default);for(var G in h)G==="nodes"?v.nodes=h.nodes.map(function($){return n.rebuild($,v)}):G==="parent"&&i?v.parent=i:h.hasOwnProperty(G)&&(v[G]=h[G]);return v},E(f,[{key:"first",get:function(){if(this.nodes)return this.nodes[0]}},{key:"last",get:function(){if(this.nodes)return this.nodes[this.nodes.length-1]}}]),f})(e.default);A.default=b,k.exports=A.default},46179(k,A,_){"use strict";A.__esModule=!0;var E=_(94800),m=e(E),w=_(73059),d=e(w),o=_(13472),t=e(o);function e(s){return s&&s.__esModule?s:{default:s}}function r(s,p){if(!(s instanceof p))throw new TypeError("Cannot call a class as a function")}var a=(function(){function s(p,y,b,l,f,g){r(this,s),this.name="CssSyntaxError",this.reason=p,f&&(this.file=f),l&&(this.source=l),g&&(this.plugin=g),typeof y<"u"&&typeof b<"u"&&(this.line=y,this.column=b),this.setMessage(),Error.captureStackTrace&&Error.captureStackTrace(this,s)}return s.prototype.setMessage=function(){this.message=this.plugin?this.plugin+": ":"",this.message+=this.file?this.file:"<css input>",typeof this.line<"u"&&(this.message+=":"+this.line+":"+this.column),this.message+=": "+this.reason},s.prototype.showSourceCode=function(y){var b=this;if(!this.source)return"";var l=this.source;typeof y>"u"&&(y=m.default.stdout),y&&(l=(0,t.default)(l));var f=l.split(/\r?\n/),g=Math.max(this.line-3,0),h=Math.min(this.line+2,f.length),i=String(h).length;function n(T){return y&&d.default.red?d.default.red.bold(T):T}function v(T){return y&&d.default.gray?d.default.gray(T):T}return f.slice(g,h).map(function(T,D){var U=g+1+D,G=" "+(" "+U).slice(-i)+" | ";if(U===b.line){var $=v(G.replace(/\d/g," "))+T.slice(0,b.column-1).replace(/[^\t]/g," ");return n(">")+v(G)+T+`
 `+$+n("^")}else return" "+v(G)+T}).join(`
`)},s.prototype.toString=function(){var y=this.showSourceCode();return y&&(y=`

`+y+`
`),this.name+": "+this.message+y},s})();A.default=a,k.exports=A.default},27057(k,A,_){"use strict";A.__esModule=!0;var E=_(47733),m=w(E);function w(r){return r&&r.__esModule?r:{default:r}}function d(r,a){if(!(r instanceof a))throw new TypeError("Cannot call a class as a function")}function o(r,a){if(!r)throw new ReferenceError("this hasn't been initialised - super() hasn't been called");return a&&(typeof a=="object"||typeof a=="function")?a:r}function t(r,a){if(typeof a!="function"&&a!==null)throw new TypeError("Super expression must either be null or a function, not "+typeof a);r.prototype=Object.create(a&&a.prototype,{constructor:{value:r,enumerable:!1,writable:!0,configurable:!0}}),a&&(Object.setPrototypeOf?Object.setPrototypeOf(r,a):r.__proto__=a)}var e=(function(r){t(a,r);function a(s){d(this,a);var p=o(this,r.call(this,s));return p.type="decl",p}return a})(m.default);A.default=e,k.exports=A.default},15805(k,A,_){"use strict";A.__esModule=!0;var E=(function(){function y(b,l){for(var f=0;f<l.length;f++){var g=l[f];g.enumerable=g.enumerable||!1,g.configurable=!0,"value"in g&&(g.writable=!0),Object.defineProperty(b,g.key,g)}}return function(b,l,f){return l&&y(b.prototype,l),f&&y(b,f),b}})(),m=_(46179),w=r(m),d=_(95139),o=r(d),t=_(87930),e=r(t);function r(y){return y&&y.__esModule?y:{default:y}}function a(y,b){if(!(y instanceof b))throw new TypeError("Cannot call a class as a function")}var s=0,p=(function(){function y(b){var l=arguments.length>1&&arguments[1]!==void 0?arguments[1]:{};a(this,y),this.css=b.toString(),(this.css[0]==="\uFEFF"||this.css[0]==="\uFFFE")&&(this.css=this.css.slice(1)),l.from&&(/^\w+:\/\//.test(l.from)?this.file=l.from:this.file=e.default.resolve(l.from));var f=new o.default(this.css,l);if(f.text){this.map=f;var g=f.consumer().file;!this.file&&g&&(this.file=this.mapResolve(g))}this.file||(s+=1,this.id="<input css "+s+">"),this.map&&(this.map.file=this.from)}return y.prototype.error=function(l,f,g){var h=arguments.length>3&&arguments[3]!==void 0?arguments[3]:{},i=void 0,n=this.origin(f,g);return n?i=new w.default(l,n.line,n.column,n.source,n.file,h.plugin):i=new w.default(l,f,g,this.css,this.file,h.plugin),i.input={line:f,column:g,source:this.css},this.file&&(i.input.file=this.file),i},y.prototype.origin=function(l,f){if(!this.map)return!1;var g=this.map.consumer(),h=g.originalPositionFor({line:l,column:f});if(!h.source)return!1;var i={file:this.mapResolve(h.source),line:h.line,column:h.column},n=g.sourceContentFor(h.source);return n&&(i.source=n),i},y.prototype.mapResolve=function(l){return/^\w+:\/\//.test(l)?l:e.default.resolve(this.map.consumer().sourceRoot||".",l)},E(y,[{key:"from",get:function(){return this.file||this.id}}]),y})();A.default=p,k.exports=A.default},12845(k,A,_){"use strict";A.__esModule=!0;var E=(function(){function h(i,n){for(var v=0;v<n.length;v++){var T=n[v];T.enumerable=T.enumerable||!1,T.configurable=!0,"value"in T&&(T.writable=!0),Object.defineProperty(i,T.key,T)}}return function(i,n,v){return n&&h(i.prototype,n),v&&h(i,v),i}})(),m=typeof Symbol=="function"&&typeof Symbol.iterator=="symbol"?function(h){return typeof h}:function(h){return h&&typeof Symbol=="function"&&h.constructor===Symbol&&h!==Symbol.prototype?"symbol":typeof h},w=_(59763),d=b(w),o=_(18444),t=b(o),e=_(73823),r=b(e),a=_(44860),s=b(a),p=_(7954),y=b(p);function b(h){return h&&h.__esModule?h:{default:h}}function l(h,i){if(!(h instanceof i))throw new TypeError("Cannot call a class as a function")}function f(h){return(typeof h>"u"?"undefined":m(h))==="object"&&typeof h.then=="function"}var g=(function(){function h(i,n,v){l(this,h),this.stringified=!1,this.processed=!1;var T=void 0;if((typeof n>"u"?"undefined":m(n))==="object"&&n.type==="root")T=n;else if(n instanceof h||n instanceof s.default)T=n.root,n.map&&(typeof v.map>"u"&&(v.map={}),v.map.inline||(v.map.inline=!1),v.map.prev=n.map);else{var D=y.default;v.syntax&&(D=v.syntax.parse),v.parser&&(D=v.parser),D.parse&&(D=D.parse);try{T=D(n,v)}catch(U){this.error=U}}this.result=new s.default(i,T,v)}return h.prototype.warnings=function(){return this.sync().warnings()},h.prototype.toString=function(){return this.css},h.prototype.then=function(n,v){return"from"in this.opts||(0,r.default)("Without `from` option PostCSS could generate wrong source map and will not find Browserslist config. Set it to CSS file path or to `undefined` to prevent this warning."),this.async().then(n,v)},h.prototype.catch=function(n){return this.async().catch(n)},h.prototype.handleError=function(n,v){try{if(this.error=n,n.name==="CssSyntaxError"&&!n.plugin)n.plugin=v.postcssPlugin,n.setMessage();else if(v.postcssVersion){var T=v.postcssPlugin,D=v.postcssVersion,U=this.result.processor.version,G=D.split("."),$=U.split(".");(G[0]!==$[0]||parseInt(G[1])>parseInt($[1]))&&console.error("Unknown error from PostCSS plugin. Your current PostCSS version is "+U+", but "+T+" uses "+D+". Perhaps this is the source of the error below.")}}catch(H){console&&console.error&&console.error(H)}},h.prototype.asyncTick=function(n,v){var T=this;if(this.plugin>=this.processor.plugins.length)return this.processed=!0,n();try{var D=this.processor.plugins[this.plugin],U=this.run(D);this.plugin+=1,f(U)?U.then(function(){T.asyncTick(n,v)}).catch(function(G){T.handleError(G,D),T.processed=!0,v(G)}):this.asyncTick(n,v)}catch(G){this.processed=!0,v(G)}},h.prototype.async=function(){var n=this;return this.processed?new Promise(function(v,T){n.error?T(n.error):v(n.stringify())}):this.processing?this.processing:(this.processing=new Promise(function(v,T){if(n.error)return T(n.error);n.plugin=0,n.asyncTick(v,T)}).then(function(){return n.processed=!0,n.stringify()}),this.processing)},h.prototype.sync=function(){if(this.processed)return this.result;if(this.processed=!0,this.processing)throw new Error("Use process(css).then(cb) to work with async plugins");if(this.error)throw this.error;for(var T=this.result.processor.plugins,n=Array.isArray(T),v=0,T=n?T:T[Symbol.iterator]();;){var D;if(n){if(v>=T.length)break;D=T[v++]}else{if(v=T.next(),v.done)break;D=v.value}var U=D,G=this.run(U);if(f(G))throw new Error("Use process(css).then(cb) to work with async plugins")}return this.result},h.prototype.run=function(n){this.result.lastPlugin=n;try{return n(this.result.root,this.result)}catch(v){throw this.handleError(v,n),v}},h.prototype.stringify=function(){if(this.stringified)return this.result;this.stringified=!0,this.sync();var n=this.result.opts,v=t.default;n.syntax&&(v=n.syntax.stringify),n.stringifier&&(v=n.stringifier),v.stringify&&(v=v.stringify);var T=new d.default(v,this.result.root,this.result.opts),D=T.generate();return this.result.css=D[0],this.result.map=D[1],this.result},E(h,[{key:"processor",get:function(){return this.result.processor}},{key:"opts",get:function(){return this.result.opts}},{key:"css",get:function(){return this.stringify().css}},{key:"content",get:function(){return this.stringify().content}},{key:"map",get:function(){return this.stringify().map}},{key:"root",get:function(){return this.sync().root}},{key:"messages",get:function(){return this.sync().messages}}]),h})();A.default=g,k.exports=A.default},75285(k,A){"use strict";A.__esModule=!0;var _={split:function(m,w,d){for(var o=[],t="",e=!1,r=0,a=!1,s=!1,p=0;p<m.length;p++){var y=m[p];a?s?s=!1:y==="\\"?s=!0:y===a&&(a=!1):y==='"'||y==="'"?a=y:y==="("?r+=1:y===")"?r>0&&(r-=1):r===0&&w.indexOf(y)!==-1&&(e=!0),e?(t!==""&&o.push(t.trim()),t="",e=!1):t+=y}return(d||t!=="")&&o.push(t.trim()),o},space:function(m){var w=[" ",`
`,"	"];return _.split(m,w)},comma:function(m){var w=",";return _.split(m,[w],!0)}};A.default=_,k.exports=A.default},59763(k,A,_){"use strict";A.__esModule=!0;var E=_(47205),m=o(E),w=_(87930),d=o(w);function o(r){return r&&r.__esModule?r:{default:r}}function t(r,a){if(!(r instanceof a))throw new TypeError("Cannot call a class as a function")}var e=(function(){function r(a,s,p){t(this,r),this.stringify=a,this.mapOpts=p.map||{},this.root=s,this.opts=p}return r.prototype.isMap=function(){return typeof this.opts.map<"u"?!!this.opts.map:this.previous().length>0},r.prototype.previous=function(){var s=this;return this.previousMaps||(this.previousMaps=[],this.root.walk(function(p){if(p.source&&p.source.input.map){var y=p.source.input.map;s.previousMaps.indexOf(y)===-1&&s.previousMaps.push(y)}})),this.previousMaps},r.prototype.isInline=function(){if(typeof this.mapOpts.inline<"u")return this.mapOpts.inline;var s=this.mapOpts.annotation;return typeof s<"u"&&s!==!0?!1:this.previous().length?this.previous().some(function(p){return p.inline}):!0},r.prototype.isSourcesContent=function(){return typeof this.mapOpts.sourcesContent<"u"?this.mapOpts.sourcesContent:this.previous().length?this.previous().some(function(s){return s.withContent()}):!0},r.prototype.clearAnnotation=function(){if(this.mapOpts.annotation!==!1)for(var s=void 0,p=this.root.nodes.length-1;p>=0;p--)s=this.root.nodes[p],s.type==="comment"&&s.text.indexOf("# sourceMappingURL=")===0&&this.root.removeChild(p)},r.prototype.setSourcesContent=function(){var s=this,p={};this.root.walk(function(y){if(y.source){var b=y.source.input.from;if(b&&!p[b]){p[b]=!0;var l=s.relative(b);s.map.setSourceContent(l,y.source.input.css)}}})},r.prototype.applyPrevMaps=function(){for(var y=this.previous(),s=Array.isArray(y),p=0,y=s?y:y[Symbol.iterator]();;){var b;if(s){if(p>=y.length)break;b=y[p++]}else{if(p=y.next(),p.done)break;b=p.value}var l=b,f=this.relative(l.file),g=l.root||d.default.dirname(l.file),h=void 0;this.mapOpts.sourcesContent===!1?(h=new m.default.SourceMapConsumer(l.text),h.sourcesContent&&(h.sourcesContent=h.sourcesContent.map(function(){return null}))):h=l.consumer(),this.map.applySourceMap(h,f,this.relative(g))}},r.prototype.isAnnotation=function(){return this.isInline()?!0:typeof this.mapOpts.annotation<"u"?this.mapOpts.annotation:this.previous().length?this.previous().some(function(s){return s.annotation}):!0},r.prototype.toBase64=function(s){return Buffer?Buffer.from&&Buffer.from!==Uint8Array.from?Buffer.from(s).toString("base64"):new Buffer(s).toString("base64"):window.btoa(unescape(encodeURIComponent(s)))},r.prototype.addAnnotation=function(){var s=void 0;this.isInline()?s="data:application/json;base64,"+this.toBase64(this.map.toString()):typeof this.mapOpts.annotation=="string"?s=this.mapOpts.annotation:s=this.outputFile()+".map";var p=`
`;this.css.indexOf(`\r
`)!==-1&&(p=`\r
`),this.css+=p+"/*# sourceMappingURL="+s+" */"},r.prototype.outputFile=function(){return this.opts.to?this.relative(this.opts.to):this.opts.from?this.relative(this.opts.from):"to.css"},r.prototype.generateMap=function(){return this.generateString(),this.isSourcesContent()&&this.setSourcesContent(),this.previous().length>0&&this.applyPrevMaps(),this.isAnnotation()&&this.addAnnotation(),this.isInline()?[this.css]:[this.css,this.map]},r.prototype.relative=function(s){if(s.indexOf("<")===0||/^\w+:\/\//.test(s))return s;var p=this.opts.to?d.default.dirname(this.opts.to):".";return typeof this.mapOpts.annotation=="string"&&(p=d.default.dirname(d.default.resolve(p,this.mapOpts.annotation))),s=d.default.relative(p,s),d.default.sep==="\\"?s.replace(/\\/g,"/"):s},r.prototype.sourcePath=function(s){return this.mapOpts.from?this.mapOpts.from:this.relative(s.source.input.from)},r.prototype.generateString=function(){var s=this;this.css="",this.map=new m.default.SourceMapGenerator({file:this.outputFile()});var p=1,y=1,b=void 0,l=void 0;this.stringify(this.root,function(f,g,h){s.css+=f,g&&h!=="end"&&(g.source&&g.source.start?s.map.addMapping({source:s.sourcePath(g),generated:{line:p,column:y-1},original:{line:g.source.start.line,column:g.source.start.column-1}}):s.map.addMapping({source:"<no source>",original:{line:1,column:0},generated:{line:p,column:y-1}})),b=f.match(/\n/g),b?(p+=b.length,l=f.lastIndexOf(`
`),y=f.length-l):y+=f.length,g&&h!=="start"&&(g.source&&g.source.end?s.map.addMapping({source:s.sourcePath(g),generated:{line:p,column:y-1},original:{line:g.source.end.line,column:g.source.end.column}}):s.map.addMapping({source:"<no source>",original:{line:1,column:0},generated:{line:p,column:y-1}}))})},r.prototype.generate=function(){if(this.clearAnnotation(),this.isMap())return this.generateMap();var s="";return this.stringify(this.root,function(p){s+=p}),[s]},r})();A.default=e,k.exports=A.default},47733(k,A,_){"use strict";A.__esModule=!0;var E=typeof Symbol=="function"&&typeof Symbol.iterator=="symbol"?function(l){return typeof l}:function(l){return l&&typeof Symbol=="function"&&l.constructor===Symbol&&l!==Symbol.prototype?"symbol":typeof l},m=_(46179),w=s(m),d=_(275),o=s(d),t=_(18444),e=s(t),r=_(73823),a=s(r);function s(l){return l&&l.__esModule?l:{default:l}}function p(l,f){if(!(l instanceof f))throw new TypeError("Cannot call a class as a function")}var y=function l(f,g){var h=new f.constructor;for(var i in f)if(f.hasOwnProperty(i)){var n=f[i],v=typeof n>"u"?"undefined":E(n);i==="parent"&&v==="object"?g&&(h[i]=g):i==="source"?h[i]=n:n instanceof Array?h[i]=n.map(function(T){return l(T,h)}):(v==="object"&&n!==null&&(n=l(n)),h[i]=n)}return h},b=(function(){function l(){var f=arguments.length>0&&arguments[0]!==void 0?arguments[0]:{};if(p(this,l),this.raws={},(typeof f>"u"?"undefined":E(f))!=="object"&&typeof f<"u")throw new Error("PostCSS nodes constructor accepts object, not "+JSON.stringify(f));for(var g in f)this[g]=f[g]}return l.prototype.error=function(g){var h=arguments.length>1&&arguments[1]!==void 0?arguments[1]:{};if(this.source){var i=this.positionBy(h);return this.source.input.error(g,i.line,i.column,h)}else return new w.default(g)},l.prototype.warn=function(g,h,i){var n={node:this};for(var v in i)n[v]=i[v];return g.warn(h,n)},l.prototype.remove=function(){return this.parent&&this.parent.removeChild(this),this.parent=void 0,this},l.prototype.toString=function(){var g=arguments.length>0&&arguments[0]!==void 0?arguments[0]:e.default;g.stringify&&(g=g.stringify);var h="";return g(this,function(i){h+=i}),h},l.prototype.clone=function(){var g=arguments.length>0&&arguments[0]!==void 0?arguments[0]:{},h=y(this);for(var i in g)h[i]=g[i];return h},l.prototype.cloneBefore=function(){var g=arguments.length>0&&arguments[0]!==void 0?arguments[0]:{},h=this.clone(g);return this.parent.insertBefore(this,h),h},l.prototype.cloneAfter=function(){var g=arguments.length>0&&arguments[0]!==void 0?arguments[0]:{},h=this.clone(g);return this.parent.insertAfter(this,h),h},l.prototype.replaceWith=function(){if(this.parent){for(var g=arguments.length,h=Array(g),i=0;i<g;i++)h[i]=arguments[i];for(var T=h,n=Array.isArray(T),v=0,T=n?T:T[Symbol.iterator]();;){var D;if(n){if(v>=T.length)break;D=T[v++]}else{if(v=T.next(),v.done)break;D=v.value}var U=D;this.parent.insertBefore(this,U)}this.remove()}return this},l.prototype.moveTo=function(g){return(0,a.default)("Node#moveTo was deprecated. Use Container#append."),this.cleanRaws(this.root()===g.root()),this.remove(),g.append(this),this},l.prototype.moveBefore=function(g){return(0,a.default)("Node#moveBefore was deprecated. Use Node#before."),this.cleanRaws(this.root()===g.root()),this.remove(),g.parent.insertBefore(g,this),this},l.prototype.moveAfter=function(g){return(0,a.default)("Node#moveAfter was deprecated. Use Node#after."),this.cleanRaws(this.root()===g.root()),this.remove(),g.parent.insertAfter(g,this),this},l.prototype.next=function(){var g=this.parent.index(this);return this.parent.nodes[g+1]},l.prototype.prev=function(){var g=this.parent.index(this);return this.parent.nodes[g-1]},l.prototype.before=function(g){return this.parent.insertBefore(this,g),this},l.prototype.after=function(g){return this.parent.insertAfter(this,g),this},l.prototype.toJSON=function(){var g={};for(var h in this)if(this.hasOwnProperty(h)&&h!=="parent"){var i=this[h];i instanceof Array?g[h]=i.map(function(n){return(typeof n>"u"?"undefined":E(n))==="object"&&n.toJSON?n.toJSON():n}):(typeof i>"u"?"undefined":E(i))==="object"&&i.toJSON?g[h]=i.toJSON():g[h]=i}return g},l.prototype.raw=function(g,h){var i=new o.default;return i.raw(this,g,h)},l.prototype.root=function(){for(var g=this;g.parent;)g=g.parent;return g},l.prototype.cleanRaws=function(g){delete this.raws.before,delete this.raws.after,g||delete this.raws.between},l.prototype.positionInside=function(g){for(var h=this.toString(),i=this.source.start.column,n=this.source.start.line,v=0;v<g;v++)h[v]===`
`?(i=1,n+=1):i+=1;return{line:n,column:i}},l.prototype.positionBy=function(g){var h=this.source.start;if(g.index)h=this.positionInside(g.index);else if(g.word){var i=this.toString().indexOf(g.word);i!==-1&&(h=this.positionInside(i))}return h},l})();A.default=b,k.exports=A.default},7954(k,A,_){"use strict";A.__esModule=!0,A.default=t;var E=_(52642),m=o(E),w=_(15805),d=o(w);function o(e){return e&&e.__esModule?e:{default:e}}function t(e,r){if(r&&r.safe)throw new Error('Option safe was removed. Use parser: require("postcss-safe-parser")');var a=new d.default(e,r),s=new m.default(a);try{s.parse()}catch(p){throw p.name==="CssSyntaxError"&&r&&r.from&&(/\.scss$/i.test(r.from)?p.message+=`
You tried to parse SCSS with the standard CSS parser; try again with the postcss-scss parser`:/\.sass/i.test(r.from)?p.message+=`
You tried to parse Sass with the standard CSS parser; try again with the postcss-sass parser`:/\.less$/i.test(r.from)&&(p.message+=`
You tried to parse Less with the standard CSS parser; try again with the postcss-less parser`)),p}return s.root}k.exports=A.default},52642(k,A,_){"use strict";A.__esModule=!0;var E=_(27057),m=b(E),w=_(62344),d=b(w),o=_(17544),t=b(o),e=_(59091),r=b(e),a=_(13229),s=b(a),p=_(80759),y=b(p);function b(g){return g&&g.__esModule?g:{default:g}}function l(g,h){if(!(g instanceof h))throw new TypeError("Cannot call a class as a function")}var f=(function(){function g(h){l(this,g),this.input=h,this.root=new s.default,this.current=this.root,this.spaces="",this.semicolon=!1,this.createTokenizer(),this.root.source={input:h,start:{line:1,column:1}}}return g.prototype.createTokenizer=function(){this.tokenizer=(0,d.default)(this.input)},g.prototype.parse=function(){for(var i=void 0;!this.tokenizer.endOfFile();)switch(i=this.tokenizer.nextToken(),i[0]){case"space":this.spaces+=i[1];break;case";":this.freeSemicolon(i);break;case"}":this.end(i);break;case"comment":this.comment(i);break;case"at-word":this.atrule(i);break;case"{":this.emptyRule(i);break;default:this.other(i);break}this.endFile()},g.prototype.comment=function(i){var n=new t.default;this.init(n,i[2],i[3]),n.source.end={line:i[4],column:i[5]};var v=i[1].slice(2,-2);if(/^\s*$/.test(v))n.text="",n.raws.left=v,n.raws.right="";else{var T=v.match(/^(\s*)([^]*[^\s])(\s*)$/);n.text=T[2],n.raws.left=T[1],n.raws.right=T[3]}},g.prototype.emptyRule=function(i){var n=new y.default;this.init(n,i[2],i[3]),n.selector="",n.raws.between="",this.current=n},g.prototype.other=function(i){for(var n=!1,v=null,T=!1,D=null,U=[],G=[],$=i;$;){if(v=$[0],G.push($),v==="("||v==="[")D||(D=$),U.push(v==="("?")":"]");else if(U.length===0)if(v===";")if(T){this.decl(G);return}else break;else if(v==="{"){this.rule(G);return}else if(v==="}"){this.tokenizer.back(G.pop()),n=!0;break}else v===":"&&(T=!0);else v===U[U.length-1]&&(U.pop(),U.length===0&&(D=null));$=this.tokenizer.nextToken()}if(this.tokenizer.endOfFile()&&(n=!0),U.length>0&&this.unclosedBracket(D),n&&T){for(;G.length&&($=G[G.length-1][0],!($!=="space"&&$!=="comment"));)this.tokenizer.back(G.pop());this.decl(G);return}else this.unknownWord(G)},g.prototype.rule=function(i){i.pop();var n=new y.default;this.init(n,i[0][2],i[0][3]),n.raws.between=this.spacesAndCommentsFromEnd(i),this.raw(n,"selector",i),this.current=n},g.prototype.decl=function(i){var n=new m.default;this.init(n);var v=i[i.length-1];for(v[0]===";"&&(this.semicolon=!0,i.pop()),v[4]?n.source.end={line:v[4],column:v[5]}:n.source.end={line:v[2],column:v[3]};i[0][0]!=="word";)i.length===1&&this.unknownWord(i),n.raws.before+=i.shift()[1];for(n.source.start={line:i[0][2],column:i[0][3]},n.prop="";i.length;){var T=i[0][0];if(T===":"||T==="space"||T==="comment")break;n.prop+=i.shift()[1]}n.raws.between="";for(var D=void 0;i.length;)if(D=i.shift(),D[0]===":"){n.raws.between+=D[1];break}else n.raws.between+=D[1];(n.prop[0]==="_"||n.prop[0]==="*")&&(n.raws.before+=n.prop[0],n.prop=n.prop.slice(1)),n.raws.between+=this.spacesAndCommentsFromStart(i),this.precheckMissedSemicolon(i);for(var U=i.length-1;U>0;U--){if(D=i[U],D[1].toLowerCase()==="!important"){n.important=!0;var G=this.stringFrom(i,U);G=this.spacesFromEnd(i)+G,G!==" !important"&&(n.raws.important=G);break}else if(D[1].toLowerCase()==="important"){for(var $=i.slice(0),H="",Q=U;Q>0;Q--){var X=$[Q][0];if(H.trim().indexOf("!")===0&&X!=="space")break;H=$.pop()[1]+H}H.trim().indexOf("!")===0&&(n.important=!0,n.raws.important=H,i=$)}if(D[0]!=="space"&&D[0]!=="comment")break}this.raw(n,"value",i),n.value.indexOf(":")!==-1&&this.checkMissedSemicolon(i)},g.prototype.atrule=function(i){var n=new r.default;n.name=i[1].slice(1),n.name===""&&this.unnamedAtrule(n,i),this.init(n,i[2],i[3]);for(var v=void 0,T=void 0,D=!1,U=!1,G=[];!this.tokenizer.endOfFile();){if(i=this.tokenizer.nextToken(),i[0]===";"){n.source.end={line:i[2],column:i[3]},this.semicolon=!0;break}else if(i[0]==="{"){U=!0;break}else if(i[0]==="}"){if(G.length>0){for(T=G.length-1,v=G[T];v&&v[0]==="space";)v=G[--T];v&&(n.source.end={line:v[4],column:v[5]})}this.end(i);break}else G.push(i);if(this.tokenizer.endOfFile()){D=!0;break}}n.raws.between=this.spacesAndCommentsFromEnd(G),G.length?(n.raws.afterName=this.spacesAndCommentsFromStart(G),this.raw(n,"params",G),D&&(i=G[G.length-1],n.source.end={line:i[4],column:i[5]},this.spaces=n.raws.between,n.raws.between="")):(n.raws.afterName="",n.params=""),U&&(n.nodes=[],this.current=n)},g.prototype.end=function(i){this.current.nodes&&this.current.nodes.length&&(this.current.raws.semicolon=this.semicolon),this.semicolon=!1,this.current.raws.after=(this.current.raws.after||"")+this.spaces,this.spaces="",this.current.parent?(this.current.source.end={line:i[2],column:i[3]},this.current=this.current.parent):this.unexpectedClose(i)},g.prototype.endFile=function(){this.current.parent&&this.unclosedBlock(),this.current.nodes&&this.current.nodes.length&&(this.current.raws.semicolon=this.semicolon),this.current.raws.after=(this.current.raws.after||"")+this.spaces},g.prototype.freeSemicolon=function(i){if(this.spaces+=i[1],this.current.nodes){var n=this.current.nodes[this.current.nodes.length-1];n&&n.type==="rule"&&!n.raws.ownSemicolon&&(n.raws.ownSemicolon=this.spaces,this.spaces="")}},g.prototype.init=function(i,n,v){this.current.push(i),i.source={start:{line:n,column:v},input:this.input},i.raws.before=this.spaces,this.spaces="",i.type!=="comment"&&(this.semicolon=!1)},g.prototype.raw=function(i,n,v){for(var T=void 0,D=void 0,U=v.length,G="",$=!0,H=0;H<U;H+=1)T=v[H],D=T[0],D==="comment"||D==="space"&&H===U-1?$=!1:G+=T[1];if(!$){var Q=v.reduce(function(X,W){return X+W[1]},"");i.raws[n]={value:G,raw:Q}}i[n]=G},g.prototype.spacesAndCommentsFromEnd=function(i){for(var n=void 0,v="";i.length&&(n=i[i.length-1][0],!(n!=="space"&&n!=="comment"));)v=i.pop()[1]+v;return v},g.prototype.spacesAndCommentsFromStart=function(i){for(var n=void 0,v="";i.length&&(n=i[0][0],!(n!=="space"&&n!=="comment"));)v+=i.shift()[1];return v},g.prototype.spacesFromEnd=function(i){for(var n=void 0,v="";i.length&&(n=i[i.length-1][0],n==="space");)v=i.pop()[1]+v;return v},g.prototype.stringFrom=function(i,n){for(var v="",T=n;T<i.length;T++)v+=i[T][1];return i.splice(n,i.length-n),v},g.prototype.colon=function(i){for(var n=0,v=void 0,T=void 0,D=void 0,U=0;U<i.length;U++){if(v=i[U],T=v[0],T==="(")n+=1;else if(T===")")n-=1;else if(n===0&&T===":")if(!D)this.doubleColon(v);else{if(D[0]==="word"&&D[1]==="progid")continue;return U}D=v}return!1},g.prototype.unclosedBracket=function(i){throw this.input.error("Unclosed bracket",i[2],i[3])},g.prototype.unknownWord=function(i){throw this.input.error("Unknown word",i[0][2],i[0][3])},g.prototype.unexpectedClose=function(i){throw this.input.error("Unexpected }",i[2],i[3])},g.prototype.unclosedBlock=function(){var i=this.current.source.start;throw this.input.error("Unclosed block",i.line,i.column)},g.prototype.doubleColon=function(i){throw this.input.error("Double colon",i[2],i[3])},g.prototype.unnamedAtrule=function(i,n){throw this.input.error("At-rule without name",n[2],n[3])},g.prototype.precheckMissedSemicolon=function(i){},g.prototype.checkMissedSemicolon=function(i){var n=this.colon(i);if(n!==!1){for(var v=0,T=void 0,D=n-1;D>=0&&(T=i[D],!(T[0]!=="space"&&(v+=1,v===2)));D--);throw this.input.error("Missed semicolon",T[2],T[3])}},g})();A.default=f,k.exports=A.default},14820(k,A,_){"use strict";A.__esModule=!0;var E=_(27057),m=T(E),w=_(22317),d=T(w),o=_(18444),t=T(o),e=_(17544),r=T(e),a=_(59091),s=T(a),p=_(18643),y=T(p),b=_(7954),l=T(b),f=_(75285),g=T(f),h=_(80759),i=T(h),n=_(13229),v=T(n);function T(U){return U&&U.__esModule?U:{default:U}}function D(){for(var U=arguments.length,G=Array(U),$=0;$<U;$++)G[$]=arguments[$];return G.length===1&&Array.isArray(G[0])&&(G=G[0]),new d.default(G)}D.plugin=function(G,$){var H=function(){var W=$.apply(void 0,arguments);return W.postcssPlugin=G,W.postcssVersion=new d.default().version,W},Q=void 0;return Object.defineProperty(H,"postcss",{get:function(){return Q||(Q=H()),Q}}),H.process=function(X,W,ge){return D([H(ge)]).process(X,W)},H},D.stringify=t.default,D.parse=l.default,D.vendor=y.default,D.list=g.default,D.comment=function(U){return new r.default(U)},D.atRule=function(U){return new s.default(U)},D.decl=function(U){return new m.default(U)},D.rule=function(U){return new i.default(U)},D.root=function(U){return new v.default(U)},A.default=D,k.exports=A.default},95139(k,A,_){"use strict";A.__esModule=!0;var E=typeof Symbol=="function"&&typeof Symbol.iterator=="symbol"?function(y){return typeof y}:function(y){return y&&typeof Symbol=="function"&&y.constructor===Symbol&&y!==Symbol.prototype?"symbol":typeof y},m=_(47205),w=r(m),d=_(87930),o=r(d),t=_(43611),e=r(t);function r(y){return y&&y.__esModule?y:{default:y}}function a(y,b){if(!(y instanceof b))throw new TypeError("Cannot call a class as a function")}function s(y){return Buffer?Buffer.from&&Buffer.from!==Uint8Array.from?Buffer.from(y,"base64").toString():new Buffer(y,"base64").toString():window.atob(y)}var p=(function(){function y(b,l){a(this,y),this.loadAnnotation(b),this.inline=this.startWith(this.annotation,"data:");var f=l.map?l.map.prev:void 0,g=this.loadMap(l.from,f);g&&(this.text=g)}return y.prototype.consumer=function(){return this.consumerCache||(this.consumerCache=new w.default.SourceMapConsumer(this.text)),this.consumerCache},y.prototype.withContent=function(){return!!(this.consumer().sourcesContent&&this.consumer().sourcesContent.length>0)},y.prototype.startWith=function(l,f){return l?l.substr(0,f.length)===f:!1},y.prototype.loadAnnotation=function(l){var f=l.match(/\/\*\s*# sourceMappingURL=(.*)\s*\*\//);f&&(this.annotation=f[1].trim())},y.prototype.decodeInline=function(l){var f=/^data:application\/json;(?:charset=utf-?8;)?base64,/,g="data:application/json,";if(this.startWith(l,g))return decodeURIComponent(l.substr(g.length));if(f.test(l))return s(l.substr(RegExp.lastMatch.length));var h=l.match(/data:application\/json;([^,]+),/)[1];throw new Error("Unsupported source map encoding "+h)},y.prototype.loadMap=function(l,f){if(f===!1)return!1;if(f){if(typeof f=="string")return f;if(typeof f=="function"){var g=f(l);if(g&&e.default.existsSync&&e.default.existsSync(g))return e.default.readFileSync(g,"utf-8").toString().trim();throw new Error("Unable to load previous source map: "+g.toString())}else{if(f instanceof w.default.SourceMapConsumer)return w.default.SourceMapGenerator.fromSourceMap(f).toString();if(f instanceof w.default.SourceMapGenerator)return f.toString();if(this.isMap(f))return JSON.stringify(f);throw new Error("Unsupported previous source map format: "+f.toString())}}else{if(this.inline)return this.decodeInline(this.annotation);if(this.annotation){var h=this.annotation;return l&&(h=o.default.join(o.default.dirname(l),h)),this.root=o.default.dirname(h),e.default.existsSync&&e.default.existsSync(h)?e.default.readFileSync(h,"utf-8").toString().trim():!1}}},y.prototype.isMap=function(l){return(typeof l>"u"?"undefined":E(l))!=="object"?!1:typeof l.mappings=="string"||typeof l._mappings=="string"},y})();A.default=p,k.exports=A.default},22317(k,A,_){"use strict";A.__esModule=!0;var E=typeof Symbol=="function"&&typeof Symbol.iterator=="symbol"?function(e){return typeof e}:function(e){return e&&typeof Symbol=="function"&&e.constructor===Symbol&&e!==Symbol.prototype?"symbol":typeof e},m=_(12845),w=d(m);function d(e){return e&&e.__esModule?e:{default:e}}function o(e,r){if(!(e instanceof r))throw new TypeError("Cannot call a class as a function")}var t=(function(){function e(){var r=arguments.length>0&&arguments[0]!==void 0?arguments[0]:[];o(this,e),this.version="6.0.16",this.plugins=this.normalize(r)}return e.prototype.use=function(a){return this.plugins=this.plugins.concat(this.normalize([a])),this},e.prototype.process=function(a){var s=arguments.length>1&&arguments[1]!==void 0?arguments[1]:{};return new w.default(this,a,s)},e.prototype.normalize=function(a){for(var s=[],b=a,p=Array.isArray(b),y=0,b=p?b:b[Symbol.iterator]();;){var l;if(p){if(y>=b.length)break;l=b[y++]}else{if(y=b.next(),y.done)break;l=y.value}var f=l;if(f.postcss&&(f=f.postcss),(typeof f>"u"?"undefined":E(f))==="object"&&Array.isArray(f.plugins))s=s.concat(f.plugins);else if(typeof f=="function")s.push(f);else throw(typeof f>"u"?"undefined":E(f))==="object"&&(f.parse||f.stringify)?new Error("PostCSS syntaxes cannot be used as plugins. Instead, please use one of the syntax/parser/stringifier options as outlined in your PostCSS runner documentation."):new Error(f+" is not a PostCSS plugin")}return s},e})();A.default=t,k.exports=A.default},44860(k,A,_){"use strict";A.__esModule=!0;var E=(function(){function e(r,a){for(var s=0;s<a.length;s++){var p=a[s];p.enumerable=p.enumerable||!1,p.configurable=!0,"value"in p&&(p.writable=!0),Object.defineProperty(r,p.key,p)}}return function(r,a,s){return a&&e(r.prototype,a),s&&e(r,s),r}})(),m=_(68037),w=d(m);function d(e){return e&&e.__esModule?e:{default:e}}function o(e,r){if(!(e instanceof r))throw new TypeError("Cannot call a class as a function")}var t=(function(){function e(r,a,s){o(this,e),this.processor=r,this.messages=[],this.root=a,this.opts=s,this.css=void 0,this.map=void 0}return e.prototype.toString=function(){return this.css},e.prototype.warn=function(a){var s=arguments.length>1&&arguments[1]!==void 0?arguments[1]:{};s.plugin||this.lastPlugin&&this.lastPlugin.postcssPlugin&&(s.plugin=this.lastPlugin.postcssPlugin);var p=new w.default(a,s);return this.messages.push(p),p},e.prototype.warnings=function(){return this.messages.filter(function(a){return a.type==="warning"})},E(e,[{key:"content",get:function(){return this.css}}]),e})();A.default=t,k.exports=A.default},13229(k,A,_){"use strict";A.__esModule=!0;var E=_(43353),m=w(E);function w(r){return r&&r.__esModule?r:{default:r}}function d(r,a){if(!(r instanceof a))throw new TypeError("Cannot call a class as a function")}function o(r,a){if(!r)throw new ReferenceError("this hasn't been initialised - super() hasn't been called");return a&&(typeof a=="object"||typeof a=="function")?a:r}function t(r,a){if(typeof a!="function"&&a!==null)throw new TypeError("Super expression must either be null or a function, not "+typeof a);r.prototype=Object.create(a&&a.prototype,{constructor:{value:r,enumerable:!1,writable:!0,configurable:!0}}),a&&(Object.setPrototypeOf?Object.setPrototypeOf(r,a):r.__proto__=a)}var e=(function(r){t(a,r);function a(s){d(this,a);var p=o(this,r.call(this,s));return p.type="root",p.nodes||(p.nodes=[]),p}return a.prototype.removeChild=function(p,y){var b=this.index(p);return!y&&b===0&&this.nodes.length>1&&(this.nodes[1].raws.before=this.nodes[b].raws.before),r.prototype.removeChild.call(this,p)},a.prototype.normalize=function(p,y,b){var l=r.prototype.normalize.call(this,p);if(y){if(b==="prepend")this.nodes.length>1?y.raws.before=this.nodes[1].raws.before:delete y.raws.before;else if(this.first!==y)for(var h=l,f=Array.isArray(h),g=0,h=f?h:h[Symbol.iterator]();;){var i;if(f){if(g>=h.length)break;i=h[g++]}else{if(g=h.next(),g.done)break;i=g.value}var n=i;n.raws.before=y.raws.before}}return l},a.prototype.toResult=function(){var p=arguments.length>0&&arguments[0]!==void 0?arguments[0]:{},y=_(12845),b=_(22317),l=new y(new b,this,p);return l.stringify()},a})(m.default);A.default=e,k.exports=A.default},80759(k,A,_){"use strict";A.__esModule=!0;var E=(function(){function p(y,b){for(var l=0;l<b.length;l++){var f=b[l];f.enumerable=f.enumerable||!1,f.configurable=!0,"value"in f&&(f.writable=!0),Object.defineProperty(y,f.key,f)}}return function(y,b,l){return b&&p(y.prototype,b),l&&p(y,l),y}})(),m=_(43353),w=t(m),d=_(75285),o=t(d);function t(p){return p&&p.__esModule?p:{default:p}}function e(p,y){if(!(p instanceof y))throw new TypeError("Cannot call a class as a function")}function r(p,y){if(!p)throw new ReferenceError("this hasn't been initialised - super() hasn't been called");return y&&(typeof y=="object"||typeof y=="function")?y:p}function a(p,y){if(typeof y!="function"&&y!==null)throw new TypeError("Super expression must either be null or a function, not "+typeof y);p.prototype=Object.create(y&&y.prototype,{constructor:{value:p,enumerable:!1,writable:!0,configurable:!0}}),y&&(Object.setPrototypeOf?Object.setPrototypeOf(p,y):p.__proto__=y)}var s=(function(p){a(y,p);function y(b){e(this,y);var l=r(this,p.call(this,b));return l.type="rule",l.nodes||(l.nodes=[]),l}return E(y,[{key:"selectors",get:function(){return o.default.comma(this.selector)},set:function(l){var f=this.selector?this.selector.match(/,\s*/):null,g=f?f[0]:","+this.raw("between","beforeOpen");this.selector=l.join(g)}}]),y})(w.default);A.default=s,k.exports=A.default},275(k,A){"use strict";A.__esModule=!0;function _(d,o){if(!(d instanceof o))throw new TypeError("Cannot call a class as a function")}var E={colon:": ",indent:"    ",beforeDecl:`
`,beforeRule:`
`,beforeOpen:" ",beforeClose:`
`,beforeComment:`
`,after:`
`,emptyBody:"",commentLeft:" ",commentRight:" "};function m(d){return d[0].toUpperCase()+d.slice(1)}var w=(function(){function d(o){_(this,d),this.builder=o}return d.prototype.stringify=function(t,e){this[t.type](t,e)},d.prototype.root=function(t){this.body(t),t.raws.after&&this.builder(t.raws.after)},d.prototype.comment=function(t){var e=this.raw(t,"left","commentLeft"),r=this.raw(t,"right","commentRight");this.builder("/*"+e+t.text+r+"*/",t)},d.prototype.decl=function(t,e){var r=this.raw(t,"between","colon"),a=t.prop+r+this.rawValue(t,"value");t.important&&(a+=t.raws.important||" !important"),e&&(a+=";"),this.builder(a,t)},d.prototype.rule=function(t){this.block(t,this.rawValue(t,"selector")),t.raws.ownSemicolon&&this.builder(t.raws.ownSemicolon,t,"end")},d.prototype.atrule=function(t,e){var r="@"+t.name,a=t.params?this.rawValue(t,"params"):"";if(typeof t.raws.afterName<"u"?r+=t.raws.afterName:a&&(r+=" "),t.nodes)this.block(t,r+a);else{var s=(t.raws.between||"")+(e?";":"");this.builder(r+a+s,t)}},d.prototype.body=function(t){for(var e=t.nodes.length-1;e>0&&t.nodes[e].type==="comment";)e-=1;for(var r=this.raw(t,"semicolon"),a=0;a<t.nodes.length;a++){var s=t.nodes[a],p=this.raw(s,"before");p&&this.builder(p),this.stringify(s,e!==a||r)}},d.prototype.block=function(t,e){var r=this.raw(t,"between","beforeOpen");this.builder(e+r+"{",t,"start");var a=void 0;t.nodes&&t.nodes.length?(this.body(t),a=this.raw(t,"after")):a=this.raw(t,"after","emptyBody"),a&&this.builder(a),this.builder("}",t,"end")},d.prototype.raw=function(t,e,r){var a=void 0;if(r||(r=e),e&&(a=t.raws[e],typeof a<"u"))return a;var s=t.parent;if(r==="before"&&(!s||s.type==="root"&&s.first===t))return"";if(!s)return E[r];var p=t.root();if(p.rawCache||(p.rawCache={}),typeof p.rawCache[r]<"u")return p.rawCache[r];if(r==="before"||r==="after")return this.beforeAfter(t,r);var y="raw"+m(r);return this[y]?a=this[y](p,t):p.walk(function(b){if(a=b.raws[e],typeof a<"u")return!1}),typeof a>"u"&&(a=E[r]),p.rawCache[r]=a,a},d.prototype.rawSemicolon=function(t){var e=void 0;return t.walk(function(r){if(r.nodes&&r.nodes.length&&r.last.type==="decl"&&(e=r.raws.semicolon,typeof e<"u"))return!1}),e},d.prototype.rawEmptyBody=function(t){var e=void 0;return t.walk(function(r){if(r.nodes&&r.nodes.length===0&&(e=r.raws.after,typeof e<"u"))return!1}),e},d.prototype.rawIndent=function(t){if(t.raws.indent)return t.raws.indent;var e=void 0;return t.walk(function(r){var a=r.parent;if(a&&a!==t&&a.parent&&a.parent===t&&typeof r.raws.before<"u"){var s=r.raws.before.split(`
`);return e=s[s.length-1],e=e.replace(/[^\s]/g,""),!1}}),e},d.prototype.rawBeforeComment=function(t,e){var r=void 0;return t.walkComments(function(a){if(typeof a.raws.before<"u")return r=a.raws.before,r.indexOf(`
`)!==-1&&(r=r.replace(/[^\n]+$/,"")),!1}),typeof r>"u"?r=this.raw(e,null,"beforeDecl"):r&&(r=r.replace(/[^\s]/g,"")),r},d.prototype.rawBeforeDecl=function(t,e){var r=void 0;return t.walkDecls(function(a){if(typeof a.raws.before<"u")return r=a.raws.before,r.indexOf(`
`)!==-1&&(r=r.replace(/[^\n]+$/,"")),!1}),typeof r>"u"?r=this.raw(e,null,"beforeRule"):r&&(r=r.replace(/[^\s]/g,"")),r},d.prototype.rawBeforeRule=function(t){var e=void 0;return t.walk(function(r){if(r.nodes&&(r.parent!==t||t.first!==r)&&typeof r.raws.before<"u")return e=r.raws.before,e.indexOf(`
`)!==-1&&(e=e.replace(/[^\n]+$/,"")),!1}),e&&(e=e.replace(/[^\s]/g,"")),e},d.prototype.rawBeforeClose=function(t){var e=void 0;return t.walk(function(r){if(r.nodes&&r.nodes.length>0&&typeof r.raws.after<"u")return e=r.raws.after,e.indexOf(`
`)!==-1&&(e=e.replace(/[^\n]+$/,"")),!1}),e&&(e=e.replace(/[^\s]/g,"")),e},d.prototype.rawBeforeOpen=function(t){var e=void 0;return t.walk(function(r){if(r.type!=="decl"&&(e=r.raws.between,typeof e<"u"))return!1}),e},d.prototype.rawColon=function(t){var e=void 0;return t.walkDecls(function(r){if(typeof r.raws.between<"u")return e=r.raws.between.replace(/[^\s:]/g,""),!1}),e},d.prototype.beforeAfter=function(t,e){var r=void 0;t.type==="decl"?r=this.raw(t,null,"beforeDecl"):t.type==="comment"?r=this.raw(t,null,"beforeComment"):e==="before"?r=this.raw(t,null,"beforeRule"):r=this.raw(t,null,"beforeClose");for(var a=t.parent,s=0;a&&a.type!=="root";)s+=1,a=a.parent;if(r.indexOf(`
`)!==-1){var p=this.raw(t,null,"indent");if(p.length)for(var y=0;y<s;y++)r+=p}return r},d.prototype.rawValue=function(t,e){var r=t[e],a=t.raws[e];return a&&a.value===r?a.raw:r},d})();A.default=w,k.exports=A.default},18444(k,A,_){"use strict";A.__esModule=!0,A.default=d;var E=_(275),m=w(E);function w(o){return o&&o.__esModule?o:{default:o}}function d(o,t){var e=new m.default(t);e.stringify(o)}k.exports=A.default},13472(k,A,_){"use strict";A.__esModule=!0;var E=_(73059),m=e(E),w=_(62344),d=e(w),o=_(15805),t=e(o);function e(p){return p&&p.__esModule?p:{default:p}}var r={brackets:m.default.cyan,"at-word":m.default.cyan,call:m.default.cyan,comment:m.default.gray,string:m.default.green,class:m.default.yellow,hash:m.default.magenta,"(":m.default.cyan,")":m.default.cyan,"{":m.default.yellow,"}":m.default.yellow,"[":m.default.yellow,"]":m.default.yellow,":":m.default.yellow,";":m.default.yellow};function a(p,y){var b=p[0],l=p[1];if(b==="word"){if(l[0]===".")return"class";if(l[0]==="#")return"hash"}if(!y.endOfFile()){var f=y.nextToken();if(y.back(f),f[0]==="brackets"||f[0]==="(")return"call"}return b}function s(p){for(var y=(0,d.default)(new t.default(p),{ignoreErrors:!0}),b="",l=function(){var g=y.nextToken(),h=r[a(g,y)];h?b+=g[1].split(/\r?\n/).map(function(i){return h(i)}).join(`
`):b+=g[1]};!y.endOfFile();)l();return b}A.default=s,k.exports=A.default},62344(k,A){"use strict";A.__esModule=!0,A.default=U;var _=39,E=34,m=92,w=47,d=10,o=32,t=12,e=9,r=13,a=91,s=93,p=40,y=41,b=123,l=125,f=59,g=42,h=58,i=64,n=/[ \n\t\r\f\{\(\)'"\\;/\[\]#]/g,v=/[ \n\t\r\f\(\)\{\}:;@!'"\\\]\[#]|\/(?=\*)/g,T=/.[\\\/\("'\n]/,D=/[a-f0-9]/i;function U(G){var $=arguments.length>1&&arguments[1]!==void 0?arguments[1]:{},H=G.css.valueOf(),Q=$.ignoreErrors,X=void 0,W=void 0,ge=void 0,me=void 0,Ae=void 0,we=void 0,ye=void 0,ie=void 0,Te=void 0,le=void 0,J=void 0,K=void 0,ne=void 0,ee=void 0,_e=H.length,ae=-1,B=1,I=0,j=[],re=[];function oe(x){throw G.error("Unclosed "+x,B,I-ae)}function L(){return re.length===0&&I>=_e}function O(){if(re.length)return re.pop();if(!(I>=_e)){switch(X=H.charCodeAt(I),(X===d||X===t||X===r&&H.charCodeAt(I+1)!==d)&&(ae=I,B+=1),X){case d:case o:case e:case r:case t:W=I;do W+=1,X=H.charCodeAt(W),X===d&&(ae=W,B+=1);while(X===o||X===d||X===e||X===r||X===t);ee=["space",H.slice(I,W)],I=W-1;break;case a:ee=["[","[",B,I-ae];break;case s:ee=["]","]",B,I-ae];break;case b:ee=["{","{",B,I-ae];break;case l:ee=["}","}",B,I-ae];break;case h:ee=[":",":",B,I-ae];break;case f:ee=[";",";",B,I-ae];break;case p:if(K=j.length?j.pop()[1]:"",ne=H.charCodeAt(I+1),K==="url"&&ne!==_&&ne!==E&&ne!==o&&ne!==d&&ne!==e&&ne!==t&&ne!==r){W=I;do{if(le=!1,W=H.indexOf(")",W+1),W===-1)if(Q){W=I;break}else oe("bracket");for(J=W;H.charCodeAt(J-1)===m;)J-=1,le=!le}while(le);ee=["brackets",H.slice(I,W+1),B,I-ae,B,W-ae],I=W}else W=H.indexOf(")",I+1),we=H.slice(I,W+1),W===-1||T.test(we)?ee=["(","(",B,I-ae]:(ee=["brackets",we,B,I-ae,B,W-ae],I=W);break;case y:ee=[")",")",B,I-ae];break;case _:case E:ge=X===_?"'":'"',W=I;do{if(le=!1,W=H.indexOf(ge,W+1),W===-1)if(Q){W=I+1;break}else oe("string");for(J=W;H.charCodeAt(J-1)===m;)J-=1,le=!le}while(le);we=H.slice(I,W+1),me=we.split(`
`),Ae=me.length-1,Ae>0?(ie=B+Ae,Te=W-me[Ae].length):(ie=B,Te=ae),ee=["string",H.slice(I,W+1),B,I-ae,ie,W-Te],ae=Te,B=ie,I=W;break;case i:n.lastIndex=I+1,n.test(H),n.lastIndex===0?W=H.length-1:W=n.lastIndex-2,ee=["at-word",H.slice(I,W+1),B,I-ae,B,W-ae],I=W;break;case m:for(W=I,ye=!0;H.charCodeAt(W+1)===m;)W+=1,ye=!ye;if(X=H.charCodeAt(W+1),ye&&X!==w&&X!==o&&X!==d&&X!==e&&X!==r&&X!==t&&(W+=1,D.test(H.charAt(W)))){for(;D.test(H.charAt(W+1));)W+=1;H.charCodeAt(W+1)===o&&(W+=1)}ee=["word",H.slice(I,W+1),B,I-ae,B,W-ae],I=W;break;default:X===w&&H.charCodeAt(I+1)===g?(W=H.indexOf("*/",I+2)+1,W===0&&(Q?W=H.length:oe("comment")),we=H.slice(I,W+1),me=we.split(`
`),Ae=me.length-1,Ae>0?(ie=B+Ae,Te=W-me[Ae].length):(ie=B,Te=ae),ee=["comment",we,B,I-ae,ie,W-Te],ae=Te,B=ie,I=W):(v.lastIndex=I+1,v.test(H),v.lastIndex===0?W=H.length-1:W=v.lastIndex-2,ee=["word",H.slice(I,W+1),B,I-ae,B,W-ae],j.push(ee),I=W);break}return I++,ee}}function V(x){re.push(x)}return{back:V,nextToken:O,endOfFile:L}}k.exports=A.default},18643(k,A){"use strict";A.__esModule=!0;var _={prefix:function(m){var w=m.match(/^(-\w+-)/);return w?w[0]:""},unprefixed:function(m){return m.replace(/^-\w+-/,"")}};A.default=_,k.exports=A.default},73823(k,A){"use strict";A.__esModule=!0,A.default=E;var _={};function E(m){_[m]||(_[m]=!0,typeof console<"u"&&console.warn&&console.warn(m))}k.exports=A.default},68037(k,A){"use strict";A.__esModule=!0;function _(m,w){if(!(m instanceof w))throw new TypeError("Cannot call a class as a function")}var E=(function(){function m(w){var d=arguments.length>1&&arguments[1]!==void 0?arguments[1]:{};if(_(this,m),this.type="warning",this.text=w,d.node&&d.node.source){var o=d.node.positionBy(d);this.line=o.line,this.column=o.column}for(var t in d)this[t]=d[t]}return m.prototype.toString=function(){return this.node?this.node.error(this.text,{plugin:this.plugin,index:this.index,word:this.word}).message:this.plugin?this.plugin+": "+this.text:this.text},m})();A.default=E,k.exports=A.default},30067(k){"use strict";function A(t,e){t.prototype=Object.create(e.prototype),t.prototype.constructor=t,t.__proto__=e}var _={};function E(t,e,r){r||(r=Error);function a(p,y,b){return typeof e=="string"?e:e(p,y,b)}var s=(function(p){A(y,p);function y(b,l,f){return p.call(this,a(b,l,f))||this}return y})(r);s.prototype.name=r.name,s.prototype.code=t,_[t]=s}function m(t,e){if(Array.isArray(t)){var r=t.length;return t=t.map(function(a){return String(a)}),r>2?"one of ".concat(e," ").concat(t.slice(0,r-1).join(", "),", or ")+t[r-1]:r===2?"one of ".concat(e," ").concat(t[0]," or ").concat(t[1]):"of ".concat(e," ").concat(t[0])}else return"of ".concat(e," ").concat(String(t))}function w(t,e,r){return t.substr(!r||r<0?0:+r,e.length)===e}function d(t,e,r){return(r===void 0||r>t.length)&&(r=t.length),t.substring(r-e.length,r)===e}function o(t,e,r){return typeof r!="number"&&(r=0),r+e.length>t.length?!1:t.indexOf(e,r)!==-1}E("ERR_INVALID_OPT_VALUE",function(t,e){return'The value "'+e+'" is invalid for option "'+t+'"'},TypeError),E("ERR_INVALID_ARG_TYPE",function(t,e,r){var a;typeof e=="string"&&w(e,"not ")?(a="must not be",e=e.replace(/^not /,"")):a="must be";var s;if(d(t," argument"))s="The ".concat(t," ").concat(a," ").concat(m(e,"type"));else{var p=o(t,".")?"property":"argument";s='The "'.concat(t,'" ').concat(p," ").concat(a," ").concat(m(e,"type"))}return s+=". Received type ".concat(typeof r),s},TypeError),E("ERR_STREAM_PUSH_AFTER_EOF","stream.push() after EOF"),E("ERR_METHOD_NOT_IMPLEMENTED",function(t){return"The "+t+" method is not implemented"}),E("ERR_STREAM_PREMATURE_CLOSE","Premature close"),E("ERR_STREAM_DESTROYED",function(t){return"Cannot call "+t+" after a stream was destroyed"}),E("ERR_MULTIPLE_CALLBACK","Callback called multiple times"),E("ERR_STREAM_CANNOT_PIPE","Cannot pipe, not readable"),E("ERR_STREAM_WRITE_AFTER_END","write after end"),E("ERR_STREAM_NULL_VALUES","May not write null values to stream",TypeError),E("ERR_UNKNOWN_ENCODING",function(t){return"Unknown encoding: "+t},TypeError),E("ERR_STREAM_UNSHIFT_AFTER_END_EVENT","stream.unshift() after end event"),k.exports.F=_},88273(k,A,_){"use strict";var E=Object.keys||function(s){var p=[];for(var y in s)p.push(y);return p};k.exports=e;var m=_(16055),w=_(65179);_(72525)(e,m);for(var d=E(w.prototype),o=0;o<d.length;o++){var t=d[o];e.prototype[t]||(e.prototype[t]=w.prototype[t])}function e(s){if(!(this instanceof e))return new e(s);m.call(this,s),w.call(this,s),this.allowHalfOpen=!0,s&&(s.readable===!1&&(this.readable=!1),s.writable===!1&&(this.writable=!1),s.allowHalfOpen===!1&&(this.allowHalfOpen=!1,this.once("end",r)))}Object.defineProperty(e.prototype,"writableHighWaterMark",{enumerable:!1,get:function(){return this._writableState.highWaterMark}}),Object.defineProperty(e.prototype,"writableBuffer",{enumerable:!1,get:function(){return this._writableState&&this._writableState.getBuffer()}}),Object.defineProperty(e.prototype,"writableLength",{enumerable:!1,get:function(){return this._writableState.length}});function r(){this._writableState.ended||process.nextTick(a,this)}function a(s){s.end()}Object.defineProperty(e.prototype,"destroyed",{enumerable:!1,get:function(){return this._readableState===void 0||this._writableState===void 0?!1:this._readableState.destroyed&&this._writableState.destroyed},set:function(p){this._readableState===void 0||this._writableState===void 0||(this._readableState.destroyed=p,this._writableState.destroyed=p)}})},12005(k,A,_){"use strict";k.exports=m;var E=_(903);_(72525)(m,E);function m(w){if(!(this instanceof m))return new m(w);E.call(this,w)}m.prototype._transform=function(w,d,o){o(null,w)}},16055(k,A,_){"use strict";k.exports=Q;var E;Q.ReadableState=H;var m=_(73267).EventEmitter,w=function(O,V){return O.listeners(V).length},d=_(52424),o=_(61639).Buffer,t=globalThis.Uint8Array||function(){};function e(L){return o.from(L)}function r(L){return o.isBuffer(L)||L instanceof t}var a=_(82988),s;a&&a.debuglog?s=a.debuglog("stream"):s=function(){};var p=_(37890),y=_(37068),b=_(54320),l=b.getHighWaterMark,f=_(30067).F,g=f.ERR_INVALID_ARG_TYPE,h=f.ERR_STREAM_PUSH_AFTER_EOF,i=f.ERR_METHOD_NOT_IMPLEMENTED,n=f.ERR_STREAM_UNSHIFT_AFTER_END_EVENT,v,T,D;_(72525)(Q,d);var U=y.errorOrDestroy,G=["error","close","destroy","pause","resume"];function $(L,O,V){if(typeof L.prependListener=="function")return L.prependListener(O,V);!L._events||!L._events[O]?L.on(O,V):Array.isArray(L._events[O])?L._events[O].unshift(V):L._events[O]=[V,L._events[O]]}function H(L,O,V){E=E||_(88273),L=L||{},typeof V!="boolean"&&(V=O instanceof E),this.objectMode=!!L.objectMode,V&&(this.objectMode=this.objectMode||!!L.readableObjectMode),this.highWaterMark=l(this,L,"readableHighWaterMark",V),this.buffer=new p,this.length=0,this.pipes=null,this.pipesCount=0,this.flowing=null,this.ended=!1,this.endEmitted=!1,this.reading=!1,this.sync=!0,this.needReadable=!1,this.emittedReadable=!1,this.readableListening=!1,this.resumeScheduled=!1,this.paused=!0,this.emitClose=L.emitClose!==!1,this.autoDestroy=!!L.autoDestroy,this.destroyed=!1,this.defaultEncoding=L.defaultEncoding||"utf8",this.awaitDrain=0,this.readingMore=!1,this.decoder=null,this.encoding=null,L.encoding&&(v||(v=_(44476).I),this.decoder=new v(L.encoding),this.encoding=L.encoding)}function Q(L){if(E=E||_(88273),!(this instanceof Q))return new Q(L);var O=this instanceof E;this._readableState=new H(L,this,O),this.readable=!0,L&&(typeof L.read=="function"&&(this._read=L.read),typeof L.destroy=="function"&&(this._destroy=L.destroy)),d.call(this)}Object.defineProperty(Q.prototype,"destroyed",{enumerable:!1,get:function(){return this._readableState===void 0?!1:this._readableState.destroyed},set:function(O){this._readableState&&(this._readableState.destroyed=O)}}),Q.prototype.destroy=y.destroy,Q.prototype._undestroy=y.undestroy,Q.prototype._destroy=function(L,O){O(L)},Q.prototype.push=function(L,O){var V=this._readableState,x;return V.objectMode?x=!0:typeof L=="string"&&(O=O||V.defaultEncoding,O!==V.encoding&&(L=o.from(L,O),O=""),x=!0),X(this,L,O,!1,x)},Q.prototype.unshift=function(L){return X(this,L,null,!0,!1)};function X(L,O,V,x,u){s("readableAddChunk",O);var c=L._readableState;if(O===null)c.reading=!1,ye(L,c);else{var R;if(u||(R=ge(c,O)),R)U(L,R);else if(c.objectMode||O&&O.length>0)if(typeof O!="string"&&!c.objectMode&&Object.getPrototypeOf(O)!==o.prototype&&(O=e(O)),x)c.endEmitted?U(L,new n):W(L,c,O,!0);else if(c.ended)U(L,new h);else{if(c.destroyed)return!1;c.reading=!1,c.decoder&&!V?(O=c.decoder.write(O),c.objectMode||O.length!==0?W(L,c,O,!1):le(L,c)):W(L,c,O,!1)}else x||(c.reading=!1,le(L,c))}return!c.ended&&(c.length<c.highWaterMark||c.length===0)}function W(L,O,V,x){O.flowing&&O.length===0&&!O.sync?(O.awaitDrain=0,L.emit("data",V)):(O.length+=O.objectMode?1:V.length,x?O.buffer.unshift(V):O.buffer.push(V),O.needReadable&&ie(L)),le(L,O)}function ge(L,O){var V;return!r(O)&&typeof O!="string"&&O!==void 0&&!L.objectMode&&(V=new g("chunk",["string","Buffer","Uint8Array"],O)),V}Q.prototype.isPaused=function(){return this._readableState.flowing===!1},Q.prototype.setEncoding=function(L){v||(v=_(44476).I);var O=new v(L);this._readableState.decoder=O,this._readableState.encoding=this._readableState.decoder.encoding;for(var V=this._readableState.buffer.head,x="";V!==null;)x+=O.write(V.data),V=V.next;return this._readableState.buffer.clear(),x!==""&&this._readableState.buffer.push(x),this._readableState.length=x.length,this};var me=1073741824;function Ae(L){return L>=me?L=me:(L--,L|=L>>>1,L|=L>>>2,L|=L>>>4,L|=L>>>8,L|=L>>>16,L++),L}function we(L,O){return L<=0||O.length===0&&O.ended?0:O.objectMode?1:L!==L?O.flowing&&O.length?O.buffer.head.data.length:O.length:(L>O.highWaterMark&&(O.highWaterMark=Ae(L)),L<=O.length?L:O.ended?O.length:(O.needReadable=!0,0))}Q.prototype.read=function(L){s("read",L),L=parseInt(L,10);var O=this._readableState,V=L;if(L!==0&&(O.emittedReadable=!1),L===0&&O.needReadable&&((O.highWaterMark!==0?O.length>=O.highWaterMark:O.length>0)||O.ended))return s("read: emitReadable",O.length,O.ended),O.length===0&&O.ended?j(this):ie(this),null;if(L=we(L,O),L===0&&O.ended)return O.length===0&&j(this),null;var x=O.needReadable;s("need readable",x),(O.length===0||O.length-L<O.highWaterMark)&&(x=!0,s("length less than watermark",x)),O.ended||O.reading?(x=!1,s("reading or ended",x)):x&&(s("do read"),O.reading=!0,O.sync=!0,O.length===0&&(O.needReadable=!0),this._read(O.highWaterMark),O.sync=!1,O.reading||(L=we(V,O)));var u;return L>0?u=I(L,O):u=null,u===null?(O.needReadable=O.length<=O.highWaterMark,L=0):(O.length-=L,O.awaitDrain=0),O.length===0&&(O.ended||(O.needReadable=!0),V!==L&&O.ended&&j(this)),u!==null&&this.emit("data",u),u};function ye(L,O){if(s("onEofChunk"),!O.ended){if(O.decoder){var V=O.decoder.end();V&&V.length&&(O.buffer.push(V),O.length+=O.objectMode?1:V.length)}O.ended=!0,O.sync?ie(L):(O.needReadable=!1,O.emittedReadable||(O.emittedReadable=!0,Te(L)))}}function ie(L){var O=L._readableState;s("emitReadable",O.needReadable,O.emittedReadable),O.needReadable=!1,O.emittedReadable||(s("emitReadable",O.flowing),O.emittedReadable=!0,process.nextTick(Te,L))}function Te(L){var O=L._readableState;s("emitReadable_",O.destroyed,O.length,O.ended),!O.destroyed&&(O.length||O.ended)&&(L.emit("readable"),O.emittedReadable=!1),O.needReadable=!O.flowing&&!O.ended&&O.length<=O.highWaterMark,B(L)}function le(L,O){O.readingMore||(O.readingMore=!0,process.nextTick(J,L,O))}function J(L,O){for(;!O.reading&&!O.ended&&(O.length<O.highWaterMark||O.flowing&&O.length===0);){var V=O.length;if(s("maybeReadMore read 0"),L.read(0),V===O.length)break}O.readingMore=!1}Q.prototype._read=function(L){U(this,new i("_read()"))},Q.prototype.pipe=function(L,O){var V=this,x=this._readableState;switch(x.pipesCount){case 0:x.pipes=L;break;case 1:x.pipes=[x.pipes,L];break;default:x.pipes.push(L);break}x.pipesCount+=1,s("pipe count=%d opts=%j",x.pipesCount,O);var u=(!O||O.end!==!1)&&L!==process.stdout&&L!==process.stderr,c=u?q:Re;x.endEmitted?process.nextTick(c):V.once("end",c),L.on("unpipe",R);function R(Se,Me){s("onunpipe"),Se===V&&Me&&Me.hasUnpiped===!1&&(Me.hasUnpiped=!0,se())}function q(){s("onend"),L.end()}var z=K(V);L.on("drain",z);var Y=!1;function se(){s("cleanup"),L.removeListener("close",ve),L.removeListener("finish",pe),L.removeListener("drain",z),L.removeListener("error",de),L.removeListener("unpipe",R),V.removeListener("end",q),V.removeListener("end",Re),V.removeListener("data",fe),Y=!0,x.awaitDrain&&(!L._writableState||L._writableState.needDrain)&&z()}V.on("data",fe);function fe(Se){s("ondata");var Me=L.write(Se);s("dest.write",Me),Me===!1&&((x.pipesCount===1&&x.pipes===L||x.pipesCount>1&&oe(x.pipes,L)!==-1)&&!Y&&(s("false write response, pause",x.awaitDrain),x.awaitDrain++),V.pause())}function de(Se){s("onerror",Se),Re(),L.removeListener("error",de),w(L,"error")===0&&U(L,Se)}$(L,"error",de);function ve(){L.removeListener("finish",pe),Re()}L.once("close",ve);function pe(){s("onfinish"),L.removeListener("close",ve),Re()}L.once("finish",pe);function Re(){s("unpipe"),V.unpipe(L)}return L.emit("pipe",V),x.flowing||(s("pipe resume"),V.resume()),L};function K(L){return function(){var V=L._readableState;s("pipeOnDrain",V.awaitDrain),V.awaitDrain&&V.awaitDrain--,V.awaitDrain===0&&w(L,"data")&&(V.flowing=!0,B(L))}}Q.prototype.unpipe=function(L){var O=this._readableState,V={hasUnpiped:!1};if(O.pipesCount===0)return this;if(O.pipesCount===1)return L&&L!==O.pipes?this:(L||(L=O.pipes),O.pipes=null,O.pipesCount=0,O.flowing=!1,L&&L.emit("unpipe",this,V),this);if(!L){var x=O.pipes,u=O.pipesCount;O.pipes=null,O.pipesCount=0,O.flowing=!1;for(var c=0;c<u;c++)x[c].emit("unpipe",this,{hasUnpiped:!1});return this}var R=oe(O.pipes,L);return R===-1?this:(O.pipes.splice(R,1),O.pipesCount-=1,O.pipesCount===1&&(O.pipes=O.pipes[0]),L.emit("unpipe",this,V),this)},Q.prototype.on=function(L,O){var V=d.prototype.on.call(this,L,O),x=this._readableState;return L==="data"?(x.readableListening=this.listenerCount("readable")>0,x.flowing!==!1&&this.resume()):L==="readable"&&!x.endEmitted&&!x.readableListening&&(x.readableListening=x.needReadable=!0,x.flowing=!1,x.emittedReadable=!1,s("on readable",x.length,x.reading),x.length?ie(this):x.reading||process.nextTick(ee,this)),V},Q.prototype.addListener=Q.prototype.on,Q.prototype.removeListener=function(L,O){var V=d.prototype.removeListener.call(this,L,O);return L==="readable"&&process.nextTick(ne,this),V},Q.prototype.removeAllListeners=function(L){var O=d.prototype.removeAllListeners.apply(this,arguments);return(L==="readable"||L===void 0)&&process.nextTick(ne,this),O};function ne(L){var O=L._readableState;O.readableListening=L.listenerCount("readable")>0,O.resumeScheduled&&!O.paused?O.flowing=!0:L.listenerCount("data")>0&&L.resume()}function ee(L){s("readable nexttick read 0"),L.read(0)}Q.prototype.resume=function(){var L=this._readableState;return L.flowing||(s("resume"),L.flowing=!L.readableListening,_e(this,L)),L.paused=!1,this};function _e(L,O){O.resumeScheduled||(O.resumeScheduled=!0,process.nextTick(ae,L,O))}function ae(L,O){s("resume",O.reading),O.reading||L.read(0),O.resumeScheduled=!1,L.emit("resume"),B(L),O.flowing&&!O.reading&&L.read(0)}Q.prototype.pause=function(){return s("call pause flowing=%j",this._readableState.flowing),this._readableState.flowing!==!1&&(s("pause"),this._readableState.flowing=!1,this.emit("pause")),this._readableState.paused=!0,this};function B(L){var O=L._readableState;for(s("flow",O.flowing);O.flowing&&L.read()!==null;);}Q.prototype.wrap=function(L){var O=this,V=this._readableState,x=!1;L.on("end",function(){if(s("wrapped end"),V.decoder&&!V.ended){var R=V.decoder.end();R&&R.length&&O.push(R)}O.push(null)}),L.on("data",function(R){if(s("wrapped data"),V.decoder&&(R=V.decoder.write(R)),!(V.objectMode&&R==null)&&!(!V.objectMode&&(!R||!R.length))){var q=O.push(R);q||(x=!0,L.pause())}});for(var u in L)this[u]===void 0&&typeof L[u]=="function"&&(this[u]=(function(q){return function(){return L[q].apply(L,arguments)}})(u));for(var c=0;c<G.length;c++)L.on(G[c],this.emit.bind(this,G[c]));return this._read=function(R){s("wrapped _read",R),x&&(x=!1,L.resume())},this},typeof Symbol=="function"&&(Q.prototype[Symbol.asyncIterator]=function(){return T===void 0&&(T=_(24070)),T(this)}),Object.defineProperty(Q.prototype,"readableHighWaterMark",{enumerable:!1,get:function(){return this._readableState.highWaterMark}}),Object.defineProperty(Q.prototype,"readableBuffer",{enumerable:!1,get:function(){return this._readableState&&this._readableState.buffer}}),Object.defineProperty(Q.prototype,"readableFlowing",{enumerable:!1,get:function(){return this._readableState.flowing},set:function(O){this._readableState&&(this._readableState.flowing=O)}}),Q._fromList=I,Object.defineProperty(Q.prototype,"readableLength",{enumerable:!1,get:function(){return this._readableState.length}});function I(L,O){if(O.length===0)return null;var V;return O.objectMode?V=O.buffer.shift():!L||L>=O.length?(O.decoder?V=O.buffer.join(""):O.buffer.length===1?V=O.buffer.first():V=O.buffer.concat(O.length),O.buffer.clear()):V=O.buffer.consume(L,O.decoder),V}function j(L){var O=L._readableState;s("endReadable",O.endEmitted),O.endEmitted||(O.ended=!0,process.nextTick(re,O,L))}function re(L,O){if(s("endReadableNT",L.endEmitted,L.length),!L.endEmitted&&L.length===0&&(L.endEmitted=!0,O.readable=!1,O.emit("end"),L.autoDestroy)){var V=O._writableState;(!V||V.autoDestroy&&V.finished)&&O.destroy()}}typeof Symbol=="function"&&(Q.from=function(L,O){return D===void 0&&(D=_(82892)),D(Q,L,O)});function oe(L,O){for(var V=0,x=L.length;V<x;V++)if(L[V]===O)return V;return-1}},903(k,A,_){"use strict";k.exports=r;var E=_(30067).F,m=E.ERR_METHOD_NOT_IMPLEMENTED,w=E.ERR_MULTIPLE_CALLBACK,d=E.ERR_TRANSFORM_ALREADY_TRANSFORMING,o=E.ERR_TRANSFORM_WITH_LENGTH_0,t=_(88273);_(72525)(r,t);function e(p,y){var b=this._transformState;b.transforming=!1;var l=b.writecb;if(l===null)return this.emit("error",new w);b.writechunk=null,b.writecb=null,y!=null&&this.push(y),l(p);var f=this._readableState;f.reading=!1,(f.needReadable||f.length<f.highWaterMark)&&this._read(f.highWaterMark)}function r(p){if(!(this instanceof r))return new r(p);t.call(this,p),this._transformState={afterTransform:e.bind(this),needTransform:!1,transforming:!1,writecb:null,writechunk:null,writeencoding:null},this._readableState.needReadable=!0,this._readableState.sync=!1,p&&(typeof p.transform=="function"&&(this._transform=p.transform),typeof p.flush=="function"&&(this._flush=p.flush)),this.on("prefinish",a)}function a(){var p=this;typeof this._flush=="function"&&!this._readableState.destroyed?this._flush(function(y,b){s(p,y,b)}):s(this,null,null)}r.prototype.push=function(p,y){return this._transformState.needTransform=!1,t.prototype.push.call(this,p,y)},r.prototype._transform=function(p,y,b){b(new m("_transform()"))},r.prototype._write=function(p,y,b){var l=this._transformState;if(l.writecb=b,l.writechunk=p,l.writeencoding=y,!l.transforming){var f=this._readableState;(l.needTransform||f.needReadable||f.length<f.highWaterMark)&&this._read(f.highWaterMark)}},r.prototype._read=function(p){var y=this._transformState;y.writechunk!==null&&!y.transforming?(y.transforming=!0,this._transform(y.writechunk,y.writeencoding,y.afterTransform)):y.needTransform=!0},r.prototype._destroy=function(p,y){t.prototype._destroy.call(this,p,function(b){y(b)})};function s(p,y,b){if(y)return p.emit("error",y);if(b!=null&&p.push(b),p._writableState.length)throw new o;if(p._transformState.transforming)throw new d;return p.push(null)}},65179(k,A,_){"use strict";k.exports=H;function E(B,I,j){this.chunk=B,this.encoding=I,this.callback=j,this.next=null}function m(B){var I=this;this.next=null,this.entry=null,this.finish=function(){ae(I,B)}}var w;H.WritableState=G;var d={deprecate:_(53724)},o=_(52424),t=_(61639).Buffer,e=globalThis.Uint8Array||function(){};function r(B){return t.from(B)}function a(B){return t.isBuffer(B)||B instanceof e}var s=_(37068),p=_(54320),y=p.getHighWaterMark,b=_(30067).F,l=b.ERR_INVALID_ARG_TYPE,f=b.ERR_METHOD_NOT_IMPLEMENTED,g=b.ERR_MULTIPLE_CALLBACK,h=b.ERR_STREAM_CANNOT_PIPE,i=b.ERR_STREAM_DESTROYED,n=b.ERR_STREAM_NULL_VALUES,v=b.ERR_STREAM_WRITE_AFTER_END,T=b.ERR_UNKNOWN_ENCODING,D=s.errorOrDestroy;_(72525)(H,o);function U(){}function G(B,I,j){w=w||_(88273),B=B||{},typeof j!="boolean"&&(j=I instanceof w),this.objectMode=!!B.objectMode,j&&(this.objectMode=this.objectMode||!!B.writableObjectMode),this.highWaterMark=y(this,B,"writableHighWaterMark",j),this.finalCalled=!1,this.needDrain=!1,this.ending=!1,this.ended=!1,this.finished=!1,this.destroyed=!1;var re=B.decodeStrings===!1;this.decodeStrings=!re,this.defaultEncoding=B.defaultEncoding||"utf8",this.length=0,this.writing=!1,this.corked=0,this.sync=!0,this.bufferProcessing=!1,this.onwrite=function(oe){ye(I,oe)},this.writecb=null,this.writelen=0,this.bufferedRequest=null,this.lastBufferedRequest=null,this.pendingcb=0,this.prefinished=!1,this.errorEmitted=!1,this.emitClose=B.emitClose!==!1,this.autoDestroy=!!B.autoDestroy,this.bufferedRequestCount=0,this.corkedRequestsFree=new m(this)}G.prototype.getBuffer=function(){for(var I=this.bufferedRequest,j=[];I;)j.push(I),I=I.next;return j},(function(){try{Object.defineProperty(G.prototype,"buffer",{get:d.deprecate(function(){return this.getBuffer()},"_writableState.buffer is deprecated. Use _writableState.getBuffer instead.","DEP0003")})}catch{}})();var $;typeof Symbol=="function"&&Symbol.hasInstance&&typeof Function.prototype[Symbol.hasInstance]=="function"?($=Function.prototype[Symbol.hasInstance],Object.defineProperty(H,Symbol.hasInstance,{value:function(I){return $.call(this,I)?!0:this!==H?!1:I&&I._writableState instanceof G}})):$=function(I){return I instanceof this};function H(B){w=w||_(88273);var I=this instanceof w;if(!I&&!$.call(H,this))return new H(B);this._writableState=new G(B,this,I),this.writable=!0,B&&(typeof B.write=="function"&&(this._write=B.write),typeof B.writev=="function"&&(this._writev=B.writev),typeof B.destroy=="function"&&(this._destroy=B.destroy),typeof B.final=="function"&&(this._final=B.final)),o.call(this)}H.prototype.pipe=function(){D(this,new h)};function Q(B,I){var j=new v;D(B,j),process.nextTick(I,j)}function X(B,I,j,re){var oe;return j===null?oe=new n:typeof j!="string"&&!I.objectMode&&(oe=new l("chunk",["string","Buffer"],j)),oe?(D(B,oe),process.nextTick(re,oe),!1):!0}H.prototype.write=function(B,I,j){var re=this._writableState,oe=!1,L=!re.objectMode&&a(B);return L&&!t.isBuffer(B)&&(B=r(B)),typeof I=="function"&&(j=I,I=null),L?I="buffer":I||(I=re.defaultEncoding),typeof j!="function"&&(j=U),re.ending?Q(this,j):(L||X(this,re,B,j))&&(re.pendingcb++,oe=ge(this,re,L,B,I,j)),oe},H.prototype.cork=function(){this._writableState.corked++},H.prototype.uncork=function(){var B=this._writableState;B.corked&&(B.corked--,!B.writing&&!B.corked&&!B.bufferProcessing&&B.bufferedRequest&&le(this,B))},H.prototype.setDefaultEncoding=function(I){if(typeof I=="string"&&(I=I.toLowerCase()),!(["hex","utf8","utf-8","ascii","binary","base64","ucs2","ucs-2","utf16le","utf-16le","raw"].indexOf((I+"").toLowerCase())>-1))throw new T(I);return this._writableState.defaultEncoding=I,this},Object.defineProperty(H.prototype,"writableBuffer",{enumerable:!1,get:function(){return this._writableState&&this._writableState.getBuffer()}});function W(B,I,j){return!B.objectMode&&B.decodeStrings!==!1&&typeof I=="string"&&(I=t.from(I,j)),I}Object.defineProperty(H.prototype,"writableHighWaterMark",{enumerable:!1,get:function(){return this._writableState.highWaterMark}});function ge(B,I,j,re,oe,L){if(!j){var O=W(I,re,oe);re!==O&&(j=!0,oe="buffer",re=O)}var V=I.objectMode?1:re.length;I.length+=V;var x=I.length<I.highWaterMark;if(x||(I.needDrain=!0),I.writing||I.corked){var u=I.lastBufferedRequest;I.lastBufferedRequest={chunk:re,encoding:oe,isBuf:j,callback:L,next:null},u?u.next=I.lastBufferedRequest:I.bufferedRequest=I.lastBufferedRequest,I.bufferedRequestCount+=1}else me(B,I,!1,V,re,oe,L);return x}function me(B,I,j,re,oe,L,O){I.writelen=re,I.writecb=O,I.writing=!0,I.sync=!0,I.destroyed?I.onwrite(new i("write")):j?B._writev(oe,I.onwrite):B._write(oe,L,I.onwrite),I.sync=!1}function Ae(B,I,j,re,oe){--I.pendingcb,j?(process.nextTick(oe,re),process.nextTick(ee,B,I),B._writableState.errorEmitted=!0,D(B,re)):(oe(re),B._writableState.errorEmitted=!0,D(B,re),ee(B,I))}function we(B){B.writing=!1,B.writecb=null,B.length-=B.writelen,B.writelen=0}function ye(B,I){var j=B._writableState,re=j.sync,oe=j.writecb;if(typeof oe!="function")throw new g;if(we(j),I)Ae(B,j,re,I,oe);else{var L=J(j)||B.destroyed;!L&&!j.corked&&!j.bufferProcessing&&j.bufferedRequest&&le(B,j),re?process.nextTick(ie,B,j,L,oe):ie(B,j,L,oe)}}function ie(B,I,j,re){j||Te(B,I),I.pendingcb--,re(),ee(B,I)}function Te(B,I){I.length===0&&I.needDrain&&(I.needDrain=!1,B.emit("drain"))}function le(B,I){I.bufferProcessing=!0;var j=I.bufferedRequest;if(B._writev&&j&&j.next){var re=I.bufferedRequestCount,oe=new Array(re),L=I.corkedRequestsFree;L.entry=j;for(var O=0,V=!0;j;)oe[O]=j,j.isBuf||(V=!1),j=j.next,O+=1;oe.allBuffers=V,me(B,I,!0,I.length,oe,"",L.finish),I.pendingcb++,I.lastBufferedRequest=null,L.next?(I.corkedRequestsFree=L.next,L.next=null):I.corkedRequestsFree=new m(I),I.bufferedRequestCount=0}else{for(;j;){var x=j.chunk,u=j.encoding,c=j.callback,R=I.objectMode?1:x.length;if(me(B,I,!1,R,x,u,c),j=j.next,I.bufferedRequestCount--,I.writing)break}j===null&&(I.lastBufferedRequest=null)}I.bufferedRequest=j,I.bufferProcessing=!1}H.prototype._write=function(B,I,j){j(new f("_write()"))},H.prototype._writev=null,H.prototype.end=function(B,I,j){var re=this._writableState;return typeof B=="function"?(j=B,B=null,I=null):typeof I=="function"&&(j=I,I=null),B!=null&&this.write(B,I),re.corked&&(re.corked=1,this.uncork()),re.ending||_e(this,re,j),this},Object.defineProperty(H.prototype,"writableLength",{enumerable:!1,get:function(){return this._writableState.length}});function J(B){return B.ending&&B.length===0&&B.bufferedRequest===null&&!B.finished&&!B.writing}function K(B,I){B._final(function(j){I.pendingcb--,j&&D(B,j),I.prefinished=!0,B.emit("prefinish"),ee(B,I)})}function ne(B,I){!I.prefinished&&!I.finalCalled&&(typeof B._final=="function"&&!I.destroyed?(I.pendingcb++,I.finalCalled=!0,process.nextTick(K,B,I)):(I.prefinished=!0,B.emit("prefinish")))}function ee(B,I){var j=J(I);if(j&&(ne(B,I),I.pendingcb===0&&(I.finished=!0,B.emit("finish"),I.autoDestroy))){var re=B._readableState;(!re||re.autoDestroy&&re.endEmitted)&&B.destroy()}return j}function _e(B,I,j){I.ending=!0,ee(B,I),j&&(I.finished?process.nextTick(j):B.once("finish",j)),I.ended=!0,B.writable=!1}function ae(B,I,j){var re=B.entry;for(B.entry=null;re;){var oe=re.callback;I.pendingcb--,oe(j),re=re.next}I.corkedRequestsFree.next=B}Object.defineProperty(H.prototype,"destroyed",{enumerable:!1,get:function(){return this._writableState===void 0?!1:this._writableState.destroyed},set:function(I){this._writableState&&(this._writableState.destroyed=I)}}),H.prototype.destroy=s.destroy,H.prototype._undestroy=s.undestroy,H.prototype._destroy=function(B,I){I(B)}},24070(k,A,_){"use strict";var E;function m(i,n,v){return n in i?Object.defineProperty(i,n,{value:v,enumerable:!0,configurable:!0,writable:!0}):i[n]=v,i}var w=_(92709),d=Symbol("lastResolve"),o=Symbol("lastReject"),t=Symbol("error"),e=Symbol("ended"),r=Symbol("lastPromise"),a=Symbol("handlePromise"),s=Symbol("stream");function p(i,n){return{value:i,done:n}}function y(i){var n=i[d];if(n!==null){var v=i[s].read();v!==null&&(i[r]=null,i[d]=null,i[o]=null,n(p(v,!1)))}}function b(i){process.nextTick(y,i)}function l(i,n){return function(v,T){i.then(function(){if(n[e]){v(p(void 0,!0));return}n[a](v,T)},T)}}var f=Object.getPrototypeOf(function(){}),g=Object.setPrototypeOf((E={get stream(){return this[s]},next:function(){var n=this,v=this[t];if(v!==null)return Promise.reject(v);if(this[e])return Promise.resolve(p(void 0,!0));if(this[s].destroyed)return new Promise(function(G,$){process.nextTick(function(){n[t]?$(n[t]):G(p(void 0,!0))})});var T=this[r],D;if(T)D=new Promise(l(T,this));else{var U=this[s].read();if(U!==null)return Promise.resolve(p(U,!1));D=new Promise(this[a])}return this[r]=D,D}},m(E,Symbol.asyncIterator,function(){return this}),m(E,"return",function(){var n=this;return new Promise(function(v,T){n[s].destroy(null,function(D){if(D){T(D);return}v(p(void 0,!0))})})}),E),f),h=function(n){var v,T=Object.create(g,(v={},m(v,s,{value:n,writable:!0}),m(v,d,{value:null,writable:!0}),m(v,o,{value:null,writable:!0}),m(v,t,{value:null,writable:!0}),m(v,e,{value:n._readableState.endEmitted,writable:!0}),m(v,a,{value:function(U,G){var $=T[s].read();$?(T[r]=null,T[d]=null,T[o]=null,U(p($,!1))):(T[d]=U,T[o]=G)},writable:!0}),v));return T[r]=null,w(n,function(D){if(D&&D.code!=="ERR_STREAM_PREMATURE_CLOSE"){var U=T[o];U!==null&&(T[r]=null,T[d]=null,T[o]=null,U(D)),T[t]=D;return}var G=T[d];G!==null&&(T[r]=null,T[d]=null,T[o]=null,G(p(void 0,!0))),T[e]=!0}),n.on("readable",b.bind(null,T)),T};k.exports=h},37890(k,A,_){"use strict";function E(b,l){var f=Object.keys(b);if(Object.getOwnPropertySymbols){var g=Object.getOwnPropertySymbols(b);l&&(g=g.filter(function(h){return Object.getOwnPropertyDescriptor(b,h).enumerable})),f.push.apply(f,g)}return f}function m(b){for(var l=1;l<arguments.length;l++){var f=arguments[l]!=null?arguments[l]:{};l%2?E(Object(f),!0).forEach(function(g){w(b,g,f[g])}):Object.getOwnPropertyDescriptors?Object.defineProperties(b,Object.getOwnPropertyDescriptors(f)):E(Object(f)).forEach(function(g){Object.defineProperty(b,g,Object.getOwnPropertyDescriptor(f,g))})}return b}function w(b,l,f){return l in b?Object.defineProperty(b,l,{value:f,enumerable:!0,configurable:!0,writable:!0}):b[l]=f,b}function d(b,l){if(!(b instanceof l))throw new TypeError("Cannot call a class as a function")}function o(b,l){for(var f=0;f<l.length;f++){var g=l[f];g.enumerable=g.enumerable||!1,g.configurable=!0,"value"in g&&(g.writable=!0),Object.defineProperty(b,g.key,g)}}function t(b,l,f){return l&&o(b.prototype,l),f&&o(b,f),b}var e=_(61639),r=e.Buffer,a=_(566),s=a.inspect,p=s&&s.custom||"inspect";function y(b,l,f){r.prototype.copy.call(b,l,f)}k.exports=(function(){function b(){d(this,b),this.head=null,this.tail=null,this.length=0}return t(b,[{key:"push",value:function(f){var g={data:f,next:null};this.length>0?this.tail.next=g:this.head=g,this.tail=g,++this.length}},{key:"unshift",value:function(f){var g={data:f,next:this.head};this.length===0&&(this.tail=g),this.head=g,++this.length}},{key:"shift",value:function(){if(this.length!==0){var f=this.head.data;return this.length===1?this.head=this.tail=null:this.head=this.head.next,--this.length,f}}},{key:"clear",value:function(){this.head=this.tail=null,this.length=0}},{key:"join",value:function(f){if(this.length===0)return"";for(var g=this.head,h=""+g.data;g=g.next;)h+=f+g.data;return h}},{key:"concat",value:function(f){if(this.length===0)return r.alloc(0);for(var g=r.allocUnsafe(f>>>0),h=this.head,i=0;h;)y(h.data,g,i),i+=h.data.length,h=h.next;return g}},{key:"consume",value:function(f,g){var h;return f<this.head.data.length?(h=this.head.data.slice(0,f),this.head.data=this.head.data.slice(f)):f===this.head.data.length?h=this.shift():h=g?this._getString(f):this._getBuffer(f),h}},{key:"first",value:function(){return this.head.data}},{key:"_getString",value:function(f){var g=this.head,h=1,i=g.data;for(f-=i.length;g=g.next;){var n=g.data,v=f>n.length?n.length:f;if(v===n.length?i+=n:i+=n.slice(0,f),f-=v,f===0){v===n.length?(++h,g.next?this.head=g.next:this.head=this.tail=null):(this.head=g,g.data=n.slice(v));break}++h}return this.length-=h,i}},{key:"_getBuffer",value:function(f){var g=r.allocUnsafe(f),h=this.head,i=1;for(h.data.copy(g),f-=h.data.length;h=h.next;){var n=h.data,v=f>n.length?n.length:f;if(n.copy(g,g.length-f,0,v),f-=v,f===0){v===n.length?(++i,h.next?this.head=h.next:this.head=this.tail=null):(this.head=h,h.data=n.slice(v));break}++i}return this.length-=i,g}},{key:p,value:function(f,g){return s(this,m({},g,{depth:0,customInspect:!1}))}}]),b})()},37068(k){"use strict";function A(o,t){var e=this,r=this._readableState&&this._readableState.destroyed,a=this._writableState&&this._writableState.destroyed;return r||a?(t?t(o):o&&(this._writableState?this._writableState.errorEmitted||(this._writableState.errorEmitted=!0,process.nextTick(w,this,o)):process.nextTick(w,this,o)),this):(this._readableState&&(this._readableState.destroyed=!0),this._writableState&&(this._writableState.destroyed=!0),this._destroy(o||null,function(s){!t&&s?e._writableState?e._writableState.errorEmitted?process.nextTick(E,e):(e._writableState.errorEmitted=!0,process.nextTick(_,e,s)):process.nextTick(_,e,s):t?(process.nextTick(E,e),t(s)):process.nextTick(E,e)}),this)}function _(o,t){w(o,t),E(o)}function E(o){o._writableState&&!o._writableState.emitClose||o._readableState&&!o._readableState.emitClose||o.emit("close")}function m(){this._readableState&&(this._readableState.destroyed=!1,this._readableState.reading=!1,this._readableState.ended=!1,this._readableState.endEmitted=!1),this._writableState&&(this._writableState.destroyed=!1,this._writableState.ended=!1,this._writableState.ending=!1,this._writableState.finalCalled=!1,this._writableState.prefinished=!1,this._writableState.finished=!1,this._writableState.errorEmitted=!1)}function w(o,t){o.emit("error",t)}function d(o,t){var e=o._readableState,r=o._writableState;e&&e.autoDestroy||r&&r.autoDestroy?o.destroy(t):o.emit("error",t)}k.exports={destroy:A,undestroy:m,errorOrDestroy:d}},92709(k,A,_){"use strict";var E=_(30067).F.ERR_STREAM_PREMATURE_CLOSE;function m(t){var e=!1;return function(){if(!e){e=!0;for(var r=arguments.length,a=new Array(r),s=0;s<r;s++)a[s]=arguments[s];t.apply(this,a)}}}function w(){}function d(t){return t.setHeader&&typeof t.abort=="function"}function o(t,e,r){if(typeof e=="function")return o(t,null,e);e||(e={}),r=m(r||w);var a=e.readable||e.readable!==!1&&t.readable,s=e.writable||e.writable!==!1&&t.writable,p=function(){t.writable||b()},y=t._writableState&&t._writableState.finished,b=function(){s=!1,y=!0,a||r.call(t)},l=t._readableState&&t._readableState.endEmitted,f=function(){a=!1,l=!0,s||r.call(t)},g=function(v){r.call(t,v)},h=function(){var v;if(a&&!l)return(!t._readableState||!t._readableState.ended)&&(v=new E),r.call(t,v);if(s&&!y)return(!t._writableState||!t._writableState.ended)&&(v=new E),r.call(t,v)},i=function(){t.req.on("finish",b)};return d(t)?(t.on("complete",b),t.on("abort",h),t.req?i():t.on("request",i)):s&&!t._writableState&&(t.on("end",p),t.on("close",p)),t.on("end",f),t.on("finish",b),e.error!==!1&&t.on("error",g),t.on("close",h),function(){t.removeListener("complete",b),t.removeListener("abort",h),t.removeListener("request",i),t.req&&t.req.removeListener("finish",b),t.removeListener("end",p),t.removeListener("close",p),t.removeListener("finish",b),t.removeListener("end",f),t.removeListener("error",g),t.removeListener("close",h)}}k.exports=o},82892(k){k.exports=function(){throw new Error("Readable.from is not available in the browser")}},64863(k,A,_){"use strict";var E;function m(b){var l=!1;return function(){l||(l=!0,b.apply(void 0,arguments))}}var w=_(30067).F,d=w.ERR_MISSING_ARGS,o=w.ERR_STREAM_DESTROYED;function t(b){if(b)throw b}function e(b){return b.setHeader&&typeof b.abort=="function"}function r(b,l,f,g){g=m(g);var h=!1;b.on("close",function(){h=!0}),E===void 0&&(E=_(92709)),E(b,{readable:l,writable:f},function(n){if(n)return g(n);h=!0,g()});var i=!1;return function(n){if(!h&&!i){if(i=!0,e(b))return b.abort();if(typeof b.destroy=="function")return b.destroy();g(n||new o("pipe"))}}}function a(b){b()}function s(b,l){return b.pipe(l)}function p(b){return!b.length||typeof b[b.length-1]!="function"?t:b.pop()}function y(){for(var b=arguments.length,l=new Array(b),f=0;f<b;f++)l[f]=arguments[f];var g=p(l);if(Array.isArray(l[0])&&(l=l[0]),l.length<2)throw new d("streams");var h,i=l.map(function(n,v){var T=v<l.length-1,D=v>0;return r(n,T,D,function(U){h||(h=U),U&&i.forEach(a),!T&&(i.forEach(a),g(h))})});return l.reduce(s)}k.exports=y},54320(k,A,_){"use strict";var E=_(30067).F.ERR_INVALID_OPT_VALUE;function m(d,o,t){return d.highWaterMark!=null?d.highWaterMark:o?d[t]:null}function w(d,o,t,e){var r=m(o,e,t);if(r!=null){if(!(isFinite(r)&&Math.floor(r)===r)||r<0){var a=e?t:"highWaterMark";throw new E(a,r)}return Math.floor(r)}return d.objectMode?16:16*1024}k.exports={getHighWaterMark:w}},52424(k,A,_){k.exports=_(73267).EventEmitter},86780(k,A,_){/*! safe-buffer. MIT License. Feross Aboukhadijeh <https://feross.org/opensource> */var E=_(61639),m=E.Buffer;function w(o,t){for(var e in o)t[e]=o[e]}m.from&&m.alloc&&m.allocUnsafe&&m.allocUnsafeSlow?k.exports=E:(w(E,A),A.Buffer=d);function d(o,t,e){return m(o,t,e)}d.prototype=Object.create(m.prototype),w(m,d),d.from=function(o,t,e){if(typeof o=="number")throw new TypeError("Argument must not be a number");return m(o,t,e)},d.alloc=function(o,t,e){if(typeof o!="number")throw new TypeError("Argument must be a number");var r=m(o);return t!==void 0?typeof e=="string"?r.fill(t,e):r.fill(t):r.fill(0),r},d.allocUnsafe=function(o){if(typeof o!="number")throw new TypeError("Argument must be a number");return m(o)},d.allocUnsafeSlow=function(o){if(typeof o!="number")throw new TypeError("Argument must be a number");return E.SlowBuffer(o)}},68888(k,A,_){"use strict";var E=_(91818),m=_(9954),w=_(20363),d=_(5065),o=_(95066),t=_(54149),e=_(14820);function r(l,f){l&&Object.keys(l).forEach(function(g){f(l[g],g)})}function a(l,f){return{}.hasOwnProperty.call(l,f)}function s(l,f){var g=[];return r(l,function(h){f(h)&&g.push(h)}),g}k.exports=y;var p=/^[^\0\t\n\f\r /<=>]+$/;function y(l,f,g){var h="";function i(J,K){var ne=this;this.tag=J,this.attribs=K||{},this.tagPosition=h.length,this.text="",this.updateParentNodeText=function(){if(H.length){var ee=H[H.length-1];ee.text+=ne.text}}}f?(f=m(y.defaults,f),f.parser?f.parser=m(b,f.parser):f.parser=b):(f=y.defaults,f.parser=b);var n=f.nonTextTags||["script","style","textarea"],v,T;f.allowedAttributes&&(v={},T={},r(f.allowedAttributes,function(J,K){v[K]=[];var ne=[];J.forEach(function(ee){ee.indexOf("*")>=0?ne.push(w(ee).replace(/\\\*/g,".*")):v[K].push(ee)}),T[K]=new RegExp("^("+ne.join("|")+")$")}));var D={};r(f.allowedClasses,function(J,K){v&&(a(v,K)||(v[K]=[]),v[K].push("class")),D[K]=J});var U={},G;r(f.transformTags,function(J,K){var ne;typeof J=="function"?ne=J:typeof J=="string"&&(ne=y.simpleTransform(J)),K==="*"?G=ne:U[K]=ne});var $=0,H=[],Q={},X={},W=!1,ge=0,me=new E.Parser({onopentag:function(K,ne){if(W){ge++;return}var ee=new i(K,ne);H.push(ee);var _e=!1,ae=!!ee.text,B;a(U,K)&&(B=U[K](K,ne),ee.attribs=ne=B.attribs,B.text!==void 0&&(ee.innerText=B.text),K!==B.tagName&&(ee.name=K=B.tagName,X[$]=B.tagName)),G&&(B=G(K,ne),ee.attribs=ne=B.attribs,K!==B.tagName&&(ee.name=K=B.tagName,X[$]=B.tagName)),f.allowedTags&&f.allowedTags.indexOf(K)===-1&&(_e=!0,n.indexOf(K)!==-1&&(W=!0,ge=1),Q[$]=!0),$++,!_e&&(h+="<"+K,(!v||a(v,K)||v["*"])&&r(ne,function(I,j){if(!p.test(j)){delete ee.attribs[j];return}var re;if(!v||a(v,K)&&v[K].indexOf(j)!==-1||v["*"]&&v["*"].indexOf(j)!==-1||a(T,K)&&T[K].test(j)||T["*"]&&T["*"].test(j)){if((j==="href"||j==="src")&&we(K,I)){delete ee.attribs[j];return}if(j==="srcset")try{var re=t.parse(I);if(r(re,function(V){we("srcset",V.url)&&(V.evil=!0)}),re=s(re,function(V){return!V.evil}),re.length)I=t.stringify(s(re,function(V){return!V.evil})),ee.attribs[j]=I;else{delete ee.attribs[j];return}}catch{delete ee.attribs[j];return}if(j==="class"&&(I=le(I,D[K]),!I.length)){delete ee.attribs[j];return}if(j==="style")try{var oe=e.parse(K+" {"+I+"}"),L=ye(oe,f.allowedStyles);if(I=ie(L),I.length===0){delete ee.attribs[j];return}}catch{delete ee.attribs[j];return}h+=" "+j,I.length&&(h+='="'+Ae(I)+'"')}else delete ee.attribs[j]}),f.selfClosing.indexOf(K)!==-1?h+=" />":(h+=">",ee.innerText&&!ae&&!f.textFilter&&(h+=ee.innerText)))},ontext:function(K){if(!W){var ne=H[H.length-1],ee;if(ne&&(ee=ne.tag,K=ne.innerText!==void 0?ne.innerText:K),ee==="script"||ee==="style")h+=K;else{var _e=Ae(K);f.textFilter?h+=f.textFilter(_e):h+=_e}if(H.length){var ae=H[H.length-1];ae.text+=K}}},onclosetag:function(K){if(W)if(ge--,!ge)W=!1;else return;var ne=H.pop();if(ne){if(W=!1,$--,Q[$]){delete Q[$],ne.updateParentNodeText();return}if(X[$]&&(K=X[$],delete X[$]),f.exclusiveFilter&&f.exclusiveFilter(ne)){h=h.substr(0,ne.tagPosition);return}ne.updateParentNodeText(),f.selfClosing.indexOf(K)===-1&&(h+="</"+K+">")}}},f.parser);return me.write(l),me.end(),h;function Ae(J){return typeof J!="string"&&(J=J+""),J.replace(/\&/g,"&amp;").replace(/</g,"&lt;").replace(/\>/g,"&gt;").replace(/\"/g,"&quot;")}function we(J,K){K=K.replace(/[\x00-\x20]+/g,""),K=K.replace(/<\!\-\-.*?\-\-\>/g,"");var ne=K.match(/^([a-zA-Z]+)\:/);if(!ne)return K.match(/^[\/\\]{2}/)?!f.allowProtocolRelative:!1;var ee=ne[1].toLowerCase();return a(f.allowedSchemesByTag,J)?f.allowedSchemesByTag[J].indexOf(ee)===-1:!f.allowedSchemes||f.allowedSchemes.indexOf(ee)===-1}function ye(J,K){if(!K)return J;var ne=d(J),ee=J.nodes[0],_e;return K[ee.selector]&&K["*"]?_e=o(d(K[ee.selector]),K["*"],function(ae,B){if(Array.isArray(ae))return ae.concat(B)}):_e=K[ee.selector]||K["*"],_e&&(ne.nodes[0].nodes=ee.nodes.reduce(Te(_e),[])),ne}function ie(J){return J.nodes[0].nodes.reduce(function(K,ne){return K.push(ne.prop+":"+ne.value+";"),K},[]).join("")}function Te(J){return function(K,ne){if(J.hasOwnProperty(ne.prop)){var ee=J[ne.prop].some(function(_e){return _e.test(ne.value)});ee&&K.push(ne)}return K}}function le(J,K){return K?(J=J.split(/\s+/),J.filter(function(ne){return K.indexOf(ne)!==-1}).join(" ")):J}}var b={decodeEntities:!0};y.defaults={allowedTags:["h3","h4","h5","h6","blockquote","p","a","ul","ol","nl","li","b","i","strong","em","strike","code","hr","br","div","table","thead","caption","tbody","tr","th","td","pre"],allowedAttributes:{a:["href","name","target"],img:["src"]},selfClosing:["img","br","hr","area","base","basefont","input","link","meta"],allowedSchemes:["http","https","ftp","mailto"],allowedSchemesByTag:{},allowProtocolRelative:!0},y.simpleTransform=function(l,f,g){return g=g===void 0?!0:g,f=f||{},function(h,i){var n;if(g)for(n in f)i[n]=f[n];else i=f;return{tagName:l,attribs:i}}}},78107(k,A,_){var E=_(65839),m=Object.prototype.hasOwnProperty,w=typeof Map<"u";function d(){this._array=[],this._set=w?new Map:Object.create(null)}d.fromArray=function(t,e){for(var r=new d,a=0,s=t.length;a<s;a++)r.add(t[a],e);return r},d.prototype.size=function(){return w?this._set.size:Object.getOwnPropertyNames(this._set).length},d.prototype.add=function(t,e){var r=w?t:E.toSetString(t),a=w?this.has(t):m.call(this._set,r),s=this._array.length;(!a||e)&&this._array.push(t),a||(w?this._set.set(t,s):this._set[r]=s)},d.prototype.has=function(t){if(w)return this._set.has(t);var e=E.toSetString(t);return m.call(this._set,e)},d.prototype.indexOf=function(t){if(w){var e=this._set.get(t);if(e>=0)return e}else{var r=E.toSetString(t);if(m.call(this._set,r))return this._set[r]}throw new Error('"'+t+'" is not in the set.')},d.prototype.at=function(t){if(t>=0&&t<this._array.length)return this._array[t];throw new Error("No element indexed by "+t)},d.prototype.toArray=function(){return this._array.slice()},A.C=d},608(k,A,_){var E=_(52624),m=5,w=1<<m,d=w-1,o=w;function t(r){return r<0?(-r<<1)+1:(r<<1)+0}function e(r){var a=(r&1)===1,s=r>>1;return a?-s:s}A.encode=function(a){var s="",p,y=t(a);do p=y&d,y>>>=m,y>0&&(p|=o),s+=E.encode(p);while(y>0);return s},A.decode=function(a,s,p){var y=a.length,b=0,l=0,f,g;do{if(s>=y)throw new Error("Expected more digits in base 64 VLQ value.");if(g=E.decode(a.charCodeAt(s++)),g===-1)throw new Error("Invalid base64 digit: "+a.charAt(s-1));f=!!(g&o),g&=d,b=b+(g<<l),l+=m}while(f);p.value=e(b),p.rest=s}},52624(k,A){var _="ABCDEFGHIJKLMNOPQRSTUVWXYZabcdefghijklmnopqrstuvwxyz0123456789+/".split("");A.encode=function(E){if(0<=E&&E<_.length)return _[E];throw new TypeError("Must be between 0 and 63: "+E)},A.decode=function(E){var m=65,w=90,d=97,o=122,t=48,e=57,r=43,a=47,s=26,p=52;return m<=E&&E<=w?E-m:d<=E&&E<=o?E-d+s:t<=E&&E<=e?E-t+p:E==r?62:E==a?63:-1}},16023(k,A){A.GREATEST_LOWER_BOUND=1,A.LEAST_UPPER_BOUND=2;function _(E,m,w,d,o,t){var e=Math.floor((m-E)/2)+E,r=o(w,d[e],!0);return r===0?e:r>0?m-e>1?_(e,m,w,d,o,t):t==A.LEAST_UPPER_BOUND?m<d.length?m:-1:e:e-E>1?_(E,e,w,d,o,t):t==A.LEAST_UPPER_BOUND?e:E<0?-1:E}A.search=function(m,w,d,o){if(w.length===0)return-1;var t=_(-1,w.length,m,w,d,o||A.GREATEST_LOWER_BOUND);if(t<0)return-1;for(;t-1>=0&&d(w[t],w[t-1],!0)===0;)--t;return t}},86962(k,A,_){var E=_(65839);function m(d,o){var t=d.generatedLine,e=o.generatedLine,r=d.generatedColumn,a=o.generatedColumn;return e>t||e==t&&a>=r||E.compareByGeneratedPositionsInflated(d,o)<=0}function w(){this._array=[],this._sorted=!0,this._last={generatedLine:-1,generatedColumn:0}}w.prototype.unsortedForEach=function(o,t){this._array.forEach(o,t)},w.prototype.add=function(o){m(this._last,o)?(this._last=o,this._array.push(o)):(this._sorted=!1,this._array.push(o))},w.prototype.toArray=function(){return this._sorted||(this._array.sort(E.compareByGeneratedPositionsInflated),this._sorted=!0),this._array},A.P=w},28645(k,A){function _(w,d,o){var t=w[d];w[d]=w[o],w[o]=t}function E(w,d){return Math.round(w+Math.random()*(d-w))}function m(w,d,o,t){if(o<t){var e=E(o,t),r=o-1;_(w,e,t);for(var a=w[t],s=o;s<t;s++)d(w[s],a)<=0&&(r+=1,_(w,r,s));_(w,r+1,s);var p=r+1;m(w,d,o,p-1),m(w,d,p+1,t)}}A.g=function(w,d){m(w,d,0,w.length-1)}},31090(k,A,_){var E,m=_(65839),w=_(16023),d=_(78107).C,o=_(608),t=_(28645).g;function e(p,y){var b=p;return typeof p=="string"&&(b=m.parseSourceMapInput(p)),b.sections!=null?new s(b,y):new r(b,y)}e.fromSourceMap=function(p,y){return r.fromSourceMap(p,y)},e.prototype._version=3,e.prototype.__generatedMappings=null,Object.defineProperty(e.prototype,"_generatedMappings",{configurable:!0,enumerable:!0,get:function(){return this.__generatedMappings||this._parseMappings(this._mappings,this.sourceRoot),this.__generatedMappings}}),e.prototype.__originalMappings=null,Object.defineProperty(e.prototype,"_originalMappings",{configurable:!0,enumerable:!0,get:function(){return this.__originalMappings||this._parseMappings(this._mappings,this.sourceRoot),this.__originalMappings}}),e.prototype._charIsMappingSeparator=function(y,b){var l=y.charAt(b);return l===";"||l===","},e.prototype._parseMappings=function(y,b){throw new Error("Subclasses must implement _parseMappings")},e.GENERATED_ORDER=1,e.ORIGINAL_ORDER=2,e.GREATEST_LOWER_BOUND=1,e.LEAST_UPPER_BOUND=2,e.prototype.eachMapping=function(y,b,l){var f=b||null,g=l||e.GENERATED_ORDER,h;switch(g){case e.GENERATED_ORDER:h=this._generatedMappings;break;case e.ORIGINAL_ORDER:h=this._originalMappings;break;default:throw new Error("Unknown order of iteration.")}var i=this.sourceRoot;h.map(function(n){var v=n.source===null?null:this._sources.at(n.source);return v=m.computeSourceURL(i,v,this._sourceMapURL),{source:v,generatedLine:n.generatedLine,generatedColumn:n.generatedColumn,originalLine:n.originalLine,originalColumn:n.originalColumn,name:n.name===null?null:this._names.at(n.name)}},this).forEach(y,f)},e.prototype.allGeneratedPositionsFor=function(y){var b=m.getArg(y,"line"),l={source:m.getArg(y,"source"),originalLine:b,originalColumn:m.getArg(y,"column",0)};if(l.source=this._findSourceIndex(l.source),l.source<0)return[];var f=[],g=this._findMapping(l,this._originalMappings,"originalLine","originalColumn",m.compareByOriginalPositions,w.LEAST_UPPER_BOUND);if(g>=0){var h=this._originalMappings[g];if(y.column===void 0)for(var i=h.originalLine;h&&h.originalLine===i;)f.push({line:m.getArg(h,"generatedLine",null),column:m.getArg(h,"generatedColumn",null),lastColumn:m.getArg(h,"lastGeneratedColumn",null)}),h=this._originalMappings[++g];else for(var n=h.originalColumn;h&&h.originalLine===b&&h.originalColumn==n;)f.push({line:m.getArg(h,"generatedLine",null),column:m.getArg(h,"generatedColumn",null),lastColumn:m.getArg(h,"lastGeneratedColumn",null)}),h=this._originalMappings[++g]}return f},A.SourceMapConsumer=e;function r(p,y){var b=p;typeof p=="string"&&(b=m.parseSourceMapInput(p));var l=m.getArg(b,"version"),f=m.getArg(b,"sources"),g=m.getArg(b,"names",[]),h=m.getArg(b,"sourceRoot",null),i=m.getArg(b,"sourcesContent",null),n=m.getArg(b,"mappings"),v=m.getArg(b,"file",null);if(l!=this._version)throw new Error("Unsupported version: "+l);h&&(h=m.normalize(h)),f=f.map(String).map(m.normalize).map(function(T){return h&&m.isAbsolute(h)&&m.isAbsolute(T)?m.relative(h,T):T}),this._names=d.fromArray(g.map(String),!0),this._sources=d.fromArray(f,!0),this._absoluteSources=this._sources.toArray().map(function(T){return m.computeSourceURL(h,T,y)}),this.sourceRoot=h,this.sourcesContent=i,this._mappings=n,this._sourceMapURL=y,this.file=v}r.prototype=Object.create(e.prototype),r.prototype.consumer=e,r.prototype._findSourceIndex=function(p){var y=p;if(this.sourceRoot!=null&&(y=m.relative(this.sourceRoot,y)),this._sources.has(y))return this._sources.indexOf(y);var b;for(b=0;b<this._absoluteSources.length;++b)if(this._absoluteSources[b]==p)return b;return-1},r.fromSourceMap=function(y,b){var l=Object.create(r.prototype),f=l._names=d.fromArray(y._names.toArray(),!0),g=l._sources=d.fromArray(y._sources.toArray(),!0);l.sourceRoot=y._sourceRoot,l.sourcesContent=y._generateSourcesContent(l._sources.toArray(),l.sourceRoot),l.file=y._file,l._sourceMapURL=b,l._absoluteSources=l._sources.toArray().map(function(G){return m.computeSourceURL(l.sourceRoot,G,b)});for(var h=y._mappings.toArray().slice(),i=l.__generatedMappings=[],n=l.__originalMappings=[],v=0,T=h.length;v<T;v++){var D=h[v],U=new a;U.generatedLine=D.generatedLine,U.generatedColumn=D.generatedColumn,D.source&&(U.source=g.indexOf(D.source),U.originalLine=D.originalLine,U.originalColumn=D.originalColumn,D.name&&(U.name=f.indexOf(D.name)),n.push(U)),i.push(U)}return t(l.__originalMappings,m.compareByOriginalPositions),l},r.prototype._version=3,Object.defineProperty(r.prototype,"sources",{get:function(){return this._absoluteSources.slice()}});function a(){this.generatedLine=0,this.generatedColumn=0,this.source=null,this.originalLine=null,this.originalColumn=null,this.name=null}r.prototype._parseMappings=function(y,b){for(var l=1,f=0,g=0,h=0,i=0,n=0,v=y.length,T=0,D={},U={},G=[],$=[],H,Q,X,W,ge;T<v;)if(y.charAt(T)===";")l++,T++,f=0;else if(y.charAt(T)===",")T++;else{for(H=new a,H.generatedLine=l,W=T;W<v&&!this._charIsMappingSeparator(y,W);W++);if(Q=y.slice(T,W),X=D[Q],X)T+=Q.length;else{for(X=[];T<W;)o.decode(y,T,U),ge=U.value,T=U.rest,X.push(ge);if(X.length===2)throw new Error("Found a source, but no line and column");if(X.length===3)throw new Error("Found a source and line, but no column");D[Q]=X}H.generatedColumn=f+X[0],f=H.generatedColumn,X.length>1&&(H.source=i+X[1],i+=X[1],H.originalLine=g+X[2],g=H.originalLine,H.originalLine+=1,H.originalColumn=h+X[3],h=H.originalColumn,X.length>4&&(H.name=n+X[4],n+=X[4])),$.push(H),typeof H.originalLine=="number"&&G.push(H)}t($,m.compareByGeneratedPositionsDeflated),this.__generatedMappings=$,t(G,m.compareByOriginalPositions),this.__originalMappings=G},r.prototype._findMapping=function(y,b,l,f,g,h){if(y[l]<=0)throw new TypeError("Line must be greater than or equal to 1, got "+y[l]);if(y[f]<0)throw new TypeError("Column must be greater than or equal to 0, got "+y[f]);return w.search(y,b,g,h)},r.prototype.computeColumnSpans=function(){for(var y=0;y<this._generatedMappings.length;++y){var b=this._generatedMappings[y];if(y+1<this._generatedMappings.length){var l=this._generatedMappings[y+1];if(b.generatedLine===l.generatedLine){b.lastGeneratedColumn=l.generatedColumn-1;continue}}b.lastGeneratedColumn=1/0}},r.prototype.originalPositionFor=function(y){var b={generatedLine:m.getArg(y,"line"),generatedColumn:m.getArg(y,"column")},l=this._findMapping(b,this._generatedMappings,"generatedLine","generatedColumn",m.compareByGeneratedPositionsDeflated,m.getArg(y,"bias",e.GREATEST_LOWER_BOUND));if(l>=0){var f=this._generatedMappings[l];if(f.generatedLine===b.generatedLine){var g=m.getArg(f,"source",null);g!==null&&(g=this._sources.at(g),g=m.computeSourceURL(this.sourceRoot,g,this._sourceMapURL));var h=m.getArg(f,"name",null);return h!==null&&(h=this._names.at(h)),{source:g,line:m.getArg(f,"originalLine",null),column:m.getArg(f,"originalColumn",null),name:h}}}return{source:null,line:null,column:null,name:null}},r.prototype.hasContentsOfAllSources=function(){return this.sourcesContent?this.sourcesContent.length>=this._sources.size()&&!this.sourcesContent.some(function(y){return y==null}):!1},r.prototype.sourceContentFor=function(y,b){if(!this.sourcesContent)return null;var l=this._findSourceIndex(y);if(l>=0)return this.sourcesContent[l];var f=y;this.sourceRoot!=null&&(f=m.relative(this.sourceRoot,f));var g;if(this.sourceRoot!=null&&(g=m.urlParse(this.sourceRoot))){var h=f.replace(/^file:\/\//,"");if(g.scheme=="file"&&this._sources.has(h))return this.sourcesContent[this._sources.indexOf(h)];if((!g.path||g.path=="/")&&this._sources.has("/"+f))return this.sourcesContent[this._sources.indexOf("/"+f)]}if(b)return null;throw new Error('"'+f+'" is not in the SourceMap.')},r.prototype.generatedPositionFor=function(y){var b=m.getArg(y,"source");if(b=this._findSourceIndex(b),b<0)return{line:null,column:null,lastColumn:null};var l={source:b,originalLine:m.getArg(y,"line"),originalColumn:m.getArg(y,"column")},f=this._findMapping(l,this._originalMappings,"originalLine","originalColumn",m.compareByOriginalPositions,m.getArg(y,"bias",e.GREATEST_LOWER_BOUND));if(f>=0){var g=this._originalMappings[f];if(g.source===l.source)return{line:m.getArg(g,"generatedLine",null),column:m.getArg(g,"generatedColumn",null),lastColumn:m.getArg(g,"lastGeneratedColumn",null)}}return{line:null,column:null,lastColumn:null}},E=r;function s(p,y){var b=p;typeof p=="string"&&(b=m.parseSourceMapInput(p));var l=m.getArg(b,"version"),f=m.getArg(b,"sections");if(l!=this._version)throw new Error("Unsupported version: "+l);this._sources=new d,this._names=new d;var g={line:-1,column:0};this._sections=f.map(function(h){if(h.url)throw new Error("Support for url field in sections not implemented.");var i=m.getArg(h,"offset"),n=m.getArg(i,"line"),v=m.getArg(i,"column");if(n<g.line||n===g.line&&v<g.column)throw new Error("Section offsets must be ordered and non-overlapping.");return g=i,{generatedOffset:{generatedLine:n+1,generatedColumn:v+1},consumer:new e(m.getArg(h,"map"),y)}})}s.prototype=Object.create(e.prototype),s.prototype.constructor=e,s.prototype._version=3,Object.defineProperty(s.prototype,"sources",{get:function(){for(var p=[],y=0;y<this._sections.length;y++)for(var b=0;b<this._sections[y].consumer.sources.length;b++)p.push(this._sections[y].consumer.sources[b]);return p}}),s.prototype.originalPositionFor=function(y){var b={generatedLine:m.getArg(y,"line"),generatedColumn:m.getArg(y,"column")},l=w.search(b,this._sections,function(g,h){var i=g.generatedLine-h.generatedOffset.generatedLine;return i||g.generatedColumn-h.generatedOffset.generatedColumn}),f=this._sections[l];return f?f.consumer.originalPositionFor({line:b.generatedLine-(f.generatedOffset.generatedLine-1),column:b.generatedColumn-(f.generatedOffset.generatedLine===b.generatedLine?f.generatedOffset.generatedColumn-1:0),bias:y.bias}):{source:null,line:null,column:null,name:null}},s.prototype.hasContentsOfAllSources=function(){return this._sections.every(function(y){return y.consumer.hasContentsOfAllSources()})},s.prototype.sourceContentFor=function(y,b){for(var l=0;l<this._sections.length;l++){var f=this._sections[l],g=f.consumer.sourceContentFor(y,!0);if(g)return g}if(b)return null;throw new Error('"'+y+'" is not in the SourceMap.')},s.prototype.generatedPositionFor=function(y){for(var b=0;b<this._sections.length;b++){var l=this._sections[b];if(l.consumer._findSourceIndex(m.getArg(y,"source"))!==-1){var f=l.consumer.generatedPositionFor(y);if(f){var g={line:f.line+(l.generatedOffset.generatedLine-1),column:f.column+(l.generatedOffset.generatedLine===f.line?l.generatedOffset.generatedColumn-1:0)};return g}}}return{line:null,column:null}},s.prototype._parseMappings=function(y,b){this.__generatedMappings=[],this.__originalMappings=[];for(var l=0;l<this._sections.length;l++)for(var f=this._sections[l],g=f.consumer._generatedMappings,h=0;h<g.length;h++){var i=g[h],n=f.consumer._sources.at(i.source);n=m.computeSourceURL(f.consumer.sourceRoot,n,this._sourceMapURL),this._sources.add(n),n=this._sources.indexOf(n);var v=null;i.name&&(v=f.consumer._names.at(i.name),this._names.add(v),v=this._names.indexOf(v));var T={source:n,generatedLine:i.generatedLine+(f.generatedOffset.generatedLine-1),generatedColumn:i.generatedColumn+(f.generatedOffset.generatedLine===i.generatedLine?f.generatedOffset.generatedColumn-1:0),originalLine:i.originalLine,originalColumn:i.originalColumn,name:v};this.__generatedMappings.push(T),typeof T.originalLine=="number"&&this.__originalMappings.push(T)}t(this.__generatedMappings,m.compareByGeneratedPositionsDeflated),t(this.__originalMappings,m.compareByOriginalPositions)},E=s},99925(k,A,_){var E=_(608),m=_(65839),w=_(78107).C,d=_(86962).P;function o(t){t||(t={}),this._file=m.getArg(t,"file",null),this._sourceRoot=m.getArg(t,"sourceRoot",null),this._skipValidation=m.getArg(t,"skipValidation",!1),this._sources=new w,this._names=new w,this._mappings=new d,this._sourcesContents=null}o.prototype._version=3,o.fromSourceMap=function(e){var r=e.sourceRoot,a=new o({file:e.file,sourceRoot:r});return e.eachMapping(function(s){var p={generated:{line:s.generatedLine,column:s.generatedColumn}};s.source!=null&&(p.source=s.source,r!=null&&(p.source=m.relative(r,p.source)),p.original={line:s.originalLine,column:s.originalColumn},s.name!=null&&(p.name=s.name)),a.addMapping(p)}),e.sources.forEach(function(s){var p=s;r!==null&&(p=m.relative(r,s)),a._sources.has(p)||a._sources.add(p);var y=e.sourceContentFor(s);y!=null&&a.setSourceContent(s,y)}),a},o.prototype.addMapping=function(e){var r=m.getArg(e,"generated"),a=m.getArg(e,"original",null),s=m.getArg(e,"source",null),p=m.getArg(e,"name",null);this._skipValidation||this._validateMapping(r,a,s,p),s!=null&&(s=String(s),this._sources.has(s)||this._sources.add(s)),p!=null&&(p=String(p),this._names.has(p)||this._names.add(p)),this._mappings.add({generatedLine:r.line,generatedColumn:r.column,originalLine:a!=null&&a.line,originalColumn:a!=null&&a.column,source:s,name:p})},o.prototype.setSourceContent=function(e,r){var a=e;this._sourceRoot!=null&&(a=m.relative(this._sourceRoot,a)),r!=null?(this._sourcesContents||(this._sourcesContents=Object.create(null)),this._sourcesContents[m.toSetString(a)]=r):this._sourcesContents&&(delete this._sourcesContents[m.toSetString(a)],Object.keys(this._sourcesContents).length===0&&(this._sourcesContents=null))},o.prototype.applySourceMap=function(e,r,a){var s=r;if(r==null){if(e.file==null)throw new Error(`SourceMapGenerator.prototype.applySourceMap requires either an explicit source file, or the source map's "file" property. Both were omitted.`);s=e.file}var p=this._sourceRoot;p!=null&&(s=m.relative(p,s));var y=new w,b=new w;this._mappings.unsortedForEach(function(l){if(l.source===s&&l.originalLine!=null){var f=e.originalPositionFor({line:l.originalLine,column:l.originalColumn});f.source!=null&&(l.source=f.source,a!=null&&(l.source=m.join(a,l.source)),p!=null&&(l.source=m.relative(p,l.source)),l.originalLine=f.line,l.originalColumn=f.column,f.name!=null&&(l.name=f.name))}var g=l.source;g!=null&&!y.has(g)&&y.add(g);var h=l.name;h!=null&&!b.has(h)&&b.add(h)},this),this._sources=y,this._names=b,e.sources.forEach(function(l){var f=e.sourceContentFor(l);f!=null&&(a!=null&&(l=m.join(a,l)),p!=null&&(l=m.relative(p,l)),this.setSourceContent(l,f))},this)},o.prototype._validateMapping=function(e,r,a,s){if(r&&typeof r.line!="number"&&typeof r.column!="number")throw new Error("original.line and original.column are not numbers -- you probably meant to omit the original mapping entirely and only map the generated position. If so, pass null for the original mapping instead of an object with empty or null values.");if(!(e&&"line"in e&&"column"in e&&e.line>0&&e.column>=0&&!r&&!a&&!s)){if(e&&"line"in e&&"column"in e&&r&&"line"in r&&"column"in r&&e.line>0&&e.column>=0&&r.line>0&&r.column>=0&&a)return;throw new Error("Invalid mapping: "+JSON.stringify({generated:e,source:a,original:r,name:s}))}},o.prototype._serializeMappings=function(){for(var e=0,r=1,a=0,s=0,p=0,y=0,b="",l,f,g,h,i=this._mappings.toArray(),n=0,v=i.length;n<v;n++){if(f=i[n],l="",f.generatedLine!==r)for(e=0;f.generatedLine!==r;)l+=";",r++;else if(n>0){if(!m.compareByGeneratedPositionsInflated(f,i[n-1]))continue;l+=","}l+=E.encode(f.generatedColumn-e),e=f.generatedColumn,f.source!=null&&(h=this._sources.indexOf(f.source),l+=E.encode(h-y),y=h,l+=E.encode(f.originalLine-1-s),s=f.originalLine-1,l+=E.encode(f.originalColumn-a),a=f.originalColumn,f.name!=null&&(g=this._names.indexOf(f.name),l+=E.encode(g-p),p=g)),b+=l}return b},o.prototype._generateSourcesContent=function(e,r){return e.map(function(a){if(!this._sourcesContents)return null;r!=null&&(a=m.relative(r,a));var s=m.toSetString(a);return Object.prototype.hasOwnProperty.call(this._sourcesContents,s)?this._sourcesContents[s]:null},this)},o.prototype.toJSON=function(){var e={version:this._version,sources:this._sources.toArray(),names:this._names.toArray(),mappings:this._serializeMappings()};return this._file!=null&&(e.file=this._file),this._sourceRoot!=null&&(e.sourceRoot=this._sourceRoot),this._sourcesContents&&(e.sourcesContent=this._generateSourcesContent(e.sources,e.sourceRoot)),e},o.prototype.toString=function(){return JSON.stringify(this.toJSON())},A.SourceMapGenerator=o},28951(k,A,_){var E=_(99925).SourceMapGenerator,m=_(65839),w=/(\r?\n)/,d=10,o="$$$isSourceNode$$$";function t(e,r,a,s,p){this.children=[],this.sourceContents={},this.line=e??null,this.column=r??null,this.source=a??null,this.name=p??null,this[o]=!0,s!=null&&this.add(s)}t.fromStringWithSourceMap=function(r,a,s){var p=new t,y=r.split(w),b=0,l=function(){var n=T(),v=T()||"";return n+v;function T(){return b<y.length?y[b++]:void 0}},f=1,g=0,h=null;return a.eachMapping(function(n){if(h!==null)if(f<n.generatedLine)i(h,l()),f++,g=0;else{var v=y[b]||"",T=v.substr(0,n.generatedColumn-g);y[b]=v.substr(n.generatedColumn-g),g=n.generatedColumn,i(h,T),h=n;return}for(;f<n.generatedLine;)p.add(l()),f++;if(g<n.generatedColumn){var v=y[b]||"";p.add(v.substr(0,n.generatedColumn)),y[b]=v.substr(n.generatedColumn),g=n.generatedColumn}h=n},this),b<y.length&&(h&&i(h,l()),p.add(y.splice(b).join(""))),a.sources.forEach(function(n){var v=a.sourceContentFor(n);v!=null&&(s!=null&&(n=m.join(s,n)),p.setSourceContent(n,v))}),p;function i(n,v){if(n===null||n.source===void 0)p.add(v);else{var T=s?m.join(s,n.source):n.source;p.add(new t(n.originalLine,n.originalColumn,T,v,n.name))}}},t.prototype.add=function(r){if(Array.isArray(r))r.forEach(function(a){this.add(a)},this);else if(r[o]||typeof r=="string")r&&this.children.push(r);else throw new TypeError("Expected a SourceNode, string, or an array of SourceNodes and strings. Got "+r);return this},t.prototype.prepend=function(r){if(Array.isArray(r))for(var a=r.length-1;a>=0;a--)this.prepend(r[a]);else if(r[o]||typeof r=="string")this.children.unshift(r);else throw new TypeError("Expected a SourceNode, string, or an array of SourceNodes and strings. Got "+r);return this},t.prototype.walk=function(r){for(var a,s=0,p=this.children.length;s<p;s++)a=this.children[s],a[o]?a.walk(r):a!==""&&r(a,{source:this.source,line:this.line,column:this.column,name:this.name})},t.prototype.join=function(r){var a,s,p=this.children.length;if(p>0){for(a=[],s=0;s<p-1;s++)a.push(this.children[s]),a.push(r);a.push(this.children[s]),this.children=a}return this},t.prototype.replaceRight=function(r,a){var s=this.children[this.children.length-1];return s[o]?s.replaceRight(r,a):typeof s=="string"?this.children[this.children.length-1]=s.replace(r,a):this.children.push("".replace(r,a)),this},t.prototype.setSourceContent=function(r,a){this.sourceContents[m.toSetString(r)]=a},t.prototype.walkSourceContents=function(r){for(var a=0,s=this.children.length;a<s;a++)this.children[a][o]&&this.children[a].walkSourceContents(r);for(var p=Object.keys(this.sourceContents),a=0,s=p.length;a<s;a++)r(m.fromSetString(p[a]),this.sourceContents[p[a]])},t.prototype.toString=function(){var r="";return this.walk(function(a){r+=a}),r},t.prototype.toStringWithSourceMap=function(r){var a={code:"",line:1,column:0},s=new E(r),p=!1,y=null,b=null,l=null,f=null;return this.walk(function(g,h){a.code+=g,h.source!==null&&h.line!==null&&h.column!==null?((y!==h.source||b!==h.line||l!==h.column||f!==h.name)&&s.addMapping({source:h.source,original:{line:h.line,column:h.column},generated:{line:a.line,column:a.column},name:h.name}),y=h.source,b=h.line,l=h.column,f=h.name,p=!0):p&&(s.addMapping({generated:{line:a.line,column:a.column}}),y=null,p=!1);for(var i=0,n=g.length;i<n;i++)g.charCodeAt(i)===d?(a.line++,a.column=0,i+1===n?(y=null,p=!1):p&&s.addMapping({source:h.source,original:{line:h.line,column:h.column},generated:{line:a.line,column:a.column},name:h.name})):a.column++}),this.walkSourceContents(function(g,h){s.setSourceContent(g,h)}),{code:a.code,map:s}},A.SourceNode=t},65839(k,A){function _(n,v,T){if(v in n)return n[v];if(arguments.length===3)return T;throw new Error('"'+v+'" is a required argument.')}A.getArg=_;var E=/^(?:([\w+\-.]+):)?\/\/(?:(\w+:\w+)@)?([\w.-]*)(?::(\d+))?(.*)$/,m=/^data:.+\,.+$/;function w(n){var v=n.match(E);return v?{scheme:v[1],auth:v[2],host:v[3],port:v[4],path:v[5]}:null}A.urlParse=w;function d(n){var v="";return n.scheme&&(v+=n.scheme+":"),v+="//",n.auth&&(v+=n.auth+"@"),n.host&&(v+=n.host),n.port&&(v+=":"+n.port),n.path&&(v+=n.path),v}A.urlGenerate=d;function o(n){var v=n,T=w(n);if(T){if(!T.path)return n;v=T.path}for(var D=A.isAbsolute(v),U=v.split(/\/+/),G,$=0,H=U.length-1;H>=0;H--)G=U[H],G==="."?U.splice(H,1):G===".."?$++:$>0&&(G===""?(U.splice(H+1,$),$=0):(U.splice(H,2),$--));return v=U.join("/"),v===""&&(v=D?"/":"."),T?(T.path=v,d(T)):v}A.normalize=o;function t(n,v){n===""&&(n="."),v===""&&(v=".");var T=w(v),D=w(n);if(D&&(n=D.path||"/"),T&&!T.scheme)return D&&(T.scheme=D.scheme),d(T);if(T||v.match(m))return v;if(D&&!D.host&&!D.path)return D.host=v,d(D);var U=v.charAt(0)==="/"?v:o(n.replace(/\/+$/,"")+"/"+v);return D?(D.path=U,d(D)):U}A.join=t,A.isAbsolute=function(n){return n.charAt(0)==="/"||E.test(n)};function e(n,v){n===""&&(n="."),n=n.replace(/\/$/,"");for(var T=0;v.indexOf(n+"/")!==0;){var D=n.lastIndexOf("/");if(D<0||(n=n.slice(0,D),n.match(/^([^\/]+:\/)?\/*$/)))return v;++T}return Array(T+1).join("../")+v.substr(n.length+1)}A.relative=e;var r=(function(){var n=Object.create(null);return!("__proto__"in n)})();function a(n){return n}function s(n){return y(n)?"$"+n:n}A.toSetString=r?a:s;function p(n){return y(n)?n.slice(1):n}A.fromSetString=r?a:p;function y(n){if(!n)return!1;var v=n.length;if(v<9||n.charCodeAt(v-1)!==95||n.charCodeAt(v-2)!==95||n.charCodeAt(v-3)!==111||n.charCodeAt(v-4)!==116||n.charCodeAt(v-5)!==111||n.charCodeAt(v-6)!==114||n.charCodeAt(v-7)!==112||n.charCodeAt(v-8)!==95||n.charCodeAt(v-9)!==95)return!1;for(var T=v-10;T>=0;T--)if(n.charCodeAt(T)!==36)return!1;return!0}function b(n,v,T){var D=f(n.source,v.source);return D!==0||(D=n.originalLine-v.originalLine,D!==0)||(D=n.originalColumn-v.originalColumn,D!==0||T)||(D=n.generatedColumn-v.generatedColumn,D!==0)||(D=n.generatedLine-v.generatedLine,D!==0)?D:f(n.name,v.name)}A.compareByOriginalPositions=b;function l(n,v,T){var D=n.generatedLine-v.generatedLine;return D!==0||(D=n.generatedColumn-v.generatedColumn,D!==0||T)||(D=f(n.source,v.source),D!==0)||(D=n.originalLine-v.originalLine,D!==0)||(D=n.originalColumn-v.originalColumn,D!==0)?D:f(n.name,v.name)}A.compareByGeneratedPositionsDeflated=l;function f(n,v){return n===v?0:n===null?1:v===null?-1:n>v?1:-1}function g(n,v){var T=n.generatedLine-v.generatedLine;return T!==0||(T=n.generatedColumn-v.generatedColumn,T!==0)||(T=f(n.source,v.source),T!==0)||(T=n.originalLine-v.originalLine,T!==0)||(T=n.originalColumn-v.originalColumn,T!==0)?T:f(n.name,v.name)}A.compareByGeneratedPositionsInflated=g;function h(n){return JSON.parse(n.replace(/^\)]}'[^\n]*\n/,""))}A.parseSourceMapInput=h;function i(n,v,T){if(v=v||"",n&&(n[n.length-1]!=="/"&&v[0]!=="/"&&(n+="/"),v=n+v),T){var D=w(T);if(!D)throw new Error("sourceMapURL could not be parsed");if(D.path){var U=D.path.lastIndexOf("/");U>=0&&(D.path=D.path.substring(0,U+1))}v=t(d(D),v)}return o(v)}A.computeSourceURL=i},47205(k,A,_){A.SourceMapGenerator=_(99925).SourceMapGenerator,A.SourceMapConsumer=_(31090).SourceMapConsumer,A.SourceNode=_(28951).SourceNode},54149(k,A,_){"use strict";var E=_(88162),m=_(89804),w=/^\d+$/;function d(o){return o.sort().filter(function(t,e){return JSON.stringify(t)!==JSON.stringify(o[e-1])})}A.parse=function(o){return d(o.split(",").map(function(t){var e={};return t.trim().split(/\s+/).forEach(function(r,a){if(a===0)return e.url=r;var s=r.substring(0,r.length-1),p=r[r.length-1],y=parseInt(s,10),b=parseFloat(s);if(p==="w"&&w.test(s))e.width=y;else if(p==="h"&&w.test(s))e.height=y;else if(p==="x"&&!E(b))e.density=b;else throw new Error("Invalid srcset descriptor: "+r+".")}),e}))},A.stringify=function(o){return m(o.map(function(t){if(!t.url)throw new Error("URL is required.");var e=[t.url];return t.width&&e.push(t.width+"w"),t.height&&e.push(t.height+"h"),t.density&&e.push(t.density+"x"),e.join(" ")})).join(", ")}},75711(k,A,_){k.exports=w;var E=_(73267).EventEmitter,m=_(72525);m(w,E),w.Readable=_(16055),w.Writable=_(65179),w.Duplex=_(88273),w.Transform=_(903),w.PassThrough=_(12005),w.finished=_(92709),w.pipeline=_(64863),w.Stream=w;function w(){E.call(this)}w.prototype.pipe=function(d,o){var t=this;function e(l){d.writable&&d.write(l)===!1&&t.pause&&t.pause()}t.on("data",e);function r(){t.readable&&t.resume&&t.resume()}d.on("drain",r),!d._isStdio&&(!o||o.end!==!1)&&(t.on("end",s),t.on("close",p));var a=!1;function s(){a||(a=!0,d.end())}function p(){a||(a=!0,typeof d.destroy=="function"&&d.destroy())}function y(l){if(b(),E.listenerCount(this,"error")===0)throw l}t.on("error",y),d.on("error",y);function b(){t.removeListener("data",e),d.removeListener("drain",r),t.removeListener("end",s),t.removeListener("close",p),t.removeListener("error",y),d.removeListener("error",y),t.removeListener("end",b),t.removeListener("close",b),d.removeListener("close",b)}return t.on("end",b),t.on("close",b),d.on("close",b),d.emit("pipe",t),d}},44476(k,A,_){"use strict";var E=_(86780).Buffer,m=E.isEncoding||function(i){switch(i=""+i,i&&i.toLowerCase()){case"hex":case"utf8":case"utf-8":case"ascii":case"binary":case"base64":case"ucs2":case"ucs-2":case"utf16le":case"utf-16le":case"raw":return!0;default:return!1}};function w(i){if(!i)return"utf8";for(var n;;)switch(i){case"utf8":case"utf-8":return"utf8";case"ucs2":case"ucs-2":case"utf16le":case"utf-16le":return"utf16le";case"latin1":case"binary":return"latin1";case"base64":case"ascii":case"hex":return i;default:if(n)return;i=(""+i).toLowerCase(),n=!0}}function d(i){var n=w(i);if(typeof n!="string"&&(E.isEncoding===m||!m(i)))throw new Error("Unknown encoding: "+i);return n||i}A.I=o;function o(i){this.encoding=d(i);var n;switch(this.encoding){case"utf16le":this.text=y,this.end=b,n=4;break;case"utf8":this.fillLast=a,n=4;break;case"base64":this.text=l,this.end=f,n=3;break;default:this.write=g,this.end=h;return}this.lastNeed=0,this.lastTotal=0,this.lastChar=E.allocUnsafe(n)}o.prototype.write=function(i){if(i.length===0)return"";var n,v;if(this.lastNeed){if(n=this.fillLast(i),n===void 0)return"";v=this.lastNeed,this.lastNeed=0}else v=0;return v<i.length?n?n+this.text(i,v):this.text(i,v):n||""},o.prototype.end=p,o.prototype.text=s,o.prototype.fillLast=function(i){if(this.lastNeed<=i.length)return i.copy(this.lastChar,this.lastTotal-this.lastNeed,0,this.lastNeed),this.lastChar.toString(this.encoding,0,this.lastTotal);i.copy(this.lastChar,this.lastTotal-this.lastNeed,0,i.length),this.lastNeed-=i.length};function t(i){return i<=127?0:i>>5===6?2:i>>4===14?3:i>>3===30?4:i>>6===2?-1:-2}function e(i,n,v){var T=n.length-1;if(T<v)return 0;var D=t(n[T]);return D>=0?(D>0&&(i.lastNeed=D-1),D):--T<v||D===-2?0:(D=t(n[T]),D>=0?(D>0&&(i.lastNeed=D-2),D):--T<v||D===-2?0:(D=t(n[T]),D>=0?(D>0&&(D===2?D=0:i.lastNeed=D-3),D):0))}function r(i,n,v){if((n[0]&192)!==128)return i.lastNeed=0,"\uFFFD";if(i.lastNeed>1&&n.length>1){if((n[1]&192)!==128)return i.lastNeed=1,"\uFFFD";if(i.lastNeed>2&&n.length>2&&(n[2]&192)!==128)return i.lastNeed=2,"\uFFFD"}}function a(i){var n=this.lastTotal-this.lastNeed,v=r(this,i,n);if(v!==void 0)return v;if(this.lastNeed<=i.length)return i.copy(this.lastChar,n,0,this.lastNeed),this.lastChar.toString(this.encoding,0,this.lastTotal);i.copy(this.lastChar,n,0,i.length),this.lastNeed-=i.length}function s(i,n){var v=e(this,i,n);if(!this.lastNeed)return i.toString("utf8",n);this.lastTotal=v;var T=i.length-(v-this.lastNeed);return i.copy(this.lastChar,0,T),i.toString("utf8",n,T)}function p(i){var n=i&&i.length?this.write(i):"";return this.lastNeed?n+"\uFFFD":n}function y(i,n){if((i.length-n)%2===0){var v=i.toString("utf16le",n);if(v){var T=v.charCodeAt(v.length-1);if(T>=55296&&T<=56319)return this.lastNeed=2,this.lastTotal=4,this.lastChar[0]=i[i.length-2],this.lastChar[1]=i[i.length-1],v.slice(0,-1)}return v}return this.lastNeed=1,this.lastTotal=2,this.lastChar[0]=i[i.length-1],i.toString("utf16le",n,i.length-1)}function b(i){var n=i&&i.length?this.write(i):"";if(this.lastNeed){var v=this.lastTotal-this.lastNeed;return n+this.lastChar.toString("utf16le",0,v)}return n}function l(i,n){var v=(i.length-n)%3;return v===0?i.toString("base64",n):(this.lastNeed=3-v,this.lastTotal=3,v===1?this.lastChar[0]=i[i.length-1]:(this.lastChar[0]=i[i.length-2],this.lastChar[1]=i[i.length-1]),i.toString("base64",n,i.length-v))}function f(i){var n=i&&i.length?this.write(i):"";return this.lastNeed?n+this.lastChar.toString("base64",0,3-this.lastNeed):n}function g(i){return i.toString(this.encoding)}function h(i){return i&&i.length?this.write(i):""}},53724(k){k.exports=A;function A(E,m){if(_("noDeprecation"))return E;var w=!1;function d(){if(!w){if(_("throwDeprecation"))throw new Error(m);_("traceDeprecation")?console.trace(m):console.warn(m),w=!0}return E.apply(this,arguments)}return d}function _(E){try{if(!globalThis.localStorage)return!1}catch{return!1}var m=globalThis.localStorage[E];return m==null?!1:String(m).toLowerCase()==="true"}},9954(k){k.exports=_;var A=Object.prototype.hasOwnProperty;function _(){for(var E={},m=0;m<arguments.length;m++){var w=arguments[m];for(var d in w)A.call(w,d)&&(E[d]=w[d])}return E}},88706(k){"use strict";k.exports=JSON.parse('{"elementNames":{"altglyph":"altGlyph","altglyphdef":"altGlyphDef","altglyphitem":"altGlyphItem","animatecolor":"animateColor","animatemotion":"animateMotion","animatetransform":"animateTransform","clippath":"clipPath","feblend":"feBlend","fecolormatrix":"feColorMatrix","fecomponenttransfer":"feComponentTransfer","fecomposite":"feComposite","feconvolvematrix":"feConvolveMatrix","fediffuselighting":"feDiffuseLighting","fedisplacementmap":"feDisplacementMap","fedistantlight":"feDistantLight","fedropshadow":"feDropShadow","feflood":"feFlood","fefunca":"feFuncA","fefuncb":"feFuncB","fefuncg":"feFuncG","fefuncr":"feFuncR","fegaussianblur":"feGaussianBlur","feimage":"feImage","femerge":"feMerge","femergenode":"feMergeNode","femorphology":"feMorphology","feoffset":"feOffset","fepointlight":"fePointLight","fespecularlighting":"feSpecularLighting","fespotlight":"feSpotLight","fetile":"feTile","feturbulence":"feTurbulence","foreignobject":"foreignObject","glyphref":"glyphRef","lineargradient":"linearGradient","radialgradient":"radialGradient","textpath":"textPath"},"attributeNames":{"definitionurl":"definitionURL","attributename":"attributeName","attributetype":"attributeType","basefrequency":"baseFrequency","baseprofile":"baseProfile","calcmode":"calcMode","clippathunits":"clipPathUnits","diffuseconstant":"diffuseConstant","edgemode":"edgeMode","filterunits":"filterUnits","glyphref":"glyphRef","gradienttransform":"gradientTransform","gradientunits":"gradientUnits","kernelmatrix":"kernelMatrix","kernelunitlength":"kernelUnitLength","keypoints":"keyPoints","keysplines":"keySplines","keytimes":"keyTimes","lengthadjust":"lengthAdjust","limitingconeangle":"limitingConeAngle","markerheight":"markerHeight","markerunits":"markerUnits","markerwidth":"markerWidth","maskcontentunits":"maskContentUnits","maskunits":"maskUnits","numoctaves":"numOctaves","pathlength":"pathLength","patterncontentunits":"patternContentUnits","patterntransform":"patternTransform","patternunits":"patternUnits","pointsatx":"pointsAtX","pointsaty":"pointsAtY","pointsatz":"pointsAtZ","preservealpha":"preserveAlpha","preserveaspectratio":"preserveAspectRatio","primitiveunits":"primitiveUnits","refx":"refX","refy":"refY","repeatcount":"repeatCount","repeatdur":"repeatDur","requiredextensions":"requiredExtensions","requiredfeatures":"requiredFeatures","specularconstant":"specularConstant","specularexponent":"specularExponent","spreadmethod":"spreadMethod","startoffset":"startOffset","stddeviation":"stdDeviation","stitchtiles":"stitchTiles","surfacescale":"surfaceScale","systemlanguage":"systemLanguage","tablevalues":"tableValues","targetx":"targetX","targety":"targetY","textlength":"textLength","viewbox":"viewBox","viewtarget":"viewTarget","xchannelselector":"xChannelSelector","ychannelselector":"yChannelSelector","zoomandpan":"zoomAndPan"}}')},33150(k){"use strict";k.exports=JSON.parse('{"0":65533,"128":8364,"130":8218,"131":402,"132":8222,"133":8230,"134":8224,"135":8225,"136":710,"137":8240,"138":352,"139":8249,"140":338,"142":381,"145":8216,"146":8217,"147":8220,"148":8221,"149":8226,"150":8211,"151":8212,"152":732,"153":8482,"154":353,"155":8250,"156":339,"158":382,"159":376}')},92995(k){"use strict";k.exports=JSON.parse('{"Aacute":"\xC1","aacute":"\xE1","Abreve":"\u0102","abreve":"\u0103","ac":"\u223E","acd":"\u223F","acE":"\u223E\u0333","Acirc":"\xC2","acirc":"\xE2","acute":"\xB4","Acy":"\u0410","acy":"\u0430","AElig":"\xC6","aelig":"\xE6","af":"\u2061","Afr":"\u{1D504}","afr":"\u{1D51E}","Agrave":"\xC0","agrave":"\xE0","alefsym":"\u2135","aleph":"\u2135","Alpha":"\u0391","alpha":"\u03B1","Amacr":"\u0100","amacr":"\u0101","amalg":"\u2A3F","amp":"&","AMP":"&","andand":"\u2A55","And":"\u2A53","and":"\u2227","andd":"\u2A5C","andslope":"\u2A58","andv":"\u2A5A","ang":"\u2220","ange":"\u29A4","angle":"\u2220","angmsdaa":"\u29A8","angmsdab":"\u29A9","angmsdac":"\u29AA","angmsdad":"\u29AB","angmsdae":"\u29AC","angmsdaf":"\u29AD","angmsdag":"\u29AE","angmsdah":"\u29AF","angmsd":"\u2221","angrt":"\u221F","angrtvb":"\u22BE","angrtvbd":"\u299D","angsph":"\u2222","angst":"\xC5","angzarr":"\u237C","Aogon":"\u0104","aogon":"\u0105","Aopf":"\u{1D538}","aopf":"\u{1D552}","apacir":"\u2A6F","ap":"\u2248","apE":"\u2A70","ape":"\u224A","apid":"\u224B","apos":"\'","ApplyFunction":"\u2061","approx":"\u2248","approxeq":"\u224A","Aring":"\xC5","aring":"\xE5","Ascr":"\u{1D49C}","ascr":"\u{1D4B6}","Assign":"\u2254","ast":"*","asymp":"\u2248","asympeq":"\u224D","Atilde":"\xC3","atilde":"\xE3","Auml":"\xC4","auml":"\xE4","awconint":"\u2233","awint":"\u2A11","backcong":"\u224C","backepsilon":"\u03F6","backprime":"\u2035","backsim":"\u223D","backsimeq":"\u22CD","Backslash":"\u2216","Barv":"\u2AE7","barvee":"\u22BD","barwed":"\u2305","Barwed":"\u2306","barwedge":"\u2305","bbrk":"\u23B5","bbrktbrk":"\u23B6","bcong":"\u224C","Bcy":"\u0411","bcy":"\u0431","bdquo":"\u201E","becaus":"\u2235","because":"\u2235","Because":"\u2235","bemptyv":"\u29B0","bepsi":"\u03F6","bernou":"\u212C","Bernoullis":"\u212C","Beta":"\u0392","beta":"\u03B2","beth":"\u2136","between":"\u226C","Bfr":"\u{1D505}","bfr":"\u{1D51F}","bigcap":"\u22C2","bigcirc":"\u25EF","bigcup":"\u22C3","bigodot":"\u2A00","bigoplus":"\u2A01","bigotimes":"\u2A02","bigsqcup":"\u2A06","bigstar":"\u2605","bigtriangledown":"\u25BD","bigtriangleup":"\u25B3","biguplus":"\u2A04","bigvee":"\u22C1","bigwedge":"\u22C0","bkarow":"\u290D","blacklozenge":"\u29EB","blacksquare":"\u25AA","blacktriangle":"\u25B4","blacktriangledown":"\u25BE","blacktriangleleft":"\u25C2","blacktriangleright":"\u25B8","blank":"\u2423","blk12":"\u2592","blk14":"\u2591","blk34":"\u2593","block":"\u2588","bne":"=\u20E5","bnequiv":"\u2261\u20E5","bNot":"\u2AED","bnot":"\u2310","Bopf":"\u{1D539}","bopf":"\u{1D553}","bot":"\u22A5","bottom":"\u22A5","bowtie":"\u22C8","boxbox":"\u29C9","boxdl":"\u2510","boxdL":"\u2555","boxDl":"\u2556","boxDL":"\u2557","boxdr":"\u250C","boxdR":"\u2552","boxDr":"\u2553","boxDR":"\u2554","boxh":"\u2500","boxH":"\u2550","boxhd":"\u252C","boxHd":"\u2564","boxhD":"\u2565","boxHD":"\u2566","boxhu":"\u2534","boxHu":"\u2567","boxhU":"\u2568","boxHU":"\u2569","boxminus":"\u229F","boxplus":"\u229E","boxtimes":"\u22A0","boxul":"\u2518","boxuL":"\u255B","boxUl":"\u255C","boxUL":"\u255D","boxur":"\u2514","boxuR":"\u2558","boxUr":"\u2559","boxUR":"\u255A","boxv":"\u2502","boxV":"\u2551","boxvh":"\u253C","boxvH":"\u256A","boxVh":"\u256B","boxVH":"\u256C","boxvl":"\u2524","boxvL":"\u2561","boxVl":"\u2562","boxVL":"\u2563","boxvr":"\u251C","boxvR":"\u255E","boxVr":"\u255F","boxVR":"\u2560","bprime":"\u2035","breve":"\u02D8","Breve":"\u02D8","brvbar":"\xA6","bscr":"\u{1D4B7}","Bscr":"\u212C","bsemi":"\u204F","bsim":"\u223D","bsime":"\u22CD","bsolb":"\u29C5","bsol":"\\\\","bsolhsub":"\u27C8","bull":"\u2022","bullet":"\u2022","bump":"\u224E","bumpE":"\u2AAE","bumpe":"\u224F","Bumpeq":"\u224E","bumpeq":"\u224F","Cacute":"\u0106","cacute":"\u0107","capand":"\u2A44","capbrcup":"\u2A49","capcap":"\u2A4B","cap":"\u2229","Cap":"\u22D2","capcup":"\u2A47","capdot":"\u2A40","CapitalDifferentialD":"\u2145","caps":"\u2229\uFE00","caret":"\u2041","caron":"\u02C7","Cayleys":"\u212D","ccaps":"\u2A4D","Ccaron":"\u010C","ccaron":"\u010D","Ccedil":"\xC7","ccedil":"\xE7","Ccirc":"\u0108","ccirc":"\u0109","Cconint":"\u2230","ccups":"\u2A4C","ccupssm":"\u2A50","Cdot":"\u010A","cdot":"\u010B","cedil":"\xB8","Cedilla":"\xB8","cemptyv":"\u29B2","cent":"\xA2","centerdot":"\xB7","CenterDot":"\xB7","cfr":"\u{1D520}","Cfr":"\u212D","CHcy":"\u0427","chcy":"\u0447","check":"\u2713","checkmark":"\u2713","Chi":"\u03A7","chi":"\u03C7","circ":"\u02C6","circeq":"\u2257","circlearrowleft":"\u21BA","circlearrowright":"\u21BB","circledast":"\u229B","circledcirc":"\u229A","circleddash":"\u229D","CircleDot":"\u2299","circledR":"\xAE","circledS":"\u24C8","CircleMinus":"\u2296","CirclePlus":"\u2295","CircleTimes":"\u2297","cir":"\u25CB","cirE":"\u29C3","cire":"\u2257","cirfnint":"\u2A10","cirmid":"\u2AEF","cirscir":"\u29C2","ClockwiseContourIntegral":"\u2232","CloseCurlyDoubleQuote":"\u201D","CloseCurlyQuote":"\u2019","clubs":"\u2663","clubsuit":"\u2663","colon":":","Colon":"\u2237","Colone":"\u2A74","colone":"\u2254","coloneq":"\u2254","comma":",","commat":"@","comp":"\u2201","compfn":"\u2218","complement":"\u2201","complexes":"\u2102","cong":"\u2245","congdot":"\u2A6D","Congruent":"\u2261","conint":"\u222E","Conint":"\u222F","ContourIntegral":"\u222E","copf":"\u{1D554}","Copf":"\u2102","coprod":"\u2210","Coproduct":"\u2210","copy":"\xA9","COPY":"\xA9","copysr":"\u2117","CounterClockwiseContourIntegral":"\u2233","crarr":"\u21B5","cross":"\u2717","Cross":"\u2A2F","Cscr":"\u{1D49E}","cscr":"\u{1D4B8}","csub":"\u2ACF","csube":"\u2AD1","csup":"\u2AD0","csupe":"\u2AD2","ctdot":"\u22EF","cudarrl":"\u2938","cudarrr":"\u2935","cuepr":"\u22DE","cuesc":"\u22DF","cularr":"\u21B6","cularrp":"\u293D","cupbrcap":"\u2A48","cupcap":"\u2A46","CupCap":"\u224D","cup":"\u222A","Cup":"\u22D3","cupcup":"\u2A4A","cupdot":"\u228D","cupor":"\u2A45","cups":"\u222A\uFE00","curarr":"\u21B7","curarrm":"\u293C","curlyeqprec":"\u22DE","curlyeqsucc":"\u22DF","curlyvee":"\u22CE","curlywedge":"\u22CF","curren":"\xA4","curvearrowleft":"\u21B6","curvearrowright":"\u21B7","cuvee":"\u22CE","cuwed":"\u22CF","cwconint":"\u2232","cwint":"\u2231","cylcty":"\u232D","dagger":"\u2020","Dagger":"\u2021","daleth":"\u2138","darr":"\u2193","Darr":"\u21A1","dArr":"\u21D3","dash":"\u2010","Dashv":"\u2AE4","dashv":"\u22A3","dbkarow":"\u290F","dblac":"\u02DD","Dcaron":"\u010E","dcaron":"\u010F","Dcy":"\u0414","dcy":"\u0434","ddagger":"\u2021","ddarr":"\u21CA","DD":"\u2145","dd":"\u2146","DDotrahd":"\u2911","ddotseq":"\u2A77","deg":"\xB0","Del":"\u2207","Delta":"\u0394","delta":"\u03B4","demptyv":"\u29B1","dfisht":"\u297F","Dfr":"\u{1D507}","dfr":"\u{1D521}","dHar":"\u2965","dharl":"\u21C3","dharr":"\u21C2","DiacriticalAcute":"\xB4","DiacriticalDot":"\u02D9","DiacriticalDoubleAcute":"\u02DD","DiacriticalGrave":"`","DiacriticalTilde":"\u02DC","diam":"\u22C4","diamond":"\u22C4","Diamond":"\u22C4","diamondsuit":"\u2666","diams":"\u2666","die":"\xA8","DifferentialD":"\u2146","digamma":"\u03DD","disin":"\u22F2","div":"\xF7","divide":"\xF7","divideontimes":"\u22C7","divonx":"\u22C7","DJcy":"\u0402","djcy":"\u0452","dlcorn":"\u231E","dlcrop":"\u230D","dollar":"$","Dopf":"\u{1D53B}","dopf":"\u{1D555}","Dot":"\xA8","dot":"\u02D9","DotDot":"\u20DC","doteq":"\u2250","doteqdot":"\u2251","DotEqual":"\u2250","dotminus":"\u2238","dotplus":"\u2214","dotsquare":"\u22A1","doublebarwedge":"\u2306","DoubleContourIntegral":"\u222F","DoubleDot":"\xA8","DoubleDownArrow":"\u21D3","DoubleLeftArrow":"\u21D0","DoubleLeftRightArrow":"\u21D4","DoubleLeftTee":"\u2AE4","DoubleLongLeftArrow":"\u27F8","DoubleLongLeftRightArrow":"\u27FA","DoubleLongRightArrow":"\u27F9","DoubleRightArrow":"\u21D2","DoubleRightTee":"\u22A8","DoubleUpArrow":"\u21D1","DoubleUpDownArrow":"\u21D5","DoubleVerticalBar":"\u2225","DownArrowBar":"\u2913","downarrow":"\u2193","DownArrow":"\u2193","Downarrow":"\u21D3","DownArrowUpArrow":"\u21F5","DownBreve":"\u0311","downdownarrows":"\u21CA","downharpoonleft":"\u21C3","downharpoonright":"\u21C2","DownLeftRightVector":"\u2950","DownLeftTeeVector":"\u295E","DownLeftVectorBar":"\u2956","DownLeftVector":"\u21BD","DownRightTeeVector":"\u295F","DownRightVectorBar":"\u2957","DownRightVector":"\u21C1","DownTeeArrow":"\u21A7","DownTee":"\u22A4","drbkarow":"\u2910","drcorn":"\u231F","drcrop":"\u230C","Dscr":"\u{1D49F}","dscr":"\u{1D4B9}","DScy":"\u0405","dscy":"\u0455","dsol":"\u29F6","Dstrok":"\u0110","dstrok":"\u0111","dtdot":"\u22F1","dtri":"\u25BF","dtrif":"\u25BE","duarr":"\u21F5","duhar":"\u296F","dwangle":"\u29A6","DZcy":"\u040F","dzcy":"\u045F","dzigrarr":"\u27FF","Eacute":"\xC9","eacute":"\xE9","easter":"\u2A6E","Ecaron":"\u011A","ecaron":"\u011B","Ecirc":"\xCA","ecirc":"\xEA","ecir":"\u2256","ecolon":"\u2255","Ecy":"\u042D","ecy":"\u044D","eDDot":"\u2A77","Edot":"\u0116","edot":"\u0117","eDot":"\u2251","ee":"\u2147","efDot":"\u2252","Efr":"\u{1D508}","efr":"\u{1D522}","eg":"\u2A9A","Egrave":"\xC8","egrave":"\xE8","egs":"\u2A96","egsdot":"\u2A98","el":"\u2A99","Element":"\u2208","elinters":"\u23E7","ell":"\u2113","els":"\u2A95","elsdot":"\u2A97","Emacr":"\u0112","emacr":"\u0113","empty":"\u2205","emptyset":"\u2205","EmptySmallSquare":"\u25FB","emptyv":"\u2205","EmptyVerySmallSquare":"\u25AB","emsp13":"\u2004","emsp14":"\u2005","emsp":"\u2003","ENG":"\u014A","eng":"\u014B","ensp":"\u2002","Eogon":"\u0118","eogon":"\u0119","Eopf":"\u{1D53C}","eopf":"\u{1D556}","epar":"\u22D5","eparsl":"\u29E3","eplus":"\u2A71","epsi":"\u03B5","Epsilon":"\u0395","epsilon":"\u03B5","epsiv":"\u03F5","eqcirc":"\u2256","eqcolon":"\u2255","eqsim":"\u2242","eqslantgtr":"\u2A96","eqslantless":"\u2A95","Equal":"\u2A75","equals":"=","EqualTilde":"\u2242","equest":"\u225F","Equilibrium":"\u21CC","equiv":"\u2261","equivDD":"\u2A78","eqvparsl":"\u29E5","erarr":"\u2971","erDot":"\u2253","escr":"\u212F","Escr":"\u2130","esdot":"\u2250","Esim":"\u2A73","esim":"\u2242","Eta":"\u0397","eta":"\u03B7","ETH":"\xD0","eth":"\xF0","Euml":"\xCB","euml":"\xEB","euro":"\u20AC","excl":"!","exist":"\u2203","Exists":"\u2203","expectation":"\u2130","exponentiale":"\u2147","ExponentialE":"\u2147","fallingdotseq":"\u2252","Fcy":"\u0424","fcy":"\u0444","female":"\u2640","ffilig":"\uFB03","fflig":"\uFB00","ffllig":"\uFB04","Ffr":"\u{1D509}","ffr":"\u{1D523}","filig":"\uFB01","FilledSmallSquare":"\u25FC","FilledVerySmallSquare":"\u25AA","fjlig":"fj","flat":"\u266D","fllig":"\uFB02","fltns":"\u25B1","fnof":"\u0192","Fopf":"\u{1D53D}","fopf":"\u{1D557}","forall":"\u2200","ForAll":"\u2200","fork":"\u22D4","forkv":"\u2AD9","Fouriertrf":"\u2131","fpartint":"\u2A0D","frac12":"\xBD","frac13":"\u2153","frac14":"\xBC","frac15":"\u2155","frac16":"\u2159","frac18":"\u215B","frac23":"\u2154","frac25":"\u2156","frac34":"\xBE","frac35":"\u2157","frac38":"\u215C","frac45":"\u2158","frac56":"\u215A","frac58":"\u215D","frac78":"\u215E","frasl":"\u2044","frown":"\u2322","fscr":"\u{1D4BB}","Fscr":"\u2131","gacute":"\u01F5","Gamma":"\u0393","gamma":"\u03B3","Gammad":"\u03DC","gammad":"\u03DD","gap":"\u2A86","Gbreve":"\u011E","gbreve":"\u011F","Gcedil":"\u0122","Gcirc":"\u011C","gcirc":"\u011D","Gcy":"\u0413","gcy":"\u0433","Gdot":"\u0120","gdot":"\u0121","ge":"\u2265","gE":"\u2267","gEl":"\u2A8C","gel":"\u22DB","geq":"\u2265","geqq":"\u2267","geqslant":"\u2A7E","gescc":"\u2AA9","ges":"\u2A7E","gesdot":"\u2A80","gesdoto":"\u2A82","gesdotol":"\u2A84","gesl":"\u22DB\uFE00","gesles":"\u2A94","Gfr":"\u{1D50A}","gfr":"\u{1D524}","gg":"\u226B","Gg":"\u22D9","ggg":"\u22D9","gimel":"\u2137","GJcy":"\u0403","gjcy":"\u0453","gla":"\u2AA5","gl":"\u2277","glE":"\u2A92","glj":"\u2AA4","gnap":"\u2A8A","gnapprox":"\u2A8A","gne":"\u2A88","gnE":"\u2269","gneq":"\u2A88","gneqq":"\u2269","gnsim":"\u22E7","Gopf":"\u{1D53E}","gopf":"\u{1D558}","grave":"`","GreaterEqual":"\u2265","GreaterEqualLess":"\u22DB","GreaterFullEqual":"\u2267","GreaterGreater":"\u2AA2","GreaterLess":"\u2277","GreaterSlantEqual":"\u2A7E","GreaterTilde":"\u2273","Gscr":"\u{1D4A2}","gscr":"\u210A","gsim":"\u2273","gsime":"\u2A8E","gsiml":"\u2A90","gtcc":"\u2AA7","gtcir":"\u2A7A","gt":">","GT":">","Gt":"\u226B","gtdot":"\u22D7","gtlPar":"\u2995","gtquest":"\u2A7C","gtrapprox":"\u2A86","gtrarr":"\u2978","gtrdot":"\u22D7","gtreqless":"\u22DB","gtreqqless":"\u2A8C","gtrless":"\u2277","gtrsim":"\u2273","gvertneqq":"\u2269\uFE00","gvnE":"\u2269\uFE00","Hacek":"\u02C7","hairsp":"\u200A","half":"\xBD","hamilt":"\u210B","HARDcy":"\u042A","hardcy":"\u044A","harrcir":"\u2948","harr":"\u2194","hArr":"\u21D4","harrw":"\u21AD","Hat":"^","hbar":"\u210F","Hcirc":"\u0124","hcirc":"\u0125","hearts":"\u2665","heartsuit":"\u2665","hellip":"\u2026","hercon":"\u22B9","hfr":"\u{1D525}","Hfr":"\u210C","HilbertSpace":"\u210B","hksearow":"\u2925","hkswarow":"\u2926","hoarr":"\u21FF","homtht":"\u223B","hookleftarrow":"\u21A9","hookrightarrow":"\u21AA","hopf":"\u{1D559}","Hopf":"\u210D","horbar":"\u2015","HorizontalLine":"\u2500","hscr":"\u{1D4BD}","Hscr":"\u210B","hslash":"\u210F","Hstrok":"\u0126","hstrok":"\u0127","HumpDownHump":"\u224E","HumpEqual":"\u224F","hybull":"\u2043","hyphen":"\u2010","Iacute":"\xCD","iacute":"\xED","ic":"\u2063","Icirc":"\xCE","icirc":"\xEE","Icy":"\u0418","icy":"\u0438","Idot":"\u0130","IEcy":"\u0415","iecy":"\u0435","iexcl":"\xA1","iff":"\u21D4","ifr":"\u{1D526}","Ifr":"\u2111","Igrave":"\xCC","igrave":"\xEC","ii":"\u2148","iiiint":"\u2A0C","iiint":"\u222D","iinfin":"\u29DC","iiota":"\u2129","IJlig":"\u0132","ijlig":"\u0133","Imacr":"\u012A","imacr":"\u012B","image":"\u2111","ImaginaryI":"\u2148","imagline":"\u2110","imagpart":"\u2111","imath":"\u0131","Im":"\u2111","imof":"\u22B7","imped":"\u01B5","Implies":"\u21D2","incare":"\u2105","in":"\u2208","infin":"\u221E","infintie":"\u29DD","inodot":"\u0131","intcal":"\u22BA","int":"\u222B","Int":"\u222C","integers":"\u2124","Integral":"\u222B","intercal":"\u22BA","Intersection":"\u22C2","intlarhk":"\u2A17","intprod":"\u2A3C","InvisibleComma":"\u2063","InvisibleTimes":"\u2062","IOcy":"\u0401","iocy":"\u0451","Iogon":"\u012E","iogon":"\u012F","Iopf":"\u{1D540}","iopf":"\u{1D55A}","Iota":"\u0399","iota":"\u03B9","iprod":"\u2A3C","iquest":"\xBF","iscr":"\u{1D4BE}","Iscr":"\u2110","isin":"\u2208","isindot":"\u22F5","isinE":"\u22F9","isins":"\u22F4","isinsv":"\u22F3","isinv":"\u2208","it":"\u2062","Itilde":"\u0128","itilde":"\u0129","Iukcy":"\u0406","iukcy":"\u0456","Iuml":"\xCF","iuml":"\xEF","Jcirc":"\u0134","jcirc":"\u0135","Jcy":"\u0419","jcy":"\u0439","Jfr":"\u{1D50D}","jfr":"\u{1D527}","jmath":"\u0237","Jopf":"\u{1D541}","jopf":"\u{1D55B}","Jscr":"\u{1D4A5}","jscr":"\u{1D4BF}","Jsercy":"\u0408","jsercy":"\u0458","Jukcy":"\u0404","jukcy":"\u0454","Kappa":"\u039A","kappa":"\u03BA","kappav":"\u03F0","Kcedil":"\u0136","kcedil":"\u0137","Kcy":"\u041A","kcy":"\u043A","Kfr":"\u{1D50E}","kfr":"\u{1D528}","kgreen":"\u0138","KHcy":"\u0425","khcy":"\u0445","KJcy":"\u040C","kjcy":"\u045C","Kopf":"\u{1D542}","kopf":"\u{1D55C}","Kscr":"\u{1D4A6}","kscr":"\u{1D4C0}","lAarr":"\u21DA","Lacute":"\u0139","lacute":"\u013A","laemptyv":"\u29B4","lagran":"\u2112","Lambda":"\u039B","lambda":"\u03BB","lang":"\u27E8","Lang":"\u27EA","langd":"\u2991","langle":"\u27E8","lap":"\u2A85","Laplacetrf":"\u2112","laquo":"\xAB","larrb":"\u21E4","larrbfs":"\u291F","larr":"\u2190","Larr":"\u219E","lArr":"\u21D0","larrfs":"\u291D","larrhk":"\u21A9","larrlp":"\u21AB","larrpl":"\u2939","larrsim":"\u2973","larrtl":"\u21A2","latail":"\u2919","lAtail":"\u291B","lat":"\u2AAB","late":"\u2AAD","lates":"\u2AAD\uFE00","lbarr":"\u290C","lBarr":"\u290E","lbbrk":"\u2772","lbrace":"{","lbrack":"[","lbrke":"\u298B","lbrksld":"\u298F","lbrkslu":"\u298D","Lcaron":"\u013D","lcaron":"\u013E","Lcedil":"\u013B","lcedil":"\u013C","lceil":"\u2308","lcub":"{","Lcy":"\u041B","lcy":"\u043B","ldca":"\u2936","ldquo":"\u201C","ldquor":"\u201E","ldrdhar":"\u2967","ldrushar":"\u294B","ldsh":"\u21B2","le":"\u2264","lE":"\u2266","LeftAngleBracket":"\u27E8","LeftArrowBar":"\u21E4","leftarrow":"\u2190","LeftArrow":"\u2190","Leftarrow":"\u21D0","LeftArrowRightArrow":"\u21C6","leftarrowtail":"\u21A2","LeftCeiling":"\u2308","LeftDoubleBracket":"\u27E6","LeftDownTeeVector":"\u2961","LeftDownVectorBar":"\u2959","LeftDownVector":"\u21C3","LeftFloor":"\u230A","leftharpoondown":"\u21BD","leftharpoonup":"\u21BC","leftleftarrows":"\u21C7","leftrightarrow":"\u2194","LeftRightArrow":"\u2194","Leftrightarrow":"\u21D4","leftrightarrows":"\u21C6","leftrightharpoons":"\u21CB","leftrightsquigarrow":"\u21AD","LeftRightVector":"\u294E","LeftTeeArrow":"\u21A4","LeftTee":"\u22A3","LeftTeeVector":"\u295A","leftthreetimes":"\u22CB","LeftTriangleBar":"\u29CF","LeftTriangle":"\u22B2","LeftTriangleEqual":"\u22B4","LeftUpDownVector":"\u2951","LeftUpTeeVector":"\u2960","LeftUpVectorBar":"\u2958","LeftUpVector":"\u21BF","LeftVectorBar":"\u2952","LeftVector":"\u21BC","lEg":"\u2A8B","leg":"\u22DA","leq":"\u2264","leqq":"\u2266","leqslant":"\u2A7D","lescc":"\u2AA8","les":"\u2A7D","lesdot":"\u2A7F","lesdoto":"\u2A81","lesdotor":"\u2A83","lesg":"\u22DA\uFE00","lesges":"\u2A93","lessapprox":"\u2A85","lessdot":"\u22D6","lesseqgtr":"\u22DA","lesseqqgtr":"\u2A8B","LessEqualGreater":"\u22DA","LessFullEqual":"\u2266","LessGreater":"\u2276","lessgtr":"\u2276","LessLess":"\u2AA1","lesssim":"\u2272","LessSlantEqual":"\u2A7D","LessTilde":"\u2272","lfisht":"\u297C","lfloor":"\u230A","Lfr":"\u{1D50F}","lfr":"\u{1D529}","lg":"\u2276","lgE":"\u2A91","lHar":"\u2962","lhard":"\u21BD","lharu":"\u21BC","lharul":"\u296A","lhblk":"\u2584","LJcy":"\u0409","ljcy":"\u0459","llarr":"\u21C7","ll":"\u226A","Ll":"\u22D8","llcorner":"\u231E","Lleftarrow":"\u21DA","llhard":"\u296B","lltri":"\u25FA","Lmidot":"\u013F","lmidot":"\u0140","lmoustache":"\u23B0","lmoust":"\u23B0","lnap":"\u2A89","lnapprox":"\u2A89","lne":"\u2A87","lnE":"\u2268","lneq":"\u2A87","lneqq":"\u2268","lnsim":"\u22E6","loang":"\u27EC","loarr":"\u21FD","lobrk":"\u27E6","longleftarrow":"\u27F5","LongLeftArrow":"\u27F5","Longleftarrow":"\u27F8","longleftrightarrow":"\u27F7","LongLeftRightArrow":"\u27F7","Longleftrightarrow":"\u27FA","longmapsto":"\u27FC","longrightarrow":"\u27F6","LongRightArrow":"\u27F6","Longrightarrow":"\u27F9","looparrowleft":"\u21AB","looparrowright":"\u21AC","lopar":"\u2985","Lopf":"\u{1D543}","lopf":"\u{1D55D}","loplus":"\u2A2D","lotimes":"\u2A34","lowast":"\u2217","lowbar":"_","LowerLeftArrow":"\u2199","LowerRightArrow":"\u2198","loz":"\u25CA","lozenge":"\u25CA","lozf":"\u29EB","lpar":"(","lparlt":"\u2993","lrarr":"\u21C6","lrcorner":"\u231F","lrhar":"\u21CB","lrhard":"\u296D","lrm":"\u200E","lrtri":"\u22BF","lsaquo":"\u2039","lscr":"\u{1D4C1}","Lscr":"\u2112","lsh":"\u21B0","Lsh":"\u21B0","lsim":"\u2272","lsime":"\u2A8D","lsimg":"\u2A8F","lsqb":"[","lsquo":"\u2018","lsquor":"\u201A","Lstrok":"\u0141","lstrok":"\u0142","ltcc":"\u2AA6","ltcir":"\u2A79","lt":"<","LT":"<","Lt":"\u226A","ltdot":"\u22D6","lthree":"\u22CB","ltimes":"\u22C9","ltlarr":"\u2976","ltquest":"\u2A7B","ltri":"\u25C3","ltrie":"\u22B4","ltrif":"\u25C2","ltrPar":"\u2996","lurdshar":"\u294A","luruhar":"\u2966","lvertneqq":"\u2268\uFE00","lvnE":"\u2268\uFE00","macr":"\xAF","male":"\u2642","malt":"\u2720","maltese":"\u2720","Map":"\u2905","map":"\u21A6","mapsto":"\u21A6","mapstodown":"\u21A7","mapstoleft":"\u21A4","mapstoup":"\u21A5","marker":"\u25AE","mcomma":"\u2A29","Mcy":"\u041C","mcy":"\u043C","mdash":"\u2014","mDDot":"\u223A","measuredangle":"\u2221","MediumSpace":"\u205F","Mellintrf":"\u2133","Mfr":"\u{1D510}","mfr":"\u{1D52A}","mho":"\u2127","micro":"\xB5","midast":"*","midcir":"\u2AF0","mid":"\u2223","middot":"\xB7","minusb":"\u229F","minus":"\u2212","minusd":"\u2238","minusdu":"\u2A2A","MinusPlus":"\u2213","mlcp":"\u2ADB","mldr":"\u2026","mnplus":"\u2213","models":"\u22A7","Mopf":"\u{1D544}","mopf":"\u{1D55E}","mp":"\u2213","mscr":"\u{1D4C2}","Mscr":"\u2133","mstpos":"\u223E","Mu":"\u039C","mu":"\u03BC","multimap":"\u22B8","mumap":"\u22B8","nabla":"\u2207","Nacute":"\u0143","nacute":"\u0144","nang":"\u2220\u20D2","nap":"\u2249","napE":"\u2A70\u0338","napid":"\u224B\u0338","napos":"\u0149","napprox":"\u2249","natural":"\u266E","naturals":"\u2115","natur":"\u266E","nbsp":"\xA0","nbump":"\u224E\u0338","nbumpe":"\u224F\u0338","ncap":"\u2A43","Ncaron":"\u0147","ncaron":"\u0148","Ncedil":"\u0145","ncedil":"\u0146","ncong":"\u2247","ncongdot":"\u2A6D\u0338","ncup":"\u2A42","Ncy":"\u041D","ncy":"\u043D","ndash":"\u2013","nearhk":"\u2924","nearr":"\u2197","neArr":"\u21D7","nearrow":"\u2197","ne":"\u2260","nedot":"\u2250\u0338","NegativeMediumSpace":"\u200B","NegativeThickSpace":"\u200B","NegativeThinSpace":"\u200B","NegativeVeryThinSpace":"\u200B","nequiv":"\u2262","nesear":"\u2928","nesim":"\u2242\u0338","NestedGreaterGreater":"\u226B","NestedLessLess":"\u226A","NewLine":"\\n","nexist":"\u2204","nexists":"\u2204","Nfr":"\u{1D511}","nfr":"\u{1D52B}","ngE":"\u2267\u0338","nge":"\u2271","ngeq":"\u2271","ngeqq":"\u2267\u0338","ngeqslant":"\u2A7E\u0338","nges":"\u2A7E\u0338","nGg":"\u22D9\u0338","ngsim":"\u2275","nGt":"\u226B\u20D2","ngt":"\u226F","ngtr":"\u226F","nGtv":"\u226B\u0338","nharr":"\u21AE","nhArr":"\u21CE","nhpar":"\u2AF2","ni":"\u220B","nis":"\u22FC","nisd":"\u22FA","niv":"\u220B","NJcy":"\u040A","njcy":"\u045A","nlarr":"\u219A","nlArr":"\u21CD","nldr":"\u2025","nlE":"\u2266\u0338","nle":"\u2270","nleftarrow":"\u219A","nLeftarrow":"\u21CD","nleftrightarrow":"\u21AE","nLeftrightarrow":"\u21CE","nleq":"\u2270","nleqq":"\u2266\u0338","nleqslant":"\u2A7D\u0338","nles":"\u2A7D\u0338","nless":"\u226E","nLl":"\u22D8\u0338","nlsim":"\u2274","nLt":"\u226A\u20D2","nlt":"\u226E","nltri":"\u22EA","nltrie":"\u22EC","nLtv":"\u226A\u0338","nmid":"\u2224","NoBreak":"\u2060","NonBreakingSpace":"\xA0","nopf":"\u{1D55F}","Nopf":"\u2115","Not":"\u2AEC","not":"\xAC","NotCongruent":"\u2262","NotCupCap":"\u226D","NotDoubleVerticalBar":"\u2226","NotElement":"\u2209","NotEqual":"\u2260","NotEqualTilde":"\u2242\u0338","NotExists":"\u2204","NotGreater":"\u226F","NotGreaterEqual":"\u2271","NotGreaterFullEqual":"\u2267\u0338","NotGreaterGreater":"\u226B\u0338","NotGreaterLess":"\u2279","NotGreaterSlantEqual":"\u2A7E\u0338","NotGreaterTilde":"\u2275","NotHumpDownHump":"\u224E\u0338","NotHumpEqual":"\u224F\u0338","notin":"\u2209","notindot":"\u22F5\u0338","notinE":"\u22F9\u0338","notinva":"\u2209","notinvb":"\u22F7","notinvc":"\u22F6","NotLeftTriangleBar":"\u29CF\u0338","NotLeftTriangle":"\u22EA","NotLeftTriangleEqual":"\u22EC","NotLess":"\u226E","NotLessEqual":"\u2270","NotLessGreater":"\u2278","NotLessLess":"\u226A\u0338","NotLessSlantEqual":"\u2A7D\u0338","NotLessTilde":"\u2274","NotNestedGreaterGreater":"\u2AA2\u0338","NotNestedLessLess":"\u2AA1\u0338","notni":"\u220C","notniva":"\u220C","notnivb":"\u22FE","notnivc":"\u22FD","NotPrecedes":"\u2280","NotPrecedesEqual":"\u2AAF\u0338","NotPrecedesSlantEqual":"\u22E0","NotReverseElement":"\u220C","NotRightTriangleBar":"\u29D0\u0338","NotRightTriangle":"\u22EB","NotRightTriangleEqual":"\u22ED","NotSquareSubset":"\u228F\u0338","NotSquareSubsetEqual":"\u22E2","NotSquareSuperset":"\u2290\u0338","NotSquareSupersetEqual":"\u22E3","NotSubset":"\u2282\u20D2","NotSubsetEqual":"\u2288","NotSucceeds":"\u2281","NotSucceedsEqual":"\u2AB0\u0338","NotSucceedsSlantEqual":"\u22E1","NotSucceedsTilde":"\u227F\u0338","NotSuperset":"\u2283\u20D2","NotSupersetEqual":"\u2289","NotTilde":"\u2241","NotTildeEqual":"\u2244","NotTildeFullEqual":"\u2247","NotTildeTilde":"\u2249","NotVerticalBar":"\u2224","nparallel":"\u2226","npar":"\u2226","nparsl":"\u2AFD\u20E5","npart":"\u2202\u0338","npolint":"\u2A14","npr":"\u2280","nprcue":"\u22E0","nprec":"\u2280","npreceq":"\u2AAF\u0338","npre":"\u2AAF\u0338","nrarrc":"\u2933\u0338","nrarr":"\u219B","nrArr":"\u21CF","nrarrw":"\u219D\u0338","nrightarrow":"\u219B","nRightarrow":"\u21CF","nrtri":"\u22EB","nrtrie":"\u22ED","nsc":"\u2281","nsccue":"\u22E1","nsce":"\u2AB0\u0338","Nscr":"\u{1D4A9}","nscr":"\u{1D4C3}","nshortmid":"\u2224","nshortparallel":"\u2226","nsim":"\u2241","nsime":"\u2244","nsimeq":"\u2244","nsmid":"\u2224","nspar":"\u2226","nsqsube":"\u22E2","nsqsupe":"\u22E3","nsub":"\u2284","nsubE":"\u2AC5\u0338","nsube":"\u2288","nsubset":"\u2282\u20D2","nsubseteq":"\u2288","nsubseteqq":"\u2AC5\u0338","nsucc":"\u2281","nsucceq":"\u2AB0\u0338","nsup":"\u2285","nsupE":"\u2AC6\u0338","nsupe":"\u2289","nsupset":"\u2283\u20D2","nsupseteq":"\u2289","nsupseteqq":"\u2AC6\u0338","ntgl":"\u2279","Ntilde":"\xD1","ntilde":"\xF1","ntlg":"\u2278","ntriangleleft":"\u22EA","ntrianglelefteq":"\u22EC","ntriangleright":"\u22EB","ntrianglerighteq":"\u22ED","Nu":"\u039D","nu":"\u03BD","num":"#","numero":"\u2116","numsp":"\u2007","nvap":"\u224D\u20D2","nvdash":"\u22AC","nvDash":"\u22AD","nVdash":"\u22AE","nVDash":"\u22AF","nvge":"\u2265\u20D2","nvgt":">\u20D2","nvHarr":"\u2904","nvinfin":"\u29DE","nvlArr":"\u2902","nvle":"\u2264\u20D2","nvlt":"<\u20D2","nvltrie":"\u22B4\u20D2","nvrArr":"\u2903","nvrtrie":"\u22B5\u20D2","nvsim":"\u223C\u20D2","nwarhk":"\u2923","nwarr":"\u2196","nwArr":"\u21D6","nwarrow":"\u2196","nwnear":"\u2927","Oacute":"\xD3","oacute":"\xF3","oast":"\u229B","Ocirc":"\xD4","ocirc":"\xF4","ocir":"\u229A","Ocy":"\u041E","ocy":"\u043E","odash":"\u229D","Odblac":"\u0150","odblac":"\u0151","odiv":"\u2A38","odot":"\u2299","odsold":"\u29BC","OElig":"\u0152","oelig":"\u0153","ofcir":"\u29BF","Ofr":"\u{1D512}","ofr":"\u{1D52C}","ogon":"\u02DB","Ograve":"\xD2","ograve":"\xF2","ogt":"\u29C1","ohbar":"\u29B5","ohm":"\u03A9","oint":"\u222E","olarr":"\u21BA","olcir":"\u29BE","olcross":"\u29BB","oline":"\u203E","olt":"\u29C0","Omacr":"\u014C","omacr":"\u014D","Omega":"\u03A9","omega":"\u03C9","Omicron":"\u039F","omicron":"\u03BF","omid":"\u29B6","ominus":"\u2296","Oopf":"\u{1D546}","oopf":"\u{1D560}","opar":"\u29B7","OpenCurlyDoubleQuote":"\u201C","OpenCurlyQuote":"\u2018","operp":"\u29B9","oplus":"\u2295","orarr":"\u21BB","Or":"\u2A54","or":"\u2228","ord":"\u2A5D","order":"\u2134","orderof":"\u2134","ordf":"\xAA","ordm":"\xBA","origof":"\u22B6","oror":"\u2A56","orslope":"\u2A57","orv":"\u2A5B","oS":"\u24C8","Oscr":"\u{1D4AA}","oscr":"\u2134","Oslash":"\xD8","oslash":"\xF8","osol":"\u2298","Otilde":"\xD5","otilde":"\xF5","otimesas":"\u2A36","Otimes":"\u2A37","otimes":"\u2297","Ouml":"\xD6","ouml":"\xF6","ovbar":"\u233D","OverBar":"\u203E","OverBrace":"\u23DE","OverBracket":"\u23B4","OverParenthesis":"\u23DC","para":"\xB6","parallel":"\u2225","par":"\u2225","parsim":"\u2AF3","parsl":"\u2AFD","part":"\u2202","PartialD":"\u2202","Pcy":"\u041F","pcy":"\u043F","percnt":"%","period":".","permil":"\u2030","perp":"\u22A5","pertenk":"\u2031","Pfr":"\u{1D513}","pfr":"\u{1D52D}","Phi":"\u03A6","phi":"\u03C6","phiv":"\u03D5","phmmat":"\u2133","phone":"\u260E","Pi":"\u03A0","pi":"\u03C0","pitchfork":"\u22D4","piv":"\u03D6","planck":"\u210F","planckh":"\u210E","plankv":"\u210F","plusacir":"\u2A23","plusb":"\u229E","pluscir":"\u2A22","plus":"+","plusdo":"\u2214","plusdu":"\u2A25","pluse":"\u2A72","PlusMinus":"\xB1","plusmn":"\xB1","plussim":"\u2A26","plustwo":"\u2A27","pm":"\xB1","Poincareplane":"\u210C","pointint":"\u2A15","popf":"\u{1D561}","Popf":"\u2119","pound":"\xA3","prap":"\u2AB7","Pr":"\u2ABB","pr":"\u227A","prcue":"\u227C","precapprox":"\u2AB7","prec":"\u227A","preccurlyeq":"\u227C","Precedes":"\u227A","PrecedesEqual":"\u2AAF","PrecedesSlantEqual":"\u227C","PrecedesTilde":"\u227E","preceq":"\u2AAF","precnapprox":"\u2AB9","precneqq":"\u2AB5","precnsim":"\u22E8","pre":"\u2AAF","prE":"\u2AB3","precsim":"\u227E","prime":"\u2032","Prime":"\u2033","primes":"\u2119","prnap":"\u2AB9","prnE":"\u2AB5","prnsim":"\u22E8","prod":"\u220F","Product":"\u220F","profalar":"\u232E","profline":"\u2312","profsurf":"\u2313","prop":"\u221D","Proportional":"\u221D","Proportion":"\u2237","propto":"\u221D","prsim":"\u227E","prurel":"\u22B0","Pscr":"\u{1D4AB}","pscr":"\u{1D4C5}","Psi":"\u03A8","psi":"\u03C8","puncsp":"\u2008","Qfr":"\u{1D514}","qfr":"\u{1D52E}","qint":"\u2A0C","qopf":"\u{1D562}","Qopf":"\u211A","qprime":"\u2057","Qscr":"\u{1D4AC}","qscr":"\u{1D4C6}","quaternions":"\u210D","quatint":"\u2A16","quest":"?","questeq":"\u225F","quot":"\\"","QUOT":"\\"","rAarr":"\u21DB","race":"\u223D\u0331","Racute":"\u0154","racute":"\u0155","radic":"\u221A","raemptyv":"\u29B3","rang":"\u27E9","Rang":"\u27EB","rangd":"\u2992","range":"\u29A5","rangle":"\u27E9","raquo":"\xBB","rarrap":"\u2975","rarrb":"\u21E5","rarrbfs":"\u2920","rarrc":"\u2933","rarr":"\u2192","Rarr":"\u21A0","rArr":"\u21D2","rarrfs":"\u291E","rarrhk":"\u21AA","rarrlp":"\u21AC","rarrpl":"\u2945","rarrsim":"\u2974","Rarrtl":"\u2916","rarrtl":"\u21A3","rarrw":"\u219D","ratail":"\u291A","rAtail":"\u291C","ratio":"\u2236","rationals":"\u211A","rbarr":"\u290D","rBarr":"\u290F","RBarr":"\u2910","rbbrk":"\u2773","rbrace":"}","rbrack":"]","rbrke":"\u298C","rbrksld":"\u298E","rbrkslu":"\u2990","Rcaron":"\u0158","rcaron":"\u0159","Rcedil":"\u0156","rcedil":"\u0157","rceil":"\u2309","rcub":"}","Rcy":"\u0420","rcy":"\u0440","rdca":"\u2937","rdldhar":"\u2969","rdquo":"\u201D","rdquor":"\u201D","rdsh":"\u21B3","real":"\u211C","realine":"\u211B","realpart":"\u211C","reals":"\u211D","Re":"\u211C","rect":"\u25AD","reg":"\xAE","REG":"\xAE","ReverseElement":"\u220B","ReverseEquilibrium":"\u21CB","ReverseUpEquilibrium":"\u296F","rfisht":"\u297D","rfloor":"\u230B","rfr":"\u{1D52F}","Rfr":"\u211C","rHar":"\u2964","rhard":"\u21C1","rharu":"\u21C0","rharul":"\u296C","Rho":"\u03A1","rho":"\u03C1","rhov":"\u03F1","RightAngleBracket":"\u27E9","RightArrowBar":"\u21E5","rightarrow":"\u2192","RightArrow":"\u2192","Rightarrow":"\u21D2","RightArrowLeftArrow":"\u21C4","rightarrowtail":"\u21A3","RightCeiling":"\u2309","RightDoubleBracket":"\u27E7","RightDownTeeVector":"\u295D","RightDownVectorBar":"\u2955","RightDownVector":"\u21C2","RightFloor":"\u230B","rightharpoondown":"\u21C1","rightharpoonup":"\u21C0","rightleftarrows":"\u21C4","rightleftharpoons":"\u21CC","rightrightarrows":"\u21C9","rightsquigarrow":"\u219D","RightTeeArrow":"\u21A6","RightTee":"\u22A2","RightTeeVector":"\u295B","rightthreetimes":"\u22CC","RightTriangleBar":"\u29D0","RightTriangle":"\u22B3","RightTriangleEqual":"\u22B5","RightUpDownVector":"\u294F","RightUpTeeVector":"\u295C","RightUpVectorBar":"\u2954","RightUpVector":"\u21BE","RightVectorBar":"\u2953","RightVector":"\u21C0","ring":"\u02DA","risingdotseq":"\u2253","rlarr":"\u21C4","rlhar":"\u21CC","rlm":"\u200F","rmoustache":"\u23B1","rmoust":"\u23B1","rnmid":"\u2AEE","roang":"\u27ED","roarr":"\u21FE","robrk":"\u27E7","ropar":"\u2986","ropf":"\u{1D563}","Ropf":"\u211D","roplus":"\u2A2E","rotimes":"\u2A35","RoundImplies":"\u2970","rpar":")","rpargt":"\u2994","rppolint":"\u2A12","rrarr":"\u21C9","Rrightarrow":"\u21DB","rsaquo":"\u203A","rscr":"\u{1D4C7}","Rscr":"\u211B","rsh":"\u21B1","Rsh":"\u21B1","rsqb":"]","rsquo":"\u2019","rsquor":"\u2019","rthree":"\u22CC","rtimes":"\u22CA","rtri":"\u25B9","rtrie":"\u22B5","rtrif":"\u25B8","rtriltri":"\u29CE","RuleDelayed":"\u29F4","ruluhar":"\u2968","rx":"\u211E","Sacute":"\u015A","sacute":"\u015B","sbquo":"\u201A","scap":"\u2AB8","Scaron":"\u0160","scaron":"\u0161","Sc":"\u2ABC","sc":"\u227B","sccue":"\u227D","sce":"\u2AB0","scE":"\u2AB4","Scedil":"\u015E","scedil":"\u015F","Scirc":"\u015C","scirc":"\u015D","scnap":"\u2ABA","scnE":"\u2AB6","scnsim":"\u22E9","scpolint":"\u2A13","scsim":"\u227F","Scy":"\u0421","scy":"\u0441","sdotb":"\u22A1","sdot":"\u22C5","sdote":"\u2A66","searhk":"\u2925","searr":"\u2198","seArr":"\u21D8","searrow":"\u2198","sect":"\xA7","semi":";","seswar":"\u2929","setminus":"\u2216","setmn":"\u2216","sext":"\u2736","Sfr":"\u{1D516}","sfr":"\u{1D530}","sfrown":"\u2322","sharp":"\u266F","SHCHcy":"\u0429","shchcy":"\u0449","SHcy":"\u0428","shcy":"\u0448","ShortDownArrow":"\u2193","ShortLeftArrow":"\u2190","shortmid":"\u2223","shortparallel":"\u2225","ShortRightArrow":"\u2192","ShortUpArrow":"\u2191","shy":"\xAD","Sigma":"\u03A3","sigma":"\u03C3","sigmaf":"\u03C2","sigmav":"\u03C2","sim":"\u223C","simdot":"\u2A6A","sime":"\u2243","simeq":"\u2243","simg":"\u2A9E","simgE":"\u2AA0","siml":"\u2A9D","simlE":"\u2A9F","simne":"\u2246","simplus":"\u2A24","simrarr":"\u2972","slarr":"\u2190","SmallCircle":"\u2218","smallsetminus":"\u2216","smashp":"\u2A33","smeparsl":"\u29E4","smid":"\u2223","smile":"\u2323","smt":"\u2AAA","smte":"\u2AAC","smtes":"\u2AAC\uFE00","SOFTcy":"\u042C","softcy":"\u044C","solbar":"\u233F","solb":"\u29C4","sol":"/","Sopf":"\u{1D54A}","sopf":"\u{1D564}","spades":"\u2660","spadesuit":"\u2660","spar":"\u2225","sqcap":"\u2293","sqcaps":"\u2293\uFE00","sqcup":"\u2294","sqcups":"\u2294\uFE00","Sqrt":"\u221A","sqsub":"\u228F","sqsube":"\u2291","sqsubset":"\u228F","sqsubseteq":"\u2291","sqsup":"\u2290","sqsupe":"\u2292","sqsupset":"\u2290","sqsupseteq":"\u2292","square":"\u25A1","Square":"\u25A1","SquareIntersection":"\u2293","SquareSubset":"\u228F","SquareSubsetEqual":"\u2291","SquareSuperset":"\u2290","SquareSupersetEqual":"\u2292","SquareUnion":"\u2294","squarf":"\u25AA","squ":"\u25A1","squf":"\u25AA","srarr":"\u2192","Sscr":"\u{1D4AE}","sscr":"\u{1D4C8}","ssetmn":"\u2216","ssmile":"\u2323","sstarf":"\u22C6","Star":"\u22C6","star":"\u2606","starf":"\u2605","straightepsilon":"\u03F5","straightphi":"\u03D5","strns":"\xAF","sub":"\u2282","Sub":"\u22D0","subdot":"\u2ABD","subE":"\u2AC5","sube":"\u2286","subedot":"\u2AC3","submult":"\u2AC1","subnE":"\u2ACB","subne":"\u228A","subplus":"\u2ABF","subrarr":"\u2979","subset":"\u2282","Subset":"\u22D0","subseteq":"\u2286","subseteqq":"\u2AC5","SubsetEqual":"\u2286","subsetneq":"\u228A","subsetneqq":"\u2ACB","subsim":"\u2AC7","subsub":"\u2AD5","subsup":"\u2AD3","succapprox":"\u2AB8","succ":"\u227B","succcurlyeq":"\u227D","Succeeds":"\u227B","SucceedsEqual":"\u2AB0","SucceedsSlantEqual":"\u227D","SucceedsTilde":"\u227F","succeq":"\u2AB0","succnapprox":"\u2ABA","succneqq":"\u2AB6","succnsim":"\u22E9","succsim":"\u227F","SuchThat":"\u220B","sum":"\u2211","Sum":"\u2211","sung":"\u266A","sup1":"\xB9","sup2":"\xB2","sup3":"\xB3","sup":"\u2283","Sup":"\u22D1","supdot":"\u2ABE","supdsub":"\u2AD8","supE":"\u2AC6","supe":"\u2287","supedot":"\u2AC4","Superset":"\u2283","SupersetEqual":"\u2287","suphsol":"\u27C9","suphsub":"\u2AD7","suplarr":"\u297B","supmult":"\u2AC2","supnE":"\u2ACC","supne":"\u228B","supplus":"\u2AC0","supset":"\u2283","Supset":"\u22D1","supseteq":"\u2287","supseteqq":"\u2AC6","supsetneq":"\u228B","supsetneqq":"\u2ACC","supsim":"\u2AC8","supsub":"\u2AD4","supsup":"\u2AD6","swarhk":"\u2926","swarr":"\u2199","swArr":"\u21D9","swarrow":"\u2199","swnwar":"\u292A","szlig":"\xDF","Tab":"\\t","target":"\u2316","Tau":"\u03A4","tau":"\u03C4","tbrk":"\u23B4","Tcaron":"\u0164","tcaron":"\u0165","Tcedil":"\u0162","tcedil":"\u0163","Tcy":"\u0422","tcy":"\u0442","tdot":"\u20DB","telrec":"\u2315","Tfr":"\u{1D517}","tfr":"\u{1D531}","there4":"\u2234","therefore":"\u2234","Therefore":"\u2234","Theta":"\u0398","theta":"\u03B8","thetasym":"\u03D1","thetav":"\u03D1","thickapprox":"\u2248","thicksim":"\u223C","ThickSpace":"\u205F\u200A","ThinSpace":"\u2009","thinsp":"\u2009","thkap":"\u2248","thksim":"\u223C","THORN":"\xDE","thorn":"\xFE","tilde":"\u02DC","Tilde":"\u223C","TildeEqual":"\u2243","TildeFullEqual":"\u2245","TildeTilde":"\u2248","timesbar":"\u2A31","timesb":"\u22A0","times":"\xD7","timesd":"\u2A30","tint":"\u222D","toea":"\u2928","topbot":"\u2336","topcir":"\u2AF1","top":"\u22A4","Topf":"\u{1D54B}","topf":"\u{1D565}","topfork":"\u2ADA","tosa":"\u2929","tprime":"\u2034","trade":"\u2122","TRADE":"\u2122","triangle":"\u25B5","triangledown":"\u25BF","triangleleft":"\u25C3","trianglelefteq":"\u22B4","triangleq":"\u225C","triangleright":"\u25B9","trianglerighteq":"\u22B5","tridot":"\u25EC","trie":"\u225C","triminus":"\u2A3A","TripleDot":"\u20DB","triplus":"\u2A39","trisb":"\u29CD","tritime":"\u2A3B","trpezium":"\u23E2","Tscr":"\u{1D4AF}","tscr":"\u{1D4C9}","TScy":"\u0426","tscy":"\u0446","TSHcy":"\u040B","tshcy":"\u045B","Tstrok":"\u0166","tstrok":"\u0167","twixt":"\u226C","twoheadleftarrow":"\u219E","twoheadrightarrow":"\u21A0","Uacute":"\xDA","uacute":"\xFA","uarr":"\u2191","Uarr":"\u219F","uArr":"\u21D1","Uarrocir":"\u2949","Ubrcy":"\u040E","ubrcy":"\u045E","Ubreve":"\u016C","ubreve":"\u016D","Ucirc":"\xDB","ucirc":"\xFB","Ucy":"\u0423","ucy":"\u0443","udarr":"\u21C5","Udblac":"\u0170","udblac":"\u0171","udhar":"\u296E","ufisht":"\u297E","Ufr":"\u{1D518}","ufr":"\u{1D532}","Ugrave":"\xD9","ugrave":"\xF9","uHar":"\u2963","uharl":"\u21BF","uharr":"\u21BE","uhblk":"\u2580","ulcorn":"\u231C","ulcorner":"\u231C","ulcrop":"\u230F","ultri":"\u25F8","Umacr":"\u016A","umacr":"\u016B","uml":"\xA8","UnderBar":"_","UnderBrace":"\u23DF","UnderBracket":"\u23B5","UnderParenthesis":"\u23DD","Union":"\u22C3","UnionPlus":"\u228E","Uogon":"\u0172","uogon":"\u0173","Uopf":"\u{1D54C}","uopf":"\u{1D566}","UpArrowBar":"\u2912","uparrow":"\u2191","UpArrow":"\u2191","Uparrow":"\u21D1","UpArrowDownArrow":"\u21C5","updownarrow":"\u2195","UpDownArrow":"\u2195","Updownarrow":"\u21D5","UpEquilibrium":"\u296E","upharpoonleft":"\u21BF","upharpoonright":"\u21BE","uplus":"\u228E","UpperLeftArrow":"\u2196","UpperRightArrow":"\u2197","upsi":"\u03C5","Upsi":"\u03D2","upsih":"\u03D2","Upsilon":"\u03A5","upsilon":"\u03C5","UpTeeArrow":"\u21A5","UpTee":"\u22A5","upuparrows":"\u21C8","urcorn":"\u231D","urcorner":"\u231D","urcrop":"\u230E","Uring":"\u016E","uring":"\u016F","urtri":"\u25F9","Uscr":"\u{1D4B0}","uscr":"\u{1D4CA}","utdot":"\u22F0","Utilde":"\u0168","utilde":"\u0169","utri":"\u25B5","utrif":"\u25B4","uuarr":"\u21C8","Uuml":"\xDC","uuml":"\xFC","uwangle":"\u29A7","vangrt":"\u299C","varepsilon":"\u03F5","varkappa":"\u03F0","varnothing":"\u2205","varphi":"\u03D5","varpi":"\u03D6","varpropto":"\u221D","varr":"\u2195","vArr":"\u21D5","varrho":"\u03F1","varsigma":"\u03C2","varsubsetneq":"\u228A\uFE00","varsubsetneqq":"\u2ACB\uFE00","varsupsetneq":"\u228B\uFE00","varsupsetneqq":"\u2ACC\uFE00","vartheta":"\u03D1","vartriangleleft":"\u22B2","vartriangleright":"\u22B3","vBar":"\u2AE8","Vbar":"\u2AEB","vBarv":"\u2AE9","Vcy":"\u0412","vcy":"\u0432","vdash":"\u22A2","vDash":"\u22A8","Vdash":"\u22A9","VDash":"\u22AB","Vdashl":"\u2AE6","veebar":"\u22BB","vee":"\u2228","Vee":"\u22C1","veeeq":"\u225A","vellip":"\u22EE","verbar":"|","Verbar":"\u2016","vert":"|","Vert":"\u2016","VerticalBar":"\u2223","VerticalLine":"|","VerticalSeparator":"\u2758","VerticalTilde":"\u2240","VeryThinSpace":"\u200A","Vfr":"\u{1D519}","vfr":"\u{1D533}","vltri":"\u22B2","vnsub":"\u2282\u20D2","vnsup":"\u2283\u20D2","Vopf":"\u{1D54D}","vopf":"\u{1D567}","vprop":"\u221D","vrtri":"\u22B3","Vscr":"\u{1D4B1}","vscr":"\u{1D4CB}","vsubnE":"\u2ACB\uFE00","vsubne":"\u228A\uFE00","vsupnE":"\u2ACC\uFE00","vsupne":"\u228B\uFE00","Vvdash":"\u22AA","vzigzag":"\u299A","Wcirc":"\u0174","wcirc":"\u0175","wedbar":"\u2A5F","wedge":"\u2227","Wedge":"\u22C0","wedgeq":"\u2259","weierp":"\u2118","Wfr":"\u{1D51A}","wfr":"\u{1D534}","Wopf":"\u{1D54E}","wopf":"\u{1D568}","wp":"\u2118","wr":"\u2240","wreath":"\u2240","Wscr":"\u{1D4B2}","wscr":"\u{1D4CC}","xcap":"\u22C2","xcirc":"\u25EF","xcup":"\u22C3","xdtri":"\u25BD","Xfr":"\u{1D51B}","xfr":"\u{1D535}","xharr":"\u27F7","xhArr":"\u27FA","Xi":"\u039E","xi":"\u03BE","xlarr":"\u27F5","xlArr":"\u27F8","xmap":"\u27FC","xnis":"\u22FB","xodot":"\u2A00","Xopf":"\u{1D54F}","xopf":"\u{1D569}","xoplus":"\u2A01","xotime":"\u2A02","xrarr":"\u27F6","xrArr":"\u27F9","Xscr":"\u{1D4B3}","xscr":"\u{1D4CD}","xsqcup":"\u2A06","xuplus":"\u2A04","xutri":"\u25B3","xvee":"\u22C1","xwedge":"\u22C0","Yacute":"\xDD","yacute":"\xFD","YAcy":"\u042F","yacy":"\u044F","Ycirc":"\u0176","ycirc":"\u0177","Ycy":"\u042B","ycy":"\u044B","yen":"\xA5","Yfr":"\u{1D51C}","yfr":"\u{1D536}","YIcy":"\u0407","yicy":"\u0457","Yopf":"\u{1D550}","yopf":"\u{1D56A}","Yscr":"\u{1D4B4}","yscr":"\u{1D4CE}","YUcy":"\u042E","yucy":"\u044E","yuml":"\xFF","Yuml":"\u0178","Zacute":"\u0179","zacute":"\u017A","Zcaron":"\u017D","zcaron":"\u017E","Zcy":"\u0417","zcy":"\u0437","Zdot":"\u017B","zdot":"\u017C","zeetrf":"\u2128","ZeroWidthSpace":"\u200B","Zeta":"\u0396","zeta":"\u03B6","zfr":"\u{1D537}","Zfr":"\u2128","ZHcy":"\u0416","zhcy":"\u0436","zigrarr":"\u21DD","zopf":"\u{1D56B}","Zopf":"\u2124","Zscr":"\u{1D4B5}","zscr":"\u{1D4CF}","zwj":"\u200D","zwnj":"\u200C"}')},51199(k){"use strict";k.exports=JSON.parse('{"Aacute":"\xC1","aacute":"\xE1","Acirc":"\xC2","acirc":"\xE2","acute":"\xB4","AElig":"\xC6","aelig":"\xE6","Agrave":"\xC0","agrave":"\xE0","amp":"&","AMP":"&","Aring":"\xC5","aring":"\xE5","Atilde":"\xC3","atilde":"\xE3","Auml":"\xC4","auml":"\xE4","brvbar":"\xA6","Ccedil":"\xC7","ccedil":"\xE7","cedil":"\xB8","cent":"\xA2","copy":"\xA9","COPY":"\xA9","curren":"\xA4","deg":"\xB0","divide":"\xF7","Eacute":"\xC9","eacute":"\xE9","Ecirc":"\xCA","ecirc":"\xEA","Egrave":"\xC8","egrave":"\xE8","ETH":"\xD0","eth":"\xF0","Euml":"\xCB","euml":"\xEB","frac12":"\xBD","frac14":"\xBC","frac34":"\xBE","gt":">","GT":">","Iacute":"\xCD","iacute":"\xED","Icirc":"\xCE","icirc":"\xEE","iexcl":"\xA1","Igrave":"\xCC","igrave":"\xEC","iquest":"\xBF","Iuml":"\xCF","iuml":"\xEF","laquo":"\xAB","lt":"<","LT":"<","macr":"\xAF","micro":"\xB5","middot":"\xB7","nbsp":"\xA0","not":"\xAC","Ntilde":"\xD1","ntilde":"\xF1","Oacute":"\xD3","oacute":"\xF3","Ocirc":"\xD4","ocirc":"\xF4","Ograve":"\xD2","ograve":"\xF2","ordf":"\xAA","ordm":"\xBA","Oslash":"\xD8","oslash":"\xF8","Otilde":"\xD5","otilde":"\xF5","Ouml":"\xD6","ouml":"\xF6","para":"\xB6","plusmn":"\xB1","pound":"\xA3","quot":"\\"","QUOT":"\\"","raquo":"\xBB","reg":"\xAE","REG":"\xAE","sect":"\xA7","shy":"\xAD","sup1":"\xB9","sup2":"\xB2","sup3":"\xB3","szlig":"\xDF","THORN":"\xDE","thorn":"\xFE","times":"\xD7","Uacute":"\xDA","uacute":"\xFA","Ucirc":"\xDB","ucirc":"\xFB","Ugrave":"\xD9","ugrave":"\xF9","uml":"\xA8","Uuml":"\xDC","uuml":"\xFC","Yacute":"\xDD","yacute":"\xFD","yen":"\xA5","yuml":"\xFF"}')},6949(k){"use strict";k.exports=JSON.parse(`{"amp":"&","apos":"'","gt":">","lt":"<","quot":"\\""}`)},98228(k){"use strict";k.exports=JSON.parse('{"0":65533,"128":8364,"130":8218,"131":402,"132":8222,"133":8230,"134":8224,"135":8225,"136":710,"137":8240,"138":352,"139":8249,"140":338,"142":381,"145":8216,"146":8217,"147":8220,"148":8221,"149":8226,"150":8211,"151":8212,"152":732,"153":8482,"154":353,"155":8250,"156":339,"158":382,"159":376}')},75777(k){"use strict";k.exports=JSON.parse('{"Aacute":"\xC1","aacute":"\xE1","Abreve":"\u0102","abreve":"\u0103","ac":"\u223E","acd":"\u223F","acE":"\u223E\u0333","Acirc":"\xC2","acirc":"\xE2","acute":"\xB4","Acy":"\u0410","acy":"\u0430","AElig":"\xC6","aelig":"\xE6","af":"\u2061","Afr":"\u{1D504}","afr":"\u{1D51E}","Agrave":"\xC0","agrave":"\xE0","alefsym":"\u2135","aleph":"\u2135","Alpha":"\u0391","alpha":"\u03B1","Amacr":"\u0100","amacr":"\u0101","amalg":"\u2A3F","amp":"&","AMP":"&","andand":"\u2A55","And":"\u2A53","and":"\u2227","andd":"\u2A5C","andslope":"\u2A58","andv":"\u2A5A","ang":"\u2220","ange":"\u29A4","angle":"\u2220","angmsdaa":"\u29A8","angmsdab":"\u29A9","angmsdac":"\u29AA","angmsdad":"\u29AB","angmsdae":"\u29AC","angmsdaf":"\u29AD","angmsdag":"\u29AE","angmsdah":"\u29AF","angmsd":"\u2221","angrt":"\u221F","angrtvb":"\u22BE","angrtvbd":"\u299D","angsph":"\u2222","angst":"\xC5","angzarr":"\u237C","Aogon":"\u0104","aogon":"\u0105","Aopf":"\u{1D538}","aopf":"\u{1D552}","apacir":"\u2A6F","ap":"\u2248","apE":"\u2A70","ape":"\u224A","apid":"\u224B","apos":"\'","ApplyFunction":"\u2061","approx":"\u2248","approxeq":"\u224A","Aring":"\xC5","aring":"\xE5","Ascr":"\u{1D49C}","ascr":"\u{1D4B6}","Assign":"\u2254","ast":"*","asymp":"\u2248","asympeq":"\u224D","Atilde":"\xC3","atilde":"\xE3","Auml":"\xC4","auml":"\xE4","awconint":"\u2233","awint":"\u2A11","backcong":"\u224C","backepsilon":"\u03F6","backprime":"\u2035","backsim":"\u223D","backsimeq":"\u22CD","Backslash":"\u2216","Barv":"\u2AE7","barvee":"\u22BD","barwed":"\u2305","Barwed":"\u2306","barwedge":"\u2305","bbrk":"\u23B5","bbrktbrk":"\u23B6","bcong":"\u224C","Bcy":"\u0411","bcy":"\u0431","bdquo":"\u201E","becaus":"\u2235","because":"\u2235","Because":"\u2235","bemptyv":"\u29B0","bepsi":"\u03F6","bernou":"\u212C","Bernoullis":"\u212C","Beta":"\u0392","beta":"\u03B2","beth":"\u2136","between":"\u226C","Bfr":"\u{1D505}","bfr":"\u{1D51F}","bigcap":"\u22C2","bigcirc":"\u25EF","bigcup":"\u22C3","bigodot":"\u2A00","bigoplus":"\u2A01","bigotimes":"\u2A02","bigsqcup":"\u2A06","bigstar":"\u2605","bigtriangledown":"\u25BD","bigtriangleup":"\u25B3","biguplus":"\u2A04","bigvee":"\u22C1","bigwedge":"\u22C0","bkarow":"\u290D","blacklozenge":"\u29EB","blacksquare":"\u25AA","blacktriangle":"\u25B4","blacktriangledown":"\u25BE","blacktriangleleft":"\u25C2","blacktriangleright":"\u25B8","blank":"\u2423","blk12":"\u2592","blk14":"\u2591","blk34":"\u2593","block":"\u2588","bne":"=\u20E5","bnequiv":"\u2261\u20E5","bNot":"\u2AED","bnot":"\u2310","Bopf":"\u{1D539}","bopf":"\u{1D553}","bot":"\u22A5","bottom":"\u22A5","bowtie":"\u22C8","boxbox":"\u29C9","boxdl":"\u2510","boxdL":"\u2555","boxDl":"\u2556","boxDL":"\u2557","boxdr":"\u250C","boxdR":"\u2552","boxDr":"\u2553","boxDR":"\u2554","boxh":"\u2500","boxH":"\u2550","boxhd":"\u252C","boxHd":"\u2564","boxhD":"\u2565","boxHD":"\u2566","boxhu":"\u2534","boxHu":"\u2567","boxhU":"\u2568","boxHU":"\u2569","boxminus":"\u229F","boxplus":"\u229E","boxtimes":"\u22A0","boxul":"\u2518","boxuL":"\u255B","boxUl":"\u255C","boxUL":"\u255D","boxur":"\u2514","boxuR":"\u2558","boxUr":"\u2559","boxUR":"\u255A","boxv":"\u2502","boxV":"\u2551","boxvh":"\u253C","boxvH":"\u256A","boxVh":"\u256B","boxVH":"\u256C","boxvl":"\u2524","boxvL":"\u2561","boxVl":"\u2562","boxVL":"\u2563","boxvr":"\u251C","boxvR":"\u255E","boxVr":"\u255F","boxVR":"\u2560","bprime":"\u2035","breve":"\u02D8","Breve":"\u02D8","brvbar":"\xA6","bscr":"\u{1D4B7}","Bscr":"\u212C","bsemi":"\u204F","bsim":"\u223D","bsime":"\u22CD","bsolb":"\u29C5","bsol":"\\\\","bsolhsub":"\u27C8","bull":"\u2022","bullet":"\u2022","bump":"\u224E","bumpE":"\u2AAE","bumpe":"\u224F","Bumpeq":"\u224E","bumpeq":"\u224F","Cacute":"\u0106","cacute":"\u0107","capand":"\u2A44","capbrcup":"\u2A49","capcap":"\u2A4B","cap":"\u2229","Cap":"\u22D2","capcup":"\u2A47","capdot":"\u2A40","CapitalDifferentialD":"\u2145","caps":"\u2229\uFE00","caret":"\u2041","caron":"\u02C7","Cayleys":"\u212D","ccaps":"\u2A4D","Ccaron":"\u010C","ccaron":"\u010D","Ccedil":"\xC7","ccedil":"\xE7","Ccirc":"\u0108","ccirc":"\u0109","Cconint":"\u2230","ccups":"\u2A4C","ccupssm":"\u2A50","Cdot":"\u010A","cdot":"\u010B","cedil":"\xB8","Cedilla":"\xB8","cemptyv":"\u29B2","cent":"\xA2","centerdot":"\xB7","CenterDot":"\xB7","cfr":"\u{1D520}","Cfr":"\u212D","CHcy":"\u0427","chcy":"\u0447","check":"\u2713","checkmark":"\u2713","Chi":"\u03A7","chi":"\u03C7","circ":"\u02C6","circeq":"\u2257","circlearrowleft":"\u21BA","circlearrowright":"\u21BB","circledast":"\u229B","circledcirc":"\u229A","circleddash":"\u229D","CircleDot":"\u2299","circledR":"\xAE","circledS":"\u24C8","CircleMinus":"\u2296","CirclePlus":"\u2295","CircleTimes":"\u2297","cir":"\u25CB","cirE":"\u29C3","cire":"\u2257","cirfnint":"\u2A10","cirmid":"\u2AEF","cirscir":"\u29C2","ClockwiseContourIntegral":"\u2232","CloseCurlyDoubleQuote":"\u201D","CloseCurlyQuote":"\u2019","clubs":"\u2663","clubsuit":"\u2663","colon":":","Colon":"\u2237","Colone":"\u2A74","colone":"\u2254","coloneq":"\u2254","comma":",","commat":"@","comp":"\u2201","compfn":"\u2218","complement":"\u2201","complexes":"\u2102","cong":"\u2245","congdot":"\u2A6D","Congruent":"\u2261","conint":"\u222E","Conint":"\u222F","ContourIntegral":"\u222E","copf":"\u{1D554}","Copf":"\u2102","coprod":"\u2210","Coproduct":"\u2210","copy":"\xA9","COPY":"\xA9","copysr":"\u2117","CounterClockwiseContourIntegral":"\u2233","crarr":"\u21B5","cross":"\u2717","Cross":"\u2A2F","Cscr":"\u{1D49E}","cscr":"\u{1D4B8}","csub":"\u2ACF","csube":"\u2AD1","csup":"\u2AD0","csupe":"\u2AD2","ctdot":"\u22EF","cudarrl":"\u2938","cudarrr":"\u2935","cuepr":"\u22DE","cuesc":"\u22DF","cularr":"\u21B6","cularrp":"\u293D","cupbrcap":"\u2A48","cupcap":"\u2A46","CupCap":"\u224D","cup":"\u222A","Cup":"\u22D3","cupcup":"\u2A4A","cupdot":"\u228D","cupor":"\u2A45","cups":"\u222A\uFE00","curarr":"\u21B7","curarrm":"\u293C","curlyeqprec":"\u22DE","curlyeqsucc":"\u22DF","curlyvee":"\u22CE","curlywedge":"\u22CF","curren":"\xA4","curvearrowleft":"\u21B6","curvearrowright":"\u21B7","cuvee":"\u22CE","cuwed":"\u22CF","cwconint":"\u2232","cwint":"\u2231","cylcty":"\u232D","dagger":"\u2020","Dagger":"\u2021","daleth":"\u2138","darr":"\u2193","Darr":"\u21A1","dArr":"\u21D3","dash":"\u2010","Dashv":"\u2AE4","dashv":"\u22A3","dbkarow":"\u290F","dblac":"\u02DD","Dcaron":"\u010E","dcaron":"\u010F","Dcy":"\u0414","dcy":"\u0434","ddagger":"\u2021","ddarr":"\u21CA","DD":"\u2145","dd":"\u2146","DDotrahd":"\u2911","ddotseq":"\u2A77","deg":"\xB0","Del":"\u2207","Delta":"\u0394","delta":"\u03B4","demptyv":"\u29B1","dfisht":"\u297F","Dfr":"\u{1D507}","dfr":"\u{1D521}","dHar":"\u2965","dharl":"\u21C3","dharr":"\u21C2","DiacriticalAcute":"\xB4","DiacriticalDot":"\u02D9","DiacriticalDoubleAcute":"\u02DD","DiacriticalGrave":"`","DiacriticalTilde":"\u02DC","diam":"\u22C4","diamond":"\u22C4","Diamond":"\u22C4","diamondsuit":"\u2666","diams":"\u2666","die":"\xA8","DifferentialD":"\u2146","digamma":"\u03DD","disin":"\u22F2","div":"\xF7","divide":"\xF7","divideontimes":"\u22C7","divonx":"\u22C7","DJcy":"\u0402","djcy":"\u0452","dlcorn":"\u231E","dlcrop":"\u230D","dollar":"$","Dopf":"\u{1D53B}","dopf":"\u{1D555}","Dot":"\xA8","dot":"\u02D9","DotDot":"\u20DC","doteq":"\u2250","doteqdot":"\u2251","DotEqual":"\u2250","dotminus":"\u2238","dotplus":"\u2214","dotsquare":"\u22A1","doublebarwedge":"\u2306","DoubleContourIntegral":"\u222F","DoubleDot":"\xA8","DoubleDownArrow":"\u21D3","DoubleLeftArrow":"\u21D0","DoubleLeftRightArrow":"\u21D4","DoubleLeftTee":"\u2AE4","DoubleLongLeftArrow":"\u27F8","DoubleLongLeftRightArrow":"\u27FA","DoubleLongRightArrow":"\u27F9","DoubleRightArrow":"\u21D2","DoubleRightTee":"\u22A8","DoubleUpArrow":"\u21D1","DoubleUpDownArrow":"\u21D5","DoubleVerticalBar":"\u2225","DownArrowBar":"\u2913","downarrow":"\u2193","DownArrow":"\u2193","Downarrow":"\u21D3","DownArrowUpArrow":"\u21F5","DownBreve":"\u0311","downdownarrows":"\u21CA","downharpoonleft":"\u21C3","downharpoonright":"\u21C2","DownLeftRightVector":"\u2950","DownLeftTeeVector":"\u295E","DownLeftVectorBar":"\u2956","DownLeftVector":"\u21BD","DownRightTeeVector":"\u295F","DownRightVectorBar":"\u2957","DownRightVector":"\u21C1","DownTeeArrow":"\u21A7","DownTee":"\u22A4","drbkarow":"\u2910","drcorn":"\u231F","drcrop":"\u230C","Dscr":"\u{1D49F}","dscr":"\u{1D4B9}","DScy":"\u0405","dscy":"\u0455","dsol":"\u29F6","Dstrok":"\u0110","dstrok":"\u0111","dtdot":"\u22F1","dtri":"\u25BF","dtrif":"\u25BE","duarr":"\u21F5","duhar":"\u296F","dwangle":"\u29A6","DZcy":"\u040F","dzcy":"\u045F","dzigrarr":"\u27FF","Eacute":"\xC9","eacute":"\xE9","easter":"\u2A6E","Ecaron":"\u011A","ecaron":"\u011B","Ecirc":"\xCA","ecirc":"\xEA","ecir":"\u2256","ecolon":"\u2255","Ecy":"\u042D","ecy":"\u044D","eDDot":"\u2A77","Edot":"\u0116","edot":"\u0117","eDot":"\u2251","ee":"\u2147","efDot":"\u2252","Efr":"\u{1D508}","efr":"\u{1D522}","eg":"\u2A9A","Egrave":"\xC8","egrave":"\xE8","egs":"\u2A96","egsdot":"\u2A98","el":"\u2A99","Element":"\u2208","elinters":"\u23E7","ell":"\u2113","els":"\u2A95","elsdot":"\u2A97","Emacr":"\u0112","emacr":"\u0113","empty":"\u2205","emptyset":"\u2205","EmptySmallSquare":"\u25FB","emptyv":"\u2205","EmptyVerySmallSquare":"\u25AB","emsp13":"\u2004","emsp14":"\u2005","emsp":"\u2003","ENG":"\u014A","eng":"\u014B","ensp":"\u2002","Eogon":"\u0118","eogon":"\u0119","Eopf":"\u{1D53C}","eopf":"\u{1D556}","epar":"\u22D5","eparsl":"\u29E3","eplus":"\u2A71","epsi":"\u03B5","Epsilon":"\u0395","epsilon":"\u03B5","epsiv":"\u03F5","eqcirc":"\u2256","eqcolon":"\u2255","eqsim":"\u2242","eqslantgtr":"\u2A96","eqslantless":"\u2A95","Equal":"\u2A75","equals":"=","EqualTilde":"\u2242","equest":"\u225F","Equilibrium":"\u21CC","equiv":"\u2261","equivDD":"\u2A78","eqvparsl":"\u29E5","erarr":"\u2971","erDot":"\u2253","escr":"\u212F","Escr":"\u2130","esdot":"\u2250","Esim":"\u2A73","esim":"\u2242","Eta":"\u0397","eta":"\u03B7","ETH":"\xD0","eth":"\xF0","Euml":"\xCB","euml":"\xEB","euro":"\u20AC","excl":"!","exist":"\u2203","Exists":"\u2203","expectation":"\u2130","exponentiale":"\u2147","ExponentialE":"\u2147","fallingdotseq":"\u2252","Fcy":"\u0424","fcy":"\u0444","female":"\u2640","ffilig":"\uFB03","fflig":"\uFB00","ffllig":"\uFB04","Ffr":"\u{1D509}","ffr":"\u{1D523}","filig":"\uFB01","FilledSmallSquare":"\u25FC","FilledVerySmallSquare":"\u25AA","fjlig":"fj","flat":"\u266D","fllig":"\uFB02","fltns":"\u25B1","fnof":"\u0192","Fopf":"\u{1D53D}","fopf":"\u{1D557}","forall":"\u2200","ForAll":"\u2200","fork":"\u22D4","forkv":"\u2AD9","Fouriertrf":"\u2131","fpartint":"\u2A0D","frac12":"\xBD","frac13":"\u2153","frac14":"\xBC","frac15":"\u2155","frac16":"\u2159","frac18":"\u215B","frac23":"\u2154","frac25":"\u2156","frac34":"\xBE","frac35":"\u2157","frac38":"\u215C","frac45":"\u2158","frac56":"\u215A","frac58":"\u215D","frac78":"\u215E","frasl":"\u2044","frown":"\u2322","fscr":"\u{1D4BB}","Fscr":"\u2131","gacute":"\u01F5","Gamma":"\u0393","gamma":"\u03B3","Gammad":"\u03DC","gammad":"\u03DD","gap":"\u2A86","Gbreve":"\u011E","gbreve":"\u011F","Gcedil":"\u0122","Gcirc":"\u011C","gcirc":"\u011D","Gcy":"\u0413","gcy":"\u0433","Gdot":"\u0120","gdot":"\u0121","ge":"\u2265","gE":"\u2267","gEl":"\u2A8C","gel":"\u22DB","geq":"\u2265","geqq":"\u2267","geqslant":"\u2A7E","gescc":"\u2AA9","ges":"\u2A7E","gesdot":"\u2A80","gesdoto":"\u2A82","gesdotol":"\u2A84","gesl":"\u22DB\uFE00","gesles":"\u2A94","Gfr":"\u{1D50A}","gfr":"\u{1D524}","gg":"\u226B","Gg":"\u22D9","ggg":"\u22D9","gimel":"\u2137","GJcy":"\u0403","gjcy":"\u0453","gla":"\u2AA5","gl":"\u2277","glE":"\u2A92","glj":"\u2AA4","gnap":"\u2A8A","gnapprox":"\u2A8A","gne":"\u2A88","gnE":"\u2269","gneq":"\u2A88","gneqq":"\u2269","gnsim":"\u22E7","Gopf":"\u{1D53E}","gopf":"\u{1D558}","grave":"`","GreaterEqual":"\u2265","GreaterEqualLess":"\u22DB","GreaterFullEqual":"\u2267","GreaterGreater":"\u2AA2","GreaterLess":"\u2277","GreaterSlantEqual":"\u2A7E","GreaterTilde":"\u2273","Gscr":"\u{1D4A2}","gscr":"\u210A","gsim":"\u2273","gsime":"\u2A8E","gsiml":"\u2A90","gtcc":"\u2AA7","gtcir":"\u2A7A","gt":">","GT":">","Gt":"\u226B","gtdot":"\u22D7","gtlPar":"\u2995","gtquest":"\u2A7C","gtrapprox":"\u2A86","gtrarr":"\u2978","gtrdot":"\u22D7","gtreqless":"\u22DB","gtreqqless":"\u2A8C","gtrless":"\u2277","gtrsim":"\u2273","gvertneqq":"\u2269\uFE00","gvnE":"\u2269\uFE00","Hacek":"\u02C7","hairsp":"\u200A","half":"\xBD","hamilt":"\u210B","HARDcy":"\u042A","hardcy":"\u044A","harrcir":"\u2948","harr":"\u2194","hArr":"\u21D4","harrw":"\u21AD","Hat":"^","hbar":"\u210F","Hcirc":"\u0124","hcirc":"\u0125","hearts":"\u2665","heartsuit":"\u2665","hellip":"\u2026","hercon":"\u22B9","hfr":"\u{1D525}","Hfr":"\u210C","HilbertSpace":"\u210B","hksearow":"\u2925","hkswarow":"\u2926","hoarr":"\u21FF","homtht":"\u223B","hookleftarrow":"\u21A9","hookrightarrow":"\u21AA","hopf":"\u{1D559}","Hopf":"\u210D","horbar":"\u2015","HorizontalLine":"\u2500","hscr":"\u{1D4BD}","Hscr":"\u210B","hslash":"\u210F","Hstrok":"\u0126","hstrok":"\u0127","HumpDownHump":"\u224E","HumpEqual":"\u224F","hybull":"\u2043","hyphen":"\u2010","Iacute":"\xCD","iacute":"\xED","ic":"\u2063","Icirc":"\xCE","icirc":"\xEE","Icy":"\u0418","icy":"\u0438","Idot":"\u0130","IEcy":"\u0415","iecy":"\u0435","iexcl":"\xA1","iff":"\u21D4","ifr":"\u{1D526}","Ifr":"\u2111","Igrave":"\xCC","igrave":"\xEC","ii":"\u2148","iiiint":"\u2A0C","iiint":"\u222D","iinfin":"\u29DC","iiota":"\u2129","IJlig":"\u0132","ijlig":"\u0133","Imacr":"\u012A","imacr":"\u012B","image":"\u2111","ImaginaryI":"\u2148","imagline":"\u2110","imagpart":"\u2111","imath":"\u0131","Im":"\u2111","imof":"\u22B7","imped":"\u01B5","Implies":"\u21D2","incare":"\u2105","in":"\u2208","infin":"\u221E","infintie":"\u29DD","inodot":"\u0131","intcal":"\u22BA","int":"\u222B","Int":"\u222C","integers":"\u2124","Integral":"\u222B","intercal":"\u22BA","Intersection":"\u22C2","intlarhk":"\u2A17","intprod":"\u2A3C","InvisibleComma":"\u2063","InvisibleTimes":"\u2062","IOcy":"\u0401","iocy":"\u0451","Iogon":"\u012E","iogon":"\u012F","Iopf":"\u{1D540}","iopf":"\u{1D55A}","Iota":"\u0399","iota":"\u03B9","iprod":"\u2A3C","iquest":"\xBF","iscr":"\u{1D4BE}","Iscr":"\u2110","isin":"\u2208","isindot":"\u22F5","isinE":"\u22F9","isins":"\u22F4","isinsv":"\u22F3","isinv":"\u2208","it":"\u2062","Itilde":"\u0128","itilde":"\u0129","Iukcy":"\u0406","iukcy":"\u0456","Iuml":"\xCF","iuml":"\xEF","Jcirc":"\u0134","jcirc":"\u0135","Jcy":"\u0419","jcy":"\u0439","Jfr":"\u{1D50D}","jfr":"\u{1D527}","jmath":"\u0237","Jopf":"\u{1D541}","jopf":"\u{1D55B}","Jscr":"\u{1D4A5}","jscr":"\u{1D4BF}","Jsercy":"\u0408","jsercy":"\u0458","Jukcy":"\u0404","jukcy":"\u0454","Kappa":"\u039A","kappa":"\u03BA","kappav":"\u03F0","Kcedil":"\u0136","kcedil":"\u0137","Kcy":"\u041A","kcy":"\u043A","Kfr":"\u{1D50E}","kfr":"\u{1D528}","kgreen":"\u0138","KHcy":"\u0425","khcy":"\u0445","KJcy":"\u040C","kjcy":"\u045C","Kopf":"\u{1D542}","kopf":"\u{1D55C}","Kscr":"\u{1D4A6}","kscr":"\u{1D4C0}","lAarr":"\u21DA","Lacute":"\u0139","lacute":"\u013A","laemptyv":"\u29B4","lagran":"\u2112","Lambda":"\u039B","lambda":"\u03BB","lang":"\u27E8","Lang":"\u27EA","langd":"\u2991","langle":"\u27E8","lap":"\u2A85","Laplacetrf":"\u2112","laquo":"\xAB","larrb":"\u21E4","larrbfs":"\u291F","larr":"\u2190","Larr":"\u219E","lArr":"\u21D0","larrfs":"\u291D","larrhk":"\u21A9","larrlp":"\u21AB","larrpl":"\u2939","larrsim":"\u2973","larrtl":"\u21A2","latail":"\u2919","lAtail":"\u291B","lat":"\u2AAB","late":"\u2AAD","lates":"\u2AAD\uFE00","lbarr":"\u290C","lBarr":"\u290E","lbbrk":"\u2772","lbrace":"{","lbrack":"[","lbrke":"\u298B","lbrksld":"\u298F","lbrkslu":"\u298D","Lcaron":"\u013D","lcaron":"\u013E","Lcedil":"\u013B","lcedil":"\u013C","lceil":"\u2308","lcub":"{","Lcy":"\u041B","lcy":"\u043B","ldca":"\u2936","ldquo":"\u201C","ldquor":"\u201E","ldrdhar":"\u2967","ldrushar":"\u294B","ldsh":"\u21B2","le":"\u2264","lE":"\u2266","LeftAngleBracket":"\u27E8","LeftArrowBar":"\u21E4","leftarrow":"\u2190","LeftArrow":"\u2190","Leftarrow":"\u21D0","LeftArrowRightArrow":"\u21C6","leftarrowtail":"\u21A2","LeftCeiling":"\u2308","LeftDoubleBracket":"\u27E6","LeftDownTeeVector":"\u2961","LeftDownVectorBar":"\u2959","LeftDownVector":"\u21C3","LeftFloor":"\u230A","leftharpoondown":"\u21BD","leftharpoonup":"\u21BC","leftleftarrows":"\u21C7","leftrightarrow":"\u2194","LeftRightArrow":"\u2194","Leftrightarrow":"\u21D4","leftrightarrows":"\u21C6","leftrightharpoons":"\u21CB","leftrightsquigarrow":"\u21AD","LeftRightVector":"\u294E","LeftTeeArrow":"\u21A4","LeftTee":"\u22A3","LeftTeeVector":"\u295A","leftthreetimes":"\u22CB","LeftTriangleBar":"\u29CF","LeftTriangle":"\u22B2","LeftTriangleEqual":"\u22B4","LeftUpDownVector":"\u2951","LeftUpTeeVector":"\u2960","LeftUpVectorBar":"\u2958","LeftUpVector":"\u21BF","LeftVectorBar":"\u2952","LeftVector":"\u21BC","lEg":"\u2A8B","leg":"\u22DA","leq":"\u2264","leqq":"\u2266","leqslant":"\u2A7D","lescc":"\u2AA8","les":"\u2A7D","lesdot":"\u2A7F","lesdoto":"\u2A81","lesdotor":"\u2A83","lesg":"\u22DA\uFE00","lesges":"\u2A93","lessapprox":"\u2A85","lessdot":"\u22D6","lesseqgtr":"\u22DA","lesseqqgtr":"\u2A8B","LessEqualGreater":"\u22DA","LessFullEqual":"\u2266","LessGreater":"\u2276","lessgtr":"\u2276","LessLess":"\u2AA1","lesssim":"\u2272","LessSlantEqual":"\u2A7D","LessTilde":"\u2272","lfisht":"\u297C","lfloor":"\u230A","Lfr":"\u{1D50F}","lfr":"\u{1D529}","lg":"\u2276","lgE":"\u2A91","lHar":"\u2962","lhard":"\u21BD","lharu":"\u21BC","lharul":"\u296A","lhblk":"\u2584","LJcy":"\u0409","ljcy":"\u0459","llarr":"\u21C7","ll":"\u226A","Ll":"\u22D8","llcorner":"\u231E","Lleftarrow":"\u21DA","llhard":"\u296B","lltri":"\u25FA","Lmidot":"\u013F","lmidot":"\u0140","lmoustache":"\u23B0","lmoust":"\u23B0","lnap":"\u2A89","lnapprox":"\u2A89","lne":"\u2A87","lnE":"\u2268","lneq":"\u2A87","lneqq":"\u2268","lnsim":"\u22E6","loang":"\u27EC","loarr":"\u21FD","lobrk":"\u27E6","longleftarrow":"\u27F5","LongLeftArrow":"\u27F5","Longleftarrow":"\u27F8","longleftrightarrow":"\u27F7","LongLeftRightArrow":"\u27F7","Longleftrightarrow":"\u27FA","longmapsto":"\u27FC","longrightarrow":"\u27F6","LongRightArrow":"\u27F6","Longrightarrow":"\u27F9","looparrowleft":"\u21AB","looparrowright":"\u21AC","lopar":"\u2985","Lopf":"\u{1D543}","lopf":"\u{1D55D}","loplus":"\u2A2D","lotimes":"\u2A34","lowast":"\u2217","lowbar":"_","LowerLeftArrow":"\u2199","LowerRightArrow":"\u2198","loz":"\u25CA","lozenge":"\u25CA","lozf":"\u29EB","lpar":"(","lparlt":"\u2993","lrarr":"\u21C6","lrcorner":"\u231F","lrhar":"\u21CB","lrhard":"\u296D","lrm":"\u200E","lrtri":"\u22BF","lsaquo":"\u2039","lscr":"\u{1D4C1}","Lscr":"\u2112","lsh":"\u21B0","Lsh":"\u21B0","lsim":"\u2272","lsime":"\u2A8D","lsimg":"\u2A8F","lsqb":"[","lsquo":"\u2018","lsquor":"\u201A","Lstrok":"\u0141","lstrok":"\u0142","ltcc":"\u2AA6","ltcir":"\u2A79","lt":"<","LT":"<","Lt":"\u226A","ltdot":"\u22D6","lthree":"\u22CB","ltimes":"\u22C9","ltlarr":"\u2976","ltquest":"\u2A7B","ltri":"\u25C3","ltrie":"\u22B4","ltrif":"\u25C2","ltrPar":"\u2996","lurdshar":"\u294A","luruhar":"\u2966","lvertneqq":"\u2268\uFE00","lvnE":"\u2268\uFE00","macr":"\xAF","male":"\u2642","malt":"\u2720","maltese":"\u2720","Map":"\u2905","map":"\u21A6","mapsto":"\u21A6","mapstodown":"\u21A7","mapstoleft":"\u21A4","mapstoup":"\u21A5","marker":"\u25AE","mcomma":"\u2A29","Mcy":"\u041C","mcy":"\u043C","mdash":"\u2014","mDDot":"\u223A","measuredangle":"\u2221","MediumSpace":"\u205F","Mellintrf":"\u2133","Mfr":"\u{1D510}","mfr":"\u{1D52A}","mho":"\u2127","micro":"\xB5","midast":"*","midcir":"\u2AF0","mid":"\u2223","middot":"\xB7","minusb":"\u229F","minus":"\u2212","minusd":"\u2238","minusdu":"\u2A2A","MinusPlus":"\u2213","mlcp":"\u2ADB","mldr":"\u2026","mnplus":"\u2213","models":"\u22A7","Mopf":"\u{1D544}","mopf":"\u{1D55E}","mp":"\u2213","mscr":"\u{1D4C2}","Mscr":"\u2133","mstpos":"\u223E","Mu":"\u039C","mu":"\u03BC","multimap":"\u22B8","mumap":"\u22B8","nabla":"\u2207","Nacute":"\u0143","nacute":"\u0144","nang":"\u2220\u20D2","nap":"\u2249","napE":"\u2A70\u0338","napid":"\u224B\u0338","napos":"\u0149","napprox":"\u2249","natural":"\u266E","naturals":"\u2115","natur":"\u266E","nbsp":"\xA0","nbump":"\u224E\u0338","nbumpe":"\u224F\u0338","ncap":"\u2A43","Ncaron":"\u0147","ncaron":"\u0148","Ncedil":"\u0145","ncedil":"\u0146","ncong":"\u2247","ncongdot":"\u2A6D\u0338","ncup":"\u2A42","Ncy":"\u041D","ncy":"\u043D","ndash":"\u2013","nearhk":"\u2924","nearr":"\u2197","neArr":"\u21D7","nearrow":"\u2197","ne":"\u2260","nedot":"\u2250\u0338","NegativeMediumSpace":"\u200B","NegativeThickSpace":"\u200B","NegativeThinSpace":"\u200B","NegativeVeryThinSpace":"\u200B","nequiv":"\u2262","nesear":"\u2928","nesim":"\u2242\u0338","NestedGreaterGreater":"\u226B","NestedLessLess":"\u226A","NewLine":"\\n","nexist":"\u2204","nexists":"\u2204","Nfr":"\u{1D511}","nfr":"\u{1D52B}","ngE":"\u2267\u0338","nge":"\u2271","ngeq":"\u2271","ngeqq":"\u2267\u0338","ngeqslant":"\u2A7E\u0338","nges":"\u2A7E\u0338","nGg":"\u22D9\u0338","ngsim":"\u2275","nGt":"\u226B\u20D2","ngt":"\u226F","ngtr":"\u226F","nGtv":"\u226B\u0338","nharr":"\u21AE","nhArr":"\u21CE","nhpar":"\u2AF2","ni":"\u220B","nis":"\u22FC","nisd":"\u22FA","niv":"\u220B","NJcy":"\u040A","njcy":"\u045A","nlarr":"\u219A","nlArr":"\u21CD","nldr":"\u2025","nlE":"\u2266\u0338","nle":"\u2270","nleftarrow":"\u219A","nLeftarrow":"\u21CD","nleftrightarrow":"\u21AE","nLeftrightarrow":"\u21CE","nleq":"\u2270","nleqq":"\u2266\u0338","nleqslant":"\u2A7D\u0338","nles":"\u2A7D\u0338","nless":"\u226E","nLl":"\u22D8\u0338","nlsim":"\u2274","nLt":"\u226A\u20D2","nlt":"\u226E","nltri":"\u22EA","nltrie":"\u22EC","nLtv":"\u226A\u0338","nmid":"\u2224","NoBreak":"\u2060","NonBreakingSpace":"\xA0","nopf":"\u{1D55F}","Nopf":"\u2115","Not":"\u2AEC","not":"\xAC","NotCongruent":"\u2262","NotCupCap":"\u226D","NotDoubleVerticalBar":"\u2226","NotElement":"\u2209","NotEqual":"\u2260","NotEqualTilde":"\u2242\u0338","NotExists":"\u2204","NotGreater":"\u226F","NotGreaterEqual":"\u2271","NotGreaterFullEqual":"\u2267\u0338","NotGreaterGreater":"\u226B\u0338","NotGreaterLess":"\u2279","NotGreaterSlantEqual":"\u2A7E\u0338","NotGreaterTilde":"\u2275","NotHumpDownHump":"\u224E\u0338","NotHumpEqual":"\u224F\u0338","notin":"\u2209","notindot":"\u22F5\u0338","notinE":"\u22F9\u0338","notinva":"\u2209","notinvb":"\u22F7","notinvc":"\u22F6","NotLeftTriangleBar":"\u29CF\u0338","NotLeftTriangle":"\u22EA","NotLeftTriangleEqual":"\u22EC","NotLess":"\u226E","NotLessEqual":"\u2270","NotLessGreater":"\u2278","NotLessLess":"\u226A\u0338","NotLessSlantEqual":"\u2A7D\u0338","NotLessTilde":"\u2274","NotNestedGreaterGreater":"\u2AA2\u0338","NotNestedLessLess":"\u2AA1\u0338","notni":"\u220C","notniva":"\u220C","notnivb":"\u22FE","notnivc":"\u22FD","NotPrecedes":"\u2280","NotPrecedesEqual":"\u2AAF\u0338","NotPrecedesSlantEqual":"\u22E0","NotReverseElement":"\u220C","NotRightTriangleBar":"\u29D0\u0338","NotRightTriangle":"\u22EB","NotRightTriangleEqual":"\u22ED","NotSquareSubset":"\u228F\u0338","NotSquareSubsetEqual":"\u22E2","NotSquareSuperset":"\u2290\u0338","NotSquareSupersetEqual":"\u22E3","NotSubset":"\u2282\u20D2","NotSubsetEqual":"\u2288","NotSucceeds":"\u2281","NotSucceedsEqual":"\u2AB0\u0338","NotSucceedsSlantEqual":"\u22E1","NotSucceedsTilde":"\u227F\u0338","NotSuperset":"\u2283\u20D2","NotSupersetEqual":"\u2289","NotTilde":"\u2241","NotTildeEqual":"\u2244","NotTildeFullEqual":"\u2247","NotTildeTilde":"\u2249","NotVerticalBar":"\u2224","nparallel":"\u2226","npar":"\u2226","nparsl":"\u2AFD\u20E5","npart":"\u2202\u0338","npolint":"\u2A14","npr":"\u2280","nprcue":"\u22E0","nprec":"\u2280","npreceq":"\u2AAF\u0338","npre":"\u2AAF\u0338","nrarrc":"\u2933\u0338","nrarr":"\u219B","nrArr":"\u21CF","nrarrw":"\u219D\u0338","nrightarrow":"\u219B","nRightarrow":"\u21CF","nrtri":"\u22EB","nrtrie":"\u22ED","nsc":"\u2281","nsccue":"\u22E1","nsce":"\u2AB0\u0338","Nscr":"\u{1D4A9}","nscr":"\u{1D4C3}","nshortmid":"\u2224","nshortparallel":"\u2226","nsim":"\u2241","nsime":"\u2244","nsimeq":"\u2244","nsmid":"\u2224","nspar":"\u2226","nsqsube":"\u22E2","nsqsupe":"\u22E3","nsub":"\u2284","nsubE":"\u2AC5\u0338","nsube":"\u2288","nsubset":"\u2282\u20D2","nsubseteq":"\u2288","nsubseteqq":"\u2AC5\u0338","nsucc":"\u2281","nsucceq":"\u2AB0\u0338","nsup":"\u2285","nsupE":"\u2AC6\u0338","nsupe":"\u2289","nsupset":"\u2283\u20D2","nsupseteq":"\u2289","nsupseteqq":"\u2AC6\u0338","ntgl":"\u2279","Ntilde":"\xD1","ntilde":"\xF1","ntlg":"\u2278","ntriangleleft":"\u22EA","ntrianglelefteq":"\u22EC","ntriangleright":"\u22EB","ntrianglerighteq":"\u22ED","Nu":"\u039D","nu":"\u03BD","num":"#","numero":"\u2116","numsp":"\u2007","nvap":"\u224D\u20D2","nvdash":"\u22AC","nvDash":"\u22AD","nVdash":"\u22AE","nVDash":"\u22AF","nvge":"\u2265\u20D2","nvgt":">\u20D2","nvHarr":"\u2904","nvinfin":"\u29DE","nvlArr":"\u2902","nvle":"\u2264\u20D2","nvlt":"<\u20D2","nvltrie":"\u22B4\u20D2","nvrArr":"\u2903","nvrtrie":"\u22B5\u20D2","nvsim":"\u223C\u20D2","nwarhk":"\u2923","nwarr":"\u2196","nwArr":"\u21D6","nwarrow":"\u2196","nwnear":"\u2927","Oacute":"\xD3","oacute":"\xF3","oast":"\u229B","Ocirc":"\xD4","ocirc":"\xF4","ocir":"\u229A","Ocy":"\u041E","ocy":"\u043E","odash":"\u229D","Odblac":"\u0150","odblac":"\u0151","odiv":"\u2A38","odot":"\u2299","odsold":"\u29BC","OElig":"\u0152","oelig":"\u0153","ofcir":"\u29BF","Ofr":"\u{1D512}","ofr":"\u{1D52C}","ogon":"\u02DB","Ograve":"\xD2","ograve":"\xF2","ogt":"\u29C1","ohbar":"\u29B5","ohm":"\u03A9","oint":"\u222E","olarr":"\u21BA","olcir":"\u29BE","olcross":"\u29BB","oline":"\u203E","olt":"\u29C0","Omacr":"\u014C","omacr":"\u014D","Omega":"\u03A9","omega":"\u03C9","Omicron":"\u039F","omicron":"\u03BF","omid":"\u29B6","ominus":"\u2296","Oopf":"\u{1D546}","oopf":"\u{1D560}","opar":"\u29B7","OpenCurlyDoubleQuote":"\u201C","OpenCurlyQuote":"\u2018","operp":"\u29B9","oplus":"\u2295","orarr":"\u21BB","Or":"\u2A54","or":"\u2228","ord":"\u2A5D","order":"\u2134","orderof":"\u2134","ordf":"\xAA","ordm":"\xBA","origof":"\u22B6","oror":"\u2A56","orslope":"\u2A57","orv":"\u2A5B","oS":"\u24C8","Oscr":"\u{1D4AA}","oscr":"\u2134","Oslash":"\xD8","oslash":"\xF8","osol":"\u2298","Otilde":"\xD5","otilde":"\xF5","otimesas":"\u2A36","Otimes":"\u2A37","otimes":"\u2297","Ouml":"\xD6","ouml":"\xF6","ovbar":"\u233D","OverBar":"\u203E","OverBrace":"\u23DE","OverBracket":"\u23B4","OverParenthesis":"\u23DC","para":"\xB6","parallel":"\u2225","par":"\u2225","parsim":"\u2AF3","parsl":"\u2AFD","part":"\u2202","PartialD":"\u2202","Pcy":"\u041F","pcy":"\u043F","percnt":"%","period":".","permil":"\u2030","perp":"\u22A5","pertenk":"\u2031","Pfr":"\u{1D513}","pfr":"\u{1D52D}","Phi":"\u03A6","phi":"\u03C6","phiv":"\u03D5","phmmat":"\u2133","phone":"\u260E","Pi":"\u03A0","pi":"\u03C0","pitchfork":"\u22D4","piv":"\u03D6","planck":"\u210F","planckh":"\u210E","plankv":"\u210F","plusacir":"\u2A23","plusb":"\u229E","pluscir":"\u2A22","plus":"+","plusdo":"\u2214","plusdu":"\u2A25","pluse":"\u2A72","PlusMinus":"\xB1","plusmn":"\xB1","plussim":"\u2A26","plustwo":"\u2A27","pm":"\xB1","Poincareplane":"\u210C","pointint":"\u2A15","popf":"\u{1D561}","Popf":"\u2119","pound":"\xA3","prap":"\u2AB7","Pr":"\u2ABB","pr":"\u227A","prcue":"\u227C","precapprox":"\u2AB7","prec":"\u227A","preccurlyeq":"\u227C","Precedes":"\u227A","PrecedesEqual":"\u2AAF","PrecedesSlantEqual":"\u227C","PrecedesTilde":"\u227E","preceq":"\u2AAF","precnapprox":"\u2AB9","precneqq":"\u2AB5","precnsim":"\u22E8","pre":"\u2AAF","prE":"\u2AB3","precsim":"\u227E","prime":"\u2032","Prime":"\u2033","primes":"\u2119","prnap":"\u2AB9","prnE":"\u2AB5","prnsim":"\u22E8","prod":"\u220F","Product":"\u220F","profalar":"\u232E","profline":"\u2312","profsurf":"\u2313","prop":"\u221D","Proportional":"\u221D","Proportion":"\u2237","propto":"\u221D","prsim":"\u227E","prurel":"\u22B0","Pscr":"\u{1D4AB}","pscr":"\u{1D4C5}","Psi":"\u03A8","psi":"\u03C8","puncsp":"\u2008","Qfr":"\u{1D514}","qfr":"\u{1D52E}","qint":"\u2A0C","qopf":"\u{1D562}","Qopf":"\u211A","qprime":"\u2057","Qscr":"\u{1D4AC}","qscr":"\u{1D4C6}","quaternions":"\u210D","quatint":"\u2A16","quest":"?","questeq":"\u225F","quot":"\\"","QUOT":"\\"","rAarr":"\u21DB","race":"\u223D\u0331","Racute":"\u0154","racute":"\u0155","radic":"\u221A","raemptyv":"\u29B3","rang":"\u27E9","Rang":"\u27EB","rangd":"\u2992","range":"\u29A5","rangle":"\u27E9","raquo":"\xBB","rarrap":"\u2975","rarrb":"\u21E5","rarrbfs":"\u2920","rarrc":"\u2933","rarr":"\u2192","Rarr":"\u21A0","rArr":"\u21D2","rarrfs":"\u291E","rarrhk":"\u21AA","rarrlp":"\u21AC","rarrpl":"\u2945","rarrsim":"\u2974","Rarrtl":"\u2916","rarrtl":"\u21A3","rarrw":"\u219D","ratail":"\u291A","rAtail":"\u291C","ratio":"\u2236","rationals":"\u211A","rbarr":"\u290D","rBarr":"\u290F","RBarr":"\u2910","rbbrk":"\u2773","rbrace":"}","rbrack":"]","rbrke":"\u298C","rbrksld":"\u298E","rbrkslu":"\u2990","Rcaron":"\u0158","rcaron":"\u0159","Rcedil":"\u0156","rcedil":"\u0157","rceil":"\u2309","rcub":"}","Rcy":"\u0420","rcy":"\u0440","rdca":"\u2937","rdldhar":"\u2969","rdquo":"\u201D","rdquor":"\u201D","rdsh":"\u21B3","real":"\u211C","realine":"\u211B","realpart":"\u211C","reals":"\u211D","Re":"\u211C","rect":"\u25AD","reg":"\xAE","REG":"\xAE","ReverseElement":"\u220B","ReverseEquilibrium":"\u21CB","ReverseUpEquilibrium":"\u296F","rfisht":"\u297D","rfloor":"\u230B","rfr":"\u{1D52F}","Rfr":"\u211C","rHar":"\u2964","rhard":"\u21C1","rharu":"\u21C0","rharul":"\u296C","Rho":"\u03A1","rho":"\u03C1","rhov":"\u03F1","RightAngleBracket":"\u27E9","RightArrowBar":"\u21E5","rightarrow":"\u2192","RightArrow":"\u2192","Rightarrow":"\u21D2","RightArrowLeftArrow":"\u21C4","rightarrowtail":"\u21A3","RightCeiling":"\u2309","RightDoubleBracket":"\u27E7","RightDownTeeVector":"\u295D","RightDownVectorBar":"\u2955","RightDownVector":"\u21C2","RightFloor":"\u230B","rightharpoondown":"\u21C1","rightharpoonup":"\u21C0","rightleftarrows":"\u21C4","rightleftharpoons":"\u21CC","rightrightarrows":"\u21C9","rightsquigarrow":"\u219D","RightTeeArrow":"\u21A6","RightTee":"\u22A2","RightTeeVector":"\u295B","rightthreetimes":"\u22CC","RightTriangleBar":"\u29D0","RightTriangle":"\u22B3","RightTriangleEqual":"\u22B5","RightUpDownVector":"\u294F","RightUpTeeVector":"\u295C","RightUpVectorBar":"\u2954","RightUpVector":"\u21BE","RightVectorBar":"\u2953","RightVector":"\u21C0","ring":"\u02DA","risingdotseq":"\u2253","rlarr":"\u21C4","rlhar":"\u21CC","rlm":"\u200F","rmoustache":"\u23B1","rmoust":"\u23B1","rnmid":"\u2AEE","roang":"\u27ED","roarr":"\u21FE","robrk":"\u27E7","ropar":"\u2986","ropf":"\u{1D563}","Ropf":"\u211D","roplus":"\u2A2E","rotimes":"\u2A35","RoundImplies":"\u2970","rpar":")","rpargt":"\u2994","rppolint":"\u2A12","rrarr":"\u21C9","Rrightarrow":"\u21DB","rsaquo":"\u203A","rscr":"\u{1D4C7}","Rscr":"\u211B","rsh":"\u21B1","Rsh":"\u21B1","rsqb":"]","rsquo":"\u2019","rsquor":"\u2019","rthree":"\u22CC","rtimes":"\u22CA","rtri":"\u25B9","rtrie":"\u22B5","rtrif":"\u25B8","rtriltri":"\u29CE","RuleDelayed":"\u29F4","ruluhar":"\u2968","rx":"\u211E","Sacute":"\u015A","sacute":"\u015B","sbquo":"\u201A","scap":"\u2AB8","Scaron":"\u0160","scaron":"\u0161","Sc":"\u2ABC","sc":"\u227B","sccue":"\u227D","sce":"\u2AB0","scE":"\u2AB4","Scedil":"\u015E","scedil":"\u015F","Scirc":"\u015C","scirc":"\u015D","scnap":"\u2ABA","scnE":"\u2AB6","scnsim":"\u22E9","scpolint":"\u2A13","scsim":"\u227F","Scy":"\u0421","scy":"\u0441","sdotb":"\u22A1","sdot":"\u22C5","sdote":"\u2A66","searhk":"\u2925","searr":"\u2198","seArr":"\u21D8","searrow":"\u2198","sect":"\xA7","semi":";","seswar":"\u2929","setminus":"\u2216","setmn":"\u2216","sext":"\u2736","Sfr":"\u{1D516}","sfr":"\u{1D530}","sfrown":"\u2322","sharp":"\u266F","SHCHcy":"\u0429","shchcy":"\u0449","SHcy":"\u0428","shcy":"\u0448","ShortDownArrow":"\u2193","ShortLeftArrow":"\u2190","shortmid":"\u2223","shortparallel":"\u2225","ShortRightArrow":"\u2192","ShortUpArrow":"\u2191","shy":"\xAD","Sigma":"\u03A3","sigma":"\u03C3","sigmaf":"\u03C2","sigmav":"\u03C2","sim":"\u223C","simdot":"\u2A6A","sime":"\u2243","simeq":"\u2243","simg":"\u2A9E","simgE":"\u2AA0","siml":"\u2A9D","simlE":"\u2A9F","simne":"\u2246","simplus":"\u2A24","simrarr":"\u2972","slarr":"\u2190","SmallCircle":"\u2218","smallsetminus":"\u2216","smashp":"\u2A33","smeparsl":"\u29E4","smid":"\u2223","smile":"\u2323","smt":"\u2AAA","smte":"\u2AAC","smtes":"\u2AAC\uFE00","SOFTcy":"\u042C","softcy":"\u044C","solbar":"\u233F","solb":"\u29C4","sol":"/","Sopf":"\u{1D54A}","sopf":"\u{1D564}","spades":"\u2660","spadesuit":"\u2660","spar":"\u2225","sqcap":"\u2293","sqcaps":"\u2293\uFE00","sqcup":"\u2294","sqcups":"\u2294\uFE00","Sqrt":"\u221A","sqsub":"\u228F","sqsube":"\u2291","sqsubset":"\u228F","sqsubseteq":"\u2291","sqsup":"\u2290","sqsupe":"\u2292","sqsupset":"\u2290","sqsupseteq":"\u2292","square":"\u25A1","Square":"\u25A1","SquareIntersection":"\u2293","SquareSubset":"\u228F","SquareSubsetEqual":"\u2291","SquareSuperset":"\u2290","SquareSupersetEqual":"\u2292","SquareUnion":"\u2294","squarf":"\u25AA","squ":"\u25A1","squf":"\u25AA","srarr":"\u2192","Sscr":"\u{1D4AE}","sscr":"\u{1D4C8}","ssetmn":"\u2216","ssmile":"\u2323","sstarf":"\u22C6","Star":"\u22C6","star":"\u2606","starf":"\u2605","straightepsilon":"\u03F5","straightphi":"\u03D5","strns":"\xAF","sub":"\u2282","Sub":"\u22D0","subdot":"\u2ABD","subE":"\u2AC5","sube":"\u2286","subedot":"\u2AC3","submult":"\u2AC1","subnE":"\u2ACB","subne":"\u228A","subplus":"\u2ABF","subrarr":"\u2979","subset":"\u2282","Subset":"\u22D0","subseteq":"\u2286","subseteqq":"\u2AC5","SubsetEqual":"\u2286","subsetneq":"\u228A","subsetneqq":"\u2ACB","subsim":"\u2AC7","subsub":"\u2AD5","subsup":"\u2AD3","succapprox":"\u2AB8","succ":"\u227B","succcurlyeq":"\u227D","Succeeds":"\u227B","SucceedsEqual":"\u2AB0","SucceedsSlantEqual":"\u227D","SucceedsTilde":"\u227F","succeq":"\u2AB0","succnapprox":"\u2ABA","succneqq":"\u2AB6","succnsim":"\u22E9","succsim":"\u227F","SuchThat":"\u220B","sum":"\u2211","Sum":"\u2211","sung":"\u266A","sup1":"\xB9","sup2":"\xB2","sup3":"\xB3","sup":"\u2283","Sup":"\u22D1","supdot":"\u2ABE","supdsub":"\u2AD8","supE":"\u2AC6","supe":"\u2287","supedot":"\u2AC4","Superset":"\u2283","SupersetEqual":"\u2287","suphsol":"\u27C9","suphsub":"\u2AD7","suplarr":"\u297B","supmult":"\u2AC2","supnE":"\u2ACC","supne":"\u228B","supplus":"\u2AC0","supset":"\u2283","Supset":"\u22D1","supseteq":"\u2287","supseteqq":"\u2AC6","supsetneq":"\u228B","supsetneqq":"\u2ACC","supsim":"\u2AC8","supsub":"\u2AD4","supsup":"\u2AD6","swarhk":"\u2926","swarr":"\u2199","swArr":"\u21D9","swarrow":"\u2199","swnwar":"\u292A","szlig":"\xDF","Tab":"\\t","target":"\u2316","Tau":"\u03A4","tau":"\u03C4","tbrk":"\u23B4","Tcaron":"\u0164","tcaron":"\u0165","Tcedil":"\u0162","tcedil":"\u0163","Tcy":"\u0422","tcy":"\u0442","tdot":"\u20DB","telrec":"\u2315","Tfr":"\u{1D517}","tfr":"\u{1D531}","there4":"\u2234","therefore":"\u2234","Therefore":"\u2234","Theta":"\u0398","theta":"\u03B8","thetasym":"\u03D1","thetav":"\u03D1","thickapprox":"\u2248","thicksim":"\u223C","ThickSpace":"\u205F\u200A","ThinSpace":"\u2009","thinsp":"\u2009","thkap":"\u2248","thksim":"\u223C","THORN":"\xDE","thorn":"\xFE","tilde":"\u02DC","Tilde":"\u223C","TildeEqual":"\u2243","TildeFullEqual":"\u2245","TildeTilde":"\u2248","timesbar":"\u2A31","timesb":"\u22A0","times":"\xD7","timesd":"\u2A30","tint":"\u222D","toea":"\u2928","topbot":"\u2336","topcir":"\u2AF1","top":"\u22A4","Topf":"\u{1D54B}","topf":"\u{1D565}","topfork":"\u2ADA","tosa":"\u2929","tprime":"\u2034","trade":"\u2122","TRADE":"\u2122","triangle":"\u25B5","triangledown":"\u25BF","triangleleft":"\u25C3","trianglelefteq":"\u22B4","triangleq":"\u225C","triangleright":"\u25B9","trianglerighteq":"\u22B5","tridot":"\u25EC","trie":"\u225C","triminus":"\u2A3A","TripleDot":"\u20DB","triplus":"\u2A39","trisb":"\u29CD","tritime":"\u2A3B","trpezium":"\u23E2","Tscr":"\u{1D4AF}","tscr":"\u{1D4C9}","TScy":"\u0426","tscy":"\u0446","TSHcy":"\u040B","tshcy":"\u045B","Tstrok":"\u0166","tstrok":"\u0167","twixt":"\u226C","twoheadleftarrow":"\u219E","twoheadrightarrow":"\u21A0","Uacute":"\xDA","uacute":"\xFA","uarr":"\u2191","Uarr":"\u219F","uArr":"\u21D1","Uarrocir":"\u2949","Ubrcy":"\u040E","ubrcy":"\u045E","Ubreve":"\u016C","ubreve":"\u016D","Ucirc":"\xDB","ucirc":"\xFB","Ucy":"\u0423","ucy":"\u0443","udarr":"\u21C5","Udblac":"\u0170","udblac":"\u0171","udhar":"\u296E","ufisht":"\u297E","Ufr":"\u{1D518}","ufr":"\u{1D532}","Ugrave":"\xD9","ugrave":"\xF9","uHar":"\u2963","uharl":"\u21BF","uharr":"\u21BE","uhblk":"\u2580","ulcorn":"\u231C","ulcorner":"\u231C","ulcrop":"\u230F","ultri":"\u25F8","Umacr":"\u016A","umacr":"\u016B","uml":"\xA8","UnderBar":"_","UnderBrace":"\u23DF","UnderBracket":"\u23B5","UnderParenthesis":"\u23DD","Union":"\u22C3","UnionPlus":"\u228E","Uogon":"\u0172","uogon":"\u0173","Uopf":"\u{1D54C}","uopf":"\u{1D566}","UpArrowBar":"\u2912","uparrow":"\u2191","UpArrow":"\u2191","Uparrow":"\u21D1","UpArrowDownArrow":"\u21C5","updownarrow":"\u2195","UpDownArrow":"\u2195","Updownarrow":"\u21D5","UpEquilibrium":"\u296E","upharpoonleft":"\u21BF","upharpoonright":"\u21BE","uplus":"\u228E","UpperLeftArrow":"\u2196","UpperRightArrow":"\u2197","upsi":"\u03C5","Upsi":"\u03D2","upsih":"\u03D2","Upsilon":"\u03A5","upsilon":"\u03C5","UpTeeArrow":"\u21A5","UpTee":"\u22A5","upuparrows":"\u21C8","urcorn":"\u231D","urcorner":"\u231D","urcrop":"\u230E","Uring":"\u016E","uring":"\u016F","urtri":"\u25F9","Uscr":"\u{1D4B0}","uscr":"\u{1D4CA}","utdot":"\u22F0","Utilde":"\u0168","utilde":"\u0169","utri":"\u25B5","utrif":"\u25B4","uuarr":"\u21C8","Uuml":"\xDC","uuml":"\xFC","uwangle":"\u29A7","vangrt":"\u299C","varepsilon":"\u03F5","varkappa":"\u03F0","varnothing":"\u2205","varphi":"\u03D5","varpi":"\u03D6","varpropto":"\u221D","varr":"\u2195","vArr":"\u21D5","varrho":"\u03F1","varsigma":"\u03C2","varsubsetneq":"\u228A\uFE00","varsubsetneqq":"\u2ACB\uFE00","varsupsetneq":"\u228B\uFE00","varsupsetneqq":"\u2ACC\uFE00","vartheta":"\u03D1","vartriangleleft":"\u22B2","vartriangleright":"\u22B3","vBar":"\u2AE8","Vbar":"\u2AEB","vBarv":"\u2AE9","Vcy":"\u0412","vcy":"\u0432","vdash":"\u22A2","vDash":"\u22A8","Vdash":"\u22A9","VDash":"\u22AB","Vdashl":"\u2AE6","veebar":"\u22BB","vee":"\u2228","Vee":"\u22C1","veeeq":"\u225A","vellip":"\u22EE","verbar":"|","Verbar":"\u2016","vert":"|","Vert":"\u2016","VerticalBar":"\u2223","VerticalLine":"|","VerticalSeparator":"\u2758","VerticalTilde":"\u2240","VeryThinSpace":"\u200A","Vfr":"\u{1D519}","vfr":"\u{1D533}","vltri":"\u22B2","vnsub":"\u2282\u20D2","vnsup":"\u2283\u20D2","Vopf":"\u{1D54D}","vopf":"\u{1D567}","vprop":"\u221D","vrtri":"\u22B3","Vscr":"\u{1D4B1}","vscr":"\u{1D4CB}","vsubnE":"\u2ACB\uFE00","vsubne":"\u228A\uFE00","vsupnE":"\u2ACC\uFE00","vsupne":"\u228B\uFE00","Vvdash":"\u22AA","vzigzag":"\u299A","Wcirc":"\u0174","wcirc":"\u0175","wedbar":"\u2A5F","wedge":"\u2227","Wedge":"\u22C0","wedgeq":"\u2259","weierp":"\u2118","Wfr":"\u{1D51A}","wfr":"\u{1D534}","Wopf":"\u{1D54E}","wopf":"\u{1D568}","wp":"\u2118","wr":"\u2240","wreath":"\u2240","Wscr":"\u{1D4B2}","wscr":"\u{1D4CC}","xcap":"\u22C2","xcirc":"\u25EF","xcup":"\u22C3","xdtri":"\u25BD","Xfr":"\u{1D51B}","xfr":"\u{1D535}","xharr":"\u27F7","xhArr":"\u27FA","Xi":"\u039E","xi":"\u03BE","xlarr":"\u27F5","xlArr":"\u27F8","xmap":"\u27FC","xnis":"\u22FB","xodot":"\u2A00","Xopf":"\u{1D54F}","xopf":"\u{1D569}","xoplus":"\u2A01","xotime":"\u2A02","xrarr":"\u27F6","xrArr":"\u27F9","Xscr":"\u{1D4B3}","xscr":"\u{1D4CD}","xsqcup":"\u2A06","xuplus":"\u2A04","xutri":"\u25B3","xvee":"\u22C1","xwedge":"\u22C0","Yacute":"\xDD","yacute":"\xFD","YAcy":"\u042F","yacy":"\u044F","Ycirc":"\u0176","ycirc":"\u0177","Ycy":"\u042B","ycy":"\u044B","yen":"\xA5","Yfr":"\u{1D51C}","yfr":"\u{1D536}","YIcy":"\u0407","yicy":"\u0457","Yopf":"\u{1D550}","yopf":"\u{1D56A}","Yscr":"\u{1D4B4}","yscr":"\u{1D4CE}","YUcy":"\u042E","yucy":"\u044E","yuml":"\xFF","Yuml":"\u0178","Zacute":"\u0179","zacute":"\u017A","Zcaron":"\u017D","zcaron":"\u017E","Zcy":"\u0417","zcy":"\u0437","Zdot":"\u017B","zdot":"\u017C","zeetrf":"\u2128","ZeroWidthSpace":"\u200B","Zeta":"\u0396","zeta":"\u03B6","zfr":"\u{1D537}","Zfr":"\u2128","ZHcy":"\u0416","zhcy":"\u0436","zigrarr":"\u21DD","zopf":"\u{1D56B}","Zopf":"\u2124","Zscr":"\u{1D4B5}","zscr":"\u{1D4CF}","zwj":"\u200D","zwnj":"\u200C"}')},68533(k){"use strict";k.exports=JSON.parse('{"Aacute":"\xC1","aacute":"\xE1","Acirc":"\xC2","acirc":"\xE2","acute":"\xB4","AElig":"\xC6","aelig":"\xE6","Agrave":"\xC0","agrave":"\xE0","amp":"&","AMP":"&","Aring":"\xC5","aring":"\xE5","Atilde":"\xC3","atilde":"\xE3","Auml":"\xC4","auml":"\xE4","brvbar":"\xA6","Ccedil":"\xC7","ccedil":"\xE7","cedil":"\xB8","cent":"\xA2","copy":"\xA9","COPY":"\xA9","curren":"\xA4","deg":"\xB0","divide":"\xF7","Eacute":"\xC9","eacute":"\xE9","Ecirc":"\xCA","ecirc":"\xEA","Egrave":"\xC8","egrave":"\xE8","ETH":"\xD0","eth":"\xF0","Euml":"\xCB","euml":"\xEB","frac12":"\xBD","frac14":"\xBC","frac34":"\xBE","gt":">","GT":">","Iacute":"\xCD","iacute":"\xED","Icirc":"\xCE","icirc":"\xEE","iexcl":"\xA1","Igrave":"\xCC","igrave":"\xEC","iquest":"\xBF","Iuml":"\xCF","iuml":"\xEF","laquo":"\xAB","lt":"<","LT":"<","macr":"\xAF","micro":"\xB5","middot":"\xB7","nbsp":"\xA0","not":"\xAC","Ntilde":"\xD1","ntilde":"\xF1","Oacute":"\xD3","oacute":"\xF3","Ocirc":"\xD4","ocirc":"\xF4","Ograve":"\xD2","ograve":"\xF2","ordf":"\xAA","ordm":"\xBA","Oslash":"\xD8","oslash":"\xF8","Otilde":"\xD5","otilde":"\xF5","Ouml":"\xD6","ouml":"\xF6","para":"\xB6","plusmn":"\xB1","pound":"\xA3","quot":"\\"","QUOT":"\\"","raquo":"\xBB","reg":"\xAE","REG":"\xAE","sect":"\xA7","shy":"\xAD","sup1":"\xB9","sup2":"\xB2","sup3":"\xB3","szlig":"\xDF","THORN":"\xDE","thorn":"\xFE","times":"\xD7","Uacute":"\xDA","uacute":"\xFA","Ucirc":"\xDB","ucirc":"\xFB","Ugrave":"\xD9","ugrave":"\xF9","uml":"\xA8","Uuml":"\xDC","uuml":"\xFC","Yacute":"\xDD","yacute":"\xFD","yen":"\xA5","yuml":"\xFF"}')},28303(k){"use strict";k.exports=JSON.parse(`{"amp":"&","apos":"'","gt":">","lt":"<","quot":"\\""}`)}}]);
