# Supplementary material for: An Interactive, Asynchronous Intimate Partner Violence Module for Medical Students: Improving Preparedness, Confidence, and Knowledge
Source: MedEdPORTAL. 2026 Jul 14;22:11618. doi: 10.15766/mep_2374-8265.11618 (PMC13364887; doi:10.15766/mep_2374-8265.11618)
Supplement: Supplementary file 1 — IPV Articulate Module FolderIPV Pre- and Postmodule Survey.docx [file mep_2374-8265.11618-s001.zip › A. IPV Articulate Module Folder/lib/rise/ca69a9b5.js]

"use strict";(globalThis.wpRiseJsonp=globalThis.wpRiseJsonp||[]).push([["node_modules_pnpm_react_19_2_5_node_modules_react_index_js"],{36748(d,n){/**
 * @license React
 * react.production.js
 *
 * Copyright (c) Meta Platforms, Inc. and affiliates.
 *
 * This source code is licensed under the MIT license found in the
 * LICENSE file in the root directory of this source tree.
 */var a=Symbol.for("react.transitional.element"),N=Symbol.for("react.portal"),Y=Symbol.for("react.fragment"),I=Symbol.for("react.strict_mode"),M=Symbol.for("react.profiler"),k=Symbol.for("react.consumer"),b=Symbol.for("react.context"),L=Symbol.for("react.forward_ref"),U=Symbol.for("react.suspense"),D=Symbol.for("react.memo"),A=Symbol.for("react.lazy"),q=Symbol.for("react.activity"),w=Symbol.iterator;function z(t){return t===null||typeof t!="object"?null:(t=w&&t[w]||t["@@iterator"],typeof t=="function"?t:null)}var S={isMounted:function(){return!1},enqueueForceUpdate:function(){},enqueueReplaceState:function(){},enqueueSetState:function(){}},g=Object.assign,h={};function l(t,e,r){this.props=t,this.context=e,this.refs=h,this.updater=r||S}l.prototype.isReactComponent={},l.prototype.setState=function(t,e){if(typeof t!="object"&&typeof t!="function"&&t!=null)throw Error("takes an object of state variables to update or a function which returns an object of state variables.");this.updater.enqueueSetState(this,t,e,"setState")},l.prototype.forceUpdate=function(t){this.updater.enqueueForceUpdate(this,t,"forceUpdate")};function H(){}H.prototype=l.prototype;function y(t,e,r){this.props=t,this.context=e,this.refs=h,this.updater=r||S}var v=y.prototype=new H;v.constructor=y,g(v,l.prototype),v.isPureReactComponent=!0;var O=Array.isArray;function T(){}var f={H:null,A:null,T:null,S:null},P=Object.prototype.hasOwnProperty;function R(t,e,r){var u=r.ref;return{$$typeof:a,type:t,key:e,ref:u!==void 0?u:null,props:r}}function G(t,e){return R(t.type,e,t.props)}function m(t){return typeof t=="object"&&t!==null&&t.$$typeof===a}function K(t){var e={"=":"=0",":":"=2"};return"$"+t.replace(/[=:]/g,function(r){return e[r]})}var j=/\/+/g;function C(t,e){return typeof t=="object"&&t!==null&&t.key!=null?K(""+t.key):e.toString(36)}function B(t){switch(t.status){case"fulfilled":return t.value;case"rejected":throw t.reason;default:switch(typeof t.status=="string"?t.then(T,T):(t.status="pending",t.then(function(e){t.status==="pending"&&(t.status="fulfilled",t.value=e)},function(e){t.status==="pending"&&(t.status="rejected",t.reason=e)})),t.status){case"fulfilled":return t.value;case"rejected":throw t.reason}}throw t}function p(t,e,r,u,o){var s=typeof t;(s==="undefined"||s==="boolean")&&(t=null);var i=!1;if(t===null)i=!0;else switch(s){case"bigint":case"string":case"number":i=!0;break;case"object":switch(t.$$typeof){case a:case N:i=!0;break;case A:return i=t._init,p(i(t._payload),e,r,u,o)}}if(i)return o=o(t),i=u===""?"."+C(t,0):u,O(o)?(r="",i!=null&&(r=i.replace(j,"$&/")+"/"),p(o,e,r,"",function(Q){return Q})):o!=null&&(m(o)&&(o=G(o,r+(o.key==null||t&&t.key===o.key?"":(""+o.key).replace(j,"$&/")+"/")+i)),e.push(o)),1;i=0;var _=u===""?".":u+":";if(O(t))for(var c=0;c<t.length;c++)u=t[c],s=_+C(u,c),i+=p(u,e,r,s,o);else if(c=z(t),typeof c=="function")for(t=c.call(t),c=0;!(u=t.next()).done;)u=u.value,s=_+C(u,c++),i+=p(u,e,r,s,o);else if(s==="object"){if(typeof t.then=="function")return p(B(t),e,r,u,o);throw e=String(t),Error("Objects are not valid as a React child (found: "+(e==="[object Object]"?"object with keys {"+Object.keys(t).join(", ")+"}":e)+"). If you meant to render a collection of children, use an array instead.")}return i}function E(t,e,r){if(t==null)return t;var u=[],o=0;return p(t,u,"","",function(s){return e.call(r,s,o++)}),u}function J(t){if(t._status===-1){var e=t._result;e=e(),e.then(function(r){(t._status===0||t._status===-1)&&(t._status=1,t._result=r)},function(r){(t._status===0||t._status===-1)&&(t._status=2,t._result=r)}),t._status===-1&&(t._status=0,t._result=e)}if(t._status===1)return t._result.default;throw t._result}var $=typeof reportError=="function"?reportError:function(t){if(typeof window=="object"&&typeof window.ErrorEvent=="function"){var e=new window.ErrorEvent("error",{bubbles:!0,cancelable:!0,message:typeof t=="object"&&t!==null&&typeof t.message=="string"?String(t.message):String(t),error:t});if(!window.dispatchEvent(e))return}else if(typeof process=="object"&&typeof process.emit=="function"){process.emit("uncaughtException",t);return}console.error(t)},W={map:E,forEach:function(t,e,r){E(t,function(){e.apply(this,arguments)},r)},count:function(t){var e=0;return E(t,function(){e++}),e},toArray:function(t){return E(t,function(e){return e})||[]},only:function(t){if(!m(t))throw Error("React.Children.only expected to receive a single React element child.");return t}};n.Activity=q,n.Children=W,n.Component=l,n.Fragment=Y,n.Profiler=M,n.PureComponent=y,n.StrictMode=I,n.Suspense=U,n.__CLIENT_INTERNALS_DO_NOT_USE_OR_WARN_USERS_THEY_CANNOT_UPGRADE=f,n.__COMPILER_RUNTIME={__proto__:null,c:function(t){return f.H.useMemoCache(t)}},n.cache=function(t){return function(){return t.apply(null,arguments)}},n.cacheSignal=function(){return null},n.cloneElement=function(t,e,r){if(t==null)throw Error("The argument must be a React element, but you passed "+t+".");var u=g({},t.props),o=t.key;if(e!=null)for(s in e.key!==void 0&&(o=""+e.key),e)!P.call(e,s)||s==="key"||s==="__self"||s==="__source"||s==="ref"&&e.ref===void 0||(u[s]=e[s]);var s=arguments.length-2;if(s===1)u.children=r;else if(1<s){for(var i=Array(s),_=0;_<s;_++)i[_]=arguments[_+2];u.children=i}return R(t.type,o,u)},n.createContext=function(t){return t={$$typeof:b,_currentValue:t,_currentValue2:t,_threadCount:0,Provider:null,Consumer:null},t.Provider=t,t.Consumer={$$typeof:k,_context:t},t},n.createElement=function(t,e,r){var u,o={},s=null;if(e!=null)for(u in e.key!==void 0&&(s=""+e.key),e)P.call(e,u)&&u!=="key"&&u!=="__self"&&u!=="__source"&&(o[u]=e[u]);var i=arguments.length-2;if(i===1)o.children=r;else if(1<i){for(var _=Array(i),c=0;c<i;c++)_[c]=arguments[c+2];o.children=_}if(t&&t.defaultProps)for(u in i=t.defaultProps,i)o[u]===void 0&&(o[u]=i[u]);return R(t,s,o)},n.createRef=function(){return{current:null}},n.forwardRef=function(t){return{$$typeof:L,render:t}},n.isValidElement=m,n.lazy=function(t){return{$$typeof:A,_payload:{_status:-1,_result:t},_init:J}},n.memo=function(t,e){return{$$typeof:D,type:t,compare:e===void 0?null:e}},n.startTransition=function(t){var e=f.T,r={};f.T=r;try{var u=t(),o=f.S;o!==null&&o(r,u),typeof u=="object"&&u!==null&&typeof u.then=="function"&&u.then(T,$)}catch(s){$(s)}finally{e!==null&&r.types!==null&&(e.types=r.types),f.T=e}},n.unstable_useCacheRefresh=function(){return f.H.useCacheRefresh()},n.use=function(t){return f.H.use(t)},n.useActionState=function(t,e,r){return f.H.useActionState(t,e,r)},n.useCallback=function(t,e){return f.H.useCallback(t,e)},n.useContext=function(t){return f.H.useContext(t)},n.useDebugValue=function(){},n.useDeferredValue=function(t,e){return f.H.useDeferredValue(t,e)},n.useEffect=function(t,e){return f.H.useEffect(t,e)},n.useEffectEvent=function(t){return f.H.useEffectEvent(t)},n.useId=function(){return f.H.useId()},n.useImperativeHandle=function(t,e,r){return f.H.useImperativeHandle(t,e,r)},n.useInsertionEffect=function(t,e){return f.H.useInsertionEffect(t,e)},n.useLayoutEffect=function(t,e){return f.H.useLayoutEffect(t,e)},n.useMemo=function(t,e){return f.H.useMemo(t,e)},n.useOptimistic=function(t,e){return f.H.useOptimistic(t,e)},n.useReducer=function(t,e,r){return f.H.useReducer(t,e,r)},n.useRef=function(t){return f.H.useRef(t)},n.useState=function(t){return f.H.useState(t)},n.useSyncExternalStore=function(t,e,r){return f.H.useSyncExternalStore(t,e,r)},n.useTransition=function(){return f.H.useTransition()},n.version="19.2.5"},70031(d,n,a){d.exports=a(36748)}}]);
