# Supplementary material for: An Interactive, Asynchronous Intimate Partner Violence Module for Medical Students: Improving Preparedness, Confidence, and Knowledge
Source: MedEdPORTAL. 2026 Jul 14;22:11618. doi: 10.15766/mep_2374-8265.11618 (PMC13364887; doi:10.15766/mep_2374-8265.11618)
Supplement: Supplementary file 1 — IPV Articulate Module FolderIPV Pre- and Postmodule Survey.docx [file mep_2374-8265.11618-s001.zip › A. IPV Articulate Module Folder/lib/rise/d4534cdf.js]

(globalThis.wpRiseJsonp=globalThis.wpRiseJsonp||[]).push([["ace"],{23248(U,W,X){U=X.nmd(U),(function(){var y="ace",R=(function(){return this})();if(!R&&typeof window<"u"&&(R=window),!y&&typeof requirejs<"u")return;var L=function(i,o,n){if(typeof i!="string"){L.original?L.original.apply(this,arguments):(console.error("dropping module because define wasn't a string."),console.trace());return}arguments.length==2&&(n=o),L.modules[i]||(L.payloads[i]=n,L.modules[i]=null)};L.modules={},L.payloads={};var v=function(i,o,n){if(typeof o=="string"){var t=a(i,o);if(t!=null)return n&&n(),t}else if(Object.prototype.toString.call(o)==="[object Array]"){for(var e=[],r=0,s=o.length;r<s;++r){var c=a(i,o[r]);if(c==null&&m.original)return;e.push(c)}return n&&n.apply(null,e)||!0}},m=function(i,o){var n=v("",i,o);return n==null&&m.original?m.original.apply(this,arguments):n},d=function(i,o){if(o.indexOf("!")!==-1){var n=o.split("!");return d(i,n[0])+"!"+d(i,n[1])}if(o.charAt(0)=="."){var t=i.split("/").slice(0,-1).join("/");for(o=t+"/"+o;o.indexOf(".")!==-1&&e!=o;){var e=o;o=o.replace(/\/\.\//,"/").replace(/[^\/]+\/\.\.\//,"")}}return o},a=function(i,o){o=d(i,o);var n=L.modules[o];if(!n){if(n=L.payloads[o],typeof n=="function"){var t={},e={id:o,uri:"",exports:t,packaged:!0},r=function(c,u){return v(o,c,u)},s=n(r,t,e);t=s||e.exports,L.modules[o]=t,delete L.payloads[o]}n=L.modules[o]=t||n}return n};function l(i){var o=R;i&&(R[i]||(R[i]={}),o=R[i]),(!o.define||!o.define.packaged)&&(L.original=o.define,o.define=L,o.define.packaged=!0),(!o.require||!o.require.packaged)&&(m.original=o.require,o.require=m,o.require.packaged=!0)}l(y)})(),ace.define("ace/lib/es6-shim",["require","exports","module"],function(y,R,L){function v(m,d,a){Object.defineProperty(m,d,{value:a,enumerable:!1,writable:!0,configurable:!0})}String.prototype.startsWith||v(String.prototype,"startsWith",function(m,d){return d=d||0,this.lastIndexOf(m,d)===d}),String.prototype.endsWith||v(String.prototype,"endsWith",function(m,d){var a=this;(d===void 0||d>a.length)&&(d=a.length),d-=m.length;var l=a.indexOf(m,d);return l!==-1&&l===d}),String.prototype.repeat||v(String.prototype,"repeat",function(m){for(var d="",a=this;m>0;)m&1&&(d+=a),(m>>=1)&&(a+=a);return d}),String.prototype.includes||v(String.prototype,"includes",function(m,d){return this.indexOf(m,d)!=-1}),Object.assign||(Object.assign=function(m){if(m==null)throw new TypeError("Cannot convert undefined or null to object");for(var d=Object(m),a=1;a<arguments.length;a++){var l=arguments[a];l!=null&&Object.keys(l).forEach(function(i){d[i]=l[i]})}return d}),Object.values||(Object.values=function(m){return Object.keys(m).map(function(d){return m[d]})}),Array.prototype.find||v(Array.prototype,"find",function(m){for(var d=this.length,a=arguments[1],l=0;l<d;l++){var i=this[l];if(m.call(a,i,l,this))return i}}),Array.prototype.findIndex||v(Array.prototype,"findIndex",function(m){for(var d=this.length,a=arguments[1],l=0;l<d;l++){var i=this[l];if(m.call(a,i,l,this))return l}}),Array.prototype.includes||v(Array.prototype,"includes",function(m,d){return this.indexOf(m,d)!=-1}),Array.prototype.fill||v(Array.prototype,"fill",function(m){for(var d=this,a=d.length>>>0,l=arguments[1],i=l>>0,o=i<0?Math.max(a+i,0):Math.min(i,a),n=arguments[2],t=n===void 0?a:n>>0,e=t<0?Math.max(a+t,0):Math.min(t,a);o<e;)d[o]=m,o++;return d}),Array.of||v(Array,"of",function(){return Array.prototype.slice.call(arguments)})}),ace.define("ace/lib/fixoldbrowsers",["require","exports","module","ace/lib/es6-shim"],function(y,R,L){"use strict";y("./es6-shim")}),ace.define("ace/lib/deep_copy",["require","exports","module"],function(y,R,L){R.deepCopy=function v(m){if(typeof m!="object"||!m)return m;var d;if(Array.isArray(m)){d=[];for(var a=0;a<m.length;a++)d[a]=v(m[a]);return d}if(Object.prototype.toString.call(m)!=="[object Object]")return m;d={};for(var a in m)d[a]=v(m[a]);return d}}),ace.define("ace/lib/lang",["require","exports","module","ace/lib/deep_copy"],function(y,R,L){"use strict";R.last=function(d){return d[d.length-1]},R.stringReverse=function(d){return d.split("").reverse().join("")},R.stringRepeat=function(d,a){for(var l="";a>0;)a&1&&(l+=d),(a>>=1)&&(d+=d);return l};var v=/^\s\s*/,m=/\s\s*$/;R.stringTrimLeft=function(d){return d.replace(v,"")},R.stringTrimRight=function(d){return d.replace(m,"")},R.copyObject=function(d){var a={};for(var l in d)a[l]=d[l];return a},R.copyArray=function(d){for(var a=[],l=0,i=d.length;l<i;l++)d[l]&&typeof d[l]=="object"?a[l]=this.copyObject(d[l]):a[l]=d[l];return a},R.deepCopy=y("./deep_copy").deepCopy,R.arrayToMap=function(d){for(var a={},l=0;l<d.length;l++)a[d[l]]=1;return a},R.createMap=function(d){var a=Object.create(null);for(var l in d)a[l]=d[l];return a},R.arrayRemove=function(d,a){for(var l=0;l<=d.length;l++)a===d[l]&&d.splice(l,1)},R.escapeRegExp=function(d){return d.replace(/([.*+?^${}()|[\]\/\\])/g,"\\$1")},R.escapeHTML=function(d){return(""+d).replace(/&/g,"&#38;").replace(/"/g,"&#34;").replace(/'/g,"&#39;").replace(/</g,"&#60;")},R.getMatchOffsets=function(d,a){var l=[];return d.replace(a,function(i){l.push({offset:arguments[arguments.length-2],length:i.length})}),l},R.deferredCall=function(d){var a=null,l=function(){a=null,d()},i=function(o){return i.cancel(),a=setTimeout(l,o||0),i};return i.schedule=i,i.call=function(){return this.cancel(),d(),i},i.cancel=function(){return clearTimeout(a),a=null,i},i.isPending=function(){return a},i},R.delayedCall=function(d,a){var l=null,i=function(){l=null,d()},o=function(n){l==null&&(l=setTimeout(i,n||a))};return o.delay=function(n){l&&clearTimeout(l),l=setTimeout(i,n||a)},o.schedule=o,o.call=function(){this.cancel(),d()},o.cancel=function(){l&&clearTimeout(l),l=null},o.isPending=function(){return l},o},R.supportsLookbehind=function(){try{new RegExp("(?<=.)")}catch{return!1}return!0},R.skipEmptyMatch=function(d,a,l){return l&&d.codePointAt(a)>65535?2:1}}),ace.define("ace/lib/useragent",["require","exports","module"],function(y,R,L){"use strict";R.OS={LINUX:"LINUX",MAC:"MAC",WINDOWS:"WINDOWS"},R.getOS=function(){return R.isMac?R.OS.MAC:R.isLinux?R.OS.LINUX:R.OS.WINDOWS};var v=typeof navigator=="object"?navigator:{},m=(/mac|win|linux/i.exec(v.platform)||["other"])[0].toLowerCase(),d=v.userAgent||"",a=v.appName||"";R.isWin=m=="win",R.isMac=m=="mac",R.isLinux=m=="linux",R.isIE=a=="Microsoft Internet Explorer"||a.indexOf("MSAppHost")>=0?parseFloat((d.match(/(?:MSIE |Trident\/[0-9]+[\.0-9]+;.*rv:)([0-9]+[\.0-9]+)/)||[])[1]):parseFloat((d.match(/(?:Trident\/[0-9]+[\.0-9]+;.*rv:)([0-9]+[\.0-9]+)/)||[])[1]),R.isOldIE=R.isIE&&R.isIE<9,R.isGecko=R.isMozilla=d.match(/ Gecko\/\d+/),R.isOpera=typeof opera=="object"&&Object.prototype.toString.call(window.opera)=="[object Opera]",R.isWebKit=parseFloat(d.split("WebKit/")[1])||void 0,R.isChrome=parseFloat(d.split(" Chrome/")[1])||void 0,R.isSafari=parseFloat(d.split(" Safari/")[1])&&!R.isChrome||void 0,R.isEdge=parseFloat(d.split(" Edge/")[1])||void 0,R.isAIR=d.indexOf("AdobeAIR")>=0,R.isAndroid=d.indexOf("Android")>=0,R.isChromeOS=d.indexOf(" CrOS ")>=0,R.isIOS=/iPad|iPhone|iPod/.test(d)&&!window.MSStream,R.isIOS&&(R.isMac=!0),R.isMobile=R.isIOS||R.isAndroid}),ace.define("ace/lib/dom",["require","exports","module","ace/lib/useragent"],function(y,R,L){"use strict";var v=y("./useragent"),m="http://www.w3.org/1999/xhtml";R.buildDom=function n(t,e,r){if(typeof t=="string"&&t){var s=document.createTextNode(t);return e&&e.appendChild(s),s}if(!Array.isArray(t))return t&&t.appendChild&&e&&e.appendChild(t),t;if(typeof t[0]!="string"||!t[0]){for(var c=[],u=0;u<t.length;u++){var f=n(t[u],e,r);f&&c.push(f)}return c}var x=document.createElement(t[0]),_=t[1],h=1;_&&typeof _=="object"&&!Array.isArray(_)&&(h=2);for(var u=h;u<t.length;u++)n(t[u],x,r);return h==2&&Object.keys(_).forEach(function(g){var C=_[g];g==="class"?x.className=Array.isArray(C)?C.join(" "):C:typeof C=="function"||g=="value"||g[0]=="$"?x[g]=C:g==="ref"?r&&(r[C]=x):g==="style"?typeof C=="string"&&(x.style.cssText=C):C!=null&&x.setAttribute(g,C)}),e&&e.appendChild(x),x},R.getDocumentHead=function(n){return n||(n=document),n.head||n.getElementsByTagName("head")[0]||n.documentElement},R.createElement=function(n,t){return document.createElementNS?document.createElementNS(t||m,n):document.createElement(n)},R.removeChildren=function(n){n.innerHTML=""},R.createTextNode=function(n,t){var e=t?t.ownerDocument:document;return e.createTextNode(n)},R.createFragment=function(n){var t=n?n.ownerDocument:document;return t.createDocumentFragment()},R.hasCssClass=function(n,t){var e=(n.className+"").split(/\s+/g);return e.indexOf(t)!==-1},R.addCssClass=function(n,t){R.hasCssClass(n,t)||(n.className+=" "+t)},R.removeCssClass=function(n,t){for(var e=n.className.split(/\s+/g);;){var r=e.indexOf(t);if(r==-1)break;e.splice(r,1)}n.className=e.join(" ")},R.toggleCssClass=function(n,t){for(var e=n.className.split(/\s+/g),r=!0;;){var s=e.indexOf(t);if(s==-1)break;r=!1,e.splice(s,1)}return r&&e.push(t),n.className=e.join(" "),r},R.setCssClass=function(n,t,e){e?R.addCssClass(n,t):R.removeCssClass(n,t)},R.hasCssString=function(n,t){var e=0,r;if(t=t||document,r=t.querySelectorAll("style")){for(;e<r.length;)if(r[e++].id===n)return!0}},R.removeElementById=function(n,t){t=t||document,t.getElementById(n)&&t.getElementById(n).remove()};var d,a=[];R.useStrictCSP=function(n){d=n,n==!1?l():a||(a=[])};function l(){var n=a;a=null,n&&n.forEach(function(t){i(t[0],t[1])})}function i(n,t,e){if(!(typeof document>"u")){if(a){if(e)l();else if(e===!1)return a.push([n,t])}if(!d){var r=e;!e||!e.getRootNode?r=document:(r=e.getRootNode(),(!r||r==e)&&(r=document));var s=r.ownerDocument||r;if(t&&R.hasCssString(t,r))return null;t&&(n+=`
/*# sourceURL=ace/css/`+t+" */");var c=R.createElement("style");c.appendChild(s.createTextNode(n)),t&&(c.id=t),r==s&&(r=R.getDocumentHead(s)),r.insertBefore(c,r.firstChild)}}}if(R.importCssString=i,R.importCssStylsheet=function(n,t){R.buildDom(["link",{rel:"stylesheet",href:n}],R.getDocumentHead(t))},R.$fixPositionBug=function(n){var t=n.getBoundingClientRect();if(n.style.left){var e=parseFloat(n.style.left),r=+t.left;Math.abs(e-r)>1&&(n.style.left=2*e-r+"px")}if(n.style.right){var e=parseFloat(n.style.right),r=window.innerWidth-t.right;Math.abs(e-r)>1&&(n.style.right=2*e-r+"px")}if(n.style.top){var e=parseFloat(n.style.top),r=+t.top;Math.abs(e-r)>1&&(n.style.top=2*e-r+"px")}if(n.style.bottom){var e=parseFloat(n.style.bottom),r=window.innerHeight-t.bottom;Math.abs(e-r)>1&&(n.style.bottom=2*e-r+"px")}},R.scrollbarWidth=function(n){var t=R.createElement("ace_inner");t.style.width="100%",t.style.minWidth="0px",t.style.height="200px",t.style.display="block";var e=R.createElement("ace_outer"),r=e.style;r.position="absolute",r.left="-10000px",r.overflow="hidden",r.width="200px",r.minWidth="0px",r.height="150px",r.display="block",e.appendChild(t);var s=n&&n.documentElement||document&&document.documentElement;if(!s)return 0;s.appendChild(e);var c=t.offsetWidth;r.overflow="scroll";var u=t.offsetWidth;return c===u&&(u=e.clientWidth),s.removeChild(e),c-u},R.computedStyle=function(n,t){return window.getComputedStyle(n,"")||{}},R.setStyle=function(n,t,e){n[t]!==e&&(n[t]=e)},R.HAS_CSS_ANIMATION=!1,R.HAS_CSS_TRANSFORMS=!1,R.HI_DPI=v.isWin?typeof window<"u"&&window.devicePixelRatio>=1.5:!0,v.isChromeOS&&(R.HI_DPI=!1),typeof document<"u"){var o=document.createElement("div");R.HI_DPI&&o.style.transform!==void 0&&(R.HAS_CSS_TRANSFORMS=!0),!v.isEdge&&typeof o.style.animationName<"u"&&(R.HAS_CSS_ANIMATION=!0),o=null}R.HAS_CSS_TRANSFORMS?R.translate=function(n,t,e){n.style.transform="translate("+Math.round(t)+"px, "+Math.round(e)+"px)"}:R.translate=function(n,t,e){n.style.top=Math.round(e)+"px",n.style.left=Math.round(t)+"px"}}),ace.define("ace/lib/net",["require","exports","module","ace/lib/dom"],function(y,R,L){/*
* based on code from:
*
* @license RequireJS text 0.25.0 Copyright (c) 2010-2011, The Dojo Foundation All Rights Reserved.
* Available via the MIT or new BSD license.
* see: http://github.com/jrburke/requirejs for details
*/"use strict";var v=y("./dom");R.get=function(m,d){var a=new XMLHttpRequest;a.open("GET",m,!0),a.onreadystatechange=function(){a.readyState===4&&d(a.responseText)},a.send(null)},R.loadScript=function(m,d){var a=v.getDocumentHead(),l=document.createElement("script");l.src=m,a.appendChild(l),l.onload=l.onreadystatechange=function(i,o){(o||!l.readyState||l.readyState=="loaded"||l.readyState=="complete")&&(l=l.onload=l.onreadystatechange=null,o||d())}},R.qualifyURL=function(m){var d=document.createElement("a");return d.href=m,d.href}}),ace.define("ace/lib/oop",["require","exports","module"],function(y,R,L){"use strict";R.inherits=function(v,m){v.super_=m,v.prototype=Object.create(m.prototype,{constructor:{value:v,enumerable:!1,writable:!0,configurable:!0}})},R.mixin=function(v,m){for(var d in m)v[d]=m[d];return v},R.implement=function(v,m){R.mixin(v,m)}}),ace.define("ace/lib/event_emitter",["require","exports","module"],function(y,R,L){"use strict";var v={},m=function(){this.propagationStopped=!0},d=function(){this.defaultPrevented=!0};v._emit=v._dispatchEvent=function(a,l){this._eventRegistry||(this._eventRegistry={}),this._defaultHandlers||(this._defaultHandlers={});var i=this._eventRegistry[a]||[],o=this._defaultHandlers[a];if(!(!i.length&&!o)){(typeof l!="object"||!l)&&(l={}),l.type||(l.type=a),l.stopPropagation||(l.stopPropagation=m),l.preventDefault||(l.preventDefault=d),i=i.slice();for(var n=0;n<i.length&&(i[n](l,this),!l.propagationStopped);n++);if(o&&!l.defaultPrevented)return o(l,this)}},v._signal=function(a,l){var i=(this._eventRegistry||{})[a];if(i){i=i.slice();for(var o=0;o<i.length;o++)i[o](l,this)}},v.once=function(a,l){var i=this;if(this.on(a,function o(){i.off(a,o),l.apply(null,arguments)}),!l)return new Promise(function(o){l=o})},v.setDefaultHandler=function(a,l){var i=this._defaultHandlers;if(i||(i=this._defaultHandlers={_disabled_:{}}),i[a]){var o=i[a],n=i._disabled_[a];n||(i._disabled_[a]=n=[]),n.push(o);var t=n.indexOf(l);t!=-1&&n.splice(t,1)}i[a]=l},v.removeDefaultHandler=function(a,l){var i=this._defaultHandlers;if(i){var o=i._disabled_[a];if(i[a]==l)o&&this.setDefaultHandler(a,o.pop());else if(o){var n=o.indexOf(l);n!=-1&&o.splice(n,1)}}},v.on=v.addEventListener=function(a,l,i){this._eventRegistry=this._eventRegistry||{};var o=this._eventRegistry[a];return o||(o=this._eventRegistry[a]=[]),o.indexOf(l)==-1&&o[i?"unshift":"push"](l),l},v.off=v.removeListener=v.removeEventListener=function(a,l){this._eventRegistry=this._eventRegistry||{};var i=this._eventRegistry[a];if(i){var o=i.indexOf(l);o!==-1&&i.splice(o,1)}},v.removeAllListeners=function(a){a||(this._eventRegistry=this._defaultHandlers=void 0),this._eventRegistry&&(this._eventRegistry[a]=void 0),this._defaultHandlers&&(this._defaultHandlers[a]=void 0)},R.EventEmitter=v}),ace.define("ace/lib/report_error",["require","exports","module"],function(y,R,L){R.reportError=function(m,d){var a=new Error(m);a.data=d,typeof console=="object"&&console.error&&console.error(a),setTimeout(function(){throw a})}}),ace.define("ace/lib/default_english_messages",["require","exports","module"],function(y,R,L){var v={"autocomplete.popup.aria-roledescription":"Autocomplete suggestions","autocomplete.popup.aria-label":"Autocomplete suggestions","autocomplete.popup.item.aria-roledescription":"item","autocomplete.loading":"Loading...","editor.scroller.aria-roledescription":"editor","editor.scroller.aria-label":"Editor content, press Enter to start editing, press Escape to exit","editor.gutter.aria-roledescription":"editor gutter","editor.gutter.aria-label":"Editor gutter, press Enter to interact with controls using arrow keys, press Escape to exit","error-marker.good-state":"Looks good!","prompt.recently-used":"Recently used","prompt.other-commands":"Other commands","prompt.no-matching-commands":"No matching commands","search-box.find.placeholder":"Search for","search-box.find-all.text":"All","search-box.replace.placeholder":"Replace with","search-box.replace-next.text":"Replace","search-box.replace-all.text":"All","search-box.toggle-replace.title":"Toggle Replace mode","search-box.toggle-regexp.title":"RegExp Search","search-box.toggle-case.title":"CaseSensitive Search","search-box.toggle-whole-word.title":"Whole Word Search","search-box.toggle-in-selection.title":"Search In Selection","search-box.search-counter":"$0 of $1","text-input.aria-roledescription":"editor","text-input.aria-label":"Cursor at row $0","gutter.code-folding.range.aria-label":"Toggle code folding, rows $0 through $1","gutter.code-folding.closed.aria-label":"Toggle code folding, rows $0 through $1","gutter.code-folding.open.aria-label":"Toggle code folding, row $0","gutter.code-folding.closed.title":"Unfold code","gutter.code-folding.open.title":"Fold code","gutter.annotation.aria-label.error":"Error, read annotations row $0","gutter.annotation.aria-label.warning":"Warning, read annotations row $0","gutter.annotation.aria-label.info":"Info, read annotations row $0","inline-fold.closed.title":"Unfold code","gutter-tooltip.aria-label.error.singular":"error","gutter-tooltip.aria-label.error.plural":"errors","gutter-tooltip.aria-label.warning.singular":"warning","gutter-tooltip.aria-label.warning.plural":"warnings","gutter-tooltip.aria-label.info.singular":"information message","gutter-tooltip.aria-label.info.plural":"information messages","gutter.annotation.aria-label.security":"Security finding, read annotations row $0","gutter.annotation.aria-label.hint":"Suggestion, read annotations row $0","gutter-tooltip.aria-label.security.singular":"security finding","gutter-tooltip.aria-label.security.plural":"security findings","gutter-tooltip.aria-label.hint.singular":"suggestion","gutter-tooltip.aria-label.hint.plural":"suggestions","editor.tooltip.disable-editing":"Editing is disabled"};R.defaultEnglishMessages=v}),ace.define("ace/lib/app_config",["require","exports","module","ace/lib/oop","ace/lib/event_emitter","ace/lib/report_error","ace/lib/default_english_messages"],function(y,R,L){"no use strict";var v=y("./oop"),m=y("./event_emitter").EventEmitter,d=y("./report_error").reportError,a=y("./default_english_messages").defaultEnglishMessages,l={setOptions:function(e){Object.keys(e).forEach(function(r){this.setOption(r,e[r])},this)},getOptions:function(e){var r={};if(e)Array.isArray(e)||(e=Object.keys(e));else{var s=this.$options;e=Object.keys(s).filter(function(c){return!s[c].hidden})}return e.forEach(function(c){r[c]=this.getOption(c)},this),r},setOption:function(e,r){if(this["$"+e]!==r){var s=this.$options[e];if(!s)return i('misspelled option "'+e+'"');if(s.forwardTo)return this[s.forwardTo]&&this[s.forwardTo].setOption(e,r);s.handlesSet||(this["$"+e]=r),s&&s.set&&s.set.call(this,r)}},getOption:function(e){var r=this.$options[e];return r?r.forwardTo?this[r.forwardTo]&&this[r.forwardTo].getOption(e):r&&r.get?r.get.call(this):this["$"+e]:i('misspelled option "'+e+'"')}};function i(e){typeof console<"u"&&console.warn&&console.warn.apply(console,arguments)}var o,n,t=(function(){function e(){this.$defaultOptions={},o=a,n="dollarSigns"}return e.prototype.defineOptions=function(r,s,c){return r.$options||(this.$defaultOptions[s]=r.$options={}),Object.keys(c).forEach(function(u){var f=c[u];typeof f=="string"&&(f={forwardTo:f}),f.name||(f.name=u),r.$options[f.name]=f,"initialValue"in f&&(r["$"+f.name]=f.initialValue)}),v.implement(r,l),this},e.prototype.resetOptions=function(r){Object.keys(r.$options).forEach(function(s){var c=r.$options[s];"value"in c&&r.setOption(s,c.value)})},e.prototype.setDefaultValue=function(r,s,c){if(!r){for(r in this.$defaultOptions)if(this.$defaultOptions[r][s])break;if(!this.$defaultOptions[r][s])return!1}var u=this.$defaultOptions[r]||(this.$defaultOptions[r]={});u[s]&&(u.forwardTo?this.setDefaultValue(u.forwardTo,s,c):u[s].value=c)},e.prototype.setDefaultValues=function(r,s){Object.keys(s).forEach(function(c){this.setDefaultValue(r,c,s[c])},this)},e.prototype.setMessages=function(r,s){o=r,s&&s.placeholders&&(n=s.placeholders)},e.prototype.nls=function(r,s,c){o[r]||(i("No message found for the key '"+r+"' in messages with id "+o.$id+", trying to find a translation for the default string '"+s+"'."),o[s]||i("No message found for the default string '"+s+"' in the provided messages. Falling back to the default English message."));var u=o[r]||o[s]||s;return c&&(n==="dollarSigns"&&(u=u.replace(/\$(\$|[\d]+)/g,function(f,x){return x=="$"?"$":c[x]})),n==="curlyBrackets"&&(u=u.replace(/\{([^\}]+)\}/g,function(f,x){return c[x]}))),u},e})();t.prototype.warn=i,t.prototype.reportError=d,v.implement(t.prototype,m),R.AppConfig=t}),ace.define("ace/theme/textmate-css",["require","exports","module"],function(y,R,L){L.exports=`.ace-tm .ace_gutter {
  background: #f0f0f0;
  color: #333;
}

.ace-tm .ace_print-margin {
  width: 1px;
  background: #e8e8e8;
}

.ace-tm .ace_fold {
    background-color: #6B72E6;
}

.ace-tm {
  background-color: #FFFFFF;
  color: black;
}

.ace-tm .ace_cursor {
  color: black;
}
        
.ace-tm .ace_invisible {
  color: rgb(191, 191, 191);
}

.ace-tm .ace_storage,
.ace-tm .ace_keyword {
  color: blue;
}

.ace-tm .ace_constant {
  color: rgb(197, 6, 11);
}

.ace-tm .ace_constant.ace_buildin {
  color: rgb(88, 72, 246);
}

.ace-tm .ace_constant.ace_language {
  color: rgb(88, 92, 246);
}

.ace-tm .ace_constant.ace_library {
  color: rgb(6, 150, 14);
}

.ace-tm .ace_invalid {
  background-color: rgba(255, 0, 0, 0.1);
  color: red;
}

.ace-tm .ace_support.ace_function {
  color: rgb(60, 76, 114);
}

.ace-tm .ace_support.ace_constant {
  color: rgb(6, 150, 14);
}

.ace-tm .ace_support.ace_type,
.ace-tm .ace_support.ace_class {
  color: rgb(109, 121, 222);
}

.ace-tm .ace_keyword.ace_operator {
  color: rgb(104, 118, 135);
}

.ace-tm .ace_string {
  color: rgb(3, 106, 7);
}

.ace-tm .ace_comment {
  color: rgb(76, 136, 107);
}

.ace-tm .ace_comment.ace_doc {
  color: rgb(0, 102, 255);
}

.ace-tm .ace_comment.ace_doc.ace_tag {
  color: rgb(128, 159, 191);
}

.ace-tm .ace_constant.ace_numeric {
  color: rgb(0, 0, 205);
}

.ace-tm .ace_variable {
  color: rgb(49, 132, 149);
}

.ace-tm .ace_xml-pe {
  color: rgb(104, 104, 91);
}

.ace-tm .ace_entity.ace_name.ace_function {
  color: #0000A2;
}


.ace-tm .ace_heading {
  color: rgb(12, 7, 255);
}

.ace-tm .ace_list {
  color:rgb(185, 6, 144);
}

.ace-tm .ace_meta.ace_tag {
  color:rgb(0, 22, 142);
}

.ace-tm .ace_string.ace_regex {
  color: rgb(255, 0, 0)
}

.ace-tm .ace_marker-layer .ace_selection {
  background: rgb(181, 213, 255);
}
.ace-tm.ace_multiselect .ace_selection.ace_start {
  box-shadow: 0 0 3px 0px white;
}
.ace-tm .ace_marker-layer .ace_step {
  background: rgb(252, 255, 0);
}

.ace-tm .ace_marker-layer .ace_stack {
  background: rgb(164, 229, 101);
}

.ace-tm .ace_marker-layer .ace_bracket {
  margin: -1px 0 0 -1px;
  border: 1px solid rgb(192, 192, 192);
}

.ace-tm .ace_marker-layer .ace_active-line {
  background: rgba(0, 0, 0, 0.07);
}

.ace-tm .ace_gutter-active-line {
    background-color : #dcdcdc;
}

.ace-tm .ace_marker-layer .ace_selected-word {
  background: rgb(250, 250, 255);
  border: 1px solid rgb(200, 200, 250);
}

.ace-tm .ace_indent-guide {
  background: url("data:image/png;base64,iVBORw0KGgoAAAANSUhEUgAAAAEAAAACCAYAAACZgbYnAAAAE0lEQVQImWP4////f4bLly//BwAmVgd1/w11/gAAAABJRU5ErkJggg==") right repeat-y;
}

.ace-tm .ace_indent-guide-active {
  background: url("data:image/png;base64,iVBORw0KGgoAAAANSUhEUgAAAAEAAAACCAYAAACZgbYnAAAACXBIWXMAAAsTAAALEwEAmpwYAAAAIGNIUk0AAHolAACAgwAA+f8AAIDpAAB1MAAA6mAAADqYAAAXb5JfxUYAAAAZSURBVHjaYvj///9/hivKyv8BAAAA//8DACLqBhbvk+/eAAAAAElFTkSuQmCC") right repeat-y;
}
`}),ace.define("ace/theme/textmate",["require","exports","module","ace/theme/textmate-css","ace/lib/dom"],function(y,R,L){"use strict";R.isDark=!1,R.cssClass="ace-tm",R.cssText=y("./textmate-css"),R.$id="ace/theme/textmate";var v=y("../lib/dom");v.importCssString(R.cssText,R.cssClass,!1)}),ace.define("ace/config",["require","exports","module","ace/lib/lang","ace/lib/net","ace/lib/dom","ace/lib/app_config","ace/theme/textmate"],function(y,R,L){"no use strict";var v=y("./lib/lang"),m=y("./lib/net"),d=y("./lib/dom"),a=y("./lib/app_config").AppConfig;L.exports=R=new a;var l={packaged:!1,workerPath:null,modePath:null,themePath:null,basePath:"",suffix:".js",$moduleUrls:{},loadWorkerFromBlob:!0,sharedPopups:!1,useStrictCSP:null};R.get=function(t){if(!l.hasOwnProperty(t))throw new Error("Unknown config key: "+t);return l[t]},R.set=function(t,e){if(l.hasOwnProperty(t))l[t]=e;else if(this.setDefaultValue("",t,e)==!1)throw new Error("Unknown config key: "+t);t=="useStrictCSP"&&d.useStrictCSP(e)},R.all=function(){return v.copyObject(l)},R.$modes={},R.moduleUrl=function(t,e){if(l.$moduleUrls[t])return l.$moduleUrls[t];var r=t.split("/");e=e||r[r.length-2]||"";var s=e=="snippets"?"/":"-",c=r[r.length-1];if(e=="worker"&&s=="-"){var u=new RegExp("^"+e+"[\\-_]|[\\-_]"+e+"$","g");c=c.replace(u,"")}(!c||c==e)&&r.length>1&&(c=r[r.length-2]);var f=l[e+"Path"];return f==null?f=l.basePath:s=="/"&&(e=s=""),f&&f.slice(-1)!="/"&&(f+="/"),f+e+s+c+this.get("suffix")},R.setModuleUrl=function(t,e){return l.$moduleUrls[t]=e};var i=function(t,e){if(t==="ace/theme/textmate"||t==="./theme/textmate")return e(null,y("./theme/textmate"));if(o)return o(t,e);console.error("loader is not configured")},o;R.setLoader=function(t){o=t},R.dynamicModules=Object.create(null),R.$loading={},R.$loaded={},R.loadModule=function(t,e){var r;if(Array.isArray(t))var s=t[0],c=t[1];else if(typeof t=="string")var c=t;var u=function(f){if(f&&!R.$loading[c])return e&&e(f);if(R.$loading[c]||(R.$loading[c]=[]),R.$loading[c].push(e),!(R.$loading[c].length>1)){var x=function(){i(c,function(_,h){h&&(R.$loaded[c]=h),R._emit("load.module",{name:c,module:h});var g=R.$loading[c];R.$loading[c]=null,g.forEach(function(C){C&&C(h)})})};if(!R.get("packaged"))return x();m.loadScript(R.moduleUrl(c,s),x),n()}};if(R.dynamicModules[c])R.dynamicModules[c]().then(function(f){f.default?u(f.default):u(f)});else{try{r=this.$require(c)}catch{}u(r||R.$loaded[c])}},R.$require=function(t){if(typeof L.require=="function"){var e="require";return L[e](t)}},R.setModuleLoader=function(t,e){R.dynamicModules[t]=e};var n=function(){!l.basePath&&!l.workerPath&&!l.modePath&&!l.themePath&&!Object.keys(l.$moduleUrls).length&&(console.error("Unable to infer path to ace from script src,","use ace.config.set('basePath', 'path') to enable dynamic loading of modes and themes","or with webpack use ace/webpack-resolver"),n=function(){})};R.version="1.43.6"}),ace.define("ace/loader_build",["require","exports","module","ace/lib/fixoldbrowsers","ace/config"],function(y,R,L){"use strict";y("./lib/fixoldbrowsers");var v=y("./config");v.setLoader(function(l,i){y([l],function(o){i(null,o)})});var m=(function(){return this||typeof window<"u"&&window})();L.exports=function(l){v.init=d,v.$require=y,l.require=y,l.define=X.amdD},d(!0);function d(l){if(!(!m||!m.document)){v.set("packaged",l||y.packaged||L.packaged||m.define&&X.amdD.packaged);var i={},o="",n=document.currentScript||document._currentScript,t=n&&n.ownerDocument||document;n&&n.src&&(o=n.src.split(/[?#]/)[0].split("/").slice(0,-1).join("/")||"");for(var e=t.getElementsByTagName("script"),r=0;r<e.length;r++){var s=e[r],c=s.src||s.getAttribute("src");if(c){for(var u=s.attributes,f=0,x=u.length;f<x;f++){var _=u[f];_.name.indexOf("data-ace-")===0&&(i[a(_.name.replace(/^data-ace-/,""))]=_.value)}var h=c.match(/^(.*)\/ace([\-.]\w+)?\.js(\?|$)/);h&&(o=h[1])}}o&&(i.base=i.base||o,i.packaged=!0),i.basePath=i.base,i.workerPath=i.workerPath||i.base,i.modePath=i.modePath||i.base,i.themePath=i.themePath||i.base,delete i.base;for(var g in i)typeof i[g]<"u"&&v.set(g,i[g])}}function a(l){return l.replace(/-(.)/g,function(i,o){return o.toUpperCase()})}}),ace.define("ace/range",["require","exports","module"],function(y,R,L){"use strict";var v=(function(){function m(d,a,l,i){this.start={row:d,column:a},this.end={row:l,column:i}}return m.prototype.isEqual=function(d){return this.start.row===d.start.row&&this.end.row===d.end.row&&this.start.column===d.start.column&&this.end.column===d.end.column},m.prototype.toString=function(){return"Range: ["+this.start.row+"/"+this.start.column+"] -> ["+this.end.row+"/"+this.end.column+"]"},m.prototype.contains=function(d,a){return this.compare(d,a)==0},m.prototype.compareRange=function(d){var a,l=d.end,i=d.start;return a=this.compare(l.row,l.column),a==1?(a=this.compare(i.row,i.column),a==1?2:a==0?1:0):a==-1?-2:(a=this.compare(i.row,i.column),a==-1?-1:a==1?42:0)},m.prototype.comparePoint=function(d){return this.compare(d.row,d.column)},m.prototype.containsRange=function(d){return this.comparePoint(d.start)==0&&this.comparePoint(d.end)==0},m.prototype.intersects=function(d){var a=this.compareRange(d);return a==-1||a==0||a==1},m.prototype.isEnd=function(d,a){return this.end.row==d&&this.end.column==a},m.prototype.isStart=function(d,a){return this.start.row==d&&this.start.column==a},m.prototype.setStart=function(d,a){typeof d=="object"?(this.start.column=d.column,this.start.row=d.row):(this.start.row=d,this.start.column=a)},m.prototype.setEnd=function(d,a){typeof d=="object"?(this.end.column=d.column,this.end.row=d.row):(this.end.row=d,this.end.column=a)},m.prototype.inside=function(d,a){return this.compare(d,a)==0?!(this.isEnd(d,a)||this.isStart(d,a)):!1},m.prototype.insideStart=function(d,a){return this.compare(d,a)==0?!this.isEnd(d,a):!1},m.prototype.insideEnd=function(d,a){return this.compare(d,a)==0?!this.isStart(d,a):!1},m.prototype.compare=function(d,a){return!this.isMultiLine()&&d===this.start.row?a<this.start.column?-1:a>this.end.column?1:0:d<this.start.row?-1:d>this.end.row?1:this.start.row===d?a>=this.start.column?0:-1:this.end.row===d?a<=this.end.column?0:1:0},m.prototype.compareStart=function(d,a){return this.start.row==d&&this.start.column==a?-1:this.compare(d,a)},m.prototype.compareEnd=function(d,a){return this.end.row==d&&this.end.column==a?1:this.compare(d,a)},m.prototype.compareInside=function(d,a){return this.end.row==d&&this.end.column==a?1:this.start.row==d&&this.start.column==a?-1:this.compare(d,a)},m.prototype.clipRows=function(d,a){if(this.end.row>a)var l={row:a+1,column:0};else if(this.end.row<d)var l={row:d,column:0};if(this.start.row>a)var i={row:a+1,column:0};else if(this.start.row<d)var i={row:d,column:0};return m.fromPoints(i||this.start,l||this.end)},m.prototype.extend=function(d,a){var l=this.compare(d,a);if(l==0)return this;if(l==-1)var i={row:d,column:a};else var o={row:d,column:a};return m.fromPoints(i||this.start,o||this.end)},m.prototype.isEmpty=function(){return this.start.row===this.end.row&&this.start.column===this.end.column},m.prototype.isMultiLine=function(){return this.start.row!==this.end.row},m.prototype.clone=function(){return m.fromPoints(this.start,this.end)},m.prototype.collapseRows=function(){return this.end.column==0?new m(this.start.row,0,Math.max(this.start.row,this.end.row-1),0):new m(this.start.row,0,this.end.row,0)},m.prototype.toScreenRange=function(d){var a=d.documentToScreenPosition(this.start),l=d.documentToScreenPosition(this.end);return new m(a.row,a.column,l.row,l.column)},m.prototype.moveBy=function(d,a){this.start.row+=d,this.start.column+=a,this.end.row+=d,this.end.column+=a},m})();v.fromPoints=function(m,d){return new v(m.row,m.column,d.row,d.column)},v.comparePoints=function(m,d){return m.row-d.row||m.column-d.column},R.Range=v}),ace.define("ace/lib/keys",["require","exports","module","ace/lib/oop"],function(y,R,L){"use strict";for(var v=y("./oop"),m={MODIFIER_KEYS:{16:"Shift",17:"Ctrl",18:"Alt",224:"Meta",91:"MetaLeft",92:"MetaRight",93:"ContextMenu"},KEY_MODS:{ctrl:1,alt:2,option:2,shift:4,super:8,meta:8,command:8,cmd:8,control:1},FUNCTION_KEYS:{8:"Backspace",9:"Tab",13:"Return",19:"Pause",27:"Esc",32:"Space",33:"PageUp",34:"PageDown",35:"End",36:"Home",37:"Left",38:"Up",39:"Right",40:"Down",44:"Print",45:"Insert",46:"Delete","-13":"NumpadEnter",144:"Numlock",145:"Scrolllock"},PRINTABLE_KEYS:{32:" ",59:";",61:"=",107:"+",109:"-",110:".",186:";",187:"=",188:",",189:"-",190:".",191:"/",192:"`",219:"[",220:"\\",221:"]",222:"'",111:"/",106:"*"}},d={Command:224,Backspace:8,Tab:9,Return:13,Enter:13,Pause:19,Escape:27,PageUp:33,PageDown:34,End:35,Home:36,Insert:45,Delete:46,ArrowLeft:37,ArrowUp:38,ArrowRight:39,ArrowDown:40,Backquote:192,Minus:189,Equal:187,BracketLeft:219,Backslash:220,BracketRight:221,Semicolon:186,Quote:222,Comma:188,Period:190,Slash:191,Space:32,NumpadAdd:107,NumpadDecimal:110,NumpadSubtract:109,NumpadDivide:111,NumpadMultiply:106},a=0;a<10;a++)d["Digit"+a]=48+a,d["Numpad"+a]=96+a,m.PRINTABLE_KEYS[48+a]=""+a,m.FUNCTION_KEYS[96+a]="Numpad"+a;for(var a=65;a<91;a++){var l=String.fromCharCode(a+32);d["Key"+l.toUpperCase()]=a,m.PRINTABLE_KEYS[a]=l}for(var a=1;a<13;a++)d["F"+a]=111+a,m.FUNCTION_KEYS[111+a]="F"+a;var i={Shift:16,Control:17,Alt:18,Meta:224};for(var o in i)d[o]=d[o+"Left"]=d[o+"Right"]=i[o];R.$codeToKeyCode=d,m.PRINTABLE_KEYS[173]="-";for(var n in m.FUNCTION_KEYS){var t=m.FUNCTION_KEYS[n].toLowerCase();m[t]=parseInt(n,10)}for(var n in m.PRINTABLE_KEYS){var t=m.PRINTABLE_KEYS[n].toLowerCase();m[t]=parseInt(n,10)}v.mixin(m,m.MODIFIER_KEYS),v.mixin(m,m.PRINTABLE_KEYS),v.mixin(m,m.FUNCTION_KEYS),m.enter=m.return,m.escape=m.esc,m.del=m.delete,(function(){for(var e=["cmd","ctrl","alt","shift"],r=Math.pow(2,e.length);r--;)m.KEY_MODS[r]=e.filter(function(s){return r&m.KEY_MODS[s]}).join("-")+"-"})(),m.KEY_MODS[0]="",m.KEY_MODS[-1]="input-",v.mixin(R,m),R.default=R,R.keyCodeToString=function(e){var r=m[e];return typeof r!="string"&&(r=String.fromCharCode(e)),r.toLowerCase()}}),ace.define("ace/lib/event",["require","exports","module","ace/lib/keys","ace/lib/useragent"],function(y,R,L){"use strict";var v=y("./keys"),m=y("./useragent"),d=null,a=0,l;function i(){l=!1;try{document.createComment("").addEventListener("test",function(){},{get passive(){return l={passive:!1},!0}})}catch{}}function o(){return l==null&&i(),l}function n(f,x,_){this.elem=f,this.type=x,this.callback=_}n.prototype.destroy=function(){e(this.elem,this.type,this.callback),this.elem=this.type=this.callback=void 0};var t=R.addListener=function(f,x,_,h){f.addEventListener(x,_,o()),h&&h.$toDestroy.push(new n(f,x,_))},e=R.removeListener=function(f,x,_){f.removeEventListener(x,_,o())};R.stopEvent=function(f){return R.stopPropagation(f),R.preventDefault(f),!1},R.stopPropagation=function(f){f.stopPropagation&&f.stopPropagation()},R.preventDefault=function(f){f.preventDefault&&f.preventDefault()},R.getButton=function(f){return f.type=="dblclick"?0:f.type=="contextmenu"||m.isMac&&f.ctrlKey&&!f.altKey&&!f.shiftKey?2:f.button},R.capture=function(f,x,_){var h=f&&f.ownerDocument||document;function g(C){x&&x(C),_&&_(C),e(h,"mousemove",x),e(h,"mouseup",g),e(h,"dragstart",g)}return t(h,"mousemove",x),t(h,"mouseup",g),t(h,"dragstart",g),g},R.addMouseWheelListener=function(f,x,_){t(f,"wheel",function(h){var g=.15,C=h.deltaX||0,k=h.deltaY||0;switch(h.deltaMode){case h.DOM_DELTA_PIXEL:h.wheelX=C*g,h.wheelY=k*g;break;case h.DOM_DELTA_LINE:var $=15;h.wheelX=C*$,h.wheelY=k*$;break;case h.DOM_DELTA_PAGE:var M=150;h.wheelX=C*M,h.wheelY=k*M;break}x(h)},_)},R.addMultiMouseDownListener=function(f,x,_,h,g){var C=0,k,$,M,S={2:"dblclick",3:"tripleclick",4:"quadclick"};function w(b){if(R.getButton(b)!==0?C=0:b.detail>1?(C++,C>4&&(C=1)):C=1,m.isIE){var p=Math.abs(b.clientX-k)>5||Math.abs(b.clientY-$)>5;(!M||p)&&(C=1),M&&clearTimeout(M),M=setTimeout(function(){M=null},x[C-1]||600),C==1&&(k=b.clientX,$=b.clientY)}if(b._clicks=C,_[h]("mousedown",b),C>4)C=0;else if(C>1)return _[h](S[C],b)}Array.isArray(f)||(f=[f]),f.forEach(function(b){t(b,"mousedown",w,g)})};function r(f){return 0|(f.ctrlKey?1:0)|(f.altKey?2:0)|(f.shiftKey?4:0)|(f.metaKey?8:0)}R.getModifierString=function(f){return v.KEY_MODS[r(f)]};function s(f,x,_){var h=r(x);if(!_&&x.code&&(_=v.$codeToKeyCode[x.code]||_),!m.isMac&&d){if(x.getModifierState&&(x.getModifierState("OS")||x.getModifierState("Win"))&&(h|=8),d.altGr)if((3&h)!=3)d.altGr=0;else return;if(_===18||_===17){var g=x.location;if(_===17&&g===1)d[_]==1&&(a=x.timeStamp);else if(_===18&&h===3&&g===2){var C=x.timeStamp-a;C<50&&(d.altGr=!0)}}}if(_ in v.MODIFIER_KEYS&&(_=-1),!(!h&&_===13&&x.location===3&&(f(x,h,-_),x.defaultPrevented))){if(m.isChromeOS&&h&8){if(f(x,h,_),x.defaultPrevented)return;h&=-9}return!h&&!(_ in v.FUNCTION_KEYS)&&!(_ in v.PRINTABLE_KEYS)?!1:f(x,h,_)}}R.addCommandKeyListener=function(f,x,_){var h=null;t(f,"keydown",function(g){d[g.keyCode]=(d[g.keyCode]||0)+1;var C=s(x,g,g.keyCode);return h=g.defaultPrevented,C},_),t(f,"keypress",function(g){h&&(g.ctrlKey||g.altKey||g.shiftKey||g.metaKey)&&(R.stopEvent(g),h=null)},_),t(f,"keyup",function(g){d[g.keyCode]=null},_),d||(c(),t(window,"focus",c))};function c(){d=Object.create(null)}if(typeof window=="object"&&window.postMessage&&!m.isOldIE){var u=1;R.nextTick=function(f,x){x=x||window;var _="zero-timeout-message-"+u++,h=function(g){g.data==_&&(R.stopPropagation(g),e(x,"message",h),f())};t(x,"message",h),x.postMessage(_,"*")}}R.$idleBlocked=!1,R.onIdle=function(f,x){return setTimeout(function _(){R.$idleBlocked?setTimeout(_,100):f()},x)},R.$idleBlockId=null,R.blockIdle=function(f){R.$idleBlockId&&clearTimeout(R.$idleBlockId),R.$idleBlocked=!0,R.$idleBlockId=setTimeout(function(){R.$idleBlocked=!1},f||100)},R.nextFrame=typeof window=="object"&&(window.requestAnimationFrame||window.mozRequestAnimationFrame||window.webkitRequestAnimationFrame||window.msRequestAnimationFrame||window.oRequestAnimationFrame),R.nextFrame?R.nextFrame=R.nextFrame.bind(window):R.nextFrame=function(f){setTimeout(f,17)}}),ace.define("ace/clipboard",["require","exports","module"],function(y,R,L){"use strict";var v;L.exports={lineMode:!1,pasteCancelled:function(){return v&&v>Date.now()-50?!0:v=!1},cancel:function(){v=Date.now()}}}),ace.define("ace/keyboard/textinput",["require","exports","module","ace/lib/event","ace/config","ace/lib/useragent","ace/lib/dom","ace/lib/lang","ace/clipboard","ace/lib/keys"],function(y,R,L){"use strict";var v=y("../lib/event"),m=y("../config").nls,d=y("../lib/useragent"),a=y("../lib/dom"),l=y("../lib/lang"),i=y("../clipboard"),o=d.isChrome<18,n=d.isIE,t=d.isChrome>63,e=400,r=y("../lib/keys"),s=r.KEY_MODS,c=d.isIOS,u=c?/\s/:/\n/,f=d.isMobile,x=(function(){function _(h,g){var C=this;this.host=g,this.text=a.createElement("textarea"),this.text.className="ace_text-input",this.text.setAttribute("wrap","off"),this.text.setAttribute("autocomplete","off"),this.text.setAttribute("autocorrect","off"),this.text.setAttribute("autocapitalize","off"),this.text.setAttribute("spellcheck","false"),this.text.style.opacity="0",h.insertBefore(this.text,h.firstChild),this.copied=!1,this.pasted=!1,this.inComposition=!1,this.sendingText=!1,this.tempStyle="",f||(this.text.style.fontSize="1px"),this.commandMode=!1,this.ignoreFocusEvents=!1,this.lastValue="",this.lastSelectionStart=0,this.lastSelectionEnd=0,this.lastRestoreEnd=0,this.rowStart=Number.MAX_SAFE_INTEGER,this.rowEnd=Number.MIN_SAFE_INTEGER,this.numberOfExtraLines=0;try{this.$isFocused=document.activeElement===this.text}catch{}this.cancelComposition=this.cancelComposition.bind(this),this.setAriaOptions({role:"textbox"}),v.addListener(this.text,"blur",function(k){C.ignoreFocusEvents||(g.onBlur(k),C.$isFocused=!1)},g),v.addListener(this.text,"focus",function(k){if(!C.ignoreFocusEvents){if(C.$isFocused=!0,d.isEdge)try{if(!document.hasFocus())return}catch{}g.onFocus(k),d.isEdge?setTimeout(C.resetSelection.bind(C)):C.resetSelection()}},g),this.$focusScroll=!1,g.on("beforeEndOperation",function(){var k=g.curOp,$=k&&k.command&&k.command.name;if($!="insertstring"){var M=$&&(k.docChanged||k.selectionChanged);C.inComposition&&M&&(C.lastValue=C.text.value="",C.onCompositionEnd()),C.resetSelection()}}),g.on("changeSelection",this.setAriaLabel.bind(this)),this.resetSelection=c?this.$resetSelectionIOS:this.$resetSelection,this.$isFocused&&g.onFocus(),this.inputHandler=null,this.afterContextMenu=!1,v.addCommandKeyListener(this.text,function(k,$,M){if(!C.inComposition)return g.onCommandKey(k,$,M)},g),v.addListener(this.text,"select",this.onSelect.bind(this),g),v.addListener(this.text,"input",this.onInput.bind(this),g),v.addListener(this.text,"cut",this.onCut.bind(this),g),v.addListener(this.text,"copy",this.onCopy.bind(this),g),v.addListener(this.text,"paste",this.onPaste.bind(this),g),(!("oncut"in this.text)||!("oncopy"in this.text)||!("onpaste"in this.text))&&v.addListener(h,"keydown",function(k){if(!(d.isMac&&!k.metaKey||!k.ctrlKey))switch(k.keyCode){case 67:C.onCopy(k);break;case 86:C.onPaste(k);break;case 88:C.onCut(k);break}},g),this.syncComposition=l.delayedCall(this.onCompositionUpdate.bind(this),50).schedule.bind(null,null),v.addListener(this.text,"compositionstart",this.onCompositionStart.bind(this),g),v.addListener(this.text,"compositionupdate",this.onCompositionUpdate.bind(this),g),v.addListener(this.text,"keyup",this.onKeyup.bind(this),g),v.addListener(this.text,"keydown",this.syncComposition.bind(this),g),v.addListener(this.text,"compositionend",this.onCompositionEnd.bind(this),g),this.closeTimeout,v.addListener(this.text,"mouseup",this.$onContextMenu.bind(this),g),v.addListener(this.text,"mousedown",function(k){k.preventDefault(),C.onContextMenuClose()},g),v.addListener(g.renderer.scroller,"contextmenu",this.$onContextMenu.bind(this),g),v.addListener(this.text,"contextmenu",this.$onContextMenu.bind(this),g),c&&this.addIosSelectionHandler(h,g,this.text)}return _.prototype.addIosSelectionHandler=function(h,g,C){var k=this,$=null,M=!1;C.addEventListener("keydown",function(w){$&&clearTimeout($),M=!0},!0),C.addEventListener("keyup",function(w){$=setTimeout(function(){M=!1},100)},!0);var S=function(w){if(document.activeElement===C&&!(M||k.inComposition||g.$mouseHandler.isMousePressed)&&!k.copied){var b=C.selectionStart,p=C.selectionEnd,A=null,T=0;if(b==0?A=r.up:b==1?A=r.home:p>k.lastSelectionEnd&&k.lastValue[p]==`
`?A=r.end:b<k.lastSelectionStart&&k.lastValue[b-1]==" "?(A=r.left,T=s.option):b<k.lastSelectionStart||b==k.lastSelectionStart&&k.lastSelectionEnd!=k.lastSelectionStart&&b==p?A=r.left:p>k.lastSelectionEnd&&k.lastValue.slice(0,p).split(`
`).length>2?A=r.down:p>k.lastSelectionEnd&&k.lastValue[p-1]==" "?(A=r.right,T=s.option):(p>k.lastSelectionEnd||p==k.lastSelectionEnd&&k.lastSelectionEnd!=k.lastSelectionStart&&b==p)&&(A=r.right),b!==p&&(T|=s.shift),A){var E=g.onCommandKey({},T,A);if(!E&&g.commands){A=r.keyCodeToString(A);var D=g.commands.findKeyCommand(T,A);D&&g.execCommand(D)}k.lastSelectionStart=b,k.lastSelectionEnd=p,k.resetSelection("")}}};document.addEventListener("selectionchange",S),g.on("destroy",function(){document.removeEventListener("selectionchange",S)})},_.prototype.onContextMenuClose=function(){var h=this;clearTimeout(this.closeTimeout),this.closeTimeout=setTimeout(function(){h.tempStyle&&(h.text.style.cssText=h.tempStyle,h.tempStyle=""),h.host.renderer.$isMousePressed=!1,h.host.renderer.$keepTextAreaAtCursor&&h.host.renderer.$moveTextAreaToCursor()},0)},_.prototype.$onContextMenu=function(h){this.host.textInput.onContextMenu(h),this.onContextMenuClose()},_.prototype.onKeyup=function(h){h.keyCode==27&&this.text.value.length<this.text.selectionStart&&(this.inComposition||(this.lastValue=this.text.value),this.lastSelectionStart=this.lastSelectionEnd=-1,this.resetSelection()),this.syncComposition()},_.prototype.cancelComposition=function(){this.ignoreFocusEvents=!0,this.text.blur(),this.text.focus(),this.ignoreFocusEvents=!1},_.prototype.onCompositionStart=function(h){if(!(this.inComposition||!this.host.onCompositionStart||this.host.$readOnly)&&(this.inComposition={},!this.commandMode)){h.data&&(this.inComposition.useTextareaForIME=!1),setTimeout(this.onCompositionUpdate.bind(this),0),this.host._signal("compositionStart"),this.host.on("mousedown",this.cancelComposition);var g=this.host.getSelectionRange();g.end.row=g.start.row,g.end.column=g.start.column,this.inComposition.markerRange=g,this.inComposition.selectionStart=this.lastSelectionStart,this.host.onCompositionStart(this.inComposition),this.inComposition.useTextareaForIME?(this.lastValue=this.text.value="",this.lastSelectionStart=0,this.lastSelectionEnd=0):(this.text.msGetInputContext&&(this.inComposition.context=this.text.msGetInputContext()),this.text.getInputContext&&(this.inComposition.context=this.text.getInputContext()))}},_.prototype.onCompositionUpdate=function(){if(!(!this.inComposition||!this.host.onCompositionUpdate||this.host.$readOnly)){if(this.commandMode)return this.cancelComposition();if(this.inComposition.useTextareaForIME)this.host.onCompositionUpdate(this.text.value);else{var h=this.text.value;this.sendText(h),this.inComposition.markerRange&&(this.inComposition.context&&(this.inComposition.markerRange.start.column=this.inComposition.selectionStart=this.inComposition.context.compositionStartOffset),this.inComposition.markerRange.end.column=this.inComposition.markerRange.start.column+this.lastSelectionEnd-this.inComposition.selectionStart+this.lastRestoreEnd)}}},_.prototype.onCompositionEnd=function(h){!this.host.onCompositionEnd||this.host.$readOnly||(this.inComposition=!1,this.host.onCompositionEnd(),this.host.off("mousedown",this.cancelComposition),h&&this.onInput())},_.prototype.onCut=function(h){this.doCopy(h,!0)},_.prototype.onCopy=function(h){this.doCopy(h,!1)},_.prototype.onPaste=function(h){var g=this.handleClipboardData(h);i.pasteCancelled()||(typeof g=="string"?(g&&this.host.onPaste(g,h),d.isIE&&setTimeout(this.resetSelection),v.preventDefault(h)):(this.text.value="",this.pasted=!0))},_.prototype.doCopy=function(h,g){var C=this,k=this.host.getCopyText();if(!k)return v.preventDefault(h);this.handleClipboardData(h,k)?(c&&(this.resetSelection(k),this.copied=k,setTimeout(function(){C.copied=!1},10)),g?this.host.onCut():this.host.onCopy(),v.preventDefault(h)):(this.copied=!0,this.text.value=k,this.text.select(),setTimeout(function(){C.copied=!1,C.resetSelection(),g?C.host.onCut():C.host.onCopy()}))},_.prototype.handleClipboardData=function(h,g,C){var k=h.clipboardData||window.clipboardData;if(!(!k||o)){var $=n||C?"Text":"text/plain";try{return g?k.setData($,g)!==!1:k.getData($)}catch(M){if(!C)return this.handleClipboardData(M,g,!0)}}},_.prototype.onInput=function(h){if(this.inComposition)return this.onCompositionUpdate();if(h&&h.inputType){if(h.inputType=="historyUndo")return this.host.execCommand("undo");if(h.inputType=="historyRedo")return this.host.execCommand("redo")}var g=this.text.value,C=this.sendText(g,!0);(g.length>e+100||u.test(C)||f&&this.lastSelectionStart<1&&this.lastSelectionStart==this.lastSelectionEnd)&&this.resetSelection()},_.prototype.sendText=function(h,g){if(this.afterContextMenu&&(this.afterContextMenu=!1),this.pasted)return this.resetSelection(),h&&this.host.onPaste(h),this.pasted=!1,"";for(var C=this.text.selectionStart,k=this.text.selectionEnd,$=this.lastSelectionStart,M=this.lastValue.length-this.lastSelectionEnd,S=h,w=h.length-C,b=h.length-k,p=0;$>0&&this.lastValue[p]==h[p];)p++,$--;for(S=S.slice(p),p=1;M>0&&this.lastValue.length-p>this.lastSelectionStart-1&&this.lastValue[this.lastValue.length-p]==h[h.length-p];)p++,M--;w-=p-1,b-=p-1;var A=S.length-p+1;if(A<0&&($=-A,A=0),S=S.slice(0,A),!g&&!S&&!w&&!$&&!M&&!b)return"";this.sendingText=!0;var T=!1;return d.isAndroid&&S==". "&&(S="  ",T=!0),S&&!$&&!M&&!w&&!b||this.commandMode?this.host.onTextInput(S):this.host.onTextInput(S,{extendLeft:$,extendRight:M,restoreStart:w,restoreEnd:b}),this.sendingText=!1,this.lastValue=h,this.lastSelectionStart=C,this.lastSelectionEnd=k,this.lastRestoreEnd=b,T?`
`:S},_.prototype.onSelect=function(h){var g=this;if(!this.inComposition){var C=function(k){return k.selectionStart===0&&k.selectionEnd>=g.lastValue.length&&k.value===g.lastValue&&g.lastValue&&k.selectionEnd!==g.lastSelectionEnd};this.copied?this.copied=!1:C(this.text)?(this.host.selectAll(),this.resetSelection()):f&&this.text.selectionStart!=this.lastSelectionStart&&this.resetSelection()}},_.prototype.$resetSelectionIOS=function(h){if(!(!this.$isFocused||this.copied&&!h||this.sendingText)){h||(h="");var g=`
 ab`+h+`cde fg
`;g!=this.text.value&&(this.text.value=this.lastValue=g);var C=4,k=4+(h.length||(this.host.selection.isEmpty()?0:1));(this.lastSelectionStart!=C||this.lastSelectionEnd!=k)&&this.text.setSelectionRange(C,k),this.lastSelectionStart=C,this.lastSelectionEnd=k}},_.prototype.$resetSelection=function(){var h=this;if(!(this.inComposition||this.sendingText)&&!(!this.$isFocused&&!this.afterContextMenu)){this.inComposition=!0;var g=0,C=0,k="",$=function(D,I){for(var O=I,z=1;z<=D-h.rowStart&&z<2*h.numberOfExtraLines+1;z++)O+=h.host.session.getLine(D-z).length+1;return O};if(this.host.session){var M=this.host.selection,S=M.getRange(),w=M.cursor.row;w===this.rowEnd+1?(this.rowStart=this.rowEnd+1,this.rowEnd=this.rowStart+2*this.numberOfExtraLines):w===this.rowStart-1?(this.rowEnd=this.rowStart-1,this.rowStart=this.rowEnd-2*this.numberOfExtraLines):(w<this.rowStart-1||w>this.rowEnd+1)&&(this.rowStart=w>this.numberOfExtraLines?w-this.numberOfExtraLines:0,this.rowEnd=w>this.numberOfExtraLines?w+this.numberOfExtraLines:2*this.numberOfExtraLines);for(var b=[],p=this.rowStart;p<=this.rowEnd;p++)b.push(this.host.session.getLine(p));if(k=b.join(`
`),g=$(S.start.row,S.start.column),C=$(S.end.row,S.end.column),S.start.row<this.rowStart){var A=this.host.session.getLine(this.rowStart-1);g=S.start.row<this.rowStart-1?0:g,C+=A.length+1,k=A+`
`+k}else if(S.end.row>this.rowEnd){var T=this.host.session.getLine(this.rowEnd+1);C=S.end.row>this.rowEnd+1?T.length:S.end.column,C+=k.length+1,k=k+`
`+T}else f&&w>0&&(k=`
`+k,C+=1,g+=1);k.length>e&&(g<e&&C<e?k=k.slice(0,e):(k=`
`,g==C?g=C=0:(g=0,C=1)));var E=k+`

`;E!=this.lastValue&&(this.text.value=this.lastValue=E,this.lastSelectionStart=this.lastSelectionEnd=E.length)}if(this.afterContextMenu&&(this.lastSelectionStart=this.text.selectionStart,this.lastSelectionEnd=this.text.selectionEnd),this.lastSelectionEnd!=C||this.lastSelectionStart!=g||this.text.selectionEnd!=this.lastSelectionEnd)try{this.text.setSelectionRange(g,C),this.lastSelectionStart=g,this.lastSelectionEnd=C}catch{}this.inComposition=!1}},_.prototype.setHost=function(h){this.host=h},_.prototype.setNumberOfExtraLines=function(h){if(this.rowStart=Number.MAX_SAFE_INTEGER,this.rowEnd=Number.MIN_SAFE_INTEGER,h<0){this.numberOfExtraLines=0;return}this.numberOfExtraLines=h},_.prototype.setAriaLabel=function(){var h="";if(this.host.$textInputAriaLabel&&(h+="".concat(this.host.$textInputAriaLabel,", ")),this.host.session){var g=this.host.session.selection.cursor.row;h+=m("text-input.aria-label","Cursor at row $0",[g+1])}this.text.setAttribute("aria-label",h)},_.prototype.setAriaOptions=function(h){h.activeDescendant?(this.text.setAttribute("aria-haspopup","true"),this.text.setAttribute("aria-autocomplete",h.inline?"both":"list"),this.text.setAttribute("aria-activedescendant",h.activeDescendant)):(this.text.setAttribute("aria-haspopup","false"),this.text.setAttribute("aria-autocomplete","both"),this.text.removeAttribute("aria-activedescendant")),h.role&&this.text.setAttribute("role",h.role),h.setLabel&&(this.text.setAttribute("aria-roledescription",m("text-input.aria-roledescription","editor")),this.setAriaLabel())},_.prototype.focus=function(){var h=this;if(this.setAriaOptions({setLabel:this.host.renderer.enableKeyboardAccessibility}),this.tempStyle||t||this.$focusScroll=="browser")return this.text.focus({preventScroll:!0});var g=this.text.style.top;this.text.style.position="fixed",this.text.style.top="0px";try{var C=this.text.getBoundingClientRect().top!=0}catch{return}var k=[];if(C)for(var $=this.text.parentElement;$&&$.nodeType==1;)k.push($),$.setAttribute("ace_nocontext","true"),!$.parentElement&&$.getRootNode?$=$.getRootNode().host:$=$.parentElement;this.text.focus({preventScroll:!0}),C&&k.forEach(function(M){M.removeAttribute("ace_nocontext")}),setTimeout(function(){h.text.style.position="",h.text.style.top=="0px"&&(h.text.style.top=g)},0)},_.prototype.blur=function(){this.text.blur()},_.prototype.isFocused=function(){return this.$isFocused},_.prototype.setInputHandler=function(h){this.inputHandler=h},_.prototype.getInputHandler=function(){return this.inputHandler},_.prototype.getElement=function(){return this.text},_.prototype.setCommandMode=function(h){this.commandMode=h,this.text.readOnly=!1},_.prototype.setReadOnly=function(h){this.commandMode||(this.text.readOnly=h)},_.prototype.setCopyWithEmptySelection=function(h){},_.prototype.onContextMenu=function(h){this.afterContextMenu=!0,this.resetSelection(),this.host._emit("nativecontextmenu",{target:this.host,domEvent:h}),this.moveToMouse(h,!0)},_.prototype.moveToMouse=function(h,g){var C=this;this.tempStyle||(this.tempStyle=this.text.style.cssText),this.text.style.cssText=(g?"z-index:100000;":"")+(d.isIE?"opacity:0.1;":"")+"text-indent: -"+(this.lastSelectionStart+this.lastSelectionEnd)*this.host.renderer.characterWidth*.5+"px;";var k=this.host.container.getBoundingClientRect(),$=a.computedStyle(this.host.container),M=k.top+(parseInt($.borderTopWidth)||0),S=k.left+(parseInt($.borderLeftWidth)||0),w=k.bottom-M-this.text.clientHeight-2,b=function(p){a.translate(C.text,p.clientX-S-2,Math.min(p.clientY-M-2,w))};b(h),h.type=="mousedown"&&(this.host.renderer.$isMousePressed=!0,clearTimeout(this.closeTimeout),d.isWin&&v.capture(this.host.container,b,this.onContextMenuClose.bind(this)))},_.prototype.destroy=function(){this.text.parentElement&&this.text.parentElement.removeChild(this.text)},_})();R.TextInput=x,R.$setUserAgentForTests=function(_,h){f=_,c=h}}),ace.define("ace/mouse/default_handlers",["require","exports","module","ace/lib/useragent"],function(y,R,L){"use strict";var v=y("../lib/useragent"),m=0,d=550,a=(function(){function o(n){n.$clickSelection=null;var t=n.editor;t.setDefaultHandler("mousedown",this.onMouseDown.bind(n)),t.setDefaultHandler("dblclick",this.onDoubleClick.bind(n)),t.setDefaultHandler("tripleclick",this.onTripleClick.bind(n)),t.setDefaultHandler("quadclick",this.onQuadClick.bind(n)),t.setDefaultHandler("mousewheel",this.onMouseWheel.bind(n));var e=["select","startSelect","selectEnd","selectAllEnd","selectByWordsEnd","selectByLinesEnd","dragWait","dragWaitEnd","focusWait"];e.forEach(function(r){n[r]=this[r]},this),n.selectByLines=this.extendSelectionBy.bind(n,"getLineRange"),n.selectByWords=this.extendSelectionBy.bind(n,"getWordRange")}return o.prototype.onMouseDown=function(n){var t=n.inSelection(),e=n.getDocumentPosition();this.mousedownEvent=n;var r=this.editor,s=n.getButton();if(s!==0){var c=r.getSelectionRange(),u=c.isEmpty();(u||s==1)&&r.selection.moveToPosition(e),s==2&&(r.textInput.onContextMenu(n.domEvent),v.isMozilla||n.preventDefault());return}if(this.mousedownEvent.time=Date.now(),t&&!r.isFocused()&&(r.focus(),this.$focusTimeout&&!this.$clickSelection&&!r.inMultiSelectMode)){this.setState("focusWait"),this.captureMouse(n);return}return this.captureMouse(n),this.startSelect(e,n.domEvent._clicks>1),n.preventDefault()},o.prototype.startSelect=function(n,t){n=n||this.editor.renderer.screenToTextCoordinates(this.x,this.y);var e=this.editor;this.mousedownEvent&&(this.mousedownEvent.getShiftKey()?e.selection.selectToPosition(n):t||e.selection.moveToPosition(n),t||this.select(),e.setStyle("ace_selecting"),this.setState("select"))},o.prototype.select=function(){var n,t=this.editor,e=t.renderer.screenToTextCoordinates(this.x,this.y);if(this.$clickSelection){var r=this.$clickSelection.comparePoint(e);if(r==-1)n=this.$clickSelection.end;else if(r==1)n=this.$clickSelection.start;else{var s=i(this.$clickSelection,e,t.session);e=s.cursor,n=s.anchor}t.selection.setSelectionAnchor(n.row,n.column)}t.selection.selectToPosition(e),t.renderer.scrollCursorIntoView()},o.prototype.extendSelectionBy=function(n){var t,e=this.editor,r=e.renderer.screenToTextCoordinates(this.x,this.y),s=e.selection[n](r.row,r.column);if(this.$clickSelection){var c=this.$clickSelection.comparePoint(s.start),u=this.$clickSelection.comparePoint(s.end);if(c==-1&&u<=0)t=this.$clickSelection.end,(s.end.row!=r.row||s.end.column!=r.column)&&(r=s.start);else if(u==1&&c>=0)t=this.$clickSelection.start,(s.start.row!=r.row||s.start.column!=r.column)&&(r=s.end);else if(c==-1&&u==1)r=s.end,t=s.start;else{var f=i(this.$clickSelection,r,e.session);r=f.cursor,t=f.anchor}e.selection.setSelectionAnchor(t.row,t.column)}e.selection.selectToPosition(r),e.renderer.scrollCursorIntoView()},o.prototype.selectByLinesEnd=function(){this.$clickSelection=null,this.editor.unsetStyle("ace_selecting")},o.prototype.focusWait=function(){var n=l(this.mousedownEvent.x,this.mousedownEvent.y,this.x,this.y),t=Date.now();(n>m||t-this.mousedownEvent.time>this.$focusTimeout)&&this.startSelect(this.mousedownEvent.getDocumentPosition())},o.prototype.onDoubleClick=function(n){var t=n.getDocumentPosition(),e=this.editor,r=e.session,s=r.getBracketRange(t);s?(s.isEmpty()&&(s.start.column--,s.end.column++),this.setState("select")):(s=e.selection.getWordRange(t.row,t.column),this.setState("selectByWords")),this.$clickSelection=s,this.select()},o.prototype.onTripleClick=function(n){var t=n.getDocumentPosition(),e=this.editor;this.setState("selectByLines");var r=e.getSelectionRange();r.isMultiLine()&&r.contains(t.row,t.column)?(this.$clickSelection=e.selection.getLineRange(r.start.row),this.$clickSelection.end=e.selection.getLineRange(r.end.row).end):this.$clickSelection=e.selection.getLineRange(t.row),this.select()},o.prototype.onQuadClick=function(n){var t=this.editor;t.selectAll(),this.$clickSelection=t.getSelectionRange(),this.setState("selectAll")},o.prototype.onMouseWheel=function(n){if(!n.getAccelKey()){n.getShiftKey()&&n.wheelY&&!n.wheelX&&(n.wheelX=n.wheelY,n.wheelY=0);var t=this.editor;this.$lastScroll||(this.$lastScroll={t:0,vx:0,vy:0,allowed:0});var e=this.$lastScroll,r=n.domEvent.timeStamp,s=r-e.t,c=s?n.wheelX/s:e.vx,u=s?n.wheelY/s:e.vy;s<d&&(c=(c+e.vx)/2,u=(u+e.vy)/2);var f=Math.abs(c/u),x=!1;if(f>=1&&t.renderer.isScrollableBy(n.wheelX*n.speed,0)&&(x=!0),f<=1&&t.renderer.isScrollableBy(0,n.wheelY*n.speed)&&(x=!0),x)e.allowed=r;else if(r-e.allowed<d){var _=Math.abs(c)<=1.5*Math.abs(e.vx)&&Math.abs(u)<=1.5*Math.abs(e.vy);_?(x=!0,e.allowed=r):e.allowed=0}if(e.t=r,e.vx=c,e.vy=u,x)return t.renderer.scrollBy(n.wheelX*n.speed,n.wheelY*n.speed),n.stop()}},o})();a.prototype.selectEnd=a.prototype.selectByLinesEnd,a.prototype.selectAllEnd=a.prototype.selectByLinesEnd,a.prototype.selectByWordsEnd=a.prototype.selectByLinesEnd,R.DefaultHandlers=a;function l(o,n,t,e){return Math.sqrt(Math.pow(t-o,2)+Math.pow(e-n,2))}function i(o,n,t){if(o.start.row==o.end.row)var e=2*n.column-o.start.column-o.end.column;else if(o.start.row==o.end.row-1&&!o.start.column&&!o.end.column)var e=3*n.column-2*t.getLine(o.start.row).length;else var e=2*n.row-o.start.row-o.end.row;return e<0?{cursor:o.start,anchor:o.end}:{cursor:o.end,anchor:o.start}}}),ace.define("ace/mouse/mouse_event",["require","exports","module","ace/lib/event","ace/lib/useragent"],function(y,R,L){"use strict";var v=y("../lib/event"),m=y("../lib/useragent"),d=(function(){function a(l,i){this.speed,this.wheelX,this.wheelY,this.domEvent=l,this.editor=i,this.x=this.clientX=l.clientX,this.y=this.clientY=l.clientY,this.$pos=null,this.$inSelection=null,this.propagationStopped=!1,this.defaultPrevented=!1}return a.prototype.stopPropagation=function(){v.stopPropagation(this.domEvent),this.propagationStopped=!0},a.prototype.preventDefault=function(){v.preventDefault(this.domEvent),this.defaultPrevented=!0},a.prototype.stop=function(){this.stopPropagation(),this.preventDefault()},a.prototype.getDocumentPosition=function(){return this.$pos?this.$pos:(this.$pos=this.editor.renderer.screenToTextCoordinates(this.clientX,this.clientY),this.$pos)},a.prototype.getGutterRow=function(){var l=this.getDocumentPosition().row,i=this.editor.session.documentToScreenRow(l,0),o=this.editor.session.documentToScreenRow(this.editor.renderer.$gutterLayer.$lines.get(0).row,0);return i-o},a.prototype.inSelection=function(){if(this.$inSelection!==null)return this.$inSelection;var l=this.editor,i=l.getSelectionRange();if(i.isEmpty())this.$inSelection=!1;else{var o=this.getDocumentPosition();this.$inSelection=i.contains(o.row,o.column)}return this.$inSelection},a.prototype.getButton=function(){return v.getButton(this.domEvent)},a.prototype.getShiftKey=function(){return this.domEvent.shiftKey},a.prototype.getAccelKey=function(){return m.isMac?this.domEvent.metaKey:this.domEvent.ctrlKey},a})();R.MouseEvent=d}),ace.define("ace/lib/scroll",["require","exports","module"],function(y,R,L){R.preventParentScroll=function(m){m.stopPropagation();var d=m.currentTarget,a=d.scrollHeight>d.clientHeight;a||m.preventDefault()}}),ace.define("ace/tooltip",["require","exports","module","ace/lib/dom","ace/lib/event","ace/range","ace/lib/scroll"],function(y,R,L){"use strict";var v=this&&this.__extends||(function(){var s=function(c,u){return s=Object.setPrototypeOf||{__proto__:[]}instanceof Array&&function(f,x){f.__proto__=x}||function(f,x){for(var _ in x)Object.prototype.hasOwnProperty.call(x,_)&&(f[_]=x[_])},s(c,u)};return function(c,u){if(typeof u!="function"&&u!==null)throw new TypeError("Class extends value "+String(u)+" is not a constructor or null");s(c,u);function f(){this.constructor=c}c.prototype=u===null?Object.create(u):(f.prototype=u.prototype,new f)}})(),m=this&&this.__values||function(s){var c=typeof Symbol=="function"&&Symbol.iterator,u=c&&s[c],f=0;if(u)return u.call(s);if(s&&typeof s.length=="number")return{next:function(){return s&&f>=s.length&&(s=void 0),{value:s&&s[f++],done:!s}}};throw new TypeError(c?"Object is not iterable.":"Symbol.iterator is not defined.")},d=y("./lib/dom"),a=y("./lib/event"),l=y("./range").Range,i=y("./lib/scroll").preventParentScroll,o="ace_tooltip",n=(function(){function s(c){this.isOpen=!1,this.$element=null,this.$parentNode=c}return s.prototype.$init=function(){return this.$element=d.createElement("div"),this.$element.className=o,this.$element.style.display="none",this.$parentNode.appendChild(this.$element),this.$element},s.prototype.getElement=function(){return this.$element||this.$init()},s.prototype.setText=function(c){this.getElement().textContent=c},s.prototype.setHtml=function(c){this.getElement().innerHTML=c},s.prototype.setPosition=function(c,u){this.getElement().style.left=c+"px",this.getElement().style.top=u+"px"},s.prototype.setClassName=function(c){d.addCssClass(this.getElement(),c)},s.prototype.setTheme=function(c){this.theme&&(this.theme.isDark&&d.removeCssClass(this.getElement(),"ace_dark"),this.theme.cssClass&&d.removeCssClass(this.getElement(),this.theme.cssClass)),c.isDark&&d.addCssClass(this.getElement(),"ace_dark"),c.cssClass&&d.addCssClass(this.getElement(),c.cssClass),this.theme={isDark:c.isDark,cssClass:c.cssClass}},s.prototype.show=function(c,u,f){c!=null&&this.setText(c),u!=null&&f!=null&&this.setPosition(u,f),this.isOpen||(this.getElement().style.display="block",this.isOpen=!0)},s.prototype.hide=function(c){this.isOpen&&(this.getElement().style.display="none",this.getElement().className=o,this.isOpen=!1)},s.prototype.getHeight=function(){return this.getElement().offsetHeight},s.prototype.getWidth=function(){return this.getElement().offsetWidth},s.prototype.destroy=function(){this.isOpen=!1,this.$element&&this.$element.parentNode&&this.$element.parentNode.removeChild(this.$element)},s})(),t=(function(){function s(){this.popups=[]}return s.prototype.addPopup=function(c){this.popups.push(c),this.updatePopups()},s.prototype.removePopup=function(c){var u=this.popups.indexOf(c);u!==-1&&(this.popups.splice(u,1),this.updatePopups())},s.prototype.updatePopups=function(){var c,u,f,x;this.popups.sort(function(w,b){return b.priority-w.priority});var _=[];try{for(var h=m(this.popups),g=h.next();!g.done;g=h.next()){var C=g.value,k=!0;try{for(var $=(f=void 0,m(_)),M=$.next();!M.done;M=$.next()){var S=M.value;if(this.doPopupsOverlap(S,C)){k=!1;break}}}catch(w){f={error:w}}finally{try{M&&!M.done&&(x=$.return)&&x.call($)}finally{if(f)throw f.error}}k?_.push(C):C.hide()}}catch(w){c={error:w}}finally{try{g&&!g.done&&(u=h.return)&&u.call(h)}finally{if(c)throw c.error}}},s.prototype.doPopupsOverlap=function(c,u){var f=c.getElement().getBoundingClientRect(),x=u.getElement().getBoundingClientRect();return f.left<x.right&&f.right>x.left&&f.top<x.bottom&&f.bottom>x.top},s})(),e=new t;R.popupManager=e,R.Tooltip=n;var r=(function(s){v(c,s);function c(u){u===void 0&&(u=document.body);var f=s.call(this,u)||this;f.timeout=void 0,f.lastT=0,f.idleTime=350,f.lastEvent=void 0,f.onMouseOut=f.onMouseOut.bind(f),f.onMouseMove=f.onMouseMove.bind(f),f.waitForHover=f.waitForHover.bind(f),f.hide=f.hide.bind(f);var x=f.getElement();return x.style.whiteSpace="pre-wrap",x.style.pointerEvents="auto",x.addEventListener("mouseout",f.onMouseOut),x.tabIndex=-1,x.addEventListener("blur",function(){x.contains(document.activeElement)||this.hide()}.bind(f)),x.addEventListener("wheel",i),f}return c.prototype.addToEditor=function(u){u.on("mousemove",this.onMouseMove),u.on("mousedown",this.hide);var f=u.renderer.getMouseEventTarget();f&&typeof f.removeEventListener=="function"&&f.addEventListener("mouseout",this.onMouseOut,!0)},c.prototype.removeFromEditor=function(u){u.off("mousemove",this.onMouseMove),u.off("mousedown",this.hide);var f=u.renderer.getMouseEventTarget();f&&typeof f.removeEventListener=="function"&&f.removeEventListener("mouseout",this.onMouseOut,!0),this.timeout&&(clearTimeout(this.timeout),this.timeout=null)},c.prototype.onMouseMove=function(u,f){this.lastEvent=u,this.lastT=Date.now();var x=f.$mouseHandler.isMousePressed;if(this.isOpen){var _=this.lastEvent&&this.lastEvent.getDocumentPosition();(!this.range||!this.range.contains(_.row,_.column)||x||this.isOutsideOfText(this.lastEvent))&&this.hide()}this.timeout||x||(this.lastEvent=u,this.timeout=setTimeout(this.waitForHover,this.idleTime))},c.prototype.waitForHover=function(){this.timeout&&clearTimeout(this.timeout);var u=Date.now()-this.lastT;if(this.idleTime-u>10){this.timeout=setTimeout(this.waitForHover,this.idleTime-u);return}this.timeout=null,this.lastEvent&&!this.isOutsideOfText(this.lastEvent)&&this.$gatherData(this.lastEvent,this.lastEvent.editor)},c.prototype.isOutsideOfText=function(u){var f=u.editor,x=u.getDocumentPosition(),_=f.session.getLine(x.row);if(x.column==_.length){var h=f.renderer.pixelToScreenCoordinates(u.clientX,u.clientY),g=f.session.documentToScreenPosition(x.row,x.column);if(g.column!=h.column||g.row!=h.row)return!0}return!1},c.prototype.setDataProvider=function(u){this.$gatherData=u},c.prototype.showForRange=function(u,f,x,_){if(!(_&&_!=this.lastEvent)&&!(this.isOpen&&document.activeElement==this.getElement())){var h=u.renderer;this.isOpen||(e.addPopup(this),this.$registerCloseEvents(),this.setTheme(h.theme)),this.isOpen=!0,this.range=l.fromPoints(f.start,f.end);var g=h.textToScreenCoordinates(f.start.row,f.start.column),C=h.scroller.getBoundingClientRect();g.pageX<C.left&&(g.pageX=C.left);var k=this.getElement();k.innerHTML="",k.appendChild(x),k.style.maxHeight="",k.style.display="block",this.$setPosition(u,g,!0,f),d.$fixPositionBug(k)}},c.prototype.$setPosition=function(u,f,x,_){var h=10;x&&this.addMarker(_,u.session);var g=u.renderer,C=this.getElement(),k=C.offsetHeight,$=C.offsetWidth,M=f.pageY,S=f.pageX,w=window.innerHeight-M-g.lineHeight,b=this.$shouldPlaceAbove(k,M,w-h);C.style.maxHeight=(b?M:w)-h+"px",C.style.top=b?"":M+g.lineHeight+"px",C.style.bottom=b?window.innerHeight-M+"px":"",C.style.left=Math.min(S,window.innerWidth-$-h)+"px"},c.prototype.$shouldPlaceAbove=function(u,f,x){return!(f-u<0&&f<x)},c.prototype.addMarker=function(u,f){this.marker&&this.$markerSession.removeMarker(this.marker),this.$markerSession=f,this.marker=f&&f.addMarker(u,"ace_highlight-marker","text")},c.prototype.hide=function(u){u&&this.$fromKeyboard&&u.type=="keydown"&&u.code=="Escape"||!u&&document.activeElement==this.getElement()||u&&u.target&&(u.type!="keydown"||u.ctrlKey||u.metaKey)&&this.$element.contains(u.target)||(this.lastEvent=null,this.timeout&&clearTimeout(this.timeout),this.timeout=null,this.addMarker(null),this.isOpen&&(this.$fromKeyboard=!1,this.$removeCloseEvents(),this.getElement().style.display="none",this.isOpen=!1,e.removePopup(this)))},c.prototype.$registerCloseEvents=function(){window.addEventListener("keydown",this.hide,!0),window.addEventListener("wheel",this.hide,!0),window.addEventListener("mousedown",this.hide,!0)},c.prototype.$removeCloseEvents=function(){window.removeEventListener("keydown",this.hide,!0),window.removeEventListener("wheel",this.hide,!0),window.removeEventListener("mousedown",this.hide,!0)},c.prototype.onMouseOut=function(u){this.timeout&&(clearTimeout(this.timeout),this.timeout=null),this.lastEvent=null,this.isOpen&&(!u.relatedTarget||this.getElement().contains(u.relatedTarget)||u&&u.currentTarget.contains(u.relatedTarget)||u.relatedTarget.classList.contains("ace_content")||this.hide())},c})(n);R.HoverTooltip=r}),ace.define("ace/mouse/default_gutter_handler",["require","exports","module","ace/lib/dom","ace/mouse/mouse_event","ace/tooltip","ace/config","ace/range"],function(y,R,L){"use strict";var v=this&&this.__extends||(function(){var e=function(r,s){return e=Object.setPrototypeOf||{__proto__:[]}instanceof Array&&function(c,u){c.__proto__=u}||function(c,u){for(var f in u)Object.prototype.hasOwnProperty.call(u,f)&&(c[f]=u[f])},e(r,s)};return function(r,s){if(typeof s!="function"&&s!==null)throw new TypeError("Class extends value "+String(s)+" is not a constructor or null");e(r,s);function c(){this.constructor=r}r.prototype=s===null?Object.create(s):(c.prototype=s.prototype,new c)}})(),m=this&&this.__values||function(e){var r=typeof Symbol=="function"&&Symbol.iterator,s=r&&e[r],c=0;if(s)return s.call(e);if(e&&typeof e.length=="number")return{next:function(){return e&&c>=e.length&&(e=void 0),{value:e&&e[c++],done:!e}}};throw new TypeError(r?"Object is not iterable.":"Symbol.iterator is not defined.")},d=y("../lib/dom"),a=y("./mouse_event").MouseEvent,l=y("../tooltip").HoverTooltip,i=y("../config").nls,o=y("../range").Range;function n(e){var r=e.editor,s=r.renderer.$gutterLayer;e.$tooltip=new t(r),e.$tooltip.addToEditor(r),e.$tooltip.setDataProvider(function(c,u){var f=c.getDocumentPosition().row;e.$tooltip.showTooltip(f)}),e.editor.setDefaultHandler("guttermousedown",function(c){if(!(!r.isFocused()||c.getButton()!=0)){var u=s.getRegion(c);if(u!="foldWidgets"){var f=c.getDocumentPosition().row,x=r.session.selection;if(c.getShiftKey())x.selectTo(f,0);else{if(c.domEvent.detail==2)return r.selectAll(),c.preventDefault();e.$clickSelection=r.selection.getLineRange(f)}return e.setState("selectByLines"),e.captureMouse(c),c.preventDefault()}}})}R.GutterHandler=n;var t=(function(e){v(r,e);function r(s){var c=e.call(this,s.container)||this;c.id="gt"+ ++r.$uid,c.editor=s,c.visibleTooltipRow;var u=c.getElement();return u.setAttribute("role","tooltip"),u.setAttribute("id",c.id),u.style.pointerEvents="auto",c.idleTime=50,c.onDomMouseMove=c.onDomMouseMove.bind(c),c.onDomMouseOut=c.onDomMouseOut.bind(c),c.setClassName("ace_gutter-tooltip"),c}return r.prototype.onDomMouseMove=function(s){var c=new a(s,this.editor);this.onMouseMove(c,this.editor)},r.prototype.onDomMouseOut=function(s){var c=new a(s,this.editor);this.onMouseOut(c)},r.prototype.addToEditor=function(s){var c=s.renderer.$gutter;c.addEventListener("mousemove",this.onDomMouseMove),c.addEventListener("mouseout",this.onDomMouseOut),e.prototype.addToEditor.call(this,s)},r.prototype.removeFromEditor=function(s){var c=s.renderer.$gutter;c.removeEventListener("mousemove",this.onDomMouseMove),c.removeEventListener("mouseout",this.onDomMouseOut),e.prototype.removeFromEditor.call(this,s)},r.prototype.destroy=function(){this.editor&&this.removeFromEditor(this.editor),e.prototype.destroy.call(this)},Object.defineProperty(r,"annotationLabels",{get:function(){return{error:{singular:i("gutter-tooltip.aria-label.error.singular","error"),plural:i("gutter-tooltip.aria-label.error.plural","errors")},security:{singular:i("gutter-tooltip.aria-label.security.singular","security finding"),plural:i("gutter-tooltip.aria-label.security.plural","security findings")},warning:{singular:i("gutter-tooltip.aria-label.warning.singular","warning"),plural:i("gutter-tooltip.aria-label.warning.plural","warnings")},info:{singular:i("gutter-tooltip.aria-label.info.singular","information message"),plural:i("gutter-tooltip.aria-label.info.plural","information messages")},hint:{singular:i("gutter-tooltip.aria-label.hint.singular","suggestion"),plural:i("gutter-tooltip.aria-label.hint.plural","suggestions")}}},enumerable:!1,configurable:!0}),r.prototype.showTooltip=function(s){var c,u=this.editor.renderer.$gutterLayer,f=u.$annotations[s],x;f?x={displayText:Array.from(f.displayText),type:Array.from(f.type)}:x={displayText:[],type:[]};var _=u.session.getFoldLine(s);if(_&&u.$showFoldedAnnotations){for(var h={error:[],security:[],warning:[],info:[],hint:[]},g={error:1,security:2,warning:3,info:4,hint:5},C,k=s+1;k<=_.end.row;k++)if(u.$annotations[k])for(var $=0;$<u.$annotations[k].text.length;$++){var M=u.$annotations[k].type[$];h[M].push(u.$annotations[k].text[$]),(!C||g[M]<g[C])&&(C=M)}if(["error","security","warning"].includes(C)){var S="".concat(r.annotationsToSummaryString(h)," in folded code.");x.displayText.push(S),x.type.push(C+"_fold")}}if(x.displayText.length===0)return this.hide();for(var w={error:[],security:[],warning:[],info:[],hint:[]},b=u.$useSvgGutterIcons?"ace_icon_svg":"ace_icon",k=0;k<x.displayText.length;k++){var p=d.createElement("span"),A=d.createElement("span");(c=A.classList).add.apply(c,["ace_".concat(x.type[k]),b]),A.setAttribute("aria-label","".concat(r.annotationLabels[x.type[k].replace("_fold","")].singular)),A.setAttribute("role","img"),A.appendChild(d.createTextNode(" ")),p.appendChild(A),p.appendChild(d.createTextNode(x.displayText[k])),p.appendChild(d.createElement("br")),w[x.type[k].replace("_fold","")].push(p)}var T=d.createElement("span");w.error.forEach(function(I){return T.appendChild(I)}),w.security.forEach(function(I){return T.appendChild(I)}),w.warning.forEach(function(I){return T.appendChild(I)}),w.info.forEach(function(I){return T.appendChild(I)}),w.hint.forEach(function(I){return T.appendChild(I)}),T.setAttribute("aria-live","polite");var E=this.$findLinkedAnnotationNode(s);E&&E.setAttribute("aria-describedby",this.id);var D=o.fromPoints({row:s,column:0},{row:s,column:0});this.showForRange(this.editor,D,T),this.visibleTooltipRow=s,this.editor._signal("showGutterTooltip",this)},r.prototype.$setPosition=function(s,c,u,f){var x=this.$findCellByRow(f.start.row);if(x){var _=x&&x.element,h=_&&_.querySelector(".ace_gutter_annotation");if(h){var g=h.getBoundingClientRect();if(g){var C={pageX:g.right,pageY:g.top};return e.prototype.$setPosition.call(this,s,C,!1,f)}}}},r.prototype.$shouldPlaceAbove=function(s,c,u){return u<s},r.prototype.$findLinkedAnnotationNode=function(s){var c=this.$findCellByRow(s);if(c){var u=c.element;if(u.childNodes.length>2)return u.childNodes[2]}},r.prototype.$findCellByRow=function(s){return this.editor.renderer.$gutterLayer.$lines.cells.find(function(c){return c.row===s})},r.prototype.hide=function(s){if(this.isOpen){if(this.$element.removeAttribute("aria-live"),this.visibleTooltipRow!=null){var c=this.$findLinkedAnnotationNode(this.visibleTooltipRow);c&&c.removeAttribute("aria-describedby")}this.visibleTooltipRow=void 0,this.editor._signal("hideGutterTooltip",this),e.prototype.hide.call(this,s)}},r.annotationsToSummaryString=function(s){var c,u,f=[],x=["error","security","warning","info","hint"];try{for(var _=m(x),h=_.next();!h.done;h=_.next()){var g=h.value;if(s[g].length){var C=s[g].length===1?r.annotationLabels[g].singular:r.annotationLabels[g].plural;f.push("".concat(s[g].length," ").concat(C))}}}catch(k){c={error:k}}finally{try{h&&!h.done&&(u=_.return)&&u.call(_)}finally{if(c)throw c.error}}return f.join(", ")},r.prototype.isOutsideOfText=function(s){var c=s.editor,u=c.renderer.$gutter.getBoundingClientRect();return!(s.clientX>=u.left&&s.clientX<=u.right&&s.clientY>=u.top&&s.clientY<=u.bottom)},r})(l);t.$uid=0,R.GutterTooltip=t}),ace.define("ace/mouse/dragdrop_handler",["require","exports","module","ace/lib/dom","ace/lib/event","ace/lib/useragent"],function(y,R,L){"use strict";var v=y("../lib/dom"),m=y("../lib/event"),d=y("../lib/useragent"),a=200,l=200,i=5;function o(t){var e=t.editor,r=v.createElement("div");r.style.cssText="top:-100px;position:absolute;z-index:2147483647;opacity:0.5",r.textContent="\xA0";var s=["dragWait","dragWaitEnd","startDrag","dragReadyEnd","onMouseDrag"];s.forEach(function(N){t[N]=this[N]},this),e.on("mousedown",this.onMouseDown.bind(t));var c=e.container,u,f,x,_,h,g,C=0,k,$,M,S,w;this.onDragStart=function(N){if(this.cancelDrag||!c.draggable){var j=this;return setTimeout(function(){j.startSelect(),j.captureMouse(N)},0),N.preventDefault()}h=e.getSelectionRange();var q=N.dataTransfer;q.effectAllowed=e.getReadOnly()?"copy":"copyMove",e.container.appendChild(r),q.setDragImage&&q.setDragImage(r,0,0),setTimeout(function(){e.container.removeChild(r)}),q.clearData(),q.setData("Text",e.session.getTextRange()),$=!0,this.setState("drag")},this.onDragEnd=function(N){if(c.draggable=!1,$=!1,this.setState(null),!e.getReadOnly()){var j=N.dataTransfer.dropEffect;!k&&j=="move"&&e.session.remove(e.getSelectionRange()),e.$resetCursorStyle()}this.editor.unsetStyle("ace_dragging"),this.editor.renderer.setCursorStyle("")},this.onDragEnter=function(N){if(!(e.getReadOnly()||!O(N.dataTransfer)))return f=N.clientX,x=N.clientY,u||T(),C++,N.dataTransfer.dropEffect=k=z(N),m.preventDefault(N)},this.onDragOver=function(N){if(!(e.getReadOnly()||!O(N.dataTransfer)))return f=N.clientX,x=N.clientY,u||(T(),C++),D!==null&&(D=null),N.dataTransfer.dropEffect=k=z(N),m.preventDefault(N)},this.onDragLeave=function(N){if(C--,C<=0&&u)return E(),k=null,m.preventDefault(N)},this.onDrop=function(N){if(g){var j=N.dataTransfer;if($)switch(k){case"move":h.contains(g.row,g.column)?h={start:g,end:g}:h=e.moveText(h,g);break;case"copy":h=e.moveText(h,g,!0);break}else{var q=j.getData("Text");h={start:g,end:e.session.insert(g,q)},e.focus(),k=null}return E(),m.preventDefault(N)}},m.addListener(c,"dragstart",this.onDragStart.bind(t),e),m.addListener(c,"dragend",this.onDragEnd.bind(t),e),m.addListener(c,"dragenter",this.onDragEnter.bind(t),e),m.addListener(c,"dragover",this.onDragOver.bind(t),e),m.addListener(c,"dragleave",this.onDragLeave.bind(t),e),m.addListener(c,"drop",this.onDrop.bind(t),e);function b(N,j){var q=Date.now(),B=!j||N.row!=j.row,G=!j||N.column!=j.column;if(!S||B||G)e.moveCursorToPosition(N),S=q,w={x:f,y:x};else{var K=n(w.x,w.y,f,x);K>i?S=null:q-S>=l&&(e.renderer.scrollCursorIntoView(),S=null)}}function p(N,j){var q=Date.now(),B=e.renderer.layerConfig.lineHeight,G=e.renderer.layerConfig.characterWidth,K=e.renderer.scroller.getBoundingClientRect(),V={x:{left:f-K.left,right:K.right-f},y:{top:x-K.top,bottom:K.bottom-x}},Q=Math.min(V.x.left,V.x.right),ee=Math.min(V.y.top,V.y.bottom),J={row:N.row,column:N.column};Q/G<=2&&(J.column+=V.x.left<V.x.right?-3:2),ee/B<=1&&(J.row+=V.y.top<V.y.bottom?-1:1);var ne=N.row!=J.row,ae=N.column!=J.column,se=!j||N.row!=j.row;ne||ae&&!se?M?q-M>=a&&e.renderer.scrollCursorIntoView(J):M=q:M=null}function A(){var N=g;g=e.renderer.screenToTextCoordinates(f,x),b(g,N),p(g,N)}function T(){h=e.selection.toOrientedRange(),u=e.session.addMarker(h,"ace_selection",e.getSelectionStyle()),e.clearSelection(),e.isFocused()&&e.renderer.$cursorLayer.setBlinking(!1),clearInterval(_),A(),_=setInterval(A,20),C=0,m.addListener(document,"mousemove",I)}function E(){clearInterval(_),e.session.removeMarker(u),u=null,e.selection.fromOrientedRange(h),e.isFocused()&&!$&&e.$resetCursorStyle(),h=null,g=null,C=0,M=null,S=null,m.removeListener(document,"mousemove",I)}var D=null;function I(){D==null&&(D=setTimeout(function(){D!=null&&u&&E()},20))}function O(N){var j=N.types;return!j||Array.prototype.some.call(j,function(q){return q=="text/plain"||q=="Text"})}function z(N){var j=["copy","copymove","all","uninitialized"],q=["move","copymove","linkmove","all","uninitialized"],B=d.isMac?N.altKey:N.ctrlKey,G="uninitialized";try{G=N.dataTransfer.effectAllowed.toLowerCase()}catch{}var K="none";return B&&j.indexOf(G)>=0?K="copy":q.indexOf(G)>=0?K="move":j.indexOf(G)>=0&&(K="copy"),K}}(function(){this.dragWait=function(){var t=Date.now()-this.mousedownEvent.time;t>this.editor.getDragDelay()&&this.startDrag()},this.dragWaitEnd=function(){var t=this.editor.container;t.draggable=!1,this.startSelect(this.mousedownEvent.getDocumentPosition()),this.selectEnd()},this.dragReadyEnd=function(t){this.editor.$resetCursorStyle(),this.editor.unsetStyle("ace_dragging"),this.editor.renderer.setCursorStyle(""),this.dragWaitEnd()},this.startDrag=function(){this.cancelDrag=!1;var t=this.editor,e=t.container;e.draggable=!0,t.renderer.$cursorLayer.setBlinking(!1),t.setStyle("ace_dragging");var r=d.isWin?"default":"move";t.renderer.setCursorStyle(r),this.setState("dragReady")},this.onMouseDrag=function(t){var e=this.editor.container;if(d.isIE&&this.state=="dragReady"){var r=n(this.mousedownEvent.x,this.mousedownEvent.y,this.x,this.y);r>3&&e.dragDrop()}if(this.state==="dragWait"){var r=n(this.mousedownEvent.x,this.mousedownEvent.y,this.x,this.y);r>0&&(e.draggable=!1,this.startSelect(this.mousedownEvent.getDocumentPosition()))}},this.onMouseDown=function(t){if(this.$dragEnabled){this.mousedownEvent=t;var e=this.editor,r=t.inSelection(),s=t.getButton(),c=t.domEvent.detail||1;if(c===1&&s===0&&r){if(t.editor.inMultiSelectMode&&(t.getAccelKey()||t.getShiftKey()))return;this.mousedownEvent.time=Date.now();var u=t.domEvent.target||t.domEvent.srcElement;if("unselectable"in u&&(u.unselectable="on"),e.getDragDelay()){if(d.isWebKit){this.cancelDrag=!0;var f=e.container;f.draggable=!0}this.setState("dragWait")}else this.startDrag();this.captureMouse(t,this.onMouseDrag.bind(this)),t.defaultPrevented=!0}}}}).call(o.prototype);function n(t,e,r,s){return Math.sqrt(Math.pow(r-t,2)+Math.pow(s-e,2))}R.DragdropHandler=o}),ace.define("ace/mouse/touch_handler",["require","exports","module","ace/mouse/mouse_event","ace/lib/event","ace/lib/dom"],function(y,R,L){"use strict";var v=y("./mouse_event").MouseEvent,m=y("../lib/event"),d=y("../lib/dom");R.addTouchListeners=function(a,l){var i="scroll",o,n,t,e,r,s,c=0,u,f=0,x=0,_=0,h,g;function C(){var b=window.navigator&&window.navigator.clipboard,p=!1,A=function(){var D=l.getCopyText(),I=l.session.getUndoManager().hasUndo();g.replaceChild(d.buildDom(p?["span",!D&&T("selectall")&&["span",{class:"ace_mobile-button",action:"selectall"},"Select All"],D&&T("copy")&&["span",{class:"ace_mobile-button",action:"copy"},"Copy"],D&&T("cut")&&["span",{class:"ace_mobile-button",action:"cut"},"Cut"],b&&T("paste")&&["span",{class:"ace_mobile-button",action:"paste"},"Paste"],I&&T("undo")&&["span",{class:"ace_mobile-button",action:"undo"},"Undo"],T("find")&&["span",{class:"ace_mobile-button",action:"find"},"Find"],T("openCommandPalette")&&["span",{class:"ace_mobile-button",action:"openCommandPalette"},"Palette"]]:["span"]),g.firstChild)},T=function(D){return l.commands.canExecute(D,l)},E=function(D){var I=D.target.getAttribute("action");if(I=="more"||!p)return p=!p,A();I=="paste"?b.readText().then(function(O){l.execCommand(I,O)}):I&&((I=="cut"||I=="copy")&&(b?b.writeText(l.getCopyText()):document.execCommand("copy")),l.execCommand(I)),g.firstChild.style.display="none",p=!1,I!="openCommandPalette"&&l.focus()};g=d.buildDom(["div",{class:"ace_mobile-menu",ontouchstart:function(D){i="menu",D.stopPropagation(),D.preventDefault(),l.textInput.focus()},ontouchend:function(D){D.stopPropagation(),D.preventDefault(),E(D)},onclick:E},["span"],["span",{class:"ace_mobile-button",action:"more"},"..."]],l.container)}function k(){if(!l.getOption("enableMobileMenu")){g&&$();return}g||C();var b=l.selection.cursor,p=l.renderer.textToScreenCoordinates(b.row,b.column),A=l.renderer.textToScreenCoordinates(0,0).pageX,T=l.renderer.scrollLeft,E=l.container.getBoundingClientRect();g.style.top=p.pageY-E.top-3+"px",p.pageX-E.left<E.width-70?(g.style.left="",g.style.right="10px"):(g.style.right="",g.style.left=A+T-E.left+"px"),g.style.display="",g.firstChild.style.display="none",l.on("input",$)}function $(b){g&&(g.style.display="none"),l.off("input",$)}function M(){r=null,clearTimeout(r);var b=l.selection.getRange(),p=b.contains(u.row,u.column);(b.isEmpty()||!p)&&(l.selection.moveToPosition(u),l.selection.selectWord()),i="wait",k()}function S(){r=null,clearTimeout(r),l.selection.moveToPosition(u);var b=f>=2?l.selection.getLineRange(u.row):l.session.getBracketRange(u);b&&!b.isEmpty()?l.selection.setRange(b):l.selection.selectWord(),i="wait"}m.addListener(a,"contextmenu",function(b){if(h){var p=l.textInput.getElement();p.focus()}},l),m.addListener(a,"touchstart",function(b){var p=b.touches;if(r||p.length>1){clearTimeout(r),r=null,t=-1,i="zoom";return}h=l.$mouseHandler.isMousePressed=!0;var A=l.renderer.layerConfig.lineHeight,T=l.renderer.layerConfig.lineHeight,E=b.timeStamp;e=E;var D=p[0],I=D.clientX,O=D.clientY;Math.abs(o-I)+Math.abs(n-O)>A&&(t=-1),o=b.clientX=I,n=b.clientY=O,x=_=0;var z=new v(b,l);if(u=z.getDocumentPosition(),E-t<500&&p.length==1&&!c)f++,b.preventDefault(),b.button=0,S();else{f=0;var N=l.selection.cursor,j=l.selection.isEmpty()?N:l.selection.anchor,q=l.renderer.$cursorLayer.getPixelPosition(N,!0),B=l.renderer.$cursorLayer.getPixelPosition(j,!0),G=l.renderer.scroller.getBoundingClientRect(),K=l.renderer.layerConfig.offset,V=l.renderer.scrollLeft,Q=function(ne,ae){return ne=ne/T,ae=ae/A-.75,ne*ne+ae*ae};if(b.clientX<G.left){i="zoom";return}var ee=Q(b.clientX-G.left-q.left+V,b.clientY-G.top-q.top+K),J=Q(b.clientX-G.left-B.left+V,b.clientY-G.top-B.top+K);ee<3.5&&J<3.5&&(i=ee>J?"cursor":"anchor"),J<3.5?i="anchor":ee<3.5?i="cursor":i="scroll",r=setTimeout(M,450)}t=E},l),m.addListener(a,"touchend",function(b){h=l.$mouseHandler.isMousePressed=!1,s&&clearInterval(s),i=="zoom"?(i="",c=0):r?(l.selection.moveToPosition(u),c=0,k()):i=="scroll"?(w(),$()):k(),clearTimeout(r),r=null},l),m.addListener(a,"touchmove",function(b){r&&(clearTimeout(r),r=null);var p=b.touches;if(!(p.length>1||i=="zoom")){var A=p[0],T=o-A.clientX,E=n-A.clientY;if(i=="wait")if(T*T+E*E>4)i="cursor";else return b.preventDefault();o=A.clientX,n=A.clientY,b.clientX=A.clientX,b.clientY=A.clientY;var D=b.timeStamp,I=D-e;if(e=D,i=="scroll"){var O=new v(b,l);O.speed=1,O.wheelX=T,O.wheelY=E,10*Math.abs(T)<Math.abs(E)&&(T=0),10*Math.abs(E)<Math.abs(T)&&(E=0),I!=0&&(x=T/I,_=E/I),l._emit("mousewheel",O),O.propagationStopped||(x=_=0)}else{var z=new v(b,l),N=z.getDocumentPosition();i=="cursor"?l.selection.moveCursorToPosition(N):i=="anchor"&&l.selection.setSelectionAnchor(N.row,N.column),l.renderer.scrollCursorIntoView(N),b.preventDefault()}}},l);function w(){c+=60,s=setInterval(function(){c--<=0&&(clearInterval(s),s=null),Math.abs(x)<.01&&(x=0),Math.abs(_)<.01&&(_=0),c<20&&(x=.9*x),c<20&&(_=.9*_);var b=l.session.getScrollTop();l.renderer.scrollBy(10*x,10*_),b==l.session.getScrollTop()&&(c=0)},10)}}}),ace.define("ace/mouse/mouse_handler",["require","exports","module","ace/lib/event","ace/lib/useragent","ace/mouse/default_handlers","ace/mouse/default_gutter_handler","ace/mouse/mouse_event","ace/mouse/dragdrop_handler","ace/mouse/touch_handler","ace/config"],function(y,R,L){"use strict";var v=y("../lib/event"),m=y("../lib/useragent"),d=y("./default_handlers").DefaultHandlers,a=y("./default_gutter_handler").GutterHandler,l=y("./mouse_event").MouseEvent,i=y("./dragdrop_handler").DragdropHandler,o=y("./touch_handler").addTouchListeners,n=y("../config"),t=(function(){function e(r){this.$dragDelay,this.$dragEnabled,this.$mouseMoved,this.mouseEvent,this.$focusTimeout;var s=this;this.editor=r,new d(this),new a(this),new i(this);var c=function(x){var _=!document.hasFocus||!document.hasFocus()||!r.isFocused()&&document.activeElement==(r.textInput&&r.textInput.getElement());_&&window.focus(),r.focus(),setTimeout(function(){r.isFocused()||r.focus()})},u=r.renderer.getMouseEventTarget();v.addListener(u,"click",this.onMouseEvent.bind(this,"click"),r),v.addListener(u,"mousemove",this.onMouseMove.bind(this,"mousemove"),r),v.addMultiMouseDownListener([u,r.renderer.scrollBarV&&r.renderer.scrollBarV.inner,r.renderer.scrollBarH&&r.renderer.scrollBarH.inner,r.textInput&&r.textInput.getElement()].filter(Boolean),[400,300,250],this,"onMouseEvent",r),v.addMouseWheelListener(r.container,this.onMouseWheel.bind(this,"mousewheel"),r),o(r.container,r);var f=r.renderer.$gutter;v.addListener(f,"mousedown",this.onMouseEvent.bind(this,"guttermousedown"),r),v.addListener(f,"click",this.onMouseEvent.bind(this,"gutterclick"),r),v.addListener(f,"dblclick",this.onMouseEvent.bind(this,"gutterdblclick"),r),v.addListener(f,"mousemove",this.onMouseEvent.bind(this,"guttermousemove"),r),v.addListener(u,"mousedown",c,r),v.addListener(f,"mousedown",c,r),m.isIE&&r.renderer.scrollBarV&&(v.addListener(r.renderer.scrollBarV.element,"mousedown",c,r),v.addListener(r.renderer.scrollBarH.element,"mousedown",c,r)),r.on("mousemove",function(x){if(!(s.state||s.$dragDelay||!s.$dragEnabled)){var _=r.renderer.screenToTextCoordinates(x.x,x.y),h=r.session.selection.getRange(),g=r.renderer;!h.isEmpty()&&h.insideStart(_.row,_.column)?g.setCursorStyle("default"):g.setCursorStyle("")}},r)}return e.prototype.onMouseEvent=function(r,s){this.editor.session&&this.editor._emit(r,new l(s,this.editor))},e.prototype.onMouseMove=function(r,s){var c=this.editor._eventRegistry&&this.editor._eventRegistry.mousemove;!c||!c.length||this.editor._emit(r,new l(s,this.editor))},e.prototype.onMouseWheel=function(r,s){var c=new l(s,this.editor);c.speed=this.$scrollSpeed*2,c.wheelX=s.wheelX,c.wheelY=s.wheelY,this.editor._emit(r,c)},e.prototype.setState=function(r){this.state=r},e.prototype.captureMouse=function(r,s){this.x=r.x,this.y=r.y,this.isMousePressed=!0;var c=this.editor,u=this.editor.renderer;u.$isMousePressed=!0;var f=this,x=!0,_=function($){if($){if(m.isWebKit&&!$.which&&f.releaseMouse)return f.releaseMouse();f.x=$.clientX,f.y=$.clientY,s&&s($),f.mouseEvent=new l($,f.editor),f.$mouseMoved=!0}},h=function($){c.off("beforeEndOperation",k),x=!1,c.session&&g(),f[f.state+"End"]&&f[f.state+"End"]($),f.state="",f.isMousePressed=u.$isMousePressed=!1,u.$keepTextAreaAtCursor&&u.$moveTextAreaToCursor(),f.$onCaptureMouseMove=f.releaseMouse=null,$&&f.onMouseEvent("mouseup",$),c.endOperation()},g=function(){f[f.state]&&f[f.state](),f.$mouseMoved=!1},C=function(){x&&(g(),v.nextFrame(C))};if(m.isOldIE&&r.domEvent.type=="dblclick")return setTimeout(function(){h(r)});var k=function($){f.releaseMouse&&c.curOp.command.name&&c.curOp.selectionChanged&&(f[f.state+"End"]&&f[f.state+"End"](),f.state="",f.releaseMouse())};c.on("beforeEndOperation",k),c.startOperation({command:{name:"mouse"}}),f.$onCaptureMouseMove=_,f.releaseMouse=v.capture(this.editor.container,_,h),C()},e.prototype.cancelContextMenu=function(){var r=function(s){s&&s.domEvent&&s.domEvent.type!="contextmenu"||(this.editor.off("nativecontextmenu",r),s&&s.domEvent&&v.stopEvent(s.domEvent))}.bind(this);setTimeout(r,10),this.editor.on("nativecontextmenu",r)},e.prototype.destroy=function(){this.releaseMouse&&this.releaseMouse(),this.$tooltip&&this.$tooltip.destroy()},e})();t.prototype.releaseMouse=null,n.defineOptions(t.prototype,"mouseHandler",{scrollSpeed:{initialValue:2},dragDelay:{initialValue:m.isMac?150:0},dragEnabled:{initialValue:!0},focusTimeout:{initialValue:0}}),R.MouseHandler=t}),ace.define("ace/mouse/fold_handler",["require","exports","module","ace/lib/dom"],function(y,R,L){"use strict";var v=y("../lib/dom"),m=(function(){function d(a){a.on("click",function(l){var i=l.getDocumentPosition(),o=a.session,n=o.getFoldAt(i.row,i.column,1);n&&(l.getAccelKey()?o.removeFold(n):o.expandFold(n),l.stop());var t=l.domEvent&&l.domEvent.target;t&&v.hasCssClass(t,"ace_inline_button")&&v.hasCssClass(t,"ace_toggle_wrap")&&(o.setOption("wrap",!o.getUseWrapMode()),a.renderer.scrollCursorIntoView())}),a.on("gutterclick",function(l){var i=a.renderer.$gutterLayer.getRegion(l);if(i=="foldWidgets"){var o=l.getDocumentPosition().row,n=a.session;n.foldWidgets&&n.foldWidgets[o]&&a.session.onFoldWidgetClick(o,l),a.isFocused()||a.focus(),l.stop()}}),a.on("gutterdblclick",function(l){var i=a.renderer.$gutterLayer.getRegion(l);if(i=="foldWidgets"){var o=l.getDocumentPosition().row,n=a.session,t=n.getParentFoldRangeData(o,!0),e=t.range||t.firstRange;if(e){o=e.start.row;var r=n.getFoldAt(o,n.getLine(o).length,1);r?n.removeFold(r):(n.addFold("...",e),a.renderer.scrollCursorIntoView({row:e.start.row,column:0}))}l.stop()}})}return d})();R.FoldHandler=m}),ace.define("ace/keyboard/keybinding",["require","exports","module","ace/lib/keys","ace/lib/event"],function(y,R,L){"use strict";var v=y("../lib/keys"),m=y("../lib/event"),d=(function(){function a(l){this.$editor=l,this.$data={editor:l},this.$handlers=[],this.setDefaultHandler(l.commands)}return a.prototype.setDefaultHandler=function(l){this.removeKeyboardHandler(this.$defaultHandler),this.$defaultHandler=l,this.addKeyboardHandler(l,0)},a.prototype.setKeyboardHandler=function(l){var i=this.$handlers;if(i[i.length-1]!=l){for(;i[i.length-1]&&i[i.length-1]!=this.$defaultHandler;)this.removeKeyboardHandler(i[i.length-1]);this.addKeyboardHandler(l,1)}},a.prototype.addKeyboardHandler=function(l,i){if(l){typeof l=="function"&&!l.handleKeyboard&&(l.handleKeyboard=l);var o=this.$handlers.indexOf(l);o!=-1&&this.$handlers.splice(o,1),i==null?this.$handlers.push(l):this.$handlers.splice(i,0,l),o==-1&&l.attach&&l.attach(this.$editor)}},a.prototype.removeKeyboardHandler=function(l){var i=this.$handlers.indexOf(l);return i==-1?!1:(this.$handlers.splice(i,1),l.detach&&l.detach(this.$editor),!0)},a.prototype.getKeyboardHandler=function(){return this.$handlers[this.$handlers.length-1]},a.prototype.getStatusText=function(){var l=this.$data,i=l.editor;return this.$handlers.map(function(o){return o.getStatusText&&o.getStatusText(i,l)||""}).filter(Boolean).join(" ")},a.prototype.$callKeyboardHandlers=function(l,i,o,n){for(var t,e=!1,r=this.$editor.commands,s=this.$handlers.length;s--&&(t=this.$handlers[s].handleKeyboard(this.$data,l,i,o,n),!(!(!t||!t.command)&&(t.command=="null"?e=!0:e=r.exec(t.command,this.$editor,t.args,n),e&&n&&l!=-1&&t.passEvent!=!0&&t.command.passEvent!=!0&&m.stopEvent(n),e))););return!e&&l==-1&&(t={command:"insertstring"},e=r.exec("insertstring",this.$editor,i)),e&&this.$editor._signal&&this.$editor._signal("keyboardActivity",t),e},a.prototype.onCommandKey=function(l,i,o){var n=v.keyCodeToString(o);return this.$callKeyboardHandlers(i,n,o,l)},a.prototype.onTextInput=function(l){return this.$callKeyboardHandlers(-1,l)},a})();R.KeyBinding=d}),ace.define("ace/lib/bidiutil",["require","exports","module"],function(y,R,L){"use strict";var v=["\u0621","\u0641"],m=["\u063A","\u064A"],d=0,a=0,l=!1,i=!1,o=!1,n=!1,t=!1,e=!1,r=[[0,3,0,1,0,0,0],[0,3,0,1,2,2,0],[0,3,0,17,2,0,1],[0,3,5,5,4,1,0],[0,3,21,21,4,0,1],[0,3,5,5,4,2,0]],s=[[2,0,1,1,0,1,0],[2,0,1,1,0,2,0],[2,0,2,1,3,2,0],[2,0,2,33,3,1,1]],c=0,u=1,f=0,x=1,_=2,h=3,g=4,C=5,k=6,$=7,M=8,S=9,w=10,b=11,p=12,A=13,T=14,E=15,D=16,I=17,O=18,z=[O,O,O,O,O,O,O,O,O,k,C,k,M,C,O,O,O,O,O,O,O,O,O,O,O,O,O,O,C,C,C,k,M,g,g,b,b,b,g,g,g,g,g,w,S,w,S,S,_,_,_,_,_,_,_,_,_,_,S,g,g,g,g,g,g,f,f,f,f,f,f,f,f,f,f,f,f,f,f,f,f,f,f,f,f,f,f,f,f,f,f,g,g,g,g,g,g,f,f,f,f,f,f,f,f,f,f,f,f,f,f,f,f,f,f,f,f,f,f,f,f,f,f,g,g,g,g,O,O,O,O,O,O,C,O,O,O,O,O,O,O,O,O,O,O,O,O,O,O,O,O,O,O,O,O,O,O,O,O,O,S,g,b,b,b,b,g,g,g,g,f,g,g,O,g,g,b,b,_,_,g,f,g,g,g,_,f,g,g,g,g,g],N=[M,M,M,M,M,M,M,M,M,M,M,O,O,O,f,x,g,g,g,g,g,g,g,g,g,g,g,g,g,g,g,g,g,g,g,g,g,g,g,g,M,C,A,T,E,D,I,S,b,b,b,b,b,g,g,g,g,g,g,g,g,g,g,g,g,g,g,g,S,g,g,g,g,g,g,g,g,g,g,g,g,g,g,g,g,g,g,g,g,g,g,g,g,g,g,M];function j(V,Q,ee,J){var ne=d?s:r,ae=null,se=null,ie=null,ce=0,ke=null,Re=null,fe=-1,de=null,ve=null,ze=[];if(!J)for(de=0,J=[];de<ee;de++)J[de]=G(V[de]);for(a=d,l=!1,i=!1,o=!1,n=!1,ve=0;ve<ee;ve++){if(ae=ce,ze[ve]=se=B(V,J,ze,ve),ce=ne[ae][se],ke=ce&240,ce&=15,Q[ve]=ie=ne[ce][5],ke>0)if(ke==16){for(de=fe;de<ve;de++)Q[de]=1;fe=-1}else fe=-1;if(Re=ne[ce][6],Re)fe==-1&&(fe=ve);else if(fe>-1){for(de=fe;de<ve;de++)Q[de]=ie;fe=-1}J[ve]==C&&(Q[ve]=0),a|=ie}if(n){for(de=0;de<ee;de++)if(J[de]==k){Q[de]=d;for(var Ae=de-1;Ae>=0&&J[Ae]==M;Ae--)Q[Ae]=d}}}function q(V,Q,ee){if(!(a<V)){if(V==1&&d==u&&!o){ee.reverse();return}for(var J=ee.length,ne=0,ae,se,ie,ce;ne<J;){if(Q[ne]>=V){for(ae=ne+1;ae<J&&Q[ae]>=V;)ae++;for(se=ne,ie=ae-1;se<ie;se++,ie--)ce=ee[se],ee[se]=ee[ie],ee[ie]=ce;ne=ae}ne++}}}function B(V,Q,ee,J){var ne=Q[J],ae,se,ie,ce;switch(ne){case f:case x:l=!1;case g:case h:return ne;case _:return l?h:_;case $:return l=!0,i=!0,x;case M:return g;case S:return J<1||J+1>=Q.length||(ae=ee[J-1])!=_&&ae!=h||(se=Q[J+1])!=_&&se!=h?g:(l&&(se=h),se==ae?se:g);case w:return ae=J>0?ee[J-1]:C,ae==_&&J+1<Q.length&&Q[J+1]==_?_:g;case b:if(J>0&&ee[J-1]==_)return _;if(l)return g;for(ce=J+1,ie=Q.length;ce<ie&&Q[ce]==b;)ce++;return ce<ie&&Q[ce]==_?_:g;case p:for(ie=Q.length,ce=J+1;ce<ie&&Q[ce]==p;)ce++;if(ce<ie){var ke=V[J],Re=ke>=1425&&ke<=2303||ke==64286;if(ae=Q[ce],Re&&(ae==x||ae==$))return x}return J<1||(ae=Q[J-1])==C?g:ee[J-1];case C:return l=!1,o=!0,d;case k:return n=!0,g;case A:case T:case D:case I:case E:l=!1;case O:return g}}function G(V){var Q=V.charCodeAt(0),ee=Q>>8;return ee==0?Q>191?f:z[Q]:ee==5?/[\u0591-\u05f4]/.test(V)?x:f:ee==6?/[\u0610-\u061a\u064b-\u065f\u06d6-\u06e4\u06e7-\u06ed]/.test(V)?p:/[\u0660-\u0669\u066b-\u066c]/.test(V)?h:Q==1642?b:/[\u06f0-\u06f9]/.test(V)?_:$:ee==32&&Q<=8287?N[Q&255]:ee==254&&Q>=65136?$:g}function K(V){return V>="\u064B"&&V<="\u0655"}R.L=f,R.R=x,R.EN=_,R.ON_R=3,R.AN=4,R.R_H=5,R.B=6,R.RLE=7,R.DOT="\xB7",R.doBidiReorder=function(V,Q,ee){if(V.length<2)return{};var J=V.split(""),ne=new Array(J.length),ae=new Array(J.length),se=[];d=ee?u:c,j(J,se,J.length,Q);for(var ie=0;ie<ne.length;ne[ie]=ie,ie++);q(2,se,ne),q(1,se,ne);for(var ie=0;ie<ne.length-1;ie++)Q[ie]===h?se[ie]=R.AN:se[ie]===x&&(Q[ie]>$&&Q[ie]<A||Q[ie]===g||Q[ie]===O)?se[ie]=R.ON_R:ie>0&&J[ie-1]==="\u0644"&&/\u0622|\u0623|\u0625|\u0627/.test(J[ie])&&(se[ie-1]=se[ie]=R.R_H,ie++);J[J.length-1]===R.DOT&&(se[J.length-1]=R.B),J[0]==="\u202B"&&(se[0]=R.RLE);for(var ie=0;ie<ne.length;ie++)ae[ie]=se[ne[ie]];return{logicalFromVisual:ne,bidiLevels:ae}},R.hasBidiCharacters=function(V,Q){for(var ee=!1,J=0;J<V.length;J++)Q[J]=G(V.charAt(J)),!ee&&(Q[J]==x||Q[J]==$||Q[J]==h)&&(ee=!0);return ee},R.getVisualFromLogicalIdx=function(V,Q){for(var ee=0;ee<Q.logicalFromVisual.length;ee++)if(Q.logicalFromVisual[ee]==V)return ee;return 0}}),ace.define("ace/bidihandler",["require","exports","module","ace/lib/bidiutil","ace/lib/lang"],function(y,R,L){"use strict";var v=y("./lib/bidiutil"),m=y("./lib/lang"),d=/[\u0590-\u05f4\u0600-\u06ff\u0700-\u08ac\u202B]/,a=(function(){function l(i){this.session=i,this.bidiMap={},this.currentRow=null,this.bidiUtil=v,this.charWidths=[],this.EOL="\xAC",this.showInvisibles=!0,this.isRtlDir=!1,this.$isRtl=!1,this.line="",this.wrapIndent=0,this.EOF="\xB6",this.RLE="\u202B",this.contentWidth=0,this.fontMetrics=null,this.rtlLineOffset=0,this.wrapOffset=0,this.isMoveLeftOperation=!1,this.seenBidi=d.test(i.getValue())}return l.prototype.isBidiRow=function(i,o,n){return this.seenBidi?(i!==this.currentRow&&(this.currentRow=i,this.updateRowLine(o,n),this.updateBidiMap()),this.bidiMap.bidiLevels):!1},l.prototype.onChange=function(i){this.seenBidi?this.currentRow=null:i.action=="insert"&&d.test(i.lines.join(`
`))&&(this.seenBidi=!0,this.currentRow=null)},l.prototype.getDocumentRow=function(){var i=0,o=this.session.$screenRowCache;if(o.length){var n=this.session.$getRowCacheIndex(o,this.currentRow);n>=0&&(i=this.session.$docRowCache[n])}return i},l.prototype.getSplitIndex=function(){var i=0,o=this.session.$screenRowCache;if(o.length)for(var n,t=this.session.$getRowCacheIndex(o,this.currentRow);this.currentRow-i>0&&(n=this.session.$getRowCacheIndex(o,this.currentRow-i-1),n===t);)t=n,i++;else i=this.currentRow;return i},l.prototype.updateRowLine=function(i,o){i===void 0&&(i=this.getDocumentRow());var n=i===this.session.getLength()-1,t=n?this.EOF:this.EOL;if(this.wrapIndent=0,this.line=this.session.getLine(i),this.isRtlDir=this.$isRtl||this.line.charAt(0)===this.RLE,this.session.$useWrapMode){var e=this.session.$wrapData[i];e&&(o===void 0&&(o=this.getSplitIndex()),o>0&&e.length?(this.wrapIndent=e.indent,this.wrapOffset=this.wrapIndent*this.charWidths[v.L],this.line=o<e.length?this.line.substring(e[o-1],e[o]):this.line.substring(e[e.length-1])):this.line=this.line.substring(0,e[o]),o==e.length&&(this.line+=this.showInvisibles?t:v.DOT))}else this.line+=this.showInvisibles?t:v.DOT;var r=this.session,s=0,c;this.line=this.line.replace(/\t|[\u1100-\u2029, \u202F-\uFFE6]/g,function(u,f){return u==="	"||r.isFullWidth(u.charCodeAt(0))?(c=u==="	"?r.getScreenTabSize(f+s):2,s+=c-1,m.stringRepeat(v.DOT,c)):u}),this.isRtlDir&&(this.fontMetrics.$main.textContent=this.line.charAt(this.line.length-1)==v.DOT?this.line.substr(0,this.line.length-1):this.line,this.rtlLineOffset=this.contentWidth-this.fontMetrics.$main.getBoundingClientRect().width)},l.prototype.updateBidiMap=function(){var i=[];v.hasBidiCharacters(this.line,i)||this.isRtlDir?this.bidiMap=v.doBidiReorder(this.line,i,this.isRtlDir):this.bidiMap={}},l.prototype.markAsDirty=function(){this.currentRow=null},l.prototype.updateCharacterWidths=function(i){if(this.characterWidth!==i.$characterSize.width){this.fontMetrics=i;var o=this.characterWidth=i.$characterSize.width,n=i.$measureCharWidth("\u05D4");this.charWidths[v.L]=this.charWidths[v.EN]=this.charWidths[v.ON_R]=o,this.charWidths[v.R]=this.charWidths[v.AN]=n,this.charWidths[v.R_H]=n*.45,this.charWidths[v.B]=this.charWidths[v.RLE]=0,this.currentRow=null}},l.prototype.setShowInvisibles=function(i){this.showInvisibles=i,this.currentRow=null},l.prototype.setEolChar=function(i){this.EOL=i},l.prototype.setContentWidth=function(i){this.contentWidth=i},l.prototype.isRtlLine=function(i){return this.$isRtl?!0:i!=null?this.session.getLine(i).charAt(0)==this.RLE:this.isRtlDir},l.prototype.setRtlDirection=function(i,o){for(var n=i.getCursorPosition(),t=i.selection.getSelectionAnchor().row;t<=n.row;t++)!o&&i.session.getLine(t).charAt(0)===i.session.$bidiHandler.RLE?i.session.doc.removeInLine(t,0,1):o&&i.session.getLine(t).charAt(0)!==i.session.$bidiHandler.RLE&&i.session.doc.insert({column:0,row:t},i.session.$bidiHandler.RLE)},l.prototype.getPosLeft=function(i){i-=this.wrapIndent;var o=this.line.charAt(0)===this.RLE?1:0,n=i>o?this.session.getOverwrite()?i:i-1:o,t=v.getVisualFromLogicalIdx(n,this.bidiMap),e=this.bidiMap.bidiLevels,r=0;!this.session.getOverwrite()&&i<=o&&e[t]%2!==0&&t++;for(var s=0;s<t;s++)r+=this.charWidths[e[s]];return!this.session.getOverwrite()&&i>o&&e[t]%2===0&&(r+=this.charWidths[e[t]]),this.wrapIndent&&(r+=this.isRtlDir?-1*this.wrapOffset:this.wrapOffset),this.isRtlDir&&(r+=this.rtlLineOffset),r},l.prototype.getSelections=function(i,o){var n=this.bidiMap,t=n.bidiLevels,e,r=[],s=0,c=Math.min(i,o)-this.wrapIndent,u=Math.max(i,o)-this.wrapIndent,f=!1,x=!1,_=0;this.wrapIndent&&(s+=this.isRtlDir?-1*this.wrapOffset:this.wrapOffset);for(var h,g=0;g<t.length;g++)h=n.logicalFromVisual[g],e=t[g],f=h>=c&&h<u,f&&!x?_=s:!f&&x&&r.push({left:_,width:s-_}),s+=this.charWidths[e],x=f;if(f&&g===t.length&&r.push({left:_,width:s-_}),this.isRtlDir)for(var C=0;C<r.length;C++)r[C].left+=this.rtlLineOffset;return r},l.prototype.offsetToCol=function(n){this.isRtlDir&&(n-=this.rtlLineOffset);var o=0,n=Math.max(n,0),t=0,e=0,r=this.bidiMap.bidiLevels,s=this.charWidths[r[e]];for(this.wrapIndent&&(n-=this.isRtlDir?-1*this.wrapOffset:this.wrapOffset);n>t+s/2;){if(t+=s,e===r.length-1){s=0;break}s=this.charWidths[r[++e]]}return e>0&&r[e-1]%2!==0&&r[e]%2===0?(n<t&&e--,o=this.bidiMap.logicalFromVisual[e]):e>0&&r[e-1]%2===0&&r[e]%2!==0?o=1+(n>t?this.bidiMap.logicalFromVisual[e]:this.bidiMap.logicalFromVisual[e-1]):this.isRtlDir&&e===r.length-1&&s===0&&r[e-1]%2===0||!this.isRtlDir&&e===0&&r[e]%2!==0?o=1+this.bidiMap.logicalFromVisual[e]:(e>0&&r[e-1]%2!==0&&s!==0&&e--,o=this.bidiMap.logicalFromVisual[e]),o===0&&this.isRtlDir&&o++,o+this.wrapIndent},l})();R.BidiHandler=a}),ace.define("ace/selection",["require","exports","module","ace/lib/oop","ace/lib/lang","ace/lib/event_emitter","ace/range"],function(y,R,L){"use strict";var v=y("./lib/oop"),m=y("./lib/lang"),d=y("./lib/event_emitter").EventEmitter,a=y("./range").Range,l=(function(){function i(o){this.session=o,this.doc=o.getDocument(),this.clearSelection(),this.cursor=this.lead=this.doc.createAnchor(0,0),this.anchor=this.doc.createAnchor(0,0),this.$silent=!1;var n=this;this.cursor.on("change",function(t){n.$cursorChanged=!0,n.$silent||n._emit("changeCursor"),!n.$isEmpty&&!n.$silent&&n._emit("changeSelection"),!n.$keepDesiredColumnOnChange&&t.old.column!=t.value.column&&(n.$desiredColumn=null)}),this.anchor.on("change",function(){n.$anchorChanged=!0,!n.$isEmpty&&!n.$silent&&n._emit("changeSelection")})}return i.prototype.isEmpty=function(){return this.$isEmpty||this.anchor.row==this.lead.row&&this.anchor.column==this.lead.column},i.prototype.isMultiLine=function(){return!this.$isEmpty&&this.anchor.row!=this.cursor.row},i.prototype.getCursor=function(){return this.lead.getPosition()},i.prototype.setAnchor=function(o,n){this.$isEmpty=!1,this.anchor.setPosition(o,n)},i.prototype.getAnchor=function(){return this.$isEmpty?this.getSelectionLead():this.anchor.getPosition()},i.prototype.getSelectionLead=function(){return this.lead.getPosition()},i.prototype.isBackwards=function(){var o=this.anchor,n=this.lead;return o.row>n.row||o.row==n.row&&o.column>n.column},i.prototype.getRange=function(){var o=this.anchor,n=this.lead;return this.$isEmpty?a.fromPoints(n,n):this.isBackwards()?a.fromPoints(n,o):a.fromPoints(o,n)},i.prototype.clearSelection=function(){this.$isEmpty||(this.$isEmpty=!0,this._emit("changeSelection"))},i.prototype.selectAll=function(){this.$setSelection(0,0,Number.MAX_VALUE,Number.MAX_VALUE)},i.prototype.setRange=function(o,n){var t=n?o.end:o.start,e=n?o.start:o.end;this.$setSelection(t.row,t.column,e.row,e.column)},i.prototype.$setSelection=function(o,n,t,e){if(!this.$silent){var r=this.$isEmpty,s=this.inMultiSelectMode;this.$silent=!0,this.$cursorChanged=this.$anchorChanged=!1,this.anchor.setPosition(o,n),this.cursor.setPosition(t,e),this.$isEmpty=!a.comparePoints(this.anchor,this.cursor),this.$silent=!1,this.$cursorChanged&&this._emit("changeCursor"),(this.$cursorChanged||this.$anchorChanged||r!=this.$isEmpty||s)&&this._emit("changeSelection")}},i.prototype.$moveSelection=function(o){var n=this.lead;this.$isEmpty&&this.setSelectionAnchor(n.row,n.column),o.call(this)},i.prototype.selectTo=function(o,n){this.$moveSelection(function(){this.moveCursorTo(o,n)})},i.prototype.selectToPosition=function(o){this.$moveSelection(function(){this.moveCursorToPosition(o)})},i.prototype.moveTo=function(o,n){this.clearSelection(),this.moveCursorTo(o,n)},i.prototype.moveToPosition=function(o){this.clearSelection(),this.moveCursorToPosition(o)},i.prototype.selectUp=function(){this.$moveSelection(this.moveCursorUp)},i.prototype.selectDown=function(){this.$moveSelection(this.moveCursorDown)},i.prototype.selectRight=function(){this.$moveSelection(this.moveCursorRight)},i.prototype.selectLeft=function(){this.$moveSelection(this.moveCursorLeft)},i.prototype.selectLineStart=function(){this.$moveSelection(this.moveCursorLineStart)},i.prototype.selectLineEnd=function(){this.$moveSelection(this.moveCursorLineEnd)},i.prototype.selectFileEnd=function(){this.$moveSelection(this.moveCursorFileEnd)},i.prototype.selectFileStart=function(){this.$moveSelection(this.moveCursorFileStart)},i.prototype.selectWordRight=function(){this.$moveSelection(this.moveCursorWordRight)},i.prototype.selectWordLeft=function(){this.$moveSelection(this.moveCursorWordLeft)},i.prototype.getWordRange=function(o,n){if(typeof n>"u"){var t=o||this.lead;o=t.row,n=t.column}return this.session.getWordRange(o,n)},i.prototype.selectWord=function(){this.setSelectionRange(this.getWordRange())},i.prototype.selectAWord=function(){var o=this.getCursor(),n=this.session.getAWordRange(o.row,o.column);this.setSelectionRange(n)},i.prototype.getLineRange=function(o,n){var t=typeof o=="number"?o:this.lead.row,e,r=this.session.getFoldLine(t);return r?(t=r.start.row,e=r.end.row):e=t,n===!0?new a(t,0,e,this.session.getLine(e).length):new a(t,0,e+1,0)},i.prototype.selectLine=function(){this.setSelectionRange(this.getLineRange())},i.prototype.moveCursorUp=function(){this.moveCursorBy(-1,0)},i.prototype.moveCursorDown=function(){this.moveCursorBy(1,0)},i.prototype.wouldMoveIntoSoftTab=function(o,n,t){var e=o.column,r=o.column+n;return t<0&&(e=o.column-n,r=o.column),this.session.isTabStop(o)&&this.doc.getLine(o.row).slice(e,r).split(" ").length-1==n},i.prototype.moveCursorLeft=function(){var o=this.lead.getPosition(),n;if(n=this.session.getFoldAt(o.row,o.column,-1))this.moveCursorTo(n.start.row,n.start.column);else if(o.column===0)o.row>0&&this.moveCursorTo(o.row-1,this.doc.getLine(o.row-1).length);else{var t=this.session.getTabSize();this.wouldMoveIntoSoftTab(o,t,-1)&&!this.session.getNavigateWithinSoftTabs()?this.moveCursorBy(0,-t):this.moveCursorBy(0,-1)}},i.prototype.moveCursorRight=function(){var o=this.lead.getPosition(),n;if(n=this.session.getFoldAt(o.row,o.column,1))this.moveCursorTo(n.end.row,n.end.column);else if(this.lead.column==this.doc.getLine(this.lead.row).length)this.lead.row<this.doc.getLength()-1&&this.moveCursorTo(this.lead.row+1,0);else{var t=this.session.getTabSize(),o=this.lead;this.wouldMoveIntoSoftTab(o,t,1)&&!this.session.getNavigateWithinSoftTabs()?this.moveCursorBy(0,t):this.moveCursorBy(0,1)}},i.prototype.moveCursorLineStart=function(){var o=this.lead.row,n=this.lead.column,t=this.session.documentToScreenRow(o,n),e=this.session.screenToDocumentPosition(t,0),r=this.session.getDisplayLine(o,null,e.row,e.column),s=r.match(/^\s*/);s[0].length!=n&&!this.session.$useEmacsStyleLineStart&&(e.column+=s[0].length),this.moveCursorToPosition(e)},i.prototype.moveCursorLineEnd=function(){var o=this.lead,n=this.session.getDocumentLastRowColumnPosition(o.row,o.column);if(this.lead.column==n.column){var t=this.session.getLine(n.row);if(n.column==t.length){var e=t.search(/\s+$/);e>0&&(n.column=e)}}this.moveCursorTo(n.row,n.column)},i.prototype.moveCursorFileEnd=function(){var o=this.doc.getLength()-1,n=this.doc.getLine(o).length;this.moveCursorTo(o,n)},i.prototype.moveCursorFileStart=function(){this.moveCursorTo(0,0)},i.prototype.moveCursorLongWordRight=function(){var o=this.lead.row,n=this.lead.column,t=this.doc.getLine(o),e=t.substring(n);this.session.nonTokenRe.lastIndex=0,this.session.tokenRe.lastIndex=0;var r=this.session.getFoldAt(o,n,1);if(r){this.moveCursorTo(r.end.row,r.end.column);return}if(this.session.nonTokenRe.exec(e)&&(n+=this.session.nonTokenRe.lastIndex,this.session.nonTokenRe.lastIndex=0,e=t.substring(n)),n>=t.length){this.moveCursorTo(o,t.length),this.moveCursorRight(),o<this.doc.getLength()-1&&this.moveCursorWordRight();return}this.session.tokenRe.exec(e)&&(n+=this.session.tokenRe.lastIndex,this.session.tokenRe.lastIndex=0),this.moveCursorTo(o,n)},i.prototype.moveCursorLongWordLeft=function(){var o=this.lead.row,n=this.lead.column,t;if(t=this.session.getFoldAt(o,n,-1)){this.moveCursorTo(t.start.row,t.start.column);return}var e=this.session.getFoldStringAt(o,n,-1);e==null&&(e=this.doc.getLine(o).substring(0,n));var r=m.stringReverse(e);if(this.session.nonTokenRe.lastIndex=0,this.session.tokenRe.lastIndex=0,this.session.nonTokenRe.exec(r)&&(n-=this.session.nonTokenRe.lastIndex,r=r.slice(this.session.nonTokenRe.lastIndex),this.session.nonTokenRe.lastIndex=0),n<=0){this.moveCursorTo(o,0),this.moveCursorLeft(),o>0&&this.moveCursorWordLeft();return}this.session.tokenRe.exec(r)&&(n-=this.session.tokenRe.lastIndex,this.session.tokenRe.lastIndex=0),this.moveCursorTo(o,n)},i.prototype.$shortWordEndIndex=function(o){var n=0,t,e=/\s/,r=this.session.tokenRe;if(r.lastIndex=0,this.session.tokenRe.exec(o))n=this.session.tokenRe.lastIndex;else{for(;(t=o[n])&&e.test(t);)n++;if(n<1){for(r.lastIndex=0;(t=o[n])&&!r.test(t);)if(r.lastIndex=0,n++,e.test(t))if(n>2){n--;break}else{for(;(t=o[n])&&e.test(t);)n++;if(n>2)break}}}return r.lastIndex=0,n},i.prototype.moveCursorShortWordRight=function(){var o=this.lead.row,n=this.lead.column,t=this.doc.getLine(o),e=t.substring(n),r=this.session.getFoldAt(o,n,1);if(r)return this.moveCursorTo(r.end.row,r.end.column);if(n==t.length){var s=this.doc.getLength();do o++,e=this.doc.getLine(o);while(o<s&&/^\s*$/.test(e));/^\s+/.test(e)||(e=""),n=0}var c=this.$shortWordEndIndex(e);this.moveCursorTo(o,n+c)},i.prototype.moveCursorShortWordLeft=function(){var o=this.lead.row,n=this.lead.column,t;if(t=this.session.getFoldAt(o,n,-1))return this.moveCursorTo(t.start.row,t.start.column);var e=this.session.getLine(o).substring(0,n);if(n===0){do o--,e=this.doc.getLine(o);while(o>0&&/^\s*$/.test(e));n=e.length,/\s+$/.test(e)||(e="")}var r=m.stringReverse(e),s=this.$shortWordEndIndex(r);return this.moveCursorTo(o,n-s)},i.prototype.moveCursorWordRight=function(){this.session.$selectLongWords?this.moveCursorLongWordRight():this.moveCursorShortWordRight()},i.prototype.moveCursorWordLeft=function(){this.session.$selectLongWords?this.moveCursorLongWordLeft():this.moveCursorShortWordLeft()},i.prototype.moveCursorBy=function(o,n){var t=this.session.documentToScreenPosition(this.lead.row,this.lead.column),e;if(n===0&&(o!==0&&(this.session.$bidiHandler.isBidiRow(t.row,this.lead.row)?(e=this.session.$bidiHandler.getPosLeft(t.column),t.column=Math.round(e/this.session.$bidiHandler.charWidths[0])):e=t.column*this.session.$bidiHandler.charWidths[0]),this.$desiredColumn?t.column=this.$desiredColumn:this.$desiredColumn=t.column),o!=0&&this.session.lineWidgets&&this.session.lineWidgets[this.lead.row]){var r=this.session.lineWidgets[this.lead.row];o<0?o-=r.rowsAbove||0:o>0&&(o+=r.rowCount-(r.rowsAbove||0))}var s=this.session.screenToDocumentPosition(t.row+o,t.column,e);o!==0&&n===0&&s.row===this.lead.row&&(s.column,this.lead.column),this.moveCursorTo(s.row,s.column+n,n===0)},i.prototype.moveCursorToPosition=function(o){this.moveCursorTo(o.row,o.column)},i.prototype.moveCursorTo=function(o,n,t){var e=this.session.getFoldAt(o,n,1);e&&(o=e.start.row,n=e.start.column),this.$keepDesiredColumnOnChange=!0;var r=this.session.getLine(o);/[\uDC00-\uDFFF]/.test(r.charAt(n))&&r.charAt(n-1)&&(this.lead.row==o&&this.lead.column==n+1?n=n-1:n=n+1),this.lead.setPosition(o,n),this.$keepDesiredColumnOnChange=!1,t||(this.$desiredColumn=null)},i.prototype.moveCursorToScreen=function(o,n,t){var e=this.session.screenToDocumentPosition(o,n);this.moveCursorTo(e.row,e.column,t)},i.prototype.detach=function(){this.lead.detach(),this.anchor.detach()},i.prototype.fromOrientedRange=function(o){this.setSelectionRange(o,o.cursor==o.start),this.$desiredColumn=o.desiredColumn||this.$desiredColumn},i.prototype.toOrientedRange=function(o){var n=this.getRange();return o?(o.start.column=n.start.column,o.start.row=n.start.row,o.end.column=n.end.column,o.end.row=n.end.row):o=n,o.cursor=this.isBackwards()?o.start:o.end,o.desiredColumn=this.$desiredColumn,o},i.prototype.getRangeOfMovements=function(o){var n=this.getCursor();try{o(this);var t=this.getCursor();return a.fromPoints(n,t)}catch{return a.fromPoints(n,n)}finally{this.moveCursorToPosition(n)}},i.prototype.toJSON=function(){if(this.rangeCount)var o=this.ranges.map(function(n){var t=n.clone();return t.isBackwards=n.cursor==n.start,t});else{var o=this.getRange();o.isBackwards=this.isBackwards()}return o},i.prototype.fromJSON=function(o){if(o.start==null)if(this.rangeList&&o.length>1){this.toSingleRange(o[0]);for(var n=o.length;n--;){var t=a.fromPoints(o[n].start,o[n].end);o[n].isBackwards&&(t.cursor=t.start),this.addRange(t,!0)}return}else o=o[0];this.rangeList&&this.toSingleRange(o),this.setSelectionRange(o,o.isBackwards)},i.prototype.isEqual=function(o){if((o.length||this.rangeCount)&&o.length!=this.rangeCount)return!1;if(!o.length||!this.ranges)return this.getRange().isEqual(o);for(var n=this.ranges.length;n--;)if(!this.ranges[n].isEqual(o[n]))return!1;return!0},i})();l.prototype.setSelectionAnchor=l.prototype.setAnchor,l.prototype.getSelectionAnchor=l.prototype.getAnchor,l.prototype.setSelectionRange=l.prototype.setRange,v.implement(l.prototype,d),R.Selection=l}),ace.define("ace/tokenizer",["require","exports","module","ace/lib/report_error"],function(y,R,L){"use strict";var v=y("./lib/report_error").reportError,m=2e3,d=(function(){function a(l){this.splitRegex,this.states=l,this.regExps={},this.matchMappings={};for(var i in this.states){for(var o=this.states[i],n=[],t=0,e=this.matchMappings[i]={defaultToken:"text"},r="g",s=[],c=0;c<o.length;c++){var u=o[c];if(u.defaultToken&&(e.defaultToken=u.defaultToken),u.caseInsensitive&&r.indexOf("i")===-1&&(r+="i"),u.unicode&&r.indexOf("u")===-1&&(r+="u"),u.regex!=null){u.regex instanceof RegExp&&(u.regex=u.regex.toString().slice(1,-1));var f=u.regex,x=new RegExp("(?:("+f+")|(.))").exec("a").length-2;Array.isArray(u.token)?u.token.length==1||x==1?u.token=u.token[0]:x-1!=u.token.length?(this.reportError("number of classes and regexp groups doesn't match",{rule:u,groupCount:x-1}),u.token=u.token[0]):(u.tokenArray=u.token,u.token=null,u.onMatch=this.$arrayTokens):typeof u.token=="function"&&!u.onMatch&&(x>1?u.onMatch=this.$applyToken:u.onMatch=u.token),x>1&&(/\\\d/.test(u.regex)?f=u.regex.replace(/\\([0-9]+)/g,function(_,h){return"\\"+(parseInt(h,10)+t+1)}):(x=1,f=this.removeCapturingGroups(u.regex)),!u.splitRegex&&typeof u.token!="string"&&s.push(u)),e[t]=c,t+=x,n.push(f),u.onMatch||(u.onMatch=null)}}n.length||(e[0]=0,n.push("$")),s.forEach(function(_){_.splitRegex=this.createSplitterRegexp(_.regex,r)},this),this.regExps[i]=new RegExp("("+n.join(")|(")+")|($)",r)}}return a.prototype.$setMaxTokenCount=function(l){m=l|0},a.prototype.$applyToken=function(l){var i=this.splitRegex.exec(l).slice(1),o=this.token.apply(this,i);if(typeof o=="string")return[{type:o,value:l}];for(var n=[],t=0,e=o.length;t<e;t++)i[t]&&(n[n.length]={type:o[t],value:i[t]});return n},a.prototype.$arrayTokens=function(l){if(!l)return[];var i=this.splitRegex.exec(l);if(!i)return"text";for(var o=[],n=this.tokenArray,t=0,e=n.length;t<e;t++)i[t+1]&&(o[o.length]={type:n[t],value:i[t+1]});return o},a.prototype.removeCapturingGroups=function(l){var i=l.replace(/\\.|\[(?:\\.|[^\\\]])*|\(\?[:=!<]|(\()/g,function(o,n){return n?"(?:":o});return i},a.prototype.createSplitterRegexp=function(l,i){if(l.indexOf("(?=")!=-1){var o=0,n=!1,t={};l.replace(/(\\.)|(\((?:\?[=!])?)|(\))|([\[\]])/g,function(e,r,s,c,u,f){return n?n=u!="]":u?n=!0:c?(o==t.stack&&(t.end=f+1,t.stack=-1),o--):s&&(o++,s.length!=1&&(t.stack=o,t.start=f)),e}),t.end!=null&&/^\)*$/.test(l.substr(t.end))&&(l=l.substring(0,t.start)+l.substr(t.end))}return l.charAt(0)!="^"&&(l="^"+l),l.charAt(l.length-1)!="$"&&(l+="$"),new RegExp(l,(i||"").replace("g",""))},a.prototype.getLineTokens=function(l,i){if(i&&typeof i!="string"){var o=i.slice(0);i=o[0],i==="#tmp"&&(o.shift(),i=o.shift())}else var o=[];var n=i||"start",t=this.states[n];t||(n="start",t=this.states[n]);var e=this.matchMappings[n],r=this.regExps[n];r.lastIndex=0;for(var s,c=[],u=0,f=0,x={type:null,value:""};s=r.exec(l);){var _=e.defaultToken,h=null,g=s[0],C=r.lastIndex;if(C-g.length>u){var k=l.substring(u,C-g.length);x.type==_?x.value+=k:(x.type&&c.push(x),x={type:_,value:k})}for(var $=0;$<s.length-2;$++)if(s[$+1]!==void 0){h=t[e[$]],h.onMatch?_=h.onMatch(g,n,o,l):_=h.token,h.next&&(typeof h.next=="string"?n=h.next:n=h.next(n,o),t=this.states[n],t||(this.reportError("state doesn't exist",n),n="start",t=this.states[n]),e=this.matchMappings[n],u=C,r=this.regExps[n],r.lastIndex=C),h.consumeLineEnd&&(u=C);break}if(g){if(typeof _=="string")(!h||h.merge!==!1)&&x.type===_?x.value+=g:(x.type&&c.push(x),x={type:_,value:g});else if(_){x.type&&c.push(x),x={type:null,value:""};for(var $=0;$<_.length;$++)c.push(_[$])}}if(u==l.length)break;if(u=C,f++>m){for(f>2*l.length&&this.reportError("infinite loop with in ace tokenizer",{startState:i,line:l});u<l.length;)x.type&&c.push(x),x={value:l.substring(u,u+=500),type:"overflow"};n="start",o=[];break}}return x.type&&c.push(x),o.length>1&&o[0]!==n&&o.unshift("#tmp",n),{tokens:c,state:o.length?o:n}},a})();d.prototype.reportError=v,R.Tokenizer=d}),ace.define("ace/mode/text_highlight_rules",["require","exports","module","ace/lib/deep_copy"],function(y,R,L){"use strict";var v=y("../lib/deep_copy").deepCopy,m;m=function(){this.$rules={start:[{token:"empty_line",regex:"^$"},{defaultToken:"text"}]}},(function(){this.addRules=function(l,i){if(!i){for(var o in l)this.$rules[o]=l[o];return}for(var o in l){for(var n=l[o],t=0;t<n.length;t++){var e=n[t];(e.next||e.onMatch)&&(typeof e.next=="string"&&e.next.indexOf(i)!==0&&(e.next=i+e.next),e.nextState&&e.nextState.indexOf(i)!==0&&(e.nextState=i+e.nextState))}this.$rules[i+o]=n}},this.getRules=function(){return this.$rules},this.embedRules=function(l,i,o,n,t){var e=typeof l=="function"?new l().getRules():l;if(n)for(var r=0;r<n.length;r++)n[r]=i+n[r];else{n=[];for(var s in e)n.push(i+s)}if(this.addRules(e,i),o)for(var c=Array.prototype[t?"push":"unshift"],r=0;r<n.length;r++)c.apply(this.$rules[n[r]],v(o));this.$embeds||(this.$embeds=[]),this.$embeds.push(i)},this.getEmbeds=function(){return this.$embeds};var d=function(l,i){return(l!="start"||i.length)&&i.unshift(this.nextState,l),this.nextState},a=function(l,i){return i.shift(),i.shift()||"start"};this.normalizeRules=function(){var l=0,i=this.$rules;function o(n){var t=i[n];t.processed=!0;for(var e=0;e<t.length;e++){var r=t[e],s=null;Array.isArray(r)&&(s=r,r={}),!r.regex&&r.start&&(r.regex=r.start,r.next||(r.next=[]),r.next.push({defaultToken:r.token},{token:r.token+".end",regex:r.end||r.start,next:"pop"}),r.token=r.token+".start",r.push=!0);var c=r.next||r.push;if(c&&Array.isArray(c)){var u=r.stateName;u||(u=r.token,typeof u!="string"&&(u=u[0]||""),i[u]&&(u+=l++)),i[u]=c,r.next=u,o(u)}else c=="pop"&&(r.next=a);if(r.push&&(r.nextState=r.next||r.push,r.next=d,delete r.push),r.rules)for(var f in r.rules)i[f]?i[f].push&&i[f].push.apply(i[f],r.rules[f]):i[f]=r.rules[f];var x=typeof r=="string"?r:r.include;if(x&&(x==="$self"&&(x="start"),Array.isArray(x)?s=x.map(function(h){return i[h]}):s=i[x]),s){var _=[e,1].concat(s);r.noEscape&&(_=_.filter(function(h){return!h.next})),t.splice.apply(t,_),e--}r.keywordMap&&(r.token=this.createKeywordMapper(r.keywordMap,r.defaultToken||"text",r.caseInsensitive),delete r.defaultToken)}}Object.keys(i).forEach(o,this)},this.createKeywordMapper=function(l,i,o,n){var t=Object.create(null);return this.$keywordList=[],Object.keys(l).forEach(function(e){for(var r=l[e],s=r.split(n||"|"),c=s.length;c--;){var u=s[c];this.$keywordList.push(u),o&&(u=u.toLowerCase()),t[u]=e}},this),l=null,o?function(e){return t[e.toLowerCase()]||i}:function(e){return t[e]||i}},this.getKeywords=function(){return this.$keywords}}).call(m.prototype),R.TextHighlightRules=m}),ace.define("ace/mode/behaviour",["require","exports","module"],function(y,R,L){"use strict";var v;v=function(){this.$behaviours={}},(function(){this.add=function(m,d,a){switch(void 0){case this.$behaviours:this.$behaviours={};case this.$behaviours[m]:this.$behaviours[m]={}}this.$behaviours[m][d]=a},this.addBehaviours=function(m){for(var d in m)for(var a in m[d])this.add(d,a,m[d][a])},this.remove=function(m){this.$behaviours&&this.$behaviours[m]&&delete this.$behaviours[m]},this.inherit=function(m,d){if(typeof m=="function")var a=new m().getBehaviours(d);else var a=m.getBehaviours(d);this.addBehaviours(a)},this.getBehaviours=function(m){if(m){for(var d={},a=0;a<m.length;a++)this.$behaviours[m[a]]&&(d[m[a]]=this.$behaviours[m[a]]);return d}else return this.$behaviours}}).call(v.prototype),R.Behaviour=v}),ace.define("ace/token_iterator",["require","exports","module","ace/range"],function(y,R,L){"use strict";var v=y("./range").Range,m=(function(){function d(a,l,i){this.$session=a,this.$row=l,this.$rowTokens=a.getTokens(l);var o=a.getTokenAt(l,i);this.$tokenIndex=o?o.index:-1}return d.prototype.stepBackward=function(){for(this.$tokenIndex-=1;this.$tokenIndex<0;){if(this.$row-=1,this.$row<0)return this.$row=0,null;this.$rowTokens=this.$session.getTokens(this.$row),this.$tokenIndex=this.$rowTokens.length-1}return this.$rowTokens[this.$tokenIndex]},d.prototype.stepForward=function(){this.$tokenIndex+=1;for(var a;this.$tokenIndex>=this.$rowTokens.length;){if(this.$row+=1,a||(a=this.$session.getLength()),this.$row>=a)return this.$row=a-1,null;this.$rowTokens=this.$session.getTokens(this.$row),this.$tokenIndex=0}return this.$rowTokens[this.$tokenIndex]},d.prototype.getCurrentToken=function(){return this.$rowTokens[this.$tokenIndex]},d.prototype.getCurrentTokenRow=function(){return this.$row},d.prototype.getCurrentTokenColumn=function(){var a=this.$rowTokens,l=this.$tokenIndex,i=a[l].start;if(i!==void 0)return i;for(i=0;l>0;)l-=1,i+=a[l].value.length;return i},d.prototype.getCurrentTokenPosition=function(){return{row:this.$row,column:this.getCurrentTokenColumn()}},d.prototype.getCurrentTokenRange=function(){var a=this.$rowTokens[this.$tokenIndex],l=this.getCurrentTokenColumn();return new v(this.$row,l,this.$row,l+a.value.length)},d})();R.TokenIterator=m}),ace.define("ace/mode/behaviour/cstyle",["require","exports","module","ace/lib/oop","ace/mode/behaviour","ace/token_iterator","ace/lib/lang"],function(y,R,L){"use strict";var v=y("../../lib/oop"),m=y("../behaviour").Behaviour,d=y("../../token_iterator").TokenIterator,a=y("../../lib/lang"),l=["text","paren.rparen","rparen","paren","punctuation.operator"],i=["text","paren.rparen","rparen","paren","punctuation.operator","comment"],o,n={},t={'"':'"',"'":"'"},e=function(c){var u=-1;if(c.multiSelect&&(u=c.selection.index,n.rangeCount!=c.multiSelect.rangeCount&&(n={rangeCount:c.multiSelect.rangeCount})),n[u])return o=n[u];o=n[u]={autoInsertedBrackets:0,autoInsertedRow:-1,autoInsertedLineEnd:"",maybeInsertedBrackets:0,maybeInsertedRow:-1,maybeInsertedLineStart:"",maybeInsertedLineEnd:""}},r=function(c,u,f,x){var _=c.end.row-c.start.row;return{text:f+u+x,selection:[0,c.start.column+1,_,c.end.column+(_?0:1)]}},s;s=function(c){c=c||{},this.add("braces","insertion",function(u,f,x,_,h){var g=x.getCursorPosition(),C=_.doc.getLine(g.row);if(h=="{"){e(x);var k=x.getSelectionRange(),$=_.doc.getTextRange(k),M=_.getTokenAt(g.row,g.column);if($!==""&&$!=="{"&&x.getWrapBehavioursEnabled())return r(k,$,"{","}");if(M&&/(?:string)\.quasi|\.xml/.test(M.type)){var S=[/tag\-(?:open|name)/,/attribute\-name/];return S.some(function(D){return D.test(M.type)})||/(string)\.quasi/.test(M.type)&&M.value[g.column-M.start-1]!=="$"?void 0:(s.recordAutoInsert(x,_,"}"),{text:"{}",selection:[1,1]})}else if(s.isSaneInsertion(x,_))return/[\]\}\)]/.test(C[g.column])||x.inMultiSelectMode||c.braces?(s.recordAutoInsert(x,_,"}"),{text:"{}",selection:[1,1]}):(s.recordMaybeInsert(x,_,"{"),{text:"{",selection:[1,1]})}else if(h=="}"){e(x);var w=C.substring(g.column,g.column+1);if(w=="}"){var b=_.$findOpeningBracket("}",{column:g.column+1,row:g.row});if(b!==null&&s.isAutoInsertedClosing(g,C,h))return s.popAutoInsertedClosing(),{text:"",selection:[1,1]}}}else if(h==`
`||h==`\r
`){e(x);var p="";s.isMaybeInsertedClosing(g,C)&&(p=a.stringRepeat("}",o.maybeInsertedBrackets),s.clearMaybeInsertedClosing());var w=C.substring(g.column,g.column+1);if(w==="}"){var A=_.findMatchingBracket({row:g.row,column:g.column+1},"}");if(!A)return null;var T=this.$getIndent(_.getLine(A.row))}else if(p)var T=this.$getIndent(C);else{s.clearMaybeInsertedClosing();return}var E=T+_.getTabString();return{text:`
`+E+`
`+T+p,selection:[1,E.length,1,E.length]}}else s.clearMaybeInsertedClosing()}),this.add("braces","deletion",function(u,f,x,_,h){var g=_.doc.getTextRange(h);if(!h.isMultiLine()&&g=="{"){e(x);var C=_.doc.getLine(h.start.row),k=C.substring(h.end.column,h.end.column+1);if(k=="}")return h.end.column++,h;o.maybeInsertedBrackets--}}),this.add("parens","insertion",function(u,f,x,_,h){if(h=="("){e(x);var g=x.getSelectionRange(),C=_.doc.getTextRange(g);if(C!==""&&x.getWrapBehavioursEnabled())return r(g,C,"(",")");if(s.isSaneInsertion(x,_))return s.recordAutoInsert(x,_,")"),{text:"()",selection:[1,1]}}else if(h==")"){e(x);var k=x.getCursorPosition(),$=_.doc.getLine(k.row),M=$.substring(k.column,k.column+1);if(M==")"){var S=_.$findOpeningBracket(")",{column:k.column+1,row:k.row});if(S!==null&&s.isAutoInsertedClosing(k,$,h))return s.popAutoInsertedClosing(),{text:"",selection:[1,1]}}}}),this.add("parens","deletion",function(u,f,x,_,h){var g=_.doc.getTextRange(h);if(!h.isMultiLine()&&g=="("){e(x);var C=_.doc.getLine(h.start.row),k=C.substring(h.start.column+1,h.start.column+2);if(k==")")return h.end.column++,h}}),this.add("brackets","insertion",function(u,f,x,_,h){if(h=="["){e(x);var g=x.getSelectionRange(),C=_.doc.getTextRange(g);if(C!==""&&x.getWrapBehavioursEnabled())return r(g,C,"[","]");if(s.isSaneInsertion(x,_))return s.recordAutoInsert(x,_,"]"),{text:"[]",selection:[1,1]}}else if(h=="]"){e(x);var k=x.getCursorPosition(),$=_.doc.getLine(k.row),M=$.substring(k.column,k.column+1);if(M=="]"){var S=_.$findOpeningBracket("]",{column:k.column+1,row:k.row});if(S!==null&&s.isAutoInsertedClosing(k,$,h))return s.popAutoInsertedClosing(),{text:"",selection:[1,1]}}}}),this.add("brackets","deletion",function(u,f,x,_,h){var g=_.doc.getTextRange(h);if(!h.isMultiLine()&&g=="["){e(x);var C=_.doc.getLine(h.start.row),k=C.substring(h.start.column+1,h.start.column+2);if(k=="]")return h.end.column++,h}}),this.add("string_dquotes","insertion",function(u,f,x,_,h){var g=_.$mode.$quotes||t;if(h.length==1&&g[h]){if(this.lineCommentStart&&this.lineCommentStart.indexOf(h)!=-1)return;e(x);var C=h,k=x.getSelectionRange(),$=_.doc.getTextRange(k);if($!==""&&($.length!=1||!g[$])&&x.getWrapBehavioursEnabled())return r(k,$,C,C);if(!$){var M=x.getCursorPosition(),S=_.doc.getLine(M.row),w=S.substring(M.column-1,M.column),b=S.substring(M.column,M.column+1),p=_.getTokenAt(M.row,M.column),A=_.getTokenAt(M.row,M.column+1);if(w=="\\"&&p&&/escape/.test(p.type))return null;var T=p&&/string|escape/.test(p.type),E=!A||/string|escape/.test(A.type),D;if(b==C)D=T!==E,D&&/string\.end/.test(A.type)&&(D=!1);else{if(T&&!E||T&&E)return null;var I=_.$mode.tokenRe;I.lastIndex=0;var O=I.test(w);I.lastIndex=0;var z=I.test(b),N=_.$mode.$pairQuotesAfter,j=N&&N[C]&&N[C].test(w);if(!j&&O||z||b&&!/[\s;,.})\]\\]/.test(b))return null;var q=S[M.column-2];if(w==C&&(q==C||I.test(q)))return null;D=!0}return{text:D?C+C:"",selection:[1,1]}}}}),this.add("string_dquotes","deletion",function(u,f,x,_,h){var g=_.$mode.$quotes||t,C=_.doc.getTextRange(h);if(!h.isMultiLine()&&g.hasOwnProperty(C)){e(x);var k=_.doc.getLine(h.start.row),$=k.substring(h.start.column+1,h.start.column+2);if($==C)return h.end.column++,h}}),c.closeDocComment!==!1&&this.add("doc comment end","insertion",function(u,f,x,_,h){if(u==="doc-start"&&(h===`
`||h===`\r
`)&&x.selection.isEmpty()){var g=x.getCursorPosition();if(g.column===0)return;for(var C=_.doc.getLine(g.row),k=_.doc.getLine(g.row+1),$=_.getTokens(g.row),M=0,S=0;S<$.length;S++){M+=$[S].value.length;var w=$[S];if(M>=g.column){if(M===g.column){if(!/\.doc/.test(w.type))return;if(/\*\//.test(w.value)){var b=$[S+1];if(!b||!/\.doc/.test(b.type))return}}var p=g.column-(M-w.value.length),A=w.value.indexOf("*/"),T=w.value.indexOf("/**",A>-1?A+2:0);if(T!==-1&&p>T&&p<T+3||A!==-1&&T!==-1&&p>=A&&p<=T||!/\.doc/.test(w.type))return;break}}var E=this.$getIndent(C);if(/\s*\*/.test(k))return/^\s*\*/.test(C)?{text:h+E+"* ",selection:[1,2+E.length,1,2+E.length]}:{text:h+E+" * ",selection:[1,3+E.length,1,3+E.length]};if(/\/\*\*/.test(C.substring(0,g.column)))return{text:h+E+" * "+h+" "+E+"*/",selection:[1,4+E.length,1,4+E.length]}}})},s.isSaneInsertion=function(c,u){var f=c.getCursorPosition(),x=new d(u,f.row,f.column);if(!this.$matchTokenType(x.getCurrentToken()||"text",l)){if(/[)}\]]/.test(c.session.getLine(f.row)[f.column]))return!0;var _=new d(u,f.row,f.column+1);if(!this.$matchTokenType(_.getCurrentToken()||"text",l))return!1}return x.stepForward(),x.getCurrentTokenRow()!==f.row||this.$matchTokenType(x.getCurrentToken()||"text",i)},s.$matchTokenType=function(c,u){return u.indexOf(c.type||c)>-1},s.recordAutoInsert=function(c,u,f){var x=c.getCursorPosition(),_=u.doc.getLine(x.row);this.isAutoInsertedClosing(x,_,o.autoInsertedLineEnd[0])||(o.autoInsertedBrackets=0),o.autoInsertedRow=x.row,o.autoInsertedLineEnd=f+_.substr(x.column),o.autoInsertedBrackets++},s.recordMaybeInsert=function(c,u,f){var x=c.getCursorPosition(),_=u.doc.getLine(x.row);this.isMaybeInsertedClosing(x,_)||(o.maybeInsertedBrackets=0),o.maybeInsertedRow=x.row,o.maybeInsertedLineStart=_.substr(0,x.column)+f,o.maybeInsertedLineEnd=_.substr(x.column),o.maybeInsertedBrackets++},s.isAutoInsertedClosing=function(c,u,f){return o.autoInsertedBrackets>0&&c.row===o.autoInsertedRow&&f===o.autoInsertedLineEnd[0]&&u.substr(c.column)===o.autoInsertedLineEnd},s.isMaybeInsertedClosing=function(c,u){return o.maybeInsertedBrackets>0&&c.row===o.maybeInsertedRow&&u.substr(c.column)===o.maybeInsertedLineEnd&&u.substr(0,c.column)==o.maybeInsertedLineStart},s.popAutoInsertedClosing=function(){o.autoInsertedLineEnd=o.autoInsertedLineEnd.substr(1),o.autoInsertedBrackets--},s.clearMaybeInsertedClosing=function(){o&&(o.maybeInsertedBrackets=0,o.maybeInsertedRow=-1)},v.inherits(s,m),R.CstyleBehaviour=s}),ace.define("ace/unicode",["require","exports","module"],function(y,R,L){"use strict";for(var v=[48,9,8,25,5,0,2,25,48,0,11,0,5,0,6,22,2,30,2,457,5,11,15,4,8,0,2,0,18,116,2,1,3,3,9,0,2,2,2,0,2,19,2,82,2,138,2,4,3,155,12,37,3,0,8,38,10,44,2,0,2,1,2,1,2,0,9,26,6,2,30,10,7,61,2,9,5,101,2,7,3,9,2,18,3,0,17,58,3,100,15,53,5,0,6,45,211,57,3,18,2,5,3,11,3,9,2,1,7,6,2,2,2,7,3,1,3,21,2,6,2,0,4,3,3,8,3,1,3,3,9,0,5,1,2,4,3,11,16,2,2,5,5,1,3,21,2,6,2,1,2,1,2,1,3,0,2,4,5,1,3,2,4,0,8,3,2,0,8,15,12,2,2,8,2,2,2,21,2,6,2,1,2,4,3,9,2,2,2,2,3,0,16,3,3,9,18,2,2,7,3,1,3,21,2,6,2,1,2,4,3,8,3,1,3,2,9,1,5,1,2,4,3,9,2,0,17,1,2,5,4,2,2,3,4,1,2,0,2,1,4,1,4,2,4,11,5,4,4,2,2,3,3,0,7,0,15,9,18,2,2,7,2,2,2,22,2,9,2,4,4,7,2,2,2,3,8,1,2,1,7,3,3,9,19,1,2,7,2,2,2,22,2,9,2,4,3,8,2,2,2,3,8,1,8,0,2,3,3,9,19,1,2,7,2,2,2,22,2,15,4,7,2,2,2,3,10,0,9,3,3,9,11,5,3,1,2,17,4,23,2,8,2,0,3,6,4,0,5,5,2,0,2,7,19,1,14,57,6,14,2,9,40,1,2,0,3,1,2,0,3,0,7,3,2,6,2,2,2,0,2,0,3,1,2,12,2,2,3,4,2,0,2,5,3,9,3,1,35,0,24,1,7,9,12,0,2,0,2,0,5,9,2,35,5,19,2,5,5,7,2,35,10,0,58,73,7,77,3,37,11,42,2,0,4,328,2,3,3,6,2,0,2,3,3,40,2,3,3,32,2,3,3,6,2,0,2,3,3,14,2,56,2,3,3,66,5,0,33,15,17,84,13,619,3,16,2,25,6,74,22,12,2,6,12,20,12,19,13,12,2,2,2,1,13,51,3,29,4,0,5,1,3,9,34,2,3,9,7,87,9,42,6,69,11,28,4,11,5,11,11,39,3,4,12,43,5,25,7,10,38,27,5,62,2,28,3,10,7,9,14,0,89,75,5,9,18,8,13,42,4,11,71,55,9,9,4,48,83,2,2,30,14,230,23,280,3,5,3,37,3,5,3,7,2,0,2,0,2,0,2,30,3,52,2,6,2,0,4,2,2,6,4,3,3,5,5,12,6,2,2,6,67,1,20,0,29,0,14,0,17,4,60,12,5,0,4,11,18,0,5,0,3,9,2,0,4,4,7,0,2,0,2,0,2,3,2,10,3,3,6,4,5,0,53,1,2684,46,2,46,2,132,7,6,15,37,11,53,10,0,17,22,10,6,2,6,2,6,2,6,2,6,2,6,2,6,2,6,2,31,48,0,470,1,36,5,2,4,6,1,5,85,3,1,3,2,2,89,2,3,6,40,4,93,18,23,57,15,513,6581,75,20939,53,1164,68,45,3,268,4,27,21,31,3,13,13,1,2,24,9,69,11,1,38,8,3,102,3,1,111,44,25,51,13,68,12,9,7,23,4,0,5,45,3,35,13,28,4,64,15,10,39,54,10,13,3,9,7,22,4,1,5,66,25,2,227,42,2,1,3,9,7,11171,13,22,5,48,8453,301,3,61,3,105,39,6,13,4,6,11,2,12,2,4,2,0,2,1,2,1,2,107,34,362,19,63,3,53,41,11,5,15,17,6,13,1,25,2,33,4,2,134,20,9,8,25,5,0,2,25,12,88,4,5,3,5,3,5,3,2],m=0,d=[],a=0;a<v.length;a+=2)d.push(m+=v[a]),v[a+1]&&d.push(45,m+=v[a+1]);R.wordChars=String.fromCharCode.apply(null,d)}),ace.define("ace/mode/text",["require","exports","module","ace/config","ace/tokenizer","ace/mode/text_highlight_rules","ace/mode/behaviour/cstyle","ace/unicode","ace/lib/lang","ace/token_iterator","ace/range"],function(y,R,L){"use strict";var v=y("../config"),m=y("../tokenizer").Tokenizer,d=y("./text_highlight_rules").TextHighlightRules,a=y("./behaviour/cstyle").CstyleBehaviour,l=y("../unicode"),i=y("../lib/lang"),o=y("../token_iterator").TokenIterator,n=y("../range").Range,t;t=function(){this.HighlightRules=d},(function(){this.$defaultBehaviour=new a,this.tokenRe=new RegExp("^["+l.wordChars+"\\$_]+","g"),this.nonTokenRe=new RegExp("^(?:[^"+l.wordChars+"\\$_]|\\s])+","g"),this.getTokenizer=function(){return this.$tokenizer||(this.$highlightRules=this.$highlightRules||new this.HighlightRules(this.$highlightRuleConfig),this.$tokenizer=new m(this.$highlightRules.getRules())),this.$tokenizer},this.lineCommentStart="",this.blockComment="",this.toggleCommentLines=function(e,r,s,c){var u=r.doc,f=!0,x=!0,_=1/0,h=r.getTabSize(),g=!1;if(this.lineCommentStart){if(Array.isArray(this.lineCommentStart))var $=this.lineCommentStart.map(i.escapeRegExp).join("|"),C=this.lineCommentStart[0];else var $=i.escapeRegExp(this.lineCommentStart),C=this.lineCommentStart;$=new RegExp("^(\\s*)(?:"+$+") ?"),g=r.getUseSoftTabs();var w=function(z,N){var j=z.match($);if(j){var q=j[1].length,B=j[0].length;!A(z,q,B)&&j[0][B-1]==" "&&B--,u.removeInLine(N,q,B)}},p=C+" ",S=function(z,N){(!f||/\S/.test(z))&&(A(z,_,_)?u.insertInLine({row:N,column:_},p):u.insertInLine({row:N,column:_},C))},b=function(z,N){return $.test(z)},A=function(z,N,j){for(var q=0;N--&&z.charAt(N)==" ";)q++;if(q%h!=0)return!1;for(var q=0;z.charAt(j++)==" ";)q++;return h>2?q%h!=h-1:q%h==0}}else{if(!this.blockComment)return!1;var C=this.blockComment.start,k=this.blockComment.end,$=new RegExp("^(\\s*)(?:"+i.escapeRegExp(C)+")"),M=new RegExp("(?:"+i.escapeRegExp(k)+")\\s*$"),S=function(D,I){b(D,I)||(!f||/\S/.test(D))&&(u.insertInLine({row:I,column:D.length},k),u.insertInLine({row:I,column:_},C))},w=function(D,I){var O;(O=D.match(M))&&u.removeInLine(I,D.length-O[0].length,D.length),(O=D.match($))&&u.removeInLine(I,O[1].length,O[0].length)},b=function(D,I){if($.test(D))return!0;for(var O=r.getTokens(I),z=0;z<O.length;z++)if(O[z].type==="comment")return!0}}function T(D){for(var I=s;I<=c;I++)D(u.getLine(I),I)}var E=1/0;T(function(D,I){var O=D.search(/\S/);O!==-1?(O<_&&(_=O),x&&!b(D,I)&&(x=!1)):E>D.length&&(E=D.length)}),_==1/0&&(_=E,f=!1,x=!1),g&&_%h!=0&&(_=Math.floor(_/h)*h),T(x?w:S)},this.toggleBlockComment=function(e,r,s,c){var u=this.blockComment;if(u){!u.start&&u[0]&&(u=u[0]);var f=new o(r,c.row,c.column),x=f.getCurrentToken(),_=r.selection,h=r.selection.toOrientedRange(),g,C;if(x&&/comment/.test(x.type)){for(var k,$;x&&/comment/.test(x.type);){var M=x.value.indexOf(u.start);if(M!=-1){var S=f.getCurrentTokenRow(),w=f.getCurrentTokenColumn()+M;k=new n(S,w,S,w+u.start.length);break}x=f.stepBackward()}for(var f=new o(r,c.row,c.column),x=f.getCurrentToken();x&&/comment/.test(x.type);){var M=x.value.indexOf(u.end);if(M!=-1){var S=f.getCurrentTokenRow(),w=f.getCurrentTokenColumn()+M;$=new n(S,w,S,w+u.end.length);break}x=f.stepForward()}$&&r.remove($),k&&(r.remove(k),g=k.start.row,C=-u.start.length)}else C=u.start.length,g=s.start.row,r.insert(s.end,u.end),r.insert(s.start,u.start);h.start.row==g&&(h.start.column+=C),h.end.row==g&&(h.end.column+=C),r.selection.fromOrientedRange(h)}},this.getNextLineIndent=function(e,r,s){return this.$getIndent(r)},this.checkOutdent=function(e,r,s){return!1},this.autoOutdent=function(e,r,s){},this.$getIndent=function(e){return e.match(/^\s*/)[0]},this.createWorker=function(e){return null},this.createModeDelegates=function(e){this.$embeds=[],this.$modes={};for(var r in e)if(e[r]){var s=e[r],c=s.prototype.$id,u=v.$modes[c];u||(v.$modes[c]=u=new s),v.$modes[r]||(v.$modes[r]=u),this.$embeds.push(r),this.$modes[r]=u}for(var f=["toggleBlockComment","toggleCommentLines","getNextLineIndent","checkOutdent","autoOutdent","transformAction","getCompletions"],x=function(h){(function(g){var C=f[h],k=g[C];g[f[h]]=function(){return this.$delegator(C,arguments,k)}})(_)},_=this,r=0;r<f.length;r++)x(r)},this.$delegator=function(e,r,s){var c=r[0]||"start";if(typeof c!="string"){if(Array.isArray(c[2])){var u=c[2][c[2].length-1],f=this.$modes[u];if(f)return f[e].apply(f,[c[1]].concat([].slice.call(r,1)))}c=c[0]||"start"}for(var x=0;x<this.$embeds.length;x++)if(this.$modes[this.$embeds[x]]){var _=c.split(this.$embeds[x]);if(!_[0]&&_[1]){r[0]=_[1];var f=this.$modes[this.$embeds[x]];return f[e].apply(f,r)}}var h=s.apply(this,r);return s?h:void 0},this.transformAction=function(e,r,s,c,u){if(this.$behaviour){var f=this.$behaviour.getBehaviours();for(var x in f)if(f[x][r]){var _=f[x][r].apply(this,arguments);if(_)return _}}},this.getKeywords=function(e){if(!this.completionKeywords){var r=this.$tokenizer.rules,s=[];for(var c in r)for(var u=r[c],f=0,x=u.length;f<x;f++)if(typeof u[f].token=="string")/keyword|support|storage/.test(u[f].token)&&s.push(u[f].regex);else if(typeof u[f].token=="object"){for(var _=0,h=u[f].token.length;_<h;_++)if(/keyword|support|storage/.test(u[f].token[_])){var c=u[f].regex.match(/\(.+?\)/g)[_];s.push(c.substr(1,c.length-2))}}this.completionKeywords=s}return e?s.concat(this.$keywordList||[]):this.$keywordList},this.$createKeywordList=function(){return this.$highlightRules||this.getTokenizer(),this.$keywordList=this.$highlightRules.$keywordList||[]},this.getCompletions=function(e,r,s,c){var u=this.$keywordList||this.$createKeywordList();return u.map(function(f){return{name:f,value:f,score:0,meta:"keyword"}})},this.$id="ace/mode/text"}).call(t.prototype),R.Mode=t}),ace.define("ace/line_widgets",["require","exports","module","ace/lib/dom"],function(y,R,L){"use strict";var v=y("./lib/dom"),m=(function(){function d(a){this.session=a,this.session.widgetManager=this,this.session.getRowLength=this.getRowLength,this.session.$getWidgetScreenLength=this.$getWidgetScreenLength,this.updateOnChange=this.updateOnChange.bind(this),this.renderWidgets=this.renderWidgets.bind(this),this.measureWidgets=this.measureWidgets.bind(this),this.session._changedWidgets=[],this.$onChangeEditor=this.$onChangeEditor.bind(this),this.session.on("change",this.updateOnChange),this.session.on("changeFold",this.updateOnFold),this.session.on("changeEditor",this.$onChangeEditor)}return d.prototype.getRowLength=function(a){var l;return this.lineWidgets?l=this.lineWidgets[a]&&this.lineWidgets[a].rowCount||0:l=0,!this.$useWrapMode||!this.$wrapData[a]?1+l:this.$wrapData[a].length+1+l},d.prototype.$getWidgetScreenLength=function(){var a=0;return this.lineWidgets.forEach(function(l){l&&l.rowCount&&!l.hidden&&(a+=l.rowCount)}),a},d.prototype.$onChangeEditor=function(a){this.attach(a.editor)},d.prototype.attach=function(a){a&&a.widgetManager&&a.widgetManager!=this&&a.widgetManager.detach(),this.editor!=a&&(this.detach(),this.editor=a,a&&(a.widgetManager=this,a.renderer.on("beforeRender",this.measureWidgets),a.renderer.on("afterRender",this.renderWidgets)))},d.prototype.detach=function(a){var l=this.editor;if(l){this.editor=null,l.widgetManager=null,l.renderer.off("beforeRender",this.measureWidgets),l.renderer.off("afterRender",this.renderWidgets);var i=this.session.lineWidgets;i&&i.forEach(function(o){o&&o.el&&o.el.parentNode&&(o._inDocument=!1,o.el.parentNode.removeChild(o.el))})}},d.prototype.updateOnFold=function(a,l){var i=l.lineWidgets;if(!(!i||!a.action)){for(var o=a.data,n=o.start.row,t=o.end.row,e=a.action=="add",r=n+1;r<t;r++)i[r]&&(i[r].hidden=e);i[t]&&(e?i[n]?i[t].hidden=e:i[n]=i[t]:(i[n]==i[t]&&(i[n]=void 0),i[t].hidden=e))}},d.prototype.updateOnChange=function(a){var l=this.session.lineWidgets;if(l){var i=a.start.row,o=a.end.row-i;if(o!==0)if(a.action=="remove"){var n=l.splice(i+1,o);!l[i]&&n[n.length-1]&&(l[i]=n.pop()),n.forEach(function(e){e&&this.removeLineWidget(e)},this),this.$updateRows()}else{var t=new Array(o);l[i]&&l[i].column!=null&&a.start.column>l[i].column&&i++,t.unshift(i,0),l.splice.apply(l,t),this.$updateRows()}}},d.prototype.$updateRows=function(){var a=this.session.lineWidgets;if(a){var l=!0;a.forEach(function(i,o){if(i)for(l=!1,i.row=o;i.$oldWidget;)i.$oldWidget.row=o,i=i.$oldWidget}),l&&(this.session.lineWidgets=null)}},d.prototype.$registerLineWidget=function(a){this.session.lineWidgets||(this.session.lineWidgets=new Array(this.session.getLength()));var l=this.session.lineWidgets[a.row];return l&&(a.$oldWidget=l,l.el&&l.el.parentNode&&(l.el.parentNode.removeChild(l.el),l._inDocument=!1)),this.session.lineWidgets[a.row]=a,a},d.prototype.addLineWidget=function(a){if(this.$registerLineWidget(a),a.session=this.session,!this.editor)return a;var l=this.editor.renderer;a.html&&!a.el&&(a.el=v.createElement("div"),a.el.innerHTML=a.html),a.text&&!a.el&&(a.el=v.createElement("div"),a.el.textContent=a.text),a.el&&(v.addCssClass(a.el,"ace_lineWidgetContainer"),a.className&&v.addCssClass(a.el,a.className),a.el.style.position="absolute",a.el.style.zIndex="5",l.container.appendChild(a.el),a._inDocument=!0,a.coverGutter||(a.el.style.zIndex="3"),a.pixelHeight==null&&(a.pixelHeight=a.el.offsetHeight)),a.rowCount==null&&(a.rowCount=a.pixelHeight/l.layerConfig.lineHeight);var i=this.session.getFoldAt(a.row,0);if(a.$fold=i,i){var o=this.session.lineWidgets;a.row==i.end.row&&!o[i.start.row]?o[i.start.row]=a:a.hidden=!0}return this.session._emit("changeFold",{data:{start:{row:a.row}}}),this.$updateRows(),this.renderWidgets(null,l),this.onWidgetChanged(a),a},d.prototype.removeLineWidget=function(a){if(a._inDocument=!1,a.session=null,a.el&&a.el.parentNode&&a.el.parentNode.removeChild(a.el),a.editor&&a.editor.destroy)try{a.editor.destroy()}catch{}if(this.session.lineWidgets){var l=this.session.lineWidgets[a.row];if(l==a)this.session.lineWidgets[a.row]=a.$oldWidget,a.$oldWidget&&this.onWidgetChanged(a.$oldWidget);else for(;l;){if(l.$oldWidget==a){l.$oldWidget=a.$oldWidget;break}l=l.$oldWidget}}this.session._emit("changeFold",{data:{start:{row:a.row}}}),this.$updateRows()},d.prototype.getWidgetsAtRow=function(a){for(var l=this.session.lineWidgets,i=l&&l[a],o=[];i;)o.push(i),i=i.$oldWidget;return o},d.prototype.onWidgetChanged=function(a){this.session._changedWidgets.push(a),this.editor&&this.editor.renderer.updateFull()},d.prototype.measureWidgets=function(a,l){var i=this.session._changedWidgets,o=l.layerConfig;if(!(!i||!i.length)){for(var n=1/0,t=0;t<i.length;t++){var e=i[t];if(!(!e||!e.el)&&e.session==this.session){if(!e._inDocument){if(this.session.lineWidgets[e.row]!=e)continue;e._inDocument=!0,l.container.appendChild(e.el)}e.h=e.el.offsetHeight,e.fixedWidth||(e.w=e.el.offsetWidth,e.screenWidth=Math.ceil(e.w/o.characterWidth));var r=e.h/o.lineHeight;e.coverLine&&(r-=this.session.getRowLineCount(e.row),r<0&&(r=0)),e.rowCount!=r&&(e.rowCount=r,e.row<n&&(n=e.row))}}n!=1/0&&(this.session._emit("changeFold",{data:{start:{row:n}}}),this.session.lineWidgetWidth=null),this.session._changedWidgets=[]}},d.prototype.renderWidgets=function(a,l){var i=l.layerConfig,o=this.session.lineWidgets;if(o){for(var n=Math.min(this.firstRow,i.firstRow),t=Math.max(this.lastRow,i.lastRow,o.length);n>0&&!o[n];)n--;this.firstRow=i.firstRow,this.lastRow=i.lastRow,l.$cursorLayer.config=i;for(var e=n;e<=t;e++){var r=o[e];if(!(!r||!r.el)){if(r.hidden){r.el.style.top=-100-(r.pixelHeight||0)+"px";continue}r._inDocument||(r._inDocument=!0,l.container.appendChild(r.el));var s=l.$cursorLayer.getPixelPosition({row:e,column:0},!0).top;r.coverLine||(s+=i.lineHeight*this.session.getRowLineCount(r.row)),r.el.style.top=s-i.offset+"px";var c=r.coverGutter?0:l.gutterWidth;r.fixedWidth||(c-=l.scrollLeft),r.el.style.left=c+"px",r.fullWidth&&r.screenWidth&&(r.el.style.minWidth=i.width+2*i.padding+"px"),r.fixedWidth?r.el.style.right=l.scrollBar.getWidth()+"px":r.el.style.right=""}}}},d})();R.LineWidgets=m}),ace.define("ace/apply_delta",["require","exports","module"],function(y,R,L){"use strict";function v(a,l){throw console.log("Invalid Delta:",a),"Invalid Delta: "+l}function m(a,l){return l.row>=0&&l.row<a.length&&l.column>=0&&l.column<=a[l.row].length}function d(a,l){l.action!="insert"&&l.action!="remove"&&v(l,"delta.action must be 'insert' or 'remove'"),l.lines instanceof Array||v(l,"delta.lines must be an Array"),(!l.start||!l.end)&&v(l,"delta.start/end must be an present");var i=l.start;m(a,l.start)||v(l,"delta.start must be contained in document");var o=l.end;l.action=="remove"&&!m(a,o)&&v(l,"delta.end must contained in document for 'remove' actions");var n=o.row-i.row,t=o.column-(n==0?i.column:0);(n!=l.lines.length-1||l.lines[n].length!=t)&&v(l,"delta.range must match delta lines")}R.applyDelta=function(a,l,i){var o=l.start.row,n=l.start.column,t=a[o]||"";switch(l.action){case"insert":var e=l.lines;if(e.length===1)a[o]=t.substring(0,n)+l.lines[0]+t.substring(n);else{var r=[o,1].concat(l.lines);a.splice.apply(a,r),a[o]=t.substring(0,n)+a[o],a[o+l.lines.length-1]+=t.substring(n)}break;case"remove":var s=l.end.column,c=l.end.row;o===c?a[o]=t.substring(0,n)+t.substring(s):a.splice(o,c-o+1,t.substring(0,n)+a[c].substring(s));break}}}),ace.define("ace/anchor",["require","exports","module","ace/lib/oop","ace/lib/event_emitter"],function(y,R,L){"use strict";var v=y("./lib/oop"),m=y("./lib/event_emitter").EventEmitter,d=(function(){function i(o,n,t){this.$onChange=this.onChange.bind(this),this.attach(o),typeof n!="number"?this.setPosition(n.row,n.column):this.setPosition(n,t)}return i.prototype.getPosition=function(){return this.$clipPositionToDocument(this.row,this.column)},i.prototype.getDocument=function(){return this.document},i.prototype.onChange=function(o){if(!(o.start.row==o.end.row&&o.start.row!=this.row)&&!(o.start.row>this.row)){var n=l(o,{row:this.row,column:this.column},this.$insertRight);this.setPosition(n.row,n.column,!0)}},i.prototype.setPosition=function(o,n,t){var e;if(t?e={row:o,column:n}:e=this.$clipPositionToDocument(o,n),!(this.row==e.row&&this.column==e.column)){var r={row:this.row,column:this.column};this.row=e.row,this.column=e.column,this._signal("change",{old:r,value:e})}},i.prototype.detach=function(){this.document.off("change",this.$onChange)},i.prototype.attach=function(o){this.document=o||this.document,this.document.on("change",this.$onChange)},i.prototype.$clipPositionToDocument=function(o,n){var t={};return o>=this.document.getLength()?(t.row=Math.max(0,this.document.getLength()-1),t.column=this.document.getLine(t.row).length):o<0?(t.row=0,t.column=0):(t.row=o,t.column=Math.min(this.document.getLine(t.row).length,Math.max(0,n))),n<0&&(t.column=0),t},i})();d.prototype.$insertRight=!1,v.implement(d.prototype,m);function a(i,o,n){var t=n?i.column<=o.column:i.column<o.column;return i.row<o.row||i.row==o.row&&t}function l(i,o,n){var t=i.action=="insert",e=(t?1:-1)*(i.end.row-i.start.row),r=(t?1:-1)*(i.end.column-i.start.column),s=i.start,c=t?s:i.end;return a(o,s,n)?{row:o.row,column:o.column}:a(c,o,!n)?{row:o.row+e,column:o.column+(o.row==c.row?r:0)}:{row:s.row,column:s.column}}R.Anchor=d}),ace.define("ace/document",["require","exports","module","ace/lib/oop","ace/apply_delta","ace/lib/event_emitter","ace/range","ace/anchor"],function(y,R,L){"use strict";var v=y("./lib/oop"),m=y("./apply_delta").applyDelta,d=y("./lib/event_emitter").EventEmitter,a=y("./range").Range,l=y("./anchor").Anchor,i=(function(){function o(n){this.$lines=[""],n.length===0?this.$lines=[""]:Array.isArray(n)?this.insertMergedLines({row:0,column:0},n):this.insert({row:0,column:0},n)}return o.prototype.setValue=function(n){var t=this.getLength()-1;this.remove(new a(0,0,t,this.getLine(t).length)),this.insert({row:0,column:0},n||"")},o.prototype.getValue=function(){return this.getAllLines().join(this.getNewLineCharacter())},o.prototype.createAnchor=function(n,t){return new l(this,n,t)},o.prototype.$detectNewLine=function(n){var t=n.match(/^.*?(\r\n|\r|\n)/m);this.$autoNewLine=t?t[1]:`
`,this._signal("changeNewLineMode")},o.prototype.getNewLineCharacter=function(){switch(this.$newLineMode){case"windows":return`\r
`;case"unix":return`
`;default:return this.$autoNewLine||`
`}},o.prototype.setNewLineMode=function(n){this.$newLineMode!==n&&(this.$newLineMode=n,this._signal("changeNewLineMode"))},o.prototype.getNewLineMode=function(){return this.$newLineMode},o.prototype.isNewLine=function(n){return n==`\r
`||n=="\r"||n==`
`},o.prototype.getLine=function(n){return this.$lines[n]||""},o.prototype.getLines=function(n,t){return this.$lines.slice(n,t+1)},o.prototype.getAllLines=function(){return this.getLines(0,this.getLength())},o.prototype.getLength=function(){return this.$lines.length},o.prototype.getTextRange=function(n){return this.getLinesForRange(n).join(this.getNewLineCharacter())},o.prototype.getLinesForRange=function(n){var t;if(n.start.row===n.end.row)t=[this.getLine(n.start.row).substring(n.start.column,n.end.column)];else{t=this.getLines(n.start.row,n.end.row),t[0]=(t[0]||"").substring(n.start.column);var e=t.length-1;n.end.row-n.start.row==e&&(t[e]=t[e].substring(0,n.end.column))}return t},o.prototype.insertLines=function(n,t){return console.warn("Use of document.insertLines is deprecated. Use the insertFullLines method instead."),this.insertFullLines(n,t)},o.prototype.removeLines=function(n,t){return console.warn("Use of document.removeLines is deprecated. Use the removeFullLines method instead."),this.removeFullLines(n,t)},o.prototype.insertNewLine=function(n){return console.warn("Use of document.insertNewLine is deprecated. Use insertMergedLines(position, ['', '']) instead."),this.insertMergedLines(n,["",""])},o.prototype.insert=function(n,t){return this.getLength()<=1&&this.$detectNewLine(t),this.insertMergedLines(n,this.$split(t))},o.prototype.insertInLine=function(n,t){var e=this.clippedPos(n.row,n.column),r=this.pos(n.row,n.column+t.length);return this.applyDelta({start:e,end:r,action:"insert",lines:[t]},!0),this.clonePos(r)},o.prototype.clippedPos=function(n,t){var e=this.getLength();n===void 0?n=e:n<0?n=0:n>=e&&(n=e-1,t=void 0);var r=this.getLine(n);return t==null&&(t=r.length),t=Math.min(Math.max(t,0),r.length),{row:n,column:t}},o.prototype.clonePos=function(n){return{row:n.row,column:n.column}},o.prototype.pos=function(n,t){return{row:n,column:t}},o.prototype.$clipPosition=function(n){var t=this.getLength();return n.row>=t?(n.row=Math.max(0,t-1),n.column=this.getLine(t-1).length):(n.row=Math.max(0,n.row),n.column=Math.min(Math.max(n.column,0),this.getLine(n.row).length)),n},o.prototype.insertFullLines=function(n,t){n=Math.min(Math.max(n,0),this.getLength());var e=0;n<this.getLength()?(t=t.concat([""]),e=0):(t=[""].concat(t),n--,e=this.$lines[n].length),this.insertMergedLines({row:n,column:e},t)},o.prototype.insertMergedLines=function(n,t){var e=this.clippedPos(n.row,n.column),r={row:e.row+t.length-1,column:(t.length==1?e.column:0)+t[t.length-1].length};return this.applyDelta({start:e,end:r,action:"insert",lines:t}),this.clonePos(r)},o.prototype.remove=function(n){var t=this.clippedPos(n.start.row,n.start.column),e=this.clippedPos(n.end.row,n.end.column);return this.applyDelta({start:t,end:e,action:"remove",lines:this.getLinesForRange({start:t,end:e})}),this.clonePos(t)},o.prototype.removeInLine=function(n,t,e){var r=this.clippedPos(n,t),s=this.clippedPos(n,e);return this.applyDelta({start:r,end:s,action:"remove",lines:this.getLinesForRange({start:r,end:s})},!0),this.clonePos(r)},o.prototype.removeFullLines=function(n,t){n=Math.min(Math.max(0,n),this.getLength()-1),t=Math.min(Math.max(0,t),this.getLength()-1);var e=t==this.getLength()-1&&n>0,r=t<this.getLength()-1,s=e?n-1:n,c=e?this.getLine(s).length:0,u=r?t+1:t,f=r?0:this.getLine(u).length,x=new a(s,c,u,f),_=this.$lines.slice(n,t+1);return this.applyDelta({start:x.start,end:x.end,action:"remove",lines:this.getLinesForRange(x)}),_},o.prototype.removeNewLine=function(n){n<this.getLength()-1&&n>=0&&this.applyDelta({start:this.pos(n,this.getLine(n).length),end:this.pos(n+1,0),action:"remove",lines:["",""]})},o.prototype.replace=function(n,t){if(n instanceof a||(n=a.fromPoints(n.start,n.end)),t.length===0&&n.isEmpty())return n.start;if(t==this.getTextRange(n))return n.end;this.remove(n);var e;return t?e=this.insert(n.start,t):e=n.start,e},o.prototype.applyDeltas=function(n){for(var t=0;t<n.length;t++)this.applyDelta(n[t])},o.prototype.revertDeltas=function(n){for(var t=n.length-1;t>=0;t--)this.revertDelta(n[t])},o.prototype.applyDelta=function(n,t){var e=n.action=="insert";(e?n.lines.length<=1&&!n.lines[0]:!a.comparePoints(n.start,n.end))||(e&&n.lines.length>2e4?this.$splitAndapplyLargeDelta(n,2e4):(m(this.$lines,n,t),this._signal("change",n)))},o.prototype.$safeApplyDelta=function(n){var t=this.$lines.length;(n.action=="remove"&&n.start.row<t&&n.end.row<t||n.action=="insert"&&n.start.row<=t)&&this.applyDelta(n)},o.prototype.$splitAndapplyLargeDelta=function(n,t){for(var e=n.lines,r=e.length-t+1,s=n.start.row,c=n.start.column,u=0,f=0;u<r;u=f){f+=t-1;var x=e.slice(u,f);x.push(""),this.applyDelta({start:this.pos(s+u,c),end:this.pos(s+f,c=0),action:n.action,lines:x},!0)}n.lines=e.slice(u),n.start.row=s+u,n.start.column=c,this.applyDelta(n,!0)},o.prototype.revertDelta=function(n){this.$safeApplyDelta({start:this.clonePos(n.start),end:this.clonePos(n.end),action:n.action=="insert"?"remove":"insert",lines:n.lines.slice()})},o.prototype.indexToPosition=function(n,t){for(var e=this.$lines||this.getAllLines(),r=this.getNewLineCharacter().length,s=t||0,c=e.length;s<c;s++)if(n-=e[s].length+r,n<0)return{row:s,column:n+e[s].length+r};return{row:c-1,column:n+e[c-1].length+r}},o.prototype.positionToIndex=function(n,t){for(var e=this.$lines||this.getAllLines(),r=this.getNewLineCharacter().length,s=0,c=Math.min(n.row,e.length),u=t||0;u<c;++u)s+=e[u].length+r;return s+n.column},o.prototype.$split=function(n){return n.split(/\r\n|\r|\n/)},o})();i.prototype.$autoNewLine="",i.prototype.$newLineMode="auto",v.implement(i.prototype,d),R.Document=i}),ace.define("ace/background_tokenizer",["require","exports","module","ace/lib/oop","ace/lib/event_emitter"],function(y,R,L){"use strict";var v=y("./lib/oop"),m=y("./lib/event_emitter").EventEmitter,d=(function(){function a(l,i){this.running=!1,this.lines=[],this.states=[],this.currentLine=0,this.tokenizer=l;var o=this;this.$worker=function(){if(o.running){for(var n=new Date,t=o.currentLine,e=-1,r=o.doc,s=t;o.lines[t];)t++;var c=r.getLength(),u=0;for(o.running=!1;t<c;){o.$tokenizeRow(t),e=t;do t++;while(o.lines[t]);if(u++,u%5===0&&new Date-n>20){o.running=setTimeout(o.$worker,20);break}}o.currentLine=t,e==-1&&(e=t),s<=e&&o.fireUpdateEvent(s,e)}}}return a.prototype.setTokenizer=function(l){this.tokenizer=l,this.lines=[],this.states=[],this.start(0)},a.prototype.setDocument=function(l){this.doc=l,this.lines=[],this.states=[],this.stop()},a.prototype.fireUpdateEvent=function(l,i){var o={first:l,last:i};this._signal("update",{data:o})},a.prototype.start=function(l){this.currentLine=Math.min(l||0,this.currentLine,this.doc.getLength()),this.lines.splice(this.currentLine,this.lines.length),this.states.splice(this.currentLine,this.states.length),this.stop(),this.running=setTimeout(this.$worker,700)},a.prototype.scheduleStart=function(){this.running||(this.running=setTimeout(this.$worker,700))},a.prototype.$updateOnChange=function(l){var i=l.start.row,o=l.end.row-i;if(o===0)this.lines[i]=null;else if(l.action=="remove")this.lines.splice(i,o+1,null),this.states.splice(i,o+1,null);else{var n=Array(o+1);n.unshift(i,1),this.lines.splice.apply(this.lines,n),this.states.splice.apply(this.states,n)}this.currentLine=Math.min(i,this.currentLine,this.doc.getLength()),this.stop()},a.prototype.stop=function(){this.running&&clearTimeout(this.running),this.running=!1},a.prototype.getTokens=function(l){return this.lines[l]||this.$tokenizeRow(l)},a.prototype.getState=function(l){return this.currentLine==l&&this.$tokenizeRow(l),this.states[l]||"start"},a.prototype.$tokenizeRow=function(l){var i=this.doc.getLine(l),o=this.states[l-1],n=this.tokenizer.getLineTokens(i,o,l);return this.states[l]+""!=n.state+""?(this.states[l]=n.state,this.lines[l+1]=null,this.currentLine>l+1&&(this.currentLine=l+1)):this.currentLine==l&&(this.currentLine=l+1),this.lines[l]=n.tokens},a.prototype.cleanup=function(){this.running=!1,this.lines=[],this.states=[],this.currentLine=0,this.removeAllListeners()},a})();v.implement(d.prototype,m),R.BackgroundTokenizer=d}),ace.define("ace/search_highlight",["require","exports","module","ace/lib/lang","ace/range"],function(y,R,L){"use strict";var v=y("./lib/lang"),m=y("./range").Range,d=(function(){function a(l,i,o){o===void 0&&(o="text"),this.setRegexp(l),this.clazz=i,this.type=o,this.docLen=0}return a.prototype.setRegexp=function(l){this.regExp+""!=l+""&&(this.regExp=l,this.cache=[])},a.prototype.update=function(l,i,o,n){if(this.regExp){for(var t=n.firstRow,e=n.lastRow,r={},s=o.$editor&&o.$editor.$search,c=s&&s.$isMultilineSearch(o.$editor.getLastSearchOptions()),u=t;u<=e;u++){var f=this.cache[u];if(f==null||o.getValue().length!=this.docLen){if(c){f=[];var x=s.$multiLineForward(o,this.regExp,u,e);if(x){var _=x.endRow<=e?x.endRow-1:e;_>u&&(u=_),f.push(new m(x.startRow,x.startCol,x.endRow,x.endCol))}f.length>this.MAX_RANGES&&(f=f.slice(0,this.MAX_RANGES))}else f=v.getMatchOffsets(o.getLine(u),this.regExp),f.length>this.MAX_RANGES&&(f=f.slice(0,this.MAX_RANGES)),f=f.map(function(k){return new m(u,k.offset,u,k.offset+k.length)});this.cache[u]=f.length?f:""}if(f.length!==0)for(var h=f.length;h--;){var g=f[h].toScreenRange(o),C=g.toString();r[C]||(r[C]=!0,i.drawSingleLineMarker(l,g,this.clazz,n))}}this.docLen=o.getValue().length}},a})();d.prototype.MAX_RANGES=500,R.SearchHighlight=d}),ace.define("ace/undomanager",["require","exports","module","ace/range"],function(y,R,L){"use strict";var v=(function(){function g(){this.$keepRedoStack,this.$maxRev=0,this.$fromUndo=!1,this.$undoDepth=1/0,this.reset()}return g.prototype.addSession=function(C){this.$session=C},g.prototype.add=function(C,k,$){if(!this.$fromUndo&&C!=this.$lastDelta){if(this.$keepRedoStack||(this.$redoStack.length=0),k===!1||!this.lastDeltas){this.lastDeltas=[];var M=this.$undoStack.length;M>this.$undoDepth-1&&this.$undoStack.splice(0,M-this.$undoDepth+1),this.$undoStack.push(this.lastDeltas),C.id=this.$rev=++this.$maxRev}(C.action=="remove"||C.action=="insert")&&(this.$lastDelta=C),this.lastDeltas.push(C)}},g.prototype.addSelection=function(C,k){this.selections.push({value:C,rev:k||this.$rev})},g.prototype.startNewGroup=function(){return this.lastDeltas=null,this.$rev},g.prototype.markIgnored=function(C,k){k==null&&(k=this.$rev+1);for(var $=this.$undoStack,M=$.length;M--;){var S=$[M][0];if(S.id<=C)break;S.id<k&&(S.ignore=!0)}this.lastDeltas=null},g.prototype.getSelection=function(C,k){for(var $=this.selections,M=$.length;M--;){var S=$[M];if(S.rev<C)return k&&(S=$[M+1]),S}},g.prototype.getRevision=function(){return this.$rev},g.prototype.getDeltas=function(C,k){k==null&&(k=this.$rev+1);for(var $=this.$undoStack,M=null,S=0,w=$.length;w--;){var b=$[w][0];if(b.id<k&&!M&&(M=w+1),b.id<=C){S=w+1;break}}return $.slice(S,M)},g.prototype.getChangedRanges=function(C,k){k==null&&(k=this.$rev+1)},g.prototype.getChangedLines=function(C,k){k==null&&(k=this.$rev+1)},g.prototype.undo=function(C,k){this.lastDeltas=null;var $=this.$undoStack;if(m($,$.length)){C||(C=this.$session),this.$redoStackBaseRev!==this.$rev&&this.$redoStack.length&&(this.$redoStack=[]),this.$fromUndo=!0;var M=$.pop(),S=null;return M&&(S=C.undoChanges(M,k),this.$redoStack.push(M),this.$syncRev()),this.$fromUndo=!1,S}},g.prototype.redo=function(C,k){if(this.lastDeltas=null,C||(C=this.$session),this.$fromUndo=!0,this.$redoStackBaseRev!=this.$rev){var $=this.getDeltas(this.$redoStackBaseRev,this.$rev+1);h(this.$redoStack,$),this.$redoStackBaseRev=this.$rev,this.$redoStack.forEach(function(w){w[0].id=++this.$maxRev},this)}var M=this.$redoStack.pop(),S=null;return M&&(S=C.redoChanges(M,k),this.$undoStack.push(M),this.$syncRev()),this.$fromUndo=!1,S},g.prototype.$syncRev=function(){var C=this.$undoStack,k=C[C.length-1],$=k&&k[0].id||0;this.$redoStackBaseRev=$,this.$rev=$},g.prototype.reset=function(){this.lastDeltas=null,this.$lastDelta=null,this.$undoStack=[],this.$redoStack=[],this.$rev=0,this.mark=0,this.$redoStackBaseRev=this.$rev,this.selections=[]},g.prototype.canUndo=function(){return this.$undoStack.length>0},g.prototype.canRedo=function(){return this.$redoStack.length>0},g.prototype.bookmark=function(C){C==null&&(C=this.$rev),this.mark=C},g.prototype.isAtBookmark=function(){return this.$rev===this.mark},g.prototype.toJSON=function(){return{$redoStack:this.$redoStack,$undoStack:this.$undoStack}},g.prototype.fromJSON=function(C){this.reset(),this.$undoStack=C.$undoStack,this.$redoStack=C.$redoStack},g.prototype.$prettyPrint=function(C){return C?t(C):t(this.$undoStack)+`
---
`+t(this.$redoStack)},g})();v.prototype.hasUndo=v.prototype.canUndo,v.prototype.hasRedo=v.prototype.canRedo,v.prototype.isClean=v.prototype.isAtBookmark,v.prototype.markClean=v.prototype.bookmark;function m(g,C){for(var k=C;k--;){var $=g[k];if($&&!$[0].ignore){for(;k<C-1;){var M=s(g[k],g[k+1]);g[k]=M[0],g[k+1]=M[1],k++}return!0}}}var d=y("./range").Range,a=d.comparePoints,l=d.comparePoints;function i(g){var C=g.action=="insert",k=g.start,$=g.end,M=($.row-k.row)*(C?1:-1),S=($.column-k.column)*(C?1:-1);C&&($=k);for(var w in this.marks){var b=this.marks[w],p=l(b,k);if(!(p<0)){if(p===0&&C)if(b.bias==1)p=1;else{b.bias==-1;continue}var A=C?p:l(b,$);if(A>0){b.row+=M,b.column+=b.row==$.row?S:0;continue}!C&&A<=0&&(b.row=k.row,b.column=k.column,A===0&&(b.bias=1))}}}function o(g){return{row:g.row,column:g.column}}function n(g){return{start:o(g.start),end:o(g.end),action:g.action,lines:g.lines.slice()}}function t(g){if(g=g||this,Array.isArray(g))return g.map(t).join(`
`);var C="";return g.action?(C=g.action=="insert"?"+":"-",C+="["+g.lines+"]"):g.value&&(Array.isArray(g.value)?C=g.value.map(e).join(`
`):C=e(g.value)),g.start&&(C+=e(g)),(g.id||g.rev)&&(C+="	("+(g.id||g.rev)+")"),C}function e(g){return g.start.row+":"+g.start.column+"=>"+g.end.row+":"+g.end.column}function r(g,C){var k=g.action=="insert",$=C.action=="insert";if(k&&$)if(a(C.start,g.end)>=0)u(C,g,-1);else if(a(C.start,g.start)<=0)u(g,C,1);else return null;else if(k&&!$)if(a(C.start,g.end)>=0)u(C,g,-1);else if(a(C.end,g.start)<=0)u(g,C,-1);else return null;else if(!k&&$)if(a(C.start,g.start)>=0)u(C,g,1);else if(a(C.start,g.start)<=0)u(g,C,1);else return null;else if(!k&&!$)if(a(C.start,g.start)>=0)u(C,g,1);else if(a(C.end,g.start)<=0)u(g,C,-1);else return null;return[C,g]}function s(g,C){for(var k=g.length;k--;)for(var $=0;$<C.length;$++)if(!r(g[k],C[$])){for(;k<g.length;){for(;$--;)r(C[$],g[k]);$=C.length,k++}return[g,C]}return g.selectionBefore=C.selectionBefore=g.selectionAfter=C.selectionAfter=null,[C,g]}function c(g,C){var k=g.action=="insert",$=C.action=="insert";if(k&&$)a(g.start,C.start)<0?u(C,g,1):u(g,C,1);else if(k&&!$)a(g.start,C.end)>=0?u(g,C,-1):(a(g.start,C.start)<=0||u(g,d.fromPoints(C.start,g.start),-1),u(C,g,1));else if(!k&&$)a(C.start,g.end)>=0?u(C,g,-1):(a(C.start,g.start)<=0||u(C,d.fromPoints(g.start,C.start),-1),u(g,C,1));else if(!k&&!$)if(a(C.start,g.end)>=0)u(C,g,-1);else if(a(C.end,g.start)<=0)u(g,C,-1);else{var M,S;return a(g.start,C.start)<0&&(M=g,g=x(g,C.start)),a(g.end,C.end)>0&&(S=x(g,C.end)),f(C.end,g.start,g.end,-1),S&&!M&&(g.lines=S.lines,g.start=S.start,g.end=S.end,S=g),[C,M,S].filter(Boolean)}return[C,g]}function u(g,C,k){f(g.start,C.start,C.end,k),f(g.end,C.start,C.end,k)}function f(g,C,k,$){g.row==($==1?C:k).row&&(g.column+=$*(k.column-C.column)),g.row+=$*(k.row-C.row)}function x(g,C){var k=g.lines,$=g.end;g.end=o(C);var M=g.end.row-g.start.row,S=k.splice(M,k.length),w=M?C.column:C.column-g.start.column;k.push(S[0].substring(0,w)),S[0]=S[0].substr(w);var b={start:o(C),end:$,lines:S,action:g.action};return b}function _(g,C){C=n(C);for(var k=g.length;k--;){for(var $=g[k],M=0;M<$.length;M++){var S=$[M],w=c(S,C);C=w[0],w.length!=2&&(w[2]?($.splice(M+1,1,w[1],w[2]),M++):w[1]||($.splice(M,1),M--))}$.length||g.splice(k,1)}return g}function h(g,C){for(var k=0;k<C.length;k++)for(var $=C[k],M=0;M<$.length;M++)_(g,$[M])}R.UndoManager=v}),ace.define("ace/edit_session/fold_line",["require","exports","module","ace/range"],function(y,R,L){"use strict";var v=y("../range").Range,m=(function(){function d(a,l){this.foldData=a,Array.isArray(l)?this.folds=l:l=this.folds=[l];var i=l[l.length-1];this.range=new v(l[0].start.row,l[0].start.column,i.end.row,i.end.column),this.start=this.range.start,this.end=this.range.end,this.folds.forEach(function(o){o.setFoldLine(this)},this)}return d.prototype.shiftRow=function(a){this.start.row+=a,this.end.row+=a,this.folds.forEach(function(l){l.start.row+=a,l.end.row+=a})},d.prototype.addFold=function(a){if(a.sameRow){if(a.start.row<this.startRow||a.endRow>this.endRow)throw new Error("Can't add a fold to this FoldLine as it has no connection");this.folds.push(a),this.folds.sort(function(l,i){return-l.range.compareEnd(i.start.row,i.start.column)}),this.range.compareEnd(a.start.row,a.start.column)>0?(this.end.row=a.end.row,this.end.column=a.end.column):this.range.compareStart(a.end.row,a.end.column)<0&&(this.start.row=a.start.row,this.start.column=a.start.column)}else if(a.start.row==this.end.row)this.folds.push(a),this.end.row=a.end.row,this.end.column=a.end.column;else if(a.end.row==this.start.row)this.folds.unshift(a),this.start.row=a.start.row,this.start.column=a.start.column;else throw new Error("Trying to add fold to FoldRow that doesn't have a matching row");a.foldLine=this},d.prototype.containsRow=function(a){return a>=this.start.row&&a<=this.end.row},d.prototype.walk=function(a,l,i){var o=0,n=this.folds,t,e,r,s=!0;l==null&&(l=this.end.row,i=this.end.column);for(var c=0;c<n.length;c++){if(t=n[c],e=t.range.compareStart(l,i),e==-1){a(null,l,i,o,s);return}if(r=a(null,t.start.row,t.start.column,o,s),r=!r&&a(t.placeholder,t.start.row,t.start.column,o),r||e===0)return;s=!t.sameRow,o=t.end.column}a(null,l,i,o,s)},d.prototype.getNextFoldTo=function(a,l){for(var i,o,n=0;n<this.folds.length;n++){if(i=this.folds[n],o=i.range.compareEnd(a,l),o==-1)return{fold:i,kind:"after"};if(o===0)return{fold:i,kind:"inside"}}return null},d.prototype.addRemoveChars=function(a,l,i){var o=this.getNextFoldTo(a,l),n,t;if(o){if(n=o.fold,o.kind=="inside"&&n.start.column!=l&&n.start.row!=a)window.console&&window.console.log(a,l,n);else if(n.start.row==a){t=this.folds;var e=t.indexOf(n);for(e===0&&(this.start.column+=i),e;e<t.length;e++){if(n=t[e],n.start.column+=i,!n.sameRow)return;n.end.column+=i}this.end.column+=i}}},d.prototype.split=function(a,l){var i=this.getNextFoldTo(a,l);if(!i||i.kind=="inside")return null;var o=i.fold,n=this.folds,t=this.foldData,e=n.indexOf(o),r=n[e-1];this.end.row=r.end.row,this.end.column=r.end.column,n=n.splice(e,n.length-e);var s=new d(t,n);return t.splice(t.indexOf(this)+1,0,s),s},d.prototype.merge=function(a){for(var l=a.folds,i=0;i<l.length;i++)this.addFold(l[i]);var o=this.foldData;o.splice(o.indexOf(a),1)},d.prototype.toString=function(){var a=[this.range.toString()+": ["];return this.folds.forEach(function(l){a.push("  "+l.toString())}),a.push("]"),a.join(`
`)},d.prototype.idxToPosition=function(a){for(var l=0,i=0;i<this.folds.length;i++){var o=this.folds[i];if(a-=o.start.column-l,a<0)return{row:o.start.row,column:o.start.column+a};if(a-=o.placeholder.length,a<0)return o.start;l=o.end.column}return{row:this.end.row,column:this.end.column+a}},d})();R.FoldLine=m}),ace.define("ace/range_list",["require","exports","module","ace/range"],function(y,R,L){"use strict";var v=y("./range").Range,m=v.comparePoints,d=(function(){function a(){this.ranges=[],this.$bias=1}return a.prototype.pointIndex=function(l,i,o){for(var n=this.ranges,t=o||0;t<n.length;t++){var e=n[t],r=m(l,e.end);if(!(r>0)){var s=m(l,e.start);return r===0?i&&s!==0?-t-2:t:s>0||s===0&&!i?t:-t-1}}return-t-1},a.prototype.add=function(l){var i=!l.isEmpty(),o=this.pointIndex(l.start,i);o<0&&(o=-o-1);var n=this.pointIndex(l.end,i,o);return n<0?n=-n-1:n++,this.ranges.splice(o,n-o,l)},a.prototype.addList=function(l){for(var i=[],o=l.length;o--;)i.push.apply(i,this.add(l[o]));return i},a.prototype.substractPoint=function(l){var i=this.pointIndex(l);if(i>=0)return this.ranges.splice(i,1)},a.prototype.merge=function(){var l=[],i=this.ranges;i=i.sort(function(r,s){return m(r.start,s.start)});for(var o=i[0],n,t=1;t<i.length;t++){n=o,o=i[t];var e=m(n.end,o.start);e<0||e==0&&!n.isEmpty()&&!o.isEmpty()||(m(n.end,o.end)<0&&(n.end.row=o.end.row,n.end.column=o.end.column),i.splice(t,1),l.push(o),o=n,t--)}return this.ranges=i,l},a.prototype.contains=function(l,i){return this.pointIndex({row:l,column:i})>=0},a.prototype.containsPoint=function(l){return this.pointIndex(l)>=0},a.prototype.rangeAtPoint=function(l){var i=this.pointIndex(l);if(i>=0)return this.ranges[i]},a.prototype.clipRows=function(l,i){var o=this.ranges;if(o[0].start.row>i||o[o.length-1].start.row<l)return[];var n=this.pointIndex({row:l,column:0});n<0&&(n=-n-1);var t=this.pointIndex({row:i,column:0},n);t<0&&(t=-t-1);for(var e=[],r=n;r<t;r++)e.push(o[r]);return e},a.prototype.removeAll=function(){return this.ranges.splice(0,this.ranges.length)},a.prototype.attach=function(l){this.session&&this.detach(),this.session=l,this.onChange=this.$onChange.bind(this),this.session.on("change",this.onChange)},a.prototype.detach=function(){this.session&&(this.session.removeListener("change",this.onChange),this.session=null)},a.prototype.$onChange=function(l){for(var i=l.start,o=l.end,n=i.row,t=o.row,e=this.ranges,r=0,s=e.length;r<s;r++){var c=e[r];if(c.end.row>=n)break}if(l.action=="insert")for(var u=t-n,f=-i.column+o.column;r<s;r++){var c=e[r];if(c.start.row>n)break;if(c.start.row==n&&c.start.column>=i.column&&(c.start.column==i.column&&this.$bias<=0||(c.start.column+=f,c.start.row+=u)),c.end.row==n&&c.end.column>=i.column){if(c.end.column==i.column&&this.$bias<0)continue;c.end.column==i.column&&f>0&&r<s-1&&c.end.column>c.start.column&&c.end.column==e[r+1].start.column&&(c.end.column-=f),c.end.column+=f,c.end.row+=u}}else for(var u=n-t,f=i.column-o.column;r<s;r++){var c=e[r];if(c.start.row>t)break;c.end.row<t&&(n<c.end.row||n==c.end.row&&i.column<c.end.column)?(c.end.row=n,c.end.column=i.column):c.end.row==t?c.end.column<=o.column?(u||c.end.column>i.column)&&(c.end.column=i.column,c.end.row=i.row):(c.end.column+=f,c.end.row+=u):c.end.row>t&&(c.end.row+=u),c.start.row<t&&(n<c.start.row||n==c.start.row&&i.column<c.start.column)?(c.start.row=n,c.start.column=i.column):c.start.row==t?c.start.column<=o.column?(u||c.start.column>i.column)&&(c.start.column=i.column,c.start.row=i.row):(c.start.column+=f,c.start.row+=u):c.start.row>t&&(c.start.row+=u)}if(u!=0&&r<s)for(;r<s;r++){var c=e[r];c.start.row+=u,c.end.row+=u}},a})();d.prototype.comparePoints=m,R.RangeList=d}),ace.define("ace/edit_session/fold",["require","exports","module","ace/range_list"],function(y,R,L){"use strict";var v=this&&this.__extends||(function(){var n=function(t,e){return n=Object.setPrototypeOf||{__proto__:[]}instanceof Array&&function(r,s){r.__proto__=s}||function(r,s){for(var c in s)Object.prototype.hasOwnProperty.call(s,c)&&(r[c]=s[c])},n(t,e)};return function(t,e){if(typeof e!="function"&&e!==null)throw new TypeError("Class extends value "+String(e)+" is not a constructor or null");n(t,e);function r(){this.constructor=t}t.prototype=e===null?Object.create(e):(r.prototype=e.prototype,new r)}})(),m=y("../range_list").RangeList,d=(function(n){v(t,n);function t(e,r){var s=n.call(this)||this;return s.foldLine=null,s.placeholder=r,s.range=e,s.start=e.start,s.end=e.end,s.sameRow=e.start.row==e.end.row,s.subFolds=s.ranges=[],s}return t.prototype.toString=function(){return'"'+this.placeholder+'" '+this.range.toString()},t.prototype.setFoldLine=function(e){this.foldLine=e,this.subFolds.forEach(function(r){r.setFoldLine(e)})},t.prototype.clone=function(){var e=this.range.clone(),r=new t(e,this.placeholder);return this.subFolds.forEach(function(s){r.subFolds.push(s.clone())}),r.collapseChildren=this.collapseChildren,r},t.prototype.addSubFold=function(e){if(!this.range.isEqual(e)){l(e,this.start);for(var f=e.start.row,x=e.start.column,r=0,s=-1;r<this.subFolds.length&&(s=this.subFolds[r].range.compare(f,x),s==1);r++);var c=this.subFolds[r],u=0;if(s==0){if(c.range.containsRange(e))return c.addSubFold(e);u=1}for(var f=e.range.end.row,x=e.range.end.column,_=r,s=-1;_<this.subFolds.length&&(s=this.subFolds[_].range.compare(f,x),s==1);_++);s==0&&_++;for(var h=this.subFolds.splice(r,_-r,e),g=s==0?h.length-1:h.length,C=u;C<g;C++)e.addSubFold(h[C]);return e.setFoldLine(this.foldLine),e}},t.prototype.restoreRange=function(e){return o(e,this.start)},t})(m);function a(n,t){n.row-=t.row,n.row==0&&(n.column-=t.column)}function l(n,t){a(n.start,t),a(n.end,t)}function i(n,t){n.row==0&&(n.column+=t.column),n.row+=t.row}function o(n,t){i(n.start,t),i(n.end,t)}R.Fold=d}),ace.define("ace/edit_session/folding",["require","exports","module","ace/range","ace/edit_session/fold_line","ace/edit_session/fold","ace/token_iterator","ace/mouse/mouse_event"],function(y,R,L){"use strict";var v=y("../range").Range,m=y("./fold_line").FoldLine,d=y("./fold").Fold,a=y("../token_iterator").TokenIterator,l=y("../mouse/mouse_event").MouseEvent;function i(){this.getFoldAt=function(o,n,t){var e=this.getFoldLine(o);if(!e)return null;for(var r=e.folds,s=0;s<r.length;s++){var c=r[s].range;if(c.contains(o,n)){if(t==1&&c.isEnd(o,n)&&!c.isEmpty())continue;if(t==-1&&c.isStart(o,n)&&!c.isEmpty())continue;return r[s]}}},this.getFoldsInRange=function(o){var n=o.start,t=o.end,e=this.$foldData,r=[];n.column+=1,t.column-=1;for(var s=0;s<e.length;s++){var c=e[s].range.compareRange(o);if(c!=2){if(c==-2)break;for(var u=e[s].folds,f=0;f<u.length;f++){var x=u[f];if(c=x.range.compareRange(o),c==-2)break;if(c==2)continue;if(c==42)break;r.push(x)}}}return n.column-=1,t.column+=1,r},this.getFoldsInRangeList=function(o){if(Array.isArray(o)){var n=[];o.forEach(function(t){n=n.concat(this.getFoldsInRange(t))},this)}else var n=this.getFoldsInRange(o);return n},this.getAllFolds=function(){for(var o=[],n=this.$foldData,t=0;t<n.length;t++)for(var e=0;e<n[t].folds.length;e++)o.push(n[t].folds[e]);return o},this.getFoldStringAt=function(o,n,t,e){if(e=e||this.getFoldLine(o),!e)return null;for(var r={end:{column:0}},s,c,u=0;u<e.folds.length;u++){c=e.folds[u];var f=c.range.compareEnd(o,n);if(f==-1){s=this.getLine(c.start.row).substring(r.end.column,c.start.column);break}else if(f===0)return null;r=c}return s||(s=this.getLine(c.start.row).substring(r.end.column)),t==-1?s.substring(0,n-r.end.column):t==1?s.substring(n-r.end.column):s},this.getFoldLine=function(o,n){var t=this.$foldData,e=0;for(n&&(e=t.indexOf(n)),e==-1&&(e=0),e;e<t.length;e++){var r=t[e];if(r.start.row<=o&&r.end.row>=o)return r;if(r.end.row>o)return null}return null},this.getNextFoldLine=function(o,n){var t=this.$foldData,e=0;for(n&&(e=t.indexOf(n)),e==-1&&(e=0),e;e<t.length;e++){var r=t[e];if(r.end.row>=o)return r}return null},this.getFoldedRowCount=function(o,n){for(var t=this.$foldData,e=n-o+1,r=0;r<t.length;r++){var s=t[r],c=s.end.row,u=s.start.row;if(c>=n){u<n&&(u>=o?e-=n-u:e=0);break}else c>=o&&(u>=o?e-=c-u:e-=c-o+1)}return e},this.$addFoldLine=function(o){return this.$foldData.push(o),this.$foldData.sort(function(n,t){return n.start.row-t.start.row}),o},this.addFold=function(o,n){var t=this.$foldData,e=!1,r;o instanceof d?r=o:(r=new d(n,o),r.collapseChildren=n.collapseChildren),this.$clipRangeToDocument(r.range);var s=r.start.row,c=r.start.column,u=r.end.row,f=r.end.column,x=this.getFoldAt(s,c,1),_=this.getFoldAt(u,f,-1);if(x&&_==x)return x.addSubFold(r);x&&!x.range.isStart(s,c)&&this.removeFold(x),_&&!_.range.isEnd(u,f)&&this.removeFold(_);var h=this.getFoldsInRange(r.range);h.length>0&&(this.removeFolds(h),r.collapseChildren||h.forEach(function($){r.addSubFold($)}));for(var g=0;g<t.length;g++){var C=t[g];if(u==C.start.row){C.addFold(r),e=!0;break}else if(s==C.end.row){if(C.addFold(r),e=!0,!r.sameRow){var k=t[g+1];if(k&&k.start.row==u){C.merge(k);break}}break}else if(u<=C.start.row)break}return e||(C=this.$addFoldLine(new m(this.$foldData,r))),this.$useWrapMode?this.$updateWrapData(C.start.row,C.start.row):this.$updateRowLengthCache(C.start.row,C.start.row),this.$modified=!0,this._signal("changeFold",{data:r,action:"add"}),r},this.addFolds=function(o){o.forEach(function(n){this.addFold(n)},this)},this.removeFold=function(o){var n=o.foldLine,t=n.start.row,e=n.end.row,r=this.$foldData,s=n.folds;if(s.length==1)r.splice(r.indexOf(n),1);else if(n.range.isEnd(o.end.row,o.end.column))s.pop(),n.end.row=s[s.length-1].end.row,n.end.column=s[s.length-1].end.column;else if(n.range.isStart(o.start.row,o.start.column))s.shift(),n.start.row=s[0].start.row,n.start.column=s[0].start.column;else if(o.sameRow)s.splice(s.indexOf(o),1);else{var c=n.split(o.start.row,o.start.column);s=c.folds,s.shift(),c.start.row=s[0].start.row,c.start.column=s[0].start.column}this.$updating||(this.$useWrapMode?this.$updateWrapData(t,e):this.$updateRowLengthCache(t,e)),this.$modified=!0,this._signal("changeFold",{data:o,action:"remove"})},this.removeFolds=function(o){for(var n=[],t=0;t<o.length;t++)n.push(o[t]);n.forEach(function(e){this.removeFold(e)},this),this.$modified=!0},this.expandFold=function(o){this.removeFold(o),o.subFolds.forEach(function(n){o.restoreRange(n),this.addFold(n)},this),o.collapseChildren>0&&this.foldAll(o.start.row+1,o.end.row,o.collapseChildren-1),o.subFolds=[]},this.expandFolds=function(o){o.forEach(function(n){this.expandFold(n)},this)},this.unfold=function(o,n){var t,e;if(o==null)t=new v(0,0,this.getLength(),0),n==null&&(n=!0);else if(typeof o=="number")t=new v(o,0,o,this.getLine(o).length);else if("row"in o)t=v.fromPoints(o,o);else{if(Array.isArray(o))return e=[],o.forEach(function(s){e=e.concat(this.unfold(s))},this),e;t=o}e=this.getFoldsInRangeList(t);for(var r=e;e.length==1&&v.comparePoints(e[0].start,t.start)<0&&v.comparePoints(e[0].end,t.end)>0;)this.expandFolds(e),e=this.getFoldsInRangeList(t);if(n!=!1?this.removeFolds(e):this.expandFolds(e),r.length)return r},this.isRowFolded=function(o,n){return!!this.getFoldLine(o,n)},this.getRowFoldEnd=function(o,n){var t=this.getFoldLine(o,n);return t?t.end.row:o},this.getRowFoldStart=function(o,n){var t=this.getFoldLine(o,n);return t?t.start.row:o},this.getFoldDisplayLine=function(o,n,t,e,r){e==null&&(e=o.start.row),r==null&&(r=0),n==null&&(n=o.end.row),t==null&&(t=this.getLine(n).length);var s=this.doc,c="";return o.walk(function(u,f,x,_){if(!(f<e)){if(f==e){if(x<r)return;_=Math.max(r,_)}u!=null?c+=u:c+=s.getLine(f).substring(_,x)}},n,t),c},this.getDisplayLine=function(o,n,t,e){var r=this.getFoldLine(o);if(r)return this.getFoldDisplayLine(r,o,n,t,e);var s;return s=this.doc.getLine(o),s.substring(e||0,n||s.length)},this.$cloneFoldData=function(){var o=[];return o=this.$foldData.map(function(n){var t=n.folds.map(function(e){return e.clone()});return new m(o,t)}),o},this.toggleFold=function(o){var n=this.selection,t=n.getRange(),e,r;if(t.isEmpty()){var s=t.start;if(e=this.getFoldAt(s.row,s.column),e){this.expandFold(e);return}else if(o){var c=this.getFoldLine(s.row);c&&this.expandFolds(c.folds);return}else(r=this.findMatchingBracket(s))?t.comparePoint(r)==1?t.end=r:(t.start=r,t.start.column++,t.end.column--):(r=this.findMatchingBracket({row:s.row,column:s.column+1}))?(t.comparePoint(r)==1?t.end=r:t.start=r,t.start.column++):t=this.getCommentFoldRange(s.row,s.column)||t}else{var u=this.getFoldsInRange(t);if(o&&u.length){this.expandFolds(u);return}else u.length==1&&(e=u[0])}if(e||(e=this.getFoldAt(t.start.row,t.start.column)),e&&e.range.toString()==t.toString()){this.expandFold(e);return}var f="...";if(!t.isMultiLine()){if(f=this.getTextRange(t),f.length<4)return;f=f.trim().substring(0,2)+".."}this.addFold(f,t)},this.getCommentFoldRange=function(o,n,t){var e=new a(this,o,n),r=e.getCurrentToken(),s=r&&r.type;if(r&&/^comment|string/.test(s)){s=s.match(/comment|string/)[0],s=="comment"&&(s+="|doc-start|\\.doc");var c=new RegExp(s),u=new v;if(t!=1){do r=e.stepBackward();while(r&&c.test(r.type));r=e.stepForward()}u.start.row=e.getCurrentTokenRow(),u.start.column=e.getCurrentTokenColumn()+r.value.length,e=new a(this,o,n);var f=this.getState(e.$row);if(t!=-1){var x=-1;do if(r=e.stepForward(),x==-1){var _=this.getState(e.$row);f.toString()!==_.toString()&&(x=e.$row)}else if(e.$row>x)break;while(r&&c.test(r.type));r=e.stepBackward()}else r=e.getCurrentToken();return u.end.row=e.getCurrentTokenRow(),u.end.column=e.getCurrentTokenColumn(),u.start.row==u.end.row&&u.start.column>u.end.column?void 0:u}},this.foldAll=function(o,n,t,e){t==null&&(t=1e5);var r=this.foldWidgets;if(r){n=n||this.getLength(),o=o||0;for(var s=o;s<n;s++)if(r[s]==null&&(r[s]=this.getFoldWidget(s)),r[s]=="start"&&!(e&&!e(s))){var c=this.getFoldWidgetRange(s);c&&c.isMultiLine()&&c.end.row<=n&&c.start.row>=o&&(s=c.end.row,c.collapseChildren=t,this.addFold("...",c))}}},this.foldToLevel=function(o){for(this.foldAll();o-- >0;)this.unfold(null,!1)},this.foldAllComments=function(){var o=this;this.foldAll(null,null,null,function(n){for(var t=o.getTokens(n),e=0;e<t.length;e++){var r=t[e];if(!(r.type=="text"&&/^\s+$/.test(r.value)))return!!/comment/.test(r.type)}})},this.$foldStyles={manual:1,markbegin:1,markbeginend:1},this.$foldStyle="markbegin",this.setFoldStyle=function(o){if(!this.$foldStyles[o])throw new Error("invalid fold style: "+o+"["+Object.keys(this.$foldStyles).join(", ")+"]");if(this.$foldStyle!=o){this.$foldStyle=o,o=="manual"&&this.unfold();var n=this.$foldMode;this.$setFolding(null),this.$setFolding(n)}},this.$setFolding=function(o){if(this.$foldMode!=o){if(this.$foldMode=o,this.off("change",this.$updateFoldWidgets),this.off("tokenizerUpdate",this.$tokenizerUpdateFoldWidgets),this._signal("changeAnnotation"),!o||this.$foldStyle=="manual"){this.foldWidgets=null;return}this.foldWidgets=[],this.getFoldWidget=o.getFoldWidget.bind(o,this,this.$foldStyle),this.getFoldWidgetRange=o.getFoldWidgetRange.bind(o,this,this.$foldStyle),this.$updateFoldWidgets=this.updateFoldWidgets.bind(this),this.$tokenizerUpdateFoldWidgets=this.tokenizerUpdateFoldWidgets.bind(this),this.on("change",this.$updateFoldWidgets),this.on("tokenizerUpdate",this.$tokenizerUpdateFoldWidgets)}},this.getParentFoldRangeData=function(o,n){var t=this.foldWidgets;if(!t||n&&t[o])return{};for(var e=o-1,r;e>=0;){var s=t[e];if(s==null&&(s=t[e]=this.getFoldWidget(e)),s=="start"){var c=this.getFoldWidgetRange(e);if(r||(r=c),c&&c.end.row>=o)break}e--}return{range:e!==-1&&c,firstRange:r}},this.onFoldWidgetClick=function(o,n){n instanceof l&&(n=n.domEvent);var t={children:n.shiftKey,all:n.ctrlKey||n.metaKey,siblings:n.altKey},e=this.$toggleFoldWidget(o,t);if(!e){var r=n.target||n.srcElement;r&&/ace_fold-widget/.test(r.className)&&(r.className+=" ace_invalid")}},this.$toggleFoldWidget=function(o,n){if(this.getFoldWidget){var t=this.getFoldWidget(o),e=this.getLine(o),r=t==="end"?-1:1,s=this.getFoldAt(o,r===-1?0:e.length,r);if(s)return n.children||n.all?this.removeFold(s):this.expandFold(s),s;var c=this.getFoldWidgetRange(o,!0);if(c&&!c.isMultiLine()&&(s=this.getFoldAt(c.start.row,c.start.column,1),s&&c.isEqual(s.range)))return this.removeFold(s),s;if(n.siblings){var u=this.getParentFoldRangeData(o);if(u.range)var f=u.range.start.row+1,x=u.range.end.row;this.foldAll(f,x,n.all?1e4:0)}else n.children?(x=c?c.end.row:this.getLength(),this.foldAll(o+1,x,n.all?1e4:0)):c&&(n.all&&(c.collapseChildren=1e4),this.addFold("...",c));return c}},this.toggleFoldWidget=function(o){var n=this.selection.getCursor().row;n=this.getRowFoldStart(n);var t=this.$toggleFoldWidget(n,{});if(!t){var e=this.getParentFoldRangeData(n,!0);if(t=e.range||e.firstRange,t){n=t.start.row;var r=this.getFoldAt(n,this.getLine(n).length,1);r?this.removeFold(r):this.addFold("...",t)}}},this.updateFoldWidgets=function(o){var n=o.start.row,t=o.end.row-n;if(t===0)this.foldWidgets[n]=null;else if(o.action=="remove")this.foldWidgets.splice(n,t+1,null);else{var e=Array(t+1);e.unshift(n,1),this.foldWidgets.splice.apply(this.foldWidgets,e)}},this.tokenizerUpdateFoldWidgets=function(o){var n=o.data;n.first!=n.last&&this.foldWidgets.length>n.first&&this.foldWidgets.splice(n.first,this.foldWidgets.length)}}R.Folding=i}),ace.define("ace/edit_session/bracket_match",["require","exports","module","ace/token_iterator","ace/range"],function(y,R,L){"use strict";var v=y("../token_iterator").TokenIterator,m=y("../range").Range;function d(){this.findMatchingBracket=function(a,l){if(a.column==0)return null;var i=l||this.getLine(a.row).charAt(a.column-1);if(i=="")return null;var o=i.match(/([\(\[\{])|([\)\]\}])/);return o?o[1]?this.$findClosingBracket(o[1],a):this.$findOpeningBracket(o[2],a):null},this.getBracketRange=function(a){var l=this.getLine(a.row),i=!0,o,n=l.charAt(a.column-1),t=n&&n.match(/([\(\[\{])|([\)\]\}])/);if(t||(n=l.charAt(a.column),a={row:a.row,column:a.column+1},t=n&&n.match(/([\(\[\{])|([\)\]\}])/),i=!1),!t)return null;if(t[1]){var e=this.$findClosingBracket(t[1],a);if(!e)return null;o=m.fromPoints(a,e),i||(o.end.column++,o.start.column--),o.cursor=o.end}else{var e=this.$findOpeningBracket(t[2],a);if(!e)return null;o=m.fromPoints(e,a),i||(o.start.column++,o.end.column--),o.cursor=o.start}return o},this.getMatchingBracketRanges=function(a,l){var i=this.getLine(a.row),o=/([\(\[\{])|([\)\]\}])/,n=!l&&i.charAt(a.column-1),t=n&&n.match(o);if(t||(n=(l===void 0||l)&&i.charAt(a.column),a={row:a.row,column:a.column+1},t=n&&n.match(o)),!t)return null;var e=new m(a.row,a.column-1,a.row,a.column),r=t[1]?this.$findClosingBracket(t[1],a):this.$findOpeningBracket(t[2],a);if(!r)return[e];var s=new m(r.row,r.column,r.row,r.column+1);return[e,s]},this.$brackets={")":"(","(":")","]":"[","[":"]","{":"}","}":"{","<":">",">":"<"},this.$findOpeningBracket=function(a,l,i){var o=this.$brackets[a],n=1,t=new v(this,l.row,l.column),e=t.getCurrentToken();if(e||(e=t.stepForward()),!!e){i||(i=new RegExp("(\\.?"+e.type.replace(".","\\.").replace("rparen",".paren").replace(/\b(?:end)\b/,"(?:start|begin|end)").replace(/-close\b/,"-(close|open)")+")+"));for(var r=l.column-t.getCurrentTokenColumn()-2,s=e.value;;){for(;r>=0;){var c=s.charAt(r);if(c==o){if(n-=1,n==0)return{row:t.getCurrentTokenRow(),column:r+t.getCurrentTokenColumn()}}else c==a&&(n+=1);r-=1}do e=t.stepBackward();while(e&&!i.test(e.type));if(e==null)break;s=e.value,r=s.length-1}return null}},this.$findClosingBracket=function(a,l,i){var o=this.$brackets[a],n=1,t=new v(this,l.row,l.column),e=t.getCurrentToken();if(e||(e=t.stepForward()),!!e){i||(i=new RegExp("(\\.?"+e.type.replace(".","\\.").replace("lparen",".paren").replace(/\b(?:start|begin)\b/,"(?:start|begin|end)").replace(/-open\b/,"-(close|open)")+")+"));for(var r=l.column-t.getCurrentTokenColumn();;){for(var s=e.value,c=s.length;r<c;){var u=s.charAt(r);if(u==o){if(n-=1,n==0)return{row:t.getCurrentTokenRow(),column:r+t.getCurrentTokenColumn()}}else u==a&&(n+=1);r+=1}do e=t.stepForward();while(e&&!i.test(e.type));if(e==null)break;r=0}return null}},this.getMatchingTags=function(a){var l=new v(this,a.row,a.column),i=this.$findTagName(l);if(i){var o=l.stepBackward();return o.value==="<"?this.$findClosingTag(l,i):this.$findOpeningTag(l,i)}},this.$findTagName=function(a){var l=a.getCurrentToken(),i=!1,o=!1;if(l&&l.type.indexOf("tag-name")===-1)do o?l=a.stepBackward():l=a.stepForward(),l&&(l.value==="/>"?o=!0:l.type.indexOf("tag-name")!==-1&&(i=!0));while(l&&!i);return l},this.$findClosingTag=function(a,l){var i,o=l.value,n=l.value,t=0,e=new m(a.getCurrentTokenRow(),a.getCurrentTokenColumn(),a.getCurrentTokenRow(),a.getCurrentTokenColumn()+1);l=a.stepForward();var r=new m(a.getCurrentTokenRow(),a.getCurrentTokenColumn(),a.getCurrentTokenRow(),a.getCurrentTokenColumn()+l.value.length),s=!1;do{if(i=l,i.type.indexOf("tag-close")!==-1&&!s){var c=new m(a.getCurrentTokenRow(),a.getCurrentTokenColumn(),a.getCurrentTokenRow(),a.getCurrentTokenColumn()+1);s=!0}if(l=a.stepForward(),l){if(l.value===">"&&!s){var c=new m(a.getCurrentTokenRow(),a.getCurrentTokenColumn(),a.getCurrentTokenRow(),a.getCurrentTokenColumn()+1);s=!0}if(l.type.indexOf("tag-name")!==-1){if(o=l.value,n===o){if(i.value==="<")t++;else if(i.value==="</"&&(t--,t<0)){a.stepBackward();var u=new m(a.getCurrentTokenRow(),a.getCurrentTokenColumn(),a.getCurrentTokenRow(),a.getCurrentTokenColumn()+2);l=a.stepForward();var f=new m(a.getCurrentTokenRow(),a.getCurrentTokenColumn(),a.getCurrentTokenRow(),a.getCurrentTokenColumn()+l.value.length);if(l.type.indexOf("tag-close")===-1&&(l=a.stepForward()),l&&l.value===">")var x=new m(a.getCurrentTokenRow(),a.getCurrentTokenColumn(),a.getCurrentTokenRow(),a.getCurrentTokenColumn()+1);else return}}}else if(n===o&&l.value==="/>"&&(t--,t<0))var u=new m(a.getCurrentTokenRow(),a.getCurrentTokenColumn(),a.getCurrentTokenRow(),a.getCurrentTokenColumn()+2),f=u,x=f,c=new m(r.end.row,r.end.column,r.end.row,r.end.column+1)}}while(l&&t>=0);if(e&&c&&u&&x&&r&&f)return{openTag:new m(e.start.row,e.start.column,c.end.row,c.end.column),closeTag:new m(u.start.row,u.start.column,x.end.row,x.end.column),openTagName:r,closeTagName:f}},this.$findOpeningTag=function(a,l){var i=a.getCurrentToken(),o=l.value,n=0,t=a.getCurrentTokenRow(),e=a.getCurrentTokenColumn(),r=e+2,s=new m(t,e,t,r);a.stepForward();var c=new m(a.getCurrentTokenRow(),a.getCurrentTokenColumn(),a.getCurrentTokenRow(),a.getCurrentTokenColumn()+l.value.length);if(l.type.indexOf("tag-close")===-1&&(l=a.stepForward()),!(!l||l.value!==">")){var u=new m(a.getCurrentTokenRow(),a.getCurrentTokenColumn(),a.getCurrentTokenRow(),a.getCurrentTokenColumn()+1);a.stepBackward(),a.stepBackward();do if(l=i,t=a.getCurrentTokenRow(),e=a.getCurrentTokenColumn(),r=e+l.value.length,i=a.stepBackward(),l){if(l.type.indexOf("tag-name")!==-1){if(o===l.value)if(i.value==="<"){if(n++,n>0){var f=new m(t,e,t,r),x=new m(a.getCurrentTokenRow(),a.getCurrentTokenColumn(),a.getCurrentTokenRow(),a.getCurrentTokenColumn()+1);do l=a.stepForward();while(l&&l.value!==">");var _=new m(a.getCurrentTokenRow(),a.getCurrentTokenColumn(),a.getCurrentTokenRow(),a.getCurrentTokenColumn()+1)}}else i.value==="</"&&n--}else if(l.value==="/>"){for(var h=0,g=i;g;){if(g.type.indexOf("tag-name")!==-1&&g.value===o){n--;break}else if(g.value==="<")break;g=a.stepBackward(),h++}for(var C=0;C<h;C++)a.stepForward()}}while(i&&n<=0);if(x&&_&&s&&u&&f&&c)return{openTag:new m(x.start.row,x.start.column,_.end.row,_.end.column),closeTag:new m(s.start.row,s.start.column,u.end.row,u.end.column),openTagName:f,closeTagName:c}}}}R.BracketMatch=d}),ace.define("ace/edit_session",["require","exports","module","ace/lib/oop","ace/lib/lang","ace/bidihandler","ace/config","ace/lib/event_emitter","ace/selection","ace/mode/text","ace/range","ace/line_widgets","ace/document","ace/background_tokenizer","ace/search_highlight","ace/undomanager","ace/edit_session/folding","ace/edit_session/bracket_match"],function(y,R,L){"use strict";var v=y("./lib/oop"),m=y("./lib/lang"),d=y("./bidihandler").BidiHandler,a=y("./config"),l=y("./lib/event_emitter").EventEmitter,i=y("./selection").Selection,o=y("./mode/text").Mode,n=y("./range").Range,t=y("./line_widgets").LineWidgets,e=y("./document").Document,r=y("./background_tokenizer").BackgroundTokenizer,s=y("./search_highlight").SearchHighlight,c=y("./undomanager").UndoManager,u=(function(){function S(w,b){this.doc,this.$breakpoints=[],this.$decorations=[],this.$frontMarkers={},this.$backMarkers={},this.$markerId=1,this.$undoSelect=!0,this.$editor=null,this.prevOp={},this.$foldData=[],this.id="session"+ ++S.$uid,this.$foldData.toString=function(){return this.join(`
`)},this.$gutterCustomWidgets={},this.bgTokenizer=new r(new o().getTokenizer(),this);var p=this;this.bgTokenizer.on("update",function(A){p._signal("tokenizerUpdate",A)}),this.on("changeFold",this.onChangeFold.bind(this)),this.$onChange=this.onChange.bind(this),(typeof w!="object"||!w.getLine)&&(w=new e(w)),this.setDocument(w),this.selection=new i(this),this.$onSelectionChange=this.onSelectionChange.bind(this),this.selection.on("changeSelection",this.$onSelectionChange),this.selection.on("changeCursor",this.$onSelectionChange),this.$bidiHandler=new d(this),a.resetOptions(this),this.setMode(b),a._signal("session",this),this.destroyed=!1,this.$initOperationListeners()}return S.prototype.$initOperationListeners=function(){var w=this;this.curOp=null,this.on("change",function(){w.curOp||(w.startOperation(),w.curOp.selectionBefore=w.$lastSel),w.curOp.docChanged=!0},!0),this.on("changeSelection",function(){w.curOp||(w.startOperation(),w.curOp.selectionBefore=w.$lastSel),w.curOp.selectionChanged=!0},!0),this.$operationResetTimer=m.delayedCall(this.endOperation.bind(this,!0))},S.prototype.startOperation=function(w){if(this.curOp){if(!w||this.curOp.command)return;this.prevOp=this.curOp}w||(w={}),this.$operationResetTimer.schedule(),this.curOp={command:w.command||{},args:w.args},this.curOp.selectionBefore=this.selection.toJSON(),this._signal("startOperation",w)},S.prototype.endOperation=function(w){if(this.curOp){if(w&&w.returnValue===!1){this.curOp=null,this._signal("endOperation",w);return}if(w==!0&&this.curOp.command&&this.curOp.command.name=="mouse")return;var b=this.selection.toJSON();this.curOp.selectionAfter=b,this.$lastSel=this.selection.toJSON(),this.getUndoManager().addSelection(b),this._signal("beforeEndOperation"),this.prevOp=this.curOp,this.curOp=null,this._signal("endOperation",w)}},S.prototype.setDocument=function(w){this.doc&&this.doc.off("change",this.$onChange),this.doc=w,w.on("change",this.$onChange,!0),this.bgTokenizer.setDocument(this.getDocument()),this.resetCaches()},S.prototype.getDocument=function(){return this.doc},Object.defineProperty(S.prototype,"widgetManager",{get:function(){var w=new t(this);return this.widgetManager=w,this.$editor&&w.attach(this.$editor),w},set:function(w){Object.defineProperty(this,"widgetManager",{writable:!0,enumerable:!0,configurable:!0,value:w})},enumerable:!1,configurable:!0}),S.prototype.$resetRowCache=function(w){if(!w){this.$docRowCache=[],this.$screenRowCache=[];return}var b=this.$docRowCache.length,p=this.$getRowCacheIndex(this.$docRowCache,w)+1;b>p&&(this.$docRowCache.splice(p,b),this.$screenRowCache.splice(p,b))},S.prototype.$getRowCacheIndex=function(w,b){for(var p=0,A=w.length-1;p<=A;){var T=p+A>>1,E=w[T];if(b>E)p=T+1;else if(b<E)A=T-1;else return T}return p-1},S.prototype.resetCaches=function(){this.$modified=!0,this.$wrapData=[],this.$rowLengthCache=[],this.$resetRowCache(0),this.destroyed||this.bgTokenizer.start(0)},S.prototype.onChangeFold=function(w){var b=w.data;this.$resetRowCache(b.start.row)},S.prototype.onChange=function(w){this.$modified=!0,this.$bidiHandler.onChange(w),this.$resetRowCache(w.start.row);var b=this.$updateInternalDataOnChange(w);!this.$fromUndo&&this.$undoManager&&(b&&b.length&&(this.$undoManager.add({action:"removeFolds",folds:b},this.mergeUndoDeltas),this.mergeUndoDeltas=!0),this.$undoManager.add(w,this.mergeUndoDeltas),this.mergeUndoDeltas=!0,this.$informUndoManager.schedule()),this.bgTokenizer.$updateOnChange(w),this._signal("change",w)},S.prototype.onSelectionChange=function(){this._signal("changeSelection")},S.prototype.setValue=function(w){this.doc.setValue(w),this.selection.moveTo(0,0),this.$resetRowCache(0),this.setUndoManager(this.$undoManager),this.getUndoManager().reset()},S.fromJSON=function(w){typeof w=="string"&&(w=JSON.parse(w));var b=new c;b.$undoStack=w.history.undo,b.$redoStack=w.history.redo,b.mark=w.history.mark,b.$rev=w.history.rev;var p=new S(w.value);return w.folds.forEach(function(A){p.addFold("...",n.fromPoints(A.start,A.end))}),p.setAnnotations(w.annotations),p.setBreakpoints(w.breakpoints),p.setMode(w.mode),p.setScrollLeft(w.scrollLeft),p.setScrollTop(w.scrollTop),p.setUndoManager(b),p.selection.fromJSON(w.selection),p},S.prototype.toJSON=function(){return{annotations:this.$annotations,breakpoints:this.$breakpoints,folds:this.getAllFolds().map(function(w){return w.range}),history:this.getUndoManager(),mode:this.$mode.$id,scrollLeft:this.$scrollLeft,scrollTop:this.$scrollTop,selection:this.selection.toJSON(),value:this.doc.getValue()}},S.prototype.toString=function(){return this.doc.getValue()},S.prototype.getSelection=function(){return this.selection},S.prototype.getState=function(w){return this.bgTokenizer.getState(w)},S.prototype.getTokens=function(w){return this.bgTokenizer.getTokens(w)},S.prototype.getTokenAt=function(w,b){var p=this.bgTokenizer.getTokens(w),A,T=0;if(b==null){var E=p.length-1;T=this.getLine(w).length}else for(var E=0;E<p.length&&(T+=p[E].value.length,!(T>=b));E++);return A=p[E],A?(A.index=E,A.start=T-A.value.length,A):null},S.prototype.setUndoManager=function(w){if(this.$undoManager=w,this.$informUndoManager&&this.$informUndoManager.cancel(),w){var b=this;w.addSession(this),this.$syncInformUndoManager=function(){b.$informUndoManager.cancel(),b.mergeUndoDeltas=!1},this.$informUndoManager=m.delayedCall(this.$syncInformUndoManager)}else this.$syncInformUndoManager=function(){}},S.prototype.markUndoGroup=function(){this.$syncInformUndoManager&&this.$syncInformUndoManager()},S.prototype.getUndoManager=function(){return this.$undoManager||this.$defaultUndoManager},S.prototype.getTabString=function(){return this.getUseSoftTabs()?m.stringRepeat(" ",this.getTabSize()):"	"},S.prototype.setUseSoftTabs=function(w){this.setOption("useSoftTabs",w)},S.prototype.getUseSoftTabs=function(){return this.$useSoftTabs&&!this.$mode.$indentWithTabs},S.prototype.setTabSize=function(w){this.setOption("tabSize",w)},S.prototype.getTabSize=function(){return this.$tabSize},S.prototype.isTabStop=function(w){return this.$useSoftTabs&&w.column%this.$tabSize===0},S.prototype.setNavigateWithinSoftTabs=function(w){this.setOption("navigateWithinSoftTabs",w)},S.prototype.getNavigateWithinSoftTabs=function(){return this.$navigateWithinSoftTabs},S.prototype.setOverwrite=function(w){this.setOption("overwrite",w)},S.prototype.getOverwrite=function(){return this.$overwrite},S.prototype.toggleOverwrite=function(){this.setOverwrite(!this.$overwrite)},S.prototype.addGutterDecoration=function(w,b){this.$decorations[w]||(this.$decorations[w]=""),this.$decorations[w]+=" "+b,this._signal("changeBreakpoint",{})},S.prototype.removeGutterCustomWidget=function(w){this.$editor&&this.$editor.renderer.$gutterLayer.$removeCustomWidget(w)},S.prototype.addGutterCustomWidget=function(w,b){this.$editor&&this.$editor.renderer.$gutterLayer.$addCustomWidget(w,b)},S.prototype.removeGutterDecoration=function(w,b){this.$decorations[w]=(this.$decorations[w]||"").replace(" "+b,""),this._signal("changeBreakpoint",{})},S.prototype.getBreakpoints=function(){return this.$breakpoints},S.prototype.setBreakpoints=function(w){this.$breakpoints=[];for(var b=0;b<w.length;b++)this.$breakpoints[w[b]]="ace_breakpoint";this._signal("changeBreakpoint",{})},S.prototype.clearBreakpoints=function(){this.$breakpoints=[],this._signal("changeBreakpoint",{})},S.prototype.setBreakpoint=function(w,b){b===void 0&&(b="ace_breakpoint"),b?this.$breakpoints[w]=b:delete this.$breakpoints[w],this._signal("changeBreakpoint",{})},S.prototype.clearBreakpoint=function(w){delete this.$breakpoints[w],this._signal("changeBreakpoint",{})},S.prototype.addMarker=function(w,b,p,A){var T=this.$markerId++,E={range:w,type:p||"line",renderer:typeof p=="function"?p:null,clazz:b,inFront:!!A,id:T};return A?(this.$frontMarkers[T]=E,this._signal("changeFrontMarker")):(this.$backMarkers[T]=E,this._signal("changeBackMarker")),T},S.prototype.addDynamicMarker=function(w,b){if(w.update){var p=this.$markerId++;return w.id=p,w.inFront=!!b,b?(this.$frontMarkers[p]=w,this._signal("changeFrontMarker")):(this.$backMarkers[p]=w,this._signal("changeBackMarker")),w}},S.prototype.removeMarker=function(w){var b=this.$frontMarkers[w]||this.$backMarkers[w];if(b){var p=b.inFront?this.$frontMarkers:this.$backMarkers;delete p[w],this._signal(b.inFront?"changeFrontMarker":"changeBackMarker")}},S.prototype.getMarkers=function(w){return w?this.$frontMarkers:this.$backMarkers},S.prototype.highlight=function(w){if(!this.$searchHighlight){var b=new s(null,"ace_selected-word","text");this.$searchHighlight=this.addDynamicMarker(b)}this.$searchHighlight.setRegexp(w)},S.prototype.highlightLines=function(w,b,p,A){typeof b!="number"&&(p=b,b=w),p||(p="ace_step");var T=new n(w,0,b,1/0);return T.id=this.addMarker(T,p,"fullLine",A),T},S.prototype.setAnnotations=function(w){this.$annotations=w,this._signal("changeAnnotation",{})},S.prototype.getAnnotations=function(){return this.$annotations||[]},S.prototype.clearAnnotations=function(){this.setAnnotations([])},S.prototype.$detectNewLine=function(w){var b=w.match(/^.*?(\r?\n)/m);b?this.$autoNewLine=b[1]:this.$autoNewLine=`
`},S.prototype.getWordRange=function(w,b){var p=this.getLine(w),A=!1;if(b>0&&(A=!!p.charAt(b-1).match(this.tokenRe)),A||(A=!!p.charAt(b).match(this.tokenRe)),A)var T=this.tokenRe;else if(/^\s+$/.test(p.slice(b-1,b+1)))var T=/\s/;else var T=this.nonTokenRe;var E=b;if(E>0){do E--;while(E>=0&&p.charAt(E).match(T));E++}for(var D=b;D<p.length&&p.charAt(D).match(T);)D++;return new n(w,E,w,D)},S.prototype.getAWordRange=function(w,b){for(var p=this.getWordRange(w,b),A=this.getLine(p.end.row);A.charAt(p.end.column).match(/[ \t]/);)p.end.column+=1;return p},S.prototype.setNewLineMode=function(w){this.doc.setNewLineMode(w)},S.prototype.getNewLineMode=function(){return this.doc.getNewLineMode()},S.prototype.setUseWorker=function(w){this.setOption("useWorker",w)},S.prototype.getUseWorker=function(){return this.$useWorker},S.prototype.onReloadTokenizer=function(w){var b=w.data;this.bgTokenizer.start(b.first),this._signal("tokenizerUpdate",w)},S.prototype.setMode=function(w,b){if(w&&typeof w=="object"){if(w.getTokenizer)return this.$onChangeMode(w);var p=w,A=p.path}else A=w||"ace/mode/text";if(this.$modes["ace/mode/text"]||(this.$modes["ace/mode/text"]=new o),this.$modes[A]&&!p){this.$onChangeMode(this.$modes[A]),b&&b();return}this.$modeId=A,a.loadModule(["mode",A],function(T){if(!this.destroyed){if(this.$modeId!==A)return b&&b();this.$modes[A]&&!p?this.$onChangeMode(this.$modes[A]):T&&T.Mode&&(T=new T.Mode(p),p||(this.$modes[A]=T,T.$id=A),this.$onChangeMode(T)),b&&b()}}.bind(this)),this.$mode||this.$onChangeMode(this.$modes["ace/mode/text"],!0)},S.prototype.$onChangeMode=function(w,b){if(b||(this.$modeId=w.$id),this.$mode!==w){var p=this.$mode;this.$mode=w,this.$stopWorker(),this.$useWorker&&this.$startWorker();var A=w.getTokenizer();if(A.on!==void 0){var T=this.onReloadTokenizer.bind(this);A.on("update",T)}this.bgTokenizer.setTokenizer(A),this.bgTokenizer.setDocument(this.getDocument()),this.tokenRe=w.tokenRe,this.nonTokenRe=w.nonTokenRe,b||(w.attachToSession&&w.attachToSession(this),this.$options.wrapMethod.set.call(this,this.$wrapMethod),this.$setFolding(w.foldingRules),this.bgTokenizer.start(0),this._emit("changeMode",{oldMode:p,mode:w}))}},S.prototype.$stopWorker=function(){this.$worker&&(this.$worker.terminate(),this.$worker=null)},S.prototype.$startWorker=function(){try{this.$worker=this.$mode.createWorker(this)}catch(w){a.warn("Could not load worker",w),this.$worker=null}},S.prototype.getMode=function(){return this.$mode},S.prototype.setScrollTop=function(w){this.$scrollTop===w||isNaN(w)||(this.$scrollTop=w,this._signal("changeScrollTop",w))},S.prototype.getScrollTop=function(){return this.$scrollTop},S.prototype.setScrollLeft=function(w){this.$scrollLeft===w||isNaN(w)||(this.$scrollLeft=w,this._signal("changeScrollLeft",w))},S.prototype.getScrollLeft=function(){return this.$scrollLeft},S.prototype.getScreenWidth=function(){return this.$computeWidth(),this.lineWidgets?Math.max(this.getLineWidgetMaxWidth(),this.screenWidth):this.screenWidth},S.prototype.getLineWidgetMaxWidth=function(){if(this.lineWidgetsWidth!=null)return this.lineWidgetsWidth;var w=0;return this.lineWidgets.forEach(function(b){b&&b.screenWidth>w&&(w=b.screenWidth)}),this.lineWidgetWidth=w},S.prototype.$computeWidth=function(w){if(this.$modified||w){if(this.$modified=!1,this.$useWrapMode)return this.screenWidth=this.$wrapLimit;for(var b=this.doc.getAllLines(),p=this.$rowLengthCache,A=0,T=0,E=this.$foldData[T],D=E?E.start.row:1/0,I=b.length,O=0;O<I;O++){if(O>D){if(O=E.end.row+1,O>=I)break;E=this.$foldData[T++],D=E?E.start.row:1/0}p[O]==null&&(p[O]=this.$getStringScreenWidth(b[O])[0]),p[O]>A&&(A=p[O])}this.screenWidth=A}},S.prototype.getLine=function(w){return this.doc.getLine(w)},S.prototype.getLines=function(w,b){return this.doc.getLines(w,b)},S.prototype.getLength=function(){return this.doc.getLength()},S.prototype.getTextRange=function(w){return this.doc.getTextRange(w||this.selection.getRange())},S.prototype.insert=function(w,b){return this.doc.insert(w,b)},S.prototype.remove=function(w){return this.doc.remove(w)},S.prototype.removeFullLines=function(w,b){return this.doc.removeFullLines(w,b)},S.prototype.undoChanges=function(w,b){if(w.length){this.$fromUndo=!0;for(var p=w.length-1;p!=-1;p--){var A=w[p];A.action=="insert"||A.action=="remove"?this.doc.revertDelta(A):A.folds&&this.addFolds(A.folds)}!b&&this.$undoSelect&&(w.selectionBefore?this.selection.fromJSON(w.selectionBefore):this.selection.setRange(this.$getUndoSelection(w,!0))),this.$fromUndo=!1}},S.prototype.redoChanges=function(w,b){if(w.length){this.$fromUndo=!0;for(var p=0;p<w.length;p++){var A=w[p];(A.action=="insert"||A.action=="remove")&&this.doc.$safeApplyDelta(A)}!b&&this.$undoSelect&&(w.selectionAfter?this.selection.fromJSON(w.selectionAfter):this.selection.setRange(this.$getUndoSelection(w,!1))),this.$fromUndo=!1}},S.prototype.setUndoSelect=function(w){this.$undoSelect=w},S.prototype.$getUndoSelection=function(w,b){function p(I){return b?I.action!=="insert":I.action==="insert"}for(var A,T,E=0;E<w.length;E++){var D=w[E];if(D.start){if(!A){p(D)?A=n.fromPoints(D.start,D.end):A=n.fromPoints(D.start,D.start);continue}p(D)?(T=D.start,A.compare(T.row,T.column)==-1&&A.setStart(T),T=D.end,A.compare(T.row,T.column)==1&&A.setEnd(T)):(T=D.start,A.compare(T.row,T.column)==-1&&(A=n.fromPoints(D.start,D.start)))}}return A},S.prototype.replace=function(w,b){return this.doc.replace(w,b)},S.prototype.moveText=function(w,b,p){var A=this.getTextRange(w),T=this.getFoldsInRange(w),E=n.fromPoints(b,b);if(!p){this.remove(w);var D=w.start.row-w.end.row,I=D?-w.end.column:w.start.column-w.end.column;I&&(E.start.row==w.end.row&&E.start.column>w.end.column&&(E.start.column+=I),E.end.row==w.end.row&&E.end.column>w.end.column&&(E.end.column+=I)),D&&E.start.row>=w.end.row&&(E.start.row+=D,E.end.row+=D)}if(E.end=this.insert(E.start,A),T.length){var O=w.start,z=E.start,D=z.row-O.row,I=z.column-O.column;this.addFolds(T.map(function(q){return q=q.clone(),q.start.row==O.row&&(q.start.column+=I),q.end.row==O.row&&(q.end.column+=I),q.start.row+=D,q.end.row+=D,q}))}return E},S.prototype.indentRows=function(w,b,p){p=p.replace(/\t/g,this.getTabString());for(var A=w;A<=b;A++)this.doc.insertInLine({row:A,column:0},p)},S.prototype.outdentRows=function(w){for(var b=w.collapseRows(),p=new n(0,0,0,0),A=this.getTabSize(),T=b.start.row;T<=b.end.row;++T){var E=this.getLine(T);p.start.row=T,p.end.row=T;for(var D=0;D<A&&E.charAt(D)==" ";++D);D<A&&E.charAt(D)=="	"?(p.start.column=D,p.end.column=D+1):(p.start.column=0,p.end.column=D),this.remove(p)}},S.prototype.$moveLines=function(w,b,p){if(w=this.getRowFoldStart(w),b=this.getRowFoldEnd(b),p<0){var A=this.getRowFoldStart(w+p);if(A<0)return 0;var T=A-w}else if(p>0){var A=this.getRowFoldEnd(b+p);if(A>this.doc.getLength()-1)return 0;var T=A-b}else{w=this.$clipRowToDocument(w),b=this.$clipRowToDocument(b);var T=b-w+1}var E=new n(w,0,b,Number.MAX_VALUE),D=this.getFoldsInRange(E).map(function(O){return O=O.clone(),O.start.row+=T,O.end.row+=T,O}),I=p==0?this.doc.getLines(w,b):this.doc.removeFullLines(w,b);return this.doc.insertFullLines(w+T,I),D.length&&this.addFolds(D),T},S.prototype.moveLinesUp=function(w,b){return this.$moveLines(w,b,-1)},S.prototype.moveLinesDown=function(w,b){return this.$moveLines(w,b,1)},S.prototype.duplicateLines=function(w,b){return this.$moveLines(w,b,0)},S.prototype.$clipRowToDocument=function(w){return Math.max(0,Math.min(w,this.doc.getLength()-1))},S.prototype.$clipColumnToRow=function(w,b){return b<0?0:Math.min(this.doc.getLine(w).length,b)},S.prototype.$clipPositionToDocument=function(w,b){if(b=Math.max(0,b),w<0)w=0,b=0;else{var p=this.doc.getLength();w>=p?(w=p-1,b=this.doc.getLine(p-1).length):b=Math.min(this.doc.getLine(w).length,b)}return{row:w,column:b}},S.prototype.$clipRangeToDocument=function(w){w.start.row<0?(w.start.row=0,w.start.column=0):w.start.column=this.$clipColumnToRow(w.start.row,w.start.column);var b=this.doc.getLength()-1;return w.end.row>b?(w.end.row=b,w.end.column=this.doc.getLine(b).length):w.end.column=this.$clipColumnToRow(w.end.row,w.end.column),w},S.prototype.setUseWrapMode=function(w){if(w!=this.$useWrapMode){if(this.$useWrapMode=w,this.$modified=!0,this.$resetRowCache(0),w){var b=this.getLength();this.$wrapData=Array(b),this.$updateWrapData(0,b-1)}this._signal("changeWrapMode")}},S.prototype.getUseWrapMode=function(){return this.$useWrapMode},S.prototype.setWrapLimitRange=function(w,b){(this.$wrapLimitRange.min!==w||this.$wrapLimitRange.max!==b)&&(this.$wrapLimitRange={min:w,max:b},this.$modified=!0,this.$bidiHandler.markAsDirty(),this.$useWrapMode&&this._signal("changeWrapMode"))},S.prototype.adjustWrapLimit=function(w,b){var p=this.$wrapLimitRange;p.max<0&&(p={min:b,max:b});var A=this.$constrainWrapLimit(w,p.min,p.max);return A!=this.$wrapLimit&&A>1?(this.$wrapLimit=A,this.$modified=!0,this.$useWrapMode&&(this.$updateWrapData(0,this.getLength()-1),this.$resetRowCache(0),this._signal("changeWrapLimit")),!0):!1},S.prototype.$constrainWrapLimit=function(w,b,p){return b&&(w=Math.max(b,w)),p&&(w=Math.min(p,w)),w},S.prototype.getWrapLimit=function(){return this.$wrapLimit},S.prototype.setWrapLimit=function(w){this.setWrapLimitRange(w,w)},S.prototype.getWrapLimitRange=function(){return{min:this.$wrapLimitRange.min,max:this.$wrapLimitRange.max}},S.prototype.$updateInternalDataOnChange=function(w){var b=this.$useWrapMode,p=w.action,A=w.start,T=w.end,E=A.row,D=T.row,I=D-E,O=null;if(this.$updating=!0,I!=0)if(p==="remove"){this[b?"$wrapData":"$rowLengthCache"].splice(E,I);var z=this.$foldData;O=this.getFoldsInRange(w),this.removeFolds(O);var N=this.getFoldLine(T.row),j=0;if(N){N.addRemoveChars(T.row,T.column,A.column-T.column),N.shiftRow(-I);var q=this.getFoldLine(E);q&&q!==N&&(q.merge(N),N=q),j=z.indexOf(N)+1}for(j;j<z.length;j++){var N=z[j];N.start.row>=T.row&&N.shiftRow(-I)}D=E}else{var B=Array(I);B.unshift(E,0);var G=b?this.$wrapData:this.$rowLengthCache;G.splice.apply(G,B);var z=this.$foldData,N=this.getFoldLine(E),j=0;if(N){var K=N.range.compareInside(A.row,A.column);K==0?(N=N.split(A.row,A.column),N&&(N.shiftRow(I),N.addRemoveChars(D,0,T.column-A.column))):K==-1&&(N.addRemoveChars(E,0,T.column-A.column),N.shiftRow(I)),j=z.indexOf(N)+1}for(j;j<z.length;j++){var N=z[j];N.start.row>=E&&N.shiftRow(I)}}else{I=Math.abs(w.start.column-w.end.column),p==="remove"&&(O=this.getFoldsInRange(w),this.removeFolds(O),I=-I);var N=this.getFoldLine(E);N&&N.addRemoveChars(E,A.column,I)}return b&&this.$wrapData.length!=this.doc.getLength()&&console.error("doc.getLength() and $wrapData.length have to be the same!"),this.$updating=!1,b?this.$updateWrapData(E,D):this.$updateRowLengthCache(E,D),O},S.prototype.$updateRowLengthCache=function(w,b){this.$rowLengthCache[w]=null,this.$rowLengthCache[b]=null},S.prototype.$updateWrapData=function(w,b){var p=this.doc.getAllLines(),A=this.getTabSize(),T=this.$wrapData,E=this.$wrapLimit,D,I,O=w;for(b=Math.min(b,p.length-1);O<=b;)I=this.getFoldLine(O,I),I?(D=[],I.walk(function(z,N,j,q){var B;if(z!=null){B=this.$getDisplayTokens(z,D.length),B[0]=_;for(var G=1;G<B.length;G++)B[G]=h}else B=this.$getDisplayTokens(p[N].substring(q,j),D.length);D=D.concat(B)}.bind(this),I.end.row,p[I.end.row].length+1),T[I.start.row]=this.$computeWrapSplits(D,E,A),O=I.end.row+1):(D=this.$getDisplayTokens(p[O]),T[O]=this.$computeWrapSplits(D,E,A),O++)},S.prototype.$computeWrapSplits=function(w,b,p){if(w.length==0)return[];var A=[],T=w.length,E=0,D=0,I=this.$wrapAsCode,O=this.$indentedSoftWrap,z=b<=Math.max(2*p,8)||O===!1?0:Math.floor(b/2);function N(){var K=0;if(z===0)return K;if(O)for(var V=0;V<w.length;V++){var Q=w[V];if(Q==C)K+=1;else if(Q==k)K+=p;else{if(Q==$)continue;break}}return I&&O!==!1&&(K+=p),Math.min(K,z)}function j(K){for(var V=K-E,Q=E;Q<K;Q++){var ee=w[Q];(ee===12||ee===2)&&(V-=1)}A.length||(q=N(),A.indent=q),D+=V,A.push(D),E=K}for(var q=0;T-E>b-q;){var B=E+b-q;if(w[B-1]>=C&&w[B]>=C){j(B);continue}if(w[B]==_||w[B]==h){for(B;B!=E-1&&w[B]!=_;B--);if(B>E){j(B);continue}for(B=E+b,B;B<w.length&&w[B]==h;B++);if(B==w.length)break;j(B);continue}for(var G=Math.max(B-(b-(b>>2)),E-1);B>G&&w[B]<_;)B--;if(I){for(;B>G&&w[B]<_;)B--;for(;B>G&&w[B]==g;)B--}else for(;B>G&&w[B]<C;)B--;if(B>G){j(++B);continue}B=E+b,w[B]==x&&B--,j(B-q)}return A},S.prototype.$getDisplayTokens=function(w,b){var p=[],A;b=b||0;for(var T=0;T<w.length;T++){var E=w.charCodeAt(T);if(E==9){A=this.getScreenTabSize(p.length+b),p.push(k);for(var D=1;D<A;D++)p.push($)}else E==32?p.push(C):E>39&&E<48||E>57&&E<64?p.push(g):E>=4352&&M(E)?p.push(f,x):p.push(f)}return p},S.prototype.$getStringScreenWidth=function(w,b,p){if(b==0)return[0,0];b==null&&(b=1/0),p=p||0;var A,T;for(T=0;T<w.length&&(A=w.charCodeAt(T),A==9?p+=this.getScreenTabSize(p):A>=4352&&M(A)?p+=2:p+=1,!(p>b));T++);return[p,T]},S.prototype.getRowLength=function(w){var b=1;return this.lineWidgets&&(b+=this.lineWidgets[w]&&this.lineWidgets[w].rowCount||0),!this.$useWrapMode||!this.$wrapData[w]?b:this.$wrapData[w].length+b},S.prototype.getRowLineCount=function(w){return!this.$useWrapMode||!this.$wrapData[w]?1:this.$wrapData[w].length+1},S.prototype.getRowWrapIndent=function(w){if(this.$useWrapMode){var b=this.screenToDocumentPosition(w,Number.MAX_VALUE),p=this.$wrapData[b.row];return p.length&&p[0]<b.column?p.indent:0}else return 0},S.prototype.getScreenLastRowColumn=function(w){var b=this.screenToDocumentPosition(w,Number.MAX_VALUE);return this.documentToScreenColumn(b.row,b.column)},S.prototype.getDocumentLastRowColumn=function(w,b){var p=this.documentToScreenRow(w,b);return this.getScreenLastRowColumn(p)},S.prototype.getDocumentLastRowColumnPosition=function(w,b){var p=this.documentToScreenRow(w,b);return this.screenToDocumentPosition(p,Number.MAX_VALUE/10)},S.prototype.getRowSplitData=function(w){if(this.$useWrapMode)return this.$wrapData[w]},S.prototype.getScreenTabSize=function(w){return this.$tabSize-(w%this.$tabSize|0)},S.prototype.screenToDocumentRow=function(w,b){return this.screenToDocumentPosition(w,b).row},S.prototype.screenToDocumentColumn=function(w,b){return this.screenToDocumentPosition(w,b).column},S.prototype.screenToDocumentPosition=function(w,b,p){if(w<0)return{row:0,column:0};var A,T=0,E=0,D,I=0,O=0,z=this.$screenRowCache,N=this.$getRowCacheIndex(z,w),j=z.length;if(j&&N>=0)var I=z[N],T=this.$docRowCache[N],q=w>z[j-1];else var q=!j;for(var B=this.getLength()-1,G=this.getNextFoldLine(T),K=G?G.start.row:1/0;I<=w&&(O=this.getRowLength(T),!(I+O>w||T>=B));)I+=O,T++,T>K&&(T=G.end.row+1,G=this.getNextFoldLine(T,G),K=G?G.start.row:1/0),q&&(this.$docRowCache.push(T),this.$screenRowCache.push(I));if(G&&G.start.row<=T)A=this.getFoldDisplayLine(G),T=G.start.row;else{if(I+O<=w||T>B)return{row:B,column:this.getLine(B).length};A=this.getLine(T),G=null}var V=0,Q=Math.floor(w-I);if(this.$useWrapMode){var ee=this.$wrapData[T];ee&&(D=ee[Q],Q>0&&ee.length&&(V=ee.indent,E=ee[Q-1]||ee[ee.length-1],A=A.substring(E)))}return p!==void 0&&this.$bidiHandler.isBidiRow(I+Q,T,Q)&&(b=this.$bidiHandler.offsetToCol(p)),E+=this.$getStringScreenWidth(A,b-V)[1],this.$useWrapMode&&E>=D&&(E=D-1),G?G.idxToPosition(E):{row:T,column:E}},S.prototype.documentToScreenPosition=function(w,b){if(typeof b>"u")var p=this.$clipPositionToDocument(w.row,w.column);else p=this.$clipPositionToDocument(w,b);w=p.row,b=p.column;var A=0,T=null,E=null;E=this.getFoldAt(w,b,1),E&&(w=E.start.row,b=E.start.column);var D,I=0,O=this.$docRowCache,z=this.$getRowCacheIndex(O,w),N=O.length;if(N&&z>=0)var I=O[z],A=this.$screenRowCache[z],j=w>O[N-1];else var j=!N;for(var q=this.getNextFoldLine(I),B=q?q.start.row:1/0;I<w;){if(I>=B){if(D=q.end.row+1,D>w)break;q=this.getNextFoldLine(D,q),B=q?q.start.row:1/0}else D=I+1;A+=this.getRowLength(I),I=D,j&&(this.$docRowCache.push(I),this.$screenRowCache.push(A))}var G="";q&&I>=B?(G=this.getFoldDisplayLine(q,w,b),T=q.start.row):(G=this.getLine(w).substring(0,b),T=w);var K=0;if(this.$useWrapMode){var V=this.$wrapData[T];if(V){for(var Q=0;G.length>=V[Q];)A++,Q++;G=G.substring(V[Q-1]||0,G.length),K=Q>0?V.indent:0}}return this.lineWidgets&&this.lineWidgets[I]&&this.lineWidgets[I].rowsAbove&&(A+=this.lineWidgets[I].rowsAbove),{row:A,column:K+this.$getStringScreenWidth(G)[0]}},S.prototype.documentToScreenColumn=function(w,b){return this.documentToScreenPosition(w,b).column},S.prototype.documentToScreenRow=function(w,b){return this.documentToScreenPosition(w,b).row},S.prototype.getScreenLength=function(){var w=0,b=null;if(this.$useWrapMode)for(var T=this.$wrapData.length,E=0,A=0,b=this.$foldData[A++],D=b?b.start.row:1/0;E<T;){var I=this.$wrapData[E];w+=I?I.length+1:1,E++,E>D&&(E=b.end.row+1,b=this.$foldData[A++],D=b?b.start.row:1/0)}else{w=this.getLength();for(var p=this.$foldData,A=0;A<p.length;A++)b=p[A],w-=b.end.row-b.start.row}return this.lineWidgets&&(w+=this.$getWidgetScreenLength()),w},S.prototype.$setFontMetrics=function(w){this.$enableVarChar&&(this.$getStringScreenWidth=function(b,p,A){if(p===0)return[0,0];p||(p=1/0),A=A||0;var T,E;for(E=0;E<b.length&&(T=b.charAt(E),T==="	"?A+=this.getScreenTabSize(A):A+=w.getCharacterWidth(T),!(A>p));E++);return[A,E]})},S.prototype.getPrecedingCharacter=function(){var w=this.selection.getCursor();if(w.column===0)return w.row===0?"":this.doc.getNewLineCharacter();var b=this.getLine(w.row);return b[w.column-1]},S.prototype.destroy=function(){this.destroyed||(this.bgTokenizer.setDocument(null),this.bgTokenizer.cleanup(),this.destroyed=!0),this.endOperation(),this.$stopWorker(),this.removeAllListeners(),this.doc&&this.doc.off("change",this.$onChange),this.selection&&(this.selection.off("changeCursor",this.$onSelectionChange),this.selection.off("changeSelection",this.$onSelectionChange)),this.selection.detach()},S})();u.$uid=0,u.prototype.$modes=a.$modes,u.prototype.getValue=u.prototype.toString,u.prototype.$defaultUndoManager={undo:function(){},redo:function(){},hasUndo:function(){},hasRedo:function(){},reset:function(){},add:function(){},addSelection:function(){},startNewGroup:function(){},addSession:function(){}},u.prototype.$overwrite=!1,u.prototype.$mode=null,u.prototype.$modeId=null,u.prototype.$scrollTop=0,u.prototype.$scrollLeft=0,u.prototype.$wrapLimit=80,u.prototype.$useWrapMode=!1,u.prototype.$wrapLimitRange={min:null,max:null},u.prototype.lineWidgets=null,u.prototype.isFullWidth=M,v.implement(u.prototype,l);var f=1,x=2,_=3,h=4,g=9,C=10,k=11,$=12;function M(S){return S<4352?!1:S>=4352&&S<=4447||S>=4515&&S<=4519||S>=4602&&S<=4607||S>=9001&&S<=9002||S>=11904&&S<=11929||S>=11931&&S<=12019||S>=12032&&S<=12245||S>=12272&&S<=12283||S>=12288&&S<=12350||S>=12353&&S<=12438||S>=12441&&S<=12543||S>=12549&&S<=12589||S>=12593&&S<=12686||S>=12688&&S<=12730||S>=12736&&S<=12771||S>=12784&&S<=12830||S>=12832&&S<=12871||S>=12880&&S<=13054||S>=13056&&S<=19903||S>=19968&&S<=42124||S>=42128&&S<=42182||S>=43360&&S<=43388||S>=44032&&S<=55203||S>=55216&&S<=55238||S>=55243&&S<=55291||S>=63744&&S<=64255||S>=65040&&S<=65049||S>=65072&&S<=65106||S>=65108&&S<=65126||S>=65128&&S<=65131||S>=65281&&S<=65376||S>=65504&&S<=65510}y("./edit_session/folding").Folding.call(u.prototype),y("./edit_session/bracket_match").BracketMatch.call(u.prototype),a.defineOptions(u.prototype,"session",{wrap:{set:function(S){if(!S||S=="off"?S=!1:S=="free"?S=!0:S=="printMargin"?S=-1:typeof S=="string"&&(S=parseInt(S,10)||!1),this.$wrap!=S)if(this.$wrap=S,!S)this.setUseWrapMode(!1);else{var w=typeof S=="number"?S:null;this.setWrapLimitRange(w,w),this.setUseWrapMode(!0)}},get:function(){return this.getUseWrapMode()?this.$wrap==-1?"printMargin":this.getWrapLimitRange().min?this.$wrap:"free":"off"},handlesSet:!0},wrapMethod:{set:function(S){S=S=="auto"?this.$mode.type!="text":S!="text",S!=this.$wrapAsCode&&(this.$wrapAsCode=S,this.$useWrapMode&&(this.$useWrapMode=!1,this.setUseWrapMode(!0)))},initialValue:"auto"},indentedSoftWrap:{set:function(){this.$useWrapMode&&(this.$useWrapMode=!1,this.setUseWrapMode(!0))},initialValue:!0},firstLineNumber:{set:function(){this._signal("changeBreakpoint")},initialValue:1},useWorker:{set:function(S){this.$useWorker=S,this.$stopWorker(),S&&this.$startWorker()},initialValue:!0},useSoftTabs:{initialValue:!0},tabSize:{set:function(S){S=parseInt(S),S>0&&this.$tabSize!==S&&(this.$modified=!0,this.$rowLengthCache=[],this.$tabSize=S,this._signal("changeTabSize"))},initialValue:4,handlesSet:!0},navigateWithinSoftTabs:{initialValue:!1},foldStyle:{set:function(S){this.setFoldStyle(S)},handlesSet:!0},overwrite:{set:function(S){this._signal("changeOverwrite")},initialValue:!1},newLineMode:{set:function(S){this.doc.setNewLineMode(S)},get:function(){return this.doc.getNewLineMode()},handlesSet:!0},mode:{set:function(S){this.setMode(S)},get:function(){return this.$modeId},handlesSet:!0}}),R.EditSession=u}),ace.define("ace/search",["require","exports","module","ace/lib/lang","ace/lib/oop","ace/range"],function(y,R,L){"use strict";var v=y("./lib/lang"),m=y("./lib/oop"),d=y("./range").Range,a=(function(){function n(){this.$options={}}return n.prototype.set=function(t){return m.mixin(this.$options,t),this},n.prototype.getOptions=function(){return v.copyObject(this.$options)},n.prototype.setOptions=function(t){this.$options=t},n.prototype.find=function(t){var e=this.$options,r=this.$matchIterator(t,e);if(!r)return!1;var s=null;return r.forEach(function(c,u,f,x){return s=new d(c,u,f,x),u==x&&e.start&&e.start.start&&e.skipCurrent!=!1&&s.isEqual(e.start)?(s=null,!1):!0}),s},n.prototype.findAll=function(t){var e=this.$options;if(!e.needle)return[];this.$assembleRegExp(e);var r=e.range,s=r?t.getLines(r.start.row,r.end.row):t.doc.getAllLines(),c=[],u=e.re;if(e.$isMultiLine){var f=u.length,x=s.length-f,_;e:for(var h=u.offset||0;h<=x;h++){for(var g=0;g<f;g++)if(s[h+g].search(u[g])==-1)continue e;var C=s[h],k=s[h+f-1],$=C.length-C.match(u[0])[0].length,M=k.match(u[f-1])[0].length;_&&_.end.row===h&&_.end.column>$||(c.push(_=new d(h,$,h+f-1,M)),f>2&&(h=h+f-2))}}else for(var S,w=0;w<s.length;w++)if(this.$isMultilineSearch(e)){var b=s.length-1;if(S=this.$multiLineForward(t,u,w,b),S){var p=S.endRow<=b?S.endRow-1:b;p>w&&(w=p),c.push(new d(S.startRow,S.startCol,S.endRow,S.endCol))}}else{S=v.getMatchOffsets(s[w],u);for(var g=0;g<S.length;g++){var A=S[g];c.push(new d(w,A.offset,w,A.offset+A.length))}}if(r){for(var T=r.start.column,E=r.end.column,w=0,g=c.length-1;w<g&&c[w].start.column<T&&c[w].start.row==0;)w++;for(var D=r.end.row-r.start.row;w<g&&c[g].end.column>E&&c[g].end.row==D;)g--;for(c=c.slice(w,g+1),w=0,g=c.length;w<g;w++)c[w].start.row+=r.start.row,c[w].end.row+=r.start.row}return c},n.prototype.parseReplaceString=function(t){for(var e={DollarSign:36,Ampersand:38,Digit0:48,Digit1:49,Digit9:57,Backslash:92,n:110,t:116},r="",s=0,c=t.length;s<c;s++){var u=t.charCodeAt(s);if(u===e.Backslash){if(s++,s>=c){r+="\\";break}var f=t.charCodeAt(s);switch(f){case e.Backslash:r+="\\";break;case e.n:r+=`
`;break;case e.t:r+="	";break}continue}if(u===e.DollarSign){if(s++,s>=c){r+="$";break}var x=t.charCodeAt(s);if(x===e.DollarSign){r+="$$";continue}if(x===e.Digit0||x===e.Ampersand){r+="$&";continue}if(e.Digit1<=x&&x<=e.Digit9){r+="$"+t[s];continue}}r+=t[s]}return r||t},n.prototype.replace=function(t,e){var r=this.$options,s=this.$assembleRegExp(r);if(r.$isMultiLine)return e;if(s){var c=this.$isMultilineSearch(r);c&&(t=t.replace(/\r\n|\r|\n/g,`
`));var u=s.exec(t);if(!u||!c&&u[0].length!=t.length)return null;if(e=r.regExp?this.parseReplaceString(e):e.replace(/\$/g,"$$$$"),e=t.replace(s,e),r.preserveCase){e=e.split("");for(var f=Math.min(t.length,t.length);f--;){var x=t[f];x&&x.toLowerCase()!=x?e[f]=e[f].toUpperCase():e[f]=e[f].toLowerCase()}e=e.join("")}return e}},n.prototype.$assembleRegExp=function(t,e){if(t.needle instanceof RegExp)return t.re=t.needle;var r=t.needle;if(!t.needle)return t.re=!1;t.regExp||(r=v.escapeRegExp(r));var s=t.caseSensitive?"gm":"gmi";try{new RegExp(r,"u"),t.$supportsUnicodeFlag=!0,s+="u"}catch{t.$supportsUnicodeFlag=!1}if(t.wholeWord&&(r=l(r,t)),t.$isMultiLine=!e&&/[\n\r]/.test(r),t.$isMultiLine)return t.re=this.$assembleMultilineRegExp(r,s);try{var c=new RegExp(r,s)}catch{c=!1}return t.re=c},n.prototype.$assembleMultilineRegExp=function(t,e){for(var r=t.replace(/\r\n|\r|\n/g,`$
^`).split(`
`),s=[],c=0;c<r.length;c++)try{s.push(new RegExp(r[c],e))}catch{return!1}return s},n.prototype.$isMultilineSearch=function(t){return t.re&&/\\r\\n|\\r|\\n/.test(t.re.source)&&t.regExp&&!t.$isMultiLine},n.prototype.$multiLineForward=function(t,e,r,s){for(var c,u=o(t,r),f=r;f<=s;){for(var x=0;x<u&&!(f>s);x++){var _=t.getLine(f++);c=c==null?_:c+`
`+_}var h=e.exec(c);if(e.lastIndex=0,h){var g=c.slice(0,h.index).split(`
`),C=h[0].split(`
`),k=r+g.length-1,$=g[g.length-1].length,M=k+C.length-1,S=C.length==1?$+C[0].length:C[C.length-1].length;return{startRow:k,startCol:$,endRow:M,endCol:S}}}return null},n.prototype.$multiLineBackward=function(t,e,r,s,c){for(var u,f=o(t,s),x=t.getLine(s).length-r,_=s;_>=c;){for(var h=0;h<f&&_>=c;h++){var g=t.getLine(_--);u=u==null?g:g+`
`+u}var C=i(u,e,x);if(C){var k=u.slice(0,C.index).split(`
`),$=C[0].split(`
`),M=_+k.length,S=k[k.length-1].length,w=M+$.length-1,b=$.length==1?S+$[0].length:$[$.length-1].length;return{startRow:M,startCol:S,endRow:w,endCol:b}}}return null},n.prototype.$matchIterator=function(t,e){var r=this.$assembleRegExp(e);if(!r)return!1;var s=this.$isMultilineSearch(e),c=this.$multiLineForward,u=this.$multiLineBackward,f=e.backwards==!0,x=e.skipCurrent!=!1,_=r.unicode,h=e.range,g=e.start;g||(g=h?h[f?"end":"start"]:t.selection.getRange()),g.start&&(g=g[x!=f?"end":"start"]);var C=h?h.start.row:0,k=h?h.end.row:t.getLength()-1;if(f)var $=function(w){var b=g.row;if(!S(b,g.column,w)){for(b--;b>=C;b--)if(S(b,Number.MAX_VALUE,w))return;if(e.wrap!=!1){for(b=k,C=g.row;b>=C;b--)if(S(b,Number.MAX_VALUE,w))return}}};else var $=function(b){var p=g.row;if(!S(p,g.column,b)){for(p=p+1;p<=k;p++)if(S(p,0,b))return;if(e.wrap!=!1){for(p=C,k=g.row;p<=k;p++)if(S(p,0,b))return}}};if(e.$isMultiLine)var M=r.length,S=function(w,b,p){var A=f?w-M+1:w;if(!(A<0||A+M>t.getLength())){var T=t.getLine(A),E=T.search(r[0]);if(!(!f&&E<b||E===-1)){for(var D=1;D<M;D++)if(T=t.getLine(A+D),T.search(r[D])==-1)return;var I=T.match(r[M-1])[0].length;if(!(f&&I>b)&&p(A,E,A+M-1,I))return!0}}};else if(f)var S=function(b,p,A){if(s){var T=u(t,r,p,b,C);if(!T)return!1;if(A(T.startRow,T.startCol,T.endRow,T.endCol))return!0}else{var E=t.getLine(b),D=[],I,O=0;for(r.lastIndex=0;I=r.exec(E);){var z=I[0].length;if(O=I.index,!z){if(O>=E.length)break;r.lastIndex=O+=v.skipEmptyMatch(E,O,_)}if(I.index+z>p)break;D.push(I.index,z)}for(var N=D.length-1;N>=0;N-=2){var j=D[N-1],z=D[N];if(A(b,j,b,j+z))return!0}}};else var S=function(b,p,A){if(r.lastIndex=p,s){var T=c(t,r,b,k);if(T){var E=T.endRow<=k?T.endRow-1:k;E>b&&(b=E)}if(!T)return!1;if(A(T.startRow,T.startCol,T.endRow,T.endCol))return!0}else for(var D=t.getLine(b),I,O;O=r.exec(D);){var z=O[0].length;if(I=O.index,A(b,I,b,I+z))return!0;if(!z&&(r.lastIndex=I+=v.skipEmptyMatch(D,I,_),I>=D.length))return!1}};return{forEach:$}},n})();function l(n,t){var e=v.supportsLookbehind();function r(f,x){x===void 0&&(x=!0);var _=e&&t.$supportsUnicodeFlag?new RegExp("[\\p{L}\\p{N}_]","u"):new RegExp("\\w");return _.test(f)||t.regExp?e&&t.$supportsUnicodeFlag?x?"(?<=^|[^\\p{L}\\p{N}_])":"(?=[^\\p{L}\\p{N}_]|$)":"\\b":""}var s=Array.from(n),c=s[0],u=s[s.length-1];return r(c)+n+r(u,!1)}function i(n,t,e){for(var r=null,s=0;s<=n.length;){t.lastIndex=s;var c=t.exec(n);if(!c)break;var u=c.index+c[0].length;if(u>n.length-e)break;(!r||u>r.index+r[0].length)&&(r=c),s=c.index+1}return r}function o(n,t){var e=5e3,r={row:t,column:0},s=n.doc.positionToIndex(r),c=s+e,u=n.doc.indexToPosition(c),f=u.row;return f+1}R.Search=a}),ace.define("ace/keyboard/hash_handler",["require","exports","module","ace/lib/keys","ace/lib/useragent"],function(y,R,L){"use strict";var v=this&&this.__extends||(function(){var n=function(t,e){return n=Object.setPrototypeOf||{__proto__:[]}instanceof Array&&function(r,s){r.__proto__=s}||function(r,s){for(var c in s)Object.prototype.hasOwnProperty.call(s,c)&&(r[c]=s[c])},n(t,e)};return function(t,e){if(typeof e!="function"&&e!==null)throw new TypeError("Class extends value "+String(e)+" is not a constructor or null");n(t,e);function r(){this.constructor=t}t.prototype=e===null?Object.create(e):(r.prototype=e.prototype,new r)}})(),m=y("../lib/keys"),d=y("../lib/useragent"),a=m.KEY_MODS,l=(function(){function n(t,e){this.$init(t,e,!1)}return n.prototype.$init=function(t,e,r){this.platform=e||(d.isMac?"mac":"win"),this.commands={},this.commandKeyBinding={},this.addCommands(t),this.$singleCommand=r},n.prototype.addCommand=function(t){this.commands[t.name]&&this.removeCommand(t),this.commands[t.name]=t,t.bindKey&&this._buildKeyHash(t)},n.prototype.removeCommand=function(t,e){var r=t&&(typeof t=="string"?t:t.name);t=this.commands[r],e||delete this.commands[r];var s=this.commandKeyBinding;for(var c in s){var u=s[c];if(u==t)delete s[c];else if(Array.isArray(u)){var f=u.indexOf(t);f!=-1&&(u.splice(f,1),u.length==1&&(s[c]=u[0]))}}},n.prototype.bindKey=function(t,e,r){if(typeof t=="object"&&t&&(r==null&&(r=t.position),t=t[this.platform]),!!t){if(typeof e=="function")return this.addCommand({exec:e,bindKey:t,name:e.name||t});t.split("|").forEach(function(s){var c="";if(s.indexOf(" ")!=-1){var u=s.split(/\s+/);s=u.pop(),u.forEach(function(_){var h=this.parseKeys(_),g=a[h.hashId]+h.key;c+=(c?" ":"")+g,this._addCommandToBinding(c,"chainKeys")},this),c+=" "}var f=this.parseKeys(s),x=a[f.hashId]+f.key;this._addCommandToBinding(c+x,e,r)},this)}},n.prototype._addCommandToBinding=function(t,e,r){var s=this.commandKeyBinding,c;if(!e)delete s[t];else if(!s[t]||this.$singleCommand)s[t]=e;else{Array.isArray(s[t])?(c=s[t].indexOf(e))!=-1&&s[t].splice(c,1):s[t]=[s[t]],typeof r!="number"&&(r=i(e));var u=s[t];for(c=0;c<u.length;c++){var f=u[c],x=i(f);if(x>r)break}u.splice(c,0,e)}},n.prototype.addCommands=function(t){t&&Object.keys(t).forEach(function(e){var r=t[e];if(r){if(typeof r=="string")return this.bindKey(r,e);typeof r=="function"&&(r={exec:r}),typeof r=="object"&&(r.name||(r.name=e),this.addCommand(r))}},this)},n.prototype.removeCommands=function(t){Object.keys(t).forEach(function(e){this.removeCommand(t[e])},this)},n.prototype.bindKeys=function(t){Object.keys(t).forEach(function(e){this.bindKey(e,t[e])},this)},n.prototype._buildKeyHash=function(t){this.bindKey(t.bindKey,t)},n.prototype.parseKeys=function(t){var e=t.toLowerCase().split(/[\-\+]([\-\+])?/).filter(function(x){return x}),r=e.pop(),s=m[r];if(m.FUNCTION_KEYS[s])r=m.FUNCTION_KEYS[s].toLowerCase();else if(e.length){if(e.length==1&&e[0]=="shift")return{key:r.toUpperCase(),hashId:-1}}else return{key:r,hashId:-1};for(var c=0,u=e.length;u--;){var f=m.KEY_MODS[e[u]];if(f==null)return typeof console<"u"&&console.error("invalid modifier "+e[u]+" in "+t),!1;c|=f}return{key:r,hashId:c}},n.prototype.findKeyCommand=function(t,e){var r=a[t]+e;return this.commandKeyBinding[r]},n.prototype.handleKeyboard=function(t,e,r,s){if(!(s<0)){var c=a[e]+r,u=this.commandKeyBinding[c];return t.$keyChain&&(t.$keyChain+=" "+c,u=this.commandKeyBinding[t.$keyChain]||u),u&&(u=="chainKeys"||u[u.length-1]=="chainKeys")?(t.$keyChain=t.$keyChain||c,{command:"null"}):(t.$keyChain&&((!e||e==4)&&r.length==1?t.$keyChain=t.$keyChain.slice(0,-c.length-1):(e==-1||s>0)&&(t.$keyChain="")),{command:u})}},n.prototype.getStatusText=function(t,e){return e.$keyChain||""},n})();function i(n){return typeof n=="object"&&n.bindKey&&n.bindKey.position||(n.isDefault?-100:0)}var o=(function(n){v(t,n);function t(e,r){var s=n.call(this,e,r)||this;return s.$singleCommand=!0,s}return t})(l);o.call=function(n,t,e){l.prototype.$init.call(n,t,e,!0)},l.call=function(n,t,e){l.prototype.$init.call(n,t,e,!1)},R.HashHandler=o,R.MultiHashHandler=l}),ace.define("ace/commands/command_manager",["require","exports","module","ace/lib/oop","ace/keyboard/hash_handler","ace/lib/event_emitter"],function(y,R,L){"use strict";var v=this&&this.__extends||(function(){var i=function(o,n){return i=Object.setPrototypeOf||{__proto__:[]}instanceof Array&&function(t,e){t.__proto__=e}||function(t,e){for(var r in e)Object.prototype.hasOwnProperty.call(e,r)&&(t[r]=e[r])},i(o,n)};return function(o,n){if(typeof n!="function"&&n!==null)throw new TypeError("Class extends value "+String(n)+" is not a constructor or null");i(o,n);function t(){this.constructor=o}o.prototype=n===null?Object.create(n):(t.prototype=n.prototype,new t)}})(),m=y("../lib/oop"),d=y("../keyboard/hash_handler").MultiHashHandler,a=y("../lib/event_emitter").EventEmitter,l=(function(i){v(o,i);function o(n,t){var e=i.call(this,t,n)||this;return e.byName=e.commands,e.setDefaultHandler("exec",function(r){return r.args?r.command.exec(r.editor,r.args,r.event,!1):r.command.exec(r.editor,{},r.event,!0)}),e}return o.prototype.exec=function(n,t,e){if(Array.isArray(n)){for(var r=n.length;r--;)if(this.exec(n[r],t,e))return!0;return!1}typeof n=="string"&&(n=this.commands[n]);var s={editor:t,command:n,args:e};return this.canExecute(n,t)?(s.returnValue=this._emit("exec",s),this._signal("afterExec",s),s.returnValue!==!1):(this._signal("commandUnavailable",s),!1)},o.prototype.canExecute=function(n,t){return typeof n=="string"&&(n=this.commands[n]),!(!n||t&&t.$readOnly&&!n.readOnly||this.$checkCommandState!=!1&&n.isAvailable&&!n.isAvailable(t))},o.prototype.toggleRecording=function(n){if(!this.$inReplay)return n&&n._emit("changeStatus"),this.recording?(this.macro.pop(),this.off("exec",this.$addCommandToMacro),this.macro.length||(this.macro=this.oldMacro),this.recording=!1):(this.$addCommandToMacro||(this.$addCommandToMacro=function(t){this.macro.push([t.command,t.args])}.bind(this)),this.oldMacro=this.macro,this.macro=[],this.on("exec",this.$addCommandToMacro),this.recording=!0)},o.prototype.replay=function(n){if(!(this.$inReplay||!this.macro)){if(this.recording)return this.toggleRecording(n);try{this.$inReplay=!0,this.macro.forEach(function(t){typeof t=="string"?this.exec(t,n):this.exec(t[0],n,t[1])},this)}finally{this.$inReplay=!1}}},o.prototype.trimMacro=function(n){return n.map(function(t){return typeof t[0]!="string"&&(t[0]=t[0].name),t[1]||(t=t[0]),t})},o})(d);m.implement(l.prototype,a),R.CommandManager=l}),ace.define("ace/commands/default_commands",["require","exports","module","ace/lib/lang","ace/config","ace/range"],function(y,R,L){"use strict";var v=y("../lib/lang"),m=y("../config"),d=y("../range").Range;function a(i,o){return{win:i,mac:o}}R.commands=[{name:"showSettingsMenu",description:"Show settings menu",bindKey:a("Ctrl-,","Command-,"),exec:function(i){m.loadModule("ace/ext/settings_menu",function(o){o.init(i),i.showSettingsMenu()})},readOnly:!0},{name:"goToNextError",description:"Go to next error",bindKey:a("Alt-E","F4"),exec:function(i){m.loadModule("ace/ext/error_marker",function(o){o.showErrorMarker(i,1)})},scrollIntoView:"animate",readOnly:!0},{name:"goToPreviousError",description:"Go to previous error",bindKey:a("Alt-Shift-E","Shift-F4"),exec:function(i){m.loadModule("ace/ext/error_marker",function(o){o.showErrorMarker(i,-1)})},scrollIntoView:"animate",readOnly:!0},{name:"selectall",description:"Select all",bindKey:a("Ctrl-A","Command-A"),exec:function(i){i.selectAll()},readOnly:!0},{name:"centerselection",description:"Center selection",bindKey:a(null,"Ctrl-L"),exec:function(i){i.centerSelection()},readOnly:!0},{name:"gotoline",description:"Go to line...",bindKey:a("Ctrl-L","Command-L"),exec:function(i,o){typeof o=="number"&&!isNaN(o)&&i.gotoLine(o),i.prompt({$type:"gotoLine"})},readOnly:!0},{name:"fold",bindKey:a("Alt-L|Ctrl-F1","Command-Alt-L|Command-F1"),exec:function(i){i.session.toggleFold(!1)},multiSelectAction:"forEach",scrollIntoView:"center",readOnly:!0},{name:"unfold",bindKey:a("Alt-Shift-L|Ctrl-Shift-F1","Command-Alt-Shift-L|Command-Shift-F1"),exec:function(i){i.session.toggleFold(!0)},multiSelectAction:"forEach",scrollIntoView:"center",readOnly:!0},{name:"toggleFoldWidget",description:"Toggle fold widget",bindKey:a("F2","F2"),exec:function(i){i.session.toggleFoldWidget()},multiSelectAction:"forEach",scrollIntoView:"center",readOnly:!0},{name:"toggleParentFoldWidget",description:"Toggle parent fold widget",bindKey:a("Alt-F2","Alt-F2"),exec:function(i){i.session.toggleFoldWidget(!0)},multiSelectAction:"forEach",scrollIntoView:"center",readOnly:!0},{name:"foldall",description:"Fold all",bindKey:a(null,"Ctrl-Command-Option-0"),exec:function(i){i.session.foldAll()},scrollIntoView:"center",readOnly:!0},{name:"foldAllComments",description:"Fold all comments",bindKey:a(null,"Ctrl-Command-Option-0"),exec:function(i){i.session.foldAllComments()},scrollIntoView:"center",readOnly:!0},{name:"foldOther",description:"Fold other",bindKey:a("Alt-0","Command-Option-0"),exec:function(i){i.session.foldAll(),i.session.unfold(i.selection.getAllRanges())},scrollIntoView:"center",readOnly:!0},{name:"unfoldall",description:"Unfold all",bindKey:a("Alt-Shift-0","Command-Option-Shift-0"),exec:function(i){i.session.unfold()},scrollIntoView:"center",readOnly:!0},{name:"findnext",description:"Find next",bindKey:a("Ctrl-K","Command-G"),exec:function(i){i.findNext()},multiSelectAction:"forEach",scrollIntoView:"center",readOnly:!0},{name:"findprevious",description:"Find previous",bindKey:a("Ctrl-Shift-K","Command-Shift-G"),exec:function(i){i.findPrevious()},multiSelectAction:"forEach",scrollIntoView:"center",readOnly:!0},{name:"selectOrFindNext",description:"Select or find next",bindKey:a("Alt-K","Ctrl-G"),exec:function(i){i.selection.isEmpty()?i.selection.selectWord():i.findNext()},readOnly:!0},{name:"selectOrFindPrevious",description:"Select or find previous",bindKey:a("Alt-Shift-K","Ctrl-Shift-G"),exec:function(i){i.selection.isEmpty()?i.selection.selectWord():i.findPrevious()},readOnly:!0},{name:"find",description:"Find",bindKey:a("Ctrl-F","Command-F"),exec:function(i){m.loadModule("ace/ext/searchbox",function(o){o.Search(i)})},readOnly:!0},{name:"overwrite",description:"Overwrite",bindKey:"Insert",exec:function(i){i.toggleOverwrite()},readOnly:!0},{name:"selecttostart",description:"Select to start",bindKey:a("Ctrl-Shift-Home","Command-Shift-Home|Command-Shift-Up"),exec:function(i){i.getSelection().selectFileStart()},multiSelectAction:"forEach",readOnly:!0,scrollIntoView:"animate",aceCommandGroup:"fileJump"},{name:"gotostart",description:"Go to start",bindKey:a("Ctrl-Home","Command-Home|Command-Up"),exec:function(i){i.navigateFileStart()},multiSelectAction:"forEach",readOnly:!0,scrollIntoView:"animate",aceCommandGroup:"fileJump"},{name:"selectup",description:"Select up",bindKey:a("Shift-Up","Shift-Up|Ctrl-Shift-P"),exec:function(i){i.getSelection().selectUp()},multiSelectAction:"forEach",scrollIntoView:"cursor",readOnly:!0},{name:"golineup",description:"Go line up",bindKey:a("Up","Up|Ctrl-P"),exec:function(i,o){i.navigateUp(o.times)},multiSelectAction:"forEach",scrollIntoView:"cursor",readOnly:!0},{name:"selecttoend",description:"Select to end",bindKey:a("Ctrl-Shift-End","Command-Shift-End|Command-Shift-Down"),exec:function(i){i.getSelection().selectFileEnd()},multiSelectAction:"forEach",readOnly:!0,scrollIntoView:"animate",aceCommandGroup:"fileJump"},{name:"gotoend",description:"Go to end",bindKey:a("Ctrl-End","Command-End|Command-Down"),exec:function(i){i.navigateFileEnd()},multiSelectAction:"forEach",readOnly:!0,scrollIntoView:"animate",aceCommandGroup:"fileJump"},{name:"selectdown",description:"Select down",bindKey:a("Shift-Down","Shift-Down|Ctrl-Shift-N"),exec:function(i){i.getSelection().selectDown()},multiSelectAction:"forEach",scrollIntoView:"cursor",readOnly:!0},{name:"golinedown",description:"Go line down",bindKey:a("Down","Down|Ctrl-N"),exec:function(i,o){i.navigateDown(o.times)},multiSelectAction:"forEach",scrollIntoView:"cursor",readOnly:!0},{name:"selectwordleft",description:"Select word left",bindKey:a("Ctrl-Shift-Left","Option-Shift-Left"),exec:function(i){i.getSelection().selectWordLeft()},multiSelectAction:"forEach",scrollIntoView:"cursor",readOnly:!0},{name:"gotowordleft",description:"Go to word left",bindKey:a("Ctrl-Left","Option-Left"),exec:function(i){i.navigateWordLeft()},multiSelectAction:"forEach",scrollIntoView:"cursor",readOnly:!0},{name:"selecttolinestart",description:"Select to line start",bindKey:a("Alt-Shift-Left","Command-Shift-Left|Ctrl-Shift-A"),exec:function(i){i.getSelection().selectLineStart()},multiSelectAction:"forEach",scrollIntoView:"cursor",readOnly:!0},{name:"gotolinestart",description:"Go to line start",bindKey:a("Alt-Left|Home","Command-Left|Home|Ctrl-A"),exec:function(i){i.navigateLineStart()},multiSelectAction:"forEach",scrollIntoView:"cursor",readOnly:!0},{name:"selectleft",description:"Select left",bindKey:a("Shift-Left","Shift-Left|Ctrl-Shift-B"),exec:function(i){i.getSelection().selectLeft()},multiSelectAction:"forEach",scrollIntoView:"cursor",readOnly:!0},{name:"gotoleft",description:"Go to left",bindKey:a("Left","Left|Ctrl-B"),exec:function(i,o){i.navigateLeft(o.times)},multiSelectAction:"forEach",scrollIntoView:"cursor",readOnly:!0},{name:"selectwordright",description:"Select word right",bindKey:a("Ctrl-Shift-Right","Option-Shift-Right"),exec:function(i){i.getSelection().selectWordRight()},multiSelectAction:"forEach",scrollIntoView:"cursor",readOnly:!0},{name:"gotowordright",description:"Go to word right",bindKey:a("Ctrl-Right","Option-Right"),exec:function(i){i.navigateWordRight()},multiSelectAction:"forEach",scrollIntoView:"cursor",readOnly:!0},{name:"selecttolineend",description:"Select to line end",bindKey:a("Alt-Shift-Right","Command-Shift-Right|Shift-End|Ctrl-Shift-E"),exec:function(i){i.getSelection().selectLineEnd()},multiSelectAction:"forEach",scrollIntoView:"cursor",readOnly:!0},{name:"gotolineend",description:"Go to line end",bindKey:a("Alt-Right|End","Command-Right|End|Ctrl-E"),exec:function(i){i.navigateLineEnd()},multiSelectAction:"forEach",scrollIntoView:"cursor",readOnly:!0},{name:"selectright",description:"Select right",bindKey:a("Shift-Right","Shift-Right"),exec:function(i){i.getSelection().selectRight()},multiSelectAction:"forEach",scrollIntoView:"cursor",readOnly:!0},{name:"gotoright",description:"Go to right",bindKey:a("Right","Right|Ctrl-F"),exec:function(i,o){i.navigateRight(o.times)},multiSelectAction:"forEach",scrollIntoView:"cursor",readOnly:!0},{name:"selectpagedown",description:"Select page down",bindKey:"Shift-PageDown",exec:function(i){i.selectPageDown()},readOnly:!0},{name:"pagedown",description:"Page down",bindKey:a(null,"Option-PageDown"),exec:function(i){i.scrollPageDown()},readOnly:!0},{name:"gotopagedown",description:"Go to page down",bindKey:a("PageDown","PageDown|Ctrl-V"),exec:function(i){i.gotoPageDown()},readOnly:!0},{name:"selectpageup",description:"Select page up",bindKey:"Shift-PageUp",exec:function(i){i.selectPageUp()},readOnly:!0},{name:"pageup",description:"Page up",bindKey:a(null,"Option-PageUp"),exec:function(i){i.scrollPageUp()},readOnly:!0},{name:"gotopageup",description:"Go to page up",bindKey:"PageUp",exec:function(i){i.gotoPageUp()},readOnly:!0},{name:"scrollup",description:"Scroll up",bindKey:a("Ctrl-Up",null),exec:function(i){i.renderer.scrollBy(0,-2*i.renderer.layerConfig.lineHeight)},readOnly:!0},{name:"scrolldown",description:"Scroll down",bindKey:a("Ctrl-Down",null),exec:function(i){i.renderer.scrollBy(0,2*i.renderer.layerConfig.lineHeight)},readOnly:!0},{name:"selectlinestart",description:"Select line start",bindKey:"Shift-Home",exec:function(i){i.getSelection().selectLineStart()},multiSelectAction:"forEach",scrollIntoView:"cursor",readOnly:!0},{name:"selectlineend",description:"Select line end",bindKey:"Shift-End",exec:function(i){i.getSelection().selectLineEnd()},multiSelectAction:"forEach",scrollIntoView:"cursor",readOnly:!0},{name:"togglerecording",description:"Toggle recording",bindKey:a("Ctrl-Alt-E","Command-Option-E"),exec:function(i){i.commands.toggleRecording(i)},readOnly:!0},{name:"replaymacro",description:"Replay macro",bindKey:a("Ctrl-Shift-E","Command-Shift-E"),exec:function(i){i.commands.replay(i)},readOnly:!0},{name:"jumptomatching",description:"Jump to matching",bindKey:a("Ctrl-\\|Ctrl-P","Command-\\"),exec:function(i){i.jumpToMatching()},multiSelectAction:"forEach",scrollIntoView:"animate",readOnly:!0},{name:"selecttomatching",description:"Select to matching",bindKey:a("Ctrl-Shift-\\|Ctrl-Shift-P","Command-Shift-\\"),exec:function(i){i.jumpToMatching(!0)},multiSelectAction:"forEach",scrollIntoView:"animate",readOnly:!0},{name:"expandToMatching",description:"Expand to matching",bindKey:a("Ctrl-Shift-M","Ctrl-Shift-M"),exec:function(i){i.jumpToMatching(!0,!0)},multiSelectAction:"forEach",scrollIntoView:"animate",readOnly:!0},{name:"passKeysToBrowser",description:"Pass keys to browser",bindKey:a(null,null),exec:function(){},passEvent:!0,readOnly:!0},{name:"copy",description:"Copy",exec:function(i){},readOnly:!0},{name:"cut",description:"Cut",exec:function(i){var o=i.$copyWithEmptySelection&&i.selection.isEmpty(),n=o?i.selection.getLineRange():i.selection.getRange();i._emit("cut",n),n.isEmpty()||i.session.remove(n),i.clearSelection()},scrollIntoView:"cursor",multiSelectAction:"forEach"},{name:"paste",description:"Paste",exec:function(i,o){i.$handlePaste(o)},scrollIntoView:"cursor"},{name:"removeline",description:"Remove line",bindKey:a("Ctrl-D","Command-D"),exec:function(i){i.removeLines()},scrollIntoView:"cursor",multiSelectAction:"forEachLine"},{name:"duplicateSelection",description:"Duplicate selection",bindKey:a("Ctrl-Shift-D","Command-Shift-D"),exec:function(i){i.duplicateSelection()},scrollIntoView:"cursor",multiSelectAction:"forEach"},{name:"sortlines",description:"Sort lines",bindKey:a("Ctrl-Alt-S","Command-Alt-S"),exec:function(i){i.sortLines()},scrollIntoView:"selection",multiSelectAction:"forEachLine"},{name:"togglecomment",description:"Toggle comment",bindKey:a("Ctrl-/","Command-/"),exec:function(i){i.toggleCommentLines()},multiSelectAction:"forEachLine",scrollIntoView:"selectionPart"},{name:"toggleBlockComment",description:"Toggle block comment",bindKey:a("Ctrl-Shift-/","Command-Shift-/"),exec:function(i){i.toggleBlockComment()},multiSelectAction:"forEach",scrollIntoView:"selectionPart"},{name:"modifyNumberUp",description:"Modify number up",bindKey:a("Ctrl-Shift-Up","Alt-Shift-Up"),exec:function(i){i.modifyNumber(1)},scrollIntoView:"cursor",multiSelectAction:"forEach"},{name:"modifyNumberDown",description:"Modify number down",bindKey:a("Ctrl-Shift-Down","Alt-Shift-Down"),exec:function(i){i.modifyNumber(-1)},scrollIntoView:"cursor",multiSelectAction:"forEach"},{name:"replace",description:"Replace",bindKey:a("Ctrl-H","Command-Option-F"),exec:function(i){m.loadModule("ace/ext/searchbox",function(o){o.Search(i,!0)})}},{name:"undo",description:"Undo",bindKey:a("Ctrl-Z","Command-Z"),exec:function(i){i.undo()}},{name:"redo",description:"Redo",bindKey:a("Ctrl-Shift-Z|Ctrl-Y","Command-Shift-Z|Command-Y"),exec:function(i){i.redo()}},{name:"copylinesup",description:"Copy lines up",bindKey:a("Alt-Shift-Up","Command-Option-Up"),exec:function(i){i.copyLinesUp()},scrollIntoView:"cursor"},{name:"movelinesup",description:"Move lines up",bindKey:a("Alt-Up","Option-Up"),exec:function(i){i.moveLinesUp()},scrollIntoView:"cursor"},{name:"copylinesdown",description:"Copy lines down",bindKey:a("Alt-Shift-Down","Command-Option-Down"),exec:function(i){i.copyLinesDown()},scrollIntoView:"cursor"},{name:"movelinesdown",description:"Move lines down",bindKey:a("Alt-Down","Option-Down"),exec:function(i){i.moveLinesDown()},scrollIntoView:"cursor"},{name:"del",description:"Delete",bindKey:a("Delete","Delete|Ctrl-D|Shift-Delete"),exec:function(i){i.remove("right")},multiSelectAction:"forEach",scrollIntoView:"cursor"},{name:"backspace",description:"Backspace",bindKey:a("Shift-Backspace|Backspace","Ctrl-Backspace|Shift-Backspace|Backspace|Ctrl-H"),exec:function(i){i.remove("left")},multiSelectAction:"forEach",scrollIntoView:"cursor"},{name:"cut_or_delete",description:"Cut or delete",bindKey:a("Shift-Delete",null),exec:function(i){if(i.selection.isEmpty())i.remove("left");else return!1},multiSelectAction:"forEach",scrollIntoView:"cursor"},{name:"removetolinestart",description:"Remove to line start",bindKey:a("Alt-Backspace","Command-Backspace"),exec:function(i){i.removeToLineStart()},multiSelectAction:"forEach",scrollIntoView:"cursor"},{name:"removetolineend",description:"Remove to line end",bindKey:a("Alt-Delete","Ctrl-K|Command-Delete"),exec:function(i){i.removeToLineEnd()},multiSelectAction:"forEach",scrollIntoView:"cursor"},{name:"removetolinestarthard",description:"Remove to line start hard",bindKey:a("Ctrl-Shift-Backspace",null),exec:function(i){var o=i.selection.getRange();o.start.column=0,i.session.remove(o)},multiSelectAction:"forEach",scrollIntoView:"cursor"},{name:"removetolineendhard",description:"Remove to line end hard",bindKey:a("Ctrl-Shift-Delete",null),exec:function(i){var o=i.selection.getRange();o.end.column=Number.MAX_VALUE,i.session.remove(o)},multiSelectAction:"forEach",scrollIntoView:"cursor"},{name:"removewordleft",description:"Remove word left",bindKey:a("Ctrl-Backspace","Alt-Backspace|Ctrl-Alt-Backspace"),exec:function(i){i.removeWordLeft()},multiSelectAction:"forEach",scrollIntoView:"cursor"},{name:"removewordright",description:"Remove word right",bindKey:a("Ctrl-Delete","Alt-Delete"),exec:function(i){i.removeWordRight()},multiSelectAction:"forEach",scrollIntoView:"cursor"},{name:"outdent",description:"Outdent",bindKey:a("Shift-Tab","Shift-Tab"),exec:function(i){i.blockOutdent()},multiSelectAction:"forEach",scrollIntoView:"selectionPart"},{name:"indent",description:"Indent",bindKey:a("Tab","Tab"),exec:function(i){i.indent()},multiSelectAction:"forEach",scrollIntoView:"selectionPart"},{name:"blockoutdent",description:"Block outdent",bindKey:a("Ctrl-[","Ctrl-["),exec:function(i){i.blockOutdent()},multiSelectAction:"forEachLine",scrollIntoView:"selectionPart"},{name:"blockindent",description:"Block indent",bindKey:a("Ctrl-]","Ctrl-]"),exec:function(i){i.blockIndent()},multiSelectAction:"forEachLine",scrollIntoView:"selectionPart"},{name:"insertstring",description:"Insert string",exec:function(i,o){i.insert(o)},multiSelectAction:"forEach",scrollIntoView:"cursor"},{name:"inserttext",description:"Insert text",exec:function(i,o){i.insert(v.stringRepeat(o.text||"",o.times||1))},multiSelectAction:"forEach",scrollIntoView:"cursor"},{name:"splitline",description:"Split line",bindKey:a(null,"Ctrl-O"),exec:function(i){i.splitLine()},multiSelectAction:"forEach",scrollIntoView:"cursor"},{name:"transposeletters",description:"Transpose letters",bindKey:a("Alt-Shift-X","Ctrl-T"),exec:function(i){i.transposeLetters()},multiSelectAction:function(i){i.transposeSelections(1)},scrollIntoView:"cursor"},{name:"touppercase",description:"To uppercase",bindKey:a("Ctrl-U","Ctrl-U"),exec:function(i){i.toUpperCase()},multiSelectAction:"forEach",scrollIntoView:"cursor"},{name:"tolowercase",description:"To lowercase",bindKey:a("Ctrl-Shift-U","Ctrl-Shift-U"),exec:function(i){i.toLowerCase()},multiSelectAction:"forEach",scrollIntoView:"cursor"},{name:"autoindent",description:"Auto Indent",bindKey:a(null,null),exec:function(i){i.autoIndent()},scrollIntoView:"animate"},{name:"expandtoline",description:"Expand to line",bindKey:a("Ctrl-Shift-L","Command-Shift-L"),exec:function(i){var o=i.selection.getRange();o.start.column=o.end.column=0,o.end.row++,i.selection.setRange(o,!1)},multiSelectAction:"forEach",scrollIntoView:"cursor",readOnly:!0},{name:"openlink",bindKey:a("Ctrl+F3","F3"),exec:function(i){i.openLink()}},{name:"joinlines",description:"Join lines",bindKey:a(null,null),exec:function(i){for(var o=i.selection.isBackwards(),n=o?i.selection.getSelectionLead():i.selection.getSelectionAnchor(),t=o?i.selection.getSelectionAnchor():i.selection.getSelectionLead(),e=i.session.doc.getLine(n.row).length,r=i.session.doc.getTextRange(i.selection.getRange()),s=r.replace(/\n\s*/," ").length,c=i.session.doc.getLine(n.row),u=n.row+1;u<=t.row+1;u++){var f=v.stringTrimLeft(v.stringTrimRight(i.session.doc.getLine(u)));f.length!==0&&(f=" "+f),c+=f}t.row+1<i.session.doc.getLength()-1&&(c+=i.session.doc.getNewLineCharacter()),i.clearSelection(),i.session.doc.replace(new d(n.row,0,t.row+2,0),c),s>0?(i.selection.moveCursorTo(n.row,n.column),i.selection.selectTo(n.row,n.column+s)):(e=i.session.doc.getLine(n.row).length>e?e+1:e,i.selection.moveCursorTo(n.row,e))},multiSelectAction:"forEach",readOnly:!0},{name:"invertSelection",description:"Invert selection",bindKey:a(null,null),exec:function(i){var o=i.session.doc.getLength()-1,n=i.session.doc.getLine(o).length,t=i.selection.rangeList.ranges,e=[];t.length<1&&(t=[i.selection.getRange()]);for(var r=0;r<t.length;r++)r==t.length-1&&(t[r].end.row===o&&t[r].end.column===n||e.push(new d(t[r].end.row,t[r].end.column,o,n))),r===0?t[r].start.row===0&&t[r].start.column===0||e.push(new d(0,0,t[r].start.row,t[r].start.column)):e.push(new d(t[r-1].end.row,t[r-1].end.column,t[r].start.row,t[r].start.column));i.exitMultiSelectMode(),i.clearSelection();for(var r=0;r<e.length;r++)i.selection.addRange(e[r],!1)},readOnly:!0,scrollIntoView:"none"},{name:"addLineAfter",description:"Add new line after the current line",exec:function(i){i.selection.clearSelection(),i.navigateLineEnd(),i.insert(`
`)},multiSelectAction:"forEach",scrollIntoView:"cursor"},{name:"addLineBefore",description:"Add new line before the current line",exec:function(i){i.selection.clearSelection();var o=i.getCursorPosition();i.selection.moveTo(o.row-1,Number.MAX_VALUE),i.insert(`
`),o.row===0&&i.navigateUp()},multiSelectAction:"forEach",scrollIntoView:"cursor"},{name:"openCommandPallete",exec:function(i){console.warn("This is an obsolete command. Please use `openCommandPalette` instead."),i.prompt({$type:"commands"})},readOnly:!0},{name:"openCommandPalette",description:"Open command palette",bindKey:a("F1","F1"),exec:function(i){i.prompt({$type:"commands"})},readOnly:!0},{name:"modeSelect",description:"Change language mode...",bindKey:a(null,null),exec:function(i){i.prompt({$type:"modes"})},readOnly:!0}];for(var l=1;l<9;l++)R.commands.push({name:"foldToLevel"+l,description:"Fold To Level "+l,level:l,exec:function(i){i.session.foldToLevel(this.level)},scrollIntoView:"center",readOnly:!0})}),ace.define("ace/keyboard/gutter_handler",["require","exports","module","ace/lib/keys"],function(y,R,L){"use strict";var v=y("../lib/keys"),m=(function(){function a(l){this.editor=l,this.gutterLayer=l.renderer.$gutterLayer,this.element=l.renderer.$gutter,this.lines=l.renderer.$gutterLayer.$lines,this.activeRowIndex=null,this.activeLane=null,this.annotationTooltip=this.editor.$mouseHandler.$tooltip}return a.prototype.addListener=function(){this.element.addEventListener("keydown",this.$onGutterKeyDown.bind(this)),this.element.addEventListener("focusout",this.$blurGutter.bind(this)),this.editor.on("mousewheel",this.$blurGutter.bind(this))},a.prototype.removeListener=function(){this.element.removeEventListener("keydown",this.$onGutterKeyDown.bind(this)),this.element.removeEventListener("focusout",this.$blurGutter.bind(this)),this.editor.off("mousewheel",this.$blurGutter.bind(this))},a.prototype.$onGutterKeyDown=function(l){if(this.annotationTooltip.isOpen){l.preventDefault(),l.keyCode===v.escape&&this.annotationTooltip.hide();return}if(l.target===this.element){if(l.keyCode!=v.enter)return;l.preventDefault();var i=this.editor.getCursorPosition().row;this.editor.isRowVisible(i)||this.editor.scrollToLine(i,!0,!0),setTimeout(function(){var o=this.$rowToRowIndex(this.gutterLayer.$cursorCell.row),n=this.$findNearestFoldLaneWidget(o),t=this.$findNearestAnnotation(o);if(!(n===null&&t===null)){var e=this.$findClosestNumber(n,t,o);if(e===n)if(this.activeLane="fold",this.activeRowIndex=n,this.$isCustomWidgetVisible(n)){this.$focusCustomWidget(this.activeRowIndex);return}else{this.$focusFoldWidget(this.activeRowIndex);return}else{this.activeRowIndex=t,this.activeLane="annotation",this.$focusAnnotation(this.activeRowIndex);return}}}.bind(this),10);return}this.$handleGutterKeyboardInteraction(l),setTimeout(function(){this.editor._signal("gutterkeydown",new d(l,this))}.bind(this),10)},a.prototype.$handleGutterKeyboardInteraction=function(l){if(l.keyCode===v.tab){l.preventDefault();return}if(l.keyCode===v.escape){l.preventDefault(),this.$blurGutter(),this.element.focus(),this.lane=null;return}if(l.keyCode===v.up){switch(l.preventDefault(),this.activeLane){case"fold":this.$moveFoldWidgetUp();break;case"annotation":this.$moveAnnotationUp();break}return}if(l.keyCode===v.down){switch(l.preventDefault(),this.activeLane){case"fold":this.$moveFoldWidgetDown();break;case"annotation":this.$moveAnnotationDown();break}return}if(l.keyCode===v.left){l.preventDefault(),this.$switchLane("annotation");return}if(l.keyCode===v.right){l.preventDefault(),this.$switchLane("fold");return}if(l.keyCode===v.enter||l.keyCode===v.space){switch(l.preventDefault(),this.activeLane){case"fold":var i=this.$rowIndexToRow(this.activeRowIndex),o=this.editor.session.$gutterCustomWidgets[i];if(o)o.callbacks&&o.callbacks.onClick&&o.callbacks.onClick(l,i);else if(this.gutterLayer.session.foldWidgets[i]==="start"){this.editor.session.onFoldWidgetClick(this.$rowIndexToRow(this.activeRowIndex),l),setTimeout(function(){this.$rowIndexToRow(this.activeRowIndex)!==i&&(this.$blurFoldWidget(this.activeRowIndex),this.activeRowIndex=this.$rowToRowIndex(i),this.$focusFoldWidget(this.activeRowIndex))}.bind(this),10);break}else if(this.gutterLayer.session.foldWidgets[this.$rowIndexToRow(this.activeRowIndex)]==="end")break;return;case"annotation":this.annotationTooltip.showTooltip(this.$rowIndexToRow(this.activeRowIndex)),this.annotationTooltip.$fromKeyboard=!0;break}return}},a.prototype.$blurGutter=function(){if(this.activeRowIndex!==null)switch(this.activeLane){case"fold":this.$blurFoldWidget(this.activeRowIndex),this.$blurCustomWidget(this.activeRowIndex);break;case"annotation":this.$blurAnnotation(this.activeRowIndex);break}this.annotationTooltip.isOpen&&this.annotationTooltip.hide()},a.prototype.$isFoldWidgetVisible=function(l){var i=this.editor.isRowFullyVisible(this.$rowIndexToRow(l)),o=this.$getFoldWidget(l).style.display!=="none";return i&&o},a.prototype.$isCustomWidgetVisible=function(l){var i=this.editor.isRowFullyVisible(this.$rowIndexToRow(l)),o=!!this.$getCustomWidget(l);return i&&o},a.prototype.$isAnnotationVisible=function(l){var i=this.editor.isRowFullyVisible(this.$rowIndexToRow(l)),o=this.$getAnnotation(l).style.display!=="none";return i&&o},a.prototype.$getFoldWidget=function(l){var i=this.lines.get(l),o=i.element;return o.childNodes[1]},a.prototype.$getCustomWidget=function(l){var i=this.lines.get(l),o=i.element;return o.childNodes[3]},a.prototype.$getAnnotation=function(l){var i=this.lines.get(l),o=i.element;return o.childNodes[2]},a.prototype.$findNearestFoldLaneWidget=function(l){if(this.$isCustomWidgetVisible(l)||this.$isFoldWidgetVisible(l))return l;for(var i=0;l-i>0||l+i<this.lines.getLength()-1;){if(i++,l-i>=0&&this.$isCustomWidgetVisible(l-i))return l-i;if(l+i<=this.lines.getLength()-1&&this.$isCustomWidgetVisible(l+i))return l+i;if(l-i>=0&&this.$isFoldWidgetVisible(l-i))return l-i;if(l+i<=this.lines.getLength()-1&&this.$isFoldWidgetVisible(l+i))return l+i}return null},a.prototype.$findNearestAnnotation=function(l){if(this.$isAnnotationVisible(l))return l;for(var i=0;l-i>0||l+i<this.lines.getLength()-1;){if(i++,l-i>=0&&this.$isAnnotationVisible(l-i))return l-i;if(l+i<=this.lines.getLength()-1&&this.$isAnnotationVisible(l+i))return l+i}return null},a.prototype.$focusFoldWidget=function(l){if(l!=null){var i=this.$getFoldWidget(l);i.classList.add(this.editor.renderer.keyboardFocusClassName),i.focus()}},a.prototype.$focusCustomWidget=function(l){if(l!=null){var i=this.$getCustomWidget(l);i&&(i.classList.add(this.editor.renderer.keyboardFocusClassName),i.focus())}},a.prototype.$focusAnnotation=function(l){if(l!=null){var i=this.$getAnnotation(l);i.classList.add(this.editor.renderer.keyboardFocusClassName),i.focus()}},a.prototype.$blurFoldWidget=function(l){var i=this.$getFoldWidget(l);i.classList.remove(this.editor.renderer.keyboardFocusClassName),i.blur()},a.prototype.$blurCustomWidget=function(l){var i=this.$getCustomWidget(l);i&&(i.classList.remove(this.editor.renderer.keyboardFocusClassName),i.blur())},a.prototype.$blurAnnotation=function(l){var i=this.$getAnnotation(l);i.classList.remove(this.editor.renderer.keyboardFocusClassName),i.blur()},a.prototype.$moveFoldWidgetUp=function(){for(var l=this.activeRowIndex;l>0;)if(l--,this.$isFoldWidgetVisible(l)||this.$isCustomWidgetVisible(l)){this.$blurFoldWidget(this.activeRowIndex),this.$blurCustomWidget(this.activeRowIndex),this.activeRowIndex=l,this.$isFoldWidgetVisible(l)?this.$focusFoldWidget(this.activeRowIndex):this.$focusCustomWidget(this.activeRowIndex);return}},a.prototype.$moveFoldWidgetDown=function(){for(var l=this.activeRowIndex;l<this.lines.getLength()-1;)if(l++,this.$isFoldWidgetVisible(l)||this.$isCustomWidgetVisible(l)){this.$blurFoldWidget(this.activeRowIndex),this.$blurCustomWidget(this.activeRowIndex),this.activeRowIndex=l,this.$isFoldWidgetVisible(l)?this.$focusFoldWidget(this.activeRowIndex):this.$focusCustomWidget(this.activeRowIndex);return}},a.prototype.$moveAnnotationUp=function(){for(var l=this.activeRowIndex;l>0;)if(l--,this.$isAnnotationVisible(l)){this.$blurAnnotation(this.activeRowIndex),this.activeRowIndex=l,this.$focusAnnotation(this.activeRowIndex);return}},a.prototype.$moveAnnotationDown=function(){for(var l=this.activeRowIndex;l<this.lines.getLength()-1;)if(l++,this.$isAnnotationVisible(l)){this.$blurAnnotation(this.activeRowIndex),this.activeRowIndex=l,this.$focusAnnotation(this.activeRowIndex);return}},a.prototype.$findClosestNumber=function(l,i,o){return l===null?i:i===null||Math.abs(o-l)<=Math.abs(o-i)?l:i},a.prototype.$switchLane=function(l){switch(l){case"annotation":if(this.activeLane==="annotation")break;var i=this.$findNearestAnnotation(this.activeRowIndex);if(i==null)break;this.activeLane="annotation",this.$blurFoldWidget(this.activeRowIndex),this.$blurCustomWidget(this.activeRowIndex),this.activeRowIndex=i,this.$focusAnnotation(this.activeRowIndex);break;case"fold":if(this.activeLane==="fold")break;var o=this.$findNearestFoldLaneWidget(this.activeRowIndex);if(o===null)break;this.activeLane="fold",this.$blurAnnotation(this.activeRowIndex),this.activeRowIndex=o,this.$isCustomWidgetVisible(o)?this.$focusCustomWidget(this.activeRowIndex):this.$focusFoldWidget(this.activeRowIndex);break}},a.prototype.$rowIndexToRow=function(l){var i=this.lines.get(l);return i?i.row:null},a.prototype.$rowToRowIndex=function(l){for(var i=0;i<this.lines.getLength();i++){var o=this.lines.get(i);if(o.row==l)return i}return null},a})();R.GutterKeyboardHandler=m;var d=(function(){function a(l,i){this.gutterKeyboardHandler=i,this.domEvent=l}return a.prototype.getKey=function(){return v.keyCodeToString(this.domEvent.keyCode)},a.prototype.getRow=function(){return this.gutterKeyboardHandler.$rowIndexToRow(this.gutterKeyboardHandler.activeRowIndex)},a.prototype.isInAnnotationLane=function(){return this.gutterKeyboardHandler.activeLane==="annotation"},a.prototype.isInFoldLane=function(){return this.gutterKeyboardHandler.activeLane==="fold"},a})();R.GutterKeyboardEvent=d}),ace.define("ace/editor",["require","exports","module","ace/lib/oop","ace/lib/dom","ace/lib/lang","ace/lib/useragent","ace/keyboard/textinput","ace/mouse/mouse_handler","ace/mouse/fold_handler","ace/keyboard/keybinding","ace/edit_session","ace/search","ace/range","ace/lib/event_emitter","ace/commands/command_manager","ace/commands/default_commands","ace/config","ace/token_iterator","ace/keyboard/gutter_handler","ace/config","ace/clipboard","ace/lib/keys","ace/lib/event","ace/tooltip"],function(y,R,L){"use strict";var v=this&&this.__values||function(b){var p=typeof Symbol=="function"&&Symbol.iterator,A=p&&b[p],T=0;if(A)return A.call(b);if(b&&typeof b.length=="number")return{next:function(){return b&&T>=b.length&&(b=void 0),{value:b&&b[T++],done:!b}}};throw new TypeError(p?"Object is not iterable.":"Symbol.iterator is not defined.")},m=y("./lib/oop"),d=y("./lib/dom"),a=y("./lib/lang"),l=y("./lib/useragent"),i=y("./keyboard/textinput").TextInput,o=y("./mouse/mouse_handler").MouseHandler,n=y("./mouse/fold_handler").FoldHandler,t=y("./keyboard/keybinding").KeyBinding,e=y("./edit_session").EditSession,r=y("./search").Search,s=y("./range").Range,c=y("./lib/event_emitter").EventEmitter,u=y("./commands/command_manager").CommandManager,f=y("./commands/default_commands").commands,x=y("./config"),_=y("./token_iterator").TokenIterator,h=y("./keyboard/gutter_handler").GutterKeyboardHandler,g=y("./config").nls,C=y("./clipboard"),k=y("./lib/keys"),$=y("./lib/event"),M=y("./tooltip").HoverTooltip,S=(function(){function b(p,A,T){this.id="editor"+ ++b.$uid,this.session,this.$toDestroy=[];var E=p.getContainerElement();this.container=E,this.renderer=p,this.commands=new u(l.isMac?"mac":"win",f),typeof document=="object"&&(this.textInput=new i(p.getTextAreaContainer(),this),this.renderer.textarea=this.textInput.getElement(),this.$mouseHandler=new o(this),new n(this)),this.keyBinding=new t(this),this.$search=new r().set({wrap:!0}),this.$historyTracker=this.$historyTracker.bind(this),this.commands.on("exec",this.$historyTracker),this.$initOperationListeners(),this._$emitInputEvent=a.delayedCall(function(){this._signal("input",{}),this.session&&!this.session.destroyed&&this.session.bgTokenizer.scheduleStart()}.bind(this)),this.on("change",function(D,I){I._$emitInputEvent.schedule(31)}),this.setSession(A||T&&T.session||new e("")),x.resetOptions(this),T&&this.setOptions(T),x._signal("editor",this)}return b.prototype.$initOperationListeners=function(){this.commands.on("exec",this.startOperation.bind(this),!0),this.commands.on("afterExec",this.endOperation.bind(this),!0)},b.prototype.startOperation=function(p){this.session.startOperation(p)},b.prototype.endOperation=function(p){this.session.endOperation(p)},b.prototype.onStartOperation=function(p){this.curOp=this.session.curOp,this.curOp.scrollTop=this.renderer.scrollTop,this.prevOp=this.session.prevOp,p||(this.previousCommand=null)},b.prototype.onEndOperation=function(p){if(this.curOp&&this.session){if(p&&p.returnValue===!1){this.curOp=null;return}if(this._signal("beforeEndOperation"),!this.curOp)return;var A=this.curOp.command,T=A&&A.scrollIntoView;if(T){switch(T){case"center-animate":T="animate";case"center":this.renderer.scrollCursorIntoView(null,.5);break;case"animate":case"cursor":this.renderer.scrollCursorIntoView();break;case"selectionPart":var E=this.selection.getRange(),D=this.renderer.layerConfig;(E.start.row>=D.lastRow||E.end.row<=D.firstRow)&&this.renderer.scrollSelectionIntoView(this.selection.anchor,this.selection.lead);break;default:break}T=="animate"&&this.renderer.animateScrolling(this.curOp.scrollTop)}this.$lastSel=this.session.selection.toJSON(),this.prevOp=this.curOp,this.curOp=null}},b.prototype.$historyTracker=function(p){if(this.$mergeUndoDeltas){var A=this.prevOp,T=this.$mergeableCommands,E=A.command&&p.command.name==A.command.name;if(p.command.name=="insertstring"){var D=p.args;this.mergeNextCommand===void 0&&(this.mergeNextCommand=!0),E=E&&this.mergeNextCommand&&(!/\s/.test(D)||/\s/.test(A.args)),this.mergeNextCommand=!0}else E=E&&T.indexOf(p.command.name)!==-1;this.$mergeUndoDeltas!="always"&&Date.now()-this.sequenceStartTime>2e3&&(E=!1),E?this.session.mergeUndoDeltas=!0:T.indexOf(p.command.name)!==-1&&(this.sequenceStartTime=Date.now())}},b.prototype.setKeyboardHandler=function(p,A){if(p&&typeof p=="string"&&p!="ace"){this.$keybindingId=p;var T=this;x.loadModule(["keybinding",p],function(E){T.$keybindingId==p&&T.keyBinding.setKeyboardHandler(E&&E.handler),A&&A()})}else this.$keybindingId=null,this.keyBinding.setKeyboardHandler(p),A&&A()},b.prototype.getKeyboardHandler=function(){return this.keyBinding.getKeyboardHandler()},b.prototype.setSession=function(p){if(this.session!=p){this.curOp&&this.endOperation(),this.curOp={};var A=this.session;if(A){this.session.off("change",this.$onDocumentChange),this.session.off("changeMode",this.$onChangeMode),this.session.off("tokenizerUpdate",this.$onTokenizerUpdate),this.session.off("changeTabSize",this.$onChangeTabSize),this.session.off("changeWrapLimit",this.$onChangeWrapLimit),this.session.off("changeWrapMode",this.$onChangeWrapMode),this.session.off("changeFold",this.$onChangeFold),this.session.off("changeFrontMarker",this.$onChangeFrontMarker),this.session.off("changeBackMarker",this.$onChangeBackMarker),this.session.off("changeBreakpoint",this.$onChangeBreakpoint),this.session.off("changeAnnotation",this.$onChangeAnnotation),this.session.off("changeOverwrite",this.$onCursorChange),this.session.off("changeScrollTop",this.$onScrollTopChange),this.session.off("changeScrollLeft",this.$onScrollLeftChange),this.session.off("startOperation",this.$onStartOperation),this.session.off("endOperation",this.$onEndOperation);var T=this.session.getSelection();T.off("changeCursor",this.$onCursorChange),T.off("changeSelection",this.$onSelectionChange)}this.session=p,p?(this.$onDocumentChange=this.onDocumentChange.bind(this),p.on("change",this.$onDocumentChange),this.renderer.setSession(p),this.$onChangeMode=this.onChangeMode.bind(this),p.on("changeMode",this.$onChangeMode),this.$onTokenizerUpdate=this.onTokenizerUpdate.bind(this),p.on("tokenizerUpdate",this.$onTokenizerUpdate),this.$onChangeTabSize=this.renderer.onChangeTabSize.bind(this.renderer),p.on("changeTabSize",this.$onChangeTabSize),this.$onChangeWrapLimit=this.onChangeWrapLimit.bind(this),p.on("changeWrapLimit",this.$onChangeWrapLimit),this.$onChangeWrapMode=this.onChangeWrapMode.bind(this),p.on("changeWrapMode",this.$onChangeWrapMode),this.$onChangeFold=this.onChangeFold.bind(this),p.on("changeFold",this.$onChangeFold),this.$onChangeFrontMarker=this.onChangeFrontMarker.bind(this),this.session.on("changeFrontMarker",this.$onChangeFrontMarker),this.$onChangeBackMarker=this.onChangeBackMarker.bind(this),this.session.on("changeBackMarker",this.$onChangeBackMarker),this.$onChangeBreakpoint=this.onChangeBreakpoint.bind(this),this.session.on("changeBreakpoint",this.$onChangeBreakpoint),this.$onChangeAnnotation=this.onChangeAnnotation.bind(this),this.session.on("changeAnnotation",this.$onChangeAnnotation),this.$onCursorChange=this.onCursorChange.bind(this),this.session.on("changeOverwrite",this.$onCursorChange),this.$onScrollTopChange=this.onScrollTopChange.bind(this),this.session.on("changeScrollTop",this.$onScrollTopChange),this.$onScrollLeftChange=this.onScrollLeftChange.bind(this),this.session.on("changeScrollLeft",this.$onScrollLeftChange),this.selection=p.getSelection(),this.selection.on("changeCursor",this.$onCursorChange),this.$onSelectionChange=this.onSelectionChange.bind(this),this.selection.on("changeSelection",this.$onSelectionChange),this.$onStartOperation=this.onStartOperation.bind(this),this.session.on("startOperation",this.$onStartOperation),this.$onEndOperation=this.onEndOperation.bind(this),this.session.on("endOperation",this.$onEndOperation),this.onChangeMode(),this.onCursorChange(),this.onScrollTopChange(),this.onScrollLeftChange(),this.onSelectionChange(),this.onChangeFrontMarker(),this.onChangeBackMarker(),this.onChangeBreakpoint(),this.onChangeAnnotation(),this.session.getUseWrapMode()&&this.renderer.adjustWrapLimit(),this.renderer.updateFull()):(this.selection=null,this.renderer.setSession(p)),this._signal("changeSession",{session:p,oldSession:A}),this.curOp=null,A&&A._signal("changeEditor",{oldEditor:this}),A&&(A.$editor=null),p&&p._signal("changeEditor",{editor:this}),p&&(p.$editor=this),p&&!p.destroyed&&p.bgTokenizer.scheduleStart()}},b.prototype.getSession=function(){return this.session},b.prototype.setValue=function(p,A){return this.session.doc.setValue(p),A?A==1?this.navigateFileEnd():A==-1&&this.navigateFileStart():this.selectAll(),p},b.prototype.getValue=function(){return this.session.getValue()},b.prototype.getSelection=function(){return this.selection},b.prototype.resize=function(p){this.renderer.onResize(p)},b.prototype.setTheme=function(p,A){this.renderer.setTheme(p,A)},b.prototype.getTheme=function(){return this.renderer.getTheme()},b.prototype.setStyle=function(p,A){this.renderer.setStyle(p,A)},b.prototype.unsetStyle=function(p){this.renderer.unsetStyle(p)},b.prototype.getFontSize=function(){return this.getOption("fontSize")||d.computedStyle(this.container).fontSize},b.prototype.setFontSize=function(p){this.setOption("fontSize",p)},b.prototype.$highlightBrackets=function(){if(!this.$highlightPending){var p=this;this.$highlightPending=!0,setTimeout(function(){p.$highlightPending=!1;var A=p.session;if(!(!A||A.destroyed)){A.$bracketHighlight&&(A.$bracketHighlight.markerIds.forEach(function(q){A.removeMarker(q)}),A.$bracketHighlight=null);var T=p.getCursorPosition(),E=p.getKeyboardHandler(),D=E&&E.$getDirectionForHighlight&&E.$getDirectionForHighlight(p),I=A.getMatchingBracketRanges(T,D);if(!I){var O=new _(A,T.row,T.column),z=O.getCurrentToken();if(z&&/\b(?:tag-open|tag-name)/.test(z.type)){var N=A.getMatchingTags(T);N&&(I=[N.openTagName.isEmpty()?N.openTag:N.openTagName,N.closeTagName.isEmpty()?N.closeTag:N.closeTagName])}}if(!I&&A.$mode.getMatching&&(I=A.$mode.getMatching(p.session)),!I){p.getHighlightIndentGuides()&&p.renderer.$textLayer.$highlightIndentGuide();return}var j="ace_bracket";Array.isArray(I)?I.length==1&&(j="ace_error_bracket"):I=[I],I.length==2&&(s.comparePoints(I[0].end,I[1].start)==0?I=[s.fromPoints(I[0].start,I[1].end)]:s.comparePoints(I[0].start,I[1].end)==0&&(I=[s.fromPoints(I[1].start,I[0].end)])),A.$bracketHighlight={ranges:I,markerIds:I.map(function(q){return A.addMarker(q,j,"text")})},p.getHighlightIndentGuides()&&p.renderer.$textLayer.$highlightIndentGuide()}},50)}},b.prototype.focus=function(){this.textInput.focus()},b.prototype.isFocused=function(){return this.textInput.isFocused()},b.prototype.blur=function(){this.textInput.blur()},b.prototype.onFocus=function(p){this.$isFocused||(this.$isFocused=!0,this.renderer.showCursor(),this.renderer.visualizeFocus(),this._emit("focus",p))},b.prototype.onBlur=function(p){this.$isFocused&&(this.$isFocused=!1,this.renderer.hideCursor(),this.renderer.visualizeBlur(),this._emit("blur",p))},b.prototype.$cursorChange=function(){this.renderer.updateCursor(),this.$highlightBrackets(),this.$updateHighlightActiveLine()},b.prototype.onDocumentChange=function(p){var A=this.session.$useWrapMode,T=p.start.row==p.end.row?p.end.row:1/0;this.renderer.updateLines(p.start.row,T,A),this._signal("change",p),this.$cursorChange()},b.prototype.onTokenizerUpdate=function(p){var A=p.data;this.renderer.updateLines(A.first,A.last)},b.prototype.onScrollTopChange=function(){this.renderer.scrollToY(this.session.getScrollTop())},b.prototype.onScrollLeftChange=function(){this.renderer.scrollToX(this.session.getScrollLeft())},b.prototype.onCursorChange=function(){this.$cursorChange(),this._signal("changeSelection")},b.prototype.$updateHighlightActiveLine=function(){var p=this.getSession(),A;if(this.$highlightActiveLine&&((this.$selectionStyle!="line"||!this.selection.isMultiLine())&&(A=this.getCursorPosition()),this.renderer.theme&&this.renderer.theme.$selectionColorConflict&&!this.selection.isEmpty()&&(A=!1),this.renderer.$maxLines&&this.session.getLength()===1&&!(this.renderer.$minLines>1)&&(A=!1)),p.$highlightLineMarker&&!A)p.removeMarker(p.$highlightLineMarker.id),p.$highlightLineMarker=null;else if(!p.$highlightLineMarker&&A){var T=new s(A.row,A.column,A.row,1/0);T.id=p.addMarker(T,"ace_active-line","screenLine"),p.$highlightLineMarker=T}else A&&(p.$highlightLineMarker.start.row=A.row,p.$highlightLineMarker.end.row=A.row,p.$highlightLineMarker.start.column=A.column,p._signal("changeBackMarker"))},b.prototype.onSelectionChange=function(p){var A=this.session;if(A.$selectionMarker&&A.removeMarker(A.$selectionMarker),A.$selectionMarker=null,this.selection.isEmpty())this.$updateHighlightActiveLine();else{var T=this.selection.getRange(),E=this.getSelectionStyle();A.$selectionMarker=A.addMarker(T,"ace_selection",E)}var D=this.$highlightSelectedWord&&this.$getSelectionHighLightRegexp();this.session.highlight(D),this._signal("changeSelection")},b.prototype.$getSelectionHighLightRegexp=function(){var p=this.session,A=this.getSelectionRange();if(!(A.isEmpty()||A.isMultiLine())){var T=A.start.column,E=A.end.column,D=p.getLine(A.start.row),I=D.substring(T,E);if(!(I.length>5e3||!/[\w\d]/.test(I))){var O=this.$search.$assembleRegExp({wholeWord:!0,caseSensitive:!0,needle:I}),z=D.substring(T-1,E+1);if(O.test(z))return O}}},b.prototype.onChangeFrontMarker=function(){this.renderer.updateFrontMarkers()},b.prototype.onChangeBackMarker=function(){this.renderer.updateBackMarkers()},b.prototype.onChangeBreakpoint=function(){this.renderer.updateBreakpoints()},b.prototype.onChangeAnnotation=function(){this.renderer.setAnnotations(this.session.getAnnotations())},b.prototype.onChangeMode=function(p){this.renderer.updateText(),this._emit("changeMode",p)},b.prototype.onChangeWrapLimit=function(){this.renderer.updateFull()},b.prototype.onChangeWrapMode=function(){this.renderer.onResize(!0)},b.prototype.onChangeFold=function(){this.$updateHighlightActiveLine(),this.renderer.updateFull()},b.prototype.getSelectedText=function(){return this.session.getTextRange(this.getSelectionRange())},b.prototype.getCopyText=function(){var p=this.getSelectedText(),A=this.session.doc.getNewLineCharacter(),T=!1;if(!p&&this.$copyWithEmptySelection){T=!0;for(var E=this.selection.getAllRanges(),D=0;D<E.length;D++){var I=E[D];D&&E[D-1].start.row==I.start.row||(p+=this.session.getLine(I.start.row)+A)}}var O={text:p};return this._signal("copy",O),C.lineMode=T?O.text:!1,O.text},b.prototype.onCopy=function(){this.commands.exec("copy",this)},b.prototype.onCut=function(){this.commands.exec("cut",this)},b.prototype.onPaste=function(p,A){var T={text:p,event:A};this.commands.exec("paste",this,T)},b.prototype.$handlePaste=function(p){typeof p=="string"&&(p={text:p}),this._signal("paste",p);var A=p.text,T=A===C.lineMode,E=this.session;if(!this.inMultiSelectMode||this.inVirtualSelectionMode)T?E.insert({row:this.selection.lead.row,column:0},A):this.insert(A);else if(T)this.selection.rangeList.ranges.forEach(function(j){E.insert({row:j.start.row,column:0},A)});else{var D=A.split(/\r\n|\r|\n/),I=this.selection.rangeList.ranges,O=D.length==2&&(!D[0]||!D[1]);if(D.length!=I.length||O)return this.commands.exec("insertstring",this,A);for(var z=I.length;z--;){var N=I[z];N.isEmpty()||E.remove(N),E.insert(N.start,D[z])}}},b.prototype.execCommand=function(p,A){return this.commands.exec(p,this,A)},b.prototype.insert=function(p,A){var T=this.session,E=T.getMode(),D=this.getCursorPosition();if(this.getBehavioursEnabled()&&!A){var I=E.transformAction(T.getState(D.row),"insertion",this,T,p);I&&(p!==I.text&&(this.inVirtualSelectionMode||(this.session.mergeUndoDeltas=!1,this.mergeNextCommand=!1)),p=I.text)}if(p=="	"&&(p=this.session.getTabString()),this.selection.isEmpty()){if(this.session.getOverwrite()&&p.indexOf(`
`)==-1){var O=s.fromPoints(D,D);O.end.column+=p.length,this.session.remove(O)}}else{var O=this.getSelectionRange();D=this.session.remove(O),this.clearSelection()}if(p==`
`||p==`\r
`){var q=T.getLine(D.row);if(D.column>q.search(/\S|$/)){var z=q.substr(D.column).search(/\S|$/);T.doc.removeInLine(D.row,D.column,D.column+z)}}this.clearSelection();var N=D.column,j=T.getState(D.row),q=T.getLine(D.row),B=E.checkOutdent(j,q,p);if(T.insert(D,p),I&&I.selection&&(I.selection.length==2?this.selection.setSelectionRange(new s(D.row,N+I.selection[0],D.row,N+I.selection[1])):this.selection.setSelectionRange(new s(D.row+I.selection[0],I.selection[1],D.row+I.selection[2],I.selection[3]))),this.$enableAutoIndent){if(T.getDocument().isNewLine(p)){var G=E.getNextLineIndent(j,q.slice(0,D.column),T.getTabString());T.insert({row:D.row+1,column:0},G)}B&&E.autoOutdent(j,T,D.row)}},b.prototype.autoIndent=function(){for(var p=this.session,A=p.getMode(),T=this.selection.isEmpty()?[new s(0,0,p.doc.getLength()-1,0)]:this.selection.getAllRanges(),E="",D="",I="",O=p.getTabString(),z=0;z<T.length;z++)for(var N=T[z].start.row,j=T[z].end.row,q=N;q<=j;q++){q>0&&(E=p.getState(q-1),D=p.getLine(q-1),I=A.getNextLineIndent(E,D,O));var B=p.getLine(q),G=A.$getIndent(B);if(I!==G){if(G.length>0){var K=new s(q,0,q,G.length);p.remove(K)}I.length>0&&p.insert({row:q,column:0},I)}A.autoOutdent(E,p,q)}},b.prototype.onTextInput=function(p,A){if(!A)return this.keyBinding.onTextInput(p);this.startOperation({command:{name:"insertstring"}});var T=this.applyComposition.bind(this,p,A);this.selection.rangeCount?this.forEachSelection(T):T(),this.endOperation()},b.prototype.applyComposition=function(p,A){if(A.extendLeft||A.extendRight){var T=this.selection.getRange();T.start.column-=A.extendLeft,T.end.column+=A.extendRight,T.start.column<0&&(T.start.row--,T.start.column+=this.session.getLine(T.start.row).length+1),this.selection.setRange(T),!p&&!T.isEmpty()&&this.remove()}if((p||!this.selection.isEmpty())&&this.insert(p,!0),A.restoreStart||A.restoreEnd){var T=this.selection.getRange();T.start.column-=A.restoreStart,T.end.column-=A.restoreEnd,this.selection.setRange(T)}},b.prototype.onCommandKey=function(p,A,T){return this.keyBinding.onCommandKey(p,A,T)},b.prototype.setOverwrite=function(p){this.session.setOverwrite(p)},b.prototype.getOverwrite=function(){return this.session.getOverwrite()},b.prototype.toggleOverwrite=function(){this.session.toggleOverwrite()},b.prototype.setScrollSpeed=function(p){this.setOption("scrollSpeed",p)},b.prototype.getScrollSpeed=function(){return this.getOption("scrollSpeed")},b.prototype.setDragDelay=function(p){this.setOption("dragDelay",p)},b.prototype.getDragDelay=function(){return this.getOption("dragDelay")},b.prototype.setSelectionStyle=function(p){this.setOption("selectionStyle",p)},b.prototype.getSelectionStyle=function(){return this.getOption("selectionStyle")},b.prototype.setHighlightActiveLine=function(p){this.setOption("highlightActiveLine",p)},b.prototype.getHighlightActiveLine=function(){return this.getOption("highlightActiveLine")},b.prototype.setHighlightGutterLine=function(p){this.setOption("highlightGutterLine",p)},b.prototype.getHighlightGutterLine=function(){return this.getOption("highlightGutterLine")},b.prototype.setHighlightSelectedWord=function(p){this.setOption("highlightSelectedWord",p)},b.prototype.getHighlightSelectedWord=function(){return this.$highlightSelectedWord},b.prototype.setAnimatedScroll=function(p){this.renderer.setAnimatedScroll(p)},b.prototype.getAnimatedScroll=function(){return this.renderer.getAnimatedScroll()},b.prototype.setShowInvisibles=function(p){this.renderer.setShowInvisibles(p)},b.prototype.getShowInvisibles=function(){return this.renderer.getShowInvisibles()},b.prototype.setDisplayIndentGuides=function(p){this.renderer.setDisplayIndentGuides(p)},b.prototype.getDisplayIndentGuides=function(){return this.renderer.getDisplayIndentGuides()},b.prototype.setHighlightIndentGuides=function(p){this.renderer.setHighlightIndentGuides(p)},b.prototype.getHighlightIndentGuides=function(){return this.renderer.getHighlightIndentGuides()},b.prototype.setShowPrintMargin=function(p){this.renderer.setShowPrintMargin(p)},b.prototype.getShowPrintMargin=function(){return this.renderer.getShowPrintMargin()},b.prototype.setPrintMarginColumn=function(p){this.renderer.setPrintMarginColumn(p)},b.prototype.getPrintMarginColumn=function(){return this.renderer.getPrintMarginColumn()},b.prototype.setReadOnly=function(p){this.setOption("readOnly",p)},b.prototype.getReadOnly=function(){return this.getOption("readOnly")},b.prototype.setBehavioursEnabled=function(p){this.setOption("behavioursEnabled",p)},b.prototype.getBehavioursEnabled=function(){return this.getOption("behavioursEnabled")},b.prototype.setWrapBehavioursEnabled=function(p){this.setOption("wrapBehavioursEnabled",p)},b.prototype.getWrapBehavioursEnabled=function(){return this.getOption("wrapBehavioursEnabled")},b.prototype.setShowFoldWidgets=function(p){this.setOption("showFoldWidgets",p)},b.prototype.getShowFoldWidgets=function(){return this.getOption("showFoldWidgets")},b.prototype.setFadeFoldWidgets=function(p){this.setOption("fadeFoldWidgets",p)},b.prototype.getFadeFoldWidgets=function(){return this.getOption("fadeFoldWidgets")},b.prototype.remove=function(p){this.selection.isEmpty()&&(p=="left"?this.selection.selectLeft():this.selection.selectRight());var A=this.getSelectionRange();if(this.getBehavioursEnabled()){var T=this.session,E=T.getState(A.start.row),D=T.getMode().transformAction(E,"deletion",this,T,A);if(A.end.column===0){var I=T.getTextRange(A);if(I[I.length-1]==`
`){var O=T.getLine(A.end.row);/^\s+$/.test(O)&&(A.end.column=O.length)}}D&&(A=D)}this.session.remove(A),this.clearSelection()},b.prototype.removeWordRight=function(){this.selection.isEmpty()&&this.selection.selectWordRight(),this.session.remove(this.getSelectionRange()),this.clearSelection()},b.prototype.removeWordLeft=function(){this.selection.isEmpty()&&this.selection.selectWordLeft(),this.session.remove(this.getSelectionRange()),this.clearSelection()},b.prototype.removeToLineStart=function(){this.selection.isEmpty()&&this.selection.selectLineStart(),this.selection.isEmpty()&&this.selection.selectLeft(),this.session.remove(this.getSelectionRange()),this.clearSelection()},b.prototype.removeToLineEnd=function(){this.selection.isEmpty()&&this.selection.selectLineEnd();var p=this.getSelectionRange();p.start.column==p.end.column&&p.start.row==p.end.row&&(p.end.column=0,p.end.row++),this.session.remove(p),this.clearSelection()},b.prototype.splitLine=function(){this.selection.isEmpty()||(this.session.remove(this.getSelectionRange()),this.clearSelection());var p=this.getCursorPosition();this.insert(`
`),this.moveCursorToPosition(p)},b.prototype.setGhostText=function(p,A){this.renderer.setGhostText(p,A)},b.prototype.removeGhostText=function(){this.renderer.removeGhostText()},b.prototype.transposeLetters=function(){if(this.selection.isEmpty()){var p=this.getCursorPosition(),A=p.column;if(A!==0){var T=this.session.getLine(p.row),E,D;A<T.length?(E=T.charAt(A)+T.charAt(A-1),D=new s(p.row,A-1,p.row,A+1)):(E=T.charAt(A-1)+T.charAt(A-2),D=new s(p.row,A-2,p.row,A)),this.session.replace(D,E),this.session.selection.moveToPosition(D.end)}}},b.prototype.toLowerCase=function(){var p=this.getSelectionRange();this.selection.isEmpty()&&this.selection.selectWord();var A=this.getSelectionRange(),T=this.session.getTextRange(A);this.session.replace(A,T.toLowerCase()),this.selection.setSelectionRange(p)},b.prototype.toUpperCase=function(){var p=this.getSelectionRange();this.selection.isEmpty()&&this.selection.selectWord();var A=this.getSelectionRange(),T=this.session.getTextRange(A);this.session.replace(A,T.toUpperCase()),this.selection.setSelectionRange(p)},b.prototype.indent=function(){var p=this.session,A=this.getSelectionRange();if(A.start.row<A.end.row){var T=this.$getSelectedRows();p.indentRows(T.first,T.last,"	");return}else if(A.start.column<A.end.column){var E=p.getTextRange(A);if(!/^\s+$/.test(E)){var T=this.$getSelectedRows();p.indentRows(T.first,T.last,"	");return}}var D=p.getLine(A.start.row),I=A.start,O=p.getTabSize(),z=p.documentToScreenColumn(I.row,I.column);if(this.session.getUseSoftTabs())var N=O-z%O,j=a.stringRepeat(" ",N);else{for(var N=z%O;D[A.start.column-1]==" "&&N;)A.start.column--,N--;this.selection.setSelectionRange(A),j="	"}return this.insert(j)},b.prototype.blockIndent=function(){var p=this.$getSelectedRows();this.session.indentRows(p.first,p.last,"	")},b.prototype.blockOutdent=function(){var p=this.session.getSelection();this.session.outdentRows(p.getRange())},b.prototype.sortLines=function(){for(var p=this.$getSelectedRows(),A=this.session,T=[],E=p.first;E<=p.last;E++)T.push(A.getLine(E));T.sort(function(O,z){return O.toLowerCase()<z.toLowerCase()?-1:O.toLowerCase()>z.toLowerCase()?1:0});for(var D=new s(0,0,0,0),E=p.first;E<=p.last;E++){var I=A.getLine(E);D.start.row=E,D.end.row=E,D.end.column=I.length,A.replace(D,T[E-p.first])}},b.prototype.toggleCommentLines=function(){var p=this.session.getState(this.getCursorPosition().row),A=this.$getSelectedRows();this.session.getMode().toggleCommentLines(p,this.session,A.first,A.last)},b.prototype.toggleBlockComment=function(){var p=this.getCursorPosition(),A=this.session.getState(p.row),T=this.getSelectionRange();this.session.getMode().toggleBlockComment(A,this.session,T,p)},b.prototype.getNumberAt=function(p,A){var T=/[\-]?[0-9]+(?:\.[0-9]+)?/g;T.lastIndex=0;for(var E=this.session.getLine(p);T.lastIndex<A;){var D=T.exec(E);if(D.index<=A&&D.index+D[0].length>=A){var I={value:D[0],start:D.index,end:D.index+D[0].length};return I}}return null},b.prototype.modifyNumber=function(p){var A=this.selection.getCursor().row,T=this.selection.getCursor().column,E=new s(A,T-1,A,T),D=this.session.getTextRange(E);if(!isNaN(parseFloat(D))&&isFinite(D)){var I=this.getNumberAt(A,T);if(I){var O=I.value.indexOf(".")>=0?I.start+I.value.indexOf(".")+1:I.end,z=I.start+I.value.length-O,N=parseFloat(I.value);N*=Math.pow(10,z),O!==I.end&&T<O?p*=Math.pow(10,I.end-T-1):p*=Math.pow(10,I.end-T),N+=p,N/=Math.pow(10,z);var j=N.toFixed(z),q=new s(A,I.start,A,I.end);this.session.replace(q,j),this.moveCursorTo(A,Math.max(I.start+1,T+j.length-I.value.length))}}else this.toggleWord()},b.prototype.toggleWord=function(){var p=this.selection.getCursor().row,A=this.selection.getCursor().column;this.selection.selectWord();var T=this.getSelectedText(),E=this.selection.getWordRange().start.column,D=T.replace(/([a-z]+|[A-Z]+)(?=[A-Z_]|$)/g,"$1 ").split(/\s/),I=A-E-1;I<0&&(I=0);var O=0,z=0,N=this;T.match(/[A-Za-z0-9_]+/)&&D.forEach(function(J,ne){z=O+J.length,I>=O&&I<=z&&(T=J,N.selection.clearSelection(),N.moveCursorTo(p,O+E),N.selection.selectTo(p,z+E)),O=z});for(var j=this.$toggleWordPairs,q,B=0;B<j.length;B++)for(var G=j[B],K=0;K<=1;K++){var V=+!K,Q=T.match(new RegExp("^\\s?_?("+a.escapeRegExp(G[K])+")\\s?$","i"));if(Q){var ee=T.match(new RegExp("([_]|^|\\s)("+a.escapeRegExp(Q[1])+")($|\\s)","g"));ee&&(q=T.replace(new RegExp(a.escapeRegExp(G[K]),"i"),function(J){var ne=G[V];return J.toUpperCase()==J?ne=ne.toUpperCase():J.charAt(0).toUpperCase()==J.charAt(0)&&(ne=ne.substr(0,0)+G[V].charAt(0).toUpperCase()+ne.substr(1)),ne}),this.insert(q),q="")}}},b.prototype.findLinkAt=function(p,A){var T,E,D=this.session.getLine(p),I=D.split(/((?:https?|ftp):\/\/[\S]+)/),O=A;O<0&&(O=0);var z=0,N=0,j;try{for(var q=v(I),B=q.next();!B.done;B=q.next()){var G=B.value;if(N=z+G.length,O>=z&&O<=N&&G.match(/((?:https?|ftp):\/\/[\S]+)/)){j=G.replace(/[\s:.,'";}\]]+$/,"");break}z=N}}catch(K){T={error:K}}finally{try{B&&!B.done&&(E=q.return)&&E.call(q)}finally{if(T)throw T.error}}return j},b.prototype.openLink=function(){var p=this.selection.getCursor(),A=this.findLinkAt(p.row,p.column);return A&&window.open(A,"_blank"),A!=null},b.prototype.removeLines=function(){var p=this.$getSelectedRows();this.session.removeFullLines(p.first,p.last),this.clearSelection()},b.prototype.duplicateSelection=function(){var p=this.selection,A=this.session,T=p.getRange(),E=p.isBackwards();if(T.isEmpty()){var D=T.start.row;A.duplicateLines(D,D)}else{var I=E?T.start:T.end,O=A.insert(I,A.getTextRange(T));T.start=I,T.end=O,p.setSelectionRange(T,E)}},b.prototype.moveLinesDown=function(){this.$moveLines(1,!1)},b.prototype.moveLinesUp=function(){this.$moveLines(-1,!1)},b.prototype.moveText=function(p,A,T){return this.session.moveText(p,A,T)},b.prototype.copyLinesUp=function(){this.$moveLines(-1,!0)},b.prototype.copyLinesDown=function(){this.$moveLines(1,!0)},b.prototype.$moveLines=function(p,A){var T,E,D=this.selection;if(!D.inMultiSelectMode||this.inVirtualSelectionMode){var I=D.toOrientedRange();T=this.$getSelectedRows(I),E=this.session.$moveLines(T.first,T.last,A?0:p),A&&p==-1&&(E=0),I.moveBy(E,0),D.fromOrientedRange(I)}else{var O=D.rangeList.ranges;D.rangeList.detach(this.session),this.inVirtualSelectionMode=!0;for(var z=0,N=0,j=O.length,q=0;q<j;q++){var B=q;O[q].moveBy(z,0),T=this.$getSelectedRows(O[q]);for(var G=T.first,K=T.last;++q<j;){N&&O[q].moveBy(N,0);var V=this.$getSelectedRows(O[q]);if(A&&V.first!=K)break;if(!A&&V.first>K+1)break;K=V.last}for(q--,z=this.session.$moveLines(G,K,A?0:p),A&&p==-1&&(B=q+1);B<=q;)O[B].moveBy(z,0),B++;A||(z=0),N+=z}D.fromOrientedRange(D.ranges[0]),D.rangeList.attach(this.session),this.inVirtualSelectionMode=!1}},b.prototype.$getSelectedRows=function(p){return p=(p||this.getSelectionRange()).collapseRows(),{first:this.session.getRowFoldStart(p.start.row),last:this.session.getRowFoldEnd(p.end.row)}},b.prototype.onCompositionStart=function(p){this.renderer.showComposition(p)},b.prototype.onCompositionUpdate=function(p){this.renderer.setCompositionText(p)},b.prototype.onCompositionEnd=function(){this.renderer.hideComposition()},b.prototype.getFirstVisibleRow=function(){return this.renderer.getFirstVisibleRow()},b.prototype.getLastVisibleRow=function(){return this.renderer.getLastVisibleRow()},b.prototype.isRowVisible=function(p){return p>=this.getFirstVisibleRow()&&p<=this.getLastVisibleRow()},b.prototype.isRowFullyVisible=function(p){return p>=this.renderer.getFirstFullyVisibleRow()&&p<=this.renderer.getLastFullyVisibleRow()},b.prototype.$getVisibleRowCount=function(){return this.renderer.getScrollBottomRow()-this.renderer.getScrollTopRow()+1},b.prototype.$moveByPage=function(p,A){var T=this.renderer,E=this.renderer.layerConfig,D=p*Math.floor(E.height/E.lineHeight);A===!0?this.selection.$moveSelection(function(){this.moveCursorBy(D,0)}):A===!1&&(this.selection.moveCursorBy(D,0),this.selection.clearSelection());var I=T.scrollTop;T.scrollBy(0,D*E.lineHeight),A!=null&&T.scrollCursorIntoView(null,.5),T.animateScrolling(I)},b.prototype.selectPageDown=function(){this.$moveByPage(1,!0)},b.prototype.selectPageUp=function(){this.$moveByPage(-1,!0)},b.prototype.gotoPageDown=function(){this.$moveByPage(1,!1)},b.prototype.gotoPageUp=function(){this.$moveByPage(-1,!1)},b.prototype.scrollPageDown=function(){this.$moveByPage(1)},b.prototype.scrollPageUp=function(){this.$moveByPage(-1)},b.prototype.scrollToRow=function(p){this.renderer.scrollToRow(p)},b.prototype.scrollToLine=function(p,A,T,E){this.renderer.scrollToLine(p,A,T,E)},b.prototype.centerSelection=function(){var p=this.getSelectionRange(),A={row:Math.floor(p.start.row+(p.end.row-p.start.row)/2),column:Math.floor(p.start.column+(p.end.column-p.start.column)/2)};this.renderer.alignCursor(A,.5)},b.prototype.getCursorPosition=function(){return this.selection.getCursor()},b.prototype.getCursorPositionScreen=function(){return this.session.documentToScreenPosition(this.getCursorPosition())},b.prototype.getSelectionRange=function(){return this.selection.getRange()},b.prototype.selectAll=function(){this.selection.selectAll()},b.prototype.clearSelection=function(){this.selection.clearSelection()},b.prototype.moveCursorTo=function(p,A){this.selection.moveCursorTo(p,A)},b.prototype.moveCursorToPosition=function(p){this.selection.moveCursorToPosition(p)},b.prototype.jumpToMatching=function(p,A){var T=this.getCursorPosition(),E=new _(this.session,T.row,T.column),D=E.getCurrentToken(),I=0;D&&D.type.indexOf("tag-name")!==-1&&(D=E.stepBackward());var O=D||E.stepForward();if(O){var z,N=!1,j={},q=T.column-O.start,B,G={")":"(","(":"(","]":"[","[":"[","{":"{","}":"{"};do{if(O.value.match(/[{}()\[\]]/g)){for(;q<O.value.length&&!N;q++)if(G[O.value[q]])switch(B=G[O.value[q]]+"."+O.type.replace("rparen","lparen"),isNaN(j[B])&&(j[B]=0),O.value[q]){case"(":case"[":case"{":j[B]++;break;case")":case"]":case"}":j[B]--,j[B]===-1&&(z="bracket",N=!0);break}}else O.type.indexOf("tag-name")!==-1&&(isNaN(j[O.value])&&(j[O.value]=0),D.value==="<"&&I>1?j[O.value]++:D.value==="</"&&j[O.value]--,j[O.value]===-1&&(z="tag",N=!0));N||(D=O,I++,O=E.stepForward(),q=0)}while(O&&!N);if(z){var K,V;if(z==="bracket")K=this.session.getBracketRange(T),K||(K=new s(E.getCurrentTokenRow(),E.getCurrentTokenColumn()+q-1,E.getCurrentTokenRow(),E.getCurrentTokenColumn()+q-1),V=K.start,(A||V.row===T.row&&Math.abs(V.column-T.column)<2)&&(K=this.session.getBracketRange(V)));else if(z==="tag"){if(!O||O.type.indexOf("tag-name")===-1)return;if(K=new s(E.getCurrentTokenRow(),E.getCurrentTokenColumn()-2,E.getCurrentTokenRow(),E.getCurrentTokenColumn()-2),K.compare(T.row,T.column)===0){var Q=this.session.getMatchingTags(T);Q&&(Q.openTag.contains(T.row,T.column)?(K=Q.closeTag,V=K.start):(K=Q.openTag,Q.closeTag.start.row===T.row&&Q.closeTag.start.column===T.column?V=K.end:V=K.start))}V=V||K.start}V=K&&K.cursor||V,V&&(p?K&&A?this.selection.setRange(K):K&&K.isEqual(this.getSelectionRange())?this.clearSelection():this.selection.selectTo(V.row,V.column):this.selection.moveTo(V.row,V.column))}}},b.prototype.gotoLine=function(p,A,T){this.selection.clearSelection(),this.session.unfold({row:p-1,column:A||0}),this.exitMultiSelectMode&&this.exitMultiSelectMode(),this.moveCursorTo(p-1,A||0),this.isRowFullyVisible(p-1)||this.scrollToLine(p-1,!0,T)},b.prototype.navigateTo=function(p,A){this.selection.moveTo(p,A)},b.prototype.navigateUp=function(p){if(this.selection.isMultiLine()&&!this.selection.isBackwards()){var A=this.selection.anchor.getPosition();return this.moveCursorToPosition(A)}this.selection.clearSelection(),this.selection.moveCursorBy(-p||-1,0)},b.prototype.navigateDown=function(p){if(this.selection.isMultiLine()&&this.selection.isBackwards()){var A=this.selection.anchor.getPosition();return this.moveCursorToPosition(A)}this.selection.clearSelection(),this.selection.moveCursorBy(p||1,0)},b.prototype.navigateLeft=function(p){if(this.selection.isEmpty())for(p=p||1;p--;)this.selection.moveCursorLeft();else{var A=this.getSelectionRange().start;this.moveCursorToPosition(A)}this.clearSelection()},b.prototype.navigateRight=function(p){if(this.selection.isEmpty())for(p=p||1;p--;)this.selection.moveCursorRight();else{var A=this.getSelectionRange().end;this.moveCursorToPosition(A)}this.clearSelection()},b.prototype.navigateLineStart=function(){this.selection.moveCursorLineStart(),this.clearSelection()},b.prototype.navigateLineEnd=function(){this.selection.moveCursorLineEnd(),this.clearSelection()},b.prototype.navigateFileEnd=function(){this.selection.moveCursorFileEnd(),this.clearSelection()},b.prototype.navigateFileStart=function(){this.selection.moveCursorFileStart(),this.clearSelection()},b.prototype.navigateWordRight=function(){this.selection.moveCursorWordRight(),this.clearSelection()},b.prototype.navigateWordLeft=function(){this.selection.moveCursorWordLeft(),this.clearSelection()},b.prototype.replace=function(p,A){A&&this.$search.set(A);var T=this.$search.find(this.session),E=0;return T&&(this.$tryReplace(T,p)&&(E=1),this.selection.setSelectionRange(T),this.renderer.scrollSelectionIntoView(T.start,T.end)),E},b.prototype.replaceAll=function(p,A){A&&this.$search.set(A);var T=this.$search.findAll(this.session),E=0;if(!T.length)return E;var D=this.getSelectionRange();this.selection.moveTo(0,0);for(var I=T.length-1;I>=0;--I)this.$tryReplace(T[I],p)&&E++;return this.selection.setSelectionRange(D),E},b.prototype.$tryReplace=function(p,A){var T=this.session.getTextRange(p);return A=this.$search.replace(T,A),A!==null?(p.end=this.session.replace(p,A),p):null},b.prototype.getLastSearchOptions=function(){return this.$search.getOptions()},b.prototype.find=function(p,A,T){A||(A={}),typeof p=="string"||p instanceof RegExp?A.needle=p:typeof p=="object"&&m.mixin(A,p);var E=this.selection.getRange();A.needle==null&&(p=this.session.getTextRange(E)||this.$search.$options.needle,p||(E=this.session.getWordRange(E.start.row,E.start.column),p=this.session.getTextRange(E)),this.$search.set({needle:p})),this.$search.set(A),A.start||this.$search.set({start:E});var D=this.$search.find(this.session);if(A.preventScroll)return D;if(D)return this.revealRange(D,T),D;A.backwards?E.start=E.end:E.end=E.start,this.selection.setRange(E)},b.prototype.findNext=function(p,A){this.find({skipCurrent:!0,backwards:!1},p,A)},b.prototype.findPrevious=function(p,A){this.find(p,{skipCurrent:!0,backwards:!0},A)},b.prototype.revealRange=function(p,A){this.session.unfold(p),this.selection.setSelectionRange(p);var T=this.renderer.scrollTop;this.renderer.scrollSelectionIntoView(p.start,p.end,.5),A!==!1&&this.renderer.animateScrolling(T)},b.prototype.undo=function(){this.session.getUndoManager().undo(this.session),this.renderer.scrollCursorIntoView(null,.5)},b.prototype.redo=function(){this.session.getUndoManager().redo(this.session),this.renderer.scrollCursorIntoView(null,.5)},b.prototype.destroy=function(){this.destroyed=!0,this.$toDestroy&&(this.$toDestroy.forEach(function(p){p.destroy()}),this.$toDestroy=[]),this.$mouseHandler&&this.$mouseHandler.destroy(),this.renderer.destroy(),this._signal("destroy",this),this.session&&this.session.destroy(),this._$emitInputEvent&&this._$emitInputEvent.cancel(),this.removeAllListeners()},b.prototype.setAutoScrollEditorIntoView=function(p){if(p){var A,T=this,E=!1;this.$scrollAnchor||(this.$scrollAnchor=document.createElement("div"));var D=this.$scrollAnchor;D.style.cssText="position:absolute",this.container.insertBefore(D,this.container.firstChild);var I=this.on("changeSelection",function(){E=!0}),O=this.renderer.on("beforeRender",function(){E&&(A=T.renderer.container.getBoundingClientRect())}),z=this.renderer.on("afterRender",function(){if(E&&A&&(T.isFocused()||T.searchBox&&T.searchBox.isFocused())){var N=T.renderer,j=N.$cursorLayer.$pixelPos,q=N.layerConfig,B=j.top-q.offset;j.top>=0&&B+A.top<0?E=!0:j.top<q.height&&j.top+A.top+q.lineHeight>window.innerHeight?E=!1:E=null,E!=null&&(D.style.top=B+"px",D.style.left=j.left+"px",D.style.height=q.lineHeight+"px",D.scrollIntoView(E)),E=A=null}});this.setAutoScrollEditorIntoView=function(N){N||(delete this.setAutoScrollEditorIntoView,this.off("changeSelection",I),this.renderer.off("afterRender",z),this.renderer.off("beforeRender",O))}}},b.prototype.$resetCursorStyle=function(){var p=this.$cursorStyle||"ace",A=this.renderer.$cursorLayer;A&&(A.setSmoothBlinking(/smooth/.test(p)),A.isBlinking=!this.$readOnly&&p!="wide",d.setCssClass(A.element,"ace_slim-cursors",/slim/.test(p)))},b.prototype.prompt=function(p,A,T){var E=this;x.loadModule("ace/ext/prompt",function(D){D.prompt(E,p,A,T)})},Object.defineProperty(b.prototype,"hoverTooltip",{get:function(){return this.$hoverTooltip||(this.$hoverTooltip=new M(this.container))},set:function(p){this.$hoverTooltip&&this.$hoverTooltip.destroy(),this.$hoverTooltip=p},enumerable:!1,configurable:!0}),b})();S.$uid=0,S.prototype.curOp=null,S.prototype.prevOp={},S.prototype.$mergeableCommands=["backspace","del","insertstring"],S.prototype.$toggleWordPairs=[["first","last"],["true","false"],["yes","no"],["width","height"],["top","bottom"],["right","left"],["on","off"],["x","y"],["get","set"],["max","min"],["horizontal","vertical"],["show","hide"],["add","remove"],["up","down"],["before","after"],["even","odd"],["in","out"],["inside","outside"],["next","previous"],["increase","decrease"],["attach","detach"],["&&","||"],["==","!="]],m.implement(S.prototype,c),x.defineOptions(S.prototype,"editor",{selectionStyle:{set:function(b){this.onSelectionChange(),this._signal("changeSelectionStyle",{data:b})},initialValue:"line"},highlightActiveLine:{set:function(){this.$updateHighlightActiveLine()},initialValue:!0},highlightSelectedWord:{set:function(b){this.$onSelectionChange()},initialValue:!0},readOnly:{set:function(b){var p=this;if(this.textInput.setReadOnly(b),!this.destroyed){this.$resetCursorStyle(),this.$readOnlyCallback||(this.$readOnlyCallback=function(T){var E=!1;if(T&&T.type=="keydown"){if(T&&T.key&&!T.ctrlKey&&!T.metaKey&&(T.key==" "&&T.preventDefault(),E=T.key.length==1),!E)return}else T&&T.type!=="exec"&&(E=!0);if(E){var D=d.createElement("div");D.textContent=g("editor.tooltip.disable-editing","Editing is disabled"),p.hoverTooltip.isOpen||p.hoverTooltip.showForRange(p,p.getSelectionRange(),D)}else p.hoverTooltip&&p.hoverTooltip.isOpen&&p.hoverTooltip.hide()});var A=this.textInput.getElement();b?($.addListener(A,"keydown",this.$readOnlyCallback,this),this.commands.on("exec",this.$readOnlyCallback),this.commands.on("commandUnavailable",this.$readOnlyCallback)):($.removeListener(A,"keydown",this.$readOnlyCallback),this.commands.off("exec",this.$readOnlyCallback),this.commands.off("commandUnavailable",this.$readOnlyCallback))}},initialValue:!1},copyWithEmptySelection:{set:function(b){this.textInput.setCopyWithEmptySelection(b)},initialValue:!1},cursorStyle:{set:function(b){this.$resetCursorStyle()},values:["ace","slim","smooth","wide"],initialValue:"ace"},mergeUndoDeltas:{values:[!1,!0,"always"],initialValue:!0},behavioursEnabled:{initialValue:!0},wrapBehavioursEnabled:{initialValue:!0},enableAutoIndent:{initialValue:!0},autoScrollEditorIntoView:{set:function(b){this.setAutoScrollEditorIntoView(b)}},keyboardHandler:{set:function(b){this.setKeyboardHandler(b)},get:function(){return this.$keybindingId},handlesSet:!0},value:{set:function(b){this.session.setValue(b)},get:function(){return this.getValue()},handlesSet:!0,hidden:!0},session:{set:function(b){this.setSession(b)},get:function(){return this.session},handlesSet:!0,hidden:!0},showLineNumbers:{set:function(b){this.renderer.$gutterLayer.setShowLineNumbers(b),this.renderer.$loop.schedule(this.renderer.CHANGE_GUTTER),b&&this.$relativeLineNumbers?w.attach(this):w.detach(this)},initialValue:!0},relativeLineNumbers:{set:function(b){this.$showLineNumbers&&b?w.attach(this):w.detach(this)}},placeholder:{set:function(b){this.$updatePlaceholder||(this.$updatePlaceholder=function(){var p=this.session&&(this.renderer.$composition||this.session.getLength()>1||this.session.getLine(0).length>0);if(p&&this.renderer.placeholderNode)this.renderer.off("afterRender",this.$updatePlaceholder),d.removeCssClass(this.container,"ace_hasPlaceholder"),this.renderer.placeholderNode.remove(),this.renderer.placeholderNode=null;else if(!p&&!this.renderer.placeholderNode){this.renderer.on("afterRender",this.$updatePlaceholder),d.addCssClass(this.container,"ace_hasPlaceholder");var A=d.createElement("div");A.className="ace_placeholder",A.textContent=this.$placeholder||"",this.renderer.placeholderNode=A,this.renderer.content.appendChild(this.renderer.placeholderNode)}else!p&&this.renderer.placeholderNode&&(this.renderer.placeholderNode.textContent=this.$placeholder||"")}.bind(this),this.on("input",this.$updatePlaceholder)),this.$updatePlaceholder()}},enableKeyboardAccessibility:{set:function(b){var p={name:"blurTextInput",description:"Set focus to the editor content div to allow tabbing through the page",bindKey:"Esc",exec:function(E){E.blur(),E.renderer.scroller.focus()},readOnly:!0},A=function(E){if(E.target==this.renderer.scroller&&E.keyCode===k.enter){E.preventDefault();var D=this.getCursorPosition().row;this.isRowVisible(D)||this.scrollToLine(D,!0,!0),this.focus()}},T;b?(this.renderer.enableKeyboardAccessibility=!0,this.renderer.keyboardFocusClassName="ace_keyboard-focus",this.textInput.getElement().setAttribute("tabindex",-1),this.textInput.setNumberOfExtraLines(l.isWin?3:0),this.renderer.scroller.setAttribute("tabindex",0),this.renderer.scroller.setAttribute("role","group"),this.renderer.scroller.setAttribute("aria-roledescription",g("editor.scroller.aria-roledescription","editor")),this.renderer.scroller.classList.add(this.renderer.keyboardFocusClassName),this.renderer.scroller.setAttribute("aria-label",g("editor.scroller.aria-label","Editor content, press Enter to start editing, press Escape to exit")),this.renderer.scroller.addEventListener("keyup",A.bind(this)),this.commands.addCommand(p),this.renderer.$gutter.setAttribute("tabindex",0),this.renderer.$gutter.setAttribute("aria-hidden",!1),this.renderer.$gutter.setAttribute("role","group"),this.renderer.$gutter.setAttribute("aria-roledescription",g("editor.gutter.aria-roledescription","editor gutter")),this.renderer.$gutter.setAttribute("aria-label",g("editor.gutter.aria-label","Editor gutter, press Enter to interact with controls using arrow keys, press Escape to exit")),this.renderer.$gutter.classList.add(this.renderer.keyboardFocusClassName),this.renderer.content.setAttribute("aria-hidden",!0),T||(T=new h(this)),T.addListener(),this.textInput.setAriaOptions({setLabel:!0})):(this.renderer.enableKeyboardAccessibility=!1,this.textInput.getElement().setAttribute("tabindex",0),this.textInput.setNumberOfExtraLines(0),this.renderer.scroller.setAttribute("tabindex",-1),this.renderer.scroller.removeAttribute("role"),this.renderer.scroller.removeAttribute("aria-roledescription"),this.renderer.scroller.classList.remove(this.renderer.keyboardFocusClassName),this.renderer.scroller.removeAttribute("aria-label"),this.renderer.scroller.removeEventListener("keyup",A.bind(this)),this.commands.removeCommand(p),this.renderer.content.removeAttribute("aria-hidden"),this.renderer.$gutter.setAttribute("tabindex",-1),this.renderer.$gutter.setAttribute("aria-hidden",!0),this.renderer.$gutter.removeAttribute("role"),this.renderer.$gutter.removeAttribute("aria-roledescription"),this.renderer.$gutter.removeAttribute("aria-label"),this.renderer.$gutter.classList.remove(this.renderer.keyboardFocusClassName),T&&T.removeListener())},initialValue:!1},textInputAriaLabel:{set:function(b){this.$textInputAriaLabel=b},initialValue:""},enableMobileMenu:{set:function(b){this.$enableMobileMenu=b},initialValue:!0},customScrollbar:"renderer",hScrollBarAlwaysVisible:"renderer",vScrollBarAlwaysVisible:"renderer",highlightGutterLine:"renderer",animatedScroll:"renderer",showInvisibles:"renderer",showPrintMargin:"renderer",printMarginColumn:"renderer",printMargin:"renderer",fadeFoldWidgets:"renderer",showFoldWidgets:"renderer",displayIndentGuides:"renderer",highlightIndentGuides:"renderer",showGutter:"renderer",fontSize:"renderer",fontFamily:"renderer",maxLines:"renderer",minLines:"renderer",scrollPastEnd:"renderer",fixedWidthGutter:"renderer",theme:"renderer",hasCssTransforms:"renderer",maxPixelHeight:"renderer",useTextareaForIME:"renderer",useResizeObserver:"renderer",useSvgGutterIcons:"renderer",showFoldedAnnotations:"renderer",scrollSpeed:"$mouseHandler",dragDelay:"$mouseHandler",dragEnabled:"$mouseHandler",focusTimeout:"$mouseHandler",firstLineNumber:"session",overwrite:"session",newLineMode:"session",useWorker:"session",useSoftTabs:"session",navigateWithinSoftTabs:"session",tabSize:"session",wrap:"session",indentedSoftWrap:"session",foldStyle:"session",mode:"session"});var w={getText:function(b,p){return(Math.abs(b.selection.lead.row-p)||p+1+(p<9?"\xB7":""))+""},getWidth:function(b,p,A){return Math.max(p.toString().length,(A.lastRow+1).toString().length,2)*A.characterWidth},update:function(b,p){p.renderer.$loop.schedule(p.renderer.CHANGE_GUTTER)},attach:function(b){b.renderer.$gutterLayer.$renderer=this,b.on("changeSelection",this.update),this.update(null,b)},detach:function(b){b.renderer.$gutterLayer.$renderer==this&&(b.renderer.$gutterLayer.$renderer=null),b.off("changeSelection",this.update),this.update(null,b)}};R.Editor=S}),ace.define("ace/layer/lines",["require","exports","module","ace/lib/dom"],function(y,R,L){"use strict";var v=y("../lib/dom"),m=(function(){function d(a,l){this.element=a,this.canvasHeight=l||5e5,this.element.style.height=this.canvasHeight*2+"px",this.cells=[],this.cellCache=[],this.$offsetCoefficient=0}return d.prototype.moveContainer=function(a){v.translate(this.element,0,-(a.firstRowScreen*a.lineHeight%this.canvasHeight)-a.offset*this.$offsetCoefficient)},d.prototype.pageChanged=function(a,l){return Math.floor(a.firstRowScreen*a.lineHeight/this.canvasHeight)!==Math.floor(l.firstRowScreen*l.lineHeight/this.canvasHeight)},d.prototype.computeLineTop=function(a,l,i){var o=l.firstRowScreen*l.lineHeight,n=Math.floor(o/this.canvasHeight),t=i.documentToScreenRow(a,0)*l.lineHeight;return t-n*this.canvasHeight},d.prototype.computeLineHeight=function(a,l,i){return l.lineHeight*i.getRowLineCount(a)},d.prototype.getLength=function(){return this.cells.length},d.prototype.get=function(a){return this.cells[a]},d.prototype.shift=function(){this.$cacheCell(this.cells.shift())},d.prototype.pop=function(){this.$cacheCell(this.cells.pop())},d.prototype.push=function(a){if(Array.isArray(a)){this.cells.push.apply(this.cells,a);for(var l=v.createFragment(this.element),i=0;i<a.length;i++)l.appendChild(a[i].element);this.element.appendChild(l)}else this.cells.push(a),this.element.appendChild(a.element)},d.prototype.unshift=function(a){if(Array.isArray(a)){this.cells.unshift.apply(this.cells,a);for(var l=v.createFragment(this.element),i=0;i<a.length;i++)l.appendChild(a[i].element);this.element.firstChild?this.element.insertBefore(l,this.element.firstChild):this.element.appendChild(l)}else this.cells.unshift(a),this.element.insertAdjacentElement("afterbegin",a.element)},d.prototype.last=function(){return this.cells.length?this.cells[this.cells.length-1]:null},d.prototype.$cacheCell=function(a){a&&(a.element.remove(),this.cellCache.push(a))},d.prototype.createCell=function(a,l,i,o){var n=this.cellCache.pop();if(!n){var t=v.createElement("div");o&&o(t),this.element.appendChild(t),n={element:t,text:"",row:a}}return n.row=a,n},d})();R.Lines=m}),ace.define("ace/layer/gutter",["require","exports","module","ace/lib/dom","ace/lib/oop","ace/lib/lang","ace/lib/event_emitter","ace/layer/lines","ace/config"],function(y,R,L){"use strict";var v=y("../lib/dom"),m=y("../lib/oop"),d=y("../lib/lang"),a=y("../lib/event_emitter").EventEmitter,l=y("./lines").Lines,i=y("../config").nls,o=(function(){function t(e){this.$showCursorMarker=null,this.element=v.createElement("div"),this.element.className="ace_layer ace_gutter-layer",e.appendChild(this.element),this.setShowFoldWidgets(this.$showFoldWidgets),this.gutterWidth=0,this.$annotations=[],this.$updateAnnotations=this.$updateAnnotations.bind(this),this.$lines=new l(this.element),this.$lines.$offsetCoefficient=1}return t.prototype.setSession=function(e){this.session&&this.session.off("change",this.$updateAnnotations),this.session=e,e&&e.on("change",this.$updateAnnotations)},t.prototype.addGutterDecoration=function(e,r){window.console&&console.warn&&console.warn("deprecated use session.addGutterDecoration"),this.session.addGutterDecoration(e,r)},t.prototype.removeGutterDecoration=function(e,r){window.console&&console.warn&&console.warn("deprecated use session.removeGutterDecoration"),this.session.removeGutterDecoration(e,r)},t.prototype.setAnnotations=function(e){this.$annotations=[];for(var r=0;r<e.length;r++){var s=e[r],c=s.row,u=this.$annotations[c];u||(u=this.$annotations[c]={text:[],type:[],displayText:[]});var f=s.text,x=s.text,_=s.type;f=f?d.escapeHTML(f):s.html||"",x=x||s.html||"",u.text.indexOf(f)===-1&&(u.text.push(f),u.type.push(_),u.displayText.push(x));var h=s.className;h?u.className=h:_==="error"?u.className=" ace_error":_==="security"&&!/\bace_error\b/.test(u.className)?u.className=" ace_security":_==="warning"&&!/\bace_(error|security)\b/.test(u.className)?u.className=" ace_warning":_==="info"&&!u.className?u.className=" ace_info":_==="hint"&&!u.className&&(u.className=" ace_hint")}},t.prototype.$updateAnnotations=function(e){if(this.$annotations.length){var r=e.start.row,s=e.end.row-r;if(s!==0)if(e.action=="remove")this.$annotations.splice(r,s+1,null);else{var c=new Array(s+1);c.unshift(r,1),this.$annotations.splice.apply(this.$annotations,c)}}},t.prototype.update=function(e){this.config=e;var r=this.session,s=e.firstRow,c=Math.min(e.lastRow+e.gutterOffset,r.getLength()-1);this.oldLastRow=c,this.config=e,this.$lines.moveContainer(e),this.$updateCursorRow();for(var u=r.getNextFoldLine(s),f=u?u.start.row:1/0,x=null,_=-1,h=s;;){if(h>f&&(h=u.end.row+1,u=r.getNextFoldLine(h,u),f=u?u.start.row:1/0),h>c){for(;this.$lines.getLength()>_+1;)this.$lines.pop();break}x=this.$lines.get(++_),x?x.row=h:(x=this.$lines.createCell(h,e,this.session,n),this.$lines.push(x)),this.$renderCell(x,e,u,h),h++}this._signal("afterRender"),this.$updateGutterWidth(e),this.$showCursorMarker&&this.$highlightGutterLine&&this.$updateCursorMarker()},t.prototype.$updateGutterWidth=function(e){var r=this.session,s=r.gutterRenderer||this.$renderer,c=r.$firstLineNumber,u=this.$lines.last()?this.$lines.last().text:"";(this.$fixedWidth||r.$useWrapMode)&&(u=r.getLength()+c-1);var f=s?s.getWidth(r,u,e):u.toString().length*e.characterWidth,x=this.$padding||this.$computePadding();f+=x.left+x.right,f!==this.gutterWidth&&!isNaN(f)&&(this.gutterWidth=f,this.element.parentNode.style.width=this.element.style.width=Math.ceil(this.gutterWidth)+"px",this._signal("changeGutterWidth",f))},t.prototype.$updateCursorRow=function(){if(this.$highlightGutterLine){var e=this.session.selection.getCursor();this.$cursorRow!==e.row&&(this.$cursorRow=e.row)}},t.prototype.updateLineHighlight=function(){if(this.$showCursorMarker&&this.$updateCursorMarker(),!!this.$highlightGutterLine){var e=this.session.selection.cursor.row;if(this.$cursorRow=e,!(this.$cursorCell&&this.$cursorCell.row==e)){this.$cursorCell&&(this.$cursorCell.element.className=this.$cursorCell.element.className.replace("ace_gutter-active-line ",""));var r=this.$lines.cells;this.$cursorCell=null;for(var s=0;s<r.length;s++){var c=r[s];if(c.row>=this.$cursorRow){if(c.row>this.$cursorRow){var u=this.session.getFoldLine(this.$cursorRow);if(s>0&&u&&u.start.row==r[s-1].row)c=r[s-1];else break}c.element.className="ace_gutter-active-line "+c.element.className,this.$cursorCell=c;break}}}}},t.prototype.$updateCursorMarker=function(){if(this.session){var e=this.session;this.$highlightElement||(this.$highlightElement=v.createElement("div"),this.$highlightElement.className="ace_gutter-cursor",this.$highlightElement.style.pointerEvents="none",this.element.appendChild(this.$highlightElement));var r=e.selection.cursor,s=this.config,c=this.$lines,u=s.firstRowScreen*s.lineHeight,f=Math.floor(u/c.canvasHeight),x=e.documentToScreenRow(r)*s.lineHeight,_=x-f*c.canvasHeight;v.setStyle(this.$highlightElement.style,"height",s.lineHeight+"px"),v.setStyle(this.$highlightElement.style,"top",_+"px")}},t.prototype.scrollLines=function(e){var r=this.config;if(this.config=e,this.$updateCursorRow(),this.$lines.pageChanged(r,e))return this.update(e);this.$lines.moveContainer(e);var s=Math.min(e.lastRow+e.gutterOffset,this.session.getLength()-1),c=this.oldLastRow;if(this.oldLastRow=s,!r||c<e.firstRow)return this.update(e);if(s<r.firstRow)return this.update(e);if(r.firstRow<e.firstRow)for(var u=this.session.getFoldedRowCount(r.firstRow,e.firstRow-1);u>0;u--)this.$lines.shift();if(c>s)for(var u=this.session.getFoldedRowCount(s+1,c);u>0;u--)this.$lines.pop();e.firstRow<r.firstRow&&this.$lines.unshift(this.$renderLines(e,e.firstRow,r.firstRow-1)),s>c&&this.$lines.push(this.$renderLines(e,c+1,s)),this.updateLineHighlight(),this._signal("afterRender"),this.$updateGutterWidth(e)},t.prototype.$renderLines=function(e,r,s){for(var c=[],u=r,f=this.session.getNextFoldLine(u),x=f?f.start.row:1/0;u>x&&(u=f.end.row+1,f=this.session.getNextFoldLine(u,f),x=f?f.start.row:1/0),!(u>s);){var _=this.$lines.createCell(u,e,this.session,n);this.$renderCell(_,e,f,u),c.push(_),u++}return c},t.prototype.$renderCell=function(e,r,s,c){var u=e.element,f=this.session,x=u.childNodes[0],_=u.childNodes[1],h=u.childNodes[2],g=u.childNodes[3],C=h.firstChild,k=f.$firstLineNumber,$=f.$breakpoints,M=f.$decorations,S=f.gutterRenderer||this.$renderer,w=this.$showFoldWidgets&&f.foldWidgets,b=s?s.start.row:Number.MAX_VALUE,p=r.lineHeight+"px",A=this.$useSvgGutterIcons?"ace_gutter-cell_svg-icons ":"ace_gutter-cell ",T=this.$useSvgGutterIcons?"ace_icon_svg":"ace_icon",E=(S?S.getText(f,c):c+k).toString();if(this.$highlightGutterLine&&(c==this.$cursorRow||s&&c<this.$cursorRow&&c>=b&&this.$cursorRow<=s.end.row)&&(A+="ace_gutter-active-line ",this.$cursorCell!=e&&(this.$cursorCell&&(this.$cursorCell.element.className=this.$cursorCell.element.className.replace("ace_gutter-active-line ","")),this.$cursorCell=e)),$[c]&&(A+=$[c]),M[c]&&(A+=M[c]),this.$annotations[c]&&c!==b&&(A+=this.$annotations[c].className),w){var D=w[c];D==null&&(D=w[c]=f.getFoldWidget(c))}if(D){var I="ace_fold-widget ace_"+D,O=D=="start"&&c==b&&c<s.end.row;if(O){I+=" ace_closed";for(var z="",N=!1,j=c+1;j<=s.end.row;j++)if(this.$annotations[j]){if(this.$annotations[j].className===" ace_error"){N=!0,z=" ace_error_fold";break}this.$annotations[j].className===" ace_security"?(N=!0,z=" ace_security_fold"):this.$annotations[j].className===" ace_warning"&&z!==" ace_security_fold"&&(N=!0,z=" ace_warning_fold")}A+=z}else I+=" ace_open";_.className!=I&&(_.className=I),v.setStyle(_.style,"height",p),v.setStyle(_.style,"display","inline-block"),_.setAttribute("role","button"),_.setAttribute("tabindex","-1");var q=f.getFoldWidgetRange(c);q?_.setAttribute("aria-label",i("gutter.code-folding.range.aria-label","Toggle code folding, rows $0 through $1",[q.start.row+1,q.end.row+1])):s?_.setAttribute("aria-label",i("gutter.code-folding.closed.aria-label","Toggle code folding, rows $0 through $1",[s.start.row+1,s.end.row+1])):_.setAttribute("aria-label",i("gutter.code-folding.open.aria-label","Toggle code folding, row $0",[c+1])),O?(_.setAttribute("aria-expanded","false"),_.setAttribute("title",i("gutter.code-folding.closed.title","Unfold code"))):(_.setAttribute("aria-expanded","true"),_.setAttribute("title",i("gutter.code-folding.open.title","Fold code")))}else _&&(v.setStyle(_.style,"display","none"),_.setAttribute("tabindex","0"),_.removeAttribute("role"),_.removeAttribute("aria-label"));var B=this.session.$gutterCustomWidgets[c];if(B?this.$addCustomWidget(c,B,e):g&&this.$removeCustomWidget(c,e),N&&this.$showFoldedAnnotations){h.className="ace_gutter_annotation",C.className=T,C.className+=z,v.setStyle(C.style,"height",p),v.setStyle(h.style,"display","block"),v.setStyle(h.style,"height",p);var G;switch(z){case" ace_error_fold":G=i("gutter.annotation.aria-label.error","Error, read annotations row $0",[E]);break;case" ace_security_fold":G=i("gutter.annotation.aria-label.security","Security finding, read annotations row $0",[E]);break;case" ace_warning_fold":G=i("gutter.annotation.aria-label.warning","Warning, read annotations row $0",[E]);break}h.setAttribute("aria-label",G),h.setAttribute("tabindex","-1"),h.setAttribute("role","button")}else if(this.$annotations[c]){h.className="ace_gutter_annotation",C.className=T,this.$useSvgGutterIcons?C.className+=this.$annotations[c].className:u.classList.add(this.$annotations[c].className.replace(" ","")),v.setStyle(C.style,"height",p),v.setStyle(h.style,"display","block"),v.setStyle(h.style,"height",p);var G;switch(this.$annotations[c].className){case" ace_error":G=i("gutter.annotation.aria-label.error","Error, read annotations row $0",[E]);break;case" ace_security":G=i("gutter.annotation.aria-label.security","Security finding, read annotations row $0",[E]);break;case" ace_warning":G=i("gutter.annotation.aria-label.warning","Warning, read annotations row $0",[E]);break;case" ace_info":G=i("gutter.annotation.aria-label.info","Info, read annotations row $0",[E]);break;case" ace_hint":G=i("gutter.annotation.aria-label.hint","Suggestion, read annotations row $0",[E]);break}h.setAttribute("aria-label",G),h.setAttribute("tabindex","-1"),h.setAttribute("role","button")}else v.setStyle(h.style,"display","none"),h.removeAttribute("aria-label"),h.removeAttribute("role"),h.setAttribute("tabindex","0");return E!==x.data&&(x.data=E),u.className!=A&&(u.className=A),v.setStyle(e.element.style,"height",this.$lines.computeLineHeight(c,r,f)+"px"),v.setStyle(e.element.style,"top",this.$lines.computeLineTop(c,r,f)+"px"),e.text=E,h.style.display==="none"&&_.style.display==="none"&&!B?e.element.setAttribute("aria-hidden",!0):e.element.setAttribute("aria-hidden",!1),e},t.prototype.setHighlightGutterLine=function(e){this.$highlightGutterLine=e,!e&&this.$highlightElement&&(this.$highlightElement.remove(),this.$highlightElement=null)},t.prototype.setShowLineNumbers=function(e){this.$renderer=!e&&{getWidth:function(){return 0},getText:function(){return""}}},t.prototype.getShowLineNumbers=function(){return this.$showLineNumbers},t.prototype.setShowFoldWidgets=function(e){e?v.addCssClass(this.element,"ace_folding-enabled"):v.removeCssClass(this.element,"ace_folding-enabled"),this.$showFoldWidgets=e,this.$padding=null},t.prototype.getShowFoldWidgets=function(){return this.$showFoldWidgets},t.prototype.$hideFoldWidget=function(e,r){var s=r||this.$getGutterCell(e);if(s&&s.element){var c=s.element.childNodes[1];c&&v.setStyle(c.style,"display","none")}},t.prototype.$showFoldWidget=function(e,r){var s=r||this.$getGutterCell(e);if(s&&s.element){var c=s.element.childNodes[1];c&&this.session.foldWidgets&&this.session.foldWidgets[s.row]&&v.setStyle(c.style,"display","inline-block")}},t.prototype.$getGutterCell=function(e){var r=this.$lines.cells,s=0,c=r.length-1;if(!(e<r[0].row||e>r[c].row)){for(;s<=c;){var u=Math.floor((s+c)/2),f=r[u];if(f.row>e)c=u-1;else if(f.row<e)s=u+1;else return f}return f}},t.prototype.$addCustomWidget=function(e,r,s){var c=r.className,u=r.label,f=r.title,x=r.callbacks;this.session.$gutterCustomWidgets[e]={className:c,label:u,title:f,callbacks:x},this.$hideFoldWidget(e,s);var _=s||this.$getGutterCell(e);if(_&&_.element){var h=_.element.querySelector(".ace_custom-widget");h&&h.remove(),h=v.createElement("span"),h.className="ace_custom-widget ".concat(c),h.setAttribute("tabindex","-1"),h.setAttribute("role","button"),h.setAttribute("aria-label",u),h.setAttribute("title",f),v.setStyle(h.style,"display","inline-block"),v.setStyle(h.style,"height","inherit"),x&&x.onClick&&h.addEventListener("click",function(g){x.onClick(g,e),g.stopPropagation()}),_.element.appendChild(h)}},t.prototype.$removeCustomWidget=function(e,r){delete this.session.$gutterCustomWidgets[e],this.$showFoldWidget(e,r);var s=r||this.$getGutterCell(e);if(s&&s.element){var c=s.element.querySelector(".ace_custom-widget");c&&s.element.removeChild(c)}},t.prototype.$computePadding=function(){if(!this.element.firstChild)return{left:0,right:0};var e=v.computedStyle(this.element.firstChild);return this.$padding={},this.$padding.left=(parseInt(e.borderLeftWidth)||0)+(parseInt(e.paddingLeft)||0)+1,this.$padding.right=(parseInt(e.borderRightWidth)||0)+(parseInt(e.paddingRight)||0),this.$padding},t.prototype.getRegion=function(e){var r=this.$padding||this.$computePadding(),s=this.element.getBoundingClientRect();if(e.x<r.left+s.left)return"markers";if(this.$showFoldWidgets&&e.x>s.right-r.right)return"foldWidgets"},t})();o.prototype.$fixedWidth=!1,o.prototype.$highlightGutterLine=!0,o.prototype.$renderer=void 0,o.prototype.$showLineNumbers=!0,o.prototype.$showFoldWidgets=!0,m.implement(o.prototype,a);function n(t){var e=document.createTextNode("");t.appendChild(e);var r=v.createElement("span");t.appendChild(r);var s=v.createElement("span");t.appendChild(s);var c=v.createElement("span");return s.appendChild(c),t}R.Gutter=o}),ace.define("ace/layer/marker",["require","exports","module","ace/range","ace/lib/dom"],function(y,R,L){"use strict";var v=y("../range").Range,m=y("../lib/dom"),d=(function(){function l(i){this.element=m.createElement("div"),this.element.className="ace_layer ace_marker-layer",i.appendChild(this.element)}return l.prototype.setPadding=function(i){this.$padding=i},l.prototype.setSession=function(i){this.session=i},l.prototype.setMarkers=function(i){this.markers=i},l.prototype.elt=function(i,o){var n=this.i!=-1&&this.element.childNodes[this.i];n?this.i++:(n=document.createElement("div"),this.element.appendChild(n),this.i=-1),n.style.cssText=o,n.className=i},l.prototype.update=function(i){if(i){this.config=i,this.i=0;var o;for(var n in this.markers){var t=this.markers[n];if(!t.range){t.update(o,this,this.session,i);continue}var e=t.range.clipRows(i.firstRow,i.lastRow);if(!e.isEmpty())if(e=e.toScreenRange(this.session),t.renderer){var r=this.$getTop(e.start.row,i),s=this.$padding+e.start.column*i.characterWidth;t.renderer(o,e,s,r,i)}else t.type=="fullLine"?this.drawFullLineMarker(o,e,t.clazz,i):t.type=="screenLine"?this.drawScreenLineMarker(o,e,t.clazz,i):e.isMultiLine()?t.type=="text"?this.drawTextMarker(o,e,t.clazz,i):this.drawMultiLineMarker(o,e,t.clazz,i):this.drawSingleLineMarker(o,e,t.clazz+" ace_start ace_br15",i)}if(this.i!=-1)for(;this.i<this.element.childElementCount;)this.element.removeChild(this.element.lastChild)}},l.prototype.$getTop=function(i,o){return(i-o.firstRowScreen)*o.lineHeight},l.prototype.drawTextMarker=function(i,o,n,t,e){for(var r=this.session,s=o.start.row,c=o.end.row,u=s,f=0,x=0,_=r.getScreenLastRowColumn(u),h=new v(u,o.start.column,u,x);u<=c;u++)h.start.row=h.end.row=u,h.start.column=u==s?o.start.column:r.getRowWrapIndent(u),h.end.column=_,f=x,x=_,_=u+1<c?r.getScreenLastRowColumn(u+1):u==c?0:o.end.column,this.drawSingleLineMarker(i,h,n+(u==s?" ace_start":"")+" ace_br"+a(u==s||u==s+1&&o.start.column,f<x,x>_,u==c),t,u==c?0:1,e)},l.prototype.drawMultiLineMarker=function(i,o,n,t,e){var r=this.$padding,s=t.lineHeight,c=this.$getTop(o.start.row,t),u=r+o.start.column*t.characterWidth;if(e=e||"",this.session.$bidiHandler.isBidiRow(o.start.row)){var f=o.clone();f.end.row=f.start.row,f.end.column=this.session.getLine(f.start.row).length,this.drawBidiSingleLineMarker(i,f,n+" ace_br1 ace_start",t,null,e)}else this.elt(n+" ace_br1 ace_start","height:"+s+"px;right:"+r+"px;top:"+c+"px;left:"+u+"px;"+(e||""));if(this.session.$bidiHandler.isBidiRow(o.end.row)){var f=o.clone();f.start.row=f.end.row,f.start.column=0,this.drawBidiSingleLineMarker(i,f,n+" ace_br12",t,null,e)}else{c=this.$getTop(o.end.row,t);var x=o.end.column*t.characterWidth;this.elt(n+" ace_br12","height:"+s+"px;width:"+x+"px;top:"+c+"px;left:"+r+"px;"+(e||""))}if(s=(o.end.row-o.start.row-1)*t.lineHeight,!(s<=0)){c=this.$getTop(o.start.row+1,t);var _=(o.start.column?1:0)|(o.end.column?0:8);this.elt(n+(_?" ace_br"+_:""),"height:"+s+"px;right:"+r+"px;top:"+c+"px;left:"+r+"px;"+(e||""))}},l.prototype.drawSingleLineMarker=function(i,o,n,t,e,r){if(this.session.$bidiHandler.isBidiRow(o.start.row))return this.drawBidiSingleLineMarker(i,o,n,t,e,r);var s=t.lineHeight,c=(o.end.column+(e||0)-o.start.column)*t.characterWidth,u=this.$getTop(o.start.row,t),f=this.$padding+o.start.column*t.characterWidth;this.elt(n,"height:"+s+"px;width:"+c+"px;top:"+u+"px;left:"+f+"px;"+(r||""))},l.prototype.drawBidiSingleLineMarker=function(i,o,n,t,e,r){var s=t.lineHeight,c=this.$getTop(o.start.row,t),u=this.$padding,f=this.session.$bidiHandler.getSelections(o.start.column,o.end.column);f.forEach(function(x){this.elt(n,"height:"+s+"px;width:"+(x.width+(e||0))+"px;top:"+c+"px;left:"+(u+x.left)+"px;"+(r||""))},this)},l.prototype.drawFullLineMarker=function(i,o,n,t,e){var r=this.$getTop(o.start.row,t),s=t.lineHeight;o.start.row!=o.end.row&&(s+=this.$getTop(o.end.row,t)-r),this.elt(n,"height:"+s+"px;top:"+r+"px;left:0;right:0;"+(e||""))},l.prototype.drawScreenLineMarker=function(i,o,n,t,e){var r=this.$getTop(o.start.row,t),s=t.lineHeight;this.elt(n,"height:"+s+"px;top:"+r+"px;left:0;right:0;"+(e||""))},l})();d.prototype.$padding=0;function a(l,i,o,n){return(l?1:0)|(i?2:0)|(o?4:0)|(n?8:0)}R.Marker=d}),ace.define("ace/layer/text_util",["require","exports","module"],function(y,R,L){var v=new Set(["text","rparen","lparen"]);R.isTextToken=function(m){return v.has(m)}}),ace.define("ace/layer/text",["require","exports","module","ace/lib/oop","ace/lib/dom","ace/lib/lang","ace/layer/lines","ace/lib/event_emitter","ace/config","ace/layer/text_util"],function(y,R,L){"use strict";var v=y("../lib/oop"),m=y("../lib/dom"),d=y("../lib/lang"),a=y("./lines").Lines,l=y("../lib/event_emitter").EventEmitter,i=y("../config").nls,o=y("./text_util").isTextToken,n=(function(){function t(e){this.dom=m,this.element=this.dom.createElement("div"),this.element.className="ace_layer ace_text-layer",e.appendChild(this.element),this.$updateEolChar=this.$updateEolChar.bind(this),this.$lines=new a(this.element)}return t.prototype.$updateEolChar=function(){var e=this.session.doc,r=e.getNewLineCharacter()==`
`&&e.getNewLineMode()!="windows",s=r?this.EOL_CHAR_LF:this.EOL_CHAR_CRLF;if(this.EOL_CHAR!=s)return this.EOL_CHAR=s,!0},t.prototype.setPadding=function(e){this.$padding=e,this.element.style.margin="0 "+e+"px"},t.prototype.getLineHeight=function(){return this.$fontMetrics.$characterSize.height||0},t.prototype.getCharacterWidth=function(){return this.$fontMetrics.$characterSize.width||0},t.prototype.$setFontMetrics=function(e){this.$fontMetrics=e,this.$fontMetrics.on("changeCharacterSize",function(r){this._signal("changeCharacterSize",r)}.bind(this)),this.$pollSizeChanges()},t.prototype.checkForSizeChanges=function(){this.$fontMetrics.checkForSizeChanges()},t.prototype.$pollSizeChanges=function(){return this.$pollSizeChangesTimer=this.$fontMetrics.$pollSizeChanges()},t.prototype.setSession=function(e){this.session=e,e&&this.$computeTabString()},t.prototype.setShowInvisibles=function(e){return this.showInvisibles==e?!1:(this.showInvisibles=e,typeof e=="string"?(this.showSpaces=/tab/i.test(e),this.showTabs=/space/i.test(e),this.showEOL=/eol/i.test(e)):this.showSpaces=this.showTabs=this.showEOL=e,this.$computeTabString(),!0)},t.prototype.setDisplayIndentGuides=function(e){return this.displayIndentGuides==e?!1:(this.displayIndentGuides=e,this.$computeTabString(),!0)},t.prototype.setHighlightIndentGuides=function(e){return this.$highlightIndentGuides===e?!1:(this.$highlightIndentGuides=e,e)},t.prototype.$computeTabString=function(){var e=this.session.getTabSize();this.tabSize=e;for(var r=this.$tabStrings=[0],s=1;s<e+1;s++)if(this.showTabs){var c=this.dom.createElement("span");c.className="ace_invisible ace_invisible_tab",c.textContent=d.stringRepeat(this.TAB_CHAR,s),r.push(c)}else r.push(this.dom.createTextNode(d.stringRepeat(" ",s),this.element));if(this.displayIndentGuides){this.$indentGuideRe=/\s\S| \t|\t |\s$/;var u="ace_indent-guide",f=this.showSpaces?" ace_invisible ace_invisible_space":"",x=this.showSpaces?d.stringRepeat(this.SPACE_CHAR,this.tabSize):d.stringRepeat(" ",this.tabSize),_=this.showTabs?" ace_invisible ace_invisible_tab":"",h=this.showTabs?d.stringRepeat(this.TAB_CHAR,this.tabSize):x,c=this.dom.createElement("span");c.className=u+f,c.textContent=x,this.$tabStrings[" "]=c;var c=this.dom.createElement("span");c.className=u+_,c.textContent=h,this.$tabStrings["	"]=c}},t.prototype.updateLines=function(e,r,s){if(this.config.lastRow!=e.lastRow||this.config.firstRow!=e.firstRow)return this.update(e);this.config=e;for(var c=Math.max(r,e.firstRow),u=Math.min(s,e.lastRow),f=this.element.childNodes,x=0,h=e.firstRow;h<c;h++){var g=this.session.getFoldLine(h);if(g)if(g.containsRow(c)){c=g.start.row;break}else h=g.end.row;x++}for(var _=!1,h=c,g=this.session.getNextFoldLine(h),C=g?g.start.row:1/0;h>C&&(h=g.end.row+1,g=this.session.getNextFoldLine(h,g),C=g?g.start.row:1/0),!(h>u);){var k=f[x++];if(k){this.dom.removeChildren(k),this.$renderLine(k,h,h==C?g:!1),_&&(k.style.top=this.$lines.computeLineTop(h,e,this.session)+"px");var $=e.lineHeight*this.session.getRowLength(h)+"px";k.style.height!=$&&(_=!0,k.style.height=$)}h++}if(_)for(;x<this.$lines.cells.length;){var M=this.$lines.cells[x++];M.element.style.top=this.$lines.computeLineTop(M.row,e,this.session)+"px"}},t.prototype.scrollLines=function(e){var r=this.config;if(this.config=e,this.$lines.pageChanged(r,e))return this.update(e);this.$lines.moveContainer(e);var s=e.lastRow,c=r?r.lastRow:-1;if(!r||c<e.firstRow)return this.update(e);if(s<r.firstRow)return this.update(e);if(!r||r.lastRow<e.firstRow)return this.update(e);if(e.lastRow<r.firstRow)return this.update(e);if(r.firstRow<e.firstRow)for(var u=this.session.getFoldedRowCount(r.firstRow,e.firstRow-1);u>0;u--)this.$lines.shift();if(r.lastRow>e.lastRow)for(var u=this.session.getFoldedRowCount(e.lastRow+1,r.lastRow);u>0;u--)this.$lines.pop();e.firstRow<r.firstRow&&this.$lines.unshift(this.$renderLinesFragment(e,e.firstRow,r.firstRow-1)),e.lastRow>r.lastRow&&this.$lines.push(this.$renderLinesFragment(e,r.lastRow+1,e.lastRow)),this.$highlightIndentGuide()},t.prototype.$renderLinesFragment=function(e,r,s){for(var c=[],u=r,f=this.session.getNextFoldLine(u),x=f?f.start.row:1/0;u>x&&(u=f.end.row+1,f=this.session.getNextFoldLine(u,f),x=f?f.start.row:1/0),!(u>s);){var _=this.$lines.createCell(u,e,this.session),h=_.element;this.dom.removeChildren(h),m.setStyle(h.style,"height",this.$lines.computeLineHeight(u,e,this.session)+"px"),m.setStyle(h.style,"top",this.$lines.computeLineTop(u,e,this.session)+"px"),this.$renderLine(h,u,u==x?f:!1),this.$useLineGroups()?h.className="ace_line_group":h.className="ace_line",c.push(_),u++}return c},t.prototype.update=function(e){this.$lines.moveContainer(e),this.config=e;for(var r=e.firstRow,s=e.lastRow,c=this.$lines;c.getLength();)c.pop();c.push(this.$renderLinesFragment(e,r,s))},t.prototype.$renderToken=function(e,r,s,c){for(var u=this,f=/(\t)|( +)|([\x00-\x1f\x80-\xa0\xad\u1680\u180E\u2000-\u200f\u2028\u2029\u202F\u205F\uFEFF\uFFF9-\uFFFC\u2066\u2067\u2068\u202A\u202B\u202D\u202E\u202C\u2069\u2060\u2061\u2062\u2063\u2064\u206A\u206B\u206B\u206C\u206D\u206E\u206F]+)|(\u3000)|([\u1100-\u115F\u11A3-\u11A7\u11FA-\u11FF\u2329-\u232A\u2E80-\u2E99\u2E9B-\u2EF3\u2F00-\u2FD5\u2FF0-\u2FFB\u3001-\u303E\u3041-\u3096\u3099-\u30FF\u3105-\u312D\u3131-\u318E\u3190-\u31BA\u31C0-\u31E3\u31F0-\u321E\u3220-\u3247\u3250-\u32FE\u3300-\u4DBF\u4E00-\uA48C\uA490-\uA4C6\uA960-\uA97C\uAC00-\uD7A3\uD7B0-\uD7C6\uD7CB-\uD7FB\uF900-\uFAFF\uFE10-\uFE19\uFE30-\uFE52\uFE54-\uFE66\uFE68-\uFE6B\uFF01-\uFF60\uFFE0-\uFFE6]|[\uD800-\uDBFF][\uDC00-\uDFFF])/g,x=this.dom.createFragment(this.element),_,h=0;_=f.exec(c);){var g=_[1],C=_[2],k=_[3],$=_[4],M=_[5];if(!(!u.showSpaces&&C)){var S=h!=_.index?c.slice(h,_.index):"";if(h=_.index+_[0].length,S&&x.appendChild(this.dom.createTextNode(S,this.element)),g){var w=u.session.getScreenTabSize(r+_.index),b=u.$tabStrings[w].cloneNode(!0);b.charCount=1,x.appendChild(b),r+=w-1}else if(C)if(u.showSpaces){var p=this.dom.createElement("span");p.className="ace_invisible ace_invisible_space",p.textContent=d.stringRepeat(u.SPACE_CHAR,C.length),x.appendChild(p)}else x.appendChild(this.dom.createTextNode(C,this.element));else if(k){var p=this.dom.createElement("span");p.className="ace_invisible ace_invisible_space ace_invalid",p.textContent=d.stringRepeat(u.SPACE_CHAR,k.length),x.appendChild(p)}else if($){r+=1;var p=this.dom.createElement("span");p.style.width=u.config.characterWidth*2+"px",p.className=u.showSpaces?"ace_cjk ace_invisible ace_invisible_space":"ace_cjk",p.textContent=u.showSpaces?u.SPACE_CHAR:$,x.appendChild(p)}else if(M){r+=1;var p=this.dom.createElement("span");p.style.width=u.config.characterWidth*2+"px",p.className="ace_cjk",p.textContent=M,x.appendChild(p)}}}if(x.appendChild(this.dom.createTextNode(h?c.slice(h):c,this.element)),o(s.type))e.appendChild(x);else{var A="ace_"+s.type.replace(/\./g," ace_"),p=this.dom.createElement("span");s.type=="fold"&&(p.style.width=s.value.length*this.config.characterWidth+"px",p.setAttribute("title",i("inline-fold.closed.title","Unfold code"))),p.className=A,p.appendChild(x),e.appendChild(p)}return r+c.length},t.prototype.renderIndentGuide=function(e,r,s){var c=r.search(this.$indentGuideRe);if(c<=0||c>=s)return r;if(r[0]==" "){c-=c%this.tabSize;for(var u=c/this.tabSize,f=0;f<u;f++)e.appendChild(this.$tabStrings[" "].cloneNode(!0));return this.$highlightIndentGuide(),r.substr(c)}else if(r[0]=="	"){for(var f=0;f<c;f++)e.appendChild(this.$tabStrings["	"].cloneNode(!0));return this.$highlightIndentGuide(),r.substr(c)}return this.$highlightIndentGuide(),r},t.prototype.$highlightIndentGuide=function(){if(!(!this.$highlightIndentGuides||!this.displayIndentGuides)){this.$highlightIndentGuideMarker={indentLevel:void 0,start:void 0,end:void 0,dir:void 0};var e=this.session.doc.$lines;if(e){var r=this.session.selection.getCursor(),s=/^\s*/.exec(this.session.doc.getLine(r.row))[0].length,c=Math.floor(s/this.tabSize);this.$highlightIndentGuideMarker={indentLevel:c,start:r.row};var u=this.session.$bracketHighlight;if(u){for(var f=this.session.$bracketHighlight.ranges,x=0;x<f.length;x++)if(r.row!==f[x].start.row){this.$highlightIndentGuideMarker.end=f[x].start.row+1,r.row>f[x].start.row?this.$highlightIndentGuideMarker.dir=-1:this.$highlightIndentGuideMarker.dir=1;break}}if(!this.$highlightIndentGuideMarker.end&&e[r.row]!==""&&r.column===e[r.row].length){this.$highlightIndentGuideMarker.dir=1;for(var x=r.row+1;x<e.length;x++){var _=e[x],h=/^\s*/.exec(_)[0].length;if(_!==""&&(this.$highlightIndentGuideMarker.end=x,h<=s))break}}this.$renderHighlightIndentGuide()}}},t.prototype.$clearActiveIndentGuide=function(){for(var e=this.element.querySelectorAll(".ace_indent-guide-active"),r=0;r<e.length;r++)e[r].classList.remove("ace_indent-guide-active")},t.prototype.$setIndentGuideActive=function(e,r){var s=this.session.doc.getLine(e.row);if(s!==""){var c=e.element;if(e.element.classList&&e.element.classList.contains("ace_line_group"))if(e.element.childNodes.length>0)c=e.element.childNodes[0];else return;var u=c.childNodes;if(u){var f=u[r-1];f&&f.classList&&f.classList.contains("ace_indent-guide")&&f.classList.add("ace_indent-guide-active")}}},t.prototype.$renderHighlightIndentGuide=function(){if(this.$lines){var e=this.$lines.cells;this.$clearActiveIndentGuide();var r=this.$highlightIndentGuideMarker.indentLevel;if(r!==0)if(this.$highlightIndentGuideMarker.dir===1)for(var s=0;s<e.length;s++){var c=e[s];if(this.$highlightIndentGuideMarker.end&&c.row>=this.$highlightIndentGuideMarker.start+1){if(c.row>=this.$highlightIndentGuideMarker.end)break;this.$setIndentGuideActive(c,r)}}else for(var s=e.length-1;s>=0;s--){var c=e[s];if(this.$highlightIndentGuideMarker.end&&c.row<this.$highlightIndentGuideMarker.start){if(c.row<this.$highlightIndentGuideMarker.end)break;this.$setIndentGuideActive(c,r)}}}},t.prototype.$createLineElement=function(e){var r=this.dom.createElement("div");return r.className="ace_line",r.style.height=this.config.lineHeight+"px",r},t.prototype.$renderWrappedLine=function(e,r,s){var c=0,u=0,f=s[0],x=0,_=this.$createLineElement();e.appendChild(_);for(var h=0;h<r.length;h++){var g=r[h],C=g.value;if(h==0&&this.displayIndentGuides){if(c=C.length,C=this.renderIndentGuide(_,C,f),!C)continue;c-=C.length}if(c+C.length<f)x=this.$renderToken(_,x,g,C),c+=C.length;else{for(;c+C.length>=f;){x=this.$renderToken(_,x,g,C.substring(0,f-c)),C=C.substring(f-c),c=f,_=this.$createLineElement(),e.appendChild(_);var k=this.dom.createTextNode(d.stringRepeat("\xA0",s.indent),this.element);k.charCount=0,_.appendChild(k),u++,x=0,f=s[u]||Number.MAX_VALUE}C.length!=0&&(c+=C.length,x=this.$renderToken(_,x,g,C))}}s[s.length-1]>this.MAX_LINE_LENGTH&&this.$renderOverflowMessage(_,x,null,"",!0)},t.prototype.$renderSimpleLine=function(e,r){for(var s=0,c=0;c<r.length;c++){var u=r[c],f=u.value;if(!(c==0&&this.displayIndentGuides&&(f=this.renderIndentGuide(e,f),!f))){if(s+f.length>this.MAX_LINE_LENGTH)return this.$renderOverflowMessage(e,s,u,f);s=this.$renderToken(e,s,u,f)}}},t.prototype.$renderOverflowMessage=function(e,r,s,c,u){s&&this.$renderToken(e,r,s,c.slice(0,this.MAX_LINE_LENGTH-r));var f=this.dom.createElement("span");f.className="ace_inline_button ace_keyword ace_toggle_wrap",f.textContent=u?"<hide>":"<click to see more...>",e.appendChild(f)},t.prototype.$renderLine=function(e,r,s){if(!s&&s!=!1&&(s=this.session.getFoldLine(r)),s)var c=this.$getFoldLineTokens(r,s);else var c=this.session.getTokens(r);var u=e;if(c.length){var f=this.session.getRowSplitData(r);if(f&&f.length){this.$renderWrappedLine(e,c,f);var u=e.lastChild}else{var u=e;this.$useLineGroups()&&(u=this.$createLineElement(),e.appendChild(u)),this.$renderSimpleLine(u,c)}}else this.$useLineGroups()&&(u=this.$createLineElement(),e.appendChild(u));if(this.showEOL&&u){s&&(r=s.end.row);var x=this.dom.createElement("span");x.className="ace_invisible ace_invisible_eol",x.textContent=r==this.session.getLength()-1?this.EOF_CHAR:this.EOL_CHAR,u.appendChild(x)}},t.prototype.$getFoldLineTokens=function(e,r){var s=this.session,c=[];function u(x,_,h){for(var g=0,C=0;C+x[g].value.length<_;)if(C+=x[g].value.length,g++,g==x.length)return;if(C!=_){var k=x[g].value.substring(_-C);k.length>h-_&&(k=k.substring(0,h-_)),c.push({type:x[g].type,value:k}),C=_+k.length,g+=1}for(;C<h&&g<x.length;){var k=x[g].value;k.length+C>h?c.push({type:x[g].type,value:k.substring(0,h-C)}):c.push(x[g]),C+=k.length,g+=1}}var f=s.getTokens(e);return r.walk(function(x,_,h,g,C){x!=null?c.push({type:"fold",value:x}):(C&&(f=s.getTokens(_)),f.length&&u(f,g,h))},r.end.row,this.session.getLine(r.end.row).length),c},t.prototype.$useLineGroups=function(){return this.session.getUseWrapMode()},t})();n.prototype.EOF_CHAR="\xB6",n.prototype.EOL_CHAR_LF="\xAC",n.prototype.EOL_CHAR_CRLF="\xA4",n.prototype.EOL_CHAR=n.prototype.EOL_CHAR_LF,n.prototype.TAB_CHAR="\u2014",n.prototype.SPACE_CHAR="\xB7",n.prototype.$padding=0,n.prototype.MAX_LINE_LENGTH=1e4,n.prototype.showInvisibles=!1,n.prototype.showSpaces=!1,n.prototype.showTabs=!1,n.prototype.showEOL=!1,n.prototype.displayIndentGuides=!0,n.prototype.$highlightIndentGuides=!0,n.prototype.$tabStrings=[],n.prototype.destroy={},n.prototype.onChangeTabSize=n.prototype.$computeTabString,v.implement(n.prototype,l),R.Text=n}),ace.define("ace/layer/cursor",["require","exports","module","ace/lib/dom"],function(y,R,L){"use strict";var v=y("../lib/dom"),m=(function(){function d(a){this.element=v.createElement("div"),this.element.className="ace_layer ace_cursor-layer",a.appendChild(this.element),this.isVisible=!1,this.isBlinking=!0,this.blinkInterval=1e3,this.smoothBlinking=!1,this.cursors=[],this.cursor=this.addCursor(),v.addCssClass(this.element,"ace_hidden-cursors"),this.$updateCursors=this.$updateOpacity.bind(this)}return d.prototype.$updateOpacity=function(a){for(var l=this.cursors,i=l.length;i--;)v.setStyle(l[i].style,"opacity",a?"":"0")},d.prototype.$startCssAnimation=function(){for(var a=this.cursors,l=a.length;l--;)a[l].style.animationDuration=this.blinkInterval+"ms";this.$isAnimating=!0,setTimeout(function(){this.$isAnimating&&v.addCssClass(this.element,"ace_animate-blinking")}.bind(this))},d.prototype.$stopCssAnimation=function(){this.$isAnimating=!1,v.removeCssClass(this.element,"ace_animate-blinking")},d.prototype.setPadding=function(a){this.$padding=a},d.prototype.setSession=function(a){this.session=a},d.prototype.setBlinking=function(a){a!=this.isBlinking&&(this.isBlinking=a,this.restartTimer())},d.prototype.setBlinkInterval=function(a){a!=this.blinkInterval&&(this.blinkInterval=a,this.restartTimer())},d.prototype.setSmoothBlinking=function(a){a!=this.smoothBlinking&&(this.smoothBlinking=a,v.setCssClass(this.element,"ace_smooth-blinking",a),this.$updateCursors(!0),this.restartTimer())},d.prototype.addCursor=function(){var a=v.createElement("div");return a.className="ace_cursor",this.element.appendChild(a),this.cursors.push(a),a},d.prototype.removeCursor=function(){if(this.cursors.length>1){var a=this.cursors.pop();return a.parentNode.removeChild(a),a}},d.prototype.hideCursor=function(){this.isVisible=!1,v.addCssClass(this.element,"ace_hidden-cursors"),this.restartTimer()},d.prototype.showCursor=function(){this.isVisible=!0,v.removeCssClass(this.element,"ace_hidden-cursors"),this.restartTimer()},d.prototype.restartTimer=function(){var a=this.$updateCursors;if(clearInterval(this.intervalId),clearTimeout(this.timeoutId),this.$stopCssAnimation(),this.smoothBlinking&&(this.$isSmoothBlinking=!1,v.removeCssClass(this.element,"ace_smooth-blinking")),a(!0),!this.isBlinking||!this.blinkInterval||!this.isVisible){this.$stopCssAnimation();return}if(this.smoothBlinking&&(this.$isSmoothBlinking=!0,setTimeout(function(){this.$isSmoothBlinking&&v.addCssClass(this.element,"ace_smooth-blinking")}.bind(this))),v.HAS_CSS_ANIMATION)this.$startCssAnimation();else{var l=function(){this.timeoutId=setTimeout(function(){a(!1)},.6*this.blinkInterval)}.bind(this);this.intervalId=setInterval(function(){a(!0),l()},this.blinkInterval),l()}},d.prototype.getPixelPosition=function(a,l){if(!this.config||!this.session)return{left:0,top:0};a||(a=this.session.selection.getCursor());var i=this.session.documentToScreenPosition(a),o=this.$padding+(this.session.$bidiHandler.isBidiRow(i.row,a.row)?this.session.$bidiHandler.getPosLeft(i.column):i.column*this.config.characterWidth),n=(i.row-(l?this.config.firstRowScreen:0))*this.config.lineHeight;return{left:o,top:n}},d.prototype.isCursorInView=function(a,l){return a.top>=0&&a.top<l.maxHeight},d.prototype.update=function(a){this.config=a;var l=this.session.$selectionMarkers,i=0,o=0;(l===void 0||l.length===0)&&(l=[{cursor:null}]);for(var i=0,n=l.length;i<n;i++){var t=this.getPixelPosition(l[i].cursor,!0);if(!((t.top>a.height+a.offset||t.top<0)&&i>1)){var e=this.cursors[o++]||this.addCursor(),r=e.style;this.drawCursor?this.drawCursor(e,t,a,l[i],this.session):this.isCursorInView(t,a)?(v.setStyle(r,"display","block"),v.translate(e,t.left,t.top),v.setStyle(r,"width",Math.round(a.characterWidth)+"px"),v.setStyle(r,"height",a.lineHeight+"px")):v.setStyle(r,"display","none")}}for(;this.cursors.length>o;)this.removeCursor();var s=this.session.getOverwrite();this.$setOverwrite(s),this.$pixelPos=t,this.restartTimer()},d.prototype.$setOverwrite=function(a){a!=this.overwrite&&(this.overwrite=a,a?v.addCssClass(this.element,"ace_overwrite-cursors"):v.removeCssClass(this.element,"ace_overwrite-cursors"))},d.prototype.destroy=function(){clearInterval(this.intervalId),clearTimeout(this.timeoutId)},d})();m.prototype.$padding=0,m.prototype.drawCursor=null,R.Cursor=m}),ace.define("ace/scrollbar",["require","exports","module","ace/lib/oop","ace/lib/dom","ace/lib/event","ace/lib/event_emitter"],function(y,R,L){"use strict";var v=this&&this.__extends||(function(){var e=function(r,s){return e=Object.setPrototypeOf||{__proto__:[]}instanceof Array&&function(c,u){c.__proto__=u}||function(c,u){for(var f in u)Object.prototype.hasOwnProperty.call(u,f)&&(c[f]=u[f])},e(r,s)};return function(r,s){if(typeof s!="function"&&s!==null)throw new TypeError("Class extends value "+String(s)+" is not a constructor or null");e(r,s);function c(){this.constructor=r}r.prototype=s===null?Object.create(s):(c.prototype=s.prototype,new c)}})(),m=y("./lib/oop"),d=y("./lib/dom"),a=y("./lib/event"),l=y("./lib/event_emitter").EventEmitter,i=32768,o=(function(){function e(r,s){this.element=d.createElement("div"),this.element.className="ace_scrollbar ace_scrollbar"+s,this.inner=d.createElement("div"),this.inner.className="ace_scrollbar-inner",this.inner.textContent="\xA0",this.element.appendChild(this.inner),r.appendChild(this.element),this.setVisible(!1),this.skipEvent=!1,a.addListener(this.element,"scroll",this.onScroll.bind(this)),a.addListener(this.element,"mousedown",a.preventDefault)}return e.prototype.setVisible=function(r){this.element.style.display=r?"":"none",this.isVisible=r,this.coeff=1},e})();m.implement(o.prototype,l);var n=(function(e){v(r,e);function r(s,c){var u=e.call(this,s,"-v")||this;return u.scrollTop=0,u.scrollHeight=0,c.$scrollbarWidth=u.width=d.scrollbarWidth(s.ownerDocument),u.inner.style.width=u.element.style.width=(u.width||15)+5+"px",u.$minWidth=0,u}return r.prototype.onScroll=function(){if(!this.skipEvent){if(this.scrollTop=this.element.scrollTop,this.coeff!=1){var s=this.element.clientHeight/this.scrollHeight;this.scrollTop=this.scrollTop*(1-s)/(this.coeff-s)}this._emit("scroll",{data:this.scrollTop})}this.skipEvent=!1},r.prototype.getWidth=function(){return Math.max(this.isVisible?this.width:0,this.$minWidth||0)},r.prototype.setHeight=function(s){this.element.style.height=s+"px"},r.prototype.setScrollHeight=function(s){this.scrollHeight=s,s>i?(this.coeff=i/s,s=i):this.coeff!=1&&(this.coeff=1),this.inner.style.height=s+"px"},r.prototype.setScrollTop=function(s){this.scrollTop!=s&&(this.skipEvent=!0,this.scrollTop=s,this.element.scrollTop=s*this.coeff)},r})(o);n.prototype.setInnerHeight=n.prototype.setScrollHeight;var t=(function(e){v(r,e);function r(s,c){var u=e.call(this,s,"-h")||this;return u.scrollLeft=0,u.height=c.$scrollbarWidth,u.inner.style.height=u.element.style.height=(u.height||15)+5+"px",u}return r.prototype.onScroll=function(){this.skipEvent||(this.scrollLeft=this.element.scrollLeft,this._emit("scroll",{data:this.scrollLeft})),this.skipEvent=!1},r.prototype.getHeight=function(){return this.isVisible?this.height:0},r.prototype.setWidth=function(s){this.element.style.width=s+"px"},r.prototype.setInnerWidth=function(s){this.inner.style.width=s+"px"},r.prototype.setScrollWidth=function(s){this.inner.style.width=s+"px"},r.prototype.setScrollLeft=function(s){this.scrollLeft!=s&&(this.skipEvent=!0,this.scrollLeft=this.element.scrollLeft=s)},r})(o);R.ScrollBar=n,R.ScrollBarV=n,R.ScrollBarH=t,R.VScrollBar=n,R.HScrollBar=t}),ace.define("ace/scrollbar_custom",["require","exports","module","ace/lib/oop","ace/lib/dom","ace/lib/event","ace/lib/event_emitter"],function(y,R,L){"use strict";var v=this&&this.__extends||(function(){var t=function(e,r){return t=Object.setPrototypeOf||{__proto__:[]}instanceof Array&&function(s,c){s.__proto__=c}||function(s,c){for(var u in c)Object.prototype.hasOwnProperty.call(c,u)&&(s[u]=c[u])},t(e,r)};return function(e,r){if(typeof r!="function"&&r!==null)throw new TypeError("Class extends value "+String(r)+" is not a constructor or null");t(e,r);function s(){this.constructor=e}e.prototype=r===null?Object.create(r):(s.prototype=r.prototype,new s)}})(),m=y("./lib/oop"),d=y("./lib/dom"),a=y("./lib/event"),l=y("./lib/event_emitter").EventEmitter;d.importCssString(`.ace_editor>.ace_sb-v div, .ace_editor>.ace_sb-h div{
  position: absolute;
  background: rgba(128, 128, 128, 0.6);
  -moz-box-sizing: border-box;
  box-sizing: border-box;
  border: 1px solid #bbb;
  border-radius: 2px;
  z-index: 8;
}
.ace_editor>.ace_sb-v, .ace_editor>.ace_sb-h {
  position: absolute;
  z-index: 6;
  background: none;
  overflow: hidden!important;
}
.ace_editor>.ace_sb-v {
  z-index: 6;
  right: 0;
  top: 0;
  width: 12px;
}
.ace_editor>.ace_sb-v div {
  z-index: 8;
  right: 0;
  width: 100%;
}
.ace_editor>.ace_sb-h {
  bottom: 0;
  left: 0;
  height: 12px;
}
.ace_editor>.ace_sb-h div {
  bottom: 0;
  height: 100%;
}
.ace_editor>.ace_sb_grabbed {
  z-index: 8;
  background: #000;
}`,"ace_scrollbar.css",!1);var i=(function(){function t(e,r){this.element=d.createElement("div"),this.element.className="ace_sb"+r,this.inner=d.createElement("div"),this.inner.className="",this.element.appendChild(this.inner),this.VScrollWidth=12,this.HScrollHeight=12,e.appendChild(this.element),this.setVisible(!1),this.skipEvent=!1,a.addMultiMouseDownListener(this.element,[500,300,300],this,"onMouseDown")}return t.prototype.setVisible=function(e){this.element.style.display=e?"":"none",this.isVisible=e,this.coeff=1},t})();m.implement(i.prototype,l);var o=(function(t){v(e,t);function e(r,s){var c=t.call(this,r,"-v")||this;return c.scrollTop=0,c.scrollHeight=0,c.parent=r,c.width=c.VScrollWidth,c.renderer=s,c.inner.style.width=c.element.style.width=(c.width||15)+"px",c.$minWidth=0,c}return e.prototype.onMouseDown=function(r,s){if(r==="mousedown"&&!(a.getButton(s)!==0||s.detail===2)){if(s.target===this.inner){var c=this,u=s.clientY,f=function($){u=$.clientY},x=function(){clearInterval(C)},_=s.clientY,h=this.thumbTop,g=function(){if(u!==void 0){var $=c.scrollTopFromThumbTop(h+u-_);$!==c.scrollTop&&c._emit("scroll",{data:$})}};a.capture(this.inner,f,x);var C=setInterval(g,20);return a.preventDefault(s)}var k=s.clientY-this.element.getBoundingClientRect().top-this.thumbHeight/2;return this._emit("scroll",{data:this.scrollTopFromThumbTop(k)}),a.preventDefault(s)}},e.prototype.getHeight=function(){return this.height},e.prototype.scrollTopFromThumbTop=function(r){var s=r*(this.pageHeight-this.viewHeight)/(this.slideHeight-this.thumbHeight);return s=s>>0,s<0?s=0:s>this.pageHeight-this.viewHeight&&(s=this.pageHeight-this.viewHeight),s},e.prototype.getWidth=function(){return Math.max(this.isVisible?this.width:0,this.$minWidth||0)},e.prototype.setHeight=function(r){this.height=Math.max(0,r),this.slideHeight=this.height,this.viewHeight=this.height,this.setScrollHeight(this.pageHeight,!0)},e.prototype.setScrollHeight=function(r,s){this.pageHeight===r&&!s||(this.pageHeight=r,this.thumbHeight=this.slideHeight*this.viewHeight/this.pageHeight,this.thumbHeight>this.slideHeight&&(this.thumbHeight=this.slideHeight),this.thumbHeight<15&&(this.thumbHeight=15),this.inner.style.height=this.thumbHeight+"px",this.scrollTop>this.pageHeight-this.viewHeight&&(this.scrollTop=this.pageHeight-this.viewHeight,this.scrollTop<0&&(this.scrollTop=0),this._emit("scroll",{data:this.scrollTop})))},e.prototype.setScrollTop=function(r){this.scrollTop=r,r<0&&(r=0),this.thumbTop=r*(this.slideHeight-this.thumbHeight)/(this.pageHeight-this.viewHeight),this.inner.style.top=this.thumbTop+"px"},e})(i);o.prototype.setInnerHeight=o.prototype.setScrollHeight;var n=(function(t){v(e,t);function e(r,s){var c=t.call(this,r,"-h")||this;return c.scrollLeft=0,c.scrollWidth=0,c.height=c.HScrollHeight,c.inner.style.height=c.element.style.height=(c.height||12)+"px",c.renderer=s,c}return e.prototype.onMouseDown=function(r,s){if(r==="mousedown"&&!(a.getButton(s)!==0||s.detail===2)){if(s.target===this.inner){var c=this,u=s.clientX,f=function($){u=$.clientX},x=function(){clearInterval(C)},_=s.clientX,h=this.thumbLeft,g=function(){if(u!==void 0){var $=c.scrollLeftFromThumbLeft(h+u-_);$!==c.scrollLeft&&c._emit("scroll",{data:$})}};a.capture(this.inner,f,x);var C=setInterval(g,20);return a.preventDefault(s)}var k=s.clientX-this.element.getBoundingClientRect().left-this.thumbWidth/2;return this._emit("scroll",{data:this.scrollLeftFromThumbLeft(k)}),a.preventDefault(s)}},e.prototype.getHeight=function(){return this.isVisible?this.height:0},e.prototype.scrollLeftFromThumbLeft=function(r){var s=r*(this.pageWidth-this.viewWidth)/(this.slideWidth-this.thumbWidth);return s=s>>0,s<0?s=0:s>this.pageWidth-this.viewWidth&&(s=this.pageWidth-this.viewWidth),s},e.prototype.setWidth=function(r){this.width=Math.max(0,r),this.element.style.width=this.width+"px",this.slideWidth=this.width,this.viewWidth=this.width,this.setScrollWidth(this.pageWidth,!0)},e.prototype.setScrollWidth=function(r,s){this.pageWidth===r&&!s||(this.pageWidth=r,this.thumbWidth=this.slideWidth*this.viewWidth/this.pageWidth,this.thumbWidth>this.slideWidth&&(this.thumbWidth=this.slideWidth),this.thumbWidth<15&&(this.thumbWidth=15),this.inner.style.width=this.thumbWidth+"px",this.scrollLeft>this.pageWidth-this.viewWidth&&(this.scrollLeft=this.pageWidth-this.viewWidth,this.scrollLeft<0&&(this.scrollLeft=0),this._emit("scroll",{data:this.scrollLeft})))},e.prototype.setScrollLeft=function(r){this.scrollLeft=r,r<0&&(r=0),this.thumbLeft=r*(this.slideWidth-this.thumbWidth)/(this.pageWidth-this.viewWidth),this.inner.style.left=this.thumbLeft+"px"},e})(i);n.prototype.setInnerWidth=n.prototype.setScrollWidth,R.ScrollBar=o,R.ScrollBarV=o,R.ScrollBarH=n,R.VScrollBar=o,R.HScrollBar=n}),ace.define("ace/renderloop",["require","exports","module","ace/lib/event"],function(y,R,L){"use strict";var v=y("./lib/event"),m=(function(){function d(a,l){this.onRender=a,this.pending=!1,this.changes=0,this.$recursionLimit=2,this.window=l||window;var i=this;this._flush=function(o){i.pending=!1;var n=i.changes;if(n&&(v.blockIdle(100),i.changes=0,i.onRender(n)),i.changes){if(i.$recursionLimit--<0)return;i.schedule()}else i.$recursionLimit=2}}return d.prototype.schedule=function(a){this.changes=this.changes|a,this.changes&&!this.pending&&(v.nextFrame(this._flush),this.pending=!0)},d.prototype.clear=function(a){var l=this.changes;return this.changes=0,l},d})();R.RenderLoop=m}),ace.define("ace/layer/font_metrics",["require","exports","module","ace/lib/oop","ace/lib/dom","ace/lib/lang","ace/lib/event","ace/lib/useragent","ace/lib/event_emitter"],function(y,R,L){var v=y("../lib/oop"),m=y("../lib/dom"),d=y("../lib/lang"),a=y("../lib/event"),l=y("../lib/useragent"),i=y("../lib/event_emitter").EventEmitter,o=512,n=typeof ResizeObserver=="function",t=200,e=(function(){function r(s){this.el=m.createElement("div"),this.$setMeasureNodeStyles(this.el.style,!0),this.$main=m.createElement("div"),this.$setMeasureNodeStyles(this.$main.style),this.$measureNode=m.createElement("div"),this.$setMeasureNodeStyles(this.$measureNode.style),this.el.appendChild(this.$main),this.el.appendChild(this.$measureNode),s.appendChild(this.el),this.$measureNode.textContent=d.stringRepeat("X",o),this.$characterSize={width:0,height:0},n?this.$addObserver():this.checkForSizeChanges()}return r.prototype.$setMeasureNodeStyles=function(s,c){s.width=s.height="auto",s.left=s.top="0px",s.visibility="hidden",s.position="absolute",s.whiteSpace="pre",l.isIE<8?s["font-family"]="inherit":s.font="inherit",s.overflow=c?"hidden":"visible"},r.prototype.checkForSizeChanges=function(s){if(s===void 0&&(s=this.$measureSizes()),s&&(this.$characterSize.width!==s.width||this.$characterSize.height!==s.height)){this.$measureNode.style.fontWeight="bold";var c=this.$measureSizes();this.$measureNode.style.fontWeight="",this.$characterSize=s,this.charSizes=Object.create(null),this.allowBoldFonts=c&&c.width===s.width&&c.height===s.height,this._emit("changeCharacterSize",{data:s})}},r.prototype.$addObserver=function(){var s=this;this.$observer=new window.ResizeObserver(function(c){s.checkForSizeChanges()}),this.$observer.observe(this.$measureNode)},r.prototype.$pollSizeChanges=function(){if(this.$pollSizeChangesTimer||this.$observer)return this.$pollSizeChangesTimer;var s=this;return this.$pollSizeChangesTimer=a.onIdle(function c(){s.checkForSizeChanges(),a.onIdle(c,500)},500)},r.prototype.setPolling=function(s){s?this.$pollSizeChanges():this.$pollSizeChangesTimer&&(clearInterval(this.$pollSizeChangesTimer),this.$pollSizeChangesTimer=0)},r.prototype.$measureSizes=function(s){var c={height:(s||this.$measureNode).clientHeight,width:(s||this.$measureNode).clientWidth/o};return c.width===0||c.height===0?null:c},r.prototype.$measureCharWidth=function(s){this.$main.textContent=d.stringRepeat(s,o);var c=this.$main.getBoundingClientRect();return c.width/o},r.prototype.getCharacterWidth=function(s){var c=this.charSizes[s];return c===void 0&&(c=this.charSizes[s]=this.$measureCharWidth(s)/this.$characterSize.width),c},r.prototype.destroy=function(){clearInterval(this.$pollSizeChangesTimer),this.$observer&&this.$observer.disconnect(),this.el&&this.el.parentNode&&this.el.parentNode.removeChild(this.el)},r.prototype.$getZoom=function(s){return!s||!s.parentElement?1:(Number(window.getComputedStyle(s).zoom)||1)*this.$getZoom(s.parentElement)},r.prototype.$initTransformMeasureNodes=function(){var s=function(c,u){return["div",{style:"position: absolute;top:"+c+"px;left:"+u+"px;"}]};this.els=m.buildDom([s(0,0),s(t,0),s(0,t),s(t,t)],this.el)},r.prototype.transformCoordinates=function(s,c){if(s){var u=this.$getZoom(this.el);s=h(1/u,s)}function f(I,O,z){var N=I[1]*O[0]-I[0]*O[1];return[(-O[1]*z[0]+O[0]*z[1])/N,(+I[1]*z[0]-I[0]*z[1])/N]}function x(I,O){return[I[0]-O[0],I[1]-O[1]]}function _(I,O){return[I[0]+O[0],I[1]+O[1]]}function h(I,O){return[I*O[0],I*O[1]]}this.els||this.$initTransformMeasureNodes();function g(I){var O=I.getBoundingClientRect();return[O.left,O.top]}var C=g(this.els[0]),k=g(this.els[1]),$=g(this.els[2]),M=g(this.els[3]),S=f(x(M,k),x(M,$),x(_(k,$),_(M,C))),w=h(1+S[0],x(k,C)),b=h(1+S[1],x($,C));if(c){var p=c,A=S[0]*p[0]/t+S[1]*p[1]/t+1,T=_(h(p[0],w),h(p[1],b));return _(h(1/A/t,T),C)}var E=x(s,C),D=f(x(w,h(S[0],E)),x(b,h(S[1],E)),E);return h(t,D)},r})();e.prototype.$characterSize={width:0,height:0},v.implement(e.prototype,i),R.FontMetrics=e}),ace.define("ace/css/editor-css",["require","exports","module"],function(y,R,L){L.exports=`
.ace_br1 {border-top-left-radius    : 3px;}
.ace_br2 {border-top-right-radius   : 3px;}
.ace_br3 {border-top-left-radius    : 3px; border-top-right-radius:    3px;}
.ace_br4 {border-bottom-right-radius: 3px;}
.ace_br5 {border-top-left-radius    : 3px; border-bottom-right-radius: 3px;}
.ace_br6 {border-top-right-radius   : 3px; border-bottom-right-radius: 3px;}
.ace_br7 {border-top-left-radius    : 3px; border-top-right-radius:    3px; border-bottom-right-radius: 3px;}
.ace_br8 {border-bottom-left-radius : 3px;}
.ace_br9 {border-top-left-radius    : 3px; border-bottom-left-radius:  3px;}
.ace_br10{border-top-right-radius   : 3px; border-bottom-left-radius:  3px;}
.ace_br11{border-top-left-radius    : 3px; border-top-right-radius:    3px; border-bottom-left-radius:  3px;}
.ace_br12{border-bottom-right-radius: 3px; border-bottom-left-radius:  3px;}
.ace_br13{border-top-left-radius    : 3px; border-bottom-right-radius: 3px; border-bottom-left-radius:  3px;}
.ace_br14{border-top-right-radius   : 3px; border-bottom-right-radius: 3px; border-bottom-left-radius:  3px;}
.ace_br15{border-top-left-radius    : 3px; border-top-right-radius:    3px; border-bottom-right-radius: 3px; border-bottom-left-radius: 3px;}


.ace_editor {
    position: relative;
    overflow: hidden;
    padding: 0;
    font: 12px/normal 'Monaco', 'Menlo', 'Ubuntu Mono', 'Consolas', 'Source Code Pro', 'source-code-pro', monospace;
    direction: ltr;
    text-align: left;
    -webkit-tap-highlight-color: rgba(0, 0, 0, 0);
    forced-color-adjust: none;
}

.ace_scroller {
    position: absolute;
    overflow: hidden;
    top: 0;
    bottom: 0;
    background-color: inherit;
    -ms-user-select: none;
    -moz-user-select: none;
    -webkit-user-select: none;
    user-select: none;
    cursor: text;
}

.ace_content {
    position: absolute;
    box-sizing: border-box;
    min-width: 100%;
    contain: style size layout;
    font-variant-ligatures: no-common-ligatures;
}
.ace_invisible {
    font-variant-ligatures: none;
}

.ace_keyboard-focus:focus {
    box-shadow: inset 0 0 0 2px #5E9ED6;
    outline: none;
}

.ace_dragging .ace_scroller:before{
    position: absolute;
    top: 0;
    left: 0;
    right: 0;
    bottom: 0;
    content: '';
    background: rgba(250, 250, 250, 0.01);
    z-index: 1000;
}
.ace_dragging.ace_dark .ace_scroller:before{
    background: rgba(0, 0, 0, 0.01);
}

.ace_gutter {
    position: absolute;
    overflow : hidden;
    width: auto;
    top: 0;
    bottom: 0;
    left: 0;
    cursor: default;
    z-index: 4;
    -ms-user-select: none;
    -moz-user-select: none;
    -webkit-user-select: none;
    user-select: none;
    contain: style size layout;
}

.ace_gutter-active-line {
    position: absolute;
    left: 0;
    right: 0;
}

.ace_scroller.ace_scroll-left:after {
    content: "";
    position: absolute;
    top: 0;
    right: 0;
    bottom: 0;
    left: 0;
    box-shadow: 17px 0 16px -16px rgba(0, 0, 0, 0.4) inset;
    pointer-events: none;
}

.ace_gutter-cell, .ace_gutter-cell_svg-icons {
    position: absolute;
    top: 0;
    left: 0;
    right: 0;
    padding-left: 19px;
    padding-right: 6px;
    background-repeat: no-repeat;
}

.ace_gutter-cell_svg-icons .ace_gutter_annotation {
    margin-left: -14px;
    float: left;
}

.ace_gutter-cell .ace_gutter_annotation {
    margin-left: -19px;
    float: left;
}

.ace_gutter-cell.ace_error, .ace_icon.ace_error, .ace_icon.ace_error_fold, .ace_gutter-cell.ace_security, .ace_icon.ace_security, .ace_icon.ace_security_fold {
    background-image: url("data:image/png;base64,iVBORw0KGgoAAAANSUhEUgAAABAAAAAQCAMAAAAoLQ9TAAABOFBMVEX/////////QRswFAb/Ui4wFAYwFAYwFAaWGAfDRymzOSH/PxswFAb/SiUwFAYwFAbUPRvjQiDllog5HhHdRybsTi3/Tyv9Tir+Syj/UC3////XurebMBIwFAb/RSHbPx/gUzfdwL3kzMivKBAwFAbbvbnhPx66NhowFAYwFAaZJg8wFAaxKBDZurf/RB6mMxb/SCMwFAYwFAbxQB3+RB4wFAb/Qhy4Oh+4QifbNRcwFAYwFAYwFAb/QRzdNhgwFAYwFAbav7v/Uy7oaE68MBK5LxLewr/r2NXewLswFAaxJw4wFAbkPRy2PyYwFAaxKhLm1tMwFAazPiQwFAaUGAb/QBrfOx3bvrv/VC/maE4wFAbRPBq6MRO8Qynew8Dp2tjfwb0wFAbx6eju5+by6uns4uH9/f36+vr/GkHjAAAAYnRSTlMAGt+64rnWu/bo8eAA4InH3+DwoN7j4eLi4xP99Nfg4+b+/u9B/eDs1MD1mO7+4PHg2MXa347g7vDizMLN4eG+Pv7i5evs/v79yu7S3/DV7/498Yv24eH+4ufQ3Ozu/v7+y13sRqwAAADLSURBVHjaZc/XDsFgGIBhtDrshlitmk2IrbHFqL2pvXf/+78DPokj7+Fz9qpU/9UXJIlhmPaTaQ6QPaz0mm+5gwkgovcV6GZzd5JtCQwgsxoHOvJO15kleRLAnMgHFIESUEPmawB9ngmelTtipwwfASilxOLyiV5UVUyVAfbG0cCPHig+GBkzAENHS0AstVF6bacZIOzgLmxsHbt2OecNgJC83JERmePUYq8ARGkJx6XtFsdddBQgZE2nPR6CICZhawjA4Fb/chv+399kfR+MMMDGOQAAAABJRU5ErkJggg==");
    background-repeat: no-repeat;
    background-position: 2px center;
}

.ace_gutter-cell.ace_warning, .ace_icon.ace_warning, .ace_icon.ace_warning_fold {
    background-image: url("data:image/png;base64,iVBORw0KGgoAAAANSUhEUgAAABAAAAAQCAMAAAAoLQ9TAAAAmVBMVEX///8AAAD///8AAAAAAABPSzb/5sAAAAB/blH/73z/ulkAAAAAAAD85pkAAAAAAAACAgP/vGz/rkDerGbGrV7/pkQICAf////e0IsAAAD/oED/qTvhrnUAAAD/yHD/njcAAADuv2r/nz//oTj/p064oGf/zHAAAAA9Nir/tFIAAAD/tlTiuWf/tkIAAACynXEAAAAAAAAtIRW7zBpBAAAAM3RSTlMAABR1m7RXO8Ln31Z36zT+neXe5OzooRDfn+TZ4p3h2hTf4t3k3ucyrN1K5+Xaks52Sfs9CXgrAAAAjklEQVR42o3PbQ+CIBQFYEwboPhSYgoYunIqqLn6/z8uYdH8Vmdnu9vz4WwXgN/xTPRD2+sgOcZjsge/whXZgUaYYvT8QnuJaUrjrHUQreGczuEafQCO/SJTufTbroWsPgsllVhq3wJEk2jUSzX3CUEDJC84707djRc5MTAQxoLgupWRwW6UB5fS++NV8AbOZgnsC7BpEAAAAABJRU5ErkJggg==");
    background-repeat: no-repeat;
    background-position: 2px center;
}

.ace_gutter-cell.ace_info, .ace_icon.ace_info, .ace_gutter-cell.ace_hint, .ace_icon.ace_hint {
    background-image: url("data:image/png;base64,iVBORw0KGgoAAAANSUhEUgAAABAAAAAQCAAAAAA6mKC9AAAAGXRFWHRTb2Z0d2FyZQBBZG9iZSBJbWFnZVJlYWR5ccllPAAAAAJ0Uk5TAAB2k804AAAAPklEQVQY02NgIB68QuO3tiLznjAwpKTgNyDbMegwisCHZUETUZV0ZqOquBpXj2rtnpSJT1AEnnRmL2OgGgAAIKkRQap2htgAAAAASUVORK5CYII=");
    background-repeat: no-repeat;
    background-position: 2px center;
}

.ace_dark .ace_gutter-cell.ace_info, .ace_dark .ace_icon.ace_info, .ace_dark .ace_gutter-cell.ace_hint, .ace_dark .ace_icon.ace_hint {
    background-image: url("data:image/png;base64,iVBORw0KGgoAAAANSUhEUgAAABAAAAAQBAMAAADt3eJSAAAAJFBMVEUAAAChoaGAgIAqKiq+vr6tra1ZWVmUlJSbm5s8PDxubm56enrdgzg3AAAAAXRSTlMAQObYZgAAAClJREFUeNpjYMAPdsMYHegyJZFQBlsUlMFVCWUYKkAZMxZAGdxlDMQBAG+TBP4B6RyJAAAAAElFTkSuQmCC");
}

.ace_icon_svg.ace_error {
    -webkit-mask-image: url("data:image/svg+xml;base64,PHN2ZyB4bWxucz0iaHR0cDovL3d3dy53My5vcmcvMjAwMC9zdmciIHZpZXdCb3g9IjAgMCAyMCAxNiI+CjxnIHN0cm9rZS13aWR0aD0iMiIgc3Ryb2tlPSJyZWQiIHNoYXBlLXJlbmRlcmluZz0iZ2VvbWV0cmljUHJlY2lzaW9uIj4KPGNpcmNsZSBmaWxsPSJub25lIiBjeD0iOCIgY3k9IjgiIHI9IjciIHN0cm9rZS1saW5lam9pbj0icm91bmQiLz4KPGxpbmUgeDE9IjExIiB5MT0iNSIgeDI9IjUiIHkyPSIxMSIvPgo8bGluZSB4MT0iMTEiIHkxPSIxMSIgeDI9IjUiIHkyPSI1Ii8+CjwvZz4KPC9zdmc+");
    background-color: crimson;
}
.ace_icon_svg.ace_security {
    -webkit-mask-image: url("data:image/svg+xml;base64,PHN2ZyB2aWV3Qm94PSIwIDAgMjAgMTYiIHhtbG5zPSJodHRwOi8vd3d3LnczLm9yZy8yMDAwL3N2ZyI+CiAgICA8ZyBzdHJva2Utd2lkdGg9IjIiIHN0cm9rZT0iZGFya29yYW5nZSIgZmlsbD0ibm9uZSIgc2hhcGUtcmVuZGVyaW5nPSJnZW9tZXRyaWNQcmVjaXNpb24iPgogICAgICAgIDxwYXRoIGNsYXNzPSJzdHJva2UtbGluZWpvaW4tcm91bmQiIGQ9Ik04IDE0LjgzMDdDOCAxNC44MzA3IDIgMTIuOTA0NyAyIDguMDg5OTJWMy4yNjU0OEM1LjMxIDMuMjY1NDggNy45ODk5OSAxLjM0OTE4IDcuOTg5OTkgMS4zNDkxOEM3Ljk4OTk5IDEuMzQ5MTggMTAuNjkgMy4yNjU0OCAxNCAzLjI2NTQ4VjguMDg5OTJDMTQgMTIuOTA0NyA4IDE0LjgzMDcgOCAxNC44MzA3WiIvPgogICAgICAgIDxwYXRoIGQ9Ik0yIDguMDg5OTJWMy4yNjU0OEM1LjMxIDMuMjY1NDggNy45ODk5OSAxLjM0OTE4IDcuOTg5OTkgMS4zNDkxOCIvPgogICAgICAgIDxwYXRoIGQ9Ik0xMy45OSA4LjA4OTkyVjMuMjY1NDhDMTAuNjggMy4yNjU0OCA4IDEuMzQ5MTggOCAxLjM0OTE4Ii8+CiAgICAgICAgPHBhdGggY2xhc3M9InN0cm9rZS1saW5lam9pbi1yb3VuZCIgZD0iTTggNFY5Ii8+CiAgICAgICAgPHBhdGggY2xhc3M9InN0cm9rZS1saW5lam9pbi1yb3VuZCIgZD0iTTggMTBWMTIiLz4KICAgIDwvZz4KPC9zdmc+");
    background-color: crimson;
}
.ace_icon_svg.ace_warning {
    -webkit-mask-image: url("data:image/svg+xml;base64,PHN2ZyB4bWxucz0iaHR0cDovL3d3dy53My5vcmcvMjAwMC9zdmciIHZpZXdCb3g9IjAgMCAyMCAxNiI+CjxnIHN0cm9rZS13aWR0aD0iMiIgc3Ryb2tlPSJkYXJrb3JhbmdlIiBzaGFwZS1yZW5kZXJpbmc9Imdlb21ldHJpY1ByZWNpc2lvbiI+Cjxwb2x5Z29uIHN0cm9rZS1saW5lam9pbj0icm91bmQiIGZpbGw9Im5vbmUiIHBvaW50cz0iOCAxIDE1IDE1IDEgMTUgOCAxIi8+CjxyZWN0IHg9IjgiIHk9IjEyIiB3aWR0aD0iMC4wMSIgaGVpZ2h0PSIwLjAxIi8+CjxsaW5lIHgxPSI4IiB5MT0iNiIgeDI9IjgiIHkyPSIxMCIvPgo8L2c+Cjwvc3ZnPg==");
    background-color: darkorange;
}
.ace_icon_svg.ace_info {
    -webkit-mask-image: url("data:image/svg+xml;base64,PHN2ZyB4bWxucz0iaHR0cDovL3d3dy53My5vcmcvMjAwMC9zdmciIHZpZXdCb3g9IjAgMCAyMCAxNiI+CjxnIHN0cm9rZS13aWR0aD0iMiIgc3Ryb2tlPSJibHVlIiBzaGFwZS1yZW5kZXJpbmc9Imdlb21ldHJpY1ByZWNpc2lvbiI+CjxjaXJjbGUgZmlsbD0ibm9uZSIgY3g9IjgiIGN5PSI4IiByPSI3IiBzdHJva2UtbGluZWpvaW49InJvdW5kIi8+Cjxwb2x5bGluZSBwb2ludHM9IjggMTEgOCA4Ii8+Cjxwb2x5bGluZSBwb2ludHM9IjkgOCA2IDgiLz4KPGxpbmUgeDE9IjEwIiB5MT0iMTEiIHgyPSI2IiB5Mj0iMTEiLz4KPHJlY3QgeD0iOCIgeT0iNSIgd2lkdGg9IjAuMDEiIGhlaWdodD0iMC4wMSIvPgo8L2c+Cjwvc3ZnPg==");
    background-color: royalblue;
}
.ace_icon_svg.ace_hint {
    -webkit-mask-image: url("data:image/svg+xml;base64,PHN2ZyB2aWV3Qm94PSIwIDAgMjAgMTYiIHhtbG5zPSJodHRwOi8vd3d3LnczLm9yZy8yMDAwL3N2ZyI+CiAgICA8ZyBzdHJva2Utd2lkdGg9IjIiIHN0cm9rZT0ic2lsdmVyIiBmaWxsPSJub25lIiBzaGFwZS1yZW5kZXJpbmc9Imdlb21ldHJpY1ByZWNpc2lvbiI+CiAgICAgICAgPHBhdGggY2xhc3M9InN0cm9rZS1saW5lam9pbi1yb3VuZCIgZD0iTTYgMTRIMTAiLz4KICAgICAgICA8cGF0aCBkPSJNOCAxMUg5QzkgOS40NzAwMiAxMiA4LjU0MDAyIDEyIDUuNzYwMDJDMTIuMDIgNC40MDAwMiAxMS4zOSAzLjM2MDAyIDEwLjQzIDIuNjcwMDJDOSAxLjY0MDAyIDcuMDAwMDEgMS42NDAwMiA1LjU3MDAxIDIuNjcwMDJDNC42MTAwMSAzLjM2MDAyIDMuOTggNC40MDAwMiA0IDUuNzYwMDJDNCA4LjU0MDAyIDcuMDAwMDEgOS40NzAwMiA3LjAwMDAxIDExSDhaIi8+CiAgICA8L2c+Cjwvc3ZnPg==");
    background-color: silver;
}

.ace_icon_svg.ace_error_fold {
    -webkit-mask-image: url("data:image/svg+xml;base64,PHN2ZyB4bWxucz0iaHR0cDovL3d3dy53My5vcmcvMjAwMC9zdmciIHZpZXdCb3g9IjAgMCAyMCAxNiIgZmlsbD0ibm9uZSI+CiAgPHBhdGggZD0ibSAxOC45Mjk4NTEsNy44Mjk4MDc2IGMgMC4xNDYzNTMsNi4zMzc0NjA0IC02LjMyMzE0Nyw3Ljc3Nzg0NDQgLTcuNDc3OTEyLDcuNzc3ODQ0NCAtMi4xMDcyNzI2LC0wLjEyODc1IDUuMTE3Njc4LDAuMzU2MjQ5IDUuMDUxNjk4LC03Ljg3MDA2MTggLTAuNjA0NjcyLC04LjAwMzk3MzQ5IC03LjA3NzI3MDYsLTcuNTYzMTE4OSAtNC44NTczLC03LjQzMDM5NTU2IDEuNjA2LC0wLjExNTE0MjI1IDYuODk3NDg1LDEuMjYyNTQ1OTYgNy4yODM1MTQsNy41MjI2MTI5NiB6IiBmaWxsPSJjcmltc29uIiBzdHJva2Utd2lkdGg9IjIiLz4KICA8cGF0aCBmaWxsLXJ1bGU9ImV2ZW5vZGQiIGNsaXAtcnVsZT0iZXZlbm9kZCIgZD0ibSA4LjExNDc1NjIsMi4wNTI5ODI4IGMgMy4zNDkxNjk4LDAgNi4wNjQxMzI4LDIuNjc2ODYyNyA2LjA2NDEzMjgsNS45Nzg5NTMgMCwzLjMwMjExMjIgLTIuNzE0OTYzLDUuOTc4OTIwMiAtNi4wNjQxMzI4LDUuOTc4OTIwMiAtMy4zNDkxNDczLDAgLTYuMDY0MTc3MiwtMi42NzY4MDggLTYuMDY0MTc3MiwtNS45Nzg5MjAyIDAuMDA1MzksLTMuMjk5ODg2MSAyLjcxNzI2NTYsLTUuOTczNjQwOCA2LjA2NDE3NzIsLTUuOTc4OTUzIHogbSAwLC0xLjczNTgyNzE5IGMgLTQuMzIxNDgzNiwwIC03LjgyNDc0MDM4LDMuNDU0MDE4NDkgLTcuODI0NzQwMzgsNy43MTQ3ODAxOSAwLDQuMjYwNzI4MiAzLjUwMzI1Njc4LDcuNzE0NzQ1MiA3LjgyNDc0MDM4LDcuNzE0NzQ1MiA0LjMyMTQ0OTgsMCA3LjgyNDY5OTgsLTMuNDU0MDE3IDcuODI0Njk5OCwtNy43MTQ3NDUyIDAsLTIuMDQ2MDkxNCAtMC44MjQzOTIsLTQuMDA4MzY3MiAtMi4yOTE3NTYsLTUuNDU1MTc0NiBDIDEyLjE4MDIyNSwxLjEyOTk2NDggMTAuMTkwMDEzLDAuMzE3MTU1NjEgOC4xMTQ3NTYyLDAuMzE3MTU1NjEgWiBNIDYuOTM3NDU2Myw4LjI0MDU5ODUgNC42NzE4Njg1LDEwLjQ4NTg1MiA2LjAwODY4MTQsMTEuODc2NzI4IDguMzE3MDAzNSw5LjYwMDc5MTEgMTAuNjI1MzM3LDExLjg3NjcyOCAxMS45NjIxMzgsMTAuNDg1ODUyIDkuNjk2NTUwOCw4LjI0MDU5ODUgMTEuOTYyMTM4LDYuMDA2ODA2NiAxMC41NzMyNDYsNC42Mzc0MzM1IDguMzE3MDAzNSw2Ljg3MzQyOTcgNi4wNjA3NjA3LDQuNjM3NDMzNSA0LjY3MTg2ODUsNi4wMDY4MDY2IFoiIGZpbGw9ImNyaW1zb24iIHN0cm9rZS13aWR0aD0iMiIvPgo8L3N2Zz4=");
    background-color: crimson;
}
.ace_icon_svg.ace_security_fold {
    -webkit-mask-image: url("data:image/svg+xml;base64,CjxzdmcgeG1sbnM9Imh0dHA6Ly93d3cudzMub3JnLzIwMDAvc3ZnIiB2aWV3Qm94PSIwIDAgMTcgMTQiIGZpbGw9Im5vbmUiPgogICAgPHBhdGggZD0iTTEwLjAwMDEgMTMuNjk5MkMxMC4wMDAxIDEzLjY5OTIgMTEuOTI0MSAxMy40NzYzIDEzIDEyLjY5OTJDMTQuNDEzOSAxMS42NzgxIDE2IDEwLjUgMTYuMTI1MSA2LjgxMTI2VjIuNTg5ODdDMTYuMTI1MSAyLjU0NzY4IDE2LjEyMjEgMi41MDYxOSAxNi4xMTY0IDIuNDY1NTlWMS43MTQ4NUgxNS4yNDE0TDE1LjIzMDcgMS43MTQ4NEwxNC42MjUxIDEuNjk5MjJWNi44MTEyM0MxNC42MjUxIDguNTEwNjEgMTQuNjI1MSA5LjQ2NDYxIDEyLjc4MjQgMTEuNzIxQzEyLjE1ODYgMTIuNDg0OCAxMC4wMDAxIDEzLjY5OTIgMTAuMDAwMSAxMy42OTkyWiIgZmlsbD0iY3JpbXNvbiIgc3Ryb2tlLXdpZHRoPSIyIi8+CiAgICA8cGF0aCBmaWxsLXJ1bGU9ImV2ZW5vZGQiIGNsaXAtcnVsZT0iZXZlbm9kZCIgZD0iTTcuMzM2MDkgMC4zNjc0NzVDNy4wMzIxNCAwLjE1MjY1MiA2LjYyNTQ4IDAuMTUzNjE0IDYuMzIyNTMgMC4zNjk5OTdMNi4zMDg2OSAwLjM3OTU1NEM2LjI5NTUzIDAuMzg4NTg4IDYuMjczODggMC40MDMyNjYgNi4yNDQxNyAwLjQyMjc4OUM2LjE4NDcxIDAuNDYxODYgNi4wOTMyMSAwLjUyMDE3MSA1Ljk3MzEzIDAuNTkxMzczQzUuNzMyNTEgMC43MzQwNTkgNS4zNzk5IDAuOTI2ODY0IDQuOTQyNzkgMS4xMjAwOUM0LjA2MTQ0IDEuNTA5NyAyLjg3NTQxIDEuODgzNzcgMS41ODk4NCAxLjg4Mzc3SDAuNzE0ODQ0VjIuNzU4NzdWNi45ODAxNUMwLjcxNDg0NCA5LjQ5Mzc0IDIuMjg4NjYgMTEuMTk3MyAzLjcwMjU0IDEyLjIxODVDNC40MTg0NSAxMi43MzU1IDUuMTI4NzQgMTMuMTA1MyA1LjY1NzMzIDEzLjM0NTdDNS45MjI4NCAxMy40NjY0IDYuMTQ1NjYgMTMuNTU1OSA2LjMwNDY1IDEzLjYxNjFDNi4zODQyMyAxMy42NDYyIDYuNDQ4MDUgMTMuNjY5IDYuNDkzNDkgMTMuNjg0OEM2LjUxNjIyIDEzLjY5MjcgNi41MzQzOCAxMy42OTg5IDYuNTQ3NjQgMTMuNzAzM0w2LjU2MzgyIDEzLjcwODdMNi41NjkwOCAxMy43MTA0TDYuNTcwOTkgMTMuNzExTDYuODM5ODQgMTMuNzUzM0w2LjU3MjQyIDEzLjcxMTVDNi43NDYzMyAxMy43NjczIDYuOTMzMzUgMTMuNzY3MyA3LjEwNzI3IDEzLjcxMTVMNy4xMDg3IDEzLjcxMUw3LjExMDYxIDEzLjcxMDRMNy4xMTU4NyAxMy43MDg3TDcuMTMyMDUgMTMuNzAzM0M3LjE0NTMxIDEzLjY5ODkgNy4xNjM0NiAxMy42OTI3IDcuMTg2MTkgMTMuNjg0OEM3LjIzMTY0IDEzLjY2OSA3LjI5NTQ2IDEzLjY0NjIgNy4zNzUwMyAxMy42MTYxQzcuNTM0MDMgMTMuNTU1OSA3Ljc1Njg1IDEzLjQ2NjQgOC4wMjIzNiAxMy4zNDU3QzguNTUwOTUgMTMuMTA1MyA5LjI2MTIzIDEyLjczNTUgOS45NzcxNSAxMi4yMTg1QzExLjM5MSAxMS4xOTczIDEyLjk2NDggOS40OTM3NyAxMi45NjQ4IDYuOTgwMThWMi43NTg4QzEyLjk2NDggMi43MTY2IDEyLjk2MTkgMi42NzUxMSAxMi45NTYxIDIuNjM0NTFWMS44ODM3N0gxMi4wODExQzEyLjA3NzUgMS44ODM3NyAxMi4wNzQgMS44ODM3NyAxMi4wNzA0IDEuODgzNzdDMTAuNzk3OSAxLjg4MDA0IDkuNjE5NjIgMS41MTEwMiA4LjczODk0IDEuMTI0ODZDOC43MzUzNCAxLjEyMzI3IDguNzMxNzQgMS4xMjE2OCA4LjcyODE0IDEuMTIwMDlDOC4yOTEwMyAwLjkyNjg2NCA3LjkzODQyIDAuNzM0MDU5IDcuNjk3NzkgMC41OTEzNzNDNy41Nzc3MiAwLjUyMDE3MSA3LjQ4NjIyIDAuNDYxODYgNy40MjY3NiAwLjQyMjc4OUM3LjM5NzA1IDAuNDAzMjY2IDcuMzc1MzkgMC4zODg1ODggNy4zNjIyNCAwLjM3OTU1NEw3LjM0ODk2IDAuMzcwMzVDNy4zNDg5NiAwLjM3MDM1IDcuMzQ4NDcgMC4zNzAwMiA3LjM0NTYzIDAuMzc0MDU0TDcuMzM3NzkgMC4zNjg2NTlMNy4zMzYwOSAwLjM2NzQ3NVpNOC4wMzQ3MSAyLjcyNjkxQzguODYwNCAzLjA5MDYzIDkuOTYwNjYgMy40NjMwOSAxMS4yMDYxIDMuNTg5MDdWNi45ODAxNUgxMS4yMTQ4QzExLjIxNDggOC42Nzk1MyAxMC4xNjM3IDkuOTI1MDcgOC45NTI1NCAxMC43OTk4QzguMzU1OTUgMTEuMjMwNiA3Ljc1Mzc0IDExLjU0NTQgNy4yOTc5NiAxMS43NTI3QzcuMTE2NzEgMTEuODM1MSA2Ljk2MDYyIDExLjg5OTYgNi44Mzk4NCAxMS45NDY5QzYuNzE5MDYgMTEuODk5NiA2LjU2Mjk3IDExLjgzNTEgNi4zODE3MyAxMS43NTI3QzUuOTI1OTUgMTEuNTQ1NCA1LjMyMzczIDExLjIzMDYgNC43MjcxNSAxMC43OTk4QzMuNTE2MDMgOS45MjUwNyAyLjQ2NDg0IDguNjc5NTUgMi40NjQ4NCA2Ljk4MDE4VjMuNTg5MDlDMy43MTczOCAzLjQ2MjM5IDQuODIzMDggMy4wODYzOSA1LjY1MDMzIDIuNzIwNzFDNi4xNDIyOCAyLjUwMzI0IDYuNTQ0ODUgMi4yODUzNyA2LjgzMjU0IDIuMTE2MjRDNy4xMjE4MSAyLjI4NTM1IDcuNTI3IDIuNTAzNTIgOC4wMjE5NiAyLjcyMTMxQzguMDI2MiAyLjcyMzE3IDguMDMwNDUgMi43MjUwNCA4LjAzNDcxIDIuNzI2OTFaTTUuOTY0ODQgMy40MDE0N1Y3Ljc3NjQ3SDcuNzE0ODRWMy40MDE0N0g1Ljk2NDg0Wk01Ljk2NDg0IDEwLjQwMTVWOC42NTE0N0g3LjcxNDg0VjEwLjQwMTVINS45NjQ4NFoiIGZpbGw9ImNyaW1zb24iIHN0cm9rZS13aWR0aD0iMiIvPgo8L3N2Zz4=");
    background-color: crimson;
}
.ace_icon_svg.ace_warning_fold {
    -webkit-mask-image: url("data:image/svg+xml;base64,PHN2ZyB3aWR0aD0iMjAiIGhlaWdodD0iMTYiIHZpZXdCb3g9IjAgMCAyMCAxNiIgZmlsbD0ibm9uZSIgeG1sbnM9Imh0dHA6Ly93d3cudzMub3JnLzIwMDAvc3ZnIj4KPHBhdGggZmlsbC1ydWxlPSJldmVub2RkIiBjbGlwLXJ1bGU9ImV2ZW5vZGQiIGQ9Ik0xNC43NzY5IDE0LjczMzdMOC42NTE5MiAyLjQ4MzY5QzguMzI5NDYgMS44Mzg3NyA3LjQwOTEzIDEuODM4NzcgNy4wODY2NyAyLjQ4MzY5TDAuOTYxNjY5IDE0LjczMzdDMC42NzA3NzUgMTUuMzE1NSAxLjA5MzgzIDE2IDEuNzQ0MjkgMTZIMTMuOTk0M0MxNC42NDQ4IDE2IDE1LjA2NzggMTUuMzE1NSAxNC43NzY5IDE0LjczMzdaTTMuMTYwMDcgMTQuMjVMNy44NjkyOSA0LjgzMTU2TDEyLjU3ODUgMTQuMjVIMy4xNjAwN1pNOC43NDQyOSAxMS42MjVWMTMuMzc1SDYuOTk0MjlWMTEuNjI1SDguNzQ0MjlaTTYuOTk0MjkgMTAuNzVWNy4yNUg4Ljc0NDI5VjEwLjc1SDYuOTk0MjlaIiBmaWxsPSIjRUM3MjExIi8+CjxwYXRoIGQ9Ik0xMS4xOTkxIDIuOTUyMzhDMTAuODgwOSAyLjMxNDY3IDEwLjM1MzcgMS44MDUyNiA5LjcwNTUgMS41MDlMMTEuMDQxIDEuMDY5NzhDMTEuNjg4MyAwLjk0OTgxNCAxMi4zMzcgMS4yNzI2MyAxMi42MzE3IDEuODYxNDFMMTcuNjEzNiAxMS44MTYxQzE4LjM1MjcgMTMuMjkyOSAxNy41OTM4IDE1LjA4MDQgMTYuMDE4IDE1LjU3NDVDMTYuNDA0NCAxNC40NTA3IDE2LjMyMzEgMTMuMjE4OCAxNS43OTI0IDEyLjE1NTVMMTEuMTk5MSAyLjk1MjM4WiIgZmlsbD0iI0VDNzIxMSIvPgo8L3N2Zz4=");
    background-color: darkorange;
}

.ace_scrollbar {
    contain: strict;
    position: absolute;
    right: 0;
    bottom: 0;
    z-index: 6;
}

.ace_scrollbar-inner {
    position: absolute;
    cursor: text;
    left: 0;
    top: 0;
}

.ace_scrollbar-v{
    overflow-x: hidden;
    overflow-y: scroll;
    top: 0;
}

.ace_scrollbar-h {
    overflow-x: scroll;
    overflow-y: hidden;
    left: 0;
}

.ace_print-margin {
    position: absolute;
    height: 100%;
}

.ace_text-input {
    position: absolute;
    z-index: 0;
    width: 0.5em;
    height: 1em;
    opacity: 0;
    background: transparent;
    -moz-appearance: none;
    appearance: none;
    border: none;
    resize: none;
    outline: none;
    overflow: hidden;
    font: inherit;
    padding: 0 1px;
    margin: 0 -1px;
    contain: strict;
    -ms-user-select: text;
    -moz-user-select: text;
    -webkit-user-select: text;
    user-select: text;
    /*with \`pre-line\` chrome inserts &nbsp; instead of space*/
    white-space: pre!important;
}
.ace_text-input.ace_composition {
    background: transparent;
    color: inherit;
    z-index: 1000;
    opacity: 1;
}
.ace_composition_placeholder { color: transparent }
.ace_composition_marker { 
    border-bottom: 1px solid;
    position: absolute;
    border-radius: 0;
    margin-top: 1px;
}

[ace_nocontext=true] {
    transform: none!important;
    filter: none!important;
    clip-path: none!important;
    mask : none!important;
    contain: none!important;
    perspective: none!important;
    mix-blend-mode: initial!important;
    z-index: auto;
}

.ace_layer {
    z-index: 1;
    position: absolute;
    overflow: hidden;
    /* workaround for chrome bug https://github.com/ajaxorg/ace/issues/2312*/
    word-wrap: normal;
    white-space: pre;
    height: 100%;
    width: 100%;
    box-sizing: border-box;
    /* setting pointer-events: auto; on node under the mouse, which changes
        during scroll, will break mouse wheel scrolling in Safari */
    pointer-events: none;
}

.ace_gutter-layer {
    position: relative;
    width: auto;
    text-align: right;
    pointer-events: auto;
    height: 1000000px;
    contain: style size layout;
}

.ace_text-layer {
    font: inherit !important;
    position: absolute;
    height: 1000000px;
    width: 1000000px;
    contain: style size layout;
}

.ace_text-layer > .ace_line, .ace_text-layer > .ace_line_group {
    contain: style size layout;
    position: absolute;
    top: 0;
    left: 0;
    right: 0;
}

.ace_hidpi .ace_text-layer,
.ace_hidpi .ace_gutter-layer,
.ace_hidpi .ace_content,
.ace_hidpi .ace_gutter {
    contain: strict;
}
.ace_hidpi .ace_text-layer > .ace_line, 
.ace_hidpi .ace_text-layer > .ace_line_group {
    contain: strict;
}

.ace_cjk {
    display: inline-block;
    text-align: center;
}

.ace_cursor-layer {
    z-index: 4;
}

.ace_cursor {
    z-index: 4;
    position: absolute;
    box-sizing: border-box;
    border-left: 2px solid;
    /* workaround for smooth cursor repaintng whole screen in chrome */
    transform: translatez(0);
}

.ace_multiselect .ace_cursor {
    border-left-width: 1px;
}

.ace_slim-cursors .ace_cursor {
    border-left-width: 1px;
}

.ace_overwrite-cursors .ace_cursor {
    border-left-width: 0;
    border-bottom: 1px solid;
}

.ace_hidden-cursors .ace_cursor {
    opacity: 0.2;
}

.ace_hasPlaceholder .ace_hidden-cursors .ace_cursor {
    opacity: 0;
}

.ace_smooth-blinking .ace_cursor {
    transition: opacity 0.18s;
}

.ace_animate-blinking .ace_cursor {
    animation-duration: 1000ms;
    animation-timing-function: step-end;
    animation-name: blink-ace-animate;
    animation-iteration-count: infinite;
}

.ace_animate-blinking.ace_smooth-blinking .ace_cursor {
    animation-duration: 1000ms;
    animation-timing-function: ease-in-out;
    animation-name: blink-ace-animate-smooth;
}
    
@keyframes blink-ace-animate {
    from, to { opacity: 1; }
    60% { opacity: 0; }
}

@keyframes blink-ace-animate-smooth {
    from, to { opacity: 1; }
    45% { opacity: 1; }
    60% { opacity: 0; }
    85% { opacity: 0; }
}

.ace_marker-layer .ace_step, .ace_marker-layer .ace_stack {
    position: absolute;
    z-index: 3;
}

.ace_marker-layer .ace_selection {
    position: absolute;
    z-index: 5;
}

.ace_marker-layer .ace_bracket {
    position: absolute;
    z-index: 6;
}

.ace_marker-layer .ace_error_bracket {
    position: absolute;
    border-bottom: 1px solid #DE5555;
    border-radius: 0;
}

.ace_marker-layer .ace_active-line {
    position: absolute;
    z-index: 2;
}

.ace_marker-layer .ace_selected-word {
    position: absolute;
    z-index: 4;
    box-sizing: border-box;
}

.ace_line .ace_fold {
    box-sizing: border-box;

    display: inline-block;
    height: 11px;
    margin-top: -2px;
    vertical-align: middle;

    background-image:
        url("data:image/png;base64,iVBORw0KGgoAAAANSUhEUgAAABEAAAAJCAYAAADU6McMAAAAGXRFWHRTb2Z0d2FyZQBBZG9iZSBJbWFnZVJlYWR5ccllPAAAAJpJREFUeNpi/P//PwOlgAXGYGRklAVSokD8GmjwY1wasKljQpYACtpCFeADcHVQfQyMQAwzwAZI3wJKvCLkfKBaMSClBlR7BOQikCFGQEErIH0VqkabiGCAqwUadAzZJRxQr/0gwiXIal8zQQPnNVTgJ1TdawL0T5gBIP1MUJNhBv2HKoQHHjqNrA4WO4zY0glyNKLT2KIfIMAAQsdgGiXvgnYAAAAASUVORK5CYII="),
        url("data:image/png;base64,iVBORw0KGgoAAAANSUhEUgAAAAEAAAA3CAYAAADNNiA5AAAAGXRFWHRTb2Z0d2FyZQBBZG9iZSBJbWFnZVJlYWR5ccllPAAAACJJREFUeNpi+P//fxgTAwPDBxDxD078RSX+YeEyDFMCIMAAI3INmXiwf2YAAAAASUVORK5CYII=");
    background-repeat: no-repeat, repeat-x;
    background-position: center center, top left;
    color: transparent;

    border: 1px solid black;
    border-radius: 2px;

    cursor: pointer;
    pointer-events: auto;
}

.ace_dark .ace_fold {
}

.ace_fold:hover{
    background-image:
        url("data:image/png;base64,iVBORw0KGgoAAAANSUhEUgAAABEAAAAJCAYAAADU6McMAAAAGXRFWHRTb2Z0d2FyZQBBZG9iZSBJbWFnZVJlYWR5ccllPAAAAJpJREFUeNpi/P//PwOlgAXGYGRklAVSokD8GmjwY1wasKljQpYACtpCFeADcHVQfQyMQAwzwAZI3wJKvCLkfKBaMSClBlR7BOQikCFGQEErIH0VqkabiGCAqwUadAzZJRxQr/0gwiXIal8zQQPnNVTgJ1TdawL0T5gBIP1MUJNhBv2HKoQHHjqNrA4WO4zY0glyNKLT2KIfIMAAQsdgGiXvgnYAAAAASUVORK5CYII="),
        url("data:image/png;base64,iVBORw0KGgoAAAANSUhEUgAAAAEAAAA3CAYAAADNNiA5AAAAGXRFWHRTb2Z0d2FyZQBBZG9iZSBJbWFnZVJlYWR5ccllPAAAACBJREFUeNpi+P//fz4TAwPDZxDxD5X4i5fLMEwJgAADAEPVDbjNw87ZAAAAAElFTkSuQmCC");
}

.ace_tooltip {
    background-color: #f5f5f5;
    border: 1px solid gray;
    border-radius: 1px;
    box-shadow: 0 1px 2px rgba(0, 0, 0, 0.3);
    color: black;
    padding: 3px 4px;
    position: fixed;
    z-index: 999999;
    box-sizing: border-box;
    cursor: default;
    white-space: pre-wrap;
    word-wrap: break-word;
    line-height: normal;
    font-style: normal;
    font-weight: normal;
    letter-spacing: normal;
    pointer-events: none;
    overflow: auto;
    max-width: min(33em, 66vw);
    overscroll-behavior: contain;
}
.ace_tooltip pre {
    white-space: pre-wrap;
}

.ace_tooltip.ace_dark {
    background-color: #636363;
    color: #fff;
}

.ace_tooltip:focus {
    outline: 1px solid #5E9ED6;
}

.ace_icon {
    display: inline-block;
    width: 18px;
    vertical-align: top;
}

.ace_icon_svg {
    display: inline-block;
    width: 12px;
    vertical-align: top;
    -webkit-mask-repeat: no-repeat;
    -webkit-mask-size: 12px;
    -webkit-mask-position: center;
}

.ace_folding-enabled > .ace_gutter-cell, .ace_folding-enabled > .ace_gutter-cell_svg-icons {
    padding-right: 13px;
}

.ace_fold-widget, .ace_custom-widget {
    box-sizing: border-box;

    margin: 0 -12px 0 1px;
    display: none;
    width: 11px;
    vertical-align: top;

    background-image: url("data:image/png;base64,iVBORw0KGgoAAAANSUhEUgAAAAUAAAAFCAYAAACNbyblAAAANElEQVR42mWKsQ0AMAzC8ixLlrzQjzmBiEjp0A6WwBCSPgKAXoLkqSot7nN3yMwR7pZ32NzpKkVoDBUxKAAAAABJRU5ErkJggg==");
    background-repeat: no-repeat;
    background-position: center;

    border-radius: 3px;
    
    border: 1px solid transparent;
    cursor: pointer;
    pointer-events: auto;
}

.ace_custom-widget {
    background: none;
}

.ace_folding-enabled .ace_fold-widget {
    display: inline-block;   
}

.ace_fold-widget.ace_end {
    background-image: url("data:image/png;base64,iVBORw0KGgoAAAANSUhEUgAAAAUAAAAFCAYAAACNbyblAAAANElEQVR42m3HwQkAMAhD0YzsRchFKI7sAikeWkrxwScEB0nh5e7KTPWimZki4tYfVbX+MNl4pyZXejUO1QAAAABJRU5ErkJggg==");
}

.ace_fold-widget.ace_closed {
    background-image: url("data:image/png;base64,iVBORw0KGgoAAAANSUhEUgAAAAMAAAAGCAYAAAAG5SQMAAAAOUlEQVR42jXKwQkAMAgDwKwqKD4EwQ26sSOkVWjgIIHAzPiCgaqiqnJHZnKICBERHN194O5b9vbLuAVRL+l0YWnZAAAAAElFTkSuQmCCXA==");
}

.ace_fold-widget:hover {
    border: 1px solid rgba(0, 0, 0, 0.3);
    background-color: rgba(255, 255, 255, 0.2);
    box-shadow: 0 1px 1px rgba(255, 255, 255, 0.7);
}

.ace_fold-widget:active {
    border: 1px solid rgba(0, 0, 0, 0.4);
    background-color: rgba(0, 0, 0, 0.05);
    box-shadow: 0 1px 1px rgba(255, 255, 255, 0.8);
}
/**
 * Dark version for fold widgets
 */
.ace_dark .ace_fold-widget {
    background-image: url("data:image/png;base64,iVBORw0KGgoAAAANSUhEUgAAAAUAAAAFCAYAAACNbyblAAAAHklEQVQIW2P4//8/AzoGEQ7oGCaLLAhWiSwB146BAQCSTPYocqT0AAAAAElFTkSuQmCC");
}
.ace_dark .ace_fold-widget.ace_end {
    background-image: url("data:image/png;base64,iVBORw0KGgoAAAANSUhEUgAAAAUAAAAFCAYAAACNbyblAAAAH0lEQVQIW2P4//8/AxQ7wNjIAjDMgC4AxjCVKBirIAAF0kz2rlhxpAAAAABJRU5ErkJggg==");
}
.ace_dark .ace_fold-widget.ace_closed {
    background-image: url("data:image/png;base64,iVBORw0KGgoAAAANSUhEUgAAAAMAAAAFCAYAAACAcVaiAAAAHElEQVQIW2P4//+/AxAzgDADlOOAznHAKgPWAwARji8UIDTfQQAAAABJRU5ErkJggg==");
}
.ace_dark .ace_fold-widget:hover {
    box-shadow: 0 1px 1px rgba(255, 255, 255, 0.2);
    background-color: rgba(255, 255, 255, 0.1);
}
.ace_dark .ace_fold-widget:active {
    box-shadow: 0 1px 1px rgba(255, 255, 255, 0.2);
}

.ace_inline_button {
    border: 1px solid lightgray;
    display: inline-block;
    margin: -1px 8px;
    padding: 0 5px;
    pointer-events: auto;
    cursor: pointer;
}
.ace_inline_button:hover {
    border-color: gray;
    background: rgba(200,200,200,0.2);
    display: inline-block;
    pointer-events: auto;
}

.ace_fold-widget.ace_invalid {
    background-color: #FFB4B4;
    border-color: #DE5555;
}

.ace_fade-fold-widgets .ace_fold-widget {
    transition: opacity 0.4s ease 0.05s;
    opacity: 0;
}

.ace_fade-fold-widgets:hover .ace_fold-widget {
    transition: opacity 0.05s ease 0.05s;
    opacity:1;
}

.ace_underline {
    text-decoration: underline;
}

.ace_bold {
    font-weight: bold;
}

.ace_nobold .ace_bold {
    font-weight: normal;
}

.ace_italic {
    font-style: italic;
}


.ace_error-marker {
    background-color: rgba(255, 0, 0,0.2);
    position: absolute;
    z-index: 9;
}

.ace_highlight-marker {
    background-color: rgba(255, 255, 0,0.2);
    position: absolute;
    z-index: 8;
}

.ace_mobile-menu {
    position: absolute;
    line-height: 1.5;
    border-radius: 4px;
    -ms-user-select: none;
    -moz-user-select: none;
    -webkit-user-select: none;
    user-select: none;
    background: white;
    box-shadow: 1px 3px 2px grey;
    border: 1px solid #dcdcdc;
    color: black;
}
.ace_dark > .ace_mobile-menu {
    background: #333;
    color: #ccc;
    box-shadow: 1px 3px 2px grey;
    border: 1px solid #444;

}
.ace_mobile-button {
    padding: 2px;
    cursor: pointer;
    overflow: hidden;
}
.ace_mobile-button:hover {
    background-color: #eee;
    opacity:1;
}
.ace_mobile-button:active {
    background-color: #ddd;
}

.ace_placeholder {
    position: relative;
    font-family: arial;
    transform: scale(0.9);
    transform-origin: left;
    white-space: pre;
    opacity: 0.7;
    margin: 0 10px;
    z-index: 1;
}

.ace_ghost_text {
    opacity: 0.5;
    font-style: italic;
}

.ace_ghost_text_container > div {
    white-space: pre;
}

.ghost_text_line_wrapped::after {
    content: "\u21A9";
    position: absolute;
}

.ace_lineWidgetContainer.ace_ghost_text {
    margin: 0px 4px
}

.ace_screenreader-only {
    position:absolute;
    left:-10000px;
    top:auto;
    width:1px;
    height:1px;
    overflow:hidden;
}

.ace_hidden_token {
    display: none;
[truncated: 904,887 more chars]
