# Supplementary material for: An Interactive, Asynchronous Intimate Partner Violence Module for Medical Students: Improving Preparedness, Confidence, and Knowledge
Source: MedEdPORTAL. 2026 Jul 14;22:11618. doi: 10.15766/mep_2374-8265.11618 (PMC13364887; doi:10.15766/mep_2374-8265.11618)
Supplement: Supplementary file 1 — IPV Articulate Module FolderIPV Pre- and Postmodule Survey.docx [file mep_2374-8265.11618-s001.zip › A. IPV Articulate Module Folder/lib/rise/d878a260.js]

"use strict";(globalThis.wpRiseJsonp=globalThis.wpRiseJsonp||[]).push([["node_modules_pnpm_react_19_2_5_node_modules_react_jsx-runtime_js"],{89699(u,_){/**
 * @license React
 * react-jsx-runtime.production.js
 *
 * Copyright (c) Meta Platforms, Inc. and affiliates.
 *
 * This source code is licensed under the MIT license found in the
 * LICENSE file in the root directory of this source tree.
 */var r=Symbol.for("react.transitional.element"),o=Symbol.for("react.fragment");function n(d,e,s){var l=null;if(s!==void 0&&(l=""+s),e.key!==void 0&&(l=""+e.key),"key"in e){s={};for(var t in e)t!=="key"&&(s[t]=e[t])}else s=e;return e=s.ref,{$$typeof:r,type:d,key:l,ref:e!==void 0?e:null,props:s}}_.Fragment=o,_.jsx=n,_.jsxs=n},1463(u,_,r){u.exports=r(89699)}}]);
