# Supplementary material for: An Interactive, Asynchronous Intimate Partner Violence Module for Medical Students: Improving Preparedness, Confidence, and Knowledge
Source: MedEdPORTAL. 2026 Jul 14;22:11618. doi: 10.15766/mep_2374-8265.11618 (PMC13364887; doi:10.15766/mep_2374-8265.11618)
Supplement: Supplementary file 1 — IPV Articulate Module FolderIPV Pre- and Postmodule Survey.docx [file mep_2374-8265.11618-s001.zip › A. IPV Articulate Module Folder/lib/sandbox/c77685df.js]

(()=>{"use strict";var e={73:function(e,t,r){var n=this&&this.__createBinding||(Object.create?function(e,t,r,n){void 0===n&&(n=r),Object.defineProperty(e,n,{enumerable:!0,get:function(){return t[r]}})}:function(e,t,r,n){void 0===n&&(n=r),e[n]=t[r]}),o=this&&this.__setModuleDefault||(Object.create?function(e,t){Object.defineProperty(e,"default",{enumerable:!0,value:t})}:function(e,t){e.default=t}),i=this&&this.__importStar||function(e){if(e&&e.__esModule)return e;var t={};if(null!=e)for(var r in e)"default"!==r&&Object.hasOwnProperty.call(e,r)&&n(t,e,r);return o(t,e),t},a=this&&this.__exportStar||function(e,t){for(var r in e)"default"===r||t.hasOwnProperty(r)||n(t,e,r)};Object.defineProperty(t,"__esModule",{value:!0}),t.format=void 0;var s=i(r(442));t.format=s,a(r(135),t),a(r(382),t);var u=r(574);Object.defineProperty(t,"parse",{enumerable:!0,get:function(){return u.parse}})},135:(e,t)=>{Object.defineProperty(t,"__esModule",{value:!0})},382:function(e,t,r){var n,o=this&&this.__extends||(n=function(e,t){return n=Object.setPrototypeOf||{__proto__:[]}instanceof Array&&function(e,t){e.__proto__=t}||function(e,t){for(var r in t)t.hasOwnProperty(r)&&(e[r]=t[r])},n(e,t)},function(e,t){function r(){this.constructor=e}n(e,t),e.prototype=null===t?Object.create(t):(r.prototype=t.prototype,new r)});Object.defineProperty(t,"__esModule",{value:!0}),t.InvalidParameters=t.MethodNotFound=t.InvalidRequest=t.InvalidJson=t.JsonRpcError=void 0;var i=function(e){function t(t,r,n){void 0===t&&(t="unknown error from the peer"),void 0===r&&(r=-32e3);var o=e.call(this,t)||this;return o.code=r,o.data=n,o}return o(t,e),t.prototype.toJsonRpcError=function(){return{code:this.code,data:this.data,message:this.message}},t}(r(712).BaseError);t.JsonRpcError=i;var a=function(e){function t(){return e.call(this,"invalid JSON",-32700)||this}return o(t,e),t}(i);t.InvalidJson=a;var s=function(e){function t(t){return void 0===t&&(t="invalid JSON-RPC request"),e.call(this,t,-32600)||this}return o(t,e),t}(i);t.InvalidRequest=s;var u=function(e){function t(t){var r=t?"method not found: "+t:"method not found";return e.call(this,r,-32601,t)||this}return o(t,e),t}(i);t.MethodNotFound=u;var c=function(e){function t(t){return e.call(this,"invalid parameter(s)",-32602,t)||this}return o(t,e),t}(i);t.InvalidParameters=c},442:(e,t,r)=>{Object.defineProperty(t,"__esModule",{value:!0}),t.response=t.request=t.notification=t.error=void 0;var n=r(382),o=JSON.stringify;t.error=function(e,t){null!=t&&"function"==typeof t.toJsonRpcError||(t=new n.JsonRpcError);var r=t.toJsonRpcError();return o({error:r,id:e,jsonrpc:"2.0"})},t.notification=function(e,t){return o({jsonrpc:"2.0",method:e,params:t})},t.request=function(e,t,r){return o({id:e,jsonrpc:"2.0",method:t,params:r})},t.response=function(e,t){return o({id:e,jsonrpc:"2.0",result:t})}},574:(e,t,r)=>{Object.defineProperty(t,"__esModule",{value:!0}),t.parse=t.isResponsePayload=t.isErrorPayload=t.isRequestPayload=t.isNotificationPayload=void 0;var n=r(904),o=r(382),i=Object.defineProperty,a=function(e,t){return i(e,"type",{configurable:!0,value:t,writable:!0})},s=function(e){return null===e?"null":typeof e},u=function(e){if(!n.isNumber(e)&&!n.isString(e))throw new o.InvalidRequest("invalid identifier: "+s(e)+" instead of number or string")},c=function(e,t){if("2.0"===t){if(void 0!==e&&!Array.isArray(e)&&!n.isObject(e))throw new o.InvalidRequest("invalid params: "+s(e)+" instead of undefined, array or object")}else if(!Array.isArray(e))throw new o.InvalidRequest("invalid params: "+s(e)+" instead of array")},f=function(e,t){return e===("2.0"===t?void 0:null)},l=function(e,t){return e.error!==("2.0"===t?void 0:null)};function d(e){if(n.isString(e))try{e=JSON.parse(e)}catch(e){if(e instanceof SyntaxError)throw new o.InvalidJson;throw e}if(Array.isArray(e))return e.map(d);var r=function(e){var t=e.jsonrpc;if(void 0===t)return"1.0";if("2.0"===t)return"2.0";throw new o.InvalidRequest("invalid version: "+s(t)+" instead of undefined or '2.0'")}(e);if(t.isNotificationPayload(e,r))a(e,"notification");else if(t.isRequestPayload(e,r))a(e,"request");else if(t.isErrorPayload(e,r))a(e,"error");else{if(!t.isResponsePayload(e,r))throw new o.InvalidJson;a(e,"response")}return e}t.isNotificationPayload=function(e,t){if(n.isString(e.method)){var r=e.id;if(f(r,t))return c(e.params,t),!0}return!1},t.isRequestPayload=function(e,t){if(n.isString(e.method)){var r=e.id;if(!f(r,t))return u(r),c(e.params,t),!0}return!1},t.isErrorPayload=function(e,t){if(!n.isString(e.method)&&l(e,t)){var r=e.id;return null!==r&&u(r),function(e,t){if("1.0"===t){if(null==e)throw new o.InvalidRequest("invalid error "+s(e))}else if(null==e||!n.isInteger(e.code)||!n.isString(e.message))throw new o.InvalidRequest("invalid error: "+s(e)+" instead of {code, message}")}(e.error,t),!0}return!1},t.isResponsePayload=function(e,t){return!n.isString(e.method)&&!l(e,t)&&(u(e.id),!0)},t.parse=d,t.default=d,d.result=function(e){var t=d(e);if(!Array.isArray(t)){if("error"===t.type)throw t.error;if("response"===t.type)return t.result}throw new TypeError("message should be response or error JSON-RPC message")}},712:(e,t)=>{var r="undefined"!=typeof Reflect?Reflect.construct:void 0,n=Object.defineProperty,o=Error.captureStackTrace;function i(e){void 0!==e&&n(this,"message",{configurable:!0,value:e,writable:!0});var t=this.constructor.name;void 0!==t&&t!==this.name&&n(this,"name",{configurable:!0,value:t,writable:!0}),o(this,this.constructor)}void 0===o&&(o=function(e){var t=new Error;n(e,"stack",{configurable:!0,get:function(){var e=t.stack;return n(this,"stack",{configurable:!0,value:e,writable:!0}),e},set:function(t){n(e,"stack",{configurable:!0,value:t,writable:!0})}})}),i.prototype=Object.create(Error.prototype,{constructor:{configurable:!0,value:i,writable:!0}});var a=function(){function e(e,t){return n(e,"name",{configurable:!0,value:t})}try{var t=function(){};if(e(t,"foo"),"foo"===t.name)return e}catch(e){}}();(e.exports=function(e,t){if(null==t||t===Error)t=i;else if("function"!=typeof t)throw new TypeError("super_ should be a function");var n;if("string"==typeof e)n=e,e=void 0!==r?function(){return r(t,arguments,this.constructor)}:function(){t.apply(this,arguments)},void 0!==a&&(a(e,n),n=void 0);else if("function"!=typeof e)throw new TypeError("constructor should be either a string or a function");e.super_=e.super=t;var o={constructor:{configurable:!0,value:e,writable:!0}};return void 0!==n&&(o.name={configurable:!0,value:n,writable:!0}),e.prototype=Object.create(t.prototype,o),e}).BaseError=i},904:(e,t)=>{Object.defineProperty(t,"__esModule",{value:!0}),t.isObject=t.isString=t.isInteger=t.isNumber=void 0;var r=Number.NEGATIVE_INFINITY,n=Number.POSITIVE_INFINITY;t.isNumber=function(e){return"number"==typeof e&&e>r&&e<n},t.isInteger=function(e){return t.isNumber(e)&&e%1==0},t.isString=function(e){return"string"==typeof e},t.isObject=function(e){var t=typeof e;return null!==e&&("object"===t||"function"===t)}}},t={};function r(n){var o=t[n];if(void 0!==o)return o.exports;var i=t[n]={exports:{}};return e[n].call(i.exports,i,i.exports,r),i.exports}r.n=e=>{var t=e&&e.__esModule?()=>e.default:()=>e;return r.d(t,{a:t}),t},r.d=(e,t)=>{for(var n in t)r.o(t,n)&&!r.o(e,n)&&Object.defineProperty(e,n,{enumerable:!0,get:t[n]})},r.o=(e,t)=>Object.prototype.hasOwnProperty.call(e,t);var n=r(73);const o=[],i=window.location.href.startsWith("file:"),a=i||1===o.length&&"*"===o[0],s=document.createElement("iframe");let u,c=!1;const f=new URLSearchParams(window.location.hash.substring(1)).get("channel");s.addEventListener("load",(()=>{c&&(b(),y());const e=s.contentDocument;null==e?.title||""===e.title?s.removeAttribute("title"):s.setAttribute("title",e.title),P("onload")})),s.addEventListener("error",(e=>{E(e.message)})),document.body.appendChild(s);const l={onupdate:async function(e){if(null!=e.srcDoc&&e.srcDoc!==s.srcdoc)s.removeAttribute("src"),s.srcdoc=e.srcDoc;else if(null!=e.src){const t=`../../assets/${e.src}`;s.src!==t&&(await async function({nextsrc:e}){if(!i)try{const t=await fetch(e,{method:"HEAD"});t.ok||E(String(t.status))}catch(e){E(e instanceof Error?e.message:"error")}}({nextsrc:t}),s.removeAttribute("srcdoc"),s.src=t)}e.autoResize&&!c?y():!e.autoResize&&c&&b()}},d={gethtml:function(e){const t=s.contentDocument;if(null==t)throw new Error("Could not access iframe contentDocument");let r="";return r=""===s.src?t.documentElement.outerHTML:function(e,t){const r=document.implementation.createHTMLDocument("snapshot");r.documentElement.innerHTML=e.documentElement.innerHTML;for(const t of Array.from(e.documentElement.attributes))r.documentElement.setAttribute(t.name,t.value);let n=r.head.querySelector(":scope > base");return null==n&&(n=r.createElement("base"),r.head.prepend(n)),n.setAttribute("href",t),r.documentElement.outerHTML}(t,String(new URL(".",s.src))),`<!DOCTYPE html>\n${r}`}};if(i)window.addEventListener("message",(e=>{p(e)?v(e):function(e){return(a||o.includes(e.origin))&&e.source===window.parent}(e)&&h(e)}));else{if(null==f)throw new Error("Missing channel param");u=new BroadcastChannel(f),u.addEventListener("message",h),window.addEventListener("message",(e=>{p(e)&&v(e)}))}function p(e){return(a||e.origin===window.location.origin)&&e.source===s.contentWindow&&"object"==typeof(t=e.data)&&null!=t&&"type"in t&&"string"==typeof t.type;var t}function v(e){"complete"===e.data.type&&P("oncomplete")}function h(e){const t=w(n.parse(e.data));for(const e of t)switch(e.type){case"notification":g(e)&&(0,l[e.method])(e.params);break;case"request":try{if(!(e.method in d))throw new n.MethodNotFound(e.method);{const t=(0,d[e.method])(e);O(e.id,t)}}catch(t){j(e.id,t)}break;default:E(`Unsupported RPC type "${e.type}"`)}}const m=new ResizeObserver((()=>{s.style.height="0";const e=s.contentDocument?.documentElement.scrollHeight??-1;s.style.height="",function(e){P("onresize",{height:e})}(e)}));function y(){const e=s.contentDocument?.body;null!=e?(s.scrolling="no",m.observe(e),c=!0):E("Could not observe iframe height")}function b(){s.removeAttribute("scrolling"),m.disconnect(),c=!1}function*w(e){if(Array.isArray(e))for(const t of e)yield*w(t);else yield e}function g(e){return e.method in l}function E(e){P("onerror",{message:e})}function _(e){if(null==u){const t=i?["*"]:o;for(const r of t)window.parent.postMessage(e,r)}else u.postMessage(e)}function P(e,t){_(n.format.notification(e,t))}function O(e,t){_(n.format.response(e,t))}function j(e,t){_(n.format.error(e,t))}P("onready")})();
