# Supplementary material for: An Interactive, Asynchronous Intimate Partner Violence Module for Medical Students: Improving Preparedness, Confidence, and Knowledge
Source: MedEdPORTAL. 2026 Jul 14;22:11618. doi: 10.15766/mep_2374-8265.11618 (PMC13364887; doi:10.15766/mep_2374-8265.11618)
Supplement: Supplementary file 1 — IPV Articulate Module FolderIPV Pre- and Postmodule Survey.docx [file mep_2374-8265.11618-s001.zip › A. IPV Articulate Module Folder/runtime-data.js]

__jsonp("runtime-data.js","eyJjb3Vyc2UiOnsidGl0bGUiOiJJbnRpbWF0ZSBQYXJ0bmVyIFZpb2xlbmNlIiwibG9jYWxlIjpudWxsLCJleHBvcnRTZXR0aW5ncyI6eyJyZXNldExlYXJuZXJEYXRhIjpmYWxzZSwicXVpeklkIjpudWxsLCJzdG9yeWxpbmVJZCI6bnVsbCwiY29tcGxldGlvblBlcmNlbnRhZ2UiOjEwMCwicmVwb3J0aW5nIjoicGFzc2VkLWluY29tcGxldGUiLCJ0aXRsZSI6IkludGltYXRlIFBhcnRuZXIgVmlvbGVuY2UiLCJmb3JtYXQiOiJ6aXAiLCJ0YXJnZXQiOiJzY29ybTEyIiwic2hhcmVJZCI6IkxWY2dteW9Ga0liZ1ZIZXdwR3N5OWFLUWhScGtfaXRCIiwiYWN0aXZlTE1TIjowLCJoaWRlTG1zVWkiOmZhbHNlLCJleHBvcnRUeXBlIjoicmF3IiwiaWRlbnRpZmllciI6Im5hRlNYWjhYM0FFMi1LMXFIbzI1RGZHa0NQelROeGdvX3Jpc2UiLCJ0YXJnZXROYW1lIjoiU0NPUk0gMS4yIiwiY29tcGxldGVXaXRoIjoicmVwb3J0aW5nIiwiaXNUcmFuc2xhdGVkIjpmYWxzZSwicXVpekNvbXBsZXRlIjpmYWxzZSwiYWN0aXZlRWRpdGlvbiI6MCwiaXNSZW1vdGVQYWNrYWdlIjpmYWxzZSwiZGlzYWJsZUNvdmVyUGFnZSI6ZmFsc2UsImVuYWJsZUV4aXRDb3Vyc2UiOmZhbHNlLCJ1cGRhdGVSZXN1bWVEYXRhIjp0cnVlLCJzdG9yeWxpbmVDb21wbGV0ZSI6ZmFsc2UsIndlYkV4cG9ydFNldHRpbmdzIjp7ImRpc2FibGVDb3ZlclBhZ2UiOmZhbHNlfSwibG9jYWxlc1BhY2thZ2VUeXBlIjoic2luZ2xlIiwidHJhbnNsYXRpb25Nb2RlbFZlcnNpb24iOm51bGwsImVuYWJsZVRlbGVtZXRyeUNvbGxlY3Rpb24iOnRydWV9LCJpZCI6Im5hRlNYWjhYM0FFMi1LMXFIbzI1RGZHa0NQelROeGdvIiwib3JpZ2luYWxJZCI6bnVsbCwiYXV0aG9yIjoiYWlkfDEwMDRmMDZjLTJjNDAtNDZhMi05N2YyLWJhMzVkMjJmNDU3MCIsInNlbGVjdGVkQXV0aG9ySWQiOiJub25lIiwiY29sb3IiOiIjNzY1MGIyIiwibmF2aWdhdGlvbk1vZGUiOiJmcmVlIiwic2hhcmVQYXNzd29yZCI6IiIsInNoYXJlSWQiOiJMVmNnbXlvRmtJYmdWSGV3cEdzeTlhS1FoUnBrX2l0QiIsImNvcHlPZiI6IlBRbFBTVzM0VncyOWtNMl9tTTlXenhoRnNpamlDM0xiIiwib3JkZXIiOiIxNzc4NTI3MTMxOTE2IiwiZm9udHMiOm51bGwsIm1lZGlhIjp7fSwiY292ZXJJbWFnZSI6bnVsbCwibGVzc29ucyI6W3siYXV0aG9yIjoiYWlkfDEwMDRmMDZjLTJjNDAtNDZhMi05N2YyLWJhMzVkMjJmNDU3MCIsImNvdXJzZUlkIjoibmFGU1haOFgzQUUyLUsxcUhvMjVEZkdrQ1B6VE54Z28iLCJjcmVhdGVkQXQiOiIyMDI2LTA1LTExVDEzOjU2OjU3LjgyMFoiLCJkZWxldGVkIjpmYWxzZSwiZGVzY3JpcHRpb24iOiIiLCJkdXBsaWNhdGVkRnJvbUlkIjoiajhQbDEwWnhLYjhOMTdNN2JPUENFcUlpQWp5NndZMmwiLCJleHBlcmltZW50cyI6bnVsbCwiaGVhZGVySW1hZ2UiOnt9LCJpY29uIjoiQXJ0aWNsZSIsImlkIjoid21GZGswN010dWxteklQTXZFUHJjTlFFTW5yVE5TWVgiLCJpc1BhcnRuZXJDb250ZW50QXV0aG9yIjpudWxsLCJsYXN0VXBkYXRlZEJ5IjpudWxsLCJtZWRpYSI6e30sIm1ldGFkYXRhIjpudWxsLCJvcmlnaW5hbElkIjpudWxsLCJwaWxlcyI6W10sInBvc2l0aW9uIjoxNCwicmVhZHkiOnRydWUsInNlbGVjdGVkQXV0aG9ySWQiOiJub25lIiwic2V0dGluZ3MiOnt9LCJ0aXRsZSI6Ik5hdmlnYXRpb24gYW5kIEFjY2Vzc2liaWxpdHkgU3RhdGVtZW50IiwidHJhbnNmZXJyZWRBdCI6bnVsbCwidHlwZSI6ImJsb2NrcyIsInVwZGF0ZWRBdCI6IjIwMjYtMDUtMTJUMDA6MDE6MTUuMjU0WiIsIml0ZW1zIjpbeyJpZCI6ImNtcDF1cGl2azAwNTQzYjdueGR5cHpncXgiLCJ0eXBlIjoidGV4dCIsIml0ZW1zIjpbeyJpZCI6ImNtcDF1cGl2bTAwNWEzYjduNjdtcWliOXkiLCJoZWFkaW5nIjoiPGRpdiBkYXRhLWVkaXRvci1pZD1cImEyOWJiYzkzLTMzMzYtNGJiYS04YjBmLWJlODVlZTViMzRkNVwiPjxoMyBzdHlsZT1cImxpbmUtaGVpZ2h0OiAxLjNcIj48c3BhbiBzdHlsZT1cImZvbnQtc2l6ZTogMy4ycmVtXCI+PHNwYW4+SG93IHRvIE5hdmlnYXRlIFRoaXMgTW9kdWxlPC9zcGFuPjwvc3Bhbj48L2gzPjwvZGl2PiIsInBhcmFncmFwaCI6IjxkaXYgZGF0YS1lZGl0b3ItaWQ9XCI5YjllNTU5MS03YWFiLTRlODItYjVhOC03ZGJkMzdiZGU3NDZcIj48cD48c3Bhbj48c3Bhbj5XZSB3YW50IHRvIGVuc3VyZSB5b3UgaGF2ZSBhIHNtb290aCBsZWFybmluZyBleHBlcmllbmNlLiBIZXJlIGlzIGhvdyB5b3UgY2FuIGludGVyYWN0IHdpdGggdGhpcyBjb3Vyc2U6PC9zcGFuPjwvc3Bhbj48L3A+PHVsPjxsaT48cD48c3Bhbj48c3Ryb25nPjxzcGFuPk1vdXNlICZhbXA7IFRvdWNoOjwvc3Bhbj48L3N0cm9uZz48c3Bhbj4gU2Nyb2xsIGRvd24gdG8gcmVhZCBjb250ZW50LiBVc2UgdGhlIG1lbnUgaWNvbiAo4piwKSBhdCB0aGUgdG9wIHRvIGp1bXAgYmV0d2VlbiBsZXNzb25zLiBDbGljayB0aGUgPC9zcGFuPjxzdHJvbmc+PHNwYW4+Q29udGludWU8L3NwYW4+PC9zdHJvbmc+PHNwYW4+IG9yIDwvc3Bhbj48c3Ryb25nPjxzcGFuPk5leHQvUHJldmlvdXM8L3NwYW4+PC9zdHJvbmc+PHNwYW4+IGJ1dHRvbnMgYXQgdGhlIGJvdHRvbSBvZiBzZWN0aW9ucyB0byBwcm9ncmVzcy48L3NwYW4+PC9zcGFuPjwvcD48L2xpPjxsaT48cD48c3Bhbj48c3Ryb25nPjxzcGFuPktleWJvYXJkIE5hdmlnYXRpb246PC9zcGFuPjwvc3Ryb25nPjxzcGFuPiBQcmVzcyB0aGUgPC9zcGFuPjxzdHJvbmc+PHNwYW4+VGFiPC9zcGFuPjwvc3Ryb25nPjxzcGFuPiBrZXkgdG8gbW92ZSBmb3J3YXJkIHRocm91Z2ggaW50ZXJhY3RpdmUgZWxlbWVudHMgKGJ1dHRvbnMsIGxpbmtzKSwgYW5kIDwvc3Bhbj48c3Ryb25nPjxzcGFuPlNoaWZ0ICsgVGFiPC9zcGFuPjwvc3Ryb25nPjxzcGFuPiB0byBtb3ZlIGJhY2t3YXJkLiBQcmVzcyA8L3NwYW4+PHN0cm9uZz48c3Bhbj5FbnRlcjwvc3Bhbj48L3N0cm9uZz48c3Bhbj4gb3IgdGhlIDwvc3Bhbj48c3Ryb25nPjxzcGFuPlNwYWNlYmFyPC9zcGFuPjwvc3Ryb25nPjxzcGFuPiB0byBzZWxlY3QgYW4gaXRlbS4gVG8gbmF2aWdhdGUgTXVsdGlwbGUgQ2hvaWNlIFF1ZXN0aW9ucyAoTUNRcykgaW4gUmlzZSAzNjAgdXNpbmcgYSBrZXlib2FyZCwgdXNlIDwvc3Bhbj48c3Ryb25nPjxzcGFuPlRhYjwvc3Bhbj48L3N0cm9uZz48c3Bhbj4gb3IgPC9zcGFuPjxzdHJvbmc+PHNwYW4+U2hpZnQrVGFiPC9zcGFuPjwvc3Ryb25nPjxzcGFuPiB0byBtb3ZlIGZvY3VzIHRvIHRoZSBxdWVzdGlvbiwgdGhlbiB1c2UgPC9zcGFuPjxzdHJvbmc+PHNwYW4+QXJyb3cgS2V5czwvc3Bhbj48L3N0cm9uZz48c3Bhbj4gdG8gbmF2aWdhdGUgdGhyb3VnaCBjaG9pY2VzLiBQcmVzcyA8L3NwYW4+PHN0cm9uZz48c3Bhbj5TcGFjZWJhcjwvc3Bhbj48L3N0cm9uZz48c3Bhbj4gb3IgPC9zcGFuPjxzdHJvbmc+PHNwYW4+RW50ZXI8L3NwYW4+PC9zdHJvbmc+PHNwYW4+IHRvIHNlbGVjdCBhbiBhbnN3ZXIgYW5kIHRoZSBTdWJtaXQgYnV0dG9uLjwvc3Bhbj48L3NwYW4+PC9wPjwvbGk+PGxpPjxwPjxzcGFuPjxzdHJvbmc+PHNwYW4+U2NyZWVuIFJlYWRlcnM6PC9zcGFuPjwvc3Ryb25nPjxzcGFuPiBUaGlzIG1vZHVsZSBpcyBidWlsdCB0byBiZSBuYXZpZ2F0ZWQgdXNpbmcgc3RhbmRhcmQgc2NyZWVuIHJlYWRlciByZWFkaW5nIGNvbW1hbmRzLiBJdCBpcyBiZXN0IHZpZXdlZCB1c2luZyB0aGUgbGF0ZXN0IHZlcnNpb25zIG9mIDwvc3Bhbj48c3Ryb25nPjxzcGFuPk5WREE8L3NwYW4+PC9zdHJvbmc+PHNwYW4+IG9yIDwvc3Bhbj48c3Ryb25nPjxzcGFuPkpBV1M8L3NwYW4+PC9zdHJvbmc+PHNwYW4+IG9uIFdpbmRvd3MsIG9yIDwvc3Bhbj48c3Ryb25nPjxzcGFuPlZvaWNlT3Zlcjwvc3Bhbj48L3N0cm9uZz48c3Bhbj4gb24gTWFjL2lPUy48L3NwYW4+PC9zcGFuPjwvcD48L2xpPjwvdWw+PC9kaXY+In1dLCJmYW1pbHkiOiJ0ZXh0IiwidmFyaWFudCI6ImhlYWRpbmcgcGFyYWdyYXBoIiwic2V0dGluZ3MiOnsicGFkZGluZ1RvcCI6MywicXVvdGVzSW5saW5lIjpmYWxzZSwiYXVkaW9Qb3NpdGlvbiI6ImJvdHRvbSIsInBhZGRpbmdCb3R0b20iOjMsInBhZGRpbmdMaW5rZWQiOnRydWUsIm1hcmtlckNvbG9yQ29udHJhc3QiOiJBVVRPIiwic25pcHBldENvbG9yQ29udHJhc3QiOiJBVVRPIn0sImNyZWF0ZWRBdCI6IjIwMjYtMDUtMTFUMjM6NDY6NTQuMDY5WiIsInVwZGF0ZWRBdCI6IjIwMjYtMDUtMTFUMjM6NDY6NTQuMDY5WiIsImdsb2JhbEJsb2NrSWQiOiI2ODlkMjE0Yy02ZDVjLTQ4ZDMtYTNmYi05OTFiMjdhOGM4MmQifSx7ImlkIjoiY21wMXV1d2o5MDBheTNiN25oNTNhMWk1eCIsInR5cGUiOiJ0ZXh0IiwiaXRlbXMiOlt7ImlkIjoiY21wMXV1d2phMDBiNDNiN25sNG5qOGZzbiIsImhlYWRpbmciOiI8ZGl2IGRhdGEtZWRpdG9yLWlkPVwiMjg0YWVlZTQtNzM1ZS00YmQxLWFmNmQtOTU0ZTBkODRkYTIxXCI+PHA+PHN0cm9uZz5Lbm93biBMaW1pdGF0aW9ucyBhbmQgQWx0ZXJuYXRpdmVzPC9zdHJvbmc+PC9wPjwvZGl2PiIsInBhcmFncmFwaCI6IjxkaXYgZGF0YS1lZGl0b3ItaWQ9XCI2YzBmYjA1NC1kMDE5LTRjMTItYWVhYi03NTU3YzkzNzQ5MjhcIj48cD48c3Bhbj48c3Bhbj5EZXNwaXRlIG91ciBiZXN0IGVmZm9ydHMsIHRoZXJlIG1heSBiZSBzb21lIGxpbWl0YXRpb25zIGluaGVyZW50IHRvIHRoZSBBcnRpY3VsYXRlIFJJU0UgMzYwIHBsYXRmb3JtLiBIZXJlIGlzIGhvdyB3ZSB3b3JrIGFyb3VuZCB0aGVtOjwvc3Bhbj48L3NwYW4+PC9wPjxvbD48bGk+PHA+PHNwYW4+PHN0cm9uZz48c3Bhbj5Db21wbGV4IG1lZGljYWwgZGlhZ3JhbXM6PC9zcGFuPjwvc3Ryb25nPjxzcGFuPiBIaWdoIHpvb20gbGV2ZWxzIG1heSBjYXVzZSB0ZXh0IHRvIHJlZmxvdywgYnV0IHRoZSBpbWFnZSBtYXkgcmVtYWluIHVuY2xlYXIgb24gc29tZSBtb2JpbGUgZGV2aWNlcy4gPC9zcGFuPjxlbT48c3Bhbj5Tb2x1dGlvbjogV2UgcHJvdmlkZSBhbHRlcm5hdGl2ZSB0ZXh0IGRlc2NyaXB0aW9ucyBmb3IgdGhlc2UgdmlzdWFsIGFjdGl2aXRpZXMuPC9zcGFuPjwvZW0+PC9zcGFuPjwvcD48L2xpPjxsaT48cD48c3Bhbj48c3Ryb25nPjxzcGFuPkNvbXBsZXggaW50ZXJhY3RpdmUgZWxlbWVudHMgKGUuZy4sIExhYmVsZWQgR3JhcGhpY3MsIERyYWcgJmFtcDsgRHJvcCk6PC9zcGFuPjwvc3Ryb25nPjxzcGFuPiBUaGVzZSBmZWF0dXJlcyBjYW4gb2NjYXNpb25hbGx5IGJlIGRpZmZpY3VsdCB0byBuYXZpZ2F0ZSBieSBrZXlib2FyZCBhbG9uZS4gPC9zcGFuPjxlbT48c3Bhbj5Tb2x1dGlvbjogV2hlbiBwb3NzaWJsZSwgd2UgcmVzdHJpY3QgdGhlIHVzZSBvZiBkcmFnLWFuZC1kcm9wLiBQbGVhc2UgdXNlIHRoZSBcIlRleHQgRGVzY3JpcHRpb25cIiBhbHRlcm5hdGl2ZXMgcHJvdmlkZWQgZGlyZWN0bHkgd2l0aGluIHRoZSBjb3Vyc2UuPC9zcGFuPjwvZW0+PC9zcGFuPjwvcD48L2xpPjwvb2w+PC9kaXY+In1dLCJmYW1pbHkiOiJ0ZXh0IiwidmFyaWFudCI6ImhlYWRpbmcgcGFyYWdyYXBoIiwic2V0dGluZ3MiOnsicGFkZGluZ1RvcCI6MywicXVvdGVzSW5saW5lIjpmYWxzZSwiYXVkaW9Qb3NpdGlvbiI6ImJvdHRvbSIsInBhZGRpbmdCb3R0b20iOjMsInBhZGRpbmdMaW5rZWQiOnRydWUsIm1hcmtlckNvbG9yQ29udHJhc3QiOiJBVVRPIiwic25pcHBldENvbG9yQ29udHJhc3QiOiJBVVRPIn0sImNyZWF0ZWRBdCI6IjIwMjYtMDUtMTFUMjM6NTE6MDUuMDQzWiIsInVwZGF0ZWRBdCI6IjIwMjYtMDUtMTFUMjM6NTE6MDUuMDQzWiIsImdsb2JhbEJsb2NrSWQiOiJmZmI2NzE5Mi0zYjI1LTQ3N2MtYTkxZi1iZTQ2NGZmMmMxNmUifV19LHsiYXV0aG9yIjoiYWlkfDEwMDRmMDZjLTJjNDAtNDZhMi05N2YyLWJhMzVkMjJmNDU3MCIsImNvdXJzZUlkIjoibmFGU1haOFgzQUUyLUsxcUhvMjVEZkdrQ1B6VE54Z28iLCJjcmVhdGVkQXQiOiIyMDI2LTA1LTExVDE0OjQ0OjUyLjgzNFoiLCJkZWxldGVkIjpmYWxzZSwiZGVzY3JpcHRpb24iOiIiLCJkdXBsaWNhdGVkRnJvbUlkIjoiXzdGYVo5ZHhrRlUwejBtOVBTZkxSaEh3OFJ5Yy1faUsiLCJleHBlcmltZW50cyI6bnVsbCwiaGVhZGVySW1hZ2UiOnt9LCJpY29uIjoiQXJ0aWNsZSIsImlkIjoiUVlSczVST1Y5OFlaaXJrMjZ5M1hpMGlQQlFSVnl6cHIiLCJpc1BhcnRuZXJDb250ZW50QXV0aG9yIjpudWxsLCJsYXN0VXBkYXRlZEJ5IjpudWxsLCJtZWRpYSI6e30sIm1ldGFkYXRhIjpudWxsLCJvcmlnaW5hbElkIjpudWxsLCJwaWxlcyI6W10sInBvc2l0aW9uIjoxNSwicmVhZHkiOnRydWUsInNlbGVjdGVkQXV0aG9ySWQiOiJub25lIiwic2V0dGluZ3MiOnt9LCJ0aXRsZSI6IkNyZWRpdHMiLCJ0cmFuc2ZlcnJlZEF0IjpudWxsLCJ0eXBlIjoiYmxvY2tzIiwidXBkYXRlZEF0IjoiMjAyNi0wNS0xMVQxNDo0NDo1Mi45NTFaIiwiaXRlbXMiOlt7ImlkIjoiY205cjRkODByMDAwMzNiN2JzNW1oOHJucyIsInR5cGUiOiJ0ZXh0IiwiaXRlbXMiOlt7ImlkIjoiY205cjRkODByMDAwOTNiN2IwMXV0dno1bSIsImhlYWRpbmciOiI8ZGl2IGRhdGEtZWRpdG9yLWlkPVwiMDk5ZDNiYzYtMTY2Yy00MTQxLWJlMzEtYTRiZTdkMDdiOWJiXCI+PHA+PHN0cm9uZz5BdXRob3JzPC9zdHJvbmc+PC9wPjwvZGl2PiIsInBhcmFncmFwaCI6IjxkaXYgZGF0YS1lZGl0b3ItaWQ9XCJhY2ZjNjJhMC0wZTkxLTQ3ZTgtODc2ZC1jYjNhZTAxNmQ5OTFcIj48cD5CcmlhIFdpbGxpYW1zLCBNRCwgU3llZCBCYXNpciBIdXNzYWluaSwgTUQsIFNpbW9uZSBTdGlubmV0dGUsIE1ELCBJdnkgUGV0c2luZ2VyLCBTdWdhIFNhcmF2YW5hbiwgRXJpa2EgTmd1eWVuLCBNRCwgUmFodWwgTWFubmUsIEFsbGlzb24gQ2hlbiwgTUQsIEF6bCBTYWVlZCwgTUQsIEdlbmV2aWV2ZSBNaWxsZXIsIE1ELCBKdXN0aW4gVG9tLCBETywgTGFycmlseW4gR3JhbnQsIE1ELCBNUywgQmV0aGFueSBIYXJwZXIsIE1EPC9wPjxwPkF0IHRoZSB0aW1lIHRoZSBtb2R1bGUgd2FzIGNyZWF0ZWQsIGFsbCBhdXRob3JzIHdlcmUgYWZmaWxpYXRlZCBhdCB0aGUgV3JpZ2h0IFN0YXRlIFVuaXZlcnNpdHkgQm9vbnNob2Z0IFNjaG9vbCBvZiBNZWRpY2luZS48L3A+PC9kaXY+In1dLCJmYW1pbHkiOiJ0ZXh0IiwidmFyaWFudCI6ImhlYWRpbmcgcGFyYWdyYXBoIiwic2V0dGluZ3MiOnsiY2FyZE1vZGUiOiJXSElURSIsInBhZGRpbmdUb3AiOjMsInF1b3Rlc0lubGluZSI6ZmFsc2UsInBhZGRpbmdCb3R0b20iOjMsInBhZGRpbmdMaW5rZWQiOnRydWUsImJhY2tncm91bmRUeXBlIjoiTElHSFQiLCJiYWNrZ3JvdW5kQ29sb3IiOiIiLCJlbnRyYW5jZUFuaW1hdGlvbiI6dHJ1ZSwibWFya2VyQ29sb3JDb250cmFzdCI6IkFVVE8iLCJzbmlwcGV0Q29sb3JDb250cmFzdCI6IkFVVE8iLCJjdXN0b21CYWNrZ3JvdW5kQ29sb3JDb250cmFzdCI6IkFVVE8ifSwiYmFja2dyb3VuZCI6e30sImdsb2JhbEJsb2NrSWQiOiI1MWNlOTRjMC05NDQxLTQ5ODgtYmIwNy03MTQ0ZGUzMzE5YTkifSx7ImlkIjoiY21vcnZ1dTBsMDBzODNiN2w3eXljYjM0aCIsInR5cGUiOiJ0ZXh0IiwiaXRlbXMiOlt7ImlkIjoiY21vcnZ1dTBsMDBzZTNiN2x4OWlyeGsyZyIsImhlYWRpbmciOiI8ZGl2IGRhdGEtZWRpdG9yLWlkPVwiZGU5NTQ3MWYtYzMwMC00YjY4LWE4YjItM2NjMmQwMmJhNTlmXCI+PHA+PHN0cm9uZz5BY2tub3dsZWdlbWVudHM8L3N0cm9uZz48L3A+PC9kaXY+IiwicGFyYWdyYXBoIjoiPGRpdiBkYXRhLWVkaXRvci1pZD1cIjFlOGExNDY4LTQ5MjItNDkzYS1hMWE2LWIyNTQ0NmEyMzI3Y1wiPjxwPk1hcmsgUmV1dGVyPC9wPjwvZGl2PiJ9XSwiZmFtaWx5IjoidGV4dCIsInZhcmlhbnQiOiJoZWFkaW5nIHBhcmFncmFwaCIsInNldHRpbmdzIjp7InBhZGRpbmdUb3AiOjMsInF1b3Rlc0lubGluZSI6ZmFsc2UsImF1ZGlvUG9zaXRpb24iOiJib3R0b20iLCJwYWRkaW5nQm90dG9tIjozLCJwYWRkaW5nTGlua2VkIjp0cnVlLCJtYXJrZXJDb2xvckNvbnRyYXN0IjoiQVVUTyIsInNuaXBwZXRDb2xvckNvbnRyYXN0IjoiQVVUTyJ9LCJjcmVhdGVkQXQiOiIyMDI2LTA1LTA1VDAwOjIxOjE5LjY2OVoiLCJ1cGRhdGVkQXQiOiIyMDI2LTA1LTA1VDAwOjIxOjE5LjY2OVoiLCJnbG9iYWxCbG9ja0lkIjoiZGE4ODkzYmUtMTFlMy00OWEzLTg5ZjYtOWRmZTBmZWU3ZTAwIn1dfSx7ImF1dGhvciI6ImFpZHwxMDA0ZjA2Yy0yYzQwLTQ2YTItOTdmMi1iYTM1ZDIyZjQ1NzAiLCJjb3Vyc2VJZCI6Im5hRlNYWjhYM0FFMi1LMXFIbzI1RGZHa0NQelROeGdvIiwiY3JlYXRlZEF0IjoiMjAyNi0wNS0xMVQxNDo0ODowNi41OTdaIiwiZGVsZXRlZCI6ZmFsc2UsImRlc2NyaXB0aW9uIjoiIiwiZHVwbGljYXRlZEZyb21JZCI6InlCTjZLdFc4dHA1dm1xNkh0SnNsLXRTdTJWb0F6RnZDIiwiZXhwZXJpbWVudHMiOm51bGwsImhlYWRlckltYWdlIjp7fSwiaWNvbiI6IkFydGljbGUiLCJpZCI6IkFnbGZKTnVNSVZCQnFjNGRZaVZGRXVxZGhMdjBUSDUzIiwiaXNQYXJ0bmVyQ29udGVudEF1dGhvciI6bnVsbCwibGFzdFVwZGF0ZWRCeSI6bnVsbCwibWVkaWEiOnt9LCJtZXRhZGF0YSI6bnVsbCwib3JpZ2luYWxJZCI6bnVsbCwicGlsZXMiOltdLCJwb3NpdGlvbiI6MTYsInJlYWR5Ijp0cnVlLCJzZWxlY3RlZEF1dGhvcklkIjoibm9uZSIsInNldHRpbmdzIjp7fSwidGl0bGUiOiJBIENhc2UiLCJ0cmFuc2ZlcnJlZEF0IjpudWxsLCJ0eXBlIjoiYmxvY2tzIiwidXBkYXRlZEF0IjoiMjAyNi0wNS0xMVQxNDo0ODowNy4zNjdaIiwiaXRlbXMiOlt7ImlkIjoiY2xzejRpdWI4MDA4NzNiNzFtMHY1MGRiNiIsImRhdGEiOnt9LCJ0eXBlIjoidGV4dCIsIml0ZW1zIjpbeyJpZCI6ImNsc3o0aXViOTAwOGQzYjcxenNjanV1MnUiLCJoZWFkaW5nIjoiPHA+PHN0cm9uZz5PQi9HeW4gQ2xpbmljPC9zdHJvbmc+PC9wPiIsInBhcmFncmFwaCI6IjxkaXYgZGF0YS1lZGl0b3ItaWQ9XCI1YmI4ZTQ4Ny0yODYyLTQ2ZjctOTk3ZS0wZmJjMzFhZWJjZmJcIj48cD5NYXJpYSBpcyBhIDIxLXllYXItb2xkIGZlbWFsZSB3aG8gcHJlc2VudHMgZm9yIGJpcnRoIGNvbnRyb2wuJm5ic3A7PC9wPjxwPlRoZSBudXJzZSByZXBvcnRzIHRoZSBmb2xsb3dpbmc6PC9wPjx1bD48bGk+PHA+TWVkaWNhbCBhbmQgU3VyZ2ljYWwgSGlzdG9yeSAtIG5lZ2F0aXZlPC9wPjwvbGk+PGxpPjxwPk9CL0d5biBIaXN0b3J5IC0gcmVndWxhciBwZXJpb2RzLCBuZXZlciBwcmVnbmFudCwgbm8gaGlzdG9yeSBvZiBTVEksIHBhcCB0ZXN0IG5lZ2F0aXZlIGxhc3QgeWVhciwgc2V4dWFsIGhpc3RvcnktIDMgbWFsZSBwYXJ0bmVycyBpbiBoZXIgbGlmZXRpbWUuICZuYnNwO1NleHVhbGx5IGFjdGl2ZSBub3cuPC9wPjwvbGk+PGxpPjxwPk1lZGljYXRpb25zIC0gbm9uZSAmbmJzcDsmbmJzcDsmbmJzcDsmbmJzcDs8L3A+PC9saT48bGk+PHA+QWxsZXJnaWVzIC0gbm9uZTwvcD48L2xpPjxsaT48cD5Tb2NpYWwgSGlzdG9yeSAtIHNtb2tlcyB0b2JhY2NvLCBkcmlua3MgYmVlciBvbiB3ZWVrZW5kcyAyLTMgYSBkYXksIGRlbmllcyBpbGxlZ2FsIGRydWdzLiAmbmJzcDtXb3JrcyBhcyBhIG1lZGljYWwgYXNzaXN0YW50LCBtYXJyaWVkIHRvIGN1cnJlbnQgcGFydG5lciBmb3IgdHdvIHllYXJzLCBmaXJzdCBhbmQgb25seSBtYXJyaWFnZS48L3A+PC9saT48bGk+PHA+Uk9TIC0gYWxsIHN5c3RlbXMgbmVnYXRpdmUgJm5ic3A7PC9wPjwvbGk+PGxpPjxwPlZpdGFsIFNpZ25zOjwvcD48dWw+PGxpPjxwPkJQIC0gMTEwLzcwIG1tIEhnPC9wPjwvbGk+PGxpPjxwPkhSIC0gOTAvbWluPC9wPjwvbGk+PC91bD48L2xpPjwvdWw+PC9kaXY+In1dLCJmYW1pbHkiOiJ0ZXh0IiwidmFyaWFudCI6ImhlYWRpbmcgcGFyYWdyYXBoIiwic2V0dGluZ3MiOnsiY2FyZE1vZGUiOiJXSElURSIsInBhZGRpbmdUb3AiOjMsImFjY2VudENvbG9yIjpudWxsLCJwYWRkaW5nQm90dG9tIjozLCJwYWRkaW5nTGlua2VkIjp0cnVlLCJiYWNrZ3JvdW5kVHlwZSI6IkxJR0hUIiwiYmFja2dyb3VuZENvbG9yIjoiIiwiZW50cmFuY2VBbmltYXRpb24iOnRydWUsIm1hcmtlckNvbG9yQ29udHJhc3QiOiJBVVRPIiwic25pcHBldENvbG9yQ29udHJhc3QiOiJBVVRPIiwiY3VzdG9tQmFja2dyb3VuZENvbG9yQ29udHJhc3QiOiJBVVRPIn0sImJhY2tncm91bmQiOnt9LCJnbG9iYWxCbG9ja0lkIjoiYzUxZTcwYmQtYTY5MS00YTkxLWIwODQtNmQ4MjE1OTA3YjdkIn0seyJpZCI6ImNtNXJtcmFtMjAwanYzNTc4c3l0dnlkNWYiLCJkYXRhIjp7fSwidHlwZSI6ImludGVyYWN0aXZlIiwiaXRlbXMiOlt7ImlkIjoiY201cm1yYW0zMDBqdzM1NzhleG83bXF3NyIsIm1lZGlhIjp7InN0b3J5bGluZSI6eyJzcmMiOiJHWlNtdzk2cmpmcDdHNUh6L3N0b3J5Lmh0bWwiLCJtZXRhIjp7InN0YWdlIjp7IndpZHRoIjo3MjAsImhlaWdodCI6NTQwfSwidGl0bGUiOiJBIENhc2UiLCJwbGF5ZXIiOnsibmFtZSI6InVuaWZpZWQiLCJ3aWR0aCI6NzQwLCJoZWlnaHQiOjU2MH0sInNjZW5lcyI6W3sidGl0bGUiOiJVbnRpdGxlZCBTY2VuZSJ9XSwic2xpZGVzIjpbeyJpZCI6IjZvbldHeENCQWNEIiwidGl0bGUiOiJVbnRpdGxlZCBTbGlkZSIsInNjZW5lX2luZGV4IjoiMS4xIn0seyJpZCI6IjZXQmNXVFN1WGVlIiwidGl0bGUiOiJVbnRpdGxlZCBTbGlkZSIsInNjZW5lX2luZGV4IjoiMS4yIn0seyJpZCI6IjVlaXN1dFVaY0dxIiwidGl0bGUiOiJVbnRpdGxlZCBTbGlkZSIsInNjZW5lX2luZGV4IjoiMS4zIn0seyJpZCI6IjZvRERLeTNuUzI4IiwidGl0bGUiOiJVbnRpdGxlZCBTbGlkZSIsInNjZW5lX2luZGV4IjoiMS40In1dLCJ2ZXJzaW9uIjoiMy45NS4zMzY3MC4wIiwiY291cnNlX2lkIjoiNlRGR1Y2OVZtd0oiLCJ0aHVtYm5haWwiOiJzdG9yeV9jb250ZW50L3RodW1ibmFpbC5qcGcifSwidHlwZSI6InN0b3J5bGluZSIsInRpdGxlIjoiQSBDYXNlIiwidGh1bWJuYWlsIjoicmlzZS9jb3Vyc2VzL25hRlNYWjhYM0FFMi1LMXFIbzI1RGZHa0NQelROeGdvLzYta3FjLTMtY3MtNjQtaWwucG5nIiwicHJvY2Vzc2luZyI6ZmFsc2UsImNvbnRlbnRQcmVmaXgiOiJHWlNtdzk2cmpmcDdHNUh6In19fV0sImZhbWlseSI6IjM2MCIsInZhcmlhbnQiOiJzdG9yeWxpbmUiLCJzZXR0aW5ncyI6eyJjYXJkTW9kZSI6IldISVRFIiwicGFkZGluZ1RvcCI6MywicXVvdGVzSW5saW5lIjpmYWxzZSwicGFkZGluZ0JvdHRvbSI6MywicGFkZGluZ0xpbmtlZCI6dHJ1ZSwiYmFja2dyb3VuZFR5cGUiOiJMSUdIVCIsImJhY2tncm91bmRDb2xvciI6IiIsImVudHJhbmNlQW5pbWF0aW9uIjp0cnVlLCJtYXJrZXJDb2xvckNvbnRyYXN0IjoiQVVUTyIsInNuaXBwZXRDb2xvckNvbnRyYXN0IjoiQVVUTyIsImN1c3RvbUJhY2tncm91bmRDb2xvckNvbnRyYXN0IjoiQVVUTyJ9LCJiYWNrZ3JvdW5kIjp7fSwiZ2xvYmFsQmxvY2tJZCI6ImRhNmQzNTIzLWNkZWMtNGY1ZS04NWU1LTBlMjcxNzY2ZTU4ZSJ9LHsiaWQiOiJjbHN6NGhoNHAwMDZ4M2I3MTh2dTkwcWtvIiwiZGF0YSI6e30sInR5cGUiOiJ0ZXh0IiwiaXRlbXMiOlt7ImlkIjoiY2xzejRoaDRxMDA3MzNiNzFpcmRpYnB0MiIsImhlYWRpbmciOiI8cD48c3Ryb25nPlRob3VnaHRzOjwvc3Ryb25nPjwvcD4iLCJwYXJhZ3JhcGgiOiIifV0sImZhbWlseSI6InRleHQiLCJ2YXJpYW50IjoiaGVhZGluZyIsInNldHRpbmdzIjp7ImNhcmRNb2RlIjoiV0hJVEUiLCJwYWRkaW5nVG9wIjozLCJhY2NlbnRDb2xvciI6bnVsbCwicGFkZGluZ0JvdHRvbSI6MywicGFkZGluZ0xpbmtlZCI6dHJ1ZSwiYmFja2dyb3VuZFR5cGUiOiJMSUdIVCIsImJhY2tncm91bmRDb2xvciI6IiIsImVudHJhbmNlQW5pbWF0aW9uIjp0cnVlLCJtYXJrZXJDb2xvckNvbnRyYXN0IjoiQVVUTyIsInNuaXBwZXRDb2xvckNvbnRyYXN0IjoiQVVUTyIsImN1c3RvbUJhY2tncm91bmRDb2xvckNvbnRyYXN0IjoiQVVUTyJ9LCJiYWNrZ3JvdW5kIjp7fSwiZ2xvYmFsQmxvY2tJZCI6ImRiMDAzMjhkLTM1NTEtNDhmYy1iZTgzLTZkNTIwYTI5YTczMCJ9LHsiaWQiOiJjbHN6NHI0ejUwMGJ3M2I3MWhxNm9mN2huIiwiZGF0YSI6e30sInR5cGUiOiJsaXN0IiwiaXRlbXMiOlt7ImlkIjoiY2xzejRyNHo2MDBieDNiNzF4bmp1cXJ4cSIsInBhcmFncmFwaCI6IjxwPldoYXQgb3RoZXIgcXVlc3Rpb25zIHdvdWxkIHlvdSBoYXZlIGFza2VkPyZuYnNwOzwvcD4ifSx7ImlkIjoiY2xzejRyNHo2MDBieTNiNzFiejR0eTBhdiIsInBhcmFncmFwaCI6IjxwPkhvdyBkbyB5b3UgZmVlbCBhYm91dCB0aGUgYXNzZXNzbWVudCBhbmQgcGxhbj8mbmJzcDs8L3A+In0seyJpZCI6ImNsc3o0cjR6NjAwYnozYjcxYTgycTJ0aHMiLCJwYXJhZ3JhcGgiOiI8ZGl2IGRhdGEtZWRpdG9yLWlkPVwiOGM5YTI2ZGItNWQ5Yy00YjgxLWEzMDYtNTdjNTdiYTgxNmU4XCI+PHA+QXJlIHRoZXJlIGFueSBvdGhlciBzdGVwcyB5b3Ugd291bGQgaGF2ZSB0YWtlbj8mbmJzcDs8L3A+PC9kaXY+In1dLCJmYW1pbHkiOiJsaXN0IiwidmFyaWFudCI6Im51bWJlcmVkIiwic2V0dGluZ3MiOnsiY2FyZE1vZGUiOiJXSElURSIsInBhZGRpbmdUb3AiOjMsImFjY2VudENvbG9yIjpudWxsLCJwYWRkaW5nQm90dG9tIjozLCJwYWRkaW5nTGlua2VkIjp0cnVlLCJiYWNrZ3JvdW5kVHlwZSI6IkxJR0hUIiwiYmFja2dyb3VuZENvbG9yIjoiIiwiZW50cmFuY2VBbmltYXRpb24iOnRydWUsIm1hcmtlckNvbG9yQ29udHJhc3QiOiJBVVRPIiwic25pcHBldENvbG9yQ29udHJhc3QiOiJBVVRPIiwiY3VzdG9tQmFja2dyb3VuZENvbG9yQ29udHJhc3QiOiJBVVRPIn0sImJhY2tncm91bmQiOnt9LCJnbG9iYWxCbG9ja0lkIjoiNjkwOWZkNDctMDZiNi00ODdhLTkxMGItMGI4NzQ0MWQ3NTRkIn0seyJpZCI6ImNtOXd5NHZ5aTAwMnAzYjc5dml2b2w3M3MiLCJ0eXBlIjoidGV4dCIsIml0ZW1zIjpbeyJpZCI6ImNtOXd5NHZ5ajAwMnEzYjc5czUxenNucWUiLCJwYXJhZ3JhcGgiOiI8ZGl2IGRhdGEtZWRpdG9yLWlkPVwiZDg2ODQ5NGMtZGIxMy00Y2M0LWFkYzktMGY1MTBkM2I2YmRmXCI+PHA+SGFuZyBvbiB0byB5b3VyIGFuc3dlcnPigJR3ZeKAmWxsIGNvbWUgYmFjayB0byB0aGVtIGxhdGVyIGluIHRoZSBtb2R1bGUhPC9wPjwvZGl2PiJ9XSwiZmFtaWx5IjoidGV4dCIsInZhcmlhbnQiOiJwYXJhZ3JhcGgiLCJzZXR0aW5ncyI6eyJjYXJkTW9kZSI6IldISVRFIiwicGFkZGluZ1RvcCI6MywicXVvdGVzSW5saW5lIjpmYWxzZSwicGFkZGluZ0JvdHRvbSI6MywicGFkZGluZ0xpbmtlZCI6dHJ1ZSwiYmFja2dyb3VuZFR5cGUiOiJMSUdIVCIsImJhY2tncm91bmRDb2xvciI6IiIsImVudHJhbmNlQW5pbWF0aW9uIjp0cnVlLCJtYXJrZXJDb2xvckNvbnRyYXN0IjoiQVVUTyIsInNuaXBwZXRDb2xvckNvbnRyYXN0IjoiQVVUTyIsImN1c3RvbUJhY2tncm91bmRDb2xvckNvbnRyYXN0IjoiQVVUTyJ9LCJiYWNrZ3JvdW5kIjp7fSwiZ2xvYmFsQmxvY2tJZCI6IjUzYjA3OWIxLWQyYjktNDFkZS05ZjIwLWY5NDY0NGZjZTA5OCJ9XX0seyJhdXRob3IiOiJhaWR8MTAwNGYwNmMtMmM0MC00NmEyLTk3ZjItYmEzNWQyMmY0NTcwIiwiY291cnNlSWQiOiJuYUZTWFo4WDNBRTItSzFxSG8yNURmR2tDUHpUTnhnbyIsImNyZWF0ZWRBdCI6IjIwMjYtMDUtMTFUMTQ6NTA6MzguNTcwWiIsImRlbGV0ZWQiOmZhbHNlLCJkZXNjcmlwdGlvbiI6IiIsImR1cGxpY2F0ZWRGcm9tSWQiOiJVSE9CXzdtR3RtNUZZc1UwcGhsYUhTdk1jelBKS3pWVCIsImV4cGVyaW1lbnRzIjpudWxsLCJoZWFkZXJJbWFnZSI6e30sImljb24iOiJBcnRpY2xlIiwiaWQiOiJ0MExST0dRcERYRUU4a3J3aUc1QzVqQUN3V1I1Rk1XVCIsImlzUGFydG5lckNvbnRlbnRBdXRob3IiOm51bGwsImxhc3RVcGRhdGVkQnkiOm51bGwsIm1lZGlhIjp7fSwibWV0YWRhdGEiOm51bGwsIm9yaWdpbmFsSWQiOm51bGwsInBpbGVzIjpbXSwicG9zaXRpb24iOjE3LCJyZWFkeSI6dHJ1ZSwic2VsZWN0ZWRBdXRob3JJZCI6Im5vbmUiLCJzZXR0aW5ncyI6e30sInRpdGxlIjoiV2hhdCBpcyBJbnRpbWF0ZSBQYXJ0bmVyIFZpb2xlbmNlPyIsInRyYW5zZmVycmVkQXQiOm51bGwsInR5cGUiOiJibG9ja3MiLCJ1cGRhdGVkQXQiOiIyMDI2LTA1LTExVDIzOjQxOjI5Ljg1MFoiLCJpdGVtcyI6W3siaWQiOiJjbHNtanZod2owMDA1M2I3MnAyYXl5ZWd5IiwiZGF0YSI6e30sInR5cGUiOiJ0ZXh0IiwiaXRlbXMiOlt7ImlkIjoiY2xzbWp2aHdrMDAwYjNiNzJsYjJsbDB4MSIsImhlYWRpbmciOiI8cD48c3Ryb25nPldoYXQgaXMgSVBWIC0gU2ltb25lJm5ic3A7PC9zdHJvbmc+PC9wPiIsInBhcmFncmFwaCI6IjxwPkEgPHN0cm9uZz5wYXR0ZXJuIG9mIGJlaGF2aW9yPC9zdHJvbmc+IHRoYXQgY2F1c2VzIHBzeWNob2xvZ2ljYWwsIHBoeXNpY2FsLCBhbmQvb3Igc2V4dWFsIGhhcm0gYnkgYSBjdXJyZW50IG9yIGZvcm1lciBpbnRpbWF0ZSBwYXJ0bmVyLCB3aGV0aGVyIG9yIG5vdCB0aGF0IHBhcnRuZXIgaXMgYSBzcG91c2UuIFRoZSB1bmRlcmx5aW5nIG1vdGl2ZSBiZWhpbmQgdGhlc2UgYWR2ZXJzZSBhY3Rpb25zIGFyZSB0bzxzdHJvbmc+Jm5ic3A7Z2FpbiBvciBtYWludGFpbiBwb3dlciBhbmQgY29udHJvbDwvc3Ryb25nPiBvZiBhbiBpbnRpbWF0ZSBwYXJ0bmVyLjwvcD4ifV0sImZhbWlseSI6ImltcGFjdCIsInZhcmlhbnQiOiJjIiwic2V0dGluZ3MiOnsidiI6MiwiY2FyZE1vZGUiOiJXSElURSIsInBhZGRpbmdUb3AiOjMsImFjY2VudENvbG9yIjpudWxsLCJwYWRkaW5nQm90dG9tIjozLCJwYWRkaW5nTGlua2VkIjp0cnVlLCJiYWNrZ3JvdW5kVHlwZSI6IkRBUksiLCJiYWNrZ3JvdW5kQ29sb3IiOm51bGwsImVudHJhbmNlQW5pbWF0aW9uIjp0cnVlLCJtYXJrZXJDb2xvckNvbnRyYXN0IjoiQVVUTyIsInNuaXBwZXRDb2xvckNvbnRyYXN0IjoiQVVUTyIsImN1c3RvbUJhY2tncm91bmRDb2xvckNvbnRyYXN0IjoiQVVUTyJ9LCJiYWNrZ3JvdW5kIjp7fSwiZ2xvYmFsQmxvY2tJZCI6ImVkMWMwMGQwLWU0MzQtNDUxNS05NzMyLWRjOGYwNWZiODU3YSJ9LHsiaWQiOiJjbHRxaHB5NzAwMDNmM2I3MTJzaXNsbW10IiwiZGF0YSI6e30sInR5cGUiOiJ0ZXh0IiwiaXRlbXMiOlt7ImlkIjoiY2x0cWhweTcwMDAzZzNiNzE0ZzF0ZWMyNyIsInBhcmFncmFwaCI6IjxkaXYgZGF0YS1lZGl0b3ItaWQ9XCJlYWEwOGM5Yi04ZTNhLTQ2MTItYTg4Yy05OTY4NzllNGU4YmZcIj48cCBzdHlsZT1cInRleHQtYWxpZ246IGxlZnRcIj48c3BhbiBzdHlsZT1cImZvbnQtc2l6ZTogMS42cmVtXCI+PHN0cm9uZz5UaGUgdGVybXM6IEludGltYXRlIFBhcnRuZXIgVmlvbGVuY2UgKElQViksIERvbWVzdGljIFZpb2xlbmNlIChEViksIGFuZCBEb21lc3RpYyBBYnVzZSBhcmUgb2Z0ZW4gdXNlZCBpbnRlcmNoYW5nZWFibHkuJm5ic3A7PC9zdHJvbmc+PC9zcGFuPjwvcD48cCBzdHlsZT1cInRleHQtYWxpZ246IGxlZnRcIj48c3BhbiBzdHlsZT1cImZvbnQtc2l6ZTogMS42cmVtXCI+PHN0cm9uZz5Ib3dldmVyLCBEb21lc3RpYyBWaW9sZW5jZS9BYnVzZSBpbnZvbHZlcyB0aGUgbWFsdHJlYXRtZW50IHdpdGhpbiBhIGZhbWlseSB1bml0LCBpbmNsdWRpbmcgY2hpbGQgYWJ1c2UgYW5kIGVsZGVyIGFidXNlLiBJUFYgcmVmZXJzIHNwZWNpZmljYWxseSB0byB2aW9sZW5jZSBiZXR3ZWVuIGludGltYXRlIHBhcnRuZXJzLjwvc3Ryb25nPjwvc3Bhbj48L3A+PC9kaXY+In1dLCJmYW1pbHkiOiJpbXBhY3QiLCJ2YXJpYW50Ijoibm90ZSIsInNldHRpbmdzIjp7ImNhcmRNb2RlIjoiV0hJVEUiLCJwYWRkaW5nVG9wIjozLCJhY2NlbnRDb2xvciI6bnVsbCwicGFkZGluZ0JvdHRvbSI6MywicGFkZGluZ0xpbmtlZCI6dHJ1ZSwiYmFja2dyb3VuZFR5cGUiOiJMSUdIVCIsImJhY2tncm91bmRDb2xvciI6IiIsImVudHJhbmNlQW5pbWF0aW9uIjp0cnVlLCJtYXJrZXJDb2xvckNvbnRyYXN0IjoiQVVUTyIsInNuaXBwZXRDb2xvckNvbnRyYXN0IjoiQVVUTyIsImN1c3RvbUJhY2tncm91bmRDb2xvckNvbnRyYXN0IjoiQVVUTyJ9LCJiYWNrZ3JvdW5kIjp7fSwiZ2xvYmFsQmxvY2tJZCI6ImY3ODhiNWRhLWQ2NDUtNDk2OS04ZTM4LWZmZjJkNzEwYzQxZCJ9LHsiaWQiOiJjbHRxajBqMHMwMGNrM2I3MXFvY2x3cWJhIiwiZGF0YSI6e30sInR5cGUiOiJkaXZpZGVyIiwiaXRlbXMiOltdLCJmYW1pbHkiOiJkaXZpZGVyIiwidmFyaWFudCI6ImRpdmlkZXIiLCJzZXR0aW5ncyI6eyJjYXJkTW9kZSI6IldISVRFIiwicGFkZGluZ1RvcCI6MywiYWNjZW50Q29sb3IiOm51bGwsInBhZGRpbmdCb3R0b20iOjMsInBhZGRpbmdMaW5rZWQiOnRydWUsImJhY2tncm91bmRUeXBlIjoiTElHSFQiLCJiYWNrZ3JvdW5kQ29sb3IiOiIiLCJlbnRyYW5jZUFuaW1hdGlvbiI6dHJ1ZSwibWFya2VyQ29sb3JDb250cmFzdCI6IkFVVE8iLCJzbmlwcGV0Q29sb3JDb250cmFzdCI6IkFVVE8iLCJjdXN0b21CYWNrZ3JvdW5kQ29sb3JDb250cmFzdCI6IkFVVE8ifSwiYmFja2dyb3VuZCI6e30sImdsb2JhbEJsb2NrSWQiOiJkZWM1N2ZlYi0xOWVjLTQxNjQtYTUzOC04ZTkzN2I2NGVkNmMifSx7ImlkIjoiY21wMXVpNjY0MDA0YzNiN25xc2V5ZXB1cyIsInR5cGUiOiJ0ZXh0IiwiaXRlbXMiOlt7ImlkIjoiY21wMXVpNjY1MDA0ZDNiN25yMHpheXM3eCIsInBhcmFncmFwaCI6IjxkaXYgZGF0YS1lZGl0b3ItaWQ9XCIyMGEzOWZjMi04MjA2LTQyOTYtOTY5Zi0xMjliZTViOGNmZjJcIj48cD5BbiBpbmRpdmlkdWFsIGNhbiBleHBlcmllbmNlIElQViB0aHJvdWdoIHZhcmlvdXMgZm9ybXMgb2YgdmlvbGVuY2UgaW5jbHVkaW5nOjwvcD48dWw+PGxpPjxwPjxzdHJvbmc+SW50aW1pZGF0aW9uIGFuZCBFeHByZXNzaW9ucyBvZiBBZ2dyZXNzaW9uPC9zdHJvbmc+OiBEYW1hZ2UgdG8gcHJvcGVydHksIHRocmVhdHMsIG5vbnZlcmJhbCBpbnRpbWlkYXRpb24gKG1lbmFjaW5nIHN0YXJlcywgcHVuY2hpbmcgbmVhcmJ5IHdhbGxzKSwgaW50aW1pZGF0aW5nIHNpbGVuY2Ugb3Igd2l0aGRyYXdhbCAocHJvbG9uZ2VkIHNpbGVudCB0cmVhdG1lbnQgb3IgZW1vdGlvbmFsIGNvbGRuZXNzKTwvcD48L2xpPjxsaT48cD48c3Ryb25nPlBzeWNob3NvY2lhbDwvc3Ryb25nPjogc29jaWFsIGlzb2xhdGlvbiwgaW50ZXJmZXJpbmcgd2l0aCBtZWRpY2FsIGNhcmUsIHN1YnN0YW5jZSB1c2UgY29lcmNpb24sICZuYnNwO2dhc2xpZ2h0aW5nLCBtb25pdG9yaW5nIHRoZWlyIHBhcnRuZXIncyBtb3ZlbWVudHMgYW5kIHJlc3RyaWN0aW5nIGZpbmFuY2lhbCBhY2Nlc3M8L3A+PC9saT48bGk+PHA+PHN0cm9uZz5PbmxpbmU8L3N0cm9uZz46IHNvY2lhbCBtZWRpYSBtb25pdG9yaW5nLCBzdGFsa2luZywgc2V4dWFsIGFuZCBub24tc2V4dWFsIGhhcmFzc21lbnQ8L3A+PC9saT48bGk+PHA+PHN0cm9uZz5QaHlzaWNhbCBWaW9sZW5jZTwvc3Ryb25nPjogcHVzaGluZywgc2hvdmluZywga2lja2luZywgc2xhcHBpbmcsIGNob2tpbmcsIGF0dGVtcHQgdG8gc3RyYW5ndWxhdGUuJm5ic3A7PC9wPjwvbGk+PGxpPjxwPjxzdHJvbmc+U2V4dWFsIFZpb2xlbmNlPC9zdHJvbmc+OiAmbmJzcDtub24gY29uc2Vuc3VhbCBhZHZhbmNlcywgcmFwZSAmbmJzcDs8L3A+PC9saT48L3VsPjwvZGl2PiJ9XSwiZmFtaWx5IjoidGV4dCIsInZhcmlhbnQiOiJwYXJhZ3JhcGgiLCJzZXR0aW5ncyI6eyJwYWRkaW5nVG9wIjozLCJxdW90ZXNJbmxpbmUiOmZhbHNlLCJhdWRpb1Bvc2l0aW9uIjoiYm90dG9tIiwicGFkZGluZ0JvdHRvbSI6MywicGFkZGluZ0xpbmtlZCI6dHJ1ZSwibWFya2VyQ29sb3JDb250cmFzdCI6IkFVVE8iLCJzbmlwcGV0Q29sb3JDb250cmFzdCI6IkFVVE8ifSwiY3JlYXRlZEF0IjoiMjAyNi0wNS0xMVQyMzo0MToxMS4wMTdaIiwidXBkYXRlZEF0IjoiMjAyNi0wNS0xMVQyMzo0MToxMS4wMTdaIiwiZ2xvYmFsQmxvY2tJZCI6IjBkZmQxMjllLTEwMzctNDI5Yy1iN2ZhLTRhNjk5MzZkN2ExZSJ9LHsiaWQiOiJjbHNtanh4MGkwMDByM2I3Mm51dzFndThpIiwiZGF0YSI6e30sInR5cGUiOiJ0ZXh0IiwiaXRlbXMiOlt7ImlkIjoiY2xzbWp4eDBpMDAweDNiNzI1NmlrY2h5NyIsImhlYWRpbmciOiI8cCBzdHlsZT1cInRleHQtYWxpZ246IGNlbnRlcjtcIj48c3BhbiBzdHlsZT1cImZvbnQtc2l6ZTogMzZweDtcIj5FcGlkZW1pb2xvZ3k8L3NwYW4+PC9wPiIsInBhcmFncmFwaCI6IjxkaXYgZGF0YS1lZGl0b3ItaWQ9XCI5MTJiYjJhMS05N2RmLTQwODQtOWU4MC0zMzRmZThiMjA5MjZcIj48dWw+PGxpPjxwPjxzcGFuIHN0eWxlPVwiZm9udC1zaXplOiAycmVtXCI+PHN0cm9uZz5Xb21lbiBleHBlcmllbmNlIGRpc3Byb3BvcnRpb25hdGVseSBoaWdoZXIgcmF0ZXMgb2YgSVBWIHRoYW4gbWVuPC9zdHJvbmc+LCB3aXRoIGFuIGVzdGltYXRlZCAyMC0zMCUgb2Ygd29tZW4gZXhwZXJpZW5jaW5nIElQViBpbiB0aGVpciBsaWZldGltZS48L3NwYW4+PC9wPjx1bD48bGk+PHA+QW4gZXN0aW1hdGVkIDEgb3V0IG9mIDEwIG1lbiBleHBlcmllbmNlIElQVi4gSG93ZXZlciwgbWVuIGFyZSBsZXNzIGxpa2VseSB0byBkaXNjbG9zZSB0aGVpciBleHBlcmllbmNlcyBvciBzZWVrIGhlbHAgZHVlIHRvIGdlbmRlci1iaWFzZXMgYW5kIHNvY2lhbCBzdGlnbWF0aXphdGlvbi48L3A+PC9saT48L3VsPjwvbGk+PGxpPjxwPjxzcGFuIHN0eWxlPVwiZm9udC1zaXplOiAycmVtXCI+SGlnaGVyIHJhdGVzIG9mIElQViBhcmUgYWxzbyByZXBvcnRlZCBpbiA8c3Ryb25nPkJsYWNrLCAmbmJzcDtMYXRpbngsIE5hdGl2ZSBBbWVyaWNhbiBhbmQgQWxhc2thIE5hdGl2ZSB3b21lbiwgYW5kIG11bHRpLXJhY2lhbCB3b21lbi48L3N0cm9uZz48L3NwYW4+PC9wPjx1bD48bGk+PHA+SGlzdG9yaWNhbCB0cmF1bWEgYW5kIGRpc3BsYWNlbWVudCBleHBlcmllbmNlZCBieSBOYXRpdmUgQW1lcmljYW5zIGhhcyBsZWQgdG8gZGlzcnVwdGVkIGZhbWlseSBkeW5hbWljcyBhbmQgaW5jcmVhc2VkIG9jY3VycmVuY2VzIG9mIGNoaWxkIG1hbHRyZWF0bWVudCBhbmQgSVBWLiZuYnNwOzwvcD48L2xpPjwvdWw+PC9saT48bGk+PHA+PHNwYW4gc3R5bGU9XCJmb250LXNpemU6IDJyZW1cIj48c3Ryb25nPkltbWlncmFudHMgYW5kIHJlZnVnZWVzIGFsc28gZXhwZXJpZW5jZSBoaWdoIHJhdGVzIG9mIElQViw8L3N0cm9uZz4mbmJzcDtkdWUgdG8gc2V2ZXJhbCBmYWN0b3JzIGluY2x1ZGluZyBhY2N1bHR1cmF0aW9uIHN0cmVzcywgbGFuZ3VhZ2UgYmFycmllcnMsIGZpbmFuY2lhbCBjaGFsbGVuZ2VzLCBlZHVjYXRpb24gZmFjdG9ycywgaXNvbGF0aW9uLCBhbmQgcGF0cmlhcmNoYWwgbm9ybXMuPC9zcGFuPjwvcD48L2xpPjxsaT48cD48c3BhbiBzdHlsZT1cImZvbnQtc2l6ZTogMnJlbVwiPklQViBpcyBhbHNvIGNvbW1vbiBpbiBib3RoIG1lbiBhbmQgd29tZW4gd2hvIGFyZSBpbiA8c3Ryb25nPnNhbWUtc2V4IHJlbGF0aW9uc2hpcHMsIGFuZCBhbW9uZyB0aGUgdHJhbnNnZW5kZXIgcG9wdWxhdGlvbjwvc3Ryb25nPi4mbmJzcDs8L3NwYW4+PC9wPjx1bD48bGk+PHA+TEdCVFFJQSsgdmljdGltcyBtYXkgYWxzbyBiZSBsZXNzIGxpa2VseSB0byBzZWVrIGhlbHAgZHVlIHRvIHByaW9yIGV4cGVyaWVuY2VzIG9mIHZpb2xlbmNlLCBzdGlnbWEsIGFuZCBsYWNrIG9mIExHQlRRSUErIGluY2x1c2l2ZSBzZXJ2aWNlcy48L3A+PC9saT48L3VsPjwvbGk+PGxpPjxwPjxzcGFuIHN0eWxlPVwiZm9udC1zaXplOiAycmVtXCI+PHN0cm9uZz5BZG9sZXNjZW50IGFuZCBlbGRlcmx5IHdvbWVuIDwvc3Ryb25nPmFyZSBhbHNvIGF0IGluY3JlYXNlZCByaXNrIGZvciBhYnVzZSBhbmQgZXhwbG9pdGF0aW9uLjwvc3Bhbj48L3A+PHVsPjxsaT48cD5BZG9sZXNjZW50cyBtYXkgYmUgYXQgaW5jcmVhc2VkIHJpc2sgZm9yIGRpZ2l0YWwgZGF0aW5nIGFidXNlIGFuZCBub3QgYmUgYXdhcmUgb2YgY29uY2VybmluZyBiZWhhdmlvcnMuPC9wPjwvbGk+PGxpPjxwPkVsZGVybHkgd29tZW4gbWF5IGJlIHJlbHVjdGFudCB0byByZXBvcnQgYWJ1c2UgZHVlIHRvIGNvbmNlcm5zIG92ZXIgaG91c2luZyBhbmQgZnVydGhlciBleHBsb2l0YXRpb24uPC9wPjwvbGk+PGxpPjxwPjEgaW4gMTAgZmVtYWxlIGhpZ2ggc2Nob29sIHN0dWRlbnRzIHJlcG9ydGVkIGV4cGVyaWVuY2luZyBwaHlzaWNhbCB2aW9sZW5jZSBmcm9tIGRhdGluZyBwYXJ0bmVycy4gPC9wPjwvbGk+PC91bD48L2xpPjxsaT48cD48c3BhbiBzdHlsZT1cImZvbnQtc2l6ZTogMnJlbVwiPkluZGl2aWR1YWxzIHdpdGggZGlzYWJpbGl0aWVzIGFyZSBhbHNvIGF0IGhpZ2hlciByaXNrIG9mIGFidXNlLCB3aGljaCBtYXkgaW52b2x2ZSB3aXRoaG9sZGluZyBtZWRpY2F0aW9uLCBlc3NlbnRpYWwgc2VydmljZXMgbGlrZSBhc3Npc3RpdmUgZXF1aXBtZW50LCBvciBzdXBwb3J0IGZvciBkYWlseSBhY3Rpdml0aWVzIHN1Y2ggYXMgYmF0aGluZyBhbmQgZWF0aW5nLjwvc3Bhbj48L3A+PC9saT48L3VsPjwvZGl2PiJ9XSwiZmFtaWx5IjoidGV4dCIsInZhcmlhbnQiOiJoZWFkaW5nIHBhcmFncmFwaCIsInNldHRpbmdzIjp7InYiOjIsImNhcmRNb2RlIjoiV0hJVEUiLCJ0ZXh0V2lkdGgiOjc2LCJwYWRkaW5nVG9wIjo1LCJhY2NlbnRDb2xvciI6bnVsbCwidGV4dFBhZGRpbmciOjAuOCwiaXNDdXN0b21Db2xvciI6dHJ1ZSwicGFkZGluZ0JvdHRvbSI6NSwicGFkZGluZ0xpbmtlZCI6dHJ1ZSwiYmFja2dyb3VuZFR5cGUiOiJDT0xPUiIsImJhY2tncm91bmRDb2xvciI6IiNlZmUwZjYiLCJjdXN0b21QYWRkaW5nVG9wIjo1LCJlbnRyYW5jZUFuaW1hdGlvbiI6dHJ1ZSwiY3VzdG9tUGFkZGluZ0JvdHRvbSI6NSwibWFya2VyQ29sb3JDb250cmFzdCI6IkFVVE8iLCJzbmlwcGV0Q29sb3JDb250cmFzdCI6IkFVVE8iLCJjdXN0b21CYWNrZ3JvdW5kQ29sb3JDb250cmFzdCI6IkFVVE8ifSwiYmFja2dyb3VuZCI6e30sImdsb2JhbEJsb2NrSWQiOiJmNjNjMTU5Yi1kZTA5LTQxNjItOTdmYy00MzdkYWUyY2U0YmYifSx7ImlkIjoiY2xzbWp5bTdvMDAxZDNiNzJ3bmh6YTYyYiIsImRhdGEiOnt9LCJ0eXBlIjoidGV4dCIsIml0ZW1zIjpbeyJpZCI6ImNsc21qeW03cDAwMWozYjcyNjNlNW9xd2MiLCJoZWFkaW5nIjoiPGRpdiBkYXRhLWVkaXRvci1pZD1cIjU1MWYzNWNlLTYwM2UtNDU4OS1iNWRjLTMyMTY3NTBkNjI4NFwiPjxwIHN0eWxlPVwibWFyZ2luLWxlZnQ6IDhyZW07IHRleHQtYWxpZ246IGNlbnRlclwiPjxzdHJvbmc+UmlzayBGYWN0b3JzL1JlZCBGbGFnczwvc3Ryb25nPjwvcD48L2Rpdj4iLCJwYXJhZ3JhcGgiOiI8cD48YnI+PC9wPjxwPjxicj48L3A+In1dLCJmYW1pbHkiOiJ0ZXh0IiwidmFyaWFudCI6ImhlYWRpbmciLCJzZXR0aW5ncyI6eyJjYXJkTW9kZSI6IldISVRFIiwicGFkZGluZ1RvcCI6MywiYWNjZW50Q29sb3IiOm51bGwsInBhZGRpbmdCb3R0b20iOjMsInBhZGRpbmdMaW5rZWQiOnRydWUsImJhY2tncm91bmRUeXBlIjoiTElHSFQiLCJiYWNrZ3JvdW5kQ29sb3IiOiIiLCJlbnRyYW5jZUFuaW1hdGlvbiI6dHJ1ZSwibWFya2VyQ29sb3JDb250cmFzdCI6IkFVVE8iLCJzbmlwcGV0Q29sb3JDb250cmFzdCI6IkFVVE8iLCJjdXN0b21CYWNrZ3JvdW5kQ29sb3JDb250cmFzdCI6IkFVVE8ifSwiYmFja2dyb3VuZCI6e30sImdsb2JhbEJsb2NrSWQiOiIxNmYzOGE4Ny1kZjhkLTQxZjMtOTQ5My00MmYwOTQ4NTFhOGUifSx7ImlkIjoiY2x0bmJuNGVpMDA1ZjM1NzdwbnZ1Nmt3cSIsImRhdGEiOnt9LCJ0eXBlIjoia25vd2xlZGdlQ2hlY2siLCJpdGVtcyI6W3siaWQiOiJjbHRuYm40ZWowMDVqMzU3NzVoOHVpdWMxIiwidHlwZSI6Ik1VTFRJUExFX0NIT0lDRSIsInRpdGxlIjoiPGRpdiBkYXRhLWVkaXRvci1pZD1cImI3YWVjNGM2LWNiN2QtNDU4MC05Y2U0LWEzZTUzNjIzMDcyMlwiPjxwPldoaWNoIGFzcGVjdCZuYnNwO29mIE1hcmlhJ3MgbGlmZSBpcyBhJm5ic3A7cmlzayBmYWN0b3IgZm9yIElQVj88L3A+PC9kaXY+IiwiYW5zd2VycyI6W3siaWQiOiJjbHRuYm40ZWowMDVsMzU3N3ZvOWQ4bGcyIiwidGl0bGUiOiI8cD5TdHJvbmcgc29jaWFsIHN1cHBvcnQgc3lzdGVtPC9wPiIsImNvcnJlY3QiOmZhbHNlfSx7ImlkIjoiY2x0bmJuNGVqMDA1bTM1NzczZG5uNTNzeCIsInRpdGxlIjoiPHA+RmluYW5jaWFsIGluZGVwZW5kZW5jZS9zdGFiaWxpdHkmbmJzcDs8L3A+IiwiY29ycmVjdCI6ZmFsc2V9LHsiaWQiOiJjbHRuYm40ZWowMDVuMzU3N3d6Zzc5eXdlIiwidGl0bGUiOiI8cD5FbW90aW9uYWwgc3RyZXNzPC9wPiIsImNvcnJlY3QiOnRydWV9XSwiZmVlZGJhY2siOiIifV0sImZhbWlseSI6Imtub3dsZWRnZUNoZWNrIiwidmFyaWFudCI6Im11bHRpcGxlIGNob2ljZSIsInNldHRpbmdzIjp7ImNhcmRNb2RlIjoiV0hJVEUiLCJwYWRkaW5nVG9wIjozLCJhY2NlbnRDb2xvciI6bnVsbCwicGFkZGluZ0JvdHRvbSI6MywicGFkZGluZ0xpbmtlZCI6dHJ1ZSwiYmFja2dyb3VuZFR5cGUiOiJMSUdIVCIsImJhY2tncm91bmRDb2xvciI6IiIsImVudHJhbmNlQW5pbWF0aW9uIjp0cnVlLCJtYXJrZXJDb2xvckNvbnRyYXN0IjoiQVVUTyIsInNuaXBwZXRDb2xvckNvbnRyYXN0IjoiQVVUTyIsImN1c3RvbUJhY2tncm91bmRDb2xvckNvbnRyYXN0IjoiQVVUTyJ9LCJiYWNrZ3JvdW5kIjp7fSwiZ2xvYmFsQmxvY2tJZCI6IjI0MDhjNjE4LTczNGQtNDBkZS05NzVmLTNhZjdjM2RkMjZmNCJ9LHsiaWQiOiJjbHRuYnM5YmkwMDkyMzU3N283NGxmaXczIiwiZGF0YSI6e30sInR5cGUiOiJ0ZXh0IiwiaXRlbXMiOlt7ImlkIjoiY2x0bmJzOWJqMDA5ODM1Nzdwbmh3ZnN6dSIsImhlYWRpbmciOiI8aDI+UmlzayBGYWN0b3JzIGZvciBJUFY8L2gyPiIsInBhcmFncmFwaCI6IjxkaXYgZGF0YS1lZGl0b3ItaWQ9XCJmOTg3YWEwYi0yMmIzLTQwZjEtOTAwOS1jNmM1Njc1NzM0NDBcIj48cD5UaGVyZSBhcmUgbWFueSBmYWN0b3JzIHRoYXQgbWF5IHByZWRpc3Bvc2Ugc29tZW9uZSB0byBhbiBpbmNyZWFzZWQgcmlzayBmb3IgSVBWLiBUaGVzZSBpbmNsdWRlOjwvcD48L2Rpdj4ifV0sImZhbWlseSI6InRleHQiLCJ2YXJpYW50IjoiaGVhZGluZyBwYXJhZ3JhcGgiLCJzZXR0aW5ncyI6eyJjYXJkTW9kZSI6IldISVRFIiwicGFkZGluZ1RvcCI6MywiYWNjZW50Q29sb3IiOm51bGwsInBhZGRpbmdCb3R0b20iOjMsInBhZGRpbmdMaW5rZWQiOnRydWUsImJhY2tncm91bmRUeXBlIjoiTElHSFQiLCJiYWNrZ3JvdW5kQ29sb3IiOiIiLCJlbnRyYW5jZUFuaW1hdGlvbiI6dHJ1ZSwibWFya2VyQ29sb3JDb250cmFzdCI6IkFVVE8iLCJzbmlwcGV0Q29sb3JDb250cmFzdCI6IkFVVE8iLCJjdXN0b21CYWNrZ3JvdW5kQ29sb3JDb250cmFzdCI6IkFVVE8ifSwiYmFja2dyb3VuZCI6e30sImdsb2JhbEJsb2NrSWQiOiI3YjgwNDgzMy01Y2ZlLTQwZmItODg4Ni02ZDhmMTYyMTRiOGEifSx7ImlkIjoiY2x0bmJ2ank5MDA5bzM1Nzdpbzh0dzBlbiIsImRhdGEiOnt9LCJ0eXBlIjoibGlzdCIsIml0ZW1zIjpbeyJpZCI6ImNsdG5idmp5OTAwOXAzNTc3d3V3NDFxcTUiLCJwYXJhZ3JhcGgiOiI8cD5JbmRpdmlkdWFsIHJpc2sgZmFjdG9yczogc3RyZXNzLCBsb3ctc2VsZiBlc3RlZW0sIGRlcHJlc3Npb24gYW5kIHN1aWNpZGUgYXR0ZW1wdHMsIGhlYXZ5IGFsY29ob2wgYW5kIGRydWcgdXNlLCBlbW90aW9uYWwgZGVwZW5kZW5jZSBhbmQgaW5zZWN1cml0eTwvcD4ifSx7ImlkIjoiY2x0bmJ2ank5MDA5cTM1NzdkZjN5Z2JhZiIsInBhcmFncmFwaCI6IjxwPlJlbGF0aW9uc2hpcCByaXNrIGZhY3RvcnM6IHdpdG5lc3NpbmcgdmlvbGVuY2Ugb3IgdW5oZWFsdGh5IHJlbGF0aW9uc2hpcHMsIGNvbmZsaWN0cyBpbmNsdWRpbmcgamVhbG91c2x5LCBwb3NzZXNzaXZlbmVzcywgdGVuc2lvbiwgZGl2b3JjZSwgb3Igc2VwYXJhdGlvbnM8L3A+In0seyJpZCI6ImNsdG5idmp5OTAwOXIzNTc3bHo3MXZ1dWkiLCJwYXJhZ3JhcGgiOiI8cD5Db21tdW5pdHkgcmlzayBmYWN0b3JzOiBwb3ZlcnR5LCBoaWdoIGNyaW1lIHJhdGVzLCBoaWdoIHVuZW1wbG95bWVudCByYXRlcywgYW5kIGFjY2VzcyB0byBkcnVncyBhbmQgYWxjb2hvbDwvcD4ifSx7ImlkIjoiY2x0bmJ3eGd6MDBhNDM1Nzd3aWx2dTZlZyIsInBhcmFncmFwaCI6IjxwPlNvY2lldGFsIHJpc2sgZmFjdG9yczogdHJhZGl0aW9uYWwgZ2VuZGVyIG5vcm1zLCBpbmNvbWUgaW5lcXVhbGl0eSwgYW5kIGN1bHR1cmFsIG5vcm1zIHRoYXQgc3VwcG9ydCBhZ2dyZXNzaW9uIHRvd2FyZHMgb3RoZXJzPC9wPiIsImlzTmV3bHlJbnNlcnRlZCI6ZmFsc2V9XSwiZmFtaWx5IjoibGlzdCIsInZhcmlhbnQiOiJudW1iZXJlZCIsInNldHRpbmdzIjp7ImNhcmRNb2RlIjoiV0hJVEUiLCJwYWRkaW5nVG9wIjozLCJhY2NlbnRDb2xvciI6bnVsbCwicGFkZGluZ0JvdHRvbSI6MywicGFkZGluZ0xpbmtlZCI6dHJ1ZSwiYmFja2dyb3VuZFR5cGUiOiJMSUdIVCIsImJhY2tncm91bmRDb2xvciI6IiIsImVudHJhbmNlQW5pbWF0aW9uIjp0cnVlLCJtYXJrZXJDb2xvckNvbnRyYXN0IjoiQVVUTyIsInNuaXBwZXRDb2xvckNvbnRyYXN0IjoiQVVUTyIsImN1c3RvbUJhY2tncm91bmRDb2xvckNvbnRyYXN0IjoiQVVUTyJ9LCJiYWNrZ3JvdW5kIjp7fSwiZ2xvYmFsQmxvY2tJZCI6IjE4MDdmNzkwLTU0YTItNDRkMy04YTA1LTIyNTgyZmE0ZmMxNCJ9LHsiaWQiOiJjbHRuYzJzbjQwMGIyMzU3N3phcDA3d2MyIiwiZGF0YSI6e30sInR5cGUiOiJ0ZXh0IiwiaXRlbXMiOlt7ImlkIjoiY2x0bmMyc240MDBiNDM1Nzc4YmFza25hdyIsInBhcmFncmFwaCI6IjxkaXYgZGF0YS1lZGl0b3ItaWQ9XCI0YzZhMTg5My1hODRmLTQwN2QtYWY3NS1jMzEwMjU3ZGEzNjlcIj48cD48c3BhbiBzdHlsZT1cImNvbG9yOiByZ2IoNzAsIDg0LCAxMjApOyB0ZXh0LWRlY29yYXRpb246IGluaGVyaXRcIj5Qb3B1bGF0aW9ucyBhdCBpbmNyZWFzZWQgcmlzayBvZiBJUFYgaW5jbHVkZSBwcmVnbmFudCBwZW9wbGUsIGFkb2xlc2NlbnRzLCBhbmQgZGlzYWR2YW50YWdlZCB3b21lbiB3aG8gbWF5IGZhY2UgYWRkaXRpb25hbCBiYXJyaWVycywgc3VjaCBhcyBmaW5hbmNpYWwgYW5kIGVtb3Rpb25hbCBkZXBlbmRlbmNlIG9yIHNvY2lhbCBpc29sYXRpb24uPC9zcGFuPjwvcD48cD48c3BhbiBzdHlsZT1cImNvbG9yOiByZ2IoNzAsIDg0LCAxMjApOyB0ZXh0LWRlY29yYXRpb246IGluaGVyaXRcIj48c3Ryb25nPlVwIHRvIDQ1JSBvZiBwZW9wbGUgd29tZW4gcmVwb3J0IGEgaGlzdG9yeSBvZiBJUFY8L3N0cm9uZz4uPC9zcGFuPjwvcD48cD48L3A+PC9kaXY+In1dLCJmYW1pbHkiOiJpbXBhY3QiLCJ2YXJpYW50IjoiYyIsInNldHRpbmdzIjp7InYiOjIsImNhcmRNb2RlIjoiV0hJVEUiLCJwYWRkaW5nVG9wIjozLCJhY2NlbnRDb2xvciI6bnVsbCwicGFkZGluZ0JvdHRvbSI6MywicGFkZGluZ0xpbmtlZCI6dHJ1ZSwiYmFja2dyb3VuZFR5cGUiOiJDT0xPUiIsImJhY2tncm91bmRDb2xvciI6IiNlY2VjZWMiLCJlbnRyYW5jZUFuaW1hdGlvbiI6dHJ1ZSwibWFya2VyQ29sb3JDb250cmFzdCI6IkFVVE8iLCJzbmlwcGV0Q29sb3JDb250cmFzdCI6IkFVVE8iLCJjdXN0b21CYWNrZ3JvdW5kQ29sb3JDb250cmFzdCI6IkFVVE8ifSwiYmFja2dyb3VuZCI6e30sImdsb2JhbEJsb2NrSWQiOiIxNDcwNjMwNC1lNjgxLTRhNzAtYTZlZi1hZWNhYWY1MWUwMDYifSx7ImlkIjoiYThxOWpiNHpmeDZyb2prbXF4NnV1YXo1IiwidHlwZSI6ImludGVyYWN0aXZlIiwiaXRlbXMiOlt7ImlkIjoidTU1YWJuNHc3cjBucTNpNGFrcnp0amJsIiwiYmFjayI6eyJ0eXBlIjoiZGVzY3JpcHRpb24iLCJkZXNjcmlwdGlvbiI6IkEgaGlzdG9yeSBvZiBpbnRpbWF0ZSBwYXJ0bmVyIHZpb2xlbmNlIGNhbiBpbmRpY2F0ZSBhIGhpZ2hlciByaXNrIG9mIGZ1dHVyZSBvY2N1cnJlbmNlcy4ifSwiZnJvbnQiOnsidHlwZSI6ImRlc2NyaXB0aW9uIiwiZGVzY3JpcHRpb24iOiJQcmV2aW91cyBlcGlzb2RlcyBvZiBJUFYifX0seyJpZCI6ImJnbDJxdTV2ZWppcWR5bmJyMmphZTA0MSIsImJhY2siOnsidHlwZSI6ImRlc2NyaXB0aW9uIiwiZGVzY3JpcHRpb24iOiJQaHlzaWNhbCBpbmp1cmllcyB0aGF0IGRvIG5vdCBtYXRjaCB0aGUgZXhwbGFuYXRpb24gcHJvdmlkZWQgbWF5IGJlIGEgd2FybmluZyBzaWduIG9mIGludGltYXRlIHBhcnRuZXIgdmlvbGVuY2UuIn0sImZyb250Ijp7InR5cGUiOiJkZXNjcmlwdGlvbiIsImRlc2NyaXB0aW9uIjoiSW5qdXJpZXMgaW5jb25zaXN0ZW50IHdpdGggaGlzdG9yeSJ9fSx7ImlkIjoiejJodnNwY3d2cHd5ZnMxOHJpbGthM2RkIiwiYmFjayI6eyJ0eXBlIjoiZGVzY3JpcHRpb24iLCJkZXNjcmlwdGlvbiI6IlJlZ3VsYXJseSBtaXNzaW5nIHNjaGVkdWxlZCBhcHBvaW50bWVudHMgY2FuIGJlIGEgcG90ZW50aWFsIGluZGljYXRvciBvZiB1bmRlcmx5aW5nIGlzc3VlcywgaW5jbHVkaW5nIGludGltYXRlIHBhcnRuZXIgdmlvbGVuY2UuIn0sImZyb250Ijp7InR5cGUiOiJkZXNjcmlwdGlvbiIsImRlc2NyaXB0aW9uIjoiRnJlcXVlbnQgbWlzc2VkIGFwcG9pbnRtZW50cyJ9fSx7ImlkIjoiZ2YycHlsZTN4aWtxYWxybDZiMWI5aXFyIiwiYmFjayI6eyJ0eXBlIjoiZGVzY3JpcHRpb24iLCJkZXNjcmlwdGlvbiI6Ik11bHRpcGxlIHZpc2l0cyB0byBoZWFsdGhjYXJlIHByb3ZpZGVycyB3aXRoIHVuY2xlYXIgb3Igbm9uc3BlY2lmaWMgY29tcGxhaW50cyBtYXkgc3VnZ2VzdCB0aGUgcHJlc2VuY2Ugb2YgaW50aW1hdGUgcGFydG5lciB2aW9sZW5jZS4ifSwiZnJvbnQiOnsidHlwZSI6ImRlc2NyaXB0aW9uIiwiZGVzY3JpcHRpb24iOiJSZXBlYXRlZCB2aXNpdHMgd2l0aCB2YWd1ZSBjb21wbGFpbnRzIn19LHsiaWQiOiJ4dHIyY2lxZjBuOGowc2ZxamJkYTVvNWUiLCJiYWNrIjp7InR5cGUiOiJkZXNjcmlwdGlvbiIsImRlc2NyaXB0aW9uIjoiUGVyc2lzdGVudCBwYWluIHdpdGhvdXQgYSBjbGVhciBtZWRpY2FsIGNhdXNlIGNhbiBzb21ldGltZXMgYmUgYXNzb2NpYXRlZCB3aXRoIGV4cGVyaWVuY2VzIG9mIGludGltYXRlIHBhcnRuZXIgdmlvbGVuY2UuIn0sImZyb250Ijp7InR5cGUiOiJkZXNjcmlwdGlvbiIsImRlc2NyaXB0aW9uIjoiQ2hyb25pYyBwYWluIn19LHsiaWQiOiJ3djNiMTc5Mzgyd3oyNDh3NDdtdnU5ZmEiLCJiYWNrIjp7InR5cGUiOiJkZXNjcmlwdGlvbiIsImRlc2NyaXB0aW9uIjoiSGF2aW5nIGEgcmVsaWFibGUgYW5kIHN1cHBvcnRpdmUgc29jaWFsIG5ldHdvcmsgY2FuIHNlcnZlIGFzIGEgcHJvdGVjdGl2ZSBmYWN0b3IgYWdhaW5zdCBpbnRpbWF0ZSBwYXJ0bmVyIHZpb2xlbmNlLiJ9LCJmcm9udCI6eyJ0eXBlIjoiZGVzY3JpcHRpb24iLCJkZXNjcmlwdGlvbiI6IlN0cm9uZyBzb2NpYWwgc3VwcG9ydCBuZXR3b3JrcyJ9fSx7ImlkIjoiZXVhcWg3dzluOTNjYWpwdGw5bWRzMmFuIiwiYmFjayI6eyJ0eXBlIjoiZGVzY3JpcHRpb24iLCJkZXNjcmlwdGlvbiI6IlN0YWJsZSBhbmQgc2VjdXJlIGhvdXNpbmcgY2FuIHJlZHVjZSB2dWxuZXJhYmlsaXR5IGFuZCBhY3QgYXMgYSBwcm90ZWN0aXZlIGZhY3RvciBhZ2FpbnN0IGludGltYXRlIHBhcnRuZXIgdmlvbGVuY2UuIn0sImZyb250Ijp7InR5cGUiOiJkZXNjcmlwdGlvbiIsImRlc2NyaXB0aW9uIjoiQWNjZXNzIHRvIHN0YWJsZSBob3VzaW5nIn19LHsiaWQiOiJmdW50Y2xqcjBmdm0yZDFqYTJicHdpeDkiLCJiYWNrIjp7InR5cGUiOiJkZXNjcmlwdGlvbiIsImRlc2NyaXB0aW9uIjoiRmluYW5jaWFsIGluZGVwZW5kZW5jZSBhbmQgc3RhYmlsaXR5IGNhbiBlbXBvd2VyIGluZGl2aWR1YWxzIGFuZCBzZXJ2ZSBhcyBhIHByb3RlY3RpdmUgZmFjdG9yIGFnYWluc3QgaW50aW1hdGUgcGFydG5lciB2aW9sZW5jZS4ifSwiZnJvbnQiOnsidHlwZSI6ImRlc2NyaXB0aW9uIiwiZGVzY3JpcHRpb24iOiJFY29ub21pYyBhbmQgZmluYW5jaWFsIHN0YWJpbGl0eSJ9fV0sImZhbWlseSI6ImZsYXNoY2FyZCIsInZhcmlhbnQiOiJmbGFzaGNhcmQiLCJtZXRhZGF0YSI6eyJjcmVhdGVkVmlhIjoiYWkifSwic2V0dGluZ3MiOnsicGFkZGluZ1RvcCI6MywicXVvdGVzSW5saW5lIjpmYWxzZSwicGFkZGluZ0JvdHRvbSI6MywicGFkZGluZ0xpbmtlZCI6dHJ1ZSwibWFya2VyQ29sb3JDb250cmFzdCI6IkFVVE8iLCJzbmlwcGV0Q29sb3JDb250cmFzdCI6IkFVVE8ifSwiZ2xvYmFsQmxvY2tJZCI6IjZhZjc2ODI0LTM5ZDMtNDM4ZC1hYzZjLWU0M2FhMzRiZjBhYiJ9XX0seyJhdXRob3IiOiJhaWR8MTAwNGYwNmMtMmM0MC00NmEyLTk3ZjItYmEzNWQyMmY0NTcwIiwiY291cnNlSWQiOiJuYUZTWFo4WDNBRTItSzFxSG8yNURmR2tDUHpUTnhnbyIsImNyZWF0ZWRBdCI6IjIwMjYtMDUtMTFUMTQ6NTE6MzAuNzYzWiIsImRlbGV0ZWQiOmZhbHNlLCJkZXNjcmlwdGlvbiI6IiIsImR1cGxpY2F0ZWRGcm9tSWQiOiJuOEJhQkVEdUYzSnhyM0VfYmM5UjhZdHBLOEZnOFZ5dCIsImV4cGVyaW1lbnRzIjpudWxsLCJoZWFkZXJJbWFnZSI6e30sImljb24iOiJBcnRpY2xlIiwiaWQiOiJhWFV0ZV9lUlpyd0V2d2pzQmMtRlotU1hLbFUxQTBVaCIsImlzUGFydG5lckNvbnRlbnRBdXRob3IiOm51bGwsImxhc3RVcGRhdGVkQnkiOm51bGwsIm1lZGlhIjp7fSwibWV0YWRhdGEiOm51bGwsIm9yaWdpbmFsSWQiOm51bGwsInBpbGVzIjpbXSwicG9zaXRpb24iOjE4LCJyZWFkeSI6dHJ1ZSwic2VsZWN0ZWRBdXRob3JJZCI6Im5vbmUiLCJzZXR0aW5ncyI6e30sInRpdGxlIjoiQmFjayB0byB0aGUgQ2FzZSIsInRyYW5zZmVycmVkQXQiOm51bGwsInR5cGUiOiJibG9ja3MiLCJ1cGRhdGVkQXQiOiIyMDI2LTA1LTExVDE0OjUxOjMzLjQ4NFoiLCJpdGVtcyI6W3siaWQiOiJjbHh4b2ExemkwMDB0MzU3Yzljc3ZlbWZwIiwiZGF0YSI6e30sInR5cGUiOiJ0ZXh0IiwiaXRlbXMiOlt7ImlkIjoiY2x4eG9hMXpqMDAxMTM1N2NtZDcxYndobCIsImhlYWRpbmciOiI8cD48c3Ryb25nPjxzdHJvbmc+MiBtb250aHMgbGF0ZXI8L3N0cm9uZz48L3N0cm9uZz48L3A+In1dLCJmYW1pbHkiOiJ0ZXh0IiwidmFyaWFudCI6ImhlYWRpbmciLCJzZXR0aW5ncyI6eyJjYXJkTW9kZSI6IldISVRFIiwicGFkZGluZ1RvcCI6MywiYWNjZW50Q29sb3IiOm51bGwsInF1b3Rlc0lubGluZSI6ZmFsc2UsInBhZGRpbmdCb3R0b20iOjAsInBhZGRpbmdMaW5rZWQiOnRydWUsImJhY2tncm91bmRUeXBlIjoiTElHSFQiLCJiYWNrZ3JvdW5kQ29sb3IiOiIiLCJlbnRyYW5jZUFuaW1hdGlvbiI6dHJ1ZSwibWFya2VyQ29sb3JDb250cmFzdCI6IkFVVE8iLCJzbmlwcGV0Q29sb3JDb250cmFzdCI6IkFVVE8iLCJjdXN0b21CYWNrZ3JvdW5kQ29sb3JDb250cmFzdCI6IkFVVE8ifSwiYmFja2dyb3VuZCI6e30sImdsb2JhbEJsb2NrSWQiOiJjZWQ2MzYxNy0zMTY5LTQ0MTEtYjc4Zi0xMjI4YmI1OTM1NjMifSx7ImlkIjoiY2x4eG9hOHpqMDAxZzM1N2NsNXRzZjF5MiIsImRhdGEiOnt9LCJ0eXBlIjoibXVsdGltZWRpYSIsIml0ZW1zIjpbeyJpZCI6ImNseHhvYTh6dDAwMWgzNTdjZnZiaTc1bW0iLCJtZWRpYSI6eyJ2aWRlbyI6eyJrZXkiOiIyIG1vbnRocyBsYXRlci5tcDQiLCJ1cmwiOiJ0cmFuc2NvZGVkLUR3ZFJpT1JJTUpYRjhOYlItMiUyNTIwbW9udGhzJTI1MjBsYXRlci5tcDQiLCJ0eXBlIjoidmlkZW8iLCJwb3N0ZXIiOiIyIG1vbnRocyBsYXRlci5qcGciLCJjYXB0aW9ucyI6W3siaWQiOiJjbW9ydHN5OHowMGZrM2I3bDdxaDJzeDM0Iiwia2V5IjoiMiBtb250aHMgbGF0ZXIudnR0IiwiY29kZSI6ImVuIiwibmFtZSI6IkVuZ2xpc2giLCJmaWxlbmFtZSI6IjIgbW9udGhzIGxhdGVyLnZ0dCJ9XSwiaW5wdXRLZXkiOiJyaXNlL2NvdXJzZXMvbmFGU1haOFgzQUUyLUsxcUhvMjVEZkdrQ1B6VE54Z28vRHdkUmlPUklNSlhGOE5iUi0yJTIwbW9udGhzJTIwbGF0ZXIubXA0IiwidGh1bWJuYWlsIjoiaHR0cHM6Ly9pbWFnZXMuYXJ0aWN1bGF0ZS5jb20vZjpqcGcsYjpmZmYsdzoxMDAsaDoxMDAsczpjb3Zlci9yaXNlL2NvdXJzZXMvbmFGU1haOFgzQUUyLUsxcUhvMjVEZkdrQ1B6VE54Z28vdHJhbnNjb2RlZC1Ed2RSaU9SSU1KWEY4TmJSLTIlMjUyMG1vbnRocyUyNTIwbGF0ZXIuMDAwMDAwMC5qcGciLCJjYXB0aW9uVUlEIjoiY21vcnRzeWczMDBmbDNiN2xqYnR5ZG9tbyIsIm9yaWdpbmFsVXJsIjoiMiBtb250aHMgbGF0ZXIubXA0IiwidHJhbnNjb2RlSWQiOiIxNzE5NTg4MDI5NDAxLTdxNTEwbyJ9fSwiY2FwdGlvbiI6IjxkaXYgZGF0YS1lZGl0b3ItaWQ9XCJmZDExODkzZC02MjY4LTQzNzUtODNjMS03ZDg0NTY0NWRlYTFcIj48cD5UbyB0dXJuIG9uIGNsb3NlZCBjYXB0aW9ucywgY2xpY2sgb24gdGhlIENDIGJ1dHRvbiBhbmQgc2VsZWN0IFwiRW5nbGlzaC5cIjwvcD48L2Rpdj4ifV0sImZhbWlseSI6Im11bHRpbWVkaWEiLCJ2YXJpYW50IjoidmlkZW8iLCJzZXR0aW5ncyI6eyJjYXJkTW9kZSI6IldISVRFIiwicGFkZGluZ1RvcCI6MywiYWNjZW50Q29sb3IiOm51bGwsInF1b3Rlc0lubGluZSI6ZmFsc2UsInBhZGRpbmdCb3R0b20iOjMsInBhZGRpbmdMaW5rZWQiOnRydWUsImJhY2tncm91bmRUeXBlIjoiTElHSFQiLCJiYWNrZ3JvdW5kQ29sb3IiOiIiLCJlbnRyYW5jZUFuaW1hdGlvbiI6dHJ1ZSwibWFya2VyQ29sb3JDb250cmFzdCI6IkFVVE8iLCJzbmlwcGV0Q29sb3JDb250cmFzdCI6IkFVVE8iLCJjdXN0b21CYWNrZ3JvdW5kQ29sb3JDb250cmFzdCI6IkFVVE8ifSwiYmFja2dyb3VuZCI6e30sImdsb2JhbEJsb2NrSWQiOiI5YTBiMDM4ZC1kZDYzLTQ1ZmQtYjBhMy1hNjk3ZDYxNzg1ZjMifSx7ImlkIjoiY21vcmF4d3VkMDBnMjNiN2xhbHBmd2YzcCIsInR5cGUiOiJpbnRlcmFjdGl2ZSIsIml0ZW1zIjpbeyJpZCI6ImNtb3JheHd1ZTAwZzMzYjdscjZlbmh5Y2MiLCJ0aXRsZSI6IlZpZGVvIFRyYW5zY3JpcHQiLCJkZXNjcmlwdGlvbiI6IjxkaXYgZGF0YS1lZGl0b3ItaWQ9XCJjMjdjNDY3OC04ZWM3LTQ0OTAtOWM0Mi05YmE4ZWQ4MjNmYjFcIj48cD48c3BhbiBzdHlsZT1cImZvbnQtc2l6ZTogMS41cmVtXCI+PHNwYW4gc3R5bGU9XCJjb2xvcjogYmxhY2s7IHRleHQtZGVjb3JhdGlvbjogaW5oZXJpdFwiIGRhdGEtY29sb3Itc2NvcGU9XCJvdXRlclwiPk1lZGljYWwgQXNzaXN0YW50ICg8L3NwYW4+PHNwYW4gc3R5bGU9XCJjb2xvcjogYmx1ZTsgdGV4dC1kZWNvcmF0aW9uOiBpbmhlcml0XCIgZGF0YS1jb2xvci1zY29wZT1cIm91dGVyXCI+PGEgcmVsPVwibm9vcGVuZXIgbm9yZWZlcnJlciBub2ZvbGxvd1wiIHRhcmdldD1cIl9ibGFua1wiIGhyZWY9XCJodHRwczovL3d3dy5yZXYuY29tL2FwcC90cmFuc2NyaXB0L05qbG1PVEkyWm1ReFpqUmtNV0l6WVRNellUZGtZamt4VWxVd1preHdlbU5NWHpGMi9vL1ZFTXdNalkyTVRNM056ZzA/dHM9Mi42OFwiPjAwOjAyPC9hPjwvc3Bhbj48c3BhbiBzdHlsZT1cImNvbG9yOiBibGFjazsgdGV4dC1kZWNvcmF0aW9uOiBpbmhlcml0XCIgZGF0YS1jb2xvci1zY29wZT1cIm91dGVyXCI+KTogSGkgTWFyaWEuIEhvdyBoYXZlIHlvdSBiZWVuPzwvc3Bhbj48L3NwYW4+PC9wPjxwPjwvcD48cD48c3BhbiBzdHlsZT1cImZvbnQtc2l6ZTogMS41cmVtXCI+PHNwYW4gc3R5bGU9XCJjb2xvcjogYmxhY2s7IHRleHQtZGVjb3JhdGlvbjogaW5oZXJpdFwiIGRhdGEtY29sb3Itc2NvcGU9XCJvdXRlclwiPk1hcmlhICg8L3NwYW4+PHNwYW4gc3R5bGU9XCJjb2xvcjogYmx1ZTsgdGV4dC1kZWNvcmF0aW9uOiBpbmhlcml0XCIgZGF0YS1jb2xvci1zY29wZT1cIm91dGVyXCI+PGEgcmVsPVwibm9vcGVuZXIgbm9yZWZlcnJlciBub2ZvbGxvd1wiIHRhcmdldD1cIl9ibGFua1wiIGhyZWY9XCJodHRwczovL3d3dy5yZXYuY29tL2FwcC90cmFuc2NyaXB0L05qbG1PVEkyWm1ReFpqUmtNV0l6WVRNellUZGtZamt4VWxVd1preHdlbU5NWHpGMi9vL1ZFTXdNalkyTVRNM056ZzA/dHM9NS4wMVwiPjAwOjA1PC9hPjwvc3Bhbj48c3BhbiBzdHlsZT1cImNvbG9yOiBibGFjazsgdGV4dC1kZWNvcmF0aW9uOiBpbmhlcml0XCIgZGF0YS1jb2xvci1zY29wZT1cIm91dGVyXCI+KTogSSd2ZSBiZWVuIG9rYXkuIEkgd2Fzbid0IGFibGUgdG8gbWFrZSBpdCB0byB0aGUgcHN5Y2hpYXRyaXN0J3Mgb2ZmaWNlLiBBZnRlciBhbGwsIHRoaW5ncyBhcmUganVzdCB0b28gYnVzeSBhdCBob21lLCBzbyBJJ20gZ29pbmcgdG8gbmVlZCBhIHJlZmlsbCBvZiB0aGF0IG1lZGljaW5lLiBJJ3ZlIGFsc28gYmVlbiBoYXZpbmcgc29tZSBicmVha3Rocm91Z2ggYmxlZWRpbmcuIEkga25vdyBJJ20gc3VwcG9zZWQgdG8gdGFrZSB0aGUgYmlydGggY29udHJvbCBldmVyeSBkYXksIGJ1dCB0aGluZ3MgaGF2ZSBqdXN0IGJlZW4gc28gaGVjdGljIEkgaGF2ZW4ndCBiZWVuIGFibGUgdG8sIHNvIGlmIHlvdSBjYW4gcGxlYXNlIGxldCB0aGUgZG9jdG9yIGtub3cgdGhhdCwgYnV0IHBsZWFzZSBkb24ndCBtZW50aW9uIGl0IGluIGZyb250IG9mIG15IGh1c2JhbmQuPC9zcGFuPjwvc3Bhbj48L3A+PHA+PC9wPjxwPjxzcGFuIHN0eWxlPVwiZm9udC1zaXplOiAxLjVyZW1cIj48c3BhbiBzdHlsZT1cImNvbG9yOiBibGFjazsgdGV4dC1kZWNvcmF0aW9uOiBpbmhlcml0XCIgZGF0YS1jb2xvci1zY29wZT1cIm91dGVyXCI+TWVkaWNhbCBBc3Npc3RhbnQgKDwvc3Bhbj48c3BhbiBzdHlsZT1cImNvbG9yOiBibHVlOyB0ZXh0LWRlY29yYXRpb246IGluaGVyaXRcIiBkYXRhLWNvbG9yLXNjb3BlPVwib3V0ZXJcIj48YSByZWw9XCJub29wZW5lciBub3JlZmVycmVyIG5vZm9sbG93XCIgdGFyZ2V0PVwiX2JsYW5rXCIgaHJlZj1cImh0dHBzOi8vd3d3LnJldi5jb20vYXBwL3RyYW5zY3JpcHQvTmpsbU9USTJabVF4WmpSa01XSXpZVE16WVRka1lqa3hVbFV3Wmt4d2VtTk1YekYyL28vVkVNd01qWTJNVE0zTnpnMD90cz0zMi4yNFwiPjAwOjMyPC9hPjwvc3Bhbj48c3BhbiBzdHlsZT1cImNvbG9yOiBibGFjazsgdGV4dC1kZWNvcmF0aW9uOiBpbmhlcml0XCIgZGF0YS1jb2xvci1zY29wZT1cIm91dGVyXCI+KTogWWVhaCwgYWJzb2x1dGVseS4gSSB3aWxsIGRpc2NyZWV0bHkgbGV0IHRoZSBkb2N0b3Iga25vdy48L3NwYW4+PC9zcGFuPjwvcD48cD48L3A+PHA+W0tub2NraW5nIGF0IHRoZSBkb29yXSZuYnNwOzwvcD48cD48L3A+PHA+PHNwYW4gc3R5bGU9XCJmb250LXNpemU6IDEuNXJlbVwiPjxzcGFuIHN0eWxlPVwiY29sb3I6IGJsYWNrOyB0ZXh0LWRlY29yYXRpb246IGluaGVyaXRcIiBkYXRhLWNvbG9yLXNjb3BlPVwib3V0ZXJcIj5Cb2JieSAoPC9zcGFuPjxzcGFuIHN0eWxlPVwiY29sb3I6IGJsdWU7IHRleHQtZGVjb3JhdGlvbjogaW5oZXJpdFwiIGRhdGEtY29sb3Itc2NvcGU9XCJvdXRlclwiPjxhIHJlbD1cIm5vb3BlbmVyIG5vcmVmZXJyZXIgbm9mb2xsb3dcIiB0YXJnZXQ9XCJfYmxhbmtcIiBocmVmPVwiaHR0cHM6Ly93d3cucmV2LmNvbS9hcHAvdHJhbnNjcmlwdC9OamxtT1RJMlptUXhaalJrTVdJellUTXpZVGRrWWpreFVsVXdaa3h3ZW1OTVh6RjIvby9WRU13TWpZMk1UTTNOemcwP3RzPTU4LjUxXCI+MDA6NTg8L2E+PC9zcGFuPjxzcGFuIHN0eWxlPVwiY29sb3I6IGJsYWNrOyB0ZXh0LWRlY29yYXRpb246IGluaGVyaXRcIiBkYXRhLWNvbG9yLXNjb3BlPVwib3V0ZXJcIj4pOiBDb21lIG9uIGluLjwvc3Bhbj48L3NwYW4+PC9wPjxwPjwvcD48cD48c3BhbiBzdHlsZT1cImZvbnQtc2l6ZTogMS41cmVtXCI+PHNwYW4gc3R5bGU9XCJjb2xvcjogYmxhY2s7IHRleHQtZGVjb3JhdGlvbjogaW5oZXJpdFwiIGRhdGEtY29sb3Itc2NvcGU9XCJvdXRlclwiPkRvY3RvciAoPC9zcGFuPjxzcGFuIHN0eWxlPVwiY29sb3I6IGJsdWU7IHRleHQtZGVjb3JhdGlvbjogaW5oZXJpdFwiIGRhdGEtY29sb3Itc2NvcGU9XCJvdXRlclwiPjxhIHJlbD1cIm5vb3BlbmVyIG5vcmVmZXJyZXIgbm9mb2xsb3dcIiB0YXJnZXQ9XCJfYmxhbmtcIiBocmVmPVwiaHR0cHM6Ly93d3cucmV2LmNvbS9hcHAvdHJhbnNjcmlwdC9OamxtT1RJMlptUXhaalJrTVdJellUTXpZVGRrWWpreFVsVXdaa3h3ZW1OTVh6RjIvby9WRU13TWpZMk1UTTNOemcwP3RzPTU4LjUxXCI+MDA6NTg8L2E+PC9zcGFuPjxzcGFuIHN0eWxlPVwiY29sb3I6IGJsYWNrOyB0ZXh0LWRlY29yYXRpb246IGluaGVyaXRcIiBkYXRhLWNvbG9yLXNjb3BlPVwib3V0ZXJcIj4pOiAmbmJzcDtIZWxsby48L3NwYW4+PC9zcGFuPjwvcD48cD48L3A+PHA+PHNwYW4gc3R5bGU9XCJmb250LXNpemU6IDEuNXJlbVwiPjxzcGFuIHN0eWxlPVwiY29sb3I6IGJsYWNrOyB0ZXh0LWRlY29yYXRpb246IGluaGVyaXRcIiBkYXRhLWNvbG9yLXNjb3BlPVwib3V0ZXJcIj5NYXJpYSAoPC9zcGFuPjxzcGFuIHN0eWxlPVwiY29sb3I6IGJsdWU7IHRleHQtZGVjb3JhdGlvbjogaW5oZXJpdFwiIGRhdGEtY29sb3Itc2NvcGU9XCJvdXRlclwiPjxhIHJlbD1cIm5vb3BlbmVyIG5vcmVmZXJyZXIgbm9mb2xsb3dcIiB0YXJnZXQ9XCJfYmxhbmtcIiBocmVmPVwiaHR0cHM6Ly93d3cucmV2LmNvbS9hcHAvdHJhbnNjcmlwdC9OamxtT1RJMlptUXhaalJrTVdJellUTXpZVGRrWWpreFVsVXdaa3h3ZW1OTVh6RjIvby9WRU13TWpZMk1UTTNOemcwP3RzPTYwLjQ4XCI+MDE6MDA8L2E+PC9zcGFuPjxzcGFuIHN0eWxlPVwiY29sb3I6IGJsYWNrOyB0ZXh0LWRlY29yYXRpb246IGluaGVyaXRcIiBkYXRhLWNvbG9yLXNjb3BlPVwib3V0ZXJcIj4pOiBIaS48L3NwYW4+PC9zcGFuPjwvcD48cD48L3A+PHA+PHNwYW4gc3R5bGU9XCJmb250LXNpemU6IDEuNXJlbVwiPjxzcGFuIHN0eWxlPVwiY29sb3I6IGJsYWNrOyB0ZXh0LWRlY29yYXRpb246IGluaGVyaXRcIiBkYXRhLWNvbG9yLXNjb3BlPVwib3V0ZXJcIj5Eb2N0b3IgKDwvc3Bhbj48c3BhbiBzdHlsZT1cImNvbG9yOiBibHVlOyB0ZXh0LWRlY29yYXRpb246IGluaGVyaXRcIiBkYXRhLWNvbG9yLXNjb3BlPVwib3V0ZXJcIj48YSByZWw9XCJub29wZW5lciBub3JlZmVycmVyIG5vZm9sbG93XCIgdGFyZ2V0PVwiX2JsYW5rXCIgaHJlZj1cImh0dHBzOi8vd3d3LnJldi5jb20vYXBwL3RyYW5zY3JpcHQvTmpsbU9USTJabVF4WmpSa01XSXpZVE16WVRka1lqa3hVbFV3Wmt4d2VtTk1YekYyL28vVkVNd01qWTJNVE0zTnpnMD90cz02MS4xN1wiPjAxOjAxPC9hPjwvc3Bhbj48c3BhbiBzdHlsZT1cImNvbG9yOiBibGFjazsgdGV4dC1kZWNvcmF0aW9uOiBpbmhlcml0XCIgZGF0YS1jb2xvci1zY29wZT1cIm91dGVyXCI+KTogR29vZCB0byBzZWUgeW91IGFnYWluLiBNYXJpYS4gV2hvIGRvIHdlIGhhdmUgd2l0aCB1cyB0b2RheT88L3NwYW4+PC9zcGFuPjwvcD48cD48L3A+PHA+PHNwYW4gc3R5bGU9XCJmb250LXNpemU6IDEuNXJlbVwiPjxzcGFuIHN0eWxlPVwiY29sb3I6IGJsYWNrOyB0ZXh0LWRlY29yYXRpb246IGluaGVyaXRcIiBkYXRhLWNvbG9yLXNjb3BlPVwib3V0ZXJcIj5Cb2JieSAoPC9zcGFuPjxzcGFuIHN0eWxlPVwiY29sb3I6IGJsdWU7IHRleHQtZGVjb3JhdGlvbjogaW5oZXJpdFwiIGRhdGEtY29sb3Itc2NvcGU9XCJvdXRlclwiPjxhIHJlbD1cIm5vb3BlbmVyIG5vcmVmZXJyZXIgbm9mb2xsb3dcIiB0YXJnZXQ9XCJfYmxhbmtcIiBocmVmPVwiaHR0cHM6Ly93d3cucmV2LmNvbS9hcHAvdHJhbnNjcmlwdC9OamxtT1RJMlptUXhaalJrTVdJellUTXpZVGRrWWpreFVsVXdaa3h3ZW1OTVh6RjIvby9WRU13TWpZMk1UTTNOemcwP3RzPTY0Ljg4XCI+MDE6MDQ8L2E+PC9zcGFuPjxzcGFuIHN0eWxlPVwiY29sb3I6IGJsYWNrOyB0ZXh0LWRlY29yYXRpb246IGluaGVyaXRcIiBkYXRhLWNvbG9yLXNjb3BlPVwib3V0ZXJcIj4pOiBJJ20gaGVyIGh1c2JhbmQsIEJvYmJ5LiA8L3NwYW4+PC9zcGFuPjwvcD48cD48L3A+PHA+PHNwYW4gc3R5bGU9XCJmb250LXNpemU6IDEuNXJlbVwiPjxzcGFuIHN0eWxlPVwiY29sb3I6IGJsYWNrOyB0ZXh0LWRlY29yYXRpb246IGluaGVyaXRcIiBkYXRhLWNvbG9yLXNjb3BlPVwib3V0ZXJcIj5Eb2N0b3IgKDwvc3Bhbj48c3BhbiBzdHlsZT1cImNvbG9yOiBibHVlOyB0ZXh0LWRlY29yYXRpb246IGluaGVyaXRcIiBkYXRhLWNvbG9yLXNjb3BlPVwib3V0ZXJcIj48YSByZWw9XCJub29wZW5lciBub3JlZmVycmVyIG5vZm9sbG93XCIgdGFyZ2V0PVwiX2JsYW5rXCIgaHJlZj1cImh0dHBzOi8vd3d3LnJldi5jb20vYXBwL3RyYW5zY3JpcHQvTmpsbU9USTJabVF4WmpSa01XSXpZVE16WVRka1lqa3hVbFV3Wmt4d2VtTk1YekYyL28vVkVNd01qWTJNVE0zTnpnMD90cz02Ni43MlwiPjAxOjA2PC9hPjwvc3Bhbj48c3BhbiBzdHlsZT1cImNvbG9yOiBibGFjazsgdGV4dC1kZWNvcmF0aW9uOiBpbmhlcml0XCIgZGF0YS1jb2xvci1zY29wZT1cIm91dGVyXCI+KTogR290Y2hhLiAmbmJzcDtJdCdzIGdvb2QgdG8gbWVldCB5b3UsIEJvYmJ5LiBIb3cgaGF2ZSB0aGluZ3MgYmVlbiBzaW5jZSB3ZSBsYXN0IHNhdyB5b3U/PC9zcGFuPjwvc3Bhbj48L3A+PHA+PC9wPjxwPjxzcGFuIHN0eWxlPVwiZm9udC1zaXplOiAxLjVyZW1cIj48c3BhbiBzdHlsZT1cImNvbG9yOiBibGFjazsgdGV4dC1kZWNvcmF0aW9uOiBpbmhlcml0XCIgZGF0YS1jb2xvci1zY29wZT1cIm91dGVyXCI+Qm9iYnkgKDwvc3Bhbj48c3BhbiBzdHlsZT1cImNvbG9yOiBibHVlOyB0ZXh0LWRlY29yYXRpb246IGluaGVyaXRcIiBkYXRhLWNvbG9yLXNjb3BlPVwib3V0ZXJcIj48YSByZWw9XCJub29wZW5lciBub3JlZmVycmVyIG5vZm9sbG93XCIgdGFyZ2V0PVwiX2JsYW5rXCIgaHJlZj1cImh0dHBzOi8vd3d3LnJldi5jb20vYXBwL3RyYW5zY3JpcHQvTmpsbU9USTJabVF4WmpSa01XSXpZVE16WVRka1lqa3hVbFV3Wmt4d2VtTk1YekYyL28vVkVNd01qWTJNVE0zTnpnMD90cz02OS45NlwiPjAxOjA5PC9hPjwvc3Bhbj48c3BhbiBzdHlsZT1cImNvbG9yOiBibGFjazsgdGV4dC1kZWNvcmF0aW9uOiBpbmhlcml0XCIgZGF0YS1jb2xvci1zY29wZT1cIm91dGVyXCI+KTogT2gsIHNoZSdzIGdvb2QuPC9zcGFuPjwvc3Bhbj48L3A+PHA+PC9wPjxwPjxzcGFuIHN0eWxlPVwiZm9udC1zaXplOiAxLjVyZW1cIj48c3BhbiBzdHlsZT1cImNvbG9yOiBibGFjazsgdGV4dC1kZWNvcmF0aW9uOiBpbmhlcml0XCIgZGF0YS1jb2xvci1zY29wZT1cIm91dGVyXCI+RG9jdG9yICg8L3NwYW4+PHNwYW4gc3R5bGU9XCJjb2xvcjogYmx1ZTsgdGV4dC1kZWNvcmF0aW9uOiBpbmhlcml0XCIgZGF0YS1jb2xvci1zY29wZT1cIm91dGVyXCI+PGEgcmVsPVwibm9vcGVuZXIgbm9yZWZlcnJlciBub2ZvbGxvd1wiIHRhcmdldD1cIl9ibGFua1wiIGhyZWY9XCJodHRwczovL3d3dy5yZXYuY29tL2FwcC90cmFuc2NyaXB0L05qbG1PVEkyWm1ReFpqUmtNV0l6WVRNellUZGtZamt4VWxVd1preHdlbU5NWHpGMi9vL1ZFTXdNalkyTVRNM056ZzA/dHM9NzIuMDhcIj4wMToxMjwvYT48L3NwYW4+PHNwYW4gc3R5bGU9XCJjb2xvcjogYmxhY2s7IHRleHQtZGVjb3JhdGlvbjogaW5oZXJpdFwiIGRhdGEtY29sb3Itc2NvcGU9XCJvdXRlclwiPik6IE9rYXkuIE1hcmlhLCB3aGVuIHdhcyB5b3VyIGxhc3QgcGVyaW9kPzwvc3Bhbj48L3NwYW4+PC9wPjxwPjwvcD48cD48c3BhbiBzdHlsZT1cImZvbnQtc2l6ZTogMS41cmVtXCI+PHNwYW4gc3R5bGU9XCJjb2xvcjogYmxhY2s7IHRleHQtZGVjb3JhdGlvbjogaW5oZXJpdFwiIGRhdGEtY29sb3Itc2NvcGU9XCJvdXRlclwiPk1hcmlhICg8L3NwYW4+PHNwYW4gc3R5bGU9XCJjb2xvcjogYmx1ZTsgdGV4dC1kZWNvcmF0aW9uOiBpbmhlcml0XCIgZGF0YS1jb2xvci1zY29wZT1cIm91dGVyXCI+PGEgcmVsPVwibm9vcGVuZXIgbm9yZWZlcnJlciBub2ZvbGxvd1wiIHRhcmdldD1cIl9ibGFua1wiIGhyZWY9XCJodHRwczovL3d3dy5yZXYuY29tL2FwcC90cmFuc2NyaXB0L05qbG1PVEkyWm1ReFpqUmtNV0l6WVRNellUZGtZamt4VWxVd1preHdlbU5NWHpGMi9vL1ZFTXdNalkyTVRNM056ZzA/dHM9NzYuMDJcIj4wMToxNjwvYT48L3NwYW4+PHNwYW4gc3R5bGU9XCJjb2xvcjogYmxhY2s7IHRleHQtZGVjb3JhdGlvbjogaW5oZXJpdFwiIGRhdGEtY29sb3Itc2NvcGU9XCJvdXRlclwiPik6IEEgY291cGxlIHdlZWtzIGFnbyw8L3NwYW4+PC9zcGFuPjwvcD48cD48L3A+PHA+PHNwYW4gc3R5bGU9XCJmb250LXNpemU6IDEuNXJlbVwiPjxzcGFuIHN0eWxlPVwiY29sb3I6IGJsYWNrOyB0ZXh0LWRlY29yYXRpb246IGluaGVyaXRcIiBkYXRhLWNvbG9yLXNjb3BlPVwib3V0ZXJcIj5Cb2JieSAoPC9zcGFuPjxzcGFuIHN0eWxlPVwiY29sb3I6IGJsdWU7IHRleHQtZGVjb3JhdGlvbjogaW5oZXJpdFwiIGRhdGEtY29sb3Itc2NvcGU9XCJvdXRlclwiPjxhIHJlbD1cIm5vb3BlbmVyIG5vcmVmZXJyZXIgbm9mb2xsb3dcIiB0YXJnZXQ9XCJfYmxhbmtcIiBocmVmPVwiaHR0cHM6Ly93d3cucmV2LmNvbS9hcHAvdHJhbnNjcmlwdC9OamxtT1RJMlptUXhaalJrTVdJellUTXpZVGRrWWpreFVsVXdaa3h3ZW1OTVh6RjIvby9WRU13TWpZMk1UTTNOemcwP3RzPTc4LjAyXCI+MDE6MTg8L2E+PC9zcGFuPjxzcGFuIHN0eWxlPVwiY29sb3I6IGJsYWNrOyB0ZXh0LWRlY29yYXRpb246IGluaGVyaXRcIiBkYXRhLWNvbG9yLXNjb3BlPVwib3V0ZXJcIj4pOiBBY3R1YWxseS4gSXQgd2FzIGV4YWN0bHkgYSBtb250aCBhZ28uIFdlIGtlZXAgcHJldHR5IGdvb2QgdHJhY2sgb2YgdGhlc2UgdGhpbmdzLjwvc3Bhbj48L3NwYW4+PC9wPjxwPjwvcD48cD48c3BhbiBzdHlsZT1cImZvbnQtc2l6ZTogMS41cmVtXCI+PHNwYW4gc3R5bGU9XCJjb2xvcjogYmxhY2s7IHRleHQtZGVjb3JhdGlvbjogaW5oZXJpdFwiIGRhdGEtY29sb3Itc2NvcGU9XCJvdXRlclwiPkRvY3RvciAoPC9zcGFuPjxzcGFuIHN0eWxlPVwiY29sb3I6IGJsdWU7IHRleHQtZGVjb3JhdGlvbjogaW5oZXJpdFwiIGRhdGEtY29sb3Itc2NvcGU9XCJvdXRlclwiPjxhIHJlbD1cIm5vb3BlbmVyIG5vcmVmZXJyZXIgbm9mb2xsb3dcIiB0YXJnZXQ9XCJfYmxhbmtcIiBocmVmPVwiaHR0cHM6Ly93d3cucmV2LmNvbS9hcHAvdHJhbnNjcmlwdC9OamxtT1RJMlptUXhaalJrTVdJellUTXpZVGRrWWpreFVsVXdaa3h3ZW1OTVh6RjIvby9WRU13TWpZMk1UTTNOemcwP3RzPTgzLjc3XCI+MDE6MjM8L2E+PC9zcGFuPjxzcGFuIHN0eWxlPVwiY29sb3I6IGJsYWNrOyB0ZXh0LWRlY29yYXRpb246IGluaGVyaXRcIiBkYXRhLWNvbG9yLXNjb3BlPVwib3V0ZXJcIj4pOiBIYXZlIHlvdSBiZWVuIHNsZWVwaW5nIG9rYXk/PC9zcGFuPjwvc3Bhbj48L3A+PHA+PC9wPjxwPjxzcGFuIHN0eWxlPVwiZm9udC1zaXplOiAxLjVyZW1cIj48c3BhbiBzdHlsZT1cImNvbG9yOiBibGFjazsgdGV4dC1kZWNvcmF0aW9uOiBpbmhlcml0XCIgZGF0YS1jb2xvci1zY29wZT1cIm91dGVyXCI+Qm9iYnkgKDwvc3Bhbj48c3BhbiBzdHlsZT1cImNvbG9yOiBibHVlOyB0ZXh0LWRlY29yYXRpb246IGluaGVyaXRcIiBkYXRhLWNvbG9yLXNjb3BlPVwib3V0ZXJcIj48YSByZWw9XCJub29wZW5lciBub3JlZmVycmVyIG5vZm9sbG93XCIgdGFyZ2V0PVwiX2JsYW5rXCIgaHJlZj1cImh0dHBzOi8vd3d3LnJldi5jb20vYXBwL3RyYW5zY3JpcHQvTmpsbU9USTJabVF4WmpSa01XSXpZVE16WVRka1lqa3hVbFV3Wmt4d2VtTk1YekYyL28vVkVNd01qWTJNVE0zTnpnMD90cz04NS40NFwiPjAxOjI1PC9hPjwvc3Bhbj48c3BhbiBzdHlsZT1cImNvbG9yOiBibGFjazsgdGV4dC1kZWNvcmF0aW9uOiBpbmhlcml0XCIgZGF0YS1jb2xvci1zY29wZT1cIm91dGVyXCI+KTogWWVwLjwvc3Bhbj48L3NwYW4+PC9wPjxwPjwvcD48cD48c3BhbiBzdHlsZT1cImZvbnQtc2l6ZTogMS41cmVtXCI+PHNwYW4gc3R5bGU9XCJjb2xvcjogYmxhY2s7IHRleHQtZGVjb3JhdGlvbjogaW5oZXJpdFwiIGRhdGEtY29sb3Itc2NvcGU9XCJvdXRlclwiPkRvY3RvciAoPC9zcGFuPjxzcGFuIHN0eWxlPVwiY29sb3I6IGJsdWU7IHRleHQtZGVjb3JhdGlvbjogaW5oZXJpdFwiIGRhdGEtY29sb3Itc2NvcGU9XCJvdXRlclwiPjxhIHJlbD1cIm5vb3BlbmVyIG5vcmVmZXJyZXIgbm9mb2xsb3dcIiB0YXJnZXQ9XCJfYmxhbmtcIiBocmVmPVwiaHR0cHM6Ly93d3cucmV2LmNvbS9hcHAvdHJhbnNjcmlwdC9OamxtT1RJMlptUXhaalJrTVdJellUTXpZVGRrWWpreFVsVXdaa3h3ZW1OTVh6RjIvby9WRU13TWpZMk1UTTNOemcwP3RzPTg2Ljg4XCI+MDE6MjY8L2E+PC9zcGFuPjxzcGFuIHN0eWxlPVwiY29sb3I6IGJsYWNrOyB0ZXh0LWRlY29yYXRpb246IGluaGVyaXRcIiBkYXRhLWNvbG9yLXNjb3BlPVwib3V0ZXJcIj4pOiBFYXRpbmcgb2theT88L3NwYW4+PC9zcGFuPjwvcD48cD48L3A+PHA+PHNwYW4gc3R5bGU9XCJmb250LXNpemU6IDEuNXJlbVwiPjxzcGFuIHN0eWxlPVwiY29sb3I6IGJsYWNrOyB0ZXh0LWRlY29yYXRpb246IGluaGVyaXRcIiBkYXRhLWNvbG9yLXNjb3BlPVwib3V0ZXJcIj5Cb2JieSAoPC9zcGFuPjxzcGFuIHN0eWxlPVwiY29sb3I6IGJsdWU7IHRleHQtZGVjb3JhdGlvbjogaW5oZXJpdFwiIGRhdGEtY29sb3Itc2NvcGU9XCJvdXRlclwiPjxhIHJlbD1cIm5vb3BlbmVyIG5vcmVmZXJyZXIgbm9mb2xsb3dcIiB0YXJnZXQ9XCJfYmxhbmtcIiBocmVmPVwiaHR0cHM6Ly93d3cucmV2LmNvbS9hcHAvdHJhbnNjcmlwdC9OamxtT1RJMlptUXhaalJrTVdJellUTXpZVGRrWWpreFVsVXdaa3h3ZW1OTVh6RjIvby9WRU13TWpZMk1UTTNOemcwP3RzPTg5LjU0XCI+MDE6Mjk8L2E+PC9zcGFuPjxzcGFuIHN0eWxlPVwiY29sb3I6IGJsYWNrOyB0ZXh0LWRlY29yYXRpb246IGluaGVyaXRcIiBkYXRhLWNvbG9yLXNjb3BlPVwib3V0ZXJcIj4pOiBVbSwgYSBsaXR0bGUgYml0IHRvbyBtdWNoLCBidXQgd2UncmUgd29ya2luZyBvbiBpdC48L3NwYW4+PC9zcGFuPjwvcD48cD48L3A+PHA+PHNwYW4gc3R5bGU9XCJmb250LXNpemU6IDEuNXJlbVwiPjxzcGFuIHN0eWxlPVwiY29sb3I6IGJsYWNrOyB0ZXh0LWRlY29yYXRpb246IGluaGVyaXRcIiBkYXRhLWNvbG9yLXNjb3BlPVwib3V0ZXJcIj5Eb2N0b3IgKDwvc3Bhbj48c3BhbiBzdHlsZT1cImNvbG9yOiBibHVlOyB0ZXh0LWRlY29yYXRpb246IGluaGVyaXRcIiBkYXRhLWNvbG9yLXNjb3BlPVwib3V0ZXJcIj48YSByZWw9XCJub29wZW5lciBub3JlZmVycmVyIG5vZm9sbG93XCIgdGFyZ2V0PVwiX2JsYW5rXCIgaHJlZj1cImh0dHBzOi8vd3d3LnJldi5jb20vYXBwL3RyYW5zY3JpcHQvTmpsbU9USTJabVF4WmpSa01XSXpZVE16WVRka1lqa3hVbFV3Wmt4d2VtTk1YekYyL28vVkVNd01qWTJNVE0zTnpnMD90cz05Mi43OFwiPjAxOjMyPC9hPjwvc3Bhbj48c3BhbiBzdHlsZT1cImNvbG9yOiBibGFjazsgdGV4dC1kZWNvcmF0aW9uOiBpbmhlcml0XCIgZGF0YS1jb2xvci1zY29wZT1cIm91dGVyXCI+KTogSSBzZWUuIE1hcmlhLCBoYXZlIHlvdSBiZWVuIGZlZWxpbmcgbmF1c2VvdXMgYXQgYWxsPzwvc3Bhbj48L3NwYW4+PC9wPjxwPjwvcD48cD48c3BhbiBzdHlsZT1cImZvbnQtc2l6ZTogMS41cmVtXCI+PHNwYW4gc3R5bGU9XCJjb2xvcjogYmxhY2s7IHRleHQtZGVjb3JhdGlvbjogaW5oZXJpdFwiIGRhdGEtY29sb3Itc2NvcGU9XCJvdXRlclwiPkJvYmJ5ICg8L3NwYW4+PHNwYW4gc3R5bGU9XCJjb2xvcjogYmx1ZTsgdGV4dC1kZWNvcmF0aW9uOiBpbmhlcml0XCIgZGF0YS1jb2xvci1zY29wZT1cIm91dGVyXCI+PGEgcmVsPVwibm9vcGVuZXIgbm9yZWZlcnJlciBub2ZvbGxvd1wiIHRhcmdldD1cIl9ibGFua1wiIGhyZWY9XCJodHRwczovL3d3dy5yZXYuY29tL2FwcC90cmFuc2NyaXB0L05qbG1PVEkyWm1ReFpqUmtNV0l6WVRNellUZGtZamt4VWxVd1preHdlbU5NWHpGMi9vL1ZFTXdNalkyTVRNM056ZzA/dHM9OTYuNjhcIj4wMTozNjwvYT48L3NwYW4+PHNwYW4gc3R5bGU9XCJjb2xvcjogYmxhY2s7IHRleHQtZGVjb3JhdGlvbjogaW5oZXJpdFwiIGRhdGEtY29sb3Itc2NvcGU9XCJvdXRlclwiPik6IERvYywgSSdtIHRlbGxpbmcgeW91LCBzaGUncyBmaW5lLjwvc3Bhbj48L3NwYW4+PC9wPjxwPjwvcD48cD48c3BhbiBzdHlsZT1cImZvbnQtc2l6ZTogMS41cmVtXCI+PHNwYW4gc3R5bGU9XCJjb2xvcjogYmxhY2s7IHRleHQtZGVjb3JhdGlvbjogaW5oZXJpdFwiIGRhdGEtY29sb3Itc2NvcGU9XCJvdXRlclwiPk1hcmlhICg8L3NwYW4+PHNwYW4gc3R5bGU9XCJjb2xvcjogYmx1ZTsgdGV4dC1kZWNvcmF0aW9uOiBpbmhlcml0XCIgZGF0YS1jb2xvci1zY29wZT1cIm91dGVyXCI+PGEgcmVsPVwibm9vcGVuZXIgbm9yZWZlcnJlciBub2ZvbGxvd1wiIHRhcmdldD1cIl9ibGFua1wiIGhyZWY9XCJodHRwczovL3d3dy5yZXYuY29tL2FwcC90cmFuc2NyaXB0L05qbG1PVEkyWm1ReFpqUmtNV0l6WVRNellUZGtZamt4VWxVd1preHdlbU5NWHpGMi9vL1ZFTXdNalkyTVRNM056ZzA/dHM9OTkuNTRcIj4wMTozOTwvYT48L3NwYW4+PHNwYW4gc3R5bGU9XCJjb2xvcjogYmxhY2s7IHRleHQtZGVjb3JhdGlvbjogaW5oZXJpdFwiIGRhdGEtY29sb3Itc2NvcGU9XCJvdXRlclwiPik6IFdlbGwsIEkgaGF2ZSBiZWVuIGEgbGl0dGxlIG5hdXNlb3VzIGxhdGVseSwgb25seSBhIGxpdHRsZSwgYW5kIGl0IGRvZXNuJ3QgcmVhbGx5IG1hdHRlci4gSSdtIG9rYXkuPC9zcGFuPjwvc3Bhbj48L3A+PHA+PC9wPjxwPjxzcGFuIHN0eWxlPVwiZm9udC1zaXplOiAxLjVyZW1cIj48c3BhbiBzdHlsZT1cImNvbG9yOiBibGFjazsgdGV4dC1kZWNvcmF0aW9uOiBpbmhlcml0XCIgZGF0YS1jb2xvci1zY29wZT1cIm91dGVyXCI+Qm9iYnkgKDwvc3Bhbj48c3BhbiBzdHlsZT1cImNvbG9yOiBibHVlOyB0ZXh0LWRlY29yYXRpb246IGluaGVyaXRcIiBkYXRhLWNvbG9yLXNjb3BlPVwib3V0ZXJcIj48YSByZWw9XCJub29wZW5lciBub3JlZmVycmVyIG5vZm9sbG93XCIgdGFyZ2V0PVwiX2JsYW5rXCIgaHJlZj1cImh0dHBzOi8vd3d3LnJldi5jb20vYXBwL3RyYW5zY3JpcHQvTmpsbU9USTJabVF4WmpSa01XSXpZVE16WVRka1lqa3hVbFV3Wmt4d2VtTk1YekYyL28vVkVNd01qWTJNVE0zTnpnMD90cz0xMDguOTdcIj4wMTo0ODwvYT48L3NwYW4+PHNwYW4gc3R5bGU9XCJjb2xvcjogYmxhY2s7IHRleHQtZGVjb3JhdGlvbjogaW5oZXJpdFwiIGRhdGEtY29sb3Itc2NvcGU9XCJvdXRlclwiPik6IEhvdyBtYW55IG1vcmUgcXVlc3Rpb25zIGRvIHdlIGhhdmUgdG8gZ28gdGhyb3VnaD8gSSBkb24ndCBrbm93IHdoeSBzaGUgaGFzIHRvIGNvbWUgaGVyZSBhbGwgdGhlIHRpbWUuIFNoZSdzIGFscmVhZHkgYmVlbiBoZXJlLjwvc3Bhbj48L3NwYW4+PC9wPjxwPjwvcD48cD48c3BhbiBzdHlsZT1cImZvbnQtc2l6ZTogMS41cmVtXCI+PHNwYW4gc3R5bGU9XCJjb2xvcjogYmxhY2s7IHRleHQtZGVjb3JhdGlvbjogaW5oZXJpdFwiIGRhdGEtY29sb3Itc2NvcGU9XCJvdXRlclwiPkRvY3RvciAoPC9zcGFuPjxzcGFuIHN0eWxlPVwiY29sb3I6IGJsdWU7IHRleHQtZGVjb3JhdGlvbjogaW5oZXJpdFwiIGRhdGEtY29sb3Itc2NvcGU9XCJvdXRlclwiPjxhIHJlbD1cIm5vb3BlbmVyIG5vcmVmZXJyZXIgbm9mb2xsb3dcIiB0YXJnZXQ9XCJfYmxhbmtcIiBocmVmPVwiaHR0cHM6Ly93d3cucmV2LmNvbS9hcHAvdHJhbnNjcmlwdC9OamxtT1RJMlptUXhaalJrTVdJellUTXpZVGRrWWpreFVsVXdaa3h3ZW1OTVh6RjIvby9WRU13TWpZMk1UTTNOemcwP3RzPTExNS4wNlwiPjAxOjU1PC9hPjwvc3Bhbj48c3BhbiBzdHlsZT1cImNvbG9yOiBibGFjazsgdGV4dC1kZWNvcmF0aW9uOiBpbmhlcml0XCIgZGF0YS1jb2xvci1zY29wZT1cIm91dGVyXCI+KTogV2VsbCwgSSByZWFsaXplIHRoZXNlIGFyZSBzb3VuZCBsaWtlIGEgbG90IG9mIHF1ZXN0aW9ucywgYnV0IHRoZXNlIGFyZSBhbGwgaW1wb3J0YW50IHRvIGdvIHRocm91Z2ggc28gdGhhdCBJIGRvbid0IG1pc3MgYW55dGhpbmcgYW5kIEkgYXNrIGV2ZXJ5IHBhdGllbnQgSSBzZWUgdGhlc2UgcXVlc3Rpb25zLiBBY3R1YWxseSwgSSBoYXZlIGEgZmV3IG1vcmUgdG8gZ28gdGhyb3VnaCwgYnV0IHVzdWFsbHkgdGhlc2UgYXJlIG9uZS1vbi1vbmUgd2l0aCB0aGUgcGF0aWVudC4gQm9iYnksIHdvdWxkIHlvdSBtaW5kIHN0ZXBwaW5nIHVwIGZvciBhIGxpdHRsZSBiaXQ/PC9zcGFuPjwvc3Bhbj48L3A+PHA+PC9wPjxwPjxzcGFuIHN0eWxlPVwiZm9udC1zaXplOiAxLjVyZW1cIj48c3BhbiBzdHlsZT1cImNvbG9yOiBibGFjazsgdGV4dC1kZWNvcmF0aW9uOiBpbmhlcml0XCIgZGF0YS1jb2xvci1zY29wZT1cIm91dGVyXCI+Qm9iYnkgKDwvc3Bhbj48c3BhbiBzdHlsZT1cImNvbG9yOiBibHVlOyB0ZXh0LWRlY29yYXRpb246IGluaGVyaXRcIiBkYXRhLWNvbG9yLXNjb3BlPVwib3V0ZXJcIj48YSByZWw9XCJub29wZW5lciBub3JlZmVycmVyIG5vZm9sbG93XCIgdGFyZ2V0PVwiX2JsYW5rXCIgaHJlZj1cImh0dHBzOi8vd3d3LnJldi5jb20vYXBwL3RyYW5zY3JpcHQvTmpsbU9USTJabVF4WmpSa01XSXpZVE16WVRka1lqa3hVbFV3Wmt4d2VtTk1YekYyL28vVkVNd01qWTJNVE0zTnpnMD90cz0xMzAuMThcIj4wMjoxMDwvYT48L3NwYW4+PHNwYW4gc3R5bGU9XCJjb2xvcjogYmxhY2s7IHRleHQtZGVjb3JhdGlvbjogaW5oZXJpdFwiIGRhdGEtY29sb3Itc2NvcGU9XCJvdXRlclwiPik6IFllYWgsIEkgd291bGQuIEkgbWVhbiwgSSBkb24ndCB3YW50IHRoZXJlIHRvIGJlIGFueSBzZWNyZXRzIGJldHdlZW4gdXMgYW5kIHNoZSdzIG9rYXkgd2l0aCBtZSBiZWluZyBoZXJlLCBhcmVuJ3QgeW91LCBiYWJlPzwvc3Bhbj48L3NwYW4+PC9wPjxwPjwvcD48cD48c3BhbiBzdHlsZT1cImZvbnQtc2l6ZTogMS41cmVtXCI+PHNwYW4gc3R5bGU9XCJjb2xvcjogYmxhY2s7IHRleHQtZGVjb3JhdGlvbjogaW5oZXJpdFwiIGRhdGEtY29sb3Itc2NvcGU9XCJvdXRlclwiPk1hcmlhICg8L3NwYW4+PHNwYW4gc3R5bGU9XCJjb2xvcjogYmx1ZTsgdGV4dC1kZWNvcmF0aW9uOiBpbmhlcml0XCIgZGF0YS1jb2xvci1zY29wZT1cIm91dGVyXCI+PGEgcmVsPVwibm9vcGVuZXIgbm9yZWZlcnJlciBub2ZvbGxvd1wiIHRhcmdldD1cIl9ibGFua1wiIGhyZWY9XCJodHRwczovL3d3dy5yZXYuY29tL2FwcC90cmFuc2NyaXB0L05qbG1PVEkyWm1ReFpqUmtNV0l6WVRNellUZGtZamt4VWxVd1preHdlbU5NWHpGMi9vL1ZFTXdNalkyTVRNM056ZzA/dHM9MTM3LjVcIj4wMjoxNzwvYT48L3NwYW4+PHNwYW4gc3R5bGU9XCJjb2xvcjogYmxhY2s7IHRleHQtZGVjb3JhdGlvbjogaW5oZXJpdFwiIGRhdGEtY29sb3Itc2NvcGU9XCJvdXRlclwiPik6IFllYWgsIGhlIGNhbiBzdGF5LiBJdCdzIGZpbmUuPC9zcGFuPjwvc3Bhbj48L3A+PHA+PC9wPjxwPjxzcGFuIHN0eWxlPVwiZm9udC1zaXplOiAxLjVyZW1cIj48c3BhbiBzdHlsZT1cImNvbG9yOiBibGFjazsgdGV4dC1kZWNvcmF0aW9uOiBpbmhlcml0XCIgZGF0YS1jb2xvci1zY29wZT1cIm91dGVyXCI+RG9jdG9yICg8L3NwYW4+PHNwYW4gc3R5bGU9XCJjb2xvcjogYmx1ZTsgdGV4dC1kZWNvcmF0aW9uOiBpbmhlcml0XCIgZGF0YS1jb2xvci1zY29wZT1cIm91dGVyXCI+PGEgcmVsPVwibm9vcGVuZXIgbm9yZWZlcnJlciBub2ZvbGxvd1wiIHRhcmdldD1cIl9ibGFua1wiIGhyZWY9XCJodHRwczovL3d3dy5yZXYuY29tL2FwcC90cmFuc2NyaXB0L05qbG1PVEkyWm1ReFpqUmtNV0l6WVRNellUZGtZamt4VWxVd1preHdlbU5NWHpGMi9vL1ZFTXdNalkyTVRNM056ZzA/dHM9MTQxLjA0XCI+MDI6MjE8L2E+PC9zcGFuPjxzcGFuIHN0eWxlPVwiY29sb3I6IGJsYWNrOyB0ZXh0LWRlY29yYXRpb246IGluaGVyaXRcIiBkYXRhLWNvbG9yLXNjb3BlPVwib3V0ZXJcIj4pOiBPa2F5LiBJZiB5b3UncmUgU3VyZS4gTWFyaWEuIE1hcmlhLCBoYXZlIHlvdSBldmVyIGJlZW4gcHJlZ25hbnQgYmVmb3JlPzwvc3Bhbj48L3NwYW4+PC9wPjxwPjwvcD48cD48c3BhbiBzdHlsZT1cImZvbnQtc2l6ZTogMS41cmVtXCI+PHNwYW4gc3R5bGU9XCJjb2xvcjogYmxhY2s7IHRleHQtZGVjb3JhdGlvbjogaW5oZXJpdFwiIGRhdGEtY29sb3Itc2NvcGU9XCJvdXRlclwiPk1hcmlhICg8L3NwYW4+PHNwYW4gc3R5bGU9XCJjb2xvcjogYmx1ZTsgdGV4dC1kZWNvcmF0aW9uOiBpbmhlcml0XCIgZGF0YS1jb2xvci1zY29wZT1cIm91dGVyXCI+PGEgcmVsPVwibm9vcGVuZXIgbm9yZWZlcnJlciBub2ZvbGxvd1wiIHRhcmdldD1cIl9ibGFua1wiIGhyZWY9XCJodHRwczovL3d3dy5yZXYuY29tL2FwcC90cmFuc2NyaXB0L05qbG1PVEkyWm1ReFpqUmtNV0l6WVRNellUZGtZamt4VWxVd1preHdlbU5NWHpGMi9vL1ZFTXdNalkyTVRNM056ZzA/dHM9MTQ3LjA5XCI+MDI6Mjc8L2E+PC9zcGFuPjxzcGFuIHN0eWxlPVwiY29sb3I6IGJsYWNrOyB0ZXh0LWRlY29yYXRpb246IGluaGVyaXRcIiBkYXRhLWNvbG9yLXNjb3BlPVwib3V0ZXJcIj4pOiBOby48L3NwYW4+PC9zcGFuPjwvcD48cD48L3A+PHA+PHNwYW4gc3R5bGU9XCJmb250LXNpemU6IDEuNXJlbVwiPjxzcGFuIHN0eWxlPVwiY29sb3I6IGJsYWNrOyB0ZXh0LWRlY29yYXRpb246IGluaGVyaXRcIiBkYXRhLWNvbG9yLXNjb3BlPVwib3V0ZXJcIj5Eb2N0b3IgKDwvc3Bhbj48c3BhbiBzdHlsZT1cImNvbG9yOiBibHVlOyB0ZXh0LWRlY29yYXRpb246IGluaGVyaXRcIiBkYXRhLWNvbG9yLXNjb3BlPVwib3V0ZXJcIj48YSByZWw9XCJub29wZW5lciBub3JlZmVycmVyIG5vZm9sbG93XCIgdGFyZ2V0PVwiX2JsYW5rXCIgaHJlZj1cImh0dHBzOi8vd3d3LnJldi5jb20vYXBwL3RyYW5zY3JpcHQvTmpsbU9USTJabVF4WmpSa01XSXpZVE16WVRka1lqa3hVbFV3Wmt4d2VtTk1YekYyL28vVkVNd01qWTJNVE0zTnpnMD90cz0xNDcuNjZcIj4wMjoyNzwvYT48L3NwYW4+PHNwYW4gc3R5bGU9XCJjb2xvcjogYmxhY2s7IHRleHQtZGVjb3JhdGlvbjogaW5oZXJpdFwiIGRhdGEtY29sb3Itc2NvcGU9XCJvdXRlclwiPik6IE9rYXkuIExhdGVseSwgaGF2ZSB5b3UgYmVlbiBmZWVsaW5nIGRvd24gb3IgZGVwcmVzc2VkPzwvc3Bhbj48L3NwYW4+PC9wPjxwPjwvcD48cD48c3BhbiBzdHlsZT1cImZvbnQtc2l6ZTogMS41cmVtXCI+PHNwYW4gc3R5bGU9XCJjb2xvcjogYmxhY2s7IHRleHQtZGVjb3JhdGlvbjogaW5oZXJpdFwiIGRhdGEtY29sb3Itc2NvcGU9XCJvdXRlclwiPk1hcmlhICg8L3NwYW4+PHNwYW4gc3R5bGU9XCJjb2xvcjogYmx1ZTsgdGV4dC1kZWNvcmF0aW9uOiBpbmhlcml0XCIgZGF0YS1jb2xvci1zY29wZT1cIm91dGVyXCI+PGEgcmVsPVwibm9vcGVuZXIgbm9yZWZlcnJlciBub2ZvbGxvd1wiIHRhcmdldD1cIl9ibGFua1wiIGhyZWY9XCJodHRwczovL3d3dy5yZXYuY29tL2FwcC90cmFuc2NyaXB0L05qbG1PVEkyWm1ReFpqUmtNV0l6WVRNellUZGtZamt4VWxVd1preHdlbU5NWHpGMi9vL1ZFTXdNalkyTVRNM056ZzA/dHM9MTUxLjE5XCI+MDI6MzE8L2E+PC9zcGFuPjxzcGFuIHN0eWxlPVwiY29sb3I6IGJsYWNrOyB0ZXh0LWRlY29yYXRpb246IGluaGVyaXRcIiBkYXRhLWNvbG9yLXNjb3BlPVwib3V0ZXJcIj4pOiBVaCwgbm8uPC9zcGFuPjwvc3Bhbj48L3A+PHA+PC9wPjxwPjxzcGFuIHN0eWxlPVwiZm9udC1zaXplOiAxLjVyZW1cIj48c3BhbiBzdHlsZT1cImNvbG9yOiBibGFjazsgdGV4dC1kZWNvcmF0aW9uOiBpbmhlcml0XCIgZGF0YS1jb2xvci1zY29wZT1cIm91dGVyXCI+RG9jdG9yICg8L3NwYW4+PHNwYW4gc3R5bGU9XCJjb2xvcjogYmx1ZTsgdGV4dC1kZWNvcmF0aW9uOiBpbmhlcml0XCIgZGF0YS1jb2xvci1zY29wZT1cIm91dGVyXCI+PGEgcmVsPVwibm9vcGVuZXIgbm9yZWZlcnJlciBub2ZvbGxvd1wiIHRhcmdldD1cIl9ibGFua1wiIGhyZWY9XCJodHRwczovL3d3dy5yZXYuY29tL2FwcC90cmFuc2NyaXB0L05qbG1PVEkyWm1ReFpqUmtNV0l6WVRNellUZGtZamt4VWxVd1preHdlbU5NWHpGMi9vL1ZFTXdNalkyTVRNM056ZzA/dHM9MTUzLjAxXCI+MDI6MzM8L2E+PC9zcGFuPjxzcGFuIHN0eWxlPVwiY29sb3I6IGJsYWNrOyB0ZXh0LWRlY29yYXRpb246IGluaGVyaXRcIiBkYXRhLWNvbG9yLXNjb3BlPVwib3V0ZXJcIj4pOiBIYXZlIHlvdSBoYWQgYW55IHNjYXJ5IHRob3VnaHRzIGxpa2UgZ29pbmcgdG8gaHVydCB5b3Vyc2VsZj88L3NwYW4+PC9zcGFuPjwvcD48cD48L3A+PHA+PHNwYW4gc3R5bGU9XCJmb250LXNpemU6IDEuNXJlbVwiPjxzcGFuIHN0eWxlPVwiY29sb3I6IGJsYWNrOyB0ZXh0LWRlY29yYXRpb246IGluaGVyaXRcIiBkYXRhLWNvbG9yLXNjb3BlPVwib3V0ZXJcIj5Cb2JieSAoPC9zcGFuPjxzcGFuIHN0eWxlPVwiY29sb3I6IGJsdWU7IHRleHQtZGVjb3JhdGlvbjogaW5oZXJpdFwiIGRhdGEtY29sb3Itc2NvcGU9XCJvdXRlclwiPjxhIHJlbD1cIm5vb3BlbmVyIG5vcmVmZXJyZXIgbm9mb2xsb3dcIiB0YXJnZXQ9XCJfYmxhbmtcIiBocmVmPVwiaHR0cHM6Ly93d3cucmV2LmNvbS9hcHAvdHJhbnNjcmlwdC9OamxtT1RJMlptUXhaalJrTVdJellUTXpZVGRrWWpreFVsVXdaa3h3ZW1OTVh6RjIvby9WRU13TWpZMk1UTTNOemcwP3RzPTE1Ni40NVwiPjAyOjM2PC9hPjwvc3Bhbj48c3BhbiBzdHlsZT1cImNvbG9yOiBibGFjazsgdGV4dC1kZWNvcmF0aW9uOiBpbmhlcml0XCIgZGF0YS1jb2xvci1zY29wZT1cIm91dGVyXCI+KTogSGV5IERvYywgSSBkb24ndCBsaWtlIHdoYXQgeW91J3JlIGltcGx5aW5nIGhlcmUuIEkgdG9sZCB5b3Ugc2hlJ3MgZmluZS4gSSBvdWdodCB0byBrbm93Ljwvc3Bhbj48L3NwYW4+PC9wPjxwPjwvcD48cD48c3BhbiBzdHlsZT1cImZvbnQtc2l6ZTogMS41cmVtXCI+PHNwYW4gc3R5bGU9XCJjb2xvcjogYmxhY2s7IHRleHQtZGVjb3JhdGlvbjogaW5oZXJpdFwiIGRhdGEtY29sb3Itc2NvcGU9XCJvdXRlclwiPkRvY3RvciAoPC9zcGFuPjxzcGFuIHN0eWxlPVwiY29sb3I6IGJsdWU7IHRleHQtZGVjb3JhdGlvbjogaW5oZXJpdFwiIGRhdGEtY29sb3Itc2NvcGU9XCJvdXRlclwiPjxhIHJlbD1cIm5vb3BlbmVyIG5vcmVmZXJyZXIgbm9mb2xsb3dcIiB0YXJnZXQ9XCJfYmxhbmtcIiBocmVmPVwiaHR0cHM6Ly93d3cucmV2LmNvbS9hcHAvdHJhbnNjcmlwdC9OamxtT1RJMlptUXhaalJrTVdJellUTXpZVGRrWWpreFVsVXdaa3h3ZW1OTVh6RjIvby9WRU13TWpZMk1UTTNOemcwP3RzPTE2Mi41M1wiPjAyOjQyPC9hPjwvc3Bhbj48c3BhbiBzdHlsZT1cImNvbG9yOiBibGFjazsgdGV4dC1kZWNvcmF0aW9uOiBpbmhlcml0XCIgZGF0YS1jb2xvci1zY29wZT1cIm91dGVyXCI+KTogSSB1bmRlcnN0YW5kIHlvdXIgY29uY2Vybiwgc2lyLiBBZ2Fpbiwgc29ycnkuIFRoZXNlIGFyZSBhbGwgcXVlc3Rpb25zIEkgYXNrIGV2ZXJ5Ym9keS4gU28gdGhlIG5leHQgcGFydCB3b3VsZCBiZSB0aGUgcGh5c2ljYWwgZXhhbSB0aGF0IGFnYWluLCBJIGdvIHRocm91Z2ggb25lLW9uLW9uZSB3aXRoIHRoZSBwYXRpZW50LiBCb2JieSwgd291bGQgeW91IG1pbmQgc3RlcHBpbmcgb3V0IGZvciB0aGlzPzwvc3Bhbj48L3NwYW4+PC9wPjxwPjwvcD48cD48c3BhbiBzdHlsZT1cImZvbnQtc2l6ZTogMS41cmVtXCI+PHNwYW4gc3R5bGU9XCJjb2xvcjogYmxhY2s7IHRleHQtZGVjb3JhdGlvbjogaW5oZXJpdFwiIGRhdGEtY29sb3Itc2NvcGU9XCJvdXRlclwiPkJvYmJ5ICg8L3NwYW4+PHNwYW4gc3R5bGU9XCJjb2xvcjogYmx1ZTsgdGV4dC1kZWNvcmF0aW9uOiBpbmhlcml0XCIgZGF0YS1jb2xvci1zY29wZT1cIm91dGVyXCI+PGEgcmVsPVwibm9vcGVuZXIgbm9yZWZlcnJlciBub2ZvbGxvd1wiIHRhcmdldD1cIl9ibGFua1wiIGhyZWY9XCJodHRwczovL3d3dy5yZXYuY29tL2FwcC90cmFuc2NyaXB0L05qbG1PVEkyWm1ReFpqUmtNV0l6WVRNellUZGtZamt4VWxVd1preHdlbU5NWHpGMi9vL1ZFTXdNalkyTVRNM056ZzA/dHM9MTc2Ljk0XCI+MDI6NTY8L2E+PC9zcGFuPjxzcGFuIHN0eWxlPVwiY29sb3I6IGJsYWNrOyB0ZXh0LWRlY29yYXRpb246IGluaGVyaXRcIiBkYXRhLWNvbG9yLXNjb3BlPVwib3V0ZXJcIj4pOiBZZWFoLCBJIG1lYW4sIHdlIGRvbid0IGhhdmUgYW55IHNlY3JldHMgYmV0d2VlbiBlYWNoIG90aGVyLiBJJ3ZlIHNlZW4gZXZlcnl0aGluZyBiZWZvcmUsIHNvIHllYWgsIEkgd2FudCB0byBzdGF5Ljwvc3Bhbj48L3NwYW4+PC9wPjxwPjwvcD48cD48c3BhbiBzdHlsZT1cImZvbnQtc2l6ZTogMS41cmVtXCI+PHNwYW4gc3R5bGU9XCJjb2xvcjogYmxhY2s7IHRleHQtZGVjb3JhdGlvbjogaW5oZXJpdFwiIGRhdGEtY29sb3Itc2NvcGU9XCJvdXRlclwiPkRvY3RvciAoPC9zcGFuPjxzcGFuIHN0eWxlPVwiY29sb3I6IGJsdWU7IHRleHQtZGVjb3JhdGlvbjogaW5oZXJpdFwiIGRhdGEtY29sb3Itc2NvcGU9XCJvdXRlclwiPjxhIHJlbD1cIm5vb3BlbmVyIG5vcmVmZXJyZXIgbm9mb2xsb3dcIiB0YXJnZXQ9XCJfYmxhbmtcIiBocmVmPVwiaHR0cHM6Ly93d3cucmV2LmNvbS9hcHAvdHJhbnNjcmlwdC9OamxtT1RJMlptUXhaalJrTVdJellUTXpZVGRrWWpreFVsVXdaa3h3ZW1OTVh6RjIvby9WRU13TWpZMk1UTTNOemcwP3RzPTE4NC4yMVwiPjAzOjA0PC9hPjwvc3Bhbj48c3BhbiBzdHlsZT1cImNvbG9yOiBibGFjazsgdGV4dC1kZWNvcmF0aW9uOiBpbmhlcml0XCIgZGF0YS1jb2xvci1zY29wZT1cIm91dGVyXCI+KTogT2theS48L3NwYW4+PC9zcGFuPjwvcD48L2Rpdj4ifV0sImZhbWlseSI6ImludGVyYWN0aXZlIiwidmFyaWFudCI6ImFjY29yZGlvbiIsInNldHRpbmdzIjp7InBhZGRpbmdUb3AiOjMsInpvb21PbkNsaWNrIjp0cnVlLCJxdW90ZXNJbmxpbmUiOmZhbHNlLCJhdWRpb1Bvc2l0aW9uIjoiYm90dG9tIiwicGFkZGluZ0JvdHRvbSI6MywicGFkZGluZ0xpbmtlZCI6dHJ1ZSwibWFya2VyQ29sb3JDb250cmFzdCI6IkFVVE8iLCJzbmlwcGV0Q29sb3JDb250cmFzdCI6IkFVVE8ifSwiY3JlYXRlZEF0IjoiMjAyNi0wNS0wNFQxNDozNTo1MS4zNTVaIiwidXBkYXRlZEF0IjoiMjAyNi0wNS0wNFQxNDozNTo1MS4zNTVaIiwiZ2xvYmFsQmxvY2tJZCI6ImI0M2MwMmFiLWYyNmItNGZkYS04MjUwLTY3NTNjZDJlMDI2NCJ9LHsiaWQiOiJjbTl3eWIxYnUwMDR1M2I3OWd6M2ZxMGdpIiwidHlwZSI6ImludGVyYWN0aXZlIiwiaXRlbXMiOlt7ImlkIjoiY205d3liMWJ2MDA0djNiNzk5MWt1bGp0NiIsInRpdGxlIjoiV2hhdCByZWQgZmxhZ3MgZG8geW91IG5vdGljZT8iLCJkZXNjcmlwdGlvbiI6IjxkaXYgZGF0YS1lZGl0b3ItaWQ9XCJiZTI4MDY0Yy02NGRiLTQzZjktYWQ5Yi1jMTUxZmRjZGIxODJcIj48cD48c3BhbiBzdHlsZT1cImZvbnQtc2l6ZTogMS41cmVtXCI+PHNwYW4gc3R5bGU9XCJjb2xvcjogcmdiKDExOCwgMTE4LCAxMjQpOyB0ZXh0LWRlY29yYXRpb246IGluaGVyaXRcIj48c3BhbiBzdHlsZT1cImJhY2tncm91bmQtY29sb3I6IHJnYigyNTUsIDI1NSwgMjU1KVwiPkJydWlzaW5nLCBodXNiYW5kIHNwZWFraW5nIGZvciBoZXIsIG1lZGljYXRpb24gY29tcGxpYW5jZSwgbm90IHdhbnRpbmcgaHVzYmFuZCB0byBrbm93IGFib3V0IGFueGlldHkgbWVkaWNhdGlvbiwgaHVzYmFuZCByZWZ1c2luZyB0byBsZWF2ZSB0aGUgcm9vbSwgXCJ3ZSBkb24ndCBoYXZlIGFueSBzZWNyZXRzXCIsIE1hcmlhIHNlZW1pbmcgYW54aW91cywgTm90IGZvbGxvd2luZyB1cCB3aXRoIG1lbnRhbCBoZWFsdGggdHJlYXRtZW50PC9zcGFuPjwvc3Bhbj48L3NwYW4+PC9wPjwvZGl2PiJ9XSwiZmFtaWx5IjoiaW50ZXJhY3RpdmUiLCJ2YXJpYW50IjoiYWNjb3JkaW9uIiwic2V0dGluZ3MiOnsiY2FyZE1vZGUiOiJXSElURSIsInBhZGRpbmdUb3AiOjMsInpvb21PbkNsaWNrIjp0cnVlLCJxdW90ZXNJbmxpbmUiOmZhbHNlLCJwYWRkaW5nQm90dG9tIjozLCJwYWRkaW5nTGlua2VkIjp0cnVlLCJiYWNrZ3JvdW5kVHlwZSI6IkxJR0hUIiwiYmFja2dyb3VuZENvbG9yIjoiIiwiZW50cmFuY2VBbmltYXRpb24iOnRydWUsIm1hcmtlckNvbG9yQ29udHJhc3QiOiJBVVRPIiwic25pcHBldENvbG9yQ29udHJhc3QiOiJBVVRPIiwiY3VzdG9tQmFja2dyb3VuZENvbG9yQ29udHJhc3QiOiJBVVRPIn0sImJhY2tncm91bmQiOnt9LCJnbG9iYWxCbG9ja0lkIjoiNDljNTg4ZjYtZWVlNy00OTA2LTk3MGEtNzVlMGM0YWQ3MjdlIn1dfSx7ImF1dGhvciI6ImFpZHwxMDA0ZjA2Yy0yYzQwLTQ2YTItOTdmMi1iYTM1ZDIyZjQ1NzAiLCJjb3Vyc2VJZCI6Im5hRlNYWjhYM0FFMi1LMXFIbzI1RGZHa0NQelROeGdvIiwiY3JlYXRlZEF0IjoiMjAyNi0wNS0xMVQxNDo1Mjo0MS43OTBaIiwiZGVsZXRlZCI6ZmFsc2UsImRlc2NyaXB0aW9uIjoiIiwiZHVwbGljYXRlZEZyb21JZCI6IlJBSnpTNTQ3YkQ5MTlQanhJLVRBc0cxVE1jNkNxaE5uIiwiZXhwZXJpbWVudHMiOm51bGwsImhlYWRlckltYWdlIjp7fSwiaWNvbiI6IkFydGljbGUiLCJpZCI6InRTWGM5YzJicFBhTEtoUXMzSWllUkJVMGVsVXNibmVHIiwiaXNQYXJ0bmVyQ29udGVudEF1dGhvciI6bnVsbCwibGFzdFVwZGF0ZWRCeSI6bnVsbCwibWVkaWEiOnt9LCJtZXRhZGF0YSI6bnVsbCwib3JpZ2luYWxJZCI6bnVsbCwicGlsZXMiOltdLCJwb3NpdGlvbiI6MTksInJlYWR5Ijp0cnVlLCJzZWxlY3RlZEF1dGhvcklkIjoibm9uZSIsInNldHRpbmdzIjp7fSwidGl0bGUiOiJDb25kdWN0aW5nIHRoZSBJbnRlcnZpZXciLCJ0cmFuc2ZlcnJlZEF0IjpudWxsLCJ0eXBlIjoiYmxvY2tzIiwidXBkYXRlZEF0IjoiMjAyNi0wNS0xMVQxNDo1Mjo0Ni4wMDRaIiwiaXRlbXMiOlt7ImlkIjoiY2xzbWswOTIzMDAxejNiNzJ0c2FxcG5oeCIsImRhdGEiOnt9LCJ0eXBlIjoidGV4dCIsIml0ZW1zIjpbeyJpZCI6ImNsc21rMDkyNDAwMjUzYjcyb3hpZm1mdWMiLCJoZWFkaW5nIjoiPHA+PHN0cm9uZz5Fc3RhYmxpc2hpbmcgYSBTYWZlIEVudmlyb25tZW50Jm5ic3A7PC9zdHJvbmc+PC9wPiIsInBhcmFncmFwaCI6IjxkaXYgZGF0YS1lZGl0b3ItaWQ9XCI4N2Y4YWIzZi0zNDgzLTQ3NWItODQ2NC1lNzEyYjY3OGFlOGJcIj48cD5JbiBtYW55IGNhc2VzIG9mIElQViwgdGhlIGFidXNpdmUgcGFydG5lciB0cmllcyB0byBjb250cm9sIHRoZSB2aWN0aW0gYnkgcmVzdHJpY3RpbmcgdGhlaXIgaW50ZXJhY3Rpb25zIHdpdGggb3RoZXJzLCBpbmNsdWRpbmcgZmFtaWx5LCBmcmllbmRzLCBhbmQgZXZlbiBtZWRpY2FsIHByb3ZpZGVycy4gVGhpcyBjb250cm9sIG1heSBpbnZvbHZlIHByZXZlbnRpbmcgdGhlIHZpY3RpbSBmcm9tIHNlZWtpbmcgbWVkaWNhbCBjYXJlIGF0IGFsbCBvciwgYXMgaW4gTWFyaWHigJlzIGNhc2UsIGFjY29tcGFueWluZyB0aGVtIHRvIGFwcG9pbnRtZW50cy48L3A+PC9kaXY+In1dLCJmYW1pbHkiOiJ0ZXh0IiwidmFyaWFudCI6ImhlYWRpbmcgcGFyYWdyYXBoIiwic2V0dGluZ3MiOnsiY2FyZE1vZGUiOiJXSElURSIsInBhZGRpbmdUb3AiOjMsImFjY2VudENvbG9yIjpudWxsLCJwYWRkaW5nQm90dG9tIjozLCJwYWRkaW5nTGlua2VkIjp0cnVlLCJiYWNrZ3JvdW5kVHlwZSI6IkxJR0hUIiwiYmFja2dyb3VuZENvbG9yIjoiIiwiZW50cmFuY2VBbmltYXRpb24iOnRydWUsIm1hcmtlckNvbG9yQ29udHJhc3QiOiJBVVRPIiwic25pcHBldENvbG9yQ29udHJhc3QiOiJBVVRPIiwiY3VzdG9tQmFja2dyb3VuZENvbG9yQ29udHJhc3QiOiJBVVRPIn0sImJhY2tncm91bmQiOnt9LCJnbG9iYWxCbG9ja0lkIjoiNzg3ZjIwNWQtNTMzNS00ZDM1LWI3YjMtNzIwM2I2NzhhZDRkIn0seyJpZCI6ImNsdGdiMzNoejAwNWEzYjcwbm9nbDQwcHIiLCJkYXRhIjp7fSwidHlwZSI6InRleHQiLCJpdGVtcyI6W3siaWQiOiJjbHRnYjMzaTAwMDVqM2I3MDhteTd6a3JmIiwiaGVhZGluZyI6IjxkaXYgZGF0YS1lZGl0b3ItaWQ9XCIwYTdkNDNlNS0wZTk3LTRjODItYjI1NC04NmZhODI4YTY5MzRcIj48cD48c3Ryb25nPkR1cmluZyB0aGUgaW50ZXJ2aWV3LCBiZSBhbGVydCBmb3IgdGhlIGZvbGxvd2luZyB3YXJuaW5nIHNpZ25zOjwvc3Ryb25nPjwvcD48L2Rpdj4ifV0sImZhbWlseSI6InRleHQiLCJ2YXJpYW50Ijoic3ViaGVhZGluZyIsInNldHRpbmdzIjp7ImNhcmRNb2RlIjoiV0hJVEUiLCJwYWRkaW5nVG9wIjozLCJhY2NlbnRDb2xvciI6bnVsbCwicGFkZGluZ0JvdHRvbSI6MCwicGFkZGluZ0xpbmtlZCI6dHJ1ZSwiYmFja2dyb3VuZFR5cGUiOiJMSUdIVCIsImJhY2tncm91bmRDb2xvciI6IiIsImVudHJhbmNlQW5pbWF0aW9uIjp0cnVlLCJtYXJrZXJDb2xvckNvbnRyYXN0IjoiQVVUTyIsInNuaXBwZXRDb2xvckNvbnRyYXN0IjoiQVVUTyIsImN1c3RvbUJhY2tncm91bmRDb2xvckNvbnRyYXN0IjoiQVVUTyJ9LCJiYWNrZ3JvdW5kIjp7fSwiZ2xvYmFsQmxvY2tJZCI6IjVlMDdlMzI2LTllNDctNDYwOC04MWI1LThiNDU2ZTE4ZjU0ZSJ9LHsiaWQiOiJjbHRnYWtmNzIwMDQ4M2I3MHYwd3IwN3RiIiwiZGF0YSI6e30sInR5cGUiOiJsaXN0IiwiaXRlbXMiOlt7ImlkIjoiY2x0Z2FrZjczMDA0OTNiNzAxM2k4Y2tsMCIsInBhcmFncmFwaCI6IjxkaXYgZGF0YS1lZGl0b3ItaWQ9XCIwZDE0NjY3ZS1jY2JjLTRlMmMtYTE0Zi0zYTkyNTAyMzcwMzNcIj48cD5UaGUgcGFydG5lciBhbnN3ZXJzIG1vc3Qgb2YgdGhlIHF1ZXN0aW9ucyBkaXJlY3RlZCBhdCB0aGUgcGF0aWVudCwgaW5zdGVhZCBvZiBhbGxvd2luZyB0aGUgcGF0aWVudCB0byBhbnN3ZXI8L3A+PC9kaXY+In0seyJpZCI6ImNsdGdha2Y3MzAwNGEzYjcwYXF0bnk2cjQiLCJwYXJhZ3JhcGgiOiI8cD5CcnVpc2VzIG9uIHRoZSBwYXRpZW50JiMzOTtzIGFybXMgb3Igb3RoZXIgaW5qdXJpZXMgdGhhdCB0aGUgcGF0aWVudCBzZWVtcyB0byBzdHJ1Z2dsZSB0byBleHBsYWluPC9wPiJ9LHsiaWQiOiJjbHRnYWtmNzMwMDRiM2I3MG9nNHIxMDdjIiwicGFyYWdyYXBoIjoiPGRpdiBkYXRhLWVkaXRvci1pZD1cIjQxYzEyNjM0LTY2YmUtNGY3Ni04Yjk1LTE5NjY4NDYzMDM3Y1wiPjxwPlRoZSBwYXJ0bmVyIHJlZnVzZXMgdG8gbGVhdmUgd2hlbiBhc2tlZCwgcHJldmVudGluZyBhIG9uZS1vbi1vbmUgY29udmVyc2F0aW9uIHdpdGggdGhlIHBhdGllbnQ8L3A+PC9kaXY+In1dLCJmYW1pbHkiOiJsaXN0IiwidmFyaWFudCI6ImJ1bGxldGVkIiwic2V0dGluZ3MiOnsiY2FyZE1vZGUiOiJXSElURSIsInBhZGRpbmdUb3AiOjMsImFjY2VudENvbG9yIjpudWxsLCJwYWRkaW5nQm90dG9tIjozLCJwYWRkaW5nTGlua2VkIjp0cnVlLCJiYWNrZ3JvdW5kVHlwZSI6IkxJR0hUIiwiYmFja2dyb3VuZENvbG9yIjoiIiwiZW50cmFuY2VBbmltYXRpb24iOnRydWUsIm1hcmtlckNvbG9yQ29udHJhc3QiOiJBVVRPIiwic25pcHBldENvbG9yQ29udHJhc3QiOiJBVVRPIiwiY3VzdG9tQmFja2dyb3VuZENvbG9yQ29udHJhc3QiOiJBVVRPIn0sImJhY2tncm91bmQiOnt9LCJnbG9iYWxCbG9ja0lkIjoiZDY2OWNiMWQtNGMxNS00ZjEzLWFkODgtYjZjMzk5NTkxYzhkIn0seyJpZCI6ImNsdGdhdWlnZjAwNG8zYjcwNjNqNTg2dzIiLCJkYXRhIjp7fSwidHlwZSI6InRleHQiLCJpdGVtcyI6W3siaWQiOiJjbHRnYXVpZ2cwMDRwM2I3MDZ0bGZnMHNjIiwiaGVhZGluZyI6IjxwPkluIHRoaXMgc2NlbmFyaW8sIHRoZSBnb2FsIGlzIHRvIHNlcGFyYXRlIHRoZSBwYXRpZW50IGZyb20gdGhlIHBvdGVudGlhbGx5IGFidXNpdmUgcGFydG5lciBzbyB5b3UgY2FuIGRpc2N1c3MgeW91ciBjb25jZXJucyBhbmQgZGlzY3JlZXRseSBvZmZlciByZXNvdXJjZXMuPC9wPjxwPkhvdyBtaWdodCB3ZSBkbyB0aGlzIGluIE1hcmlhJiMzOTtzIGNhc2U/PC9wPiIsInBhcmFncmFwaCI6IiJ9XSwiZmFtaWx5IjoidGV4dCIsInZhcmlhbnQiOiJzdWJoZWFkaW5nIiwic2V0dGluZ3MiOnsiY2FyZE1vZGUiOiJXSElURSIsInBhZGRpbmdUb3AiOjMsImFjY2VudENvbG9yIjpudWxsLCJwYWRkaW5nQm90dG9tIjozLCJwYWRkaW5nTGlua2VkIjp0cnVlLCJiYWNrZ3JvdW5kVHlwZSI6IkxJR0hUIiwiYmFja2dyb3VuZENvbG9yIjoiIiwiZW50cmFuY2VBbmltYXRpb24iOnRydWUsIm1hcmtlckNvbG9yQ29udHJhc3QiOiJBVVRPIiwic25pcHBldENvbG9yQ29udHJhc3QiOiJBVVRPIiwiY3VzdG9tQmFja2dyb3VuZENvbG9yQ29udHJhc3QiOiJBVVRPIn0sImJhY2tncm91bmQiOnt9LCJnbG9iYWxCbG9ja0lkIjoiNmJiODFiYmYtNzBjZi00ZDYyLTk3YTQtYzZiMzVhZDQ4ZTIxIn0seyJpZCI6ImNsdGhtbDZobzAwMnUzYjc3NTI1OTcybGoiLCJkYXRhIjp7fSwidHlwZSI6Imxpc3QiLCJpdGVtcyI6W3siaWQiOiJjbHRobWw2aHAwMDJ2M2I3NzdyMTN4eTJ6IiwicGFyYWdyYXBoIjoiPGRpdiBkYXRhLWVkaXRvci1pZD1cImQyMmU5YTEzLTJhZDQtNGEzOC04MTZiLTBmNzliZmU4MzAwOFwiPjxwPlN0ZXAgb3V0IG9mIHRoZSBleGFtIHJvb20gdG8gc3BlYWsgd2l0aCB0aGUgbnVyc2UsIGV4cGxhaW5pbmcgeW91ciBjb25jZXJuLjwvcD48L2Rpdj4ifSx7ImlkIjoiY2x0aG1sNmhwMDAydzNiNzd5enk1MHRpNyIsInBhcmFncmFwaCI6IjxkaXYgZGF0YS1lZGl0b3ItaWQ9XCI3NWJmMGViZi1hOWM4LTRiZDAtOTY0Ni05NTIxMGE2NzAwYWRcIj48cD5Bc2sgdGhlIHBhdGllbnQgdG8gcHJvdmlkZSBhIHVyaW5lIHNhbXBsZSwgYW5kIHdoaWxlIHNoZSBpcyBvbiBoZXIgd2F5IHRvIHRoZSBiYXRocm9vbSwgaGF2ZSB0aGUgbnVyc2UgZGlzY3JlZXRseSBhc2sgaGVyIGFib3V0IHBvdGVudGlhbCBhYnVzZS48L3A+PC9kaXY+In0seyJpZCI6ImNsdGhtbDZocDAwMngzYjc3NHpmejlxajYiLCJwYXJhZ3JhcGgiOiI8ZGl2IGRhdGEtZWRpdG9yLWlkPVwiYTBhZjY3ZTQtNGU4NC00ZDRiLWEwNzEtMmJlMTY3NWFkOWU1XCI+PHA+VGhlIG51cnNlIGNhbiBkaXNjcmVldGx5IG9mZmVyIHRoZSBwYXRpZW50IGEgY2FyZCB3aXRoIGEgZG9tZXN0aWMgdmlvbGVuY2UgaG90bGluZSBudW1iZXIgb3Igc2hlbHRlciBpbmZvcm1hdGlvbi4gVGhlIHBhdGllbnQgY2FuIGhpZGUgaXQgaW4gYSBzaG9lIG9yIGFub3RoZXIgbG9jYXRpb24gd2hlcmUgdGhlIHBhcnRuZXIgaXMgdW5saWtlbHkgdG8gZmluZCBpdC48L3A+PC9kaXY+In0seyJpZCI6ImNtMDdoYXFtMzAwaGQzYjdjbnJpYWxxdmUiLCJwYXJhZ3JhcGgiOiI8ZGl2IGRhdGEtZWRpdG9yLWlkPVwiZTM2YzdiZjgtZDk5YS00MTVlLWI5NDktODI5OWNkNTIxMTNhXCI+PHA+T2ZmZXIgdGhlIHBhdGllbnQgYSBwaG9uZSB0byBjYWxsIGEgbG9jYWwgcmVzb3VyY2UsIGVuc3VyaW5nIHRoZSBwYXJ0bmVyIGlzIG5vdCBwcmVzZW50LiBQYXJ0bmVycyBvZnRlbiBtb25pdG9yIGNlbGwgcGhvbmUgbG9ncyBhbmQgaW50ZXJuZXQgYWN0aXZpdHksIG1ha2luZyBpdCBkaWZmaWN1bHQgZm9yIHRoZSB2aWN0aW0gdG8gY29udGFjdCByZXNvdXJjZXMgb3V0c2lkZSBvZiB0aGUgb2ZmaWNlLjwvcD48L2Rpdj4iLCJpc05ld2x5SW5zZXJ0ZWQiOmZhbHNlfSx7ImlkIjoiY2x4eG9oaHh1MDBjMDM1N2NzeWp0ajlveSIsInBhcmFncmFwaCI6IjxwPkFub3RoZXIgb3B0aW9uIG1heSBiZSB0byBoYXZlIHRoZSBwYXJ0bmVyIGxlYXZlIHRoZSByb29tIHRvIGNvbXBsZXRlIHBhcGVyd29yayBvciBvdGhlciB0YXNrcyAoZGVwaWN0ZWQgaW4gYmVsb3cgc2VjdGlvbikuIFRoaXMgYWxsb3dzIHRoZSBwaHlzaWNpYW4gdGltZSB0byBjb21wbGV0ZSBhIHN0cnVjdHVyZWQgc2NyZWVuLjwvcD4iLCJpc05ld2x5SW5zZXJ0ZWQiOmZhbHNlfV0sImZhbWlseSI6Imxpc3QiLCJ2YXJpYW50IjoibnVtYmVyZWQiLCJzZXR0aW5ncyI6eyJjYXJkTW9kZSI6IldISVRFIiwicGFkZGluZ1RvcCI6MywiYWNjZW50Q29sb3IiOm51bGwsInBhZGRpbmdCb3R0b20iOjMsInBhZGRpbmdMaW5rZWQiOnRydWUsImJhY2tncm91bmRUeXBlIjoiTElHSFQiLCJiYWNrZ3JvdW5kQ29sb3IiOiIiLCJlbnRyYW5jZUFuaW1hdGlvbiI6dHJ1ZSwibWFya2VyQ29sb3JDb250cmFzdCI6IkFVVE8iLCJzbmlwcGV0Q29sb3JDb250cmFzdCI6IkFVVE8iLCJjdXN0b21CYWNrZ3JvdW5kQ29sb3JDb250cmFzdCI6IkFVVE8ifSwiYmFja2dyb3VuZCI6e30sImdsb2JhbEJsb2NrSWQiOiJlNzNjZGY3My1iMDhjLTQ4N2UtYWExMC1lOWMwMTM1ZWU2OWQifSx7ImlkIjoiY2x5NGtiZWtmMDByYzM1NzY1Y3ppeTloZSIsImRhdGEiOnt9LCJ0eXBlIjoibXVsdGltZWRpYSIsIml0ZW1zIjpbeyJpZCI6ImNseTRrYmVrZzAwcmQzNTc2bTF3aTRjejQiLCJtZWRpYSI6eyJ2aWRlbyI6eyJrZXkiOiJOdXJzZSBJbnRlcnZlbnRpb24ubXA0IiwidXJsIjoidHJhbnNjb2RlZC0xT0lqOXJPdHBoMllnYzdhLU51cnNlJTI1MjBJbnRlcnZlbnRpb24ubXA0IiwidHlwZSI6InZpZGVvIiwicG9zdGVyIjoiTnVyc2UgSW50ZXJ2ZW50aW9uLmpwZyIsImNhcHRpb25zIjpbeyJpZCI6ImNtb3J2bDRtOTAwbnIzYjdsemdvZWR0NDUiLCJrZXkiOiJOdXJzZSBJbnRlcnZlbnRpb24udnR0IiwiY29kZSI6ImVuIiwibmFtZSI6IkVuZ2xpc2giLCJmaWxlbmFtZSI6Ik51cnNlIEludGVydmVudGlvbi52dHQifV0sImR1cmF0aW9uIjoxNTcsImlucHV0S2V5IjoicmlzZS9jb3Vyc2VzL25hRlNYWjhYM0FFMi1LMXFIbzI1RGZHa0NQelROeGdvLzFPSWo5ck90cGgyWWdjN2EtTnVyc2UlMjBJbnRlcnZlbnRpb24ubXA0IiwidGh1bWJuYWlsIjoiaHR0cHM6Ly9pbWFnZXMuYXJ0aWN1bGF0ZS5jb20vZjpqcGcsYjpmZmYsdzoxMDAsaDoxMDAsczpjb3Zlci9yaXNlL2NvdXJzZXMvbmFGU1haOFgzQUUyLUsxcUhvMjVEZkdrQ1B6VE54Z28vdHJhbnNjb2RlZC0xT0lqOXJPdHBoMllnYzdhLU51cnNlJTI1MjBJbnRlcnZlbnRpb24uMDAwMDAwMC5qcGciLCJjYXB0aW9uVUlEIjoiY21vcnZsNTZkMDBuczNiN2x3cTQxOG1tMiIsIm9yaWdpbmFsVXJsIjoiTnVyc2UgSW50ZXJ2ZW50aW9uLm1wNCIsInRyYW5zY29kZUlkIjoiMTcxOTkzNDA1Nzk5OC1hNWtsN3gifX0sImNhcHRpb24iOiI8ZGl2IGRhdGEtZWRpdG9yLWlkPVwiNDhhYjc3YmMtNTdkNS00Y2U0LWEyMGEtZDc3OWRjOGRiZjU0XCI+PHA+SWYgdGhlIG51cnNlIGlzIHNjcmVlbmluZyBmb3IgSVBWIC0gaXQgaXMgaW1wZXJhdGl2ZSB0aGUgcGF0aWVudCBiZSBpbiBhIHNhZmUgbG9jYXRpb24gYXdheSBmcm9tIHRoZSB0aGVpciBwYXJ0bmVyIGFuZCBvdGhlciBwYXRpZW50cy4gJm5ic3A7Qm9iYnksIE1hcmlhLCBhbmQgdGhlIGRvY3RvciBzaXQgaW4gdGhlIGV4YW0gcm9vbS4gJm5ic3A7VG8gdHVybiBvbiBjbG9zZWQgY2FwdGlvbnMsIGNsaWNrIG9uIHRoZSBDQyBidXR0b24gYW5kIHNlbGVjdCBcIkVuZ2xpc2guXCI8L3A+PC9kaXY+In1dLCJmYW1pbHkiOiJtdWx0aW1lZGlhIiwidmFyaWFudCI6InZpZGVvIiwic2V0dGluZ3MiOnsiY2FyZE1vZGUiOiJXSElURSIsInBhZGRpbmdUb3AiOjMsImFjY2VudENvbG9yIjpudWxsLCJxdW90ZXNJbmxpbmUiOmZhbHNlLCJwYWRkaW5nQm90dG9tIjozLCJwYWRkaW5nTGlua2VkIjp0cnVlLCJiYWNrZ3JvdW5kVHlwZSI6IkxJR0hUIiwiYmFja2dyb3VuZENvbG9yIjoiIiwiZW50cmFuY2VBbmltYXRpb24iOnRydWUsIm1hcmtlckNvbG9yQ29udHJhc3QiOiJBVVRPIiwic25pcHBldENvbG9yQ29udHJhc3QiOiJBVVRPIiwiY3VzdG9tQmFja2dyb3VuZENvbG9yQ29udHJhc3QiOiJBVVRPIn0sImJhY2tncm91bmQiOnt9LCJnbG9iYWxCbG9ja0lkIjoiM2YyYTY5MmEtNjNiZC00YjJkLTgyNDktZWExMzk2NjY3MzRhIn0seyJpZCI6ImNtb3JiMTJpZzAwdnAzYjdsdWRiZ2F3em0iLCJ0eXBlIjoiaW50ZXJhY3RpdmUiLCJpdGVtcyI6W3siaWQiOiJjbW9yYjEyaWgwMHZxM2I3bDRieHgwYWJ3IiwidGl0bGUiOiJWaWRlbyBUcmFuc2NyaXB0IiwiZGVzY3JpcHRpb24iOiI8ZGl2IGRhdGEtZWRpdG9yLWlkPVwiNTMxYzE1NjAtZDFhMS00NDkxLWJlNmUtNmY5OTlmZTdlYTM3XCI+PHA+PHNwYW4gc3R5bGU9XCJmb250LXNpemU6IDEuNXJlbVwiPjxzcGFuIHN0eWxlPVwiY29sb3I6IGJsYWNrOyB0ZXh0LWRlY29yYXRpb246IGluaGVyaXRcIiBkYXRhLWNvbG9yLXNjb3BlPVwib3V0ZXJcIj5Eb2N0b3IgKDwvc3Bhbj48c3BhbiBzdHlsZT1cImNvbG9yOiBibHVlOyB0ZXh0LWRlY29yYXRpb246IGluaGVyaXRcIiBkYXRhLWNvbG9yLXNjb3BlPVwib3V0ZXJcIj48YSByZWw9XCJub29wZW5lciBub3JlZmVycmVyIG5vZm9sbG93XCIgdGFyZ2V0PVwiX2JsYW5rXCIgaHJlZj1cImh0dHBzOi8vd3d3LnJldi5jb20vYXBwL3RyYW5zY3JpcHQvTmpsbU9USTJZbU14WmpSa01XSXpZVE16WVRka1lqVTFaa3AwYVVKaGIyUmpNMmRpL28vVkVNd05EZ3hNVEV6TkRNMz90cz0xLjAzXCI+MDA6MDE8L2E+PC9zcGFuPjxzcGFuIHN0eWxlPVwiY29sb3I6IGJsYWNrOyB0ZXh0LWRlY29yYXRpb246IGluaGVyaXRcIiBkYXRhLWNvbG9yLXNjb3BlPVwib3V0ZXJcIj4pOiAmbmJzcDtJIHNlZS48L3NwYW4+PC9zcGFuPjwvcD48cD48L3A+PHA+PHNwYW4gc3R5bGU9XCJmb250LXNpemU6IDEuNXJlbVwiPjxzcGFuIHN0eWxlPVwiY29sb3I6IGJsYWNrOyB0ZXh0LWRlY29yYXRpb246IGluaGVyaXRcIiBkYXRhLWNvbG9yLXNjb3BlPVwib3V0ZXJcIj5Eb2N0b3IgKDwvc3Bhbj48c3BhbiBzdHlsZT1cImNvbG9yOiBibHVlOyB0ZXh0LWRlY29yYXRpb246IGluaGVyaXRcIiBkYXRhLWNvbG9yLXNjb3BlPVwib3V0ZXJcIj48YSByZWw9XCJub29wZW5lciBub3JlZmVycmVyIG5vZm9sbG93XCIgdGFyZ2V0PVwiX2JsYW5rXCIgaHJlZj1cImh0dHBzOi8vd3d3LnJldi5jb20vYXBwL3RyYW5zY3JpcHQvTmpsbU9USTJZbU14WmpSa01XSXpZVE16WVRka1lqVTFaa3AwYVVKaGIyUmpNMmRpL28vVkVNd05EZ3hNVEV6TkRNMz90cz0zLjI1XCI+MDA6MDM8L2E+PC9zcGFuPjxzcGFuIHN0eWxlPVwiY29sb3I6IGJsYWNrOyB0ZXh0LWRlY29yYXRpb246IGluaGVyaXRcIiBkYXRhLWNvbG9yLXNjb3BlPVwib3V0ZXJcIj4pOiBPaC4gU2hvb3QuIEknbSBhY3R1YWxseSBnZXR0aW5nIGFuIHVyZ2VudCBtZXNzYWdlIGZyb20gdGhlIGhvc3BpdGFsIEkgd29yayBhdC4gSSByZWFsbHkgbmVlZCB0byB0YWtlIHRoaXMuIEkgYXBvbG9naXplLiBCZSByaWdodCBiYWNrLiBbZXhpdHMgdGhlIHJvb21dIEhlbGxvPzwvc3Bhbj48L3NwYW4+PC9wPjxwPjwvcD48cD48c3BhbiBzdHlsZT1cImZvbnQtc2l6ZTogMS41cmVtXCI+PHNwYW4gc3R5bGU9XCJjb2xvcjogYmxhY2s7IHRleHQtZGVjb3JhdGlvbjogaW5oZXJpdFwiIGRhdGEtY29sb3Itc2NvcGU9XCJvdXRlclwiPkRvY3RvciAoPC9zcGFuPjxzcGFuIHN0eWxlPVwiY29sb3I6IGJsdWU7IHRleHQtZGVjb3JhdGlvbjogaW5oZXJpdFwiIGRhdGEtY29sb3Itc2NvcGU9XCJvdXRlclwiPjxhIHJlbD1cIm5vb3BlbmVyIG5vcmVmZXJyZXIgbm9mb2xsb3dcIiB0YXJnZXQ9XCJfYmxhbmtcIiBocmVmPVwiaHR0cHM6Ly93d3cucmV2LmNvbS9hcHAvdHJhbnNjcmlwdC9OamxtT1RJMlltTXhaalJrTVdJellUTXpZVGRrWWpVMVprcDBhVUpoYjJSak0yZGkvby9WRU13TkRneE1URXpORE0zP3RzPTE3LjlcIj4wMDoxNzwvYT48L3NwYW4+PHNwYW4gc3R5bGU9XCJjb2xvcjogYmxhY2s7IHRleHQtZGVjb3JhdGlvbjogaW5oZXJpdFwiIGRhdGEtY29sb3Itc2NvcGU9XCJvdXRlclwiPik6IEhleS4gPC9zcGFuPjwvc3Bhbj48L3A+PHA+PC9wPjxwPjxzcGFuIHN0eWxlPVwiZm9udC1zaXplOiAxLjVyZW1cIj48c3BhbiBzdHlsZT1cImNvbG9yOiBibGFjazsgdGV4dC1kZWNvcmF0aW9uOiBpbmhlcml0XCIgZGF0YS1jb2xvci1zY29wZT1cIm91dGVyXCI+TWVkaWNhbCBBc3Npc3RhbnQ6IEhpLjwvc3Bhbj48L3NwYW4+PC9wPjxwPjwvcD48cD48c3BhbiBzdHlsZT1cImZvbnQtc2l6ZTogMS41cmVtXCI+PHNwYW4gc3R5bGU9XCJjb2xvcjogYmxhY2s7IHRleHQtZGVjb3JhdGlvbjogaW5oZXJpdFwiIGRhdGEtY29sb3Itc2NvcGU9XCJvdXRlclwiPkRvY3RvciAoPC9zcGFuPjxzcGFuIHN0eWxlPVwiY29sb3I6IGJsdWU7IHRleHQtZGVjb3JhdGlvbjogaW5oZXJpdFwiIGRhdGEtY29sb3Itc2NvcGU9XCJvdXRlclwiPjxhIHJlbD1cIm5vb3BlbmVyIG5vcmVmZXJyZXIgbm9mb2xsb3dcIiB0YXJnZXQ9XCJfYmxhbmtcIiBocmVmPVwiaHR0cHM6Ly93d3cucmV2LmNvbS9hcHAvdHJhbnNjcmlwdC9OamxtT1RJMlltTXhaalJrTVdJellUTXpZVGRrWWpVMVprcDBhVUpoYjJSak0yZGkvby9WRU13TkRneE1URXpORE0zP3RzPTE3LjlcIj4wMDoxNzwvYT48L3NwYW4+PHNwYW4gc3R5bGU9XCJjb2xvcjogYmxhY2s7IHRleHQtZGVjb3JhdGlvbjogaW5oZXJpdFwiIGRhdGEtY29sb3Itc2NvcGU9XCJvdXRlclwiPik6IEknbSBzZWVpbmcgYSBwYXRpZW50IGluIHJvb20gdGhyZWUuIEkgYW0gcmVhbGx5IHdvcnJpZWQgYWJvdXQgaGVyIHJlbGF0aW9uc2hpcC4gVGhlIGh1c2JhbmQganVzdCB3b24ndCBsZWF2ZSB0aGUgcm9vbS4gSGVyZSBpbiBhIG1pbnV0ZSwgSSdtIGdvaW5nIHRvIGdvIGJhY2sgaW4uIENhbiB5b3UgZm9sbG93IG1lIGJhY2sgaW4gYW5kIGdyYWIgdGhlIHBhdGllbnQgdG8gZ2V0IGEgdXJpbmUgc2FtcGxlPyBXaGlsZSB5b3UgaGF2ZSBoZXIgb3V0LCBjYW4geW91IGFzayBhYm91dCBoZXIgcmVsYXRpb25zaGlwIGFuZCBnaXZlIGhlciBvdXIgcmVzb3VyY2VzPzwvc3Bhbj48L3NwYW4+PC9wPjxwPjwvcD48cD48c3BhbiBzdHlsZT1cImZvbnQtc2l6ZTogMS41cmVtXCI+PHNwYW4gc3R5bGU9XCJjb2xvcjogYmxhY2s7IHRleHQtZGVjb3JhdGlvbjogaW5oZXJpdFwiIGRhdGEtY29sb3Itc2NvcGU9XCJvdXRlclwiPk1lZGljYWwgQXNzaXN0YW50ICg8L3NwYW4+PHNwYW4gc3R5bGU9XCJjb2xvcjogYmx1ZTsgdGV4dC1kZWNvcmF0aW9uOiBpbmhlcml0XCIgZGF0YS1jb2xvci1zY29wZT1cIm91dGVyXCI+PGEgcmVsPVwibm9vcGVuZXIgbm9yZWZlcnJlciBub2ZvbGxvd1wiIHRhcmdldD1cIl9ibGFua1wiIGhyZWY9XCJodHRwczovL3d3dy5yZXYuY29tL2FwcC90cmFuc2NyaXB0L05qbG1PVEkyWW1NeFpqUmtNV0l6WVRNellUZGtZalUxWmtwMGFVSmhiMlJqTTJkaS9vL1ZFTXdORGd4TVRFek5ETTM/dHM9MzYuNlwiPjAwOjM2PC9hPjwvc3Bhbj48c3BhbiBzdHlsZT1cImNvbG9yOiBibGFjazsgdGV4dC1kZWNvcmF0aW9uOiBpbmhlcml0XCIgZGF0YS1jb2xvci1zY29wZT1cIm91dGVyXCI+KTogQWJzb2x1dGVseS48L3NwYW4+PC9zcGFuPjwvcD48cD48L3A+PHA+PHNwYW4gc3R5bGU9XCJmb250LXNpemU6IDEuNXJlbVwiPjxzcGFuIHN0eWxlPVwiY29sb3I6IGJsYWNrOyB0ZXh0LWRlY29yYXRpb246IGluaGVyaXRcIiBkYXRhLWNvbG9yLXNjb3BlPVwib3V0ZXJcIj5Eb2N0b3IgKDwvc3Bhbj48c3BhbiBzdHlsZT1cImNvbG9yOiBibHVlOyB0ZXh0LWRlY29yYXRpb246IGluaGVyaXRcIiBkYXRhLWNvbG9yLXNjb3BlPVwib3V0ZXJcIj48YSByZWw9XCJub29wZW5lciBub3JlZmVycmVyIG5vZm9sbG93XCIgdGFyZ2V0PVwiX2JsYW5rXCIgaHJlZj1cImh0dHBzOi8vd3d3LnJldi5jb20vYXBwL3RyYW5zY3JpcHQvTmpsbU9USTJZbU14WmpSa01XSXpZVE16WVRka1lqVTFaa3AwYVVKaGIyUmpNMmRpL28vVkVNd05EZ3hNVEV6TkRNMz90cz0zNy42NVwiPjAwOjM3PC9hPjwvc3Bhbj48c3BhbiBzdHlsZT1cImNvbG9yOiBibGFjazsgdGV4dC1kZWNvcmF0aW9uOiBpbmhlcml0XCIgZGF0YS1jb2xvci1zY29wZT1cIm91dGVyXCI+KTogQXdlc29tZS4gVGhhbmsgeW91IHNvIG11Y2guPC9zcGFuPjwvc3Bhbj48L3A+PHA+PC9wPjxwPjxzcGFuIHN0eWxlPVwiZm9udC1zaXplOiAxLjVyZW1cIj48c3BhbiBzdHlsZT1cImNvbG9yOiBibGFjazsgdGV4dC1kZWNvcmF0aW9uOiBpbmhlcml0XCIgZGF0YS1jb2xvci1zY29wZT1cIm91dGVyXCI+Qm9iYnkgKDwvc3Bhbj48c3BhbiBzdHlsZT1cImNvbG9yOiBibHVlOyB0ZXh0LWRlY29yYXRpb246IGluaGVyaXRcIiBkYXRhLWNvbG9yLXNjb3BlPVwib3V0ZXJcIj48YSByZWw9XCJub29wZW5lciBub3JlZmVycmVyIG5vZm9sbG93XCIgdGFyZ2V0PVwiX2JsYW5rXCIgaHJlZj1cImh0dHBzOi8vd3d3LnJldi5jb20vYXBwL3RyYW5zY3JpcHQvTmpsbU9USTJZbU14WmpSa01XSXpZVE16WVRka1lqVTFaa3AwYVVKaGIyUmpNMmRpL28vVkVNd05EZ3hNVEV6TkRNMz90cz0zOC45XCI+MDA6Mzg8L2E+PC9zcGFuPjxzcGFuIHN0eWxlPVwiY29sb3I6IGJsYWNrOyB0ZXh0LWRlY29yYXRpb246IGluaGVyaXRcIiBkYXRhLWNvbG9yLXNjb3BlPVwib3V0ZXJcIj4pOiBZZXAuPC9zcGFuPjwvc3Bhbj48L3A+PHA+PC9wPjxwPjxzcGFuIHN0eWxlPVwiZm9udC1zaXplOiAxLjVyZW1cIj48c3BhbiBzdHlsZT1cImNvbG9yOiBibGFjazsgdGV4dC1kZWNvcmF0aW9uOiBpbmhlcml0XCIgZGF0YS1jb2xvci1zY29wZT1cIm91dGVyXCI+RG9jdG9yICg8L3NwYW4+PHNwYW4gc3R5bGU9XCJjb2xvcjogYmx1ZTsgdGV4dC1kZWNvcmF0aW9uOiBpbmhlcml0XCIgZGF0YS1jb2xvci1zY29wZT1cIm91dGVyXCI+PGEgcmVsPVwibm9vcGVuZXIgbm9yZWZlcnJlciBub2ZvbGxvd1wiIHRhcmdldD1cIl9ibGFua1wiIGhyZWY9XCJodHRwczovL3d3dy5yZXYuY29tL2FwcC90cmFuc2NyaXB0L05qbG1PVEkyWW1NeFpqUmtNV0l6WVRNellUZGtZalUxWmtwMGFVSmhiMlJqTTJkaS9vL1ZFTXdORGd4TVRFek5ETTM/dHM9MzkuMTJcIj4wMDozOTwvYT48L3NwYW4+PHNwYW4gc3R5bGU9XCJjb2xvcjogYmxhY2s7IHRleHQtZGVjb3JhdGlvbjogaW5oZXJpdFwiIGRhdGEtY29sb3Itc2NvcGU9XCJvdXRlclwiPik6IEknbSBnb2luZyB0byBoZWFkIGJhY2sgaW4uPC9zcGFuPjwvc3Bhbj48L3A+PHA+PC9wPjxwPjxzcGFuIHN0eWxlPVwiZm9udC1zaXplOiAxLjVyZW1cIj48c3BhbiBzdHlsZT1cImNvbG9yOiBibGFjazsgdGV4dC1kZWNvcmF0aW9uOiBpbmhlcml0XCIgZGF0YS1jb2xvci1zY29wZT1cIm91dGVyXCI+TWVkaWNhbCBBc3Npc3RhbnQgKDwvc3Bhbj48c3BhbiBzdHlsZT1cImNvbG9yOiBibHVlOyB0ZXh0LWRlY29yYXRpb246IGluaGVyaXRcIiBkYXRhLWNvbG9yLXNjb3BlPVwib3V0ZXJcIj48YSByZWw9XCJub29wZW5lciBub3JlZmVycmVyIG5vZm9sbG93XCIgdGFyZ2V0PVwiX2JsYW5rXCIgaHJlZj1cImh0dHBzOi8vd3d3LnJldi5jb20vYXBwL3RyYW5zY3JpcHQvTmpsbU9USTJZbU14WmpSa01XSXpZVE16WVRka1lqVTFaa3AwYVVKaGIyUmpNMmRpL28vVkVNd05EZ3hNVEV6TkRNMz90cz0zOS42NFwiPjAwOjM5PC9hPjwvc3Bhbj48c3BhbiBzdHlsZT1cImNvbG9yOiBibGFjazsgdGV4dC1kZWNvcmF0aW9uOiBpbmhlcml0XCIgZGF0YS1jb2xvci1zY29wZT1cIm91dGVyXCI+KTogQWxyaWdodCwgc291bmRzIGdvb2QuPC9zcGFuPjwvc3Bhbj48L3A+PHA+PC9wPjxwPjxzcGFuIHN0eWxlPVwiZm9udC1zaXplOiAxLjVyZW1cIj48c3BhbiBzdHlsZT1cImNvbG9yOiBibGFjazsgdGV4dC1kZWNvcmF0aW9uOiBpbmhlcml0XCIgZGF0YS1jb2xvci1zY29wZT1cIm91dGVyXCI+Qm9iYnkgKDwvc3Bhbj48c3BhbiBzdHlsZT1cImNvbG9yOiBibHVlOyB0ZXh0LWRlY29yYXRpb246IGluaGVyaXRcIiBkYXRhLWNvbG9yLXNjb3BlPVwib3V0ZXJcIj48YSByZWw9XCJub29wZW5lciBub3JlZmVycmVyIG5vZm9sbG93XCIgdGFyZ2V0PVwiX2JsYW5rXCIgaHJlZj1cImh0dHBzOi8vd3d3LnJldi5jb20vYXBwL3RyYW5zY3JpcHQvTmpsbU9USTJZbU14WmpSa01XSXpZVE16WVRka1lqVTFaa3AwYVVKaGIyUmpNMmRpL28vVkVNd05EZ3hNVEV6TkRNMz90cz00My40N1wiPjAwOjQzPC9hPjwvc3Bhbj48c3BhbiBzdHlsZT1cImNvbG9yOiBibGFjazsgdGV4dC1kZWNvcmF0aW9uOiBpbmhlcml0XCIgZGF0YS1jb2xvci1zY29wZT1cIm91dGVyXCI+KTogQ29tZSBvbiBpbi48L3NwYW4+PC9zcGFuPjwvcD48cD48L3A+PHA+PHNwYW4gc3R5bGU9XCJmb250LXNpemU6IDEuNXJlbVwiPjxzcGFuIHN0eWxlPVwiY29sb3I6IGJsYWNrOyB0ZXh0LWRlY29yYXRpb246IGluaGVyaXRcIiBkYXRhLWNvbG9yLXNjb3BlPVwib3V0ZXJcIj5Eb2N0b3IgKDwvc3Bhbj48c3BhbiBzdHlsZT1cImNvbG9yOiBibHVlOyB0ZXh0LWRlY29yYXRpb246IGluaGVyaXRcIiBkYXRhLWNvbG9yLXNjb3BlPVwib3V0ZXJcIj48YSByZWw9XCJub29wZW5lciBub3JlZmVycmVyIG5vZm9sbG93XCIgdGFyZ2V0PVwiX2JsYW5rXCIgaHJlZj1cImh0dHBzOi8vd3d3LnJldi5jb20vYXBwL3RyYW5zY3JpcHQvTmpsbU9USTJZbU14WmpSa01XSXpZVE16WVRka1lqVTFaa3AwYVVKaGIyUmpNMmRpL28vVkVNd05EZ3hNVEV6TkRNMz90cz00NS40MlwiPjAwOjQ1PC9hPjwvc3Bhbj48c3BhbiBzdHlsZT1cImNvbG9yOiBibGFjazsgdGV4dC1kZWNvcmF0aW9uOiBpbmhlcml0XCIgZGF0YS1jb2xvci1zY29wZT1cIm91dGVyXCI+KTogSGV5LCBJJ20gc28gc29ycnkgYWJvdXQgdGhhdC4gVGhhbmsgeW91IGZvciB5b3VyIHBhdGllbmNlLiBBbHJpZ2h0LCB3aGVyZSB3ZXJlIHdlPyBPaCwgb2theS4gU28gYXQgdGhpcyBwb2ludCBJIG5vcm1hbGx5IGRvIHRoZSBwaHlzaWNhbCBleGFtLCBidXQgd2UgYWN0dWFsbHkgaGF2ZSBhIGNvdXBsZSBvZiBsYWJzIHRvIGdldC4gU28gdGhlIG51cnNlIHNob3VsZCBiZSBpbiB0byBjb21lIGFuZCBnZXQgeW91IGhlcmUgc2hvcnRseS4gQnV0IGluIHRoZSBtZWFudGltZSwgd2hhdCBxdWVzdGlvbnMgZG8geW91IGFsbCBoYXZlIGF0IHRoaXMgcG9pbnQ/PC9zcGFuPjwvc3Bhbj48L3A+PHA+PC9wPjxwPjxzcGFuIHN0eWxlPVwiZm9udC1zaXplOiAxLjVyZW1cIj48c3BhbiBzdHlsZT1cImNvbG9yOiBibGFjazsgdGV4dC1kZWNvcmF0aW9uOiBpbmhlcml0XCIgZGF0YS1jb2xvci1zY29wZT1cIm91dGVyXCI+Qm9iYnkgKDwvc3Bhbj48c3BhbiBzdHlsZT1cImNvbG9yOiBibHVlOyB0ZXh0LWRlY29yYXRpb246IGluaGVyaXRcIiBkYXRhLWNvbG9yLXNjb3BlPVwib3V0ZXJcIj48YSByZWw9XCJub29wZW5lciBub3JlZmVycmVyIG5vZm9sbG93XCIgdGFyZ2V0PVwiX2JsYW5rXCIgaHJlZj1cImh0dHBzOi8vd3d3LnJldi5jb20vYXBwL3RyYW5zY3JpcHQvTmpsbU9USTJZbU14WmpSa01XSXpZVE16WVRka1lqVTFaa3AwYVVKaGIyUmpNMmRpL28vVkVNd05EZ3hNVEV6TkRNMz90cz02OC4yMVwiPjAxOjA4PC9hPjwvc3Bhbj48c3BhbiBzdHlsZT1cImNvbG9yOiBibGFjazsgdGV4dC1kZWNvcmF0aW9uOiBpbmhlcml0XCIgZGF0YS1jb2xvci1zY29wZT1cIm91dGVyXCI+KTogSSBjYW4ndCB0aGluayBvZiBhbnl0aGluZyByaWdodCBub3cuIERvYywgaG93IGxvbmcgd291bGQgdGhlc2UgbGFicyB0YWtlPzwvc3Bhbj48L3NwYW4+PC9wPjxwPjwvcD48cD48c3BhbiBzdHlsZT1cImZvbnQtc2l6ZTogMS41cmVtXCI+PHNwYW4gc3R5bGU9XCJjb2xvcjogYmxhY2s7IHRleHQtZGVjb3JhdGlvbjogaW5oZXJpdFwiIGRhdGEtY29sb3Itc2NvcGU9XCJvdXRlclwiPkRvY3RvciAoPC9zcGFuPjxzcGFuIHN0eWxlPVwiY29sb3I6IGJsdWU7IHRleHQtZGVjb3JhdGlvbjogaW5oZXJpdFwiIGRhdGEtY29sb3Itc2NvcGU9XCJvdXRlclwiPjxhIHJlbD1cIm5vb3BlbmVyIG5vcmVmZXJyZXIgbm9mb2xsb3dcIiB0YXJnZXQ9XCJfYmxhbmtcIiBocmVmPVwiaHR0cHM6Ly93d3cucmV2LmNvbS9hcHAvdHJhbnNjcmlwdC9OamxtT1RJMlltTXhaalJrTVdJellUTXpZVGRrWWpVMVprcDBhVUpoYjJSak0yZGkvby9WRU13TkRneE1URXpORE0zP3RzPTczLjAzXCI+MDE6MTM8L2E+PC9zcGFuPjxzcGFuIHN0eWxlPVwiY29sb3I6IGJsYWNrOyB0ZXh0LWRlY29yYXRpb246IGluaGVyaXRcIiBkYXRhLWNvbG9yLXNjb3BlPVwib3V0ZXJcIj4pOiBJdCBzaG91bGRuJ3QgdGFrZSB0aGF0IGxvbmcsIHNvIHlvdSBjYW4ganVzdCBzaXQgaGVyZSB0aWdodCB3aXRoIG1lIGFuZCB3ZSdsbCBqdXN0IGhhbmcgb3V0IGZvciBhIGNvdXBsZSBvZiBtaW51dGVzIHdoaWxlIHNoZSBnZXRzIHRob3NlIGRvbmUuIE9oLCB0aGF0J3MgaGVyLjwvc3Bhbj48L3NwYW4+PC9wPjxwPjwvcD48cD48c3BhbiBzdHlsZT1cImZvbnQtc2l6ZTogMS41cmVtXCI+PHNwYW4gc3R5bGU9XCJjb2xvcjogYmxhY2s7IHRleHQtZGVjb3JhdGlvbjogaW5oZXJpdFwiIGRhdGEtY29sb3Itc2NvcGU9XCJvdXRlclwiPk1lZGljYWwgQXNzaXN0YW50ICg8L3NwYW4+PHNwYW4gc3R5bGU9XCJjb2xvcjogYmx1ZTsgdGV4dC1kZWNvcmF0aW9uOiBpbmhlcml0XCIgZGF0YS1jb2xvci1zY29wZT1cIm91dGVyXCI+PGEgcmVsPVwibm9vcGVuZXIgbm9yZWZlcnJlciBub2ZvbGxvd1wiIHRhcmdldD1cIl9ibGFua1wiIGhyZWY9XCJodHRwczovL3d3dy5yZXYuY29tL2FwcC90cmFuc2NyaXB0L05qbG1PVEkyWW1NeFpqUmtNV0l6WVRNellUZGtZalUxWmtwMGFVSmhiMlJqTTJkaS9vL1ZFTXdORGd4TVRFek5ETTM/dHM9ODAuMjdcIj4wMToyMDwvYT48L3NwYW4+PHNwYW4gc3R5bGU9XCJjb2xvcjogYmxhY2s7IHRleHQtZGVjb3JhdGlvbjogaW5oZXJpdFwiIGRhdGEtY29sb3Itc2NvcGU9XCJvdXRlclwiPik6IEhleSBNYXJpYSwgY29tZSB3aXRoIG1lLjwvc3Bhbj48L3NwYW4+PC9wPjxwPjwvcD48cD48c3BhbiBzdHlsZT1cImZvbnQtc2l6ZTogMS41cmVtXCI+PHNwYW4gc3R5bGU9XCJjb2xvcjogYmxhY2s7IHRleHQtZGVjb3JhdGlvbjogaW5oZXJpdFwiIGRhdGEtY29sb3Itc2NvcGU9XCJvdXRlclwiPkRvY3RvciAoPC9zcGFuPjxzcGFuIHN0eWxlPVwiY29sb3I6IGJsdWU7IHRleHQtZGVjb3JhdGlvbjogaW5oZXJpdFwiIGRhdGEtY29sb3Itc2NvcGU9XCJvdXRlclwiPjxhIHJlbD1cIm5vb3BlbmVyIG5vcmVmZXJyZXIgbm9mb2xsb3dcIiB0YXJnZXQ9XCJfYmxhbmtcIiBocmVmPVwiaHR0cHM6Ly93d3cucmV2LmNvbS9hcHAvdHJhbnNjcmlwdC9OamxtT1RJMlltTXhaalJrTVdJellUTXpZVGRrWWpVMVprcDBhVUpoYjJSak0yZGkvby9WRU13TkRneE1URXpORE0zP3RzPTg0LjA3XCI+MDE6MjQ8L2E+PC9zcGFuPjxzcGFuIHN0eWxlPVwiY29sb3I6IGJsYWNrOyB0ZXh0LWRlY29yYXRpb246IGluaGVyaXRcIiBkYXRhLWNvbG9yLXNjb3BlPVwib3V0ZXJcIj4pOiBPaCwgYW5kIEJvYmJ5LCBpZiB5b3Ugd291bGRuJ3QgbWluZCBqdXN0IHNpdHRpbmcgaGVyZSB3aXRoIG1lLiBUaGF0IHdheSB3aGVuIHNoZSBnZXRzIHRvIHRob3NlIGxhYnMsIHRoZW4geW91IGFsbCBjYW4gbGVhdmUgcHJldHR5IHNob3J0bHkgc28gd2UgY2FuIGp1c3QgZmluaXNoIHVwLjwvc3Bhbj48L3NwYW4+PC9wPjxwPjwvcD48cD48c3BhbiBzdHlsZT1cImZvbnQtc2l6ZTogMS41cmVtXCI+PHNwYW4gc3R5bGU9XCJjb2xvcjogYmxhY2s7IHRleHQtZGVjb3JhdGlvbjogaW5oZXJpdFwiIGRhdGEtY29sb3Itc2NvcGU9XCJvdXRlclwiPkJvYmJ5ICg8L3NwYW4+PHNwYW4gc3R5bGU9XCJjb2xvcjogYmx1ZTsgdGV4dC1kZWNvcmF0aW9uOiBpbmhlcml0XCIgZGF0YS1jb2xvci1zY29wZT1cIm91dGVyXCI+PGEgcmVsPVwibm9vcGVuZXIgbm9yZWZlcnJlciBub2ZvbGxvd1wiIHRhcmdldD1cIl9ibGFua1wiIGhyZWY9XCJodHRwczovL3d3dy5yZXYuY29tL2FwcC90cmFuc2NyaXB0L05qbG1PVEkyWW1NeFpqUmtNV0l6WVRNellUZGtZalUxWmtwMGFVSmhiMlJqTTJkaS9vL1ZFTXdORGd4TVRFek5ETTM/dHM9OTIuMjRcIj4wMTozMjwvYT48L3NwYW4+PHNwYW4gc3R5bGU9XCJjb2xvcjogYmxhY2s7IHRleHQtZGVjb3JhdGlvbjogaW5oZXJpdFwiIGRhdGEtY29sb3Itc2NvcGU9XCJvdXRlclwiPik6IE9rYXkuIFllYWgsIGRvbid0IHRha2UgdG9vIGxvbmcuPC9zcGFuPjwvc3Bhbj48L3A+PHA+PC9wPjxwPjxzcGFuIHN0eWxlPVwiZm9udC1zaXplOiAxLjVyZW1cIj48c3BhbiBzdHlsZT1cImNvbG9yOiBibGFjazsgdGV4dC1kZWNvcmF0aW9uOiBpbmhlcml0XCIgZGF0YS1jb2xvci1zY29wZT1cIm91dGVyXCI+RG9jdG9yICg8L3NwYW4+PHNwYW4gc3R5bGU9XCJjb2xvcjogYmx1ZTsgdGV4dC1kZWNvcmF0aW9uOiBpbmhlcml0XCIgZGF0YS1jb2xvci1zY29wZT1cIm91dGVyXCI+PGEgcmVsPVwibm9vcGVuZXIgbm9yZWZlcnJlciBub2ZvbGxvd1wiIHRhcmdldD1cIl9ibGFua1wiIGhyZWY9XCJodHRwczovL3d3dy5yZXYuY29tL2FwcC90cmFuc2NyaXB0L05qbG1PVEkyWW1NeFpqUmtNV0l6WVRNellUZGtZalUxWmtwMGFVSmhiMlJqTTJkaS9vL1ZFTXdORGd4TVRFek5ETTM/dHM9OTYuNFwiPjAxOjM2PC9hPjwvc3Bhbj48c3BhbiBzdHlsZT1cImNvbG9yOiBibGFjazsgdGV4dC1kZWNvcmF0aW9uOiBpbmhlcml0XCIgZGF0YS1jb2xvci1zY29wZT1cIm91dGVyXCI+KTogVGhhbmsgeW91Ljwvc3Bhbj48L3NwYW4+PC9wPjxwPjwvcD48cD48c3BhbiBzdHlsZT1cImZvbnQtc2l6ZTogMS41cmVtXCI+PHNwYW4gc3R5bGU9XCJjb2xvcjogYmxhY2s7IHRleHQtZGVjb3JhdGlvbjogaW5oZXJpdFwiIGRhdGEtY29sb3Itc2NvcGU9XCJvdXRlclwiPk1lZGljYWwgQXNzaXN0YW50ICg8L3NwYW4+PHNwYW4gc3R5bGU9XCJjb2xvcjogYmx1ZTsgdGV4dC1kZWNvcmF0aW9uOiBpbmhlcml0XCIgZGF0YS1jb2xvci1zY29wZT1cIm91dGVyXCI+PGEgcmVsPVwibm9vcGVuZXIgbm9yZWZlcnJlciBub2ZvbGxvd1wiIHRhcmdldD1cIl9ibGFua1wiIGhyZWY9XCJodHRwczovL3d3dy5yZXYuY29tL2FwcC90cmFuc2NyaXB0L05qbG1PVEkyWW1NeFpqUmtNV0l6WVRNellUZGtZalUxWmtwMGFVSmhiMlJqTTJkaS9vL1ZFTXdORGd4TVRFek5ETTM/dHM9OTguOTRcIj4wMTozODwvYT48L3NwYW4+PHNwYW4gc3R5bGU9XCJjb2xvcjogYmxhY2s7IHRleHQtZGVjb3JhdGlvbjogaW5oZXJpdFwiIGRhdGEtY29sb3Itc2NvcGU9XCJvdXRlclwiPik6IFJpZ2h0IHRoaXMgd2F5LiBNYXJpYS4gTWFyaWEsIEkgaGF2ZSB0byBhc2suIFRoZSBkb2N0b3IncyByZWFsbHkgd29ycmllZCBhYm91dCB5b3UuIEFyZSB5b3UgZmVlbGluZyBzYWZlIGF0IGhvbWU/IEFyZSB5b3Ugb2theT88L3NwYW4+PC9zcGFuPjwvcD48cD48L3A+PHA+PHNwYW4gc3R5bGU9XCJmb250LXNpemU6IDEuNXJlbVwiPjxzcGFuIHN0eWxlPVwiY29sb3I6IGJsYWNrOyB0ZXh0LWRlY29yYXRpb246IGluaGVyaXRcIiBkYXRhLWNvbG9yLXNjb3BlPVwib3V0ZXJcIj5NYXJpYSAoPC9zcGFuPjxzcGFuIHN0eWxlPVwiY29sb3I6IGJsdWU7IHRleHQtZGVjb3JhdGlvbjogaW5oZXJpdFwiIGRhdGEtY29sb3Itc2NvcGU9XCJvdXRlclwiPjxhIHJlbD1cIm5vb3BlbmVyIG5vcmVmZXJyZXIgbm9mb2xsb3dcIiB0YXJnZXQ9XCJfYmxhbmtcIiBocmVmPVwiaHR0cHM6Ly93d3cucmV2LmNvbS9hcHAvdHJhbnNjcmlwdC9OamxtT1RJMlltTXhaalJrTVdJellUTXpZVGRrWWpVMVprcDBhVUpoYjJSak0yZGkvby9WRU13TkRneE1URXpORE0zP3RzPTEwOC41NFwiPjAxOjQ4PC9hPjwvc3Bhbj48c3BhbiBzdHlsZT1cImNvbG9yOiBibGFjazsgdGV4dC1kZWNvcmF0aW9uOiBpbmhlcml0XCIgZGF0YS1jb2xvci1zY29wZT1cIm91dGVyXCI+KTogSSBtZWFuLCB0aGluZ3MgaGF2ZSBiZWVuIGJldHRlciB0aGFuIHdoYXQgdGhleSBhcmUgbm93LCBidXQgQm9iYnksIGhlJ3MganVzdCBiZWVuIGhhdmluZyBhIHJlYWxseSBoYXJkIHRpbWUgYXQgd29yayBhbmQgSSBkb24ndCBhbHdheXMgbWFrZSBpdCBlYXN5IGZvciAnZW0uPC9zcGFuPjwvc3Bhbj48L3A+PHA+PC9wPjxwPjxzcGFuIHN0eWxlPVwiZm9udC1zaXplOiAxLjVyZW1cIj48c3BhbiBzdHlsZT1cImNvbG9yOiBibGFjazsgdGV4dC1kZWNvcmF0aW9uOiBpbmhlcml0XCIgZGF0YS1jb2xvci1zY29wZT1cIm91dGVyXCI+TWVkaWNhbCBBc3Npc3RhbnQgKDwvc3Bhbj48c3BhbiBzdHlsZT1cImNvbG9yOiBibHVlOyB0ZXh0LWRlY29yYXRpb246IGluaGVyaXRcIiBkYXRhLWNvbG9yLXNjb3BlPVwib3V0ZXJcIj48YSByZWw9XCJub29wZW5lciBub3JlZmVycmVyIG5vZm9sbG93XCIgdGFyZ2V0PVwiX2JsYW5rXCIgaHJlZj1cImh0dHBzOi8vd3d3LnJldi5jb20vYXBwL3RyYW5zY3JpcHQvTmpsbU9USTJZbU14WmpSa01XSXpZVE16WVRka1lqVTFaa3AwYVVKaGIyUmpNMmRpL28vVkVNd05EZ3hNVEV6TkRNMz90cz0xMTkuNDlcIj4wMTo1OTwvYT48L3NwYW4+PHNwYW4gc3R5bGU9XCJjb2xvcjogYmxhY2s7IHRleHQtZGVjb3JhdGlvbjogaW5oZXJpdFwiIGRhdGEtY29sb3Itc2NvcGU9XCJvdXRlclwiPik6IE9rYXkuIFdoYXQgY2FuIHdlIGRvIGZvciB5b3UgdG9kYXk/PC9zcGFuPjwvc3Bhbj48L3A+PHA+PC9wPjxwPjxzcGFuIHN0eWxlPVwiZm9udC1zaXplOiAxLjVyZW1cIj48c3BhbiBzdHlsZT1cImNvbG9yOiBibGFjazsgdGV4dC1kZWNvcmF0aW9uOiBpbmhlcml0XCIgZGF0YS1jb2xvci1zY29wZT1cIm91dGVyXCI+TWFyaWEgKDwvc3Bhbj48c3BhbiBzdHlsZT1cImNvbG9yOiBibHVlOyB0ZXh0LWRlY29yYXRpb246IGluaGVyaXRcIiBkYXRhLWNvbG9yLXNjb3BlPVwib3V0ZXJcIj48YSByZWw9XCJub29wZW5lciBub3JlZmVycmVyIG5vZm9sbG93XCIgdGFyZ2V0PVwiX2JsYW5rXCIgaHJlZj1cImh0dHBzOi8vd3d3LnJldi5jb20vYXBwL3RyYW5zY3JpcHQvTmpsbU9USTJZbU14WmpSa01XSXpZVE16WVRka1lqVTFaa3AwYVVKaGIyUmpNMmRpL28vVkVNd05EZ3hNVEV6TkRNMz90cz0xMjEuMjhcIj4wMjowMTwvYT48L3NwYW4+PHNwYW4gc3R5bGU9XCJjb2xvcjogYmxhY2s7IHRleHQtZGVjb3JhdGlvbjogaW5oZXJpdFwiIGRhdGEtY29sb3Itc2NvcGU9XCJvdXRlclwiPik6IE9oLCBwbGVhc2UgZG9uJ3QgZG8gYW55dGhpbmcuIFRoYXQgd291bGQganVzdCBtYWtlIGl0IHdvcnNlLjwvc3Bhbj48L3NwYW4+PC9wPjxwPjwvcD48cD48c3BhbiBzdHlsZT1cImZvbnQtc2l6ZTogMS41cmVtXCI+PHNwYW4gc3R5bGU9XCJjb2xvcjogYmxhY2s7IHRleHQtZGVjb3JhdGlvbjogaW5oZXJpdFwiIGRhdGEtY29sb3Itc2NvcGU9XCJvdXRlclwiPk1lZGljYWwgQXNzaXN0YW50ICg8L3NwYW4+PHNwYW4gc3R5bGU9XCJjb2xvcjogYmx1ZTsgdGV4dC1kZWNvcmF0aW9uOiBpbmhlcml0XCIgZGF0YS1jb2xvci1zY29wZT1cIm91dGVyXCI+PGEgcmVsPVwibm9vcGVuZXIgbm9yZWZlcnJlciBub2ZvbGxvd1wiIHRhcmdldD1cIl9ibGFua1wiIGhyZWY9XCJodHRwczovL3d3dy5yZXYuY29tL2FwcC90cmFuc2NyaXB0L05qbG1PVEkyWW1NeFpqUmtNV0l6WVRNellUZGtZalUxWmtwMGFVSmhiMlJqTTJkaS9vL1ZFTXdORGd4TVRFek5ETTM/dHM9MTI0Ljc3XCI+MDI6MDQ8L2E+PC9zcGFuPjxzcGFuIHN0eWxlPVwiY29sb3I6IGJsYWNrOyB0ZXh0LWRlY29yYXRpb246IGluaGVyaXRcIiBkYXRhLWNvbG9yLXNjb3BlPVwib3V0ZXJcIj4pOiBPa2F5LiBXZWxsLCBkbyB5b3UgaGF2ZSB0aGUgbnVtYmVyIGZvciBhIGxvY2FsIHNoZWx0ZXI/IFNob3VsZCB5b3UgbmVlZCBpdD88L3NwYW4+PC9zcGFuPjwvcD48cD48L3A+PHA+PHNwYW4gc3R5bGU9XCJmb250LXNpemU6IDEuNXJlbVwiPjxzcGFuIHN0eWxlPVwiY29sb3I6IGJsYWNrOyB0ZXh0LWRlY29yYXRpb246IGluaGVyaXRcIiBkYXRhLWNvbG9yLXNjb3BlPVwib3V0ZXJcIj5NYXJpYSAoPC9zcGFuPjxzcGFuIHN0eWxlPVwiY29sb3I6IGJsdWU7IHRleHQtZGVjb3JhdGlvbjogaW5oZXJpdFwiIGRhdGEtY29sb3Itc2NvcGU9XCJvdXRlclwiPjxhIHJlbD1cIm5vb3BlbmVyIG5vcmVmZXJyZXIgbm9mb2xsb3dcIiB0YXJnZXQ9XCJfYmxhbmtcIiBocmVmPVwiaHR0cHM6Ly93d3cucmV2LmNvbS9hcHAvdHJhbnNjcmlwdC9OamxtT1RJMlltTXhaalJrTVdJellUTXpZVGRrWWpVMVprcDBhVUpoYjJSak0yZGkvby9WRU13TkRneE1URXpORE0zP3RzPTEyOS4yNFwiPjAyOjA5PC9hPjwvc3Bhbj48c3BhbiBzdHlsZT1cImNvbG9yOiBibGFjazsgdGV4dC1kZWNvcmF0aW9uOiBpbmhlcml0XCIgZGF0YS1jb2xvci1zY29wZT1cIm91dGVyXCI+KTogTm8sIEkgZG9uJ3QuPC9zcGFuPjwvc3Bhbj48L3A+PHA+PC9wPjxwPjxzcGFuIHN0eWxlPVwiZm9udC1zaXplOiAxLjVyZW1cIj48c3BhbiBzdHlsZT1cImNvbG9yOiBibGFjazsgdGV4dC1kZWNvcmF0aW9uOiBpbmhlcml0XCIgZGF0YS1jb2xvci1zY29wZT1cIm91dGVyXCI+TWVkaWNhbCBBc3Npc3RhbnQgKDwvc3Bhbj48c3BhbiBzdHlsZT1cImNvbG9yOiBibHVlOyB0ZXh0LWRlY29yYXRpb246IGluaGVyaXRcIiBkYXRhLWNvbG9yLXNjb3BlPVwib3V0ZXJcIj48YSByZWw9XCJub29wZW5lciBub3JlZmVycmVyIG5vZm9sbG93XCIgdGFyZ2V0PVwiX2JsYW5rXCIgaHJlZj1cImh0dHBzOi8vd3d3LnJldi5jb20vYXBwL3RyYW5zY3JpcHQvTmpsbU9USTJZbU14WmpSa01XSXpZVE16WVRka1lqVTFaa3AwYVVKaGIyUmpNMmRpL28vVkVNd05EZ3hNVEV6TkRNMz90cz0xMzAuMDlcIj4wMjoxMDwvYT48L3NwYW4+PHNwYW4gc3R5bGU9XCJjb2xvcjogYmxhY2s7IHRleHQtZGVjb3JhdGlvbjogaW5oZXJpdFwiIGRhdGEtY29sb3Itc2NvcGU9XCJvdXRlclwiPik6IE9rYXksIHNvIEkgaGF2ZSBhIGNhcmQgaGVyZS4gSXQgaGFzIHRoZSBudW1iZXIgZm9yIHRoZSBsb2NhbCBzaGVsdGVyIG9uIGl0LiBJZiB5b3UncmUgd29ycmllZCBhYm91dCBoaW0gZmluZGluZyBpdCwgcGxlYXNlIGhpZGUgaXQgaW4geW91ciBzaG9lIG9yIHB1dCBpdCBzb21ld2hlcmUgd2hlcmUgaGUgY2FuJ3QgZmluZCBpdC48L3NwYW4+PC9zcGFuPjwvcD48cD48L3A+PHA+PHNwYW4gc3R5bGU9XCJmb250LXNpemU6IDEuNXJlbVwiPjxzcGFuIHN0eWxlPVwiY29sb3I6IGJsYWNrOyB0ZXh0LWRlY29yYXRpb246IGluaGVyaXRcIiBkYXRhLWNvbG9yLXNjb3BlPVwib3V0ZXJcIj5NYXJpYSAoPC9zcGFuPjxzcGFuIHN0eWxlPVwiY29sb3I6IGJsdWU7IHRleHQtZGVjb3JhdGlvbjogaW5oZXJpdFwiIGRhdGEtY29sb3Itc2NvcGU9XCJvdXRlclwiPjxhIHJlbD1cIm5vb3BlbmVyIG5vcmVmZXJyZXIgbm9mb2xsb3dcIiB0YXJnZXQ9XCJfYmxhbmtcIiBocmVmPVwiaHR0cHM6Ly93d3cucmV2LmNvbS9hcHAvdHJhbnNjcmlwdC9OamxtT1RJMlltTXhaalJrTVdJellUTXpZVGRrWWpVMVprcDBhVUpoYjJSak0yZGkvby9WRU13TkRneE1URXpORE0zP3RzPTE0Mi4wOVwiPjAyOjIyPC9hPjwvc3Bhbj48c3BhbiBzdHlsZT1cImNvbG9yOiBibGFjazsgdGV4dC1kZWNvcmF0aW9uOiBpbmhlcml0XCIgZGF0YS1jb2xvci1zY29wZT1cIm91dGVyXCI+KTogT2theS4gSSBhcHByZWNpYXRlIGl0LiBJIHNvbWV0aW1lcyBqdXN0IGZlZWwgbGlrZSBubyBvbmUgcmVhbGx5IGNhcmVzLjwvc3Bhbj48L3NwYW4+PGJyIGNsYXNzPVwiYnJlYWstd2hlbi10cmFpbGluZ1wiPjwvcD48cD48c3BhbiBzdHlsZT1cImZvbnQtc2l6ZTogMS41cmVtXCI+PHNwYW4gc3R5bGU9XCJjb2xvcjogYmxhY2s7IHRleHQtZGVjb3JhdGlvbjogaW5oZXJpdFwiIGRhdGEtY29sb3Itc2NvcGU9XCJvdXRlclwiPk1lZGljYWwgQXNzaXN0YW50ICg8L3NwYW4+PHNwYW4gc3R5bGU9XCJjb2xvcjogYmx1ZTsgdGV4dC1kZWNvcmF0aW9uOiBpbmhlcml0XCIgZGF0YS1jb2xvci1zY29wZT1cIm91dGVyXCI+PGEgcmVsPVwibm9vcGVuZXIgbm9yZWZlcnJlciBub2ZvbGxvd1wiIHRhcmdldD1cIl9ibGFua1wiIGhyZWY9XCJodHRwczovL3d3dy5yZXYuY29tL2FwcC90cmFuc2NyaXB0L05qbG1PVEkyWW1NeFpqUmtNV0l6WVRNellUZGtZalUxWmtwMGFVSmhiMlJqTTJkaS9vL1ZFTXdORGd4TVRFek5ETTM/dHM9MTQ5LjQyXCI+MDI6Mjk8L2E+PC9zcGFuPjxzcGFuIHN0eWxlPVwiY29sb3I6IGJsYWNrOyB0ZXh0LWRlY29yYXRpb246IGluaGVyaXRcIiBkYXRhLWNvbG9yLXNjb3BlPVwib3V0ZXJcIj4pOiBZZWFoLCB3ZWxsIHdlIGNhcmUgYW5kIHdlJ3JlIGhlcmUgdG8gaGVscCB5b3UuIFNvIGxldCB1cyBrbm93IHdoYXQgd2UgY2FuIGRvLjwvc3Bhbj48L3NwYW4+PC9wPjxwPjwvcD48cD48c3BhbiBzdHlsZT1cImZvbnQtc2l6ZTogMS41cmVtXCI+PHNwYW4gc3R5bGU9XCJjb2xvcjogYmxhY2s7IHRleHQtZGVjb3JhdGlvbjogaW5oZXJpdFwiIGRhdGEtY29sb3Itc2NvcGU9XCJvdXRlclwiPk1hcmlhICg8L3NwYW4+PHNwYW4gc3R5bGU9XCJjb2xvcjogYmx1ZTsgdGV4dC1kZWNvcmF0aW9uOiBpbmhlcml0XCIgZGF0YS1jb2xvci1zY29wZT1cIm91dGVyXCI+PGEgcmVsPVwibm9vcGVuZXIgbm9yZWZlcnJlciBub2ZvbGxvd1wiIHRhcmdldD1cIl9ibGFua1wiIGhyZWY9XCJodHRwczovL3d3dy5yZXYuY29tL2FwcC90cmFuc2NyaXB0L05qbG1PVEkyWW1NeFpqUmtNV0l6WVRNellUZGtZalUxWmtwMGFVSmhiMlJqTTJkaS9vL1ZFTXdORGd4TVRFek5ETTM/dHM9MTUzLjAzXCI+MDI6MzM8L2E+PC9zcGFuPjxzcGFuIHN0eWxlPVwiY29sb3I6IGJsYWNrOyB0ZXh0LWRlY29yYXRpb246IGluaGVyaXRcIiBkYXRhLWNvbG9yLXNjb3BlPVwib3V0ZXJcIj4pOiBPSy48L3NwYW4+PC9zcGFuPjwvcD48cD48L3A+PHA+PHNwYW4gc3R5bGU9XCJmb250LXNpemU6IDEuNXJlbVwiPjxzcGFuIHN0eWxlPVwiY29sb3I6IGJsYWNrOyB0ZXh0LWRlY29yYXRpb246IGluaGVyaXRcIiBkYXRhLWNvbG9yLXNjb3BlPVwib3V0ZXJcIj5NZWRpY2FsIEFzc2lzdGFudCAoPC9zcGFuPjxzcGFuIHN0eWxlPVwiY29sb3I6IGJsdWU7IHRleHQtZGVjb3JhdGlvbjogaW5oZXJpdFwiIGRhdGEtY29sb3Itc2NvcGU9XCJvdXRlclwiPjxhIHJlbD1cIm5vb3BlbmVyIG5vcmVmZXJyZXIgbm9mb2xsb3dcIiB0YXJnZXQ9XCJfYmxhbmtcIiBocmVmPVwiaHR0cHM6Ly93d3cucmV2LmNvbS9hcHAvdHJhbnNjcmlwdC9OamxtT1RJMlltTXhaalJrTVdJellUTXpZVGRrWWpVMVprcDBhVUpoYjJSak0yZGkvby9WRU13TkRneE1URXpORE0zP3RzPTE1NC45NlwiPjAyOjM0PC9hPjwvc3Bhbj48c3BhbiBzdHlsZT1cImNvbG9yOiBibGFjazsgdGV4dC1kZWNvcmF0aW9uOiBpbmhlcml0XCIgZGF0YS1jb2xvci1zY29wZT1cIm91dGVyXCI+KTogTGV0J3MgZ28gZ2V0IHRoYXQgdXJpbmUgc2FtcGxlLjwvc3Bhbj48L3NwYW4+PC9wPjwvZGl2PiJ9XSwiZmFtaWx5IjoiaW50ZXJhY3RpdmUiLCJ2YXJpYW50IjoiYWNjb3JkaW9uIiwic2V0dGluZ3MiOnsicGFkZGluZ1RvcCI6Mywiem9vbU9uQ2xpY2siOnRydWUsInF1b3Rlc0lubGluZSI6ZmFsc2UsImF1ZGlvUG9zaXRpb24iOiJib3R0b20iLCJwYWRkaW5nQm90dG9tIjozLCJwYWRkaW5nTGlua2VkIjp0cnVlLCJtYXJrZXJDb2xvckNvbnRyYXN0IjoiQVVUTyIsInNuaXBwZXRDb2xvckNvbnRyYXN0IjoiQVVUTyJ9LCJjcmVhdGVkQXQiOiIyMDI2LTA1LTA0VDE0OjM4OjE4LjY3MVoiLCJ1cGRhdGVkQXQiOiIyMDI2LTA1LTA0VDE0OjM4OjE4LjY3MVoiLCJnbG9iYWxCbG9ja0lkIjoiODA0MTJhZTMtZjg4Ni00M2NhLWE2YjMtMmI0NjYyY2YwZjI3In0seyJpZCI6ImNsdGhwNmdjbDAwcGYzYjc3ZTlncDRzM3QiLCJkYXRhIjp7fSwidHlwZSI6InRleHQiLCJpdGVtcyI6W3siaWQiOiJjbHRocDZnY2wwMHBpM2I3N3hycTY5cHowIiwicGFyYWdyYXBoIjoiPGRpdiBkYXRhLWVkaXRvci1pZD1cIjEzNWNhMzI3LWJkZWUtNDIxZi05Nzg0LTNlMzY5NjhkZmVkZFwiPjxwPkl0J3MgaW1wb3J0YW50IHRvIHJlY29nbml6ZSB0aGF0IG1hbnkgcGF0aWVudHMgbWF5IG5vdCBzaG93IGNsZWFyIHNpZ25zIG9mIGFidXNlIGFuZCBtYXkgZmVlbCB1bmNvbWZvcnRhYmxlIHRhbGtpbmcgZGlyZWN0bHkgYWJvdXQgdGhlaXIgZXhwZXJpZW5jZXMuIFRvIGFkZHJlc3MgdGhpcywgY29uc2lkZXIgaGF2aW5nIHBhdGllbnRzIGNvbXBsZXRlIGEgc3RhbmRhcmRpemVkIHdyaXR0ZW4gc2NyZWVuZXIgZHVyaW5nIGNoZWNrLWluLiBTb21lIHBhdGllbnRzIG1heSBmZWVsIG1vcmUgY29tZm9ydGFibGUgYW5zd2VyaW5nIHF1ZXN0aW9ucyBvbiBhIHNjcmVlbmVyLCBhbmQgeW91IGNhbiBmb2xsb3cgdXAgb24gdGhlIHJlc3VsdHMgZHVyaW5nIHRoZSBhcHBvaW50bWVudC48L3A+PHA+T25lIGV4YW1wbGUgb2YgYSBzdGFuZGFyZGl6ZWQgc2NyZWVuZXIgaXMgdGhlIDxhIHJlbD1cIm5vb3BlbmVyIG5vcmVmZXJyZXJcIiB0YXJnZXQ9XCJfYmxhbmtcIiBocmVmPVwiaHR0cHM6Ly93d3cud3ZkaGhyLm9yZy93dmhvbWV2aXNpdGF0aW9uL2Zvcm1zL1JlbGF0aW9uc2hpcF9Bc3Nlc3NtZW50X1Rvb2wucGRmXCI+UmVsYXRpb25zaGlwIEFzc2Vzc21lbnQgVG9vbC48L2E+PC9wPjwvZGl2PiJ9XSwiZmFtaWx5IjoidGV4dCIsInZhcmlhbnQiOiJwYXJhZ3JhcGgiLCJzZXR0aW5ncyI6eyJjYXJkTW9kZSI6IldISVRFIiwicGFkZGluZ1RvcCI6MywiYWNjZW50Q29sb3IiOm51bGwsInBhZGRpbmdCb3R0b20iOjMsInBhZGRpbmdMaW5rZWQiOnRydWUsImJhY2tncm91bmRUeXBlIjoiTElHSFQiLCJiYWNrZ3JvdW5kQ29sb3IiOiIiLCJlbnRyYW5jZUFuaW1hdGlvbiI6dHJ1ZSwibWFya2VyQ29sb3JDb250cmFzdCI6IkFVVE8iLCJzbmlwcGV0Q29sb3JDb250cmFzdCI6IkFVVE8iLCJjdXN0b21CYWNrZ3JvdW5kQ29sb3JDb250cmFzdCI6IkFVVE8ifSwiYmFja2dyb3VuZCI6e30sImdsb2JhbEJsb2NrSWQiOiI4OWEwYzgwYy1lMDVhLTRlMTUtYmNlYi1iY2JkNjJlZGJiZTMifSx7ImlkIjoiY2xzbWswcGozMDAybDNiNzI1ZHlqNzNiayIsImRhdGEiOnt9LCJ0eXBlIjoidGV4dCIsIml0ZW1zIjpbeyJpZCI6ImNsc21rMHBqNDAwMnIzYjcyaXY5bzlmd28iLCJoZWFkaW5nIjoiPGRpdiBkYXRhLWVkaXRvci1pZD1cIjllZTFjYjJmLWZlMWQtNDQ4Zi05NTY2LWJmZjRhOTA1MGIyN1wiPjwvZGl2PiIsInBhcmFncmFwaCI6IjxkaXYgZGF0YS1lZGl0b3ItaWQ9XCJlODY0OThmYi0zM2QyLTQ3MDgtODEyYy0zN2EyOWNkYmZkMWJcIj48cD5PbmNlIGNvbmNlcm5zIGFib3V0IGFidXNlIGhhdmUgYmVlbiBpZGVudGlmaWVkIGFuZCB0aGUgcGF0aWVudCBoYXMgYmVlbiBzZXBhcmF0ZWQgZnJvbSB0aGUgcGFydG5lciwgdGhlIG5leHQgc3RlcCBpcyB0byBnZXQgYSBiZXR0ZXIgdW5kZXJzdGFuZGluZyBvZiB0aGVpciBob21lIGVudmlyb25tZW50LCBzYWZldHkgb2YgZXZlcnlvbmUgaW4gdGhlIGhvbWUsIGFuZCBhdmFpbGFibGUgcmVzb3VyY2VzLjwvcD48L2Rpdj4ifV0sImZhbWlseSI6InRleHQiLCJ2YXJpYW50IjoicGFyYWdyYXBoIiwic2V0dGluZ3MiOnsiY2FyZE1vZGUiOiJXSElURSIsInBhZGRpbmdUb3AiOjMsImFjY2VudENvbG9yIjpudWxsLCJwYWRkaW5nQm90dG9tIjozLCJwYWRkaW5nTGlua2VkIjp0cnVlLCJiYWNrZ3JvdW5kVHlwZSI6IkxJR0hUIiwiYmFja2dyb3VuZENvbG9yIjoiIiwiZW50cmFuY2VBbmltYXRpb24iOnRydWUsIm1hcmtlckNvbG9yQ29udHJhc3QiOiJBVVRPIiwic25pcHBldENvbG9yQ29udHJhc3QiOiJBVVRPIiwiY3VzdG9tQmFja2dyb3VuZENvbG9yQ29udHJhc3QiOiJBVVRPIn0sImJhY2tncm91bmQiOnt9LCJnbG9iYWxCbG9ja0lkIjoiZDI0OTVkZTItYjBjNi00YTQ4LTlmMGYtZTJlZWYxMjQ3NTkxIn0seyJpZCI6ImNsdGhydjRvcDAwdnczYjc3YTQ2c2kxNDAiLCJkYXRhIjp7fSwidHlwZSI6Imxpc3QiLCJpdGVtcyI6W3siaWQiOiJjbHRocnY0b3EwMHZ4M2I3N2l2d2JnczZuIiwicGFyYWdyYXBoIjoiPGRpdiBkYXRhLWVkaXRvci1pZD1cImFkZDBiODRmLTVjYjYtNDIyMi1iZjlhLWMwZjA4MTM3YzkwY1wiPjxwPlRoZXNlIHF1ZXN0aW9ucyBzaG91bGQgYmUgYXNrZWQgd2l0aG91dCBmYW1pbHkgb3IgZnJpZW5kcyBwcmVzZW50IHRvIGVuc3VyZSB0aGUgc2FmZXR5IGFuZCBwcml2YWN5IG9mIHBhdGllbnRzIHdoZXJldmVyIHBvc3NpYmxlLjwvcD48L2Rpdj4ifSx7ImlkIjoiY2x0aHJ2NG9xMDB2ejNiNzdjYTF3cHl5MyIsInBhcmFncmFwaCI6IjxkaXYgZGF0YS1lZGl0b3ItaWQ9XCI2ZWRiMTQ1OC01MjMzLTQyZDItYTBlOC01NGFkNWM3MGVhODVcIj48cD5Ob3JtYWxpemUgdGhlIGRpc2N1c3Npb24gYnkgcmVhc3N1cmluZyBwYXRpZW50cyB0aGF0IHF1ZXN0aW9ucyBhYm91dCBhYnVzZSBhcmUgYSByb3V0aW5lIHBhcnQgb2YgaGVhbHRoIGNhcmUgZm9yIGFsbCBwYXRpZW50cy48L3A+PC9kaXY+In1dLCJmYW1pbHkiOiJsaXN0IiwidmFyaWFudCI6ImJ1bGxldGVkIiwic2V0dGluZ3MiOnsiY2FyZE1vZGUiOiJXSElURSIsInBhZGRpbmdUb3AiOjMsImFjY2VudENvbG9yIjpudWxsLCJwYWRkaW5nQm90dG9tIjozLCJwYWRkaW5nTGlua2VkIjp0cnVlLCJiYWNrZ3JvdW5kVHlwZSI6IkxJR0hUIiwiYmFja2dyb3VuZENvbG9yIjoiIiwiZW50cmFuY2VBbmltYXRpb24iOnRydWUsIm1hcmtlckNvbG9yQ29udHJhc3QiOiJBVVRPIiwic25pcHBldENvbG9yQ29udHJhc3QiOiJBVVRPIiwiY3VzdG9tQmFja2dyb3VuZENvbG9yQ29udHJhc3QiOiJBVVRPIn0sImJhY2tncm91bmQiOnt9LCJnbG9iYWxCbG9ja0lkIjoiNDFiMTA2YTItNzFhYS00YmY5LTk4ZmItMmMxMDljN2Q1ZGMzIn0seyJpZCI6ImNtMDdoaWMxajAweXIzYjdjaGtmYWVuYjciLCJkYXRhIjp7fSwidHlwZSI6InRleHQiLCJpdGVtcyI6W3siaWQiOiJjbTA3aGljMWswMHl0M2I3Y3c0d2FsZmg1IiwicGFyYWdyYXBoIjoiPHA+SXQncyBpbXBvcnRhbnQgdG8gZXhwbGFpbiB0byBwYXRpZW50cyB0aGF0IHdoaWxlIG91ciBjb252ZXJzYXRpb25zIGFyZSBnZW5lcmFsbHkgY29uZmlkZW50aWFsLCB0aGVyZSBhcmUgc29tZSBleGNlcHRpb25zIGZvciBzYWZldHkgcmVhc29ucy4gPC9wPiJ9XSwiZmFtaWx5IjoiaW1wYWN0IiwidmFyaWFudCI6ImMiLCJzZXR0aW5ncyI6eyJjYXJkTW9kZSI6IldISVRFIiwicGFkZGluZ1RvcCI6MywiYWNjZW50Q29sb3IiOm51bGwsInF1b3Rlc0lubGluZSI6ZmFsc2UsInBhZGRpbmdCb3R0b20iOjMsInBhZGRpbmdMaW5rZWQiOnRydWUsImJhY2tncm91bmRUeXBlIjoiTElHSFQiLCJiYWNrZ3JvdW5kQ29sb3IiOiIiLCJlbnRyYW5jZUFuaW1hdGlvbiI6dHJ1ZSwibWFya2VyQ29sb3JDb250cmFzdCI6IkFVVE8iLCJzbmlwcGV0Q29sb3JDb250cmFzdCI6IkFVVE8iLCJjdXN0b21CYWNrZ3JvdW5kQ29sb3JDb250cmFzdCI6IkFVVE8ifSwiYmFja2dyb3VuZCI6e30sImdsb2JhbEJsb2NrSWQiOiIyMTJlNDZiZi1jMTdlLTRhZjItYmVjZC0zNDBiMTA0N2E5YmIifSx7ImlkIjoiY20wN2hvY2YwMDFjbDNiN2M3YmlvYWVocSIsImRhdGEiOnt9LCJ0eXBlIjoicXVvdGUiLCJpdGVtcyI6W3siaWQiOiJjbTA3aG9jZjEwMWNwM2I3Y2FhYXJndmE5IiwibmFtZSI6IjxwPkV4YW1wbGUgY29uZmlkZW50aWFsaXR5IHN0YXRlbWVudDwvcD4iLCJhdmF0YXIiOnsibWVkaWEiOnt9fSwicGFyYWdyYXBoIjoiPHA+XCJFdmVyeXRoaW5nIHdlIHRhbGsgYWJvdXQgd2lsbCBzdGF5IGJldHdlZW4gdXMgd2l0aCBhIGZldyBleGNlcHRpb25zLiBJZiBJIGJlY29tZSBhd2FyZSBvZiBhbnkgc2l0dWF0aW9ucyB3aGVyZSB5b3UgbWlnaHQgYmUgYXQgcmlzayBvZiBoYXJtLCBzdWNoIGFzIHNlbGYtaGFybSBvciBoYXJtaW5nIG90aGVycywgb3IgaWYgdGhlcmUgaXMgZXZpZGVuY2Ugb2YgYWJ1c2Ugb3IgbmVnbGVjdCBpbnZvbHZpbmcgY2hpbGRyZW4gb3IgdnVsbmVyYWJsZSBhZHVsdHMsIEkgYW0gbGVnYWxseSByZXF1aXJlZCB0byByZXBvcnQgdGhlc2UgY29uY2VybnMgdG8gdGhlIGFwcHJvcHJpYXRlIGF1dGhvcml0aWVzLiBJIHdpbGwgZGlzY3VzcyBhbnkgbmVjZXNzYXJ5IGRpc2Nsb3N1cmVzIHdpdGggeW91IGJlZm9yZSB0YWtpbmcgYWN0aW9uIHdoZW5ldmVyIHBvc3NpYmxlLlwiPC9wPiIsImJhY2tncm91bmQiOnsibWVkaWEiOnsiaW1hZ2UiOnsia2V5IjoicXVvdGVfYmFja2dyb3VuZC5qcGciLCJzcmMiOiJxdW90ZV9iYWNrZ3JvdW5kLmpwZyIsInR5cGUiOiJpbWFnZSIsInRodW1ibmFpbCI6Imh0dHBzOi8vYXJ0aWN1bGF0ZXVzZXJjb250ZW50LmNvbS9hc3NldHMvcmlzZS9hc3NldHMvYmxvY2stZGVmYXVsdHMvcXVvdGVfYmFja2dyb3VuZF90aHVtYi5qcGciLCJvcmlnaW5hbFVybCI6InF1b3RlX2JhY2tncm91bmQuanBnIiwic291cmNlZEZyb20iOiJERUZBVUxUIn19fX1dLCJmYW1pbHkiOiJxdW90ZSIsInZhcmlhbnQiOiJhIiwic2V0dGluZ3MiOnsiY2FyZE1vZGUiOiJXSElURSIsInBhZGRpbmdUb3AiOjMsImFjY2VudENvbG9yIjpudWxsLCJxdW90ZXNJbmxpbmUiOnRydWUsInBhZGRpbmdCb3R0b20iOjMsInBhZGRpbmdMaW5rZWQiOnRydWUsImJhY2tncm91bmRUeXBlIjoiTElHSFQiLCJiYWNrZ3JvdW5kQ29sb3IiOiIiLCJlbnRyYW5jZUFuaW1hdGlvbiI6dHJ1ZSwibWFya2VyQ29sb3JDb250cmFzdCI6IkFVVE8iLCJzbmlwcGV0Q29sb3JDb250cmFzdCI6IkFVVE8iLCJjdXN0b21CYWNrZ3JvdW5kQ29sb3JDb250cmFzdCI6IkFVVE8ifSwiYmFja2dyb3VuZCI6e30sImdsb2JhbEJsb2NrSWQiOiI1ZmM1NDA5My04YWQ0LTQ1YjAtYTViMy1mMjliYjZiZDdhNGEifSx7ImlkIjoiY2x0aHJzcmw2MDB2YTNiNzc0dHNpZXh0NCIsImRhdGEiOnt9LCJ0eXBlIjoidGV4dCIsIml0ZW1zIjpbeyJpZCI6ImNsdGhyc3JsNzAwdmozYjc3b2FtcW1wcGQiLCJoZWFkaW5nIjoiPHA+PHN0cm9uZz5UbyBoZWxwIGxlYXJuIHRoZSB0eXBlcyBvZiBxdWVzdGlvbnMgdGhhdCBzaG91bGQgYmUgYXNrZWQsIGxldCB1cyByZXZpZXcgdGhlIDxzdHJvbmc+U0FGRTwvc3Ryb25nPiBhY3JvbnltIFs0XTo8L3N0cm9uZz48L3A+In1dLCJmYW1pbHkiOiJ0ZXh0IiwidmFyaWFudCI6InN1YmhlYWRpbmciLCJzZXR0aW5ncyI6eyJjYXJkTW9kZSI6IldISVRFIiwicGFkZGluZ1RvcCI6MywiYWNjZW50Q29sb3IiOm51bGwsInBhZGRpbmdCb3R0b20iOjAsInBhZGRpbmdMaW5rZWQiOnRydWUsImJhY2tncm91bmRUeXBlIjoiTElHSFQiLCJiYWNrZ3JvdW5kQ29sb3IiOiIiLCJlbnRyYW5jZUFuaW1hdGlvbiI6dHJ1ZSwibWFya2VyQ29sb3JDb250cmFzdCI6IkFVVE8iLCJzbmlwcGV0Q29sb3JDb250cmFzdCI6IkFVVE8iLCJjdXN0b21CYWNrZ3JvdW5kQ29sb3JDb250cmFzdCI6IkFVVE8ifSwiYmFja2dyb3VuZCI6e30sImdsb2JhbEJsb2NrSWQiOiI2MDQ1OWE2Yy1lOWZlLTQ4ZTUtYTc1Mi1mOTRjM2U4ODQ1MTQifSx7ImlkIjoiY2x0aHBtazduMDBxbzNiNzdra2FpeXk0bCIsImRhdGEiOnt9LCJ0eXBlIjoidGV4dCIsIml0ZW1zIjpbeyJpZCI6ImNsdGhwbWs3bjAwcXgzYjc3MDJzeDAyd3MiLCJoZWFkaW5nIjoiPHA+PHN0cm9uZz5TdHJlc3MvU2FmZXR5PC9zdHJvbmc+PC9wPiJ9XSwiZmFtaWx5IjoidGV4dCIsInZhcmlhbnQiOiJzdWJoZWFkaW5nIiwic2V0dGluZ3MiOnsiY2FyZE1vZGUiOiJXSElURSIsInBhZGRpbmdUb3AiOjMsImFjY2VudENvbG9yIjpudWxsLCJwYWRkaW5nQm90dG9tIjowLCJwYWRkaW5nTGlua2VkIjp0cnVlLCJiYWNrZ3JvdW5kVHlwZSI6IkxJR0hUIiwiYmFja2dyb3VuZENvbG9yIjoiIiwiZW50cmFuY2VBbmltYXRpb24iOnRydWUsIm1hcmtlckNvbG9yQ29udHJhc3QiOiJBVVRPIiwic25pcHBldENvbG9yQ29udHJhc3QiOiJBVVRPIiwiY3VzdG9tQmFja2dyb3VuZENvbG9yQ29udHJhc3QiOiJBVVRPIn0sImJhY2tncm91bmQiOnt9LCJnbG9iYWxCbG9ja0lkIjoiYzUxMjg4MjctYTg4Yi00NDY1LWIxYjUtMTFlNjIzMzZiNTkyIn0seyJpZCI6ImNsdGhwbXJ3dzAwcmEzYjc3N2lhNjlodmgiLCJkYXRhIjp7fSwidHlwZSI6Imxpc3QiLCJpdGVtcyI6W3siaWQiOiJjbHRocG1yd3cwMHJiM2I3N2VqM21mNW1oIiwicGFyYWdyYXBoIjoiPHA+JnF1b3Q7V2hhdCBzdHJlc3NlcyBkbyB5b3UgZXhwZXJpZW5jZSBpbiB5b3VyIHJlbGF0aW9uc2hpcHM/Jm5ic3A7PC9wPiJ9LHsiaWQiOiJjbHRocG4zd3gwMHJxM2I3N3FidGh1NjlvIiwicGFyYWdyYXBoIjoiPHA+JnF1b3Q7RG8geW91IGZlZWwgc2FmZSBpbiB5b3VyIHJlbGF0aW9uc2hpcD8mcXVvdDs8L3A+IiwiaXNOZXdseUluc2VydGVkIjpmYWxzZX1dLCJmYW1pbHkiOiJsaXN0IiwidmFyaWFudCI6ImJ1bGxldGVkIiwic2V0dGluZ3MiOnsiY2FyZE1vZGUiOiJXSElURSIsInBhZGRpbmdUb3AiOjMsImFjY2VudENvbG9yIjpudWxsLCJwYWRkaW5nQm90dG9tIjozLCJwYWRkaW5nTGlua2VkIjp0cnVlLCJiYWNrZ3JvdW5kVHlwZSI6IkxJR0hUIiwiYmFja2dyb3VuZENvbG9yIjoiIiwiZW50cmFuY2VBbmltYXRpb24iOnRydWUsIm1hcmtlckNvbG9yQ29udHJhc3QiOiJBVVRPIiwic25pcHBldENvbG9yQ29udHJhc3QiOiJBVVRPIiwiY3VzdG9tQmFja2dyb3VuZENvbG9yQ29udHJhc3QiOiJBVVRPIn0sImJhY2tncm91bmQiOnt9LCJnbG9iYWxCbG9ja0lkIjoiYWQxZjZiMzMtMDQ0OS00OTM0LTlmMTctMTRiODk1MTQwNjJiIn0seyJpZCI6ImNsdGhyaG10bjAwcnIzYjc3Nmt2dHFlMjciLCJkYXRhIjp7fSwidHlwZSI6InRleHQiLCJpdGVtcyI6W3siaWQiOiJjbHRocmhtdG8wMHMwM2I3N3U0M292YWJpIiwiaGVhZGluZyI6IjxwPjxzdHJvbmc+QWZyYWlkL0FidXNlZDwvc3Ryb25nPjwvcD4ifV0sImZhbWlseSI6InRleHQiLCJ2YXJpYW50Ijoic3ViaGVhZGluZyIsInNldHRpbmdzIjp7ImNhcmRNb2RlIjoiV0hJVEUiLCJwYWRkaW5nVG9wIjozLCJhY2NlbnRDb2xvciI6bnVsbCwicGFkZGluZ0JvdHRvbSI6MCwicGFkZGluZ0xpbmtlZCI6dHJ1ZSwiYmFja2dyb3VuZFR5cGUiOiJMSUdIVCIsImJhY2tncm91bmRDb2xvciI6IiIsImVudHJhbmNlQW5pbWF0aW9uIjp0cnVlLCJtYXJrZXJDb2xvckNvbnRyYXN0IjoiQVVUTyIsInNuaXBwZXRDb2xvckNvbnRyYXN0IjoiQVVUTyIsImN1c3RvbUJhY2tncm91bmRDb2xvckNvbnRyYXN0IjoiQVVUTyJ9LCJiYWNrZ3JvdW5kIjp7fSwiZ2xvYmFsQmxvY2tJZCI6IjllMmIwZTkxLTQ0ZjYtNGU0NC1hYWM1LTQ2NDQ1MjUzOGMyOCJ9LHsiaWQiOiJjbHRocmhzYngwMHNkM2I3N2NuemJsdWoxIiwiZGF0YSI6e30sInR5cGUiOiJsaXN0IiwiaXRlbXMiOlt7ImlkIjoiY2x0aHJoc2J5MDBzZTNiNzdzbDgyc2loeiIsInBhcmFncmFwaCI6IjxwPiZxdW90O1Blb3BsZSBpbiByZWxhdGlvbnNoaXBzIHNvbWV0aW1lcyBmaWdodC4gJm5ic3A7V2hhdCBoYXBwZW5zIHdoZW4geW91IGFuZCB5b3VyIHBhcnRuZXIgZGlzYWdyZWU/JnF1b3Q7PC9wPiJ9LHsiaWQiOiJjbHRocmhzYnkwMHNmM2I3N3dwZGswZzJyIiwicGFyYWdyYXBoIjoiPHA+JnF1b3Q7SGF2ZSB0aGVyZSBiZWVuIHNpdHVhdGlvbnMgaW4geW91ciByZWxhdGlvbnNoaXAgd2hlcmUgeW91IGhhdmUgZmVsdCBhZnJhaWQ/JnF1b3Q7PC9wPiJ9LHsiaWQiOiJjbHRocmhzYnkwMHNnM2I3N2ZrMGE1cGpsIiwicGFyYWdyYXBoIjoiPHA+JnF1b3Q7SGF2ZSB5b3UgYmVlbiBwaHlzaWNhbGx5IGh1cnQgb3IgdGhyZWF0ZW5lZCBieSB5b3VyIHBhcnRuZXI/JnF1b3Q7PC9wPiJ9LHsiaWQiOiJjbHRocmxzMzkwMHV4M2I3N3R0a21mODB3IiwicGFyYWdyYXBoIjoiPHA+JnF1b3Q7SGFzIHlvdXIgcGFydG5lciBmb3JjZWQgeW91IHRvIGVuZ2FnZSBpbiBzZXh1YWwgYWN0aXZpdGllcyB0aGF0IHlvdSBkaWRuJnJzcXVvO3Qgd2FudD8mcXVvdDs8L3A+IiwiaXNOZXdseUluc2VydGVkIjpmYWxzZX1dLCJmYW1pbHkiOiJsaXN0IiwidmFyaWFudCI6ImJ1bGxldGVkIiwic2V0dGluZ3MiOnsiY2FyZE1vZGUiOiJXSElURSIsInBhZGRpbmdUb3AiOjMsImFjY2VudENvbG9yIjpudWxsLCJwYWRkaW5nQm90dG9tIjozLCJwYWRkaW5nTGlua2VkIjp0cnVlLCJiYWNrZ3JvdW5kVHlwZSI6IkxJR0hUIiwiYmFja2dyb3VuZENvbG9yIjoiIiwiZW50cmFuY2VBbmltYXRpb24iOnRydWUsIm1hcmtlckNvbG9yQ29udHJhc3QiOiJBVVRPIiwic25pcHBldENvbG9yQ29udHJhc3QiOiJBVVRPIiwiY3VzdG9tQmFja2dyb3VuZENvbG9yQ29udHJhc3QiOiJBVVRPIn0sImJhY2tncm91bmQiOnt9LCJnbG9iYWxCbG9ja0lkIjoiZjE4MmFjNzAtNDJlYi00MjVlLTkzYjItMzY4OTllMmIyMDBjIn0seyJpZCI6ImNsdGhyaHhoZDAwc3QzYjc3dTZudTJjZzUiLCJkYXRhIjp7fSwidHlwZSI6InRleHQiLCJpdGVtcyI6W3siaWQiOiJjbHRocmh4aGQwMHQyM2I3N2I0a3UxZjNyIiwiaGVhZGluZyI6IjxwPjxzdHJvbmc+RnJpZW5kcy9GYW1pbHk8L3N0cm9uZz48L3A+In1dLCJmYW1pbHkiOiJ0ZXh0IiwidmFyaWFudCI6InN1YmhlYWRpbmciLCJzZXR0aW5ncyI6eyJjYXJkTW9kZSI6IldISVRFIiwicGFkZGluZ1RvcCI6MywiYWNjZW50Q29sb3IiOm51bGwsInBhZGRpbmdCb3R0b20iOjAsInBhZGRpbmdMaW5rZWQiOnRydWUsImJhY2tncm91bmRUeXBlIjoiTElHSFQiLCJiYWNrZ3JvdW5kQ29sb3IiOiIiLCJlbnRyYW5jZUFuaW1hdGlvbiI6dHJ1ZSwibWFya2VyQ29sb3JDb250cmFzdCI6IkFVVE8iLCJzbmlwcGV0Q29sb3JDb250cmFzdCI6IkFVVE8iLCJjdXN0b21CYWNrZ3JvdW5kQ29sb3JDb250cmFzdCI6IkFVVE8ifSwiYmFja2dyb3VuZCI6e30sImdsb2JhbEJsb2NrSWQiOiI2NDQ2NmE2Zi1mZGQxLTQ2NjMtYWZhNC01YjY2MzY2OWU2MDEifSx7ImlkIjoiY2x0aHJpNDU1MDB0ZjNiNzc4aG4yNDZsdyIsImRhdGEiOnt9LCJ0eXBlIjoibGlzdCIsIml0ZW1zIjpbeyJpZCI6ImNsdGhyaTQ1NTAwdGczYjc3c2R2MGtwdXUiLCJwYXJhZ3JhcGgiOiI8cD4mcXVvdDtBcmUgeW91ciBmcmllbmRzIGFuZCBmYW1pbHkgYXdhcmUgb2Ygd2hhdCBpcyBnb2luZyBvbj8mcXVvdDs8L3A+In1dLCJmYW1pbHkiOiJsaXN0IiwidmFyaWFudCI6ImJ1bGxldGVkIiwic2V0dGluZ3MiOnsiY2FyZE1vZGUiOiJXSElURSIsInBhZGRpbmdUb3AiOjMsImFjY2VudENvbG9yIjpudWxsLCJwYWRkaW5nQm90dG9tIjozLCJwYWRkaW5nTGlua2VkIjp0cnVlLCJiYWNrZ3JvdW5kVHlwZSI6IkxJR0hUIiwiYmFja2dyb3VuZENvbG9yIjoiIiwiZW50cmFuY2VBbmltYXRpb24iOnRydWUsIm1hcmtlckNvbG9yQ29udHJhc3QiOiJBVVRPIiwic25pcHBldENvbG9yQ29udHJhc3QiOiJBVVRPIiwiY3VzdG9tQmFja2dyb3VuZENvbG9yQ29udHJhc3QiOiJBVVRPIn0sImJhY2tncm91bmQiOnt9LCJnbG9iYWxCbG9ja0lkIjoiMWQ1ZmM5MTYtNDc0Mi00NGRlLTljMWEtNWUyMDllMjIyYjRlIn0seyJpZCI6ImNsdGhyaXFhZDAwdHYzYjc3ZGxvNDU3Z24iLCJkYXRhIjp7fSwidHlwZSI6InRleHQiLCJpdGVtcyI6W3siaWQiOiJjbHRocmlxYWQwMHU0M2I3N21iczVqZjJlIiwiaGVhZGluZyI6IjxwPjxzdHJvbmc+RW1lcmdlbmN5PC9zdHJvbmc+PC9wPiJ9XSwiZmFtaWx5IjoidGV4dCIsInZhcmlhbnQiOiJzdWJoZWFkaW5nIiwic2V0dGluZ3MiOnsiY2FyZE1vZGUiOiJXSElURSIsInBhZGRpbmdUb3AiOjMsImFjY2VudENvbG9yIjpudWxsLCJwYWRkaW5nQm90dG9tIjowLCJwYWRkaW5nTGlua2VkIjp0cnVlLCJiYWNrZ3JvdW5kVHlwZSI6IkxJR0hUIiwiYmFja2dyb3VuZENvbG9yIjoiIiwiZW50cmFuY2VBbmltYXRpb24iOnRydWUsIm1hcmtlckNvbG9yQ29udHJhc3QiOiJBVVRPIiwic25pcHBldENvbG9yQ29udHJhc3QiOiJBVVRPIiwiY3VzdG9tQmFja2dyb3VuZENvbG9yQ29udHJhc3QiOiJBVVRPIn0sImJhY2tncm91bmQiOnt9LCJnbG9iYWxCbG9ja0lkIjoiNjY2Njg1ZTItM2Q4NC00NGEwLWFjOWMtMmZkZDhhMzIxNDJlIn0seyJpZCI6ImNsdGhyaXlucDAwdWgzYjc3aHdmaWZsY24iLCJkYXRhIjp7fSwidHlwZSI6Imxpc3QiLCJpdGVtcyI6W3siaWQiOiJjbHRocml5bnEwMHVpM2I3N3FuZXR0eHZ4IiwicGFyYWdyYXBoIjoiPHA+JnF1b3Q7RG8geW91IGhhdmUgYSBzYWZlIHBsYWNlIHRvIGdvIGluIGFuIGVtZXJnZW5jeT88L3A+In1dLCJmYW1pbHkiOiJsaXN0IiwidmFyaWFudCI6ImJ1bGxldGVkIiwic2V0dGluZ3MiOnsiY2FyZE1vZGUiOiJXSElURSIsInBhZGRpbmdUb3AiOjMsImFjY2VudENvbG9yIjpudWxsLCJwYWRkaW5nQm90dG9tIjozLCJwYWRkaW5nTGlua2VkIjp0cnVlLCJiYWNrZ3JvdW5kVHlwZSI6IkxJR0hUIiwiYmFja2dyb3VuZENvbG9yIjoiIiwiZW50cmFuY2VBbmltYXRpb24iOnRydWUsIm1hcmtlckNvbG9yQ29udHJhc3QiOiJBVVRPIiwic25pcHBldENvbG9yQ29udHJhc3QiOiJBVVRPIiwiY3VzdG9tQmFja2dyb3VuZENvbG9yQ29udHJhc3QiOiJBVVRPIn0sImJhY2tncm91bmQiOnt9LCJnbG9iYWxCbG9ja0lkIjoiMjkzNzNkNjktODMxOC00NmQyLWIzNmEtM2ZiNDY5NzE2Njg0In0seyJpZCI6ImNseHhvaW9jNTAwYzEzNTdjNHJva2lwaWUiLCJkYXRhIjp7fSwidHlwZSI6Im11bHRpbWVkaWEiLCJpdGVtcyI6W3siaWQiOiJjbHh4b2lvYzUwMGMyMzU3Y3RsdDFjbzY5IiwibWVkaWEiOnsidmlkZW8iOnsia2V5IjoiRW5kaW5nIDJfUGFydCAyX1JFVklTRUQgMi5tcDQiLCJ1cmwiOiJ0cmFuc2NvZGVkLWZIdFZ0dUN2bnhUa19pYlQtRW5kaW5nJTI1MjAyX1BhcnQlMjUyMDJfUkVWSVNFRCUyNTIwMi5tcDQiLCJ0eXBlIjoidmlkZW8iLCJwb3N0ZXIiOiJFbmRpbmcgMl9QYXJ0IDJfUkVWSVNFRCAyLmpwZyIsImNhcHRpb25zIjpbeyJpZCI6ImNtb3J2Zmk5aTAwbm0zYjdsczd0eTAwcXQiLCJrZXkiOiJTdHJ1Y3R1cmVkIGludGVydmlldy52dHQiLCJjb2RlIjoiZW4iLCJuYW1lIjoiRW5nbGlzaCIsImZpbGVuYW1lIjoiU3RydWN0dXJlZCBpbnRlcnZpZXcudnR0In1dLCJkdXJhdGlvbiI6MTk1LCJpbnB1dEtleSI6InJpc2UvY291cnNlcy9uYUZTWFo4WDNBRTItSzFxSG8yNURmR2tDUHpUTnhnby9mSHRWdHVDdm54VGtfaWJULUVuZGluZyUyMDJfUGFydCUyMDJfUkVWSVNFRCUyMDIubXA0IiwidGh1bWJuYWlsIjoiaHR0cHM6Ly9pbWFnZXMuYXJ0aWN1bGF0ZS5jb20vZjpqcGcsYjpmZmYsdzoxMDAsaDoxMDAsczpjb3Zlci9yaXNlL2NvdXJzZXMvbmFGU1haOFgzQUUyLUsxcUhvMjVEZkdrQ1B6VE54Z28vdHJhbnNjb2RlZC1mSHRWdHVDdm54VGtfaWJULUVuZGluZyUyNTIwMl9QYXJ0JTI1MjAyX1JFVklTRUQlMjUyMDIuMDAwMDAwMC5qcGciLCJjYXB0aW9uVUlEIjoiY21vcnZmaWozMDBubjNiN2xlN2E1dHhiNCIsIm9yaWdpbmFsVXJsIjoiRW5kaW5nIDJfUGFydCAyX1JFVklTRUQgMi5tcDQiLCJ0cmFuc2NvZGVJZCI6IjE3MjQ3OTA1Mzk4MzAtYTdzdGZ1In19LCJjYXB0aW9uIjoiPGRpdiBkYXRhLWVkaXRvci1pZD1cIjkzNDBkN2RlLTIyMjYtNGUxZi1hODliLTQxYzViZGEyMTM3NVwiPjxwPkJvYmJ5LCBNYXJpYSwgYW5kIHRoZSBkb2N0b3Igc2l0IGluIHRoZSBleGFtIHJvb20uICZuYnNwO1RvIHR1cm4gb24gY2xvc2VkIGNhcHRpb25zLCBjbGljayBvbiB0aGUgQ0MgYnV0dG9uIGFuZCBzZWxlY3QgXCJFbmdsaXNoLlwiPC9wPjwvZGl2PiJ9XSwiZmFtaWx5IjoibXVsdGltZWRpYSIsInZhcmlhbnQiOiJ2aWRlbyIsInNldHRpbmdzIjp7ImNhcmRNb2RlIjoiV0hJVEUiLCJwYWRkaW5nVG9wIjozLCJhY2NlbnRDb2xvciI6bnVsbCwicXVvdGVzSW5saW5lIjpmYWxzZSwicGFkZGluZ0JvdHRvbSI6MywicGFkZGluZ0xpbmtlZCI6dHJ1ZSwiYmFja2dyb3VuZFR5cGUiOiJMSUdIVCIsImJhY2tncm91bmRDb2xvciI6IiIsImVudHJhbmNlQW5pbWF0aW9uIjp0cnVlLCJtYXJrZXJDb2xvckNvbnRyYXN0IjoiQVVUTyIsInNuaXBwZXRDb2xvckNvbnRyYXN0IjoiQVVUTyIsImN1c3RvbUJhY2tncm91bmRDb2xvckNvbnRyYXN0IjoiQVVUTyJ9LCJiYWNrZ3JvdW5kIjp7fSwiZ2xvYmFsQmxvY2tJZCI6IjU1ZGIwMDRlLTMxMzMtNDliMC05ZGVkLTVjMzdlMzIyNTgwNyJ9LHsiaWQiOiJjbW9yYjNpaWowMHdoM2I3bGtnZDFsaThvIiwidHlwZSI6ImludGVyYWN0aXZlIiwiaXRlbXMiOlt7ImlkIjoiY21vcmIzaWlqMDB3aTNiN2x0ZHBhdjNmNyIsInRpdGxlIjoiVmlkZW8gVHJhbnNjcmlwdCIsImRlc2NyaXB0aW9uIjoiPGRpdiBkYXRhLWVkaXRvci1pZD1cIjdhMzVlOGM1LTRkOTMtNGM2MC05YzI1LTgzYmNmN2U3YzQzMVwiPjxwPjxzcGFuIHN0eWxlPVwiZm9udC1zaXplOiAxLjVyZW1cIj48c3BhbiBzdHlsZT1cImNvbG9yOiBibGFjazsgdGV4dC1kZWNvcmF0aW9uOiBpbmhlcml0XCIgZGF0YS1jb2xvci1zY29wZT1cIm91dGVyXCI+RG9jdG9yICg8L3NwYW4+PHNwYW4gc3R5bGU9XCJjb2xvcjogYmx1ZTsgdGV4dC1kZWNvcmF0aW9uOiBpbmhlcml0XCIgZGF0YS1jb2xvci1zY29wZT1cIm91dGVyXCI+PGEgcmVsPVwibm9vcGVuZXIgbm9yZWZlcnJlciBub2ZvbGxvd1wiIHRhcmdldD1cIl9ibGFua1wiIGhyZWY9XCJodHRwczovL3d3dy5yZXYuY29tL2FwcC90cmFuc2NyaXB0L05qbG1PVEkzTjJJeFpqUmtNV0l6WVRNellUZGtZMlpsZVU5RlJIVkNTblZMUVZkaS9vL1ZFTXdNall5TURJMk9UQXk/dHM9MC42MVwiPjAwOjAwPC9hPjwvc3Bhbj48c3BhbiBzdHlsZT1cImNvbG9yOiBibGFjazsgdGV4dC1kZWNvcmF0aW9uOiBpbmhlcml0XCIgZGF0YS1jb2xvci1zY29wZT1cIm91dGVyXCI+KTogSSBoZWFyIHlvdXIgY29uY2Vybiwgc2lyLiBBZ2FpbiwgdGhpcyBpcyBjbGluaWMgcG9saWN5IGFuZCBhY3R1YWxseSBJIGdvdCBhIG1lc3NhZ2UgbGFzdCB3ZWVrIGFib3V0IHNvbWUgaXNzdWVzIHdpdGggdGhlIGluc3VyYW5jZSBmcm9tIHRoZSBmcm9udCBkZXNrLiBTb3VuZHMgbGlrZSB0aGV5IG5lZWQgc29tZSB1cGRhdGVzIGFuZCBqdXN0IGNvbmZpcm1hdGlvbnMgb24gdGhpbmdzLiBJZiB5b3Ugd291bGRuJ3QgbWluZCBzdGVwcGluZyBvdXQgYW5kIGdvaW5nIHRvIHRha2UgY2FyZSBvZiB0aGF0LCB3ZSBjYW4gZG8gdGhpcyBleGFtIGFuZCBnZXQgeW91IG91dCBvZiB0aGUgYXBwb2ludG1lbnQgc29vbmVyLjwvc3Bhbj48L3NwYW4+PC9wPjxwPjwvcD48cD48c3BhbiBzdHlsZT1cImZvbnQtc2l6ZTogMS41cmVtXCI+PHNwYW4gc3R5bGU9XCJjb2xvcjogYmxhY2s7IHRleHQtZGVjb3JhdGlvbjogaW5oZXJpdFwiIGRhdGEtY29sb3Itc2NvcGU9XCJvdXRlclwiPkJvYmJ5ICg8L3NwYW4+PHNwYW4gc3R5bGU9XCJjb2xvcjogYmx1ZTsgdGV4dC1kZWNvcmF0aW9uOiBpbmhlcml0XCIgZGF0YS1jb2xvci1zY29wZT1cIm91dGVyXCI+PGEgcmVsPVwibm9vcGVuZXIgbm9yZWZlcnJlciBub2ZvbGxvd1wiIHRhcmdldD1cIl9ibGFua1wiIGhyZWY9XCJodHRwczovL3d3dy5yZXYuY29tL2FwcC90cmFuc2NyaXB0L05qbG1PVEkzTjJJeFpqUmtNV0l6WVRNellUZGtZMlpsZVU5RlJIVkNTblZMUVZkaS9vL1ZFTXdNall5TURJMk9UQXk/dHM9MTkuNDVcIj4wMDoxOTwvYT48L3NwYW4+PHNwYW4gc3R5bGU9XCJjb2xvcjogYmxhY2s7IHRleHQtZGVjb3JhdGlvbjogaW5oZXJpdFwiIGRhdGEtY29sb3Itc2NvcGU9XCJvdXRlclwiPik6IE9rYXk/IFllYWguIEknbGwgZ2V0IHlvdSBhIGJvdHRsZSBvZiB3YXRlciBiYWJlIGFuZCBJJ2xsIGJlIHJpZ2h0IGJhY2ssIG9rYXk/PC9zcGFuPjwvc3Bhbj48L3A+PHA+PC9wPjxwPjxzcGFuIHN0eWxlPVwiZm9udC1zaXplOiAxLjVyZW1cIj48c3BhbiBzdHlsZT1cImNvbG9yOiBibGFjazsgdGV4dC1kZWNvcmF0aW9uOiBpbmhlcml0XCIgZGF0YS1jb2xvci1zY29wZT1cIm91dGVyXCI+RG9jdG9yICg8L3NwYW4+PHNwYW4gc3R5bGU9XCJjb2xvcjogYmx1ZTsgdGV4dC1kZWNvcmF0aW9uOiBpbmhlcml0XCIgZGF0YS1jb2xvci1zY29wZT1cIm91dGVyXCI+PGEgcmVsPVwibm9vcGVuZXIgbm9yZWZlcnJlciBub2ZvbGxvd1wiIHRhcmdldD1cIl9ibGFua1wiIGhyZWY9XCJodHRwczovL3d3dy5yZXYuY29tL2FwcC90cmFuc2NyaXB0L05qbG1PVEkzTjJJeFpqUmtNV0l6WVRNellUZGtZMlpsZVU5RlJIVkNTblZMUVZkaS9vL1ZFTXdNall5TURJMk9UQXk/dHM9MzEuMjJcIj4wMDozMTwvYT48L3NwYW4+PHNwYW4gc3R5bGU9XCJjb2xvcjogYmxhY2s7IHRleHQtZGVjb3JhdGlvbjogaW5oZXJpdFwiIGRhdGEtY29sb3Itc2NvcGU9XCJvdXRlclwiPik6IEFscmlnaHQsIE1hcmlhLCBob3cncyB5b3VyIGFueGlldHkgYmVlbj88L3NwYW4+PC9zcGFuPjwvcD48cD48L3A+PHA+PHNwYW4gc3R5bGU9XCJmb250LXNpemU6IDEuNXJlbVwiPjxzcGFuIHN0eWxlPVwiY29sb3I6IGJsYWNrOyB0ZXh0LWRlY29yYXRpb246IGluaGVyaXRcIiBkYXRhLWNvbG9yLXNjb3BlPVwib3V0ZXJcIj5NYXJpYSAoPC9zcGFuPjxzcGFuIHN0eWxlPVwiY29sb3I6IGJsdWU7IHRleHQtZGVjb3JhdGlvbjogaW5oZXJpdFwiIGRhdGEtY29sb3Itc2NvcGU9XCJvdXRlclwiPjxhIHJlbD1cIm5vb3BlbmVyIG5vcmVmZXJyZXIgbm9mb2xsb3dcIiB0YXJnZXQ9XCJfYmxhbmtcIiBocmVmPVwiaHR0cHM6Ly93d3cucmV2LmNvbS9hcHAvdHJhbnNjcmlwdC9OamxtT1RJM04ySXhaalJrTVdJellUTXpZVGRrWTJabGVVOUZSSFZDU25WTFFWZGkvby9WRU13TWpZeU1ESTJPVEF5P3RzPTM1LjUzXCI+MDA6MzU8L2E+PC9zcGFuPjxzcGFuIHN0eWxlPVwiY29sb3I6IGJsYWNrOyB0ZXh0LWRlY29yYXRpb246IGluaGVyaXRcIiBkYXRhLWNvbG9yLXNjb3BlPVwib3V0ZXJcIj4pOiBJdCdzIGJlZW4gdXAgYW5kIGRvd24uIEkgd2Fzbid0IGFibGUgdG8gZ2V0IHRoZSBtZWRpY2luZSBmaWxsZWQuPC9zcGFuPjwvc3Bhbj48L3A+PHA+PC9wPjxwPjxzcGFuIHN0eWxlPVwiZm9udC1zaXplOiAxLjVyZW1cIj48c3BhbiBzdHlsZT1cImNvbG9yOiBibGFjazsgdGV4dC1kZWNvcmF0aW9uOiBpbmhlcml0XCIgZGF0YS1jb2xvci1zY29wZT1cIm91dGVyXCI+RG9jdG9yICg8L3NwYW4+PHNwYW4gc3R5bGU9XCJjb2xvcjogYmx1ZTsgdGV4dC1kZWNvcmF0aW9uOiBpbmhlcml0XCIgZGF0YS1jb2xvci1zY29wZT1cIm91dGVyXCI+PGEgcmVsPVwibm9vcGVuZXIgbm9yZWZlcnJlciBub2ZvbGxvd1wiIHRhcmdldD1cIl9ibGFua1wiIGhyZWY9XCJodHRwczovL3d3dy5yZXYuY29tL2FwcC90cmFuc2NyaXB0L05qbG1PVEkzTjJJeFpqUmtNV0l6WVRNellUZGtZMlpsZVU5RlJIVkNTblZMUVZkaS9vL1ZFTXdNall5TURJMk9UQXk/dHM9NDEuMVwiPjAwOjQxPC9hPjwvc3Bhbj48c3BhbiBzdHlsZT1cImNvbG9yOiBibGFjazsgdGV4dC1kZWNvcmF0aW9uOiBpbmhlcml0XCIgZGF0YS1jb2xvci1zY29wZT1cIm91dGVyXCI+KTogSSBzZWUuIFdlbGwsIEkgdG9vayBhIGxvb2sgYXQgeW91ciBsYWJzLiBUaGV5IGxvb2sgcHJldHR5IHJlYXNzdXJpbmcuIEkgZG8gd2FudCB0byBhc2sgc29tZSBxdWVzdGlvbnMgYWJvdXQgeW91ciByZWxhdGlvbnNoaXAuIFdoYXQgYXJlIHNvbWUgb2YgdGhlIHN0cmVzc29ycyB0aGF0IHlvdSBnbyB0aHJvdWdoIHdpdGggdGhpcz88L3NwYW4+PC9zcGFuPjwvcD48cD48L3A+PHA+PHNwYW4gc3R5bGU9XCJmb250LXNpemU6IDEuNXJlbVwiPjxzcGFuIHN0eWxlPVwiY29sb3I6IGJsYWNrOyB0ZXh0LWRlY29yYXRpb246IGluaGVyaXRcIiBkYXRhLWNvbG9yLXNjb3BlPVwib3V0ZXJcIj5NYXJpYSAoPC9zcGFuPjxzcGFuIHN0eWxlPVwiY29sb3I6IGJsdWU7IHRleHQtZGVjb3JhdGlvbjogaW5oZXJpdFwiIGRhdGEtY29sb3Itc2NvcGU9XCJvdXRlclwiPjxhIHJlbD1cIm5vb3BlbmVyIG5vcmVmZXJyZXIgbm9mb2xsb3dcIiB0YXJnZXQ9XCJfYmxhbmtcIiBocmVmPVwiaHR0cHM6Ly93d3cucmV2LmNvbS9hcHAvdHJhbnNjcmlwdC9OamxtT1RJM04ySXhaalJrTVdJellUTXpZVGRrWTJabGVVOUZSSFZDU25WTFFWZGkvby9WRU13TWpZeU1ESTJPVEF5P3RzPTU0Ljc2XCI+MDA6NTQ8L2E+PC9zcGFuPjxzcGFuIHN0eWxlPVwiY29sb3I6IGJsYWNrOyB0ZXh0LWRlY29yYXRpb246IGluaGVyaXRcIiBkYXRhLWNvbG9yLXNjb3BlPVwib3V0ZXJcIj4pOiBCb2JieSdzIGhhZCBhIGxvdCB0byBkZWFsIHdpdGggYXQgd29yayBhbmQgaGUncyBub3JtYWxseSBhIHJlYWxseSBuaWNlIGFuZCBzd2VldCBhbmQgbG92aW5nIHBlcnNvbiwgYnV0IHRoaW5ncyBoYXZlIGp1c3QgYmVlbiBhIGxpdHRsZSBoYXJkZXIgbGF0ZWx5Ljwvc3Bhbj48L3NwYW4+PC9wPjxwPjwvcD48cD48c3BhbiBzdHlsZT1cImZvbnQtc2l6ZTogMS41cmVtXCI+PHNwYW4gc3R5bGU9XCJjb2xvcjogYmxhY2s7IHRleHQtZGVjb3JhdGlvbjogaW5oZXJpdFwiIGRhdGEtY29sb3Itc2NvcGU9XCJvdXRlclwiPkRvY3RvciAoPC9zcGFuPjxzcGFuIHN0eWxlPVwiY29sb3I6IGJsdWU7IHRleHQtZGVjb3JhdGlvbjogaW5oZXJpdFwiIGRhdGEtY29sb3Itc2NvcGU9XCJvdXRlclwiPjxhIHJlbD1cIm5vb3BlbmVyIG5vcmVmZXJyZXIgbm9mb2xsb3dcIiB0YXJnZXQ9XCJfYmxhbmtcIiBocmVmPVwiaHR0cHM6Ly93d3cucmV2LmNvbS9hcHAvdHJhbnNjcmlwdC9OamxtT1RJM04ySXhaalJrTVdJellUTXpZVGRrWTJabGVVOUZSSFZDU25WTFFWZGkvby9WRU13TWpZeU1ESTJPVEF5P3RzPTY4LjM4XCI+MDE6MDg8L2E+PC9zcGFuPjxzcGFuIHN0eWxlPVwiY29sb3I6IGJsYWNrOyB0ZXh0LWRlY29yYXRpb246IGluaGVyaXRcIiBkYXRhLWNvbG9yLXNjb3BlPVwib3V0ZXJcIj4pOiBJIHNlZS4gV2hhdCBoYXBwZW5zIHdoZW4gQm9iYnkgZ2V0cyBzdHJlc3NlZD88L3NwYW4+PC9zcGFuPjwvcD48cD48L3A+PHA+PHNwYW4gc3R5bGU9XCJmb250LXNpemU6IDEuNXJlbVwiPjxzcGFuIHN0eWxlPVwiY29sb3I6IGJsYWNrOyB0ZXh0LWRlY29yYXRpb246IGluaGVyaXRcIiBkYXRhLWNvbG9yLXNjb3BlPVwib3V0ZXJcIj5NYXJpYSAoPC9zcGFuPjxzcGFuIHN0eWxlPVwiY29sb3I6IGJsdWU7IHRleHQtZGVjb3JhdGlvbjogaW5oZXJpdFwiIGRhdGEtY29sb3Itc2NvcGU9XCJvdXRlclwiPjxhIHJlbD1cIm5vb3BlbmVyIG5vcmVmZXJyZXIgbm9mb2xsb3dcIiB0YXJnZXQ9XCJfYmxhbmtcIiBocmVmPVwiaHR0cHM6Ly93d3cucmV2LmNvbS9hcHAvdHJhbnNjcmlwdC9OamxtT1RJM04ySXhaalJrTVdJellUTXpZVGRrWTJabGVVOUZSSFZDU25WTFFWZGkvby9WRU13TWpZeU1ESTJPVEF5P3RzPTczLjE1XCI+MDE6MTM8L2E+PC9zcGFuPjxzcGFuIHN0eWxlPVwiY29sb3I6IGJsYWNrOyB0ZXh0LWRlY29yYXRpb246IGluaGVyaXRcIiBkYXRhLWNvbG9yLXNjb3BlPVwib3V0ZXJcIj4pOiBXZSBnZXQgYW5ncnkgYW5kIHdlIGNhbiB5ZWxsIGF0IGVhY2ggb3RoZXIgc29tZXRpbWVzLjwvc3Bhbj48L3NwYW4+PC9wPjxwPjwvcD48cD48c3BhbiBzdHlsZT1cImZvbnQtc2l6ZTogMS41cmVtXCI+PHNwYW4gc3R5bGU9XCJjb2xvcjogYmxhY2s7IHRleHQtZGVjb3JhdGlvbjogaW5oZXJpdFwiIGRhdGEtY29sb3Itc2NvcGU9XCJvdXRlclwiPkRvY3RvciAoPC9zcGFuPjxzcGFuIHN0eWxlPVwiY29sb3I6IGJsdWU7IHRleHQtZGVjb3JhdGlvbjogaW5oZXJpdFwiIGRhdGEtY29sb3Itc2NvcGU9XCJvdXRlclwiPjxhIHJlbD1cIm5vb3BlbmVyIG5vcmVmZXJyZXIgbm9mb2xsb3dcIiB0YXJnZXQ9XCJfYmxhbmtcIiBocmVmPVwiaHR0cHM6Ly93d3cucmV2LmNvbS9hcHAvdHJhbnNjcmlwdC9OamxtT1RJM04ySXhaalJrTVdJellUTXpZVGRrWTJabGVVOUZSSFZDU25WTFFWZGkvby9WRU13TWpZeU1ESTJPVEF5P3RzPTgwLjEzXCI+MDE6MjA8L2E+PC9zcGFuPjxzcGFuIHN0eWxlPVwiY29sb3I6IGJsYWNrOyB0ZXh0LWRlY29yYXRpb246IGluaGVyaXRcIiBkYXRhLWNvbG9yLXNjb3BlPVwib3V0ZXJcIj4pOiBEb2VzIGl0IGV2ZXIgZ28gYmV5b25kIHllbGxpbmcgd2l0aCB0aGVzZSBmaWdodHM/PC9zcGFuPjwvc3Bhbj48L3A+PHA+PC9wPjxwPjxzcGFuIHN0eWxlPVwiZm9udC1zaXplOiAxLjVyZW1cIj48c3BhbiBzdHlsZT1cImNvbG9yOiBibGFjazsgdGV4dC1kZWNvcmF0aW9uOiBpbmhlcml0XCIgZGF0YS1jb2xvci1zY29wZT1cIm91dGVyXCI+TWFyaWEgKDwvc3Bhbj48c3BhbiBzdHlsZT1cImNvbG9yOiBibHVlOyB0ZXh0LWRlY29yYXRpb246IGluaGVyaXRcIiBkYXRhLWNvbG9yLXNjb3BlPVwib3V0ZXJcIj48YSByZWw9XCJub29wZW5lciBub3JlZmVycmVyIG5vZm9sbG93XCIgdGFyZ2V0PVwiX2JsYW5rXCIgaHJlZj1cImh0dHBzOi8vd3d3LnJldi5jb20vYXBwL3RyYW5zY3JpcHQvTmpsbU9USTNOMkl4WmpSa01XSXpZVE16WVRka1kyWmxlVTlGUkhWQ1NuVkxRVmRpL28vVkVNd01qWXlNREkyT1RBeT90cz04My4xN1wiPjAxOjIzPC9hPjwvc3Bhbj48c3BhbiBzdHlsZT1cImNvbG9yOiBibGFjazsgdGV4dC1kZWNvcmF0aW9uOiBpbmhlcml0XCIgZGF0YS1jb2xvci1zY29wZT1cIm91dGVyXCI+KTogSXQncyBtYWlubHkganVzdCB5ZWxsaW5nLiBNYXkgaGF2ZSBnb3R0ZW4gcGh5c2ljYWwgYSBjb3VwbGUgb2YgdGltZXMsIGJ1dCBpdCdzIG5vdCBhbnl0aGluZyBJJ20gd29ycmllZCBhYm91dC48L3NwYW4+PC9zcGFuPjwvcD48cD48L3A+PHA+PHNwYW4gc3R5bGU9XCJmb250LXNpemU6IDEuNXJlbVwiPjxzcGFuIHN0eWxlPVwiY29sb3I6IGJsYWNrOyB0ZXh0LWRlY29yYXRpb246IGluaGVyaXRcIiBkYXRhLWNvbG9yLXNjb3BlPVwib3V0ZXJcIj5Eb2N0b3IgKDwvc3Bhbj48c3BhbiBzdHlsZT1cImNvbG9yOiBibHVlOyB0ZXh0LWRlY29yYXRpb246IGluaGVyaXRcIiBkYXRhLWNvbG9yLXNjb3BlPVwib3V0ZXJcIj48YSByZWw9XCJub29wZW5lciBub3JlZmVycmVyIG5vZm9sbG93XCIgdGFyZ2V0PVwiX2JsYW5rXCIgaHJlZj1cImh0dHBzOi8vd3d3LnJldi5jb20vYXBwL3RyYW5zY3JpcHQvTmpsbU9USTNOMkl4WmpSa01XSXpZVE16WVRka1kyWmxlVTlGUkhWQ1NuVkxRVmRpL28vVkVNd01qWXlNREkyT1RBeT90cz05NC40MlwiPjAxOjM0PC9hPjwvc3Bhbj48c3BhbiBzdHlsZT1cImNvbG9yOiBibGFjazsgdGV4dC1kZWNvcmF0aW9uOiBpbmhlcml0XCIgZGF0YS1jb2xvci1zY29wZT1cIm91dGVyXCI+KTogQW5kIHdoZW4geW91IHNheSBwaHlzaWNhbCwgZG9lcyBoZSBoaXQgeW91Pzwvc3Bhbj48L3NwYW4+PC9wPjxwPjwvcD48cD48c3BhbiBzdHlsZT1cImZvbnQtc2l6ZTogMS41cmVtXCI+PHNwYW4gc3R5bGU9XCJjb2xvcjogYmxhY2s7IHRleHQtZGVjb3JhdGlvbjogaW5oZXJpdFwiIGRhdGEtY29sb3Itc2NvcGU9XCJvdXRlclwiPk1hcmlhICg8L3NwYW4+PHNwYW4gc3R5bGU9XCJjb2xvcjogYmx1ZTsgdGV4dC1kZWNvcmF0aW9uOiBpbmhlcml0XCIgZGF0YS1jb2xvci1zY29wZT1cIm91dGVyXCI+PGEgcmVsPVwibm9vcGVuZXIgbm9yZWZlcnJlciBub2ZvbGxvd1wiIHRhcmdldD1cIl9ibGFua1wiIGhyZWY9XCJodHRwczovL3d3dy5yZXYuY29tL2FwcC90cmFuc2NyaXB0L05qbG1PVEkzTjJJeFpqUmtNV0l6WVRNellUZGtZMlpsZVU5RlJIVkNTblZMUVZkaS9vL1ZFTXdNall5TURJMk9UQXk/dHM9OTkuODlcIj4wMTozOTwvYT48L3NwYW4+PHNwYW4gc3R5bGU9XCJjb2xvcjogYmxhY2s7IHRleHQtZGVjb3JhdGlvbjogaW5oZXJpdFwiIGRhdGEtY29sb3Itc2NvcGU9XCJvdXRlclwiPik6IEhlJ3Mgc2xhcHBlZCBtZSBhIGNvdXBsZSBvZiB0aW1lcywgYnV0IGl0J3MgcmVhbGx5IG5vIGJpZyBkZWFsLjwvc3Bhbj48L3NwYW4+PC9wPjxwPjwvcD48cD48c3BhbiBzdHlsZT1cImZvbnQtc2l6ZTogMS41cmVtXCI+PHNwYW4gc3R5bGU9XCJjb2xvcjogYmxhY2s7IHRleHQtZGVjb3JhdGlvbjogaW5oZXJpdFwiIGRhdGEtY29sb3Itc2NvcGU9XCJvdXRlclwiPkRvY3RvciAoPC9zcGFuPjxzcGFuIHN0eWxlPVwiY29sb3I6IGJsdWU7IHRleHQtZGVjb3JhdGlvbjogaW5oZXJpdFwiIGRhdGEtY29sb3Itc2NvcGU9XCJvdXRlclwiPjxhIHJlbD1cIm5vb3BlbmVyIG5vcmVmZXJyZXIgbm9mb2xsb3dcIiB0YXJnZXQ9XCJfYmxhbmtcIiBocmVmPVwiaHR0cHM6Ly93d3cucmV2LmNvbS9hcHAvdHJhbnNjcmlwdC9OamxtT1RJM04ySXhaalJrTVdJellUTXpZVGRrWTJabGVVOUZSSFZDU25WTFFWZGkvby9WRU13TWpZeU1ESTJPVEF5P3RzPTEwNS4zOFwiPjAxOjQ1PC9hPjwvc3Bhbj48c3BhbiBzdHlsZT1cImNvbG9yOiBibGFjazsgdGV4dC1kZWNvcmF0aW9uOiBpbmhlcml0XCIgZGF0YS1jb2xvci1zY29wZT1cIm91dGVyXCI+KTogSSBzZWUuIEkgY2FuJ3QgaW1hZ2luZSBob3cgc2NhcnkgdGhhdCBtdXN0IGJlLiBUcnlpbmcgdG8gZGVhbCB3aXRoIHRoYXQgc3RyZXNzIGFuZCBkZWFsIHdpdGggd2hhdCB5b3UgbmVlZC4gV2l0aCB0aGF0LCBoYXMgaXQgZXZlciBnb3R0ZW4gc28gYmFkIHRoYXQgeW91IGZlbHQgYWZyYWlkIGhlIG1pZ2h0IHNldmVyZWx5IGh1cnQgeW91IG9yIGV2ZW4ga2lsbCB5b3U/PC9zcGFuPjwvc3Bhbj48L3A+PHA+PC9wPjxwPjxzcGFuIHN0eWxlPVwiZm9udC1zaXplOiAxLjVyZW1cIj48c3BhbiBzdHlsZT1cImNvbG9yOiBibGFjazsgdGV4dC1kZWNvcmF0aW9uOiBpbmhlcml0XCIgZGF0YS1jb2xvci1zY29wZT1cIm91dGVyXCI+TWFyaWEgKDwvc3Bhbj48c3BhbiBzdHlsZT1cImNvbG9yOiBibHVlOyB0ZXh0LWRlY29yYXRpb246IGluaGVyaXRcIiBkYXRhLWNvbG9yLXNjb3BlPVwib3V0ZXJcIj48YSByZWw9XCJub29wZW5lciBub3JlZmVycmVyIG5vZm9sbG93XCIgdGFyZ2V0PVwiX2JsYW5rXCIgaHJlZj1cImh0dHBzOi8vd3d3LnJldi5jb20vYXBwL3RyYW5zY3JpcHQvTmpsbU9USTNOMkl4WmpSa01XSXpZVE16WVRka1kyWmxlVTlGUkhWQ1NuVkxRVmRpL28vVkVNd01qWXlNREkyT1RBeT90cz0xMTguOTNcIj4wMTo1ODwvYT48L3NwYW4+PHNwYW4gc3R5bGU9XCJjb2xvcjogYmxhY2s7IHRleHQtZGVjb3JhdGlvbjogaW5oZXJpdFwiIGRhdGEtY29sb3Itc2NvcGU9XCJvdXRlclwiPik6IE5vLiBOby4gSXQgaXMgbm90IGFueXRoaW5nIGxpa2UgdGhhdC48L3NwYW4+PC9zcGFuPjwvcD48cD48L3A+PHA+PHNwYW4gc3R5bGU9XCJmb250LXNpemU6IDEuNXJlbVwiPjxzcGFuIHN0eWxlPVwiY29sb3I6IGJsYWNrOyB0ZXh0LWRlY29yYXRpb246IGluaGVyaXRcIiBkYXRhLWNvbG9yLXNjb3BlPVwib3V0ZXJcIj5Eb2N0b3IgKDwvc3Bhbj48c3BhbiBzdHlsZT1cImNvbG9yOiBibHVlOyB0ZXh0LWRlY29yYXRpb246IGluaGVyaXRcIiBkYXRhLWNvbG9yLXNjb3BlPVwib3V0ZXJcIj48YSByZWw9XCJub29wZW5lciBub3JlZmVycmVyIG5vZm9sbG93XCIgdGFyZ2V0PVwiX2JsYW5rXCIgaHJlZj1cImh0dHBzOi8vd3d3LnJldi5jb20vYXBwL3RyYW5zY3JpcHQvTmpsbU9USTNOMkl4WmpSa01XSXpZVE16WVRka1kyWmxlVTlGUkhWQ1NuVkxRVmRpL28vVkVNd01qWXlNREkyT1RBeT90cz0xMjIuNVwiPjAyOjAyPC9hPjwvc3Bhbj48c3BhbiBzdHlsZT1cImNvbG9yOiBibGFjazsgdGV4dC1kZWNvcmF0aW9uOiBpbmhlcml0XCIgZGF0YS1jb2xvci1zY29wZT1cIm91dGVyXCI+KSBHb3RjaGEuIEFnYWluLCBJJ20gc28gc29ycnkgeW91J3ZlIGJlZW4gZGVhbGluZyB3aXRoIHRoaXMuIEkgY2FuJ3QgaW1hZ2luZSBob3cgc3RyZXNzZnVsIGl0J3MgZm9yIHlvdSwgYnV0IG5vIG1hdHRlciBob3cgbXVjaCBzdHJlc3Mgc29tZW9uZSdzIHVuZGVyLCBubyBvbmUgc2hvdWxkIGZlZWwgYWZyYWlkIG9mIGJlaW5nIGh1cnQgYW5kIHRoaXMgaXNuJ3QgeW91ciBmYXVsdC48L3NwYW4+PC9zcGFuPjwvcD48cD48L3A+PHA+PHNwYW4gc3R5bGU9XCJmb250LXNpemU6IDEuNXJlbVwiPjxzcGFuIHN0eWxlPVwiY29sb3I6IGJsYWNrOyB0ZXh0LWRlY29yYXRpb246IGluaGVyaXRcIiBkYXRhLWNvbG9yLXNjb3BlPVwib3V0ZXJcIj5NYXJpYSAoPC9zcGFuPjxzcGFuIHN0eWxlPVwiY29sb3I6IGJsdWU7IHRleHQtZGVjb3JhdGlvbjogaW5oZXJpdFwiIGRhdGEtY29sb3Itc2NvcGU9XCJvdXRlclwiPjxhIHJlbD1cIm5vb3BlbmVyIG5vcmVmZXJyZXIgbm9mb2xsb3dcIiB0YXJnZXQ9XCJfYmxhbmtcIiBocmVmPVwiaHR0cHM6Ly93d3cucmV2LmNvbS9hcHAvdHJhbnNjcmlwdC9OamxtT1RJM04ySXhaalJrTVdJellUTXpZVGRrWTJabGVVOUZSSFZDU25WTFFWZGkvby9WRU13TWpZeU1ESTJPVEF5P3RzPTE0MS4xOVwiPjAyOjIxPC9hPjwvc3Bhbj48c3BhbiBzdHlsZT1cImNvbG9yOiBibGFjazsgdGV4dC1kZWNvcmF0aW9uOiBpbmhlcml0XCIgZGF0YS1jb2xvci1zY29wZT1cIm91dGVyXCI+KTogVGhhbmsgeW91IGZvciBzYXlpbmcgdGhhdC4gSSBzb21ldGltZXMgZmVlbCBsaWtlIHBlb3BsZSBqdXN0IGRvbid0IGNhcmUuPC9zcGFuPjwvc3Bhbj48L3A+PHA+PC9wPjxwPjxzcGFuIHN0eWxlPVwiZm9udC1zaXplOiAxLjVyZW1cIj48c3BhbiBzdHlsZT1cImNvbG9yOiBibGFjazsgdGV4dC1kZWNvcmF0aW9uOiBpbmhlcml0XCIgZGF0YS1jb2xvci1zY29wZT1cIm91dGVyXCI+RG9jdG9yICg8L3NwYW4+PHNwYW4gc3R5bGU9XCJjb2xvcjogYmx1ZTsgdGV4dC1kZWNvcmF0aW9uOiBpbmhlcml0XCIgZGF0YS1jb2xvci1zY29wZT1cIm91dGVyXCI+PGEgcmVsPVwibm9vcGVuZXIgbm9yZWZlcnJlciBub2ZvbGxvd1wiIHRhcmdldD1cIl9ibGFua1wiIGhyZWY9XCJodHRwczovL3d3dy5yZXYuY29tL2FwcC90cmFuc2NyaXB0L05qbG1PVEkzTjJJeFpqUmtNV0l6WVRNellUZGtZMlpsZVU5RlJIVkNTblZMUVZkaS9vL1ZFTXdNall5TURJMk9UQXk/dHM9MTQ5LjQ1XCI+MDI6Mjk8L2E+PC9zcGFuPjxzcGFuIHN0eWxlPVwiY29sb3I6IGJsYWNrOyB0ZXh0LWRlY29yYXRpb246IGluaGVyaXRcIiBkYXRhLWNvbG9yLXNjb3BlPVwib3V0ZXJcIj4pOiBXZSBjYXJlIGFuZCB3ZSB3YW50IHRvIG1ha2Ugc3VyZSB0aGF0IHlvdSBmZWVsIHNhZmUuIElzIHRoZXJlIGFueXRoaW5nIHRoYXQgd2UgY2FuIGRvIGF0IHRoZSBjbGluaWMgdG8gaGVscCB5b3U/PC9zcGFuPjwvc3Bhbj48L3A+PHA+PC9wPjxwPjxzcGFuIHN0eWxlPVwiZm9udC1zaXplOiAxLjVyZW1cIj48c3BhbiBzdHlsZT1cImNvbG9yOiBibGFjazsgdGV4dC1kZWNvcmF0aW9uOiBpbmhlcml0XCIgZGF0YS1jb2xvci1zY29wZT1cIm91dGVyXCI+TWFyaWEgKDwvc3Bhbj48c3BhbiBzdHlsZT1cImNvbG9yOiBibHVlOyB0ZXh0LWRlY29yYXRpb246IGluaGVyaXRcIiBkYXRhLWNvbG9yLXNjb3BlPVwib3V0ZXJcIj48YSByZWw9XCJub29wZW5lciBub3JlZmVycmVyIG5vZm9sbG93XCIgdGFyZ2V0PVwiX2JsYW5rXCIgaHJlZj1cImh0dHBzOi8vd3d3LnJldi5jb20vYXBwL3RyYW5zY3JpcHQvTmpsbU9USTNOMkl4WmpSa01XSXpZVE16WVRka1kyWmxlVTlGUkhWQ1NuVkxRVmRpL28vVkVNd01qWXlNREkyT1RBeT90cz0xNTcuNlwiPjAyOjM3PC9hPjwvc3Bhbj48c3BhbiBzdHlsZT1cImNvbG9yOiBibGFjazsgdGV4dC1kZWNvcmF0aW9uOiBpbmhlcml0XCIgZGF0YS1jb2xvci1zY29wZT1cIm91dGVyXCI+KTogTm8uIE5vLiBJIGRvbid0IHdhbnQgeW91IHRvIGRvIGFueXRoaW5nIHRoYXQgd291bGQganVzdCBtYWtlIHRoaW5ncyB3b3JzZS48L3NwYW4+PC9zcGFuPjwvcD48cD48L3A+PHA+PHNwYW4gc3R5bGU9XCJmb250LXNpemU6IDEuNXJlbVwiPjxzcGFuIHN0eWxlPVwiY29sb3I6IGJsYWNrOyB0ZXh0LWRlY29yYXRpb246IGluaGVyaXRcIiBkYXRhLWNvbG9yLXNjb3BlPVwib3V0ZXJcIj5Eb2N0b3IgKDwvc3Bhbj48c3BhbiBzdHlsZT1cImNvbG9yOiBibHVlOyB0ZXh0LWRlY29yYXRpb246IGluaGVyaXRcIiBkYXRhLWNvbG9yLXNjb3BlPVwib3V0ZXJcIj48YSByZWw9XCJub29wZW5lciBub3JlZmVycmVyIG5vZm9sbG93XCIgdGFyZ2V0PVwiX2JsYW5rXCIgaHJlZj1cImh0dHBzOi8vd3d3LnJldi5jb20vYXBwL3RyYW5zY3JpcHQvTmpsbU9USTNOMkl4WmpSa01XSXpZVE16WVRka1kyWmxlVTlGUkhWQ1NuVkxRVmRpL28vVkVNd01qWXlNREkyT1RBeT90cz0xNjEuNzhcIj4wMjo0MTwvYT48L3NwYW4+PHNwYW4gc3R5bGU9XCJjb2xvcjogYmxhY2s7IHRleHQtZGVjb3JhdGlvbjogaW5oZXJpdFwiIGRhdGEtY29sb3Itc2NvcGU9XCJvdXRlclwiPik6IE9rYXkuIFdlbGwsIGlmIHlvdSBkbyBuZWVkIGhlbHAsIHdlJ3JlIGFsd2F5cyBoZXJlIGZvciB5b3UuIERvIHlvdSBoYXZlIGEgbGlzdCBvZiByZXNvdXJjZXMgZm9yIHRoaW5ncyBsaWtlIGxvY2FsIHNoZWx0ZXJzIG9yIGFueXRoaW5nPzwvc3Bhbj48L3NwYW4+PC9wPjxwPjwvcD48cD48c3BhbiBzdHlsZT1cImZvbnQtc2l6ZTogMS41cmVtXCI+PHNwYW4gc3R5bGU9XCJjb2xvcjogYmxhY2s7IHRleHQtZGVjb3JhdGlvbjogaW5oZXJpdFwiIGRhdGEtY29sb3Itc2NvcGU9XCJvdXRlclwiPk1hcmlhICg8L3NwYW4+PHNwYW4gc3R5bGU9XCJjb2xvcjogYmx1ZTsgdGV4dC1kZWNvcmF0aW9uOiBpbmhlcml0XCIgZGF0YS1jb2xvci1zY29wZT1cIm91dGVyXCI+PGEgcmVsPVwibm9vcGVuZXIgbm9yZWZlcnJlciBub2ZvbGxvd1wiIHRhcmdldD1cIl9ibGFua1wiIGhyZWY9XCJodHRwczovL3d3dy5yZXYuY29tL2FwcC90cmFuc2NyaXB0L05qbG1PVEkzTjJJeFpqUmtNV0l6WVRNellUZGtZMlpsZVU5RlJIVkNTblZMUVZkaS9vL1ZFTXdNall5TURJMk9UQXk/dHM9MTcwLjc2XCI+MDI6NTA8L2E+PC9zcGFuPjxzcGFuIHN0eWxlPVwiY29sb3I6IGJsYWNrOyB0ZXh0LWRlY29yYXRpb246IGluaGVyaXRcIiBkYXRhLWNvbG9yLXNjb3BlPVwib3V0ZXJcIj4pOiBObywgSSBkb24ndC48L3NwYW4+PC9zcGFuPjwvcD48cD48L3A+PHA+PHNwYW4gc3R5bGU9XCJmb250LXNpemU6IDEuNXJlbVwiPjxzcGFuIHN0eWxlPVwiY29sb3I6IGJsYWNrOyB0ZXh0LWRlY29yYXRpb246IGluaGVyaXRcIiBkYXRhLWNvbG9yLXNjb3BlPVwib3V0ZXJcIj5Eb2N0b3IgKDwvc3Bhbj48c3BhbiBzdHlsZT1cImNvbG9yOiBibHVlOyB0ZXh0LWRlY29yYXRpb246IGluaGVyaXRcIiBkYXRhLWNvbG9yLXNjb3BlPVwib3V0ZXJcIj48YSByZWw9XCJub29wZW5lciBub3JlZmVycmVyIG5vZm9sbG93XCIgdGFyZ2V0PVwiX2JsYW5rXCIgaHJlZj1cImh0dHBzOi8vd3d3LnJldi5jb20vYXBwL3RyYW5zY3JpcHQvTmpsbU9USTNOMkl4WmpSa01XSXpZVE16WVRka1kyWmxlVTlGUkhWQ1NuVkxRVmRpL28vVkVNd01qWXlNREkyT1RBeT90cz0xNzIuNTNcIj4wMjo1MjwvYT48L3NwYW4+PHNwYW4gc3R5bGU9XCJjb2xvcjogYmxhY2s7IHRleHQtZGVjb3JhdGlvbjogaW5oZXJpdFwiIGRhdGEtY29sb3Itc2NvcGU9XCJvdXRlclwiPik6IE9rYXkuIFdlIGNhbiBnZXQgeW91IGEgY2FyZCBmb3IgdGhhdCBpZiB5b3UgZG9uJ3Qgd2FudCB5b3VyIGh1c2JhbmQgdG8gc2VlIHRoYXQsIEknZCByZWNvbW1lbmQgaGlkaW5nIGl0IGluIGEgc2FmZSBwbGFjZSBsaWtlIHlvdXIgc2hvZSBvciBldmVuIHlvdXIgcHVyc2UuIEF0IHRoaXMgcG9pbnQsIERvIHlvdSBoYXZlIGFueSBvdGhlciBxdWVzdGlvbnMgZm9yIG1lPyBbTWFyaWEgc2hha2VzIGhlYWQgbm8uXSBPa2F5LiBXZWxsIGFnYWluLCBpZiB5b3UgbmVlZCBoZWxwIGZyb20gdXMsIHBsZWFzZSBsZXQgdXMga25vdy4gV2UncmUgaGFwcHkgdG8gaGVscCwgYnV0IGF0IHRoaXMgcG9pbnQgSSdtIGdvaW5nIHRvIGNhbGwgYmFjayBpbiB0aGUgbnVyc2UgYW5kIHdlIGNhbiBkbyB0aGUgZXhhbS4gT2theSwgdGhhbmtzLjwvc3Bhbj48L3NwYW4+PC9wPjxwPjwvcD48cD48c3BhbiBzdHlsZT1cImZvbnQtc2l6ZTogMS41cmVtXCI+PHNwYW4gc3R5bGU9XCJjb2xvcjogYmxhY2s7IHRleHQtZGVjb3JhdGlvbjogaW5oZXJpdFwiIGRhdGEtY29sb3Itc2NvcGU9XCJvdXRlclwiPk1hcmlhICg8L3NwYW4+PHNwYW4gc3R5bGU9XCJjb2xvcjogYmx1ZTsgdGV4dC1kZWNvcmF0aW9uOiBpbmhlcml0XCIgZGF0YS1jb2xvci1zY29wZT1cIm91dGVyXCI+PGEgcmVsPVwibm9vcGVuZXIgbm9yZWZlcnJlciBub2ZvbGxvd1wiIHRhcmdldD1cIl9ibGFua1wiIGhyZWY9XCJodHRwczovL3d3dy5yZXYuY29tL2FwcC90cmFuc2NyaXB0L05qbG1PVEkzTjJJeFpqUmtNV0l6WVRNellUZGtZMlpsZVU5RlJIVkNTblZMUVZkaS9vL1ZFTXdNall5TURJMk9UQXk/dHM9MTk1LjYzXCI+MDM6MTU8L2E+PC9zcGFuPjxzcGFuIHN0eWxlPVwiY29sb3I6IGJsYWNrOyB0ZXh0LWRlY29yYXRpb246IGluaGVyaXRcIiBkYXRhLWNvbG9yLXNjb3BlPVwib3V0ZXJcIj4pOiBUaGFua3MuPC9zcGFuPjwvc3Bhbj48L3A+PHA+PHNwYW4gc3R5bGU9XCJmb250LXNpemU6IDEuNXJlbVwiPjxzcGFuIHN0eWxlPVwiY29sb3I6IGJsYWNrOyB0ZXh0LWRlY29yYXRpb246IGluaGVyaXRcIiBkYXRhLWNvbG9yLXNjb3BlPVwib3V0ZXJcIj4mbmJzcDs8L3NwYW4+PC9zcGFuPjwvcD48L2Rpdj4ifV0sImZhbWlseSI6ImludGVyYWN0aXZlIiwidmFyaWFudCI6ImFjY29yZGlvbiIsInNldHRpbmdzIjp7InBhZGRpbmdUb3AiOjMsInpvb21PbkNsaWNrIjp0cnVlLCJxdW90ZXNJbmxpbmUiOmZhbHNlLCJhdWRpb1Bvc2l0aW9uIjoiYm90dG9tIiwicGFkZGluZ0JvdHRvbSI6MywicGFkZGluZ0xpbmtlZCI6dHJ1ZSwibWFya2VyQ29sb3JDb250cmFzdCI6IkFVVE8iLCJzbmlwcGV0Q29sb3JDb250cmFzdCI6IkFVVE8ifSwiY3JlYXRlZEF0IjoiMjAyNi0wNS0wNFQxNDo0MDoxMi43MjRaIiwidXBkYXRlZEF0IjoiMjAyNi0wNS0wNFQxNDo0MDoxMi43MjRaIiwiZ2xvYmFsQmxvY2tJZCI6IjA0Yzc1YWViLTJhOWYtNGYyZC1hMDRhLTAyNGQ0MjdmM2RmMiJ9LHsiaWQiOiJjbTJlMDJwcnEwMTMyM2I3NWhqY3kwNnVyIiwiZGF0YSI6e30sInR5cGUiOiJ0ZXh0IiwiaXRlbXMiOlt7ImlkIjoiY20yZTAycHJyMDEzMzNiNzVudjFvOXgxdSIsInBhcmFncmFwaCI6IjxkaXYgZGF0YS1lZGl0b3ItaWQ9XCI3MTgxMjFkMi0wMzYzLTRhOWMtYTIyNy03MGY1MDU4MjQxOGZcIj48cD5JZiBhIHBhdGllbnQgaXMgbm90IHJlYWR5IHRvIGxlYXZlIHRoZSByZWxhdGlvbnNoaXAgYW5kIGRvZXMgbm90IHdpc2ggdG8gZ28gdG8gYSBzaGVsdGVyIHRoZSBwcm92aWRlciBzaG91bGQgY29uc2lkZXIgYWlkaW5nIGluIHNhZmV0eSBwbGFubmluZyBhbmQgcHJvdmlkaW5nIHJlc291cmNlcyB0byBhIHZpY3RpbSBhZHZvY2F0ZS4gPC9wPjwvZGl2PiJ9XSwiZmFtaWx5IjoidGV4dCIsInZhcmlhbnQiOiJwYXJhZ3JhcGgiLCJzZXR0aW5ncyI6eyJjYXJkTW9kZSI6IldISVRFIiwicGFkZGluZ1RvcCI6MywicXVvdGVzSW5saW5lIjpmYWxzZSwicGFkZGluZ0JvdHRvbSI6MywicGFkZGluZ0xpbmtlZCI6dHJ1ZSwiYmFja2dyb3VuZFR5cGUiOiJMSUdIVCIsImJhY2tncm91bmRDb2xvciI6IiIsImVudHJhbmNlQW5pbWF0aW9uIjp0cnVlLCJtYXJrZXJDb2xvckNvbnRyYXN0IjoiQVVUTyIsInNuaXBwZXRDb2xvckNvbnRyYXN0IjoiQVVUTyIsImN1c3RvbUJhY2tncm91bmRDb2xvckNvbnRyYXN0IjoiQVVUTyJ9LCJiYWNrZ3JvdW5kIjp7fSwiZ2xvYmFsQmxvY2tJZCI6IjRhMzE5NTFhLWZjZTktNGJlNC05MTFhLTM2YTJjNGM1ZDY3ZiJ9LHsiaWQiOiJjbHNtazFrcDAwMDM3M2I3MnF2MDVuaXg0IiwiZGF0YSI6e30sInR5cGUiOiJ0ZXh0IiwiaXRlbXMiOlt7ImlkIjoiY2xzbWsxa3AxMDAzZDNiNzJ0d3I2dmtzeiIsImhlYWRpbmciOiI8cD48c3Ryb25nPkFzc2Vzc2luZyBMZXZlbCBvZiBMZXRoYWxpdHk8L3N0cm9uZz48L3A+IiwicGFyYWdyYXBoIjoiPHA+QXMgcGFydCBvZiBhIHRob3JvdWdoIGFzc2Vzc21lbnQsIHdlIHdhbnQgdG8gZGV0ZXJtaW5lIGlmIHRoZSBwYXRpZW50IGlzIGF0IGltbWluZW50IHJpc2sgb2Ygc2VyaW91cyBoYXJtLCBhcyB3ZWxsIGFzIGlmIHRoZXJlIGFyZSBhbnkgY2hpbGRyZW4gd2hvIG1heSBhbHNvIGJlIGF0IHJpc2suIFRoaXMgaXMgZXNwZWNpYWxseSBpbXBvcnRhbnQgZ2l2ZW4gdGhhdCBwaHlzaWNpYW5zIGFyZSBtYW5kYXRlZCByZXBvcnRlcnMgaW4gY2FzZXMgb2YgY2hpbGQgYWJ1c2UvbmVnbGVjdC4mbmJzcDs8L3A+In1dLCJmYW1pbHkiOiJ0ZXh0IiwidmFyaWFudCI6ImhlYWRpbmcgcGFyYWdyYXBoIiwic2V0dGluZ3MiOnsiY2FyZE1vZGUiOiJXSElURSIsInBhZGRpbmdUb3AiOjMsImFjY2VudENvbG9yIjpudWxsLCJwYWRkaW5nQm90dG9tIjozLCJwYWRkaW5nTGlua2VkIjp0cnVlLCJiYWNrZ3JvdW5kVHlwZSI6IkxJR0hUIiwiYmFja2dyb3VuZENvbG9yIjoiIiwiZW50cmFuY2VBbmltYXRpb24iOnRydWUsIm1hcmtlckNvbG9yQ29udHJhc3QiOiJBVVRPIiwic25pcHBldENvbG9yQ29udHJhc3QiOiJBVVRPIiwiY3VzdG9tQmFja2dyb3VuZENvbG9yQ29udHJhc3QiOiJBVVRPIn0sImJhY2tncm91bmQiOnt9LCJnbG9iYWxCbG9ja0lkIjoiMWQzNDRiYzctNjYzZC00Y2JlLTk0ZmMtMTBjNWUxMzc5OGQwIn0seyJpZCI6ImNsdGh0M2V4eDAxN28zYjc3eHcyb3pwMzciLCJkYXRhIjp7fSwidHlwZSI6InRleHQiLCJpdGVtcyI6W3siaWQiOiJjbHRodDNleHkwMTd4M2I3NzZwN2p1NXNtIiwiaGVhZGluZyI6IjxwPjxzdHJvbmc+Rm9yIHRoZSBwYXRpZW50LCBzaWducyBvZiBpbW1pbmVudCBkYW5nZXIgaW5jbHVkZTo8L3N0cm9uZz48L3A+In1dLCJmYW1pbHkiOiJ0ZXh0IiwidmFyaWFudCI6InN1YmhlYWRpbmciLCJzZXR0aW5ncyI6eyJjYXJkTW9kZSI6IldISVRFIiwicGFkZGluZ1RvcCI6MywiYWNjZW50Q29sb3IiOm51bGwsInBhZGRpbmdCb3R0b20iOjAsInBhZGRpbmdMaW5rZWQiOnRydWUsImJhY2tncm91bmRUeXBlIjoiTElHSFQiLCJiYWNrZ3JvdW5kQ29sb3IiOiIiLCJlbnRyYW5jZUFuaW1hdGlvbiI6dHJ1ZSwibWFya2VyQ29sb3JDb250cmFzdCI6IkFVVE8iLCJzbmlwcGV0Q29sb3JDb250cmFzdCI6IkFVVE8iLCJjdXN0b21CYWNrZ3JvdW5kQ29sb3JDb250cmFzdCI6IkFVVE8ifSwiYmFja2dyb3VuZCI6e30sImdsb2JhbEJsb2NrSWQiOiI0NjRjMzc2MC1mZjg3LTRjNjMtOTE3OS1hMmY0YTM0ZDIwNTQifSx7ImlkIjoiY2x0aHQzeGs1MDE4YTNiNzduczBxNW9nYyIsImRhdGEiOnt9LCJ0eXBlIjoibGlzdCIsIml0ZW1zIjpbeyJpZCI6ImNsdGh0M3hrNTAxOGIzYjc3eXlyeTQzYXMiLCJwYXJhZ3JhcGgiOiI8cD5EZWdyZWVzIG9mIGluanVyaWVzOiBtb3JlIHNldmVyZSBpbmp1cmllcyBzdWNoIGFzIGd1bnNob3Qgd291bmRzLCBidXJucywgb3Igc3RyYW5ndWxhdGlvbiBhcmUgbW9yZSBpbmRpY2F0aXZlIG9mIGhpZ2ggcmlzayBjb21wYXJlZCB0byBtb3JlIG1pbm9yIGluanVyaWVzPC9wPiJ9LHsiaWQiOiJjbHRodDN4azUwMThjM2I3N29xNHl1ZTRxIiwicGFyYWdyYXBoIjoiPHA+RXNjYWxhdGlvbjogaGFzIHRoZSBhYnVzZSBiZWVuIGluY3JlYXNpbmcgaW4gc2V2ZXJpdHksIGFuZCBpZiBzbyBob3cgcmVjZW50bHk/PC9wPiJ9LHsiaWQiOiJjbHRodDN4azUwMThkM2I3N21lMzJpdDA0IiwicGFyYWdyYXBoIjoiPHA+VHlwZXMgb2YgYWJ1c2U6IFBoeXNpY2FsIGFuZCBzZXh1YWwgYWJ1c2UgaW5kaWNhdGUgaGlnaGVyIHJpc2sgdGhhbiBlbW90aW9uYWwgb3IgdmVyYmFsIGFidXNlPC9wPiJ9XSwiZmFtaWx5IjoibGlzdCIsInZhcmlhbnQiOiJidWxsZXRlZCIsInNldHRpbmdzIjp7ImNhcmRNb2RlIjoiV0hJVEUiLCJwYWRkaW5nVG9wIjozLCJhY2NlbnRDb2xvciI6bnVsbCwicGFkZGluZ0JvdHRvbSI6MywicGFkZGluZ0xpbmtlZCI6dHJ1ZSwiYmFja2dyb3VuZFR5cGUiOiJMSUdIVCIsImJhY2tncm91bmRDb2xvciI6IiIsImVudHJhbmNlQW5pbWF0aW9uIjp0cnVlLCJtYXJrZXJDb2xvckNvbnRyYXN0IjoiQVVUTyIsInNuaXBwZXRDb2xvckNvbnRyYXN0IjoiQVVUTyIsImN1c3RvbUJhY2tncm91bmRDb2xvckNvbnRyYXN0IjoiQVVUTyJ9LCJiYWNrZ3JvdW5kIjp7fSwiZ2xvYmFsQmxvY2tJZCI6ImVjNTE4ODRlLTM3YjItNGIwNS04ZGY2LTA5NTkzNjQ5YTA2NyJ9LHsiaWQiOiJjbHRxMzM3MHIwMGJ1M2I3MGlkNGw3MmliIiwiZGF0YSI6e30sInR5cGUiOiJ0ZXh0IiwiaXRlbXMiOlt7ImlkIjoiY2x0cTMzNzByMDBjMzNiNzA1cmdzenh6NSIsImhlYWRpbmciOiI8cD48c3Ryb25nPkZvciBjaGlsZHJlbjo8L3N0cm9uZz48L3A+In1dLCJmYW1pbHkiOiJ0ZXh0IiwidmFyaWFudCI6InN1YmhlYWRpbmciLCJzZXR0aW5ncyI6eyJjYXJkTW9kZSI6IldISVRFIiwicGFkZGluZ1RvcCI6MywiYWNjZW50Q29sb3IiOm51bGwsInBhZGRpbmdCb3R0b20iOjAsInBhZGRpbmdMaW5rZWQiOnRydWUsImJhY2tncm91bmRUeXBlIjoiTElHSFQiLCJiYWNrZ3JvdW5kQ29sb3IiOiIiLCJlbnRyYW5jZUFuaW1hdGlvbiI6dHJ1ZSwibWFya2VyQ29sb3JDb250cmFzdCI6IkFVVE8iLCJzbmlwcGV0Q29sb3JDb250cmFzdCI6IkFVVE8iLCJjdXN0b21CYWNrZ3JvdW5kQ29sb3JDb250cmFzdCI6IkFVVE8ifSwiYmFja2dyb3VuZCI6e30sImdsb2JhbEJsb2NrSWQiOiJiYjVkMjM3NC02M2RkLTQxMjMtOTk4Zi1kNDkxNzQxZWIwMTkifSx7ImlkIjoiY2x0cTMzbmJlMDBjZzNiNzBiem9lMTY0diIsImRhdGEiOnt9LCJ0eXBlIjoibGlzdCIsIml0ZW1zIjpbeyJpZCI6ImNsdHEzM25iZjAwY2gzYjcwbGQ2b2pxOHUiLCJwYXJhZ3JhcGgiOiI8cD5GaXJzdCBjb25maXJtIGlmIHRoZXJlIGFyZSBhbnkgY2hpbGRyZW4gaW4gdGhlIGhvbWU8L3A+In0seyJpZCI6ImNsdHEzM25iZjAwY2kzYjcwbmg2N204cjYiLCJwYXJhZ3JhcGgiOiI8cD5IYXZlIHRoZXkgd2l0bmVzc2VkIHRoZSBhYnVzZT88L3A+In0seyJpZCI6ImNsdHEzNDh6ZzAwY3czYjcwazlvZmltemsiLCJwYXJhZ3JhcGgiOiI8cD5IYXZlIHRoZXkgZXhwZXJpZW5jZWQgYW55IHBoeXNpY2FsL2Vtb3Rpb25hbC9zZXh1YWwgYWJ1c2Ugb3IgbmVnbGVjdD88L3A+IiwiaXNOZXdseUluc2VydGVkIjpmYWxzZX0seyJpZCI6ImNsdHEzM25iZjAwY2ozYjcwb3hvMDdsNDYiLCJwYXJhZ3JhcGgiOiI8cD5IYXMgdGhlcmUgYmVlbiBlc2NhbGF0aW9uIGluIHZpb2xlbmNlPzwvcD4ifV0sImZhbWlseSI6Imxpc3QiLCJ2YXJpYW50IjoiYnVsbGV0ZWQiLCJzZXR0aW5ncyI6eyJjYXJkTW9kZSI6IldISVRFIiwicGFkZGluZ1RvcCI6MywiYWNjZW50Q29sb3IiOm51bGwsInBhZGRpbmdCb3R0b20iOjMsInBhZGRpbmdMaW5rZWQiOnRydWUsImJhY2tncm91bmRUeXBlIjoiTElHSFQiLCJiYWNrZ3JvdW5kQ29sb3IiOiIiLCJlbnRyYW5jZUFuaW1hdGlvbiI6dHJ1ZSwibWFya2VyQ29sb3JDb250cmFzdCI6IkFVVE8iLCJzbmlwcGV0Q29sb3JDb250cmFzdCI6IkFVVE8iLCJjdXN0b21CYWNrZ3JvdW5kQ29sb3JDb250cmFzdCI6IkFVVE8ifSwiYmFja2dyb3VuZCI6e30sImdsb2JhbEJsb2NrSWQiOiIzNjQzYWM2MS0xMTU2LTRjZWYtYjY1YS1iZmZhOWNmNTllYTAifSx7ImlkIjoiY2x0cTM1N2RiMDBtOTNiNzBrNnF0MzN2YiIsImRhdGEiOnt9LCJ0eXBlIjoidGV4dCIsIml0ZW1zIjpbeyJpZCI6ImNsdHEzNTdkYjAwbWEzYjcweDhnOWRuMXoiLCJwYXJhZ3JhcGgiOiI8cD5JZiBjb25jZXJucyBmb3IgY2hpbGQgYWJ1c2Ugb3IgbmVnbGVjdCBhcmUgcmFpc2VkLCBpdCBpcyB2aXRhbCB0aGF0IHlvdSBjb250YWN0IENoaWxkIFByb3RlY3RpdmUgU2VydmljZXMgKENQUykgdG8gbWFrZSBhIHJlcG9ydCAtIHdlIHdpbGwgZGlzY3VzcyB0aGlzIGZ1cnRoZXIgaW4gdGhlIExlZ2FsIENvbnNpZGVyYXRpb25zIHNlY3Rpb24uPC9wPiJ9XSwiZmFtaWx5IjoidGV4dCIsInZhcmlhbnQiOiJwYXJhZ3JhcGgiLCJzZXR0aW5ncyI6eyJjYXJkTW9kZSI6IldISVRFIiwicGFkZGluZ1RvcCI6MywiYWNjZW50Q29sb3IiOm51bGwsInBhZGRpbmdCb3R0b20iOjMsInBhZGRpbmdMaW5rZWQiOnRydWUsImJhY2tncm91bmRUeXBlIjoiTElHSFQiLCJiYWNrZ3JvdW5kQ29sb3IiOiIiLCJlbnRyYW5jZUFuaW1hdGlvbiI6dHJ1ZSwibWFya2VyQ29sb3JDb250cmFzdCI6IkFVVE8iLCJzbmlwcGV0Q29sb3JDb250cmFzdCI6IkFVVE8iLCJjdXN0b21CYWNrZ3JvdW5kQ29sb3JDb250cmFzdCI6IkFVVE8ifSwiYmFja2dyb3VuZCI6e30sImdsb2JhbEJsb2NrSWQiOiIzYmM1ZDM0ZC04ZjBlLTQ4MjEtODIzMC0wNzkwMDViNmI3MDgifV19LHsiYXV0aG9yIjoiYWlkfDEwMDRmMDZjLTJjNDAtNDZhMi05N2YyLWJhMzVkMjJmNDU3MCIsImNvdXJzZUlkIjoibmFGU1haOFgzQUUyLUsxcUhvMjVEZkdrQ1B6VE54Z28iLCJjcmVhdGVkQXQiOiIyMDI2LTA1LTExVDE0OjU0OjAyLjcyNVoiLCJkZWxldGVkIjpmYWxzZSwiZGVzY3JpcHRpb24iOiIiLCJkdXBsaWNhdGVkRnJvbUlkIjoiYVB4LU1oanQzY1NsN2NaV3ltQ09vVG13UlRVSzY3RGEiLCJleHBlcmltZW50cyI6bnVsbCwiaGVhZGVySW1hZ2UiOnt9LCJpY29uIjoiQXJ0aWNsZSIsImlkIjoiRVhjWlhrSkpPM0cyU3hYN2wtbGMtUFU4RmROTDR3WjQiLCJpc1BhcnRuZXJDb250ZW50QXV0aG9yIjpudWxsLCJsYXN0VXBkYXRlZEJ5IjpudWxsLCJtZWRpYSI6e30sIm1ldGFkYXRhIjpudWxsLCJvcmlnaW5hbElkIjpudWxsLCJwaWxlcyI6W10sInBvc2l0aW9uIjoyMCwicmVhZHkiOnRydWUsInNlbGVjdGVkQXV0aG9ySWQiOiJub25lIiwic2V0dGluZ3MiOnt9LCJ0aXRsZSI6IkltcGFjdCBvZiBJbnRpbWF0ZSBQYXJ0bmVyIFZpb2xlbmNlIiwidHJhbnNmZXJyZWRBdCI6bnVsbCwidHlwZSI6ImJsb2NrcyIsInVwZGF0ZWRBdCI6IjIwMjYtMDUtMTFUMTQ6NTQ6MDMuMjk4WiIsIml0ZW1zIjpbeyJpZCI6ImNsc21rNGI3dzAwNWczYjcyOGl1eDRkODMiLCJkYXRhIjp7fSwidHlwZSI6InRleHQiLCJpdGVtcyI6W3siaWQiOiJjbHNtazRiN3gwMDVtM2I3Mmx4dWx2cmY0IiwiaGVhZGluZyI6IjxwPjxzdHJvbmc+Q2hpbGRob29kIEltcGFjdCZuYnNwOzwvc3Ryb25nPjwvcD4iLCJwYXJhZ3JhcGgiOiI8ZGl2IGRhdGEtZWRpdG9yLWlkPVwiNjU0OWI4OTktYjU4Yy00ZjkyLThkYTctODUxYjQ4NDA2NWQxXCI+PHA+V2l0bmVzc2luZyBJUFYgcHJvZm91bmRseSBhZmZlY3RzIGEgY2hpbGQncyBzb2NpYWwsIGVtb3Rpb25hbCwgYmVoYXZpb3JhbCwgYW5kIGNvZ25pdGl2ZSBkZXZlbG9wbWVudC4gV2hpbGUgY2hpbGRyZW4gb2YgYWxsIGFnZXMgd2hvIHdpdG5lc3MgSVBWIG1heSBleHBlcmllbmNlIGRpZmZpY3VsdHkgYnVpbGRpbmcgaGVhbHRoeSByZWxhdGlvbnNoaXBzIGFuZCBhbiBpbmNyZWFzZWQgcmlzayBvZiBtZW50YWwgaWxsbmVzcywgdGhlIHNwZWNpZmljIGltcGFjdHMgY2FuIHZhcnkgZGVwZW5kaW5nIG9uIHRoZSBjaGlsZCdzIHN0YWdlIG9mIGRldmVsb3BtZW50LiZuYnNwOzwvcD48L2Rpdj4ifV0sImZhbWlseSI6InRleHQiLCJ2YXJpYW50IjoiaGVhZGluZyBwYXJhZ3JhcGgiLCJzZXR0aW5ncyI6eyJjYXJkTW9kZSI6IldISVRFIiwicGFkZGluZ1RvcCI6MywiYWNjZW50Q29sb3IiOm51bGwsInBhZGRpbmdCb3R0b20iOjMsInBhZGRpbmdMaW5rZWQiOnRydWUsImJhY2tncm91bmRUeXBlIjoiTElHSFQiLCJiYWNrZ3JvdW5kQ29sb3IiOiIiLCJlbnRyYW5jZUFuaW1hdGlvbiI6dHJ1ZSwibWFya2VyQ29sb3JDb250cmFzdCI6IkFVVE8iLCJzbmlwcGV0Q29sb3JDb250cmFzdCI6IkFVVE8iLCJjdXN0b21CYWNrZ3JvdW5kQ29sb3JDb250cmFzdCI6IkFVVE8ifSwiYmFja2dyb3VuZCI6e30sImdsb2JhbEJsb2NrSWQiOiI1YzEwZjI5NS1mNWMyLTRhYTQtOGMxMi03OGNlNTFlYjA2ZDMifSx7ImlkIjoiY20wN2hzdHNyMDFoZDNiN2NobXduZnUxeiIsImRhdGEiOnt9LCJ0eXBlIjoidGV4dCIsIml0ZW1zIjpbeyJpZCI6ImNtMDdoc3RzczAxaGYzYjdjcmo3N3I3NDIiLCJwYXJhZ3JhcGgiOiI8ZGl2IGRhdGEtZWRpdG9yLWlkPVwiZTc1ZjZlNTktMjFkYi00YWY5LWI3NzgtMzg0NTk1YmUyYTVhXCI+PHA+QWx3YXlzIHJlbWVtYmVyIHRvIGFsZXJ0IHBhdGllbnRzIHlvdSBhcmUgYSBtYW5kYXRlZCByZXBvcnRlciBiZWZvcmUgY29sbGVjdGluZyBzZW5zaXRpdmUgaW5mb3JtYXRpb24gdG8gcHJldmVudCBicmVha2luZyByYXBwb3J0IGFuZCBoYXZpbmcgdGhlIHBhdGllbnQgbG9zZSB0cnVzdCBpbiBtZWRpY2FsIGNhcmUuPC9wPjwvZGl2PiJ9XSwiZmFtaWx5IjoiaW1wYWN0IiwidmFyaWFudCI6ImMiLCJzZXR0aW5ncyI6eyJjYXJkTW9kZSI6IldISVRFIiwicGFkZGluZ1RvcCI6MywiYWNjZW50Q29sb3IiOm51bGwsInF1b3Rlc0lubGluZSI6ZmFsc2UsInBhZGRpbmdCb3R0b20iOjMsInBhZGRpbmdMaW5rZWQiOnRydWUsImJhY2tncm91bmRUeXBlIjoiTElHSFQiLCJiYWNrZ3JvdW5kQ29sb3IiOiIiLCJlbnRyYW5jZUFuaW1hdGlvbiI6dHJ1ZSwibWFya2VyQ29sb3JDb250cmFzdCI6IkFVVE8iLCJzbmlwcGV0Q29sb3JDb250cmFzdCI6IkFVVE8iLCJjdXN0b21CYWNrZ3JvdW5kQ29sb3JDb250cmFzdCI6IkFVVE8ifSwiYmFja2dyb3VuZCI6e30sImdsb2JhbEJsb2NrSWQiOiI4ZTc0ZWEzYS01Y2YyLTQ5NzgtOThkNi1jOWVjOTQzZTI0NTIifSx7ImlkIjoiY2x0cmRjMGx1MDA0dzNiNzZtemMyaG50dSIsImRhdGEiOnt9LCJ0eXBlIjoiaW50ZXJhY3RpdmUiLCJpdGVtcyI6W3siaWQiOiJjbHRyZGMwbHYwMDR4M2I3Nm9qdGc3MTR1IiwibWVkaWEiOnsidG1wIjp7ImltYWdlIjp7ImtleSI6ImFzc2V0cy9yaXNlL2Fzc2V0cy9ibG9jay1kZWZhdWx0cy9wYXJhZ2xpZGUuanBnIiwic3JjIjoiaHR0cHM6Ly9hcnRpY3VsYXRldXNlcmNvbnRlbnQuY29tL2Fzc2V0cy9yaXNlL2Fzc2V0cy9ibG9jay1kZWZhdWx0cy9wYXJhZ2xpZGUuanBnIiwidHlwZSI6ImltYWdlIiwidGh1bWJuYWlsIjoiaHR0cHM6Ly9hcnRpY3VsYXRldXNlcmNvbnRlbnQuY29tL2Fzc2V0cy9yaXNlL2Fzc2V0cy9ibG9jay1kZWZhdWx0cy9wYXJhZ2xpZGVfdGh1bWIuanBnIiwib3JpZ2luYWxVcmwiOiJwYXJhZ2xpZGUuanBnIn19fSwidGl0bGUiOiJJbmZhbmN5IHRvIHRvZGRsZXJob29kICgwLTIpIiwiZGVzY3JpcHRpb24iOiI8ZGl2IGRhdGEtZWRpdG9yLWlkPVwiNzI4YzQ5YjktYTFjNy00NTViLWFhNjYtOTVlMmExOTQzM2ZmXCI+PHVsPjxsaT48cD5JbmNyZWFzZWQgZXhwb3N1cmUgdG8gSVBWIGhhcyBiZWVuIGxpbmtlZCB0byB0aGUgZGlzcnVwdGlvbiBvZiBzZWN1cmUgYXR0YWNobWVudHMuICZuYnNwO0luIGEgc3R1ZHkgb2YgNzIgbW90aGVycyBhbmQgdGhlaXIgMTUtbW9udGgtb2xkIGluZmFudHMsIG1hdGVybmFsIElQViBleHBvc3VyZSB3YXMgJm5ic3A7YXNzb2NpYXRlZCB3aXRoIGFuIGluc2VjdXJlJm5ic3A7YXR0YWNobWVudCBzdHlsZSBpbiBoZXIgY2hpbGQsIHdpdGggbmVhcmx5IHR3by10aGlyZHMgb2YgaW5mYW50cyBjbGFzc2lmaWVkIGFzIGluc2VjdXJlbHkgYXR0YWNoZWQuIEVhcmx5IGRpc3J1cHRlZCBhdHRhY2htZW50IHRvIGEgY2FyZWdpdmVyIGNhbiBsZWFkIHRvIGRpZmZpY3VsdHkgZm9ybWluZyBhbmQgbWFpbnRhaW5pbmcgaGVhbHRoeSByZWxhdGlvbnNoaXBzIHRocm91Z2hvdXQgbGlmZS48L3A+PC9saT48bGk+PHA+SW4gYWRkaXRpb24sIHdpdG5lc3NpbmcgaW50ZXJwZXJzb25hbCB2aW9sZW5jZSBjYW4gbGVhZCB0byBhZHZlcnNlIGVtb3Rpb25hbCBlZmZlY3RzLiBJbiBhIHNhbXBsZSBvZiAxNCwwMDAgMeKAkzIteWVhci1vbGQgY2hpbGRyZW4sIHJlc2VhcmNoZXJzIGZvdW5kIHRoYXQgbmVhcmx5IDI4JSBoYWQgYXQgbGVhc3Qgb25lJm5ic3A7cHJvYmxlbSB3aXRoIGVtb3Rpb25hbCByZWd1bGF0aW9uLCAmbmJzcDt0d28tdGhpcmRzIHN0cnVnZ2xlZCB0byBzZXBhcmF0ZSBmcm9tIGEgcGFyZW50LCBhbmQgNDIlIGNyaWVkIG9mdGVuLjwvcD48L2xpPjxsaT48cD5JUFYgYWxzbyBpbXBhY3RzIHBoeXNpY2FsIGhlYWx0aC4gSW4gYSBzdHVkeSBvZiAx4oCTMi15ZWFyLW9sZHMgd2l0aCB0aGlzIGV4cG9zdXJlLCAxMCUgaGFkIGF0IGxlYXN0IG9uZSBoZWFsdGggcHJvYmxlbSwgbW9zdCBjb21tb25seSBmcmVxdWVudCBpbGxuZXNzZXMuIFN0dWRpZXMgaGF2ZSBhbHNvIHNob3duIHRoYXQgSVBWIGlzIGFzc29jaWF0ZWQgd2l0aCBpbmNyZWFzZWQgZWFybHkgY2hpbGRob29kIGFzdGhtYSByaXNrLiBPbmUgc3R1ZHkgZm91bmQgdGhhdCB0b2RkbGVycyBpbiBob21lcyB3aXRoIElQViB3ZXJlIHR3aWNlIGFzIGxpa2VseSB0byBkZXZlbG9wIGFzdGhtYSBjb21wYXJlZCB0byBjaGlsZHJlbiBpbiBob21lcyB3aXRob3V0IHZpb2xlbmNlLiZuYnNwOzwvcD48L2xpPjwvdWw+PC9kaXY+In0seyJpZCI6ImNsdHJkYzBsdjAwNHkzYjc2eWxmbjl2OHgiLCJ0aXRsZSI6IlByZXNjaG9vbCBhZ2UgKDMtNSkiLCJkZXNjcmlwdGlvbiI6IjxkaXYgZGF0YS1lZGl0b3ItaWQ9XCJhYWJlOWE0NC0zZmNhLTQ1ZmYtODc4YS00MjQ2M2U2M2YxMjJcIj48dWw+PGxpPjxwPlByZXNjaG9vbC1hZ2UgY2hpbGRyZW4gaGF2ZSB0aGUgaGlnaGVzdCByYXRlcyBvZiBleHBvc3VyZSB0byBJUFYgb2YgYW55IGFnZSBncm91cC4mbmJzcDs8L3A+PC9saT48bGk+PHA+SnVzdCBhcyBpbiBpbmZhbmN5LCBjaGlsZHJlbiBvZiB0aGlzIGFnZSBncm91cCBjb25zaXN0ZW50bHkgZXhwb3NlZCB0byBJUFYgbWF5IGV4cGVyaWVuY2UgY2hhbGxlbmdlcyBpbiByZWd1bGF0aW5nIHRoZWlyIGVtb3Rpb25zLiBUaGlzIGNhbiBsZWFkIHRvIGFnZ3Jlc3Npb24uJm5ic3A7PC9wPjwvbGk+PGxpPjxwPlByZXNjaG9vbCBjaGlsZHJlbiBleHBvc2VkIHRvIElQViBtYXkgZGVtb25zdHJhdGUgbG93ZXIgbWVtb3J5IGZ1bmN0aW9uaW5nLiBUaGV5IGFyZSBhbHNvIGF0IGluY3JlYXNlZCByaXNrIG9mIGVhcmx5LW9uc2V0IG9iZXNpdHkgZXZlbiB3aGVuIGNvbnRyb2xsaW5nIGZvciBvdGhlciByaXNrIGZhY3RvcnMuIFZhcmlvdXMgbWVjaGFuaXNtcyBjb3VsZCBlbHVjaWRhdGUgdGhpcyBhc3NvY2lhdGlvbi4gT25lIGV4cGxhbmF0aW9uIG1heSBiZSB0aGUgY2hyb25pYyBzdHJlc3MgZnJvbSBJUFYgYW5kIGl0cyBpbXBhY3Qgb24gdGhlIGZ1bmN0aW9uaW5nIG9mIHRoZSBoeXBvdGhhbGFtaWMtcGl0dWl0YXJ5IGF4aXMgY2F1c2luZyBkaWZmaWN1bHRpZXMgd2l0aCBhcHBldGl0ZSBhbmQgaG9ybW9uYWwgY29udHJvbCBvZiBmYXQgZGlzdHJpYnV0aW9uLiZuYnNwOzwvcD48L2xpPjwvdWw+PC9kaXY+In0seyJpZCI6ImNsdHJkYzBsdjAwNHozYjc2MXIwa2lrMWMiLCJ0aXRsZSI6IlNjaG9vbC1hZ2UgKDYtMTIpIiwiZGVzY3JpcHRpb24iOiI8ZGl2IGRhdGEtZWRpdG9yLWlkPVwiMTk0ODQwNjYtYTkwZC00ZGI2LTg0ZjEtYTAxY2ViZDQ2MjhkXCI+PHVsPjxsaT48cD5TY2hvb2wgYWdlIGNoaWxkcmVuIHdpdGggSVBWIGV4cG9zdXJlIGFyZSBhdCBncmVhdGVyIHJpc2sgb2YgZGV2ZWxvcGluZyBkZXByZXNzaW9uLCBhbmdlciwgYW5kIGFueGlldHkuPC9wPjwvbGk+PGxpPjxwPkNoaWxkcmVuIG9mIHRoaXMgYWdlIGdyb3VwIHdobyB3aXRuZXNzIElQViBtYXkgZmFjZSBjaGFsbGVuZ2VzIGluIGZvcm1pbmcgYW5kIHN1c3RhaW5pbmcgZnJpZW5kc2hpcHMsIGFsb25nIHdpdGggbW9yZSBuZWdhdGl2ZSBwZWVyIGludGVyYWN0aW9ucy4gU3R1ZGllcyBoYXZlIHNob3duIHRoYXQgY2hpbGRyZW4gZXhwb3NlZCB0byBJUFYgbWF5IGhhdmUgbG93ZXIgc29jaWFsIGNvbXBldGVuY2UgY29tcGFyZWQgdG8gdW5leHBvc2VkIHBlZXJzIGFuZCBzdHJ1Z2dsZSB0byBkZXZlbG9wIGhlYWx0aHkgcmVsYXRpb25zaGlwcy4gQWRkaXRpb25hbGx5LCB0aGV5IG1heSBzdHJ1Z2dsZSB3aXRoIGR5c3JlZ3VsYXRpb24gYW5kIGV4aGliaXQgYWdncmVzc2l2ZSBiZWhhdmlvciB0b3dhcmRzIHBlZXJzLjwvcD48L2xpPjxsaT48cD5JbiBhIHNhbXBsZSBvZiAxNiw0NjcgY2hpbGRyZW4sIG1vcmUgdGhhbiBoYWxmIGhhZCBvbmUgb3IgbW9yZSBzb2NpYWwgcHJvYmxlbXMgc3VjaCBhcyBiZWluZyBvdmVycHJvdGVjdGl2ZSBvZiBmYW1pbHkgbWVtYmVycywgZW5nYWdpbmcgaW4gcGFyZW50LWNoaWxkIHJvbGUgcmV2ZXJzYWwsIG9yIGJlaGF2aW5nIGxpa2UgYSB5b3VuZ2VyIGNoaWxkLiZuYnNwOzwvcD48L2xpPjxsaT48cD5FZHVjYXRpb25hbCBkaWZmaWN1bHRpZXMgYXJlIGFsc28gcHJldmFsZW50IGluIHRoaXMgYWdlIGdyb3VwLiBDaGlsZHJlbiBleHBvc2VkIHRvIElQViZuYnNwO2hhdmUgYmVlbiBmb3VuZCB0byBoYXZlIGEgaGlnaGVyIGxpa2VsaWhvb2Qgb2YgZXhwZXJpZW5jaW5nIGEgc3BlY2lmaWMgbGVhcm5pbmcgcHJvYmxlbS4gT25lIHN0dWR5IGZvdW5kIHRoYXQgc2Nob29sLWFnZSBjaGlsZHJlbiB3aG8gd2l0bmVzc2VkIElQViBoYWQgc2lnbmlmaWNhbnRseSBsb3dlciBwZXJmb3JtYW5jZSBvbiBzdGFuZGFyZGl6ZWQgYXNzZXNzbWVudHMgdGhhbiBjaGlsZHJlbiB3aXRob3V0IElQViBleHBvc3VyZS4mbmJzcDs8L3A+PC9saT48bGk+PHA+Q2hpbGRyZW4gYXJlIG1vcmUgbGlrZWx5IHRvIGV4cGVyaWVuY2UgYmVkIHdldHRpbmcsIGZyZXF1ZW50IGlsbG5lc3MsIGFuZCB3ZWlnaHQgcHJvYmxlbXMuPC9wPjwvbGk+PC91bD48L2Rpdj4ifSx7ImlkIjoiY2x0cmdpeTBmMDA2ODNiNzZ0aDI5Z2MyNiIsIm1lZGlhIjp7fSwidGl0bGUiOiJSZWZlcmVuY2VzIiwiZGVzY3JpcHRpb24iOiI8ZGl2IGRhdGEtZWRpdG9yLWlkPVwiOGFmMDRmOGUtYTU2Mi00NWQxLTg1M2EtMTlkYTI5YjNhMWE0XCI+PG9sPjxsaT48cD48c3BhbiBzdHlsZT1cImZvbnQtc2l6ZTogMS4zcmVtXCI+PHNwYW4gc3R5bGU9XCJjb2xvcjogcmdiKDM0LCAzNCwgMzQpOyB0ZXh0LWRlY29yYXRpb246IGluaGVyaXRcIj48c3BhbiBzdHlsZT1cImJhY2tncm91bmQtY29sb3I6IHJnYigyNTUsIDI1NSwgMjU1KVwiPjxzcGFuPkhvd2VsbCwgSy4gSC4sIEJhcm5lcywgUy4gRS4sIE1pbGxlciwgTC4gRS4sICZhbXA7IEdyYWhhbS1CZXJtYW5uLCBTLiBBLiAoMjAxNikuIERldmVsb3BtZW50YWwgdmFyaWF0aW9ucyBpbiB0aGUgaW1wYWN0IG9mIGludGltYXRlIHBhcnRuZXIgdmlvbGVuY2UgZXhwb3N1cmUgZHVyaW5nIGNoaWxkaG9vZC4gSm91cm5hbCBvZiBpbmp1cnkgYW5kIHZpb2xlbmNlIHJlc2VhcmNoLCA4KDEpLCA0My48L3NwYW4+PC9zcGFuPjwvc3Bhbj48L3NwYW4+PC9wPjwvbGk+PGxpPjxwPjxzcGFuIHN0eWxlPVwiZm9udC1zaXplOiAxLjNyZW1cIj48c3BhbiBzdHlsZT1cImNvbG9yOiByZ2IoMzQsIDM0LCAzNCk7IHRleHQtZGVjb3JhdGlvbjogaW5oZXJpdFwiPjxzcGFuIHN0eWxlPVwiYmFja2dyb3VuZC1jb2xvcjogcmdiKDI1NSwgMjU1LCAyNTUpXCI+PHNwYW4+S2ltYmVyLCBNLiwgQWRoYW0sIFMuLCBHaWxsLCBTLiwgTWNUYXZpc2gsIEouLCAmYW1wOyBNYWNNaWxsYW4sIEguIEwuICgyMDE4KS4gVGhlIGFzc29jaWF0aW9uIGJldHdlZW4gY2hpbGQgZXhwb3N1cmUgdG8gaW50aW1hdGUgcGFydG5lciB2aW9sZW5jZSAoSVBWKSBhbmQgcGVycGV0cmF0aW9uIG9mIElQViBpbiBhZHVsdGhvb2TigJRBIHN5c3RlbWF0aWMgcmV2aWV3LiBDaGlsZCBhYnVzZSAmYW1wOyBuZWdsZWN0LCA3NiwgMjczLTI4Ni48L3NwYW4+PC9zcGFuPjwvc3Bhbj48L3NwYW4+PC9wPjwvbGk+PGxpPjxwPjxzcGFuIHN0eWxlPVwiZm9udC1zaXplOiAxLjNyZW1cIj48c3BhbiBzdHlsZT1cImNvbG9yOiByZ2IoMzQsIDM0LCAzNCk7IHRleHQtZGVjb3JhdGlvbjogaW5oZXJpdFwiPjxzcGFuIHN0eWxlPVwiYmFja2dyb3VuZC1jb2xvcjogcmdiKDI1NSwgMjU1LCAyNTUpXCI+PHNwYW4+Q2xlbWVudHMsIEMuIE0uLCBPeHRvYnksIEMuLCAmYW1wOyBPZ2xlLCBSLiBMLiAoMjAwOCkuIE1ldGhvZG9sb2dpY2FsIGlzc3VlcyBpbiBhc3Nlc3NpbmcgcHN5Y2hvbG9naWNhbCBhZGp1c3RtZW50IGluIGNoaWxkIHdpdG5lc3NlcyBvZiBpbnRpbWF0ZSBwYXJ0bmVyIHZpb2xlbmNlLiBUcmF1bWEsIFZpb2xlbmNlLCAmYW1wOyBBYnVzZSwgOSgyKSwgMTE0LTEyNy48L3NwYW4+PC9zcGFuPjwvc3Bhbj48L3NwYW4+PC9wPjwvbGk+PC9vbD48L2Rpdj4iLCJpc05ld2x5SW5zZXJ0ZWQiOnRydWV9XSwiZmFtaWx5IjoiaW50ZXJhY3RpdmUiLCJ2YXJpYW50IjoidGFicyIsInNldHRpbmdzIjp7ImNhcmRNb2RlIjoiV0hJVEUiLCJwYWRkaW5nVG9wIjozLCJhY2NlbnRDb2xvciI6bnVsbCwiem9vbU9uQ2xpY2siOnRydWUsInBhZGRpbmdCb3R0b20iOjMsInBhZGRpbmdMaW5rZWQiOnRydWUsImJhY2tncm91bmRUeXBlIjoiTElHSFQiLCJiYWNrZ3JvdW5kQ29sb3IiOiIiLCJlbnRyYW5jZUFuaW1hdGlvbiI6dHJ1ZSwibWFya2VyQ29sb3JDb250cmFzdCI6IkFVVE8iLCJzbmlwcGV0Q29sb3JDb250cmFzdCI6IkFVVE8iLCJjdXN0b21CYWNrZ3JvdW5kQ29sb3JDb250cmFzdCI6IkFVVE8ifSwiYmFja2dyb3VuZCI6e30sImdsb2JhbEJsb2NrSWQiOiJlNGQxMWFhNy02YmE0LTQxZGEtYjNjNy04M2Q0YzI1Mjg1YjQifSx7ImlkIjoiY2xzbWthMmxtMDA4bTNiNzJmZHlzbmsxZCIsImRhdGEiOnt9LCJ0eXBlIjoidGV4dCIsIml0ZW1zIjpbeyJpZCI6ImNsc21rYTJsbzAwOHMzYjcyc2FybXU1cWQiLCJoZWFkaW5nIjoiPGRpdiBkYXRhLWVkaXRvci1pZD1cIjc4YmM3YWZjLWFkOWEtNDI5ZS1iZTk3LWNlYTFmYjU0OGRkOFwiPjxwPjxzdHJvbmc+QmFycmllcnMgdG8gU2Vla2luZyBIZWxwPC9zdHJvbmc+PC9wPjwvZGl2PiIsInBhcmFncmFwaCI6IiJ9XSwiZmFtaWx5IjoidGV4dCIsInZhcmlhbnQiOiJoZWFkaW5nIiwic2V0dGluZ3MiOnsiY2FyZE1vZGUiOiJXSElURSIsInBhZGRpbmdUb3AiOjMsImFjY2VudENvbG9yIjpudWxsLCJwYWRkaW5nQm90dG9tIjozLCJwYWRkaW5nTGlua2VkIjp0cnVlLCJiYWNrZ3JvdW5kVHlwZSI6IkxJR0hUIiwiYmFja2dyb3VuZENvbG9yIjoiIiwiZW50cmFuY2VBbmltYXRpb24iOnRydWUsIm1hcmtlckNvbG9yQ29udHJhc3QiOiJBVVRPIiwic25pcHBldENvbG9yQ29udHJhc3QiOiJBVVRPIiwiY3VzdG9tQmFja2dyb3VuZENvbG9yQ29udHJhc3QiOiJBVVRPIn0sImJhY2tncm91bmQiOnt9LCJnbG9iYWxCbG9ja0lkIjoiOTE1NTRhMzEtOTBmZC00ZTc1LWIyMWUtOWY4MmNjMGEyYmE3In0seyJpZCI6ImNsdGs3a29wMTAwMHEzYjc2ZGp5aXg3anoiLCJkYXRhIjp7fSwidHlwZSI6Imxpc3QiLCJpdGVtcyI6W3siaWQiOiJjbHRrN2tvcDIwMDBzM2I3NnZ1MmJ3M2NkIiwicGFyYWdyYXBoIjoiPHA+RmVhciBvZiBiZWluZyBodXJ0IG9yIGRlcG9ydGVkPC9wPiJ9LHsiaWQiOiJjbHRrN2x5cTMwMDE4M2I3NndxaTM3b2M1IiwicGFyYWdyYXBoIjoiPHA+RmVhciBvZiBsb3NpbmcgY2hpbGQgY3VzdG9keTwvcD4ifSx7ImlkIjoiY20wN2plc2UwMDE1czNiN2JkaGhmbnpxNiIsInBhcmFncmFwaCI6IjxwPkNvbmNlcm4gZm9yIHNhZmV0eSBvZiBhIHBldDwvcD4iLCJpc05ld2x5SW5zZXJ0ZWQiOmZhbHNlfSx7ImlkIjoiY2x0azduNzZuMDAxNTNiNzZkbnNqdHBydCIsInBhcmFncmFwaCI6IjxwPlByb3RlY3Rpb24gb2YgdGhlIHBlcnBldHJhdG9yPC9wPiJ9LHsiaWQiOiJjbHRrN3BkNmMwMDE2M2I3MGJoNHJjeGZ3IiwicGFyYWdyYXBoIjoiPHA+Q3VsdHVyYWwgb3IgcmVsaWdpb3VzIHJlc3RyaWN0aW9ucyZuYnNwOzwvcD4ifSx7ImlkIjoiY2x0azd4OGlhMDAxYTNiNzZ2ZTYwN29vayIsInBhcmFncmFwaCI6IjxwPkxhbmd1YWdlIGJhcnJpZXJzPC9wPiJ9LHsiaWQiOiJjbHRrN3lrZXUwMDE3M2I3NmJraXcwc2tyIiwicGFyYWdyYXBoIjoiPHA+TGFjayBvZiByZXNvdXJjZXMgb3Igam9iIHNraWxsczwvcD4iLCJpc05ld2x5SW5zZXJ0ZWQiOmZhbHNlfSx7ImlkIjoiY20wN2lpdDVxMDF3eTNiN2NycmFqMTBmaCIsInBhcmFncmFwaCI6IjxkaXYgZGF0YS1lZGl0b3ItaWQ9XCI4M2U4MWUxNC1iYmE3LTRiMjktOGQ4ZC1kZDkwYTE0MzdiY2JcIj48cD5EZXBlbmRlbmNlIG9uIHRoZSBhYnVzZXIgZm9yIGZpbmFuY2lhbCBzdXBwb3J0LCBoZWFsdGggY2FyZSwgb3Igb3RoZXIgcmVzb3VyY2VzLCBwYXJ0aWN1bGFybHkgZm9yIHlvdXRoLCZuYnNwO2VsZGVybHksIGFuZCBpbmRpdmlkdWFscyB3aXRoIGRpc2FiaWxpdGllcy48L3A+PC9kaXY+IiwiaXNOZXdseUluc2VydGVkIjpmYWxzZX1dLCJmYW1pbHkiOiJsaXN0IiwidmFyaWFudCI6Im51bWJlcmVkIiwic2V0dGluZ3MiOnsiY2FyZE1vZGUiOiJXSElURSIsInBhZGRpbmdUb3AiOjMsImFjY2VudENvbG9yIjpudWxsLCJwYWRkaW5nQm90dG9tIjozLCJwYWRkaW5nTGlua2VkIjp0cnVlLCJiYWNrZ3JvdW5kVHlwZSI6IkxJR0hUIiwiYmFja2dyb3VuZENvbG9yIjoiIiwiZW50cmFuY2VBbmltYXRpb24iOnRydWUsIm1hcmtlckNvbG9yQ29udHJhc3QiOiJBVVRPIiwic25pcHBldENvbG9yQ29udHJhc3QiOiJBVVRPIiwiY3VzdG9tQmFja2dyb3VuZENvbG9yQ29udHJhc3QiOiJBVVRPIn0sImJhY2tncm91bmQiOnt9LCJnbG9iYWxCbG9ja0lkIjoiM2FlZjA5YzAtM2Q1YS00YmM0LTg1N2UtNDBlYTViMDBlM2ZiIn0seyJpZCI6ImNtOWtvMmJyZDAwNGwzYjdiY3R0bDQxOHYiLCJ0eXBlIjoidGV4dCIsIml0ZW1zIjpbeyJpZCI6ImNtOWtvMmJyZDAwNG0zYjdiY3Y4djU3ZDgiLCJwYXJhZ3JhcGgiOiI8ZGl2IGRhdGEtZWRpdG9yLWlkPVwiMDdiNjI4NjEtM2ViYy00NzAxLWE2ZmQtNGUyYmI0MzA0ZDViXCI+PHA+U3RpZ21hIG1heSBhbHNvIHNlcnZlIGFzIGEgYmFycmllciB0byBzZWVraW5nIGhlbHAuIEl0IGNhbiBpbmZsdWVuY2Ugbm90IG9ubHkgaG93IGluZGl2aWR1YWxzIHZpZXcgdGhlbXNlbHZlcyBidXQgYWxzbyB0aGVpciBiZWxpZWZzIGFib3V0IGhvdyB0aGV5IGFyZSB2aWV3ZWQgYnkgc29jaWV0eSwgZnVydGhlciBwZXJwZXR1YXRpbmcgc2lsZW5jZSBhbmQgaXNvbGF0aW9uLjwvcD48L2Rpdj4ifV0sImZhbWlseSI6ImltcGFjdCIsInZhcmlhbnQiOiJhIiwic2V0dGluZ3MiOnsiY2FyZE1vZGUiOiJXSElURSIsInBhZGRpbmdUb3AiOjMsInF1b3Rlc0lubGluZSI6ZmFsc2UsInBhZGRpbmdCb3R0b20iOjMsInBhZGRpbmdMaW5rZWQiOnRydWUsImJhY2tncm91bmRUeXBlIjoiTElHSFQiLCJiYWNrZ3JvdW5kQ29sb3IiOiIiLCJlbnRyYW5jZUFuaW1hdGlvbiI6dHJ1ZSwibWFya2VyQ29sb3JDb250cmFzdCI6IkFVVE8iLCJzbmlwcGV0Q29sb3JDb250cmFzdCI6IkFVVE8iLCJjdXN0b21CYWNrZ3JvdW5kQ29sb3JDb250cmFzdCI6IkFVVE8ifSwiYmFja2dyb3VuZCI6e30sImdsb2JhbEJsb2NrSWQiOiJhNWM1YzY4OS0zMjVkLTQ3OGMtYWI1MC0xZTcyNjE2YzY2NGYifSx7ImlkIjoiY2x0azgwazViMDAxODNiNzY0cW5pM3VkdiIsImRhdGEiOnt9LCJ0eXBlIjoiaW50ZXJhY3RpdmUiLCJpdGVtcyI6W3siaWQiOiJjbHRrODBrNWMwMDE5M2I3NjJ0c2szZG9tIiwiYmFjayI6eyJtZWRpYSI6eyJpbWFnZSI6eyJrZXkiOiJtb3VudGFpbnMuanBnIiwic3JjIjoibW91bnRhaW5zLmpwZyIsInR5cGUiOiJpbWFnZSIsInRodW1ibmFpbCI6Imh0dHBzOi8vYXJ0aWN1bGF0ZXVzZXJjb250ZW50LmNvbS9hc3NldHMvcmlzZS9hc3NldHMvYmxvY2stZGVmYXVsdHMvbW91bnRhaW5zX3RodW1iLmpwZyIsIm9yaWdpbmFsVXJsIjoibW91bnRhaW5zLmpwZyJ9fSwiZGVzY3JpcHRpb24iOiI8ZGl2IGRhdGEtZWRpdG9yLWlkPVwiMGE4NzgzMzAtMTI0OC00ZWM3LWFmOGEtZTEyZWY2OTY1ZmI3XCI+PHA+RXhwZWN0YXRpb24gb2YgYmVpbmcganVkZ2VkIGFmdGVyIGRpc2Nsb3NpbmcgSVBWPC9wPjwvZGl2PiJ9LCJmcm9udCI6eyJtZWRpYSI6eyJpbWFnZSI6eyJrZXkiOiJtb3VudGFpbnMuanBnIiwic3JjIjoibW91bnRhaW5zLmpwZyIsInR5cGUiOiJpbWFnZSIsInRodW1ibmFpbCI6Imh0dHBzOi8vYXJ0aWN1bGF0ZXVzZXJjb250ZW50LmNvbS9hc3NldHMvcmlzZS9hc3NldHMvYmxvY2stZGVmYXVsdHMvbW91bnRhaW5zX3RodW1iLmpwZyIsIm9yaWdpbmFsVXJsIjoibW91bnRhaW5zLmpwZyJ9fSwiZGVzY3JpcHRpb24iOiI8cD5BbnRpY2lwYXRlZCBTdGlnbWE8L3A+In19LHsiaWQiOiJjbHRrODBrNWMwMDFhM2I3NmJ1MXVpNzF2IiwiYmFjayI6eyJtZWRpYSI6eyJpbWFnZSI6eyJrZXkiOiJtb3VudGFpbnMuanBnIiwic3JjIjoibW91bnRhaW5zLmpwZyIsInR5cGUiOiJpbWFnZSIsInRodW1ibmFpbCI6Imh0dHBzOi8vYXJ0aWN1bGF0ZXVzZXJjb250ZW50LmNvbS9hc3NldHMvcmlzZS9hc3NldHMvYmxvY2stZGVmYXVsdHMvbW91bnRhaW5zX3RodW1iLmpwZyIsIm9yaWdpbmFsVXJsIjoibW91bnRhaW5zLmpwZyJ9fSwiZGVzY3JpcHRpb24iOiI8cD5Db2xsZWN0aW9uIG9mIHNvY2lldGFsIGJlbGllZnMgdGhhdCBkZXZhbHVlIHBlb3BsZSB3aG8gaGF2ZSBleHBlcmllbmNlZCBhYnVzZTwvcD4ifSwiZnJvbnQiOnsibWVkaWEiOnsiaW1hZ2UiOnsia2V5IjoibW91bnRhaW5zLmpwZyIsInNyYyI6Im1vdW50YWlucy5qcGciLCJ0eXBlIjoiaW1hZ2UiLCJ0aHVtYm5haWwiOiJodHRwczovL2FydGljdWxhdGV1c2VyY29udGVudC5jb20vYXNzZXRzL3Jpc2UvYXNzZXRzL2Jsb2NrLWRlZmF1bHRzL21vdW50YWluc190aHVtYi5qcGciLCJvcmlnaW5hbFVybCI6Im1vdW50YWlucy5qcGcifX0sImRlc2NyaXB0aW9uIjoiPHA+Q3VsdHVyYWwgU3RpZ21hPC9wPiJ9fSx7ImlkIjoiY2x0azgwazVjMDAxYjNiNzZvcHgxeXB1ZCIsImJhY2siOnsibWVkaWEiOnsiaW1hZ2UiOnsia2V5IjoibW91bnRhaW5zLmpwZyIsInNyYyI6Im1vdW50YWlucy5qcGciLCJ0eXBlIjoiaW1hZ2UiLCJ0aHVtYm5haWwiOiJodHRwczovL2FydGljdWxhdGV1c2VyY29udGVudC5jb20vYXNzZXRzL3Jpc2UvYXNzZXRzL2Jsb2NrLWRlZmF1bHRzL21vdW50YWluc190aHVtYi5qcGciLCJvcmlnaW5hbFVybCI6Im1vdW50YWlucy5qcGcifX0sImRlc2NyaXB0aW9uIjoiPHA+SG93IG11Y2ggaW5kaXZpZHVhbHMgYmVsaWV2ZSB0aGUgbmVnYXRpdmUgc3RlcmVvdHlwZXMgYWJvdXQgdGhlbXNlbHZlcyByZWdhcmRpbmcgSVBWPC9wPiJ9LCJmcm9udCI6eyJtZWRpYSI6eyJpbWFnZSI6eyJrZXkiOiJtb3VudGFpbnMuanBnIiwic3JjIjoibW91bnRhaW5zLmpwZyIsInR5cGUiOiJpbWFnZSIsInRodW1ibmFpbCI6Imh0dHBzOi8vYXJ0aWN1bGF0ZXVzZXJjb250ZW50LmNvbS9hc3NldHMvcmlzZS9hc3NldHMvYmxvY2stZGVmYXVsdHMvbW91bnRhaW5zX3RodW1iLmpwZyIsIm9yaWdpbmFsVXJsIjoibW91bnRhaW5zLmpwZyJ9fSwiZGVzY3JpcHRpb24iOiI8cD5JbnRlcm5hbGl6ZWQgU3RpZ21hPC9wPiJ9fV0sImZhbWlseSI6ImZsYXNoY2FyZCIsInZhcmlhbnQiOiJmbGFzaGNhcmQiLCJzZXR0aW5ncyI6eyJjYXJkTW9kZSI6IldISVRFIiwicGFkZGluZ1RvcCI6MywiYWNjZW50Q29sb3IiOm51bGwsInBhZGRpbmdCb3R0b20iOjMsInBhZGRpbmdMaW5rZWQiOnRydWUsImJhY2tncm91bmRUeXBlIjoiTElHSFQiLCJiYWNrZ3JvdW5kQ29sb3IiOiIiLCJlbnRyYW5jZUFuaW1hdGlvbiI6dHJ1ZSwibWFya2VyQ29sb3JDb250cmFzdCI6IkFVVE8iLCJzbmlwcGV0Q29sb3JDb250cmFzdCI6IkFVVE8iLCJjdXN0b21CYWNrZ3JvdW5kQ29sb3JDb250cmFzdCI6IkFVVE8ifSwiYmFja2dyb3VuZCI6e30sImdsb2JhbEJsb2NrSWQiOiIzODZjYjFjMS0yYTg5LTQ2N2MtOWU5ZC05NzE1ZTQ1Nzg1NzQifSx7ImlkIjoiY2x0azhsaTM1MDAxdTNiNzZsNzlsdTM2biIsImRhdGEiOnt9LCJ0eXBlIjoiaW1hZ2UiLCJpdGVtcyI6W3siaWQiOiJjbHRrOGxpMzYwMDF2M2I3NnRlYzJhMjBxIiwibWVkaWEiOnsiaW1hZ2UiOnsiYWx0IjoiQ29uY2VwdHVhbCBkaWFncmFtIHNob3dpbmcgdGhhdCBjdWx0dXJhbCBzdGlnbWEgaW5mbHVlbmNlcyBhbnRpY2lwYXRlZCBhbmQgaW50ZXJuYWxpemVkIHN0aWdtYSwgd2hpY2ggaW50ZXJhY3QgYW5kIGNvbnRyaWJ1dGUgdG8gcmVkdWNlZCBoZWxwLXNlZWtpbmc7IGNlbnRyYWxpdHkgc2FsaWVuY2UgbW9kZXJhdGVzIGJvdGggc3RpZ21hIHR5cGVzLiIsImtleSI6InJpc2UvY291cnNlcy9uYUZTWFo4WDNBRTItSzFxSG8yNURmR2tDUHpUTnhnby9Xai1sNFIyUzNPMTBCVkMyLXN0aWdtYXRpemF0aW9uX21vZGVsLmpwZWciLCJ0eXBlIjoiaW1hZ2UiLCJjcnVzaGVkS2V5Ijoic3RpZ21hdGl6YXRpb25fbW9kZWwuanBnIiwiZGltZW5zaW9ucyI6eyJvcmlnaW5hbFdpZHRoIjoxMDUwLCJvcmlnaW5hbEhlaWdodCI6NTgyfSwib3JpZ2luYWxVcmwiOiJzdGlnbWF0aXphdGlvbl9tb2RlbC5qcGVnIiwidXNlQ3J1c2hlZEtleSI6dHJ1ZX19LCJjYXB0aW9uIjoiPGRpdiBkYXRhLWVkaXRvci1pZD1cImVkNDY1YjU1LWZkMTAtNGIxNS1hMzIwLTI2MGQ3YzY2ZjZjZVwiPjxwPk92ZXJzdHJlZXQsIE4uIE0uLCAmYW1wOyBRdWlubiwgRC4gTS4gKDIwMTMpLiBUaGUgaW50aW1hdGUgcGFydG5lciB2aW9sZW5jZSBzdGlnbWF0aXphdGlvbiBtb2RlbCBhbmQgYmFycmllcnMgdG8gaGVscC1zZWVraW5nLiA8ZW0+QmFzaWMgYW5kIEFwcGxpZWQgU29jaWFsIFBzeWNob2xvZ3ksIDM1PC9lbT4oMSksIDEwOeKAkzEyMi4gPGEgcmVsPVwibm9vcGVuZXIgbm9yZWZlcnJlclwiIHRhcmdldD1cIl9ibGFua1wiIGhyZWY9XCJodHRwczovL2RvaS5vcmcvMTAuMTA4MC8wMTk3MzUzMy4yMDEyLjc0NjU5OVwiPmh0dHBzOi8vZG9pLm9yZy8xMC4xMDgwLzAxOTczNTMzLjIwMTIuNzQ2NTk5PC9hPjwvcD48L2Rpdj4iLCJwYXJhZ3JhcGgiOiI8ZGl2IGRhdGEtZWRpdG9yLWlkPVwiNTJmYzc1MGMtMzMzNi00YjEyLTliNmEtNTdmNDA5M2Q5N2UyXCI+PHA+PHNwYW4gc3R5bGU9XCJmb250LXNpemU6IDIuNHJlbVwiPkhvdyBkb2VzIHRoaXMgYWxsIGNvbWUgdG9nZXRoZXI/PC9zcGFuPjwvcD48dWw+PGxpPjxwPkN1bHR1cmFsIHN0aWdtYSByZWZlcnMgdG8gYnJvYWRlciBzb2NpZXRhbCBiZWxpZWZzIGFuZCBub3JtcyBhYm91dCBpbnRpbWF0ZSBwYXJ0bmVyIHZpb2xlbmNlLiAmbmJzcDtDdWx0dXJhbCBzdGlnbWEgbWF5ICZuYnNwO2RpcmVjdGx5IGluZmx1ZW5jZSBoZWxwLXNlZWtpbmcsIGluIGFkZGl0aW9uIHRvIGl0cyBlZmZlY3RzIHRocm91Z2ggYW50aWNpcGF0ZWQgYW5kIGludGVybmFsaXplZCBzdGlnbWEuPC9wPjwvbGk+PGxpPjxwPkFudGljaXBhdGVkIHN0aWdtYSBpcyB0aGUgZXhwZWN0YXRpb24gb2YgbmVnYXRpdmUganVkZ21lbnQgb3IgZGlzY3JpbWluYXRpb24gZnJvbSBvdGhlcnMuIEludGVybmFsaXplZCBzdGlnbWEgaXMgd2hlbiBhbiBpbmRpdmlkdWFsIGFkb3B0cyB0aG9zZSBuZWdhdGl2ZSBiZWxpZWZzIGFib3V0IHRoZW1zZWx2ZXMuICZuYnNwOzwvcD48L2xpPjxsaT48cD5DZW50cmFsaXR5IHNhbGllbmNlIHJlZmVycyB0byBob3cgaW1wb3J0YW50IG9yIGNlbnRyYWwgdGhlIGV4cGVyaWVuY2UgKGUuZy4sIElQVikgaXMgdG8gYSBwZXJzb27igJlzIGlkZW50aXR5LiAmbmJzcDtJdCBjYW4gYWxzbyBtZWRpYXRlIGFudGljaXBhdGVkIGFuZCBpbnRlcm5hbGl6ZWQgc3RpZ21hLjwvcD48L2xpPjxsaT48cD5BbGwgb2YgdGhlIGFib3ZlIGNhbiBhZmZlY3Qgd2hldGhlciBzb21lb25lIHNlZWtzIGhlbHAuICZuYnNwOzwvcD48L2xpPjwvdWw+PC9kaXY+In1dLCJmYW1pbHkiOiJpbWFnZSIsInZhcmlhbnQiOiJ0ZXh0IGFzaWRlIiwic2V0dGluZ3MiOnsib3BhY2l0eSI6MC41LCJjYXJkTW9kZSI6IldISVRFIiwicGFkZGluZ1RvcCI6MywiYWNjZW50Q29sb3IiOm51bGwsInpvb21PbkNsaWNrIjp0cnVlLCJvcGFjaXR5Q29sb3IiOiIjMDAwMDAwIiwicGFkZGluZ0JvdHRvbSI6MywicGFkZGluZ0xpbmtlZCI6dHJ1ZSwiYmFja2dyb3VuZFR5cGUiOiJMSUdIVCIsImJhY2tncm91bmRDb2xvciI6IiIsImVudHJhbmNlQW5pbWF0aW9uIjp0cnVlLCJtYXJrZXJDb2xvckNvbnRyYXN0IjoiQVVUTyIsInNuaXBwZXRDb2xvckNvbnRyYXN0IjoiQVVUTyIsImN1c3RvbUJhY2tncm91bmRDb2xvckNvbnRyYXN0IjoiQVVUTyJ9LCJiYWNrZ3JvdW5kIjp7fSwiZ2xvYmFsQmxvY2tJZCI6ImNlNDc5ZTgwLWVkMmUtNGZiNS05MGQ5LTQ3M2E2ZGNhZjc4YSJ9LHsiaWQiOiJjbW9yYmp5NXowMTIwM2I3bGZwcWhzYXU4IiwidHlwZSI6InRleHQiLCJpdGVtcyI6W3siaWQiOiJjbW9yYmp5NjAwMTI2M2I3bG8xdnFxZTZ4IiwiaGVhZGluZyI6IjxkaXYgZGF0YS1lZGl0b3ItaWQ9XCI5YmRhYzZmZi03YzI1LTQzZmYtOWRlNi05ZTJkNDdhMGRlOWVcIj48cD48c3Ryb25nPkFwcGxpY2F0aW9uPC9zdHJvbmc+PC9wPjwvZGl2PiIsInBhcmFncmFwaCI6IjxkaXYgZGF0YS1lZGl0b3ItaWQ9XCI2ODlhNmM4Yy0yZTdiLTQ3MTktYmY4Yi04ZTYzNWUwOWJhZDdcIj48cD5GbGlwIHRoZSBjYXJkcyBiZWxvdyB0byBkZXRlcm1pbmUgd2hhdCB0eXBlIG9mIHN0aWdtYSBpcyBkZXNjcmliZWQgaW4gdGhlIHZpZ25ldHRlLjwvcD48L2Rpdj4ifV0sImZhbWlseSI6InRleHQiLCJ2YXJpYW50IjoiaGVhZGluZyBwYXJhZ3JhcGgiLCJzZXR0aW5ncyI6eyJwYWRkaW5nVG9wIjozLCJxdW90ZXNJbmxpbmUiOmZhbHNlLCJhdWRpb1Bvc2l0aW9uIjoiYm90dG9tIiwicGFkZGluZ0JvdHRvbSI6MywicGFkZGluZ0xpbmtlZCI6dHJ1ZSwibWFya2VyQ29sb3JDb250cmFzdCI6IkFVVE8iLCJzbmlwcGV0Q29sb3JDb250cmFzdCI6IkFVVE8ifSwiY3JlYXRlZEF0IjoiMjAyNi0wNS0wNFQxNDo1Mjo1OS41MDVaIiwidXBkYXRlZEF0IjoiMjAyNi0wNS0wNFQxNDo1Mjo1OS41MDVaIiwiZ2xvYmFsQmxvY2tJZCI6IjQyNWJhYWYzLTlkNTctNDE2Ny1hMjk1LTM1ZTI1YTI4NzFlZiJ9LHsiaWQiOiJjbW9yYm1idmQwMTJyM2I3bHc0aTE1M3M1IiwidHlwZSI6ImludGVyYWN0aXZlIiwiaXRlbXMiOlt7ImlkIjoiY21vcmJtYnZlMDEyczNiN2xkcnVyZW1xaiIsImJhY2siOnsibWVkaWEiOnsiaW1hZ2UiOnsia2V5IjoibW91bnRhaW5zLmpwZyIsInNyYyI6Im1vdW50YWlucy5qcGciLCJ0eXBlIjoiaW1hZ2UiLCJ0aHVtYm5haWwiOiJodHRwczovL2Nkbi5hcnRpY3VsYXRlLmNvbS9hc3NldHMvcmlzZS9hc3NldHMvYmxvY2stZGVmYXVsdHMvbW91bnRhaW5zX3RodW1iLmpwZyIsImRpbWVuc2lvbnMiOnsib3JpZ2luYWxXaWR0aCI6MTY4MCwib3JpZ2luYWxIZWlnaHQiOjExMjB9LCJvcmlnaW5hbFVybCI6Im1vdW50YWlucy5qcGciLCJzb3VyY2VkRnJvbSI6IkRFRkFVTFQifX0sImRlc2NyaXB0aW9uIjoiPGRpdiBkYXRhLWVkaXRvci1pZD1cIjBmNGE3YTk0LWRhMmEtNGNhZC1iYTMwLWE0NTg4ZmY2ZmFhMFwiPjxwPkN1bHR1cmFsIHN0aWdtYTwvcD48L2Rpdj4ifSwiZnJvbnQiOnsibWVkaWEiOnsiaW1hZ2UiOnsia2V5IjoibW91bnRhaW5zLmpwZyIsInNyYyI6Im1vdW50YWlucy5qcGciLCJ0eXBlIjoiaW1hZ2UiLCJ0aHVtYm5haWwiOiJodHRwczovL2Nkbi5hcnRpY3VsYXRlLmNvbS9hc3NldHMvcmlzZS9hc3NldHMvYmxvY2stZGVmYXVsdHMvbW91bnRhaW5zX3RodW1iLmpwZyIsImRpbWVuc2lvbnMiOnsib3JpZ2luYWxXaWR0aCI6MTY4MCwib3JpZ2luYWxIZWlnaHQiOjExMjB9LCJvcmlnaW5hbFVybCI6Im1vdW50YWlucy5qcGciLCJzb3VyY2VkRnJvbSI6IkRFRkFVTFQifX0sImRlc2NyaXB0aW9uIjoiPGRpdiBkYXRhLWVkaXRvci1pZD1cImJkNjBlOWZjLWZkZGEtNDQxYi04NzEwLTlhMWI0NmFkYWRiNFwiPjxwPlBhdGllbnQgY2Fubm90IGxlYXZlIHRoZSBhYnVzaXZlIHBhcnRuZXIgYmVjYXVzZSBpdCBpcyBhZ2FpbnN0IHRoZWlyIHJlbGlnaW9uPC9wPjwvZGl2PiJ9fSx7ImlkIjoiY21vcmJtYnZlMDEydDNiN2w4Z2I3OHB3OSIsImJhY2siOnsibWVkaWEiOnsiaW1hZ2UiOnsia2V5IjoibW91bnRhaW5zLmpwZyIsInNyYyI6Im1vdW50YWlucy5qcGciLCJ0eXBlIjoiaW1hZ2UiLCJ0aHVtYm5haWwiOiJodHRwczovL2Nkbi5hcnRpY3VsYXRlLmNvbS9hc3NldHMvcmlzZS9hc3NldHMvYmxvY2stZGVmYXVsdHMvbW91bnRhaW5zX3RodW1iLmpwZyIsImRpbWVuc2lvbnMiOnsib3JpZ2luYWxXaWR0aCI6MTY4MCwib3JpZ2luYWxIZWlnaHQiOjExMjB9LCJvcmlnaW5hbFVybCI6Im1vdW50YWlucy5qcGciLCJzb3VyY2VkRnJvbSI6IkRFRkFVTFQifX0sImRlc2NyaXB0aW9uIjoiPGRpdiBkYXRhLWVkaXRvci1pZD1cIjMyNjU0MTYyLTUwYjYtNDJhZi1iNTY0LTEwYjVhMTFkODJhN1wiPjxwPkludGVybmFsaWVkIHN0aWdtYTwvcD48L2Rpdj4ifSwiZnJvbnQiOnsibWVkaWEiOnsiaW1hZ2UiOnsia2V5IjoibW91bnRhaW5zLmpwZyIsInNyYyI6Im1vdW50YWlucy5qcGciLCJ0eXBlIjoiaW1hZ2UiLCJ0aHVtYm5haWwiOiJodHRwczovL2Nkbi5hcnRpY3VsYXRlLmNvbS9hc3NldHMvcmlzZS9hc3NldHMvYmxvY2stZGVmYXVsdHMvbW91bnRhaW5zX3RodW1iLmpwZyIsImRpbWVuc2lvbnMiOnsib3JpZ2luYWxXaWR0aCI6MTY4MCwib3JpZ2luYWxIZWlnaHQiOjExMjB9LCJvcmlnaW5hbFVybCI6Im1vdW50YWlucy5qcGciLCJzb3VyY2VkRnJvbSI6IkRFRkFVTFQifX0sImRlc2NyaXB0aW9uIjoiPGRpdiBkYXRhLWVkaXRvci1pZD1cIjMzNmY2NzA3LTVmNDMtNDI5YS1iNWUzLTAzYWY2MzdhY2NlOVwiPjxwPlBhdGllbnQgZmVlbHMgdGhleSBjYW5ub3Qgc3Vydml2ZSB3aXRob3V0IHRoZWlyIHBhcnRuZXI8L3A+PC9kaXY+In19LHsiaWQiOiJjbW9yYm1idmUwMTJ1M2I3bGJkN3VsdW82IiwiYmFjayI6eyJtZWRpYSI6eyJpbWFnZSI6eyJrZXkiOiJtb3VudGFpbnMuanBnIiwic3JjIjoibW91bnRhaW5zLmpwZyIsInR5cGUiOiJpbWFnZSIsInRodW1ibmFpbCI6Imh0dHBzOi8vY2RuLmFydGljdWxhdGUuY29tL2Fzc2V0cy9yaXNlL2Fzc2V0cy9ibG9jay1kZWZhdWx0cy9tb3VudGFpbnNfdGh1bWIuanBnIiwiZGltZW5zaW9ucyI6eyJvcmlnaW5hbFdpZHRoIjoxNjgwLCJvcmlnaW5hbEhlaWdodCI6MTEyMH0sIm9yaWdpbmFsVXJsIjoibW91bnRhaW5zLmpwZyIsInNvdXJjZWRGcm9tIjoiREVGQVVMVCJ9fSwiZGVzY3JpcHRpb24iOiI8ZGl2IGRhdGEtZWRpdG9yLWlkPVwiYzYyZTdmMzktNzRiNy00OTk2LWIzYTYtMTI2ZGQwNjRlNWVmXCI+PHA+QW50aWNpcGF0ZWQgc3RpZ21hPC9wPjwvZGl2PiJ9LCJmcm9udCI6eyJtZWRpYSI6eyJpbWFnZSI6eyJrZXkiOiJtb3VudGFpbnMuanBnIiwic3JjIjoibW91bnRhaW5zLmpwZyIsInR5cGUiOiJpbWFnZSIsInRodW1ibmFpbCI6Imh0dHBzOi8vY2RuLmFydGljdWxhdGUuY29tL2Fzc2V0cy9yaXNlL2Fzc2V0cy9ibG9jay1kZWZhdWx0cy9tb3VudGFpbnNfdGh1bWIuanBnIiwiZGltZW5zaW9ucyI6eyJvcmlnaW5hbFdpZHRoIjoxNjgwLCJvcmlnaW5hbEhlaWdodCI6MTEyMH0sIm9yaWdpbmFsVXJsIjoibW91bnRhaW5zLmpwZyIsInNvdXJjZWRGcm9tIjoiREVGQVVMVCJ9fSwiZGVzY3JpcHRpb24iOiI8ZGl2IGRhdGEtZWRpdG9yLWlkPVwiMmRkMmEzNWUtMjA2My00OGI3LTkwZWEtMzVmNTQ0NDY2ZWFjXCI+PHA+UGF0aWVudCB3b3JyaWVzIHRoYXQgdGhleSB3aWxsIGxvc2UgYWxsIG9mIHRoZWlyIGZyaWVuZHMgaWYgdGhleSBkaXNjbG9zZSB0aGUgSVBWIGV2ZW50PC9wPjwvZGl2PiJ9fV0sImZhbWlseSI6ImZsYXNoY2FyZCIsInZhcmlhbnQiOiJmbGFzaGNhcmQiLCJzZXR0aW5ncyI6eyJwYWRkaW5nVG9wIjozLCJxdW90ZXNJbmxpbmUiOmZhbHNlLCJwYWRkaW5nQm90dG9tIjozLCJwYWRkaW5nTGlua2VkIjp0cnVlLCJtYXJrZXJDb2xvckNvbnRyYXN0IjoiQVVUTyIsInNuaXBwZXRDb2xvckNvbnRyYXN0IjoiQVVUTyJ9LCJjcmVhdGVkQXQiOiIyMDI2LTA1LTA0VDE0OjU0OjUwLjU3NFoiLCJ1cGRhdGVkQXQiOiIyMDI2LTA1LTA0VDE0OjU0OjUwLjU3NFoiLCJnbG9iYWxCbG9ja0lkIjoiNDliOWY4Y2UtMjhjNC00ODU2LWIyODMtMTFhN2ZkOWZlMTE0In1dfSx7ImF1dGhvciI6ImFpZHwxMDA0ZjA2Yy0yYzQwLTQ2YTItOTdmMi1iYTM1ZDIyZjQ1NzAiLCJjb3Vyc2VJZCI6Im5hRlNYWjhYM0FFMi1LMXFIbzI1RGZHa0NQelROeGdvIiwiY3JlYXRlZEF0IjoiMjAyNi0wNS0xMVQxNDo1ODozNy42NzZaIiwiZGVsZXRlZCI6ZmFsc2UsImRlc2NyaXB0aW9uIjoiIiwiZHVwbGljYXRlZEZyb21JZCI6InQzNWpZem95QldBT2VGajI5US1mcXkzUGpTNHUyemh2IiwiZXhwZXJpbWVudHMiOm51bGwsImhlYWRlckltYWdlIjp7fSwiaWNvbiI6IkFydGljbGUiLCJpZCI6Im9XaXVzcFZsQ3VGclFDWEQ2ZXg3d0Rsekt3WlpjN2xmIiwiaXNQYXJ0bmVyQ29udGVudEF1dGhvciI6bnVsbCwibGFzdFVwZGF0ZWRCeSI6bnVsbCwibWVkaWEiOnt9LCJtZXRhZGF0YSI6bnVsbCwib3JpZ2luYWxJZCI6bnVsbCwicGlsZXMiOltdLCJwb3NpdGlvbiI6MjEsInJlYWR5Ijp0cnVlLCJzZWxlY3RlZEF1dGhvcklkIjoibm9uZSIsInNldHRpbmdzIjp7fSwidGl0bGUiOiJMZWdhbCBDb25zaWRlcmF0aW9ucyIsInRyYW5zZmVycmVkQXQiOm51bGwsInR5cGUiOiJibG9ja3MiLCJ1cGRhdGVkQXQiOiIyMDI2LTA1LTExVDE5OjE4OjMwLjM3MFoiLCJpdGVtcyI6W3siaWQiOiJjbHNta2M0eG4wMDk5M2I3MjRucW84anp2IiwiZGF0YSI6e30sInR5cGUiOiJ0ZXh0IiwiaXRlbXMiOlt7ImlkIjoiY2xzbWtjNHhwMDA5ZjNiNzJiOHBzZ2dnayIsImhlYWRpbmciOiI8aDI+PHN0cm9uZz5Eb2N1bWVudGF0aW9uPC9zdHJvbmc+PC9oMj4iLCJwYXJhZ3JhcGgiOiI8cD5UaGUga2V5IHBvaW50IHdoZW4gZG9jdW1lbnRpbmcgSVBWIGlzIHRvIGJlIG9iamVjdGl2ZSBhbmQgZmFjdHVhbDogY2FyZWZ1bCBkb2N1bWVudGF0aW9uIG9mIHRoZSBmYWN0cyB3aXRob3V0IGltcGx5aW5nIGJsYW1lPHN0cm9uZz4mbmJzcDtoZWxwcyBlbnN1cmUgdGhhdCBwYXRpZW50cyBpbiBhYnVzaXZlIHNpdHVhdGlvbnMgZ2V0IHRoZSBoZWxwIHRoZXkgbmVlZCB0byBzdGF5IHNhZmUsIGFuZDwvc3Ryb25nPiA8c3Ryb25nPmhhdmUgdGhlIGV2aWRlbmNlIHRoZXkgbWF5IG5lZWQgZm9yIGZ1dHVyZSBsZWdhbCBhY3Rpb25zLjwvc3Ryb25nPiBJbiB0aGlzIHNlY3Rpb24sIHdlJiMzOTtsbCBnbyBvdmVyIHNwZWNpZmljIGNvbnNpZGVyYXRpb25zIHRvIGtlZXAgaW4gbWluZCB3aGVuIGRvY3VtZW50aW5nIElQVjo8L3A+In1dLCJmYW1pbHkiOiJ0ZXh0IiwidmFyaWFudCI6ImhlYWRpbmcgcGFyYWdyYXBoIiwic2V0dGluZ3MiOnsiY2FyZE1vZGUiOiJXSElURSIsInBhZGRpbmdUb3AiOjMsImFjY2VudENvbG9yIjpudWxsLCJwYWRkaW5nQm90dG9tIjozLCJwYWRkaW5nTGlua2VkIjp0cnVlLCJiYWNrZ3JvdW5kVHlwZSI6IkxJR0hUIiwiYmFja2dyb3VuZENvbG9yIjoiIiwiZW50cmFuY2VBbmltYXRpb24iOnRydWUsIm1hcmtlckNvbG9yQ29udHJhc3QiOiJBVVRPIiwic25pcHBldENvbG9yQ29udHJhc3QiOiJBVVRPIiwiY3VzdG9tQmFja2dyb3VuZENvbG9yQ29udHJhc3QiOiJBVVRPIn0sImJhY2tncm91bmQiOnt9LCJnbG9iYWxCbG9ja0lkIjoiODY3NTIxMTAtMzE5ZS00NjZmLTgyZTQtMTg4ZDcxMWUyMDg1In0seyJpZCI6ImNsdG41eGNlbjAwcjMzYjcwMHB0M3J3NXIiLCJkYXRhIjp7fSwidHlwZSI6ImludGVyYWN0aXZlIiwiaXRlbXMiOlt7ImlkIjoiY2x0bjV4Y2VvMDByNDNiNzAzMHQzaW52cyIsIm1lZGlhIjp7ImltYWdlIjp7ImtleSI6InJpc2UvY291cnNlcy9uYUZTWFo4WDNBRTItSzFxSG8yNURmR2tDUHpUTnhnby9pWWpUMmhULWxrdE9RdDFfLmpwZyIsInR5cGUiOiJpbWFnZSIsImNydXNoZWRLZXkiOiI5NjBweC1MZWdhbF9HYXZlbF8oMjc1NzE3MDIxNzMpLmpwZyIsImRpbWVuc2lvbnMiOnsib3JpZ2luYWxXaWR0aCI6OTYwLCJvcmlnaW5hbEhlaWdodCI6NzI3fSwiaXNTa2lwQ3J1c2giOmZhbHNlLCJvcmlnaW5hbFVybCI6Ijk2MHB4LUxlZ2FsX0dhdmVsXygyNzU3MTcwMjE3MykuanBnIiwic291cmNlZEZyb20iOiJVU0VSIiwidXNlQ3J1c2hlZEtleSI6dHJ1ZX19LCJ0aXRsZSI6IkRvIE5vdCBBZGQgWW91ciBPd24gUGVyc29uYWwgQ29uY2x1c2lvbnMiLCJkZXNjcmlwdGlvbiI6IjxwPldoZW4gd3JpdGluZyBhYm91dCBhIHBhdGllbnQgd2hvIHlvdSBzdXNwZWN0IGlzIGJlaW5nIGFidXNlZCwgcmVtZW1iZXIgdGhhdCB5b3UgYXJlIE5PVCBvcGVyYXRpbmcgaW4gYSBsZWdhbCBjYXBhY2l0eS4gVGhlIGdvYWwgaXMgdG8gZG9jdW1lbnQgZmFjdHMgYW5kIG9ic2VydmF0aW9ucywgbm90IHRvIG1ha2UgYWNjdXNhdGlvbnMgb3IgbGVnYWwgY29uY2x1c2lvbnMuIEluc3RlYWQsIHlvdSBjYW4gZ2F0aGVyIG9iamVjdGl2ZSBkYXRhIHRoYXQgY2FuIHBvdGVudGlhbGx5IHVzZWQgaW4gYSBjb3VydCBvZiBsYXcsIHNob3VsZCB0aGUgcGF0aWVudCBkZWNpZGUgdG8gcHVyc3VlIGxlZ2FsIGFjdGlvbiBpbiB0aGUgZnV0dXJlLjwvcD48cD48YnI+PC9wPjxwPlNvLCBmb3IgZXhhbXBsZSwgYXZvaWQgdXNpbmcgc3BlY2lmaWMgbGVnYWwgdGVybXMgc3VjaCBhcyAmcXVvdDtkb21lc3RpYyB2aW9sZW5jZSZxdW90OzwvcD4ifSx7ImlkIjoiY2x0bjV4Y2VvMDByNTNiNzB2eWV0bDRheCIsIm1lZGlhIjp7ImltYWdlIjp7ImtleSI6InJpc2UvY291cnNlcy9uYUZTWFo4WDNBRTItSzFxSG8yNURmR2tDUHpUTnhnby9WUk9wU2RJZ1VUeGN5VktpLmpwZyIsInR5cGUiOiJpbWFnZSIsImNydXNoZWRLZXkiOiI5NjBweC1GbGlja3JfaW5fU2NyYWJibGVfbGV0dGVycy5qcGciLCJkaW1lbnNpb25zIjp7Im9yaWdpbmFsV2lkdGgiOjk2MCwib3JpZ2luYWxIZWlnaHQiOjY0M30sImlzU2tpcENydXNoIjpmYWxzZSwib3JpZ2luYWxVcmwiOiI5NjBweC1GbGlja3JfaW5fU2NyYWJibGVfbGV0dGVycy5qcGciLCJzb3VyY2VkRnJvbSI6IlVTRVIiLCJ1c2VDcnVzaGVkS2V5Ijp0cnVlfX0sInRpdGxlIjoiVXNlIHRoZSBQYXRpZW50J3MgT3duIFdvcmRzIiwiZGVzY3JpcHRpb24iOiI8cD5JbiBkZXNjcmliaW5nIHRoZSBhbGxlZ2VkIGFidXNlLCB1c2UgdGhlIHBhdGllbnQmIzM5O3MgZGlyZWN0IHF1b3RlcyByYXRoZXIgdGhhbiBwYXJhcGhyYXNlLiZuYnNwOzwvcD48cD48YnI+PC9wPjxwPkZvciBleGFtcGxlLCBpZiB0aGUgcGF0aWVudCBpcyBkZXNjcmliaW5nIHRoZWlyIGFidXNpdmUgaHVzYmFuZCwgdXNlICZxdW90O215IGh1c2JhbmQmcXVvdDsgYXMgYSBwYXJ0IG9mIGEgcXVvdGUgcmF0aGVyIHRoYW4gc2F5ICZxdW90O3RoZSBwYXRpZW50JiMzOTtzIGh1c2JhbmQmcXVvdDs8L3A+In0seyJpZCI6ImNsdG41eGNlbzAwcjYzYjcwMms5am13djUiLCJ0aXRsZSI6IkRvY3VtZW50IEluanVyaWVzIiwiZGVzY3JpcHRpb24iOiI8ZGl2IGRhdGEtZWRpdG9yLWlkPVwiYjNmYmZkNTEtMTI3Mi00YjAwLTg0YTctOTVmOTU0ODk3MTM4XCI+PHA+VXNlIGRldGFpbGVkLCBvYmplY3RpdmUgbGFuZ3VhZ2UgdG8gZG9jdW1lbnQgdGhlIGxvY2F0aW9uLCBudW1iZXIsIHR5cGUsIGFuZCBjaGFyYWN0ZXJpc3RpY3Mgb2YgYW55IGFuZCBhbGwgaW5qdXJpZXMuIEZvciBleGFtcGxlLCBpZiBhIHBhdGllbnQgcHJlc2VudHMgd2l0aCBhIGJyb2tlbiBib25lIGFzIGEgcmVzdWx0IG9mIGFsbGVnZWQgYWJ1c2UsIGRlc2NyaWJlIHRoZSBsb2NhdGlvbiBhcyB3ZWxsIGFzIHR5cGUgb2YgZnJhY3R1cmUuPC9wPjxwPjwvcD48cD5JZiBhdCBhbGwgcG9zc2libGUgYW5kIHdpdGggdGhlIHBhdGllbnQncyBjb25zZW50LCB0YWtlIHBob3RvZ3JhcGhzIG9mIGluanVyaWVzIHRoYXQgY2FuIGJlIHVwbG9hZGVkIHRvIHRoZSBFTVIsIGFuZCBjYW4gYmUgdXNlZCBpbiBmdXR1cmUgbGVnYWwgYWN0aW9uLjwvcD48L2Rpdj4ifSx7ImlkIjoiY2x0bjV4aWVpMDBybjNiNzBnbWw5eTFkYiIsInRpdGxlIjoiRGVzY3JpYmUgdGhlIHBhdGllbnQncyBhcHBlYXJhbmNlIGFuZCBkZW1lYW5vciIsImRlc2NyaXB0aW9uIjoiPGRpdiBkYXRhLWVkaXRvci1pZD1cIjY4ZTBhNjJjLWJmMjMtNDI1Mi1iMzE3LTE5OGVkYjQ0NTY0NlwiPjxwPkluIHlvdXIgbm90ZSwgZGVzY3JpYmUgdGhlIHBhdGllbnQncyBhcHBlYXJhbmNlLCBpbmNsdWRpbmcgaGFpciBjb2xvciwgYXBwYXJlbnQgYWdlIChpLmUuLCBkb2VzIHRoZSBwYXRpZW50IGFwcGVhciBvbGRlciBvciB5b3VuZ2VyIHRoYW4gdGhlaXIgc3RhdGVkIGFnZSksIGdyb29taW5nLCBjbG90aGluZywgYW5kIGRlbWVhbm9yLiBDb25zaWRlciB3aGV0aGVyIHRoZSBwYXRpZW50IGFwcGVhcnMgY2FsbSwgYW54aW91cywgZ3VhcmRlZCwgb3IgZGlzdHJlc3NlZC4gQXZvaWQgdXNpbmcgdGhlIHRlcm0gXCJoeXN0ZXJpY2FsXCIgaW4gZG9jdW1lbnRhdGlvbi48L3A+PC9kaXY+In0seyJpZCI6ImNsdG41eGt0ZzAwcnAzYjcwaXNqcG5nOGwiLCJtZWRpYSI6eyJpbWFnZSI6eyJrZXkiOiJyaXNlL2NvdXJzZXMvbmFGU1haOFgzQUUyLUsxcUhvMjVEZkdrQ1B6VE54Z28vZ01senlTNjN1Mml4OEhSXy5qcGciLCJ0eXBlIjoiaW1hZ2UiLCJjcnVzaGVkS2V5IjoiOTYwcHgtQ2xhc3NpY19hbGFybV9jbG9ja18yMDE4MDUxMy5qcGciLCJkaW1lbnNpb25zIjp7Im9yaWdpbmFsV2lkdGgiOjk2MCwib3JpZ2luYWxIZWlnaHQiOjcxOX0sImlzU2tpcENydXNoIjpmYWxzZSwib3JpZ2luYWxVcmwiOiI5NjBweC1DbGFzc2ljX2FsYXJtX2Nsb2NrXzIwMTgwNTEzLmpwZyIsInNvdXJjZWRGcm9tIjoiVVNFUiIsInVzZUNydXNoZWRLZXkiOnRydWV9fSwidGl0bGUiOiJSZWNvcmQgdGhlIFRpbWVsaW5lIiwiZGVzY3JpcHRpb24iOiI8ZGl2IGRhdGEtZWRpdG9yLWlkPVwiZjUzNmYzOWQtNDhiNy00MGNiLTgzNWEtY2JlYzA2YzM2ODAzXCI+PHA+SXQgaXMgYWxzbyBpbXBvcnRhbnQgdG8gZG9jdW1lbnQgdGhlIHRpbWUgYmV0d2VlbiB0aGUgYWxsZWdlZCBpbmNpZGVudCBhbmQgeW91ciBleGFtLjwvcD48L2Rpdj4iLCJpc05ld2x5SW5zZXJ0ZWQiOnRydWV9XSwiZmFtaWx5IjoiaW50ZXJhY3RpdmUiLCJ2YXJpYW50IjoidGFicyIsInNldHRpbmdzIjp7ImNhcmRNb2RlIjoiV0hJVEUiLCJwYWRkaW5nVG9wIjozLCJhY2NlbnRDb2xvciI6bnVsbCwiem9vbU9uQ2xpY2siOnRydWUsInBhZGRpbmdCb3R0b20iOjMsInBhZGRpbmdMaW5rZWQiOnRydWUsImJhY2tncm91bmRUeXBlIjoiTElHSFQiLCJiYWNrZ3JvdW5kQ29sb3IiOiIiLCJlbnRyYW5jZUFuaW1hdGlvbiI6dHJ1ZSwibWFya2VyQ29sb3JDb250cmFzdCI6IkFVVE8iLCJzbmlwcGV0Q29sb3JDb250cmFzdCI6IkFVVE8iLCJjdXN0b21CYWNrZ3JvdW5kQ29sb3JDb250cmFzdCI6IkFVVE8ifSwiYmFja2dyb3VuZCI6e30sImdsb2JhbEJsb2NrSWQiOiI1MTg4MzA5Ny02ODZhLTQ0NDQtODk1Ny0yNjIxMjNhMjIyZjcifSx7ImlkIjoiY2x0bjZ4dW1nMDBzbDNiNzAwZjdxMHl3biIsImRhdGEiOnt9LCJ0eXBlIjoidGV4dCIsIml0ZW1zIjpbeyJpZCI6ImNsdG42eHVtaDAwc28zYjcwZ25wczJwcjIiLCJwYXJhZ3JhcGgiOiI8ZGl2IGRhdGEtZWRpdG9yLWlkPVwiZDMxMDg5ZWQtMGE1Yi00ODYzLWExZjctYjc4NzZlMDgxNjI0XCI+PHA+U29tZSBlbGVjdHJvbmljIG1lZGljYWwgcmVjb3JkcyAoRU1ScykgaW5jbHVkZSBmZWF0dXJlcyB0aGF0IGFsbG93IGNsaW5pY2lhbnMgdG8gcmVzdHJpY3QgYWNjZXNzIHRvIGNlcnRhaW4gbm90ZXPigJRzdWNoIGFzIHRob3NlIHJlbGF0ZWQgdG8gaW50aW1hdGUgcGFydG5lciB2aW9sZW5jZeKAlHNvIHRoYXQgdGhleSBhcmUgbm90IHZpc2libGUgdG8gb3RoZXIgdXNlcnMsIGluY2x1ZGluZyB0aGUgcGF0aWVudC4gVGhpcyBjYW4gYmUgYSBjcml0aWNhbCBzYWZldHkgbWVhc3VyZSB3aGVuIHRoZXJlIGlzIGNvbmNlcm4gdGhhdCBhbiBhYnVzaXZlIHBhcnRuZXIgbWF5IGhhdmUgYWNjZXNzIHRvIHRoZSBwYXRpZW50J3MgbWVkaWNhbCByZWNvcmQuPC9wPjwvZGl2PiJ9XSwiZmFtaWx5IjoiaW1wYWN0IiwidmFyaWFudCI6ImIiLCJzZXR0aW5ncyI6eyJjYXJkTW9kZSI6IldISVRFIiwicGFkZGluZ1RvcCI6MywiYWNjZW50Q29sb3IiOm51bGwsInBhZGRpbmdCb3R0b20iOjMsInBhZGRpbmdMaW5rZWQiOnRydWUsImJhY2tncm91bmRUeXBlIjoiTElHSFQiLCJiYWNrZ3JvdW5kQ29sb3IiOiIiLCJlbnRyYW5jZUFuaW1hdGlvbiI6dHJ1ZSwibWFya2VyQ29sb3JDb250cmFzdCI6IkFVVE8iLCJzbmlwcGV0Q29sb3JDb250cmFzdCI6IkFVVE8iLCJjdXN0b21CYWNrZ3JvdW5kQ29sb3JDb250cmFzdCI6IkFVVE8ifSwiYmFja2dyb3VuZCI6e30sImdsb2JhbEJsb2NrSWQiOiJmODZlNTI5ZC05MzJhLTQ3MTQtYTJkYy00ZTU0MmNmYTkwYmYifSx7ImlkIjoiY2xzbWtjZGZmMDA5djNiNzJ6cGczZjludiIsImRhdGEiOnt9LCJ0eXBlIjoidGV4dCIsIml0ZW1zIjpbeyJpZCI6ImNsc21rY2RmZjAwYTEzYjcyaDVxZHFiNWsiLCJoZWFkaW5nIjoiPGgyPjxzdHJvbmc+TWFuZGF0ZWQgUmVwb3J0aW5nJm5ic3A7PC9zdHJvbmc+PC9oMj4iLCJwYXJhZ3JhcGgiOiI8ZGl2IGRhdGEtZWRpdG9yLWlkPVwiN2I1OWZiYmItMjdjNi00YjU2LThkYzEtOWQyMjBmYjQxN2Q2XCI+PHA+PHN0cm9uZz5NYW5kYXRlZCByZXBvcnRlcnM8L3N0cm9uZz4gYXJlIGNlcnRhaW4gdHlwZXMgb2YgcHJvZmVzc2lvbmFscyB3aG8gYXJlIG1hbmRhdGVkIHRvIHJlcG9ydCBjb25jZXJucyBmb3IgYWJ1c2UgYW5kIG5lZ2xlY3QgdG8gYXBwcm9wcmlhdGUgbGVnYWwgYXV0aG9yaXRpZXMgb3IgcHJvdGVjdGlvbiBzZXJ2aWNlcy4gVGhlc2UgaW5jbHVkZSBwaHlzaWNpYW5zLCBvdGhlciBtZWRpY2FsIHByb2Zlc3Npb25hbHMsIHByb2Zlc3Npb25hbCBjaGlsZC1jYXJlIHByb3ZpZGVycywgYXR0b3JuZXlzLCB0ZWFjaGVycywgYW5kIGxhdyBlbmZvcmNlbWVudC4mbmJzcDs8L3A+PHA+SXQgaXMgaW1wb3J0YW50IHRvIG5vdGUgdGhhdCA8c3Ryb25nPjx1Pm5vdCZuYnNwO2FsbDwvdT48L3N0cm9uZz4gaW5zdGFuY2VzIG9mIElQViBmYWxsIHVuZGVyIG1hbmRhdGVkIHJlcG9ydGluZyByZXF1aXJlbWVudHMuIEluIG1hbnkgc3RhdGVzLCBtYW5kYXRlZCByZXBvcnRpbmcgbGF3cyZuYnNwO3R5cGljYWxseSBhcHBseSB0byBzdXNwZWN0ZWQgYWJ1c2Ugb3IgbmVnbGVjdCBvZiBjaGlsZHJlbiwgZWxkZXJseSBpbmRpdmlkdWFscywgb3Igb3RoZXIgdnVsbmVyYWJsZSBhZHVsdHMuPC9wPjxwPkJlY2F1c2UgbWFuZGF0ZWQgcmVwb3J0aW5nIGxhd3MgdmFyeSBieSBzdGF0ZSwgY2xpbmljaWFucyBzaG91bGQgYmUgZmFtaWxpYXIgd2l0aCB0aGUgZ3VpZGVsaW5lcyBzcGVjaWZpYyB0byB0aGUgc3RhdGUgaW4gd2hpY2ggdGhleSBwcmFjdGljZS4gRm9yIHRoZSBwdXJwb3NlIG9mIHRoaXMgbW9kdWxlLCB3ZSB3aWxsIHJldmlldyB0aHJlZSBjb21tb24gc2NlbmFyaW9zIHRoYXQgbWF5IGFyaXNlIGluIHRoZSBjb250ZXh0IG9mIElQViBhbmQgb2Z0ZW4gaW52b2x2ZSBtYW5kYXRlZCByZXBvcnRpbmc6IGNoaWxkIGFidXNlLCBlbGRlciBhYnVzZSwgYW5kIGRvbWVzdGljIHZpb2xlbmNlLiZuYnNwOzwvcD48cD48c3Ryb25nPkluIGdlbmVyYWwsIGl0IGlzIHJlY29tbWVuZGVkIHRvIGdhdGhlciB0aGUgZm9sbG93aW5nIGluZm9ybWF0aW9uIHdoZW5ldmVyIHlvdSBwbGFuIHRvIG1ha2UgYSByZXBvcnQ6PC9zdHJvbmc+PC9wPjwvZGl2PiJ9XSwiZmFtaWx5IjoidGV4dCIsInZhcmlhbnQiOiJoZWFkaW5nIHBhcmFncmFwaCIsInNldHRpbmdzIjp7ImNhcmRNb2RlIjoiV0hJVEUiLCJwYWRkaW5nVG9wIjozLCJhY2NlbnRDb2xvciI6bnVsbCwicGFkZGluZ0JvdHRvbSI6MywicGFkZGluZ0xpbmtlZCI6dHJ1ZSwiYmFja2dyb3VuZFR5cGUiOiJMSUdIVCIsImJhY2tncm91bmRDb2xvciI6IiIsImVudHJhbmNlQW5pbWF0aW9uIjp0cnVlLCJtYXJrZXJDb2xvckNvbnRyYXN0IjoiQVVUTyIsInNuaXBwZXRDb2xvckNvbnRyYXN0IjoiQVVUTyIsImN1c3RvbUJhY2tncm91bmRDb2xvckNvbnRyYXN0IjoiQVVUTyJ9LCJiYWNrZ3JvdW5kIjp7fSwiZ2xvYmFsQmxvY2tJZCI6IjdhOTU3NzNiLTgwZTItNDZmNy04ZWMzLWQyNzIxMzUzN2EwNyJ9LHsiaWQiOiJjbHRuYTUwNmYwMW40M2I3MGFxMDYyc2w3IiwiZGF0YSI6e30sInR5cGUiOiJsaXN0IiwiaXRlbXMiOlt7ImlkIjoiY2x0bmE1MDZmMDFuNTNiNzA2aDdxazg0ZCIsInBhcmFncmFwaCI6IjxwPk5hbWUgYW5kIGFkZHJlc3Mgb2YgdGhlIHZpY3RpbSB5b3Ugc3VzcGVjdCBpcyBiZWluZyBhYnVzZWQgb3IgbmVnbGVjdGVkJm5ic3A7PC9wPiJ9LHsiaWQiOiJjbHRuYTUwNmcwMW42M2I3MGQwczA5aTJxIiwicGFyYWdyYXBoIjoiPHA+QWdlIG9mIHRoZSB2aWN0aW0mbmJzcDs8L3A+In0seyJpZCI6ImNsdG5hNTA2ZzAxbjczYjcwdmFqdTNzanUiLCJwYXJhZ3JhcGgiOiI8cD5OYW1lIGFuZCBhZGRyZXNzIG9mIHRoZSBwYXJlbnQocyksIGd1YXJkaWFuIG9yIGNhcmVnaXZlciAoaWYgYXBwbGljYWJsZSk8L3A+In0seyJpZCI6ImNsdG5hNWlncDAxbmszYjcwNGd3bGZnOG4iLCJwYXJhZ3JhcGgiOiI8ZGl2IGRhdGEtZWRpdG9yLWlkPVwiZWE3YzMxNDgtNzA2ZC00MTUwLTg1ZTUtYWI5MzE0YjkwOTc3XCI+PHA+TmFtZSBvZiB0aGUgcGVyc29uIHlvdSBzdXNwZWN0IGlzIGFidXNpbmcgb3IgbmVnbGVjdGluZyB0aGUgdmljdGltIGFuZCB0aGVpciBhZGRyZXNzLCBpZiBhdmFpbGFibGU8L3A+PC9kaXY+IiwiaXNOZXdseUluc2VydGVkIjpmYWxzZX0seyJpZCI6ImNtOWQ5YWE5MzAwZGkzYjc3bjJweG82ZG4iLCJwYXJhZ3JhcGgiOiI8ZGl2IGRhdGEtZWRpdG9yLWlkPVwiZDMxZThiYWEtMTk3Yi00NmNhLWFjZDktODU0YWFlNzM2NGJjXCI+PHA+VGhlIGxvY2F0aW9uL2FkZHJlc3Mgd2hlcmUgdGhlIHN1c3BlY3RlZCBhYnVzZSBvciBuZWdsZWN0IG9jY3VycmVkIChhcyB0aGlzIG1heSBkZXRlcm1pbmUgd2hpY2ggY2hpbGQgb3IgYWR1bHQgcHJvdGVjdGl2ZSBzZXJ2aWNlcyZuYnNwO2hhcyBqdXJpc2RpY3Rpb24pPC9wPjwvZGl2PiIsImlzTmV3bHlJbnNlcnRlZCI6ZmFsc2V9LHsiaWQiOiJjbHRuYTV0MGwwMW5sM2I3MDdhdjBrbmNjIiwicGFyYWdyYXBoIjoiPHA+VGhlIHJlYXNvbiB5b3Ugc3VzcGVjdCB0aGUgdmljdGltIGlzIGJlaW5nIGFidXNlZCBvciBuZWdsZWN0ZWQgPC9wPiIsImlzTmV3bHlJbnNlcnRlZCI6ZmFsc2V9LHsiaWQiOiJjbHRuYTV4cXUwMW5tM2I3MHM3dWJhcmJzIiwicGFyYWdyYXBoIjoiPHA+QW55IG90aGVyIGluZm9ybWF0aW9uIHRoYXQgbWF5IGJlIGhlbHBmdWwgdG8gdGhlIGludmVzdGlnYXRpb24gPC9wPiIsImlzTmV3bHlJbnNlcnRlZCI6ZmFsc2V9XSwiZmFtaWx5IjoibGlzdCIsInZhcmlhbnQiOiJidWxsZXRlZCIsInNldHRpbmdzIjp7ImNhcmRNb2RlIjoiV0hJVEUiLCJwYWRkaW5nVG9wIjozLCJhY2NlbnRDb2xvciI6bnVsbCwicGFkZGluZ0JvdHRvbSI6MywicGFkZGluZ0xpbmtlZCI6dHJ1ZSwiYmFja2dyb3VuZFR5cGUiOiJMSUdIVCIsImJhY2tncm91bmRDb2xvciI6IiIsImVudHJhbmNlQW5pbWF0aW9uIjp0cnVlLCJtYXJrZXJDb2xvckNvbnRyYXN0IjoiQVVUTyIsInNuaXBwZXRDb2xvckNvbnRyYXN0IjoiQVVUTyIsImN1c3RvbUJhY2tncm91bmRDb2xvckNvbnRyYXN0IjoiQVVUTyJ9LCJiYWNrZ3JvdW5kIjp7fSwiZ2xvYmFsQmxvY2tJZCI6ImEwMmYyNjVlLTE2MDgtNDZjZC05Mjc4LTVjMzY0NzIwODlhNCJ9LHsiaWQiOiJjbHRuOXo1aGMwMW1oM2I3MDMwajBod245IiwiZGF0YSI6e30sInR5cGUiOiJpbnRlcmFjdGl2ZSIsIml0ZW1zIjpbeyJpZCI6ImNsdG45ejVoZDAxbWkzYjcwaTk1cWd0M3giLCJ0aXRsZSI6IkNoaWxkcmVuIG9yIGFkdWx0cyB3aXRoIGRldmVsb3BtZW50YWwgZGlzYWJpbGl0eS9waHlzaWNhbCBpbXBhaXJtZW50IiwiZGVzY3JpcHRpb24iOiI8ZGl2IGRhdGEtZWRpdG9yLWlkPVwiZGMzZjY5ZTYtYTAxOS00ZjljLTk0MDktZDUzOGI3Nzg5NGMxXCI+PHA+U3BlY2lmaWNhbGx5LCBjaGlsZHJlbiB1bmRlciAxOCwgb3IgYWR1bHRzIG92ZXIgMjEgd2l0aCBhIGRldmVsb3BtZW50YWwgZGlzYWJpbGl0eSBvciAmbmJzcDtwaHlzaWNhbCBpbXBhaXJtZW50PC9wPjxwPjwvcD48cD5QZXIgdGhlIEZlZGVyYWwgQ2hpbGQgQWJ1c2UgUHJldmVudGlvbiBhbmQgVHJlYXRtZW50IEFjdCAoQ0FQVEEpLCBjaGlsZCBhYnVzZSBhbmQgbmVnbGVjdCBpcyBkZWZpbmVkIGFzOiZuYnNwOzwvcD48b2w+PGxpPjxwPlwiQW55IHJlY2VudCBhY3Qgb3IgZmFpbHVyZSB0byBhY3Qgb24gdGhlIHBhcnQgb2YgYSBwYXJlbnQgb3IgY2FyZXRha2VyIHdoaWNoIHJlc3VsdHMgaW4gZGVhdGgsIHNlcmlvdXMgcGh5c2ljYWwgb3IgZW1vdGlvbmFsIGhhcm0sIHNleHVhbCBhYnVzZSBvciBleHBsb2l0YXRpb25cIjsgb3ImbmJzcDs8L3A+PC9saT48bGk+PHA+XCJBbiBhY3Qgb3IgZmFpbHVyZSB0byBhY3Qgd2hpY2ggcHJlc2VudHMgYW4gaW1taW5lbnQgcmlzayBvZiBzZXJpb3VzIGhhcm0uXCI8L3A+PC9saT48L29sPjxwPldoZW4gY29uY2VybiBmb3IgY2hpbGQgYWJ1c2UgYW5kIG5lZ2xlY3QgaXMgZm91bmQsIG1hbmRhdGVkIHJlcG9ydGVycyBhcmUgcmVxdWlyZWQgdG8gcmVwb3J0IHRoZSBjb25jZXJuIHRvIHRoZSBDUFMgYWdlbmN5IG9mIHRoZSBqdXJpc2RpY3Rpb24gaW4gd2hpY2ggdGhlIGNoaWxk4oCZcyBwYXJlbnQocykvZ3VhcmRpYW4gcmVzaWRlcy48L3A+PHA+PC9wPjxwPlNvbWUgaW1wb3J0YW50IG5vdGVzOiZuYnNwOzwvcD48b2w+PGxpPjxwPllvdSBzaG91bGQgcmVwb3J0IDxzdHJvbmc+ZXZlbiBpZiBzb21lb25lIHRlbGxzIHlvdSBpdCBoYXMgYWxyZWFkeSBiZWVuIHJlcG9ydGVkPC9zdHJvbmc+PC9wPjwvbGk+PGxpPjxwPkl0IGlzIGEgPHN0cm9uZz5taXNkZW1lYW5vciBjcmltaW5hbCBvZmZlbnNlIHRvIGZhaWwgdG8gcmVwb3J0IHN1c3BpY2lvbnM8L3N0cm9uZz4sIHdoaWNoIGNvdWxkIGplb3BhcmRpemUgbGljZW5zdXJlPC9wPjwvbGk+PGxpPjxwPjxzdHJvbmc+WW91IGRvIE5PVCBoYXZlIHRvIHByb3ZpZGUgcHJvb2Ygd2hlbiBtYWtpbmcgcmVwb3J0IG9mIGNvbmNlcm4gZm9yIGFidXNlL25lZ2xlY3Q8L3N0cm9uZz48L3A+PC9saT48bGk+PHA+SXQgaXMgZ2VuZXJhbGx5IHJlY29tbWVuZGVkIHRvIGluZm9ybSB0aGUgcGF0aWVudC9zdXJ2aXZvciB0aGUgcmVwb3J0IGlzIGdvaW5nIHRvIGJlIG1hZGUgdG8gYnVpbGQgdHJ1c3QgYW5kIHJhcHBvcnQuPC9wPjwvbGk+PC9vbD48L2Rpdj4ifSx7ImlkIjoiY2x0bjl6NWhkMDFtajNiNzBtdmpibTN0ZSIsInRpdGxlIjoiRWxkZXJzIiwiZGVzY3JpcHRpb24iOiI8ZGl2IGRhdGEtZWRpdG9yLWlkPVwiMmM2Y2ViODgtYzNmNC00OTQwLWE3YmUtNzcyNDRkNjc3NDQyXCI+PHA+QW4gRWxkZXIgaXMgZGVmaW5lZCBhcyBhbiA8c3Ryb25nPmFkdWx0IDYwIHllYXJzIG9yIG9sZGVyPC9zdHJvbmc+IHdobyBpcyDigJxkaXNhYmxlZCBieSB0aGUgaW5maXJtaXRpZXMgb2YgYWdpbmcgb3Igd2hvIGhhcyBhIHBoeXNpY2FsIG9yIG1lbnRhbCBpbXBhaXJtZW50IHdoaWNoIHByZXZlbnRzIHRoZSBwZXJzb24gZnJvbSBwcm92aWRpbmcgZm9yIHRoZSBwZXJzb27igJlzIG93biBjYXJlIG9mIHByb3RlY3Rpb24sIGFuZCB3aG8gcmVzaWRlcyBpbiBhbiBpbmRlcGVuZGVudCBsaXZpbmcgYXJyYW5nZW1lbnQu4oCdIFRoaXMgbWF5IHZhcnkgYnkgc3RhdGUsIHNvIHBsZWFzZSBsb29rIGF0IHRoZSBsZWdpc2xhdGlvbiBzcGVjaWZpYyB0byB5b3VyIHN0YXRlLiAmbmJzcDs8L3A+PHA+PC9wPjxwPkVsZGVyIGFidXNlIGNhbiBpbmNsdWRlIGFueSBvZiB0aGUgZm9sbG93aW5nOjwvcD48b2w+PGxpPjxwPlNlbGYtbmVnbGVjdDwvcD48L2xpPjxsaT48cD5OZWdsZWN0IGZvcm0gY2FyZS10YWtlcjwvcD48L2xpPjxsaT48cD5FeHBsb2l0YXRpb24gKHN1Y2ggYXMgZmluYW5jaWFsKTwvcD48L2xpPjxsaT48cD5QaHlzaWNhbCBhYnVzZTwvcD48L2xpPjxsaT48cD5FbW90aW9uYWwgYWJ1c2U8L3A+PC9saT48bGk+PHA+U2V4dWFsIGFidXNlPC9wPjwvbGk+PC9vbD48cD5KdXN0IGFzIHdpdGggY2hpbGQgYWJ1c2UvbmVnbGVjdCwgaGVhbHRoLWNhcmUgcHJvdmlkZXJzIGFyZSBtYW5kYXRlZCB0byByZXBvcnQgY29uY2VybnMgZm9yIGVsZGVyIGFidXNlL25lZ2xlY3QgdG8gQWR1bHQgUHJvdGVjdGl2ZSBTZXJ2aWNlcyB0aHJvdWdoIHRoZSBEZXBhcnRtZW50IG9mIEpvYiBhbmQgRmFtaWx5IFNlcnZpY2VzLiBUaGlzIGNhbiBiZSBkb25lIGJ5IGNvbnRhY3RpbmcgdGhlIGxvY2FsIGNvdW50eSBvZmZpY2UgZm9yIHRoZSBjb3VudHkgdGhlIHBhdGllbnQgbGl2ZXMgaW4sIG9yIGJ5IGNhbGxpbmcgMS04NTUtT0hJTy1BUFMuIE5vbi1lbWVyZ2VuY3kgY29uY2VybnMgY2FuIGFsc28gYmUgcmVwb3J0ZWQgPGEgcmVsPVwibm9vcGVuZXIgbm9yZWZlcnJlclwiIHRhcmdldD1cIl9ibGFua1wiIGhyZWY9XCJodHRwczovL2Fwcy5qZnMub2hpby5nb3YvXCI+b25saW5lPC9hPi4mbmJzcDs8L3A+PHA+PC9wPjxwPllvdSBkbyBub3QgaGF2ZSB0byBwcm92aWRlIHByb29mIG9mIGFidXNlL25lZ2xlY3Qgd2hlbiBtYWtpbmcgYSByZXBvcnQsIGl0IGlzIGEgbWlzZGVtZWFub3IgdG8gZmFpbCB0byByZXBvcnQgc3VzcGljaW9ucywgYW5kIGl0IGlzIGJldHRlciB0byByZXBvcnQgZXZlbiBpZiBzb21lb25lIGVsc2UgbWF5IGhhdmUgYWxyZWFkeSBkb25lIHNvLiBJdCBpcyBnZW5lcmFsbHkgcmVjb21tZW5kZWQgdG8gaW5mb3JtIHRoZSBwYXRpZW50L3N1cnZpdm9yIHRoZSByZXBvcnQgaXMgZ29pbmcgdG8gYmUgbWFkZSB0byBidWlsZCB0cnVzdCBhbmQgcmFwcG9ydC48L3A+PC9kaXY+In0seyJpZCI6ImNsdG45ejVoZDAxbWszYjcweGI1c2piaXEiLCJ0aXRsZSI6Ik5vbi1lbGRlcmx5IEFkdWx0IERvbWVzdGljIFZpb2xlbmNlIiwiZGVzY3JpcHRpb24iOiI8ZGl2IGRhdGEtZWRpdG9yLWlkPVwiNDUzOTQyMjktOWIyMi00ZmNiLTkzMWQtYThlZmYwZDU5YTcyXCI+PHA+RmVsb255LWxldmVsIGluanVyaWVzIGluY2x1ZGVzIGd1bnNob3Qgd291bmRzLCBzdGFiYmluZ3MsIHNlY29uZCBvciB0aGlyZCBkZWdyZWUgYnVybnMsIG9yIG90aGVyIHNlcmlvdXMgaW5qdXJpZXM7IGhlYWx0aC1jYXJlIHByb3ZpZGVycyBtYXkgYmUmbmJzcDttYW5kYXRlZCB0byByZXBvcnQgc3VjaCBpbmp1cmllcyB0byBsYXcgZW5mb3JjZW1lbnQgcGVuZGluZyBvbiBzdGF0ZS4mbmJzcDtBcyBzdWNoLCBpbiBjYXNlcyBvZiBpbnRpbWF0ZSBwYXJ0bmVyIHZpb2xlbmNlLCBhIHByb3ZpZGVyIHdvdWxkIGJlJm5ic3A7bWFuZGF0ZWQgdG8gcmVwb3J0IHRvIGxhdyBlbmZvcmNlbWVudDxzdHJvbmc+Jm5ic3A7aWYgYSBwYXRpZW50IHByZXNlbnRlZCB3aXRoIGEgZmVsb255IGluanVyeS4mbmJzcDs8L3N0cm9uZz48L3A+PHA+PC9wPjxwPk91dHNpZGUgb2YgdGhhdCwgPHN0cm9uZz5pZiBjb25jZXJuIGZvciBkb21lc3RpYyB2aW9sZW5jZSBpcyBub3RlZCBkdXJpbmcgZXZhbHVhdGlvbiwgdGhpcyBjb25jZXJuIGlzIHRvIGJlIGRvY3VtZW50ZWQgaW4gdGhlIG1lZGljYWwgcmVjb3JkLiZuYnNwOzwvc3Ryb25nPjwvcD48L2Rpdj4ifV0sImZhbWlseSI6ImludGVyYWN0aXZlIiwidmFyaWFudCI6InRhYnMiLCJzZXR0aW5ncyI6eyJ2IjoyLCJjYXJkTW9kZSI6IldISVRFIiwicGFkZGluZ1RvcCI6MywiYWNjZW50Q29sb3IiOm51bGwsInpvb21PbkNsaWNrIjp0cnVlLCJwYWRkaW5nQm90dG9tIjozLCJwYWRkaW5nTGlua2VkIjp0cnVlLCJiYWNrZ3JvdW5kVHlwZSI6IkxJR0hUIiwiYmFja2dyb3VuZENvbG9yIjoiIiwiZW50cmFuY2VBbmltYXRpb24iOnRydWUsIm1hcmtlckNvbG9yQ29udHJhc3QiOiJBVVRPIiwic25pcHBldENvbG9yQ29udHJhc3QiOiJBVVRPIiwiY3VzdG9tQmFja2dyb3VuZENvbG9yQ29udHJhc3QiOiJBVVRPIn0sImJhY2tncm91bmQiOnt9LCJnbG9iYWxCbG9ja0lkIjoiOGUxNTIwODUtNTkwNS00OTI0LTlkY2ItMmVjNGRjYzUzYTUwIn1dfSx7ImF1dGhvciI6ImFpZHwxMDA0ZjA2Yy0yYzQwLTQ2YTItOTdmMi1iYTM1ZDIyZjQ1NzAiLCJjb3Vyc2VJZCI6Im5hRlNYWjhYM0FFMi1LMXFIbzI1RGZHa0NQelROeGdvIiwiY3JlYXRlZEF0IjoiMjAyNi0wNS0xMVQxNDo1OTo1MC42NjFaIiwiZGVsZXRlZCI6ZmFsc2UsImRlc2NyaXB0aW9uIjoiIiwiZHVwbGljYXRlZEZyb21JZCI6Ikd3U1BkMzdPdndnbWpiQlhHbnZWWmVjWkFMMUsyY0dGIiwiZXhwZXJpbWVudHMiOm51bGwsImhlYWRlckltYWdlIjp7fSwiaWNvbiI6IkFydGljbGUiLCJpZCI6InR1elRLb3J1NURPQ3c5emJBRDE0QjU0Wl9qRWtQZ3FpIiwiaXNQYXJ0bmVyQ29udGVudEF1dGhvciI6bnVsbCwibGFzdFVwZGF0ZWRCeSI6bnVsbCwibWVkaWEiOnt9LCJtZXRhZGF0YSI6bnVsbCwib3JpZ2luYWxJZCI6bnVsbCwicGlsZXMiOltdLCJwb3NpdGlvbiI6MjIsInJlYWR5Ijp0cnVlLCJzZWxlY3RlZEF1dGhvcklkIjoibm9uZSIsInNldHRpbmdzIjp7fSwidGl0bGUiOiJQc3ljaGlhdHJpYyBFbWVyZ2VuY2llcyBhbmQgSW52b2x1bnRhcnkgSG9sZHMiLCJ0cmFuc2ZlcnJlZEF0IjpudWxsLCJ0eXBlIjoiYmxvY2tzIiwidXBkYXRlZEF0IjoiMjAyNi0wNS0xMVQxNDo1OTo1MS42MzRaIiwiaXRlbXMiOlt7ImlkIjoiY2x1NzI4bDA0MDFmNjNiNzBhZnhkOXQ4ZSIsImRhdGEiOnt9LCJ0eXBlIjoidGV4dCIsIml0ZW1zIjpbeyJpZCI6ImNsdTcyOGwwNTAxZmMzYjcwbGp3aDRsMHYiLCJoZWFkaW5nIjoiPHA+PHN0cm9uZz5FbWVyZ2VuY3kgRGVwYXJ0bWVudDwvc3Ryb25nPjwvcD4iLCJwYXJhZ3JhcGgiOiI8ZGl2IGRhdGEtZWRpdG9yLWlkPVwiNTNhNTRkMmQtOTJkZS00ZGVkLThiOTUtMzQ2ZjdkNjYxNWNmXCI+PHA+TWFyaWEgaXMgYnJvdWdodCB0byB0aGUgZW1lcmdlbmN5IGRlcGFydG1lbnQgdmlhIGFtYnVsYW5jZSBhZnRlciBoZXIgc2lzdGVyIGZpbmRzIGhlciB1bnJlc3BvbnNpdmUgYXQgaG9tZS4gVGhlIHNpc3RlciZuYnNwO2ZvdW5kIGFuIGVtcHR5IHByZXNjcmlwdGlvbiBib3R0bGUgbmV4dCB0byBNYXJpYSwgYnV0IGRpZCBub3QgdGhpbmsgdG8gYnJpbmcgaXQgd2l0aCBoZXIgdG8gdGhlIEVELiBVcG9uIGFycml2YWwsIE1hcmlhIGlzIG5vdyBhcm91c2FibGUgYnV0IGFwcGVhcnMgc2VkYXRlZCBhbmQgaXMgc2x1cnJpbmcgaGVyIHdvcmRzLiZuYnNwOzwvcD48L2Rpdj4ifV0sImZhbWlseSI6InRleHQiLCJ2YXJpYW50IjoiaGVhZGluZyBwYXJhZ3JhcGgiLCJzZXR0aW5ncyI6eyJjYXJkTW9kZSI6IldISVRFIiwicGFkZGluZ1RvcCI6MywiYWNjZW50Q29sb3IiOm51bGwsInBhZGRpbmdCb3R0b20iOjMsInBhZGRpbmdMaW5rZWQiOnRydWUsImJhY2tncm91bmRUeXBlIjoiTElHSFQiLCJiYWNrZ3JvdW5kQ29sb3IiOiIiLCJlbnRyYW5jZUFuaW1hdGlvbiI6dHJ1ZSwibWFya2VyQ29sb3JDb250cmFzdCI6IkFVVE8iLCJzbmlwcGV0Q29sb3JDb250cmFzdCI6IkFVVE8iLCJjdXN0b21CYWNrZ3JvdW5kQ29sb3JDb250cmFzdCI6IkFVVE8ifSwiYmFja2dyb3VuZCI6e30sImdsb2JhbEJsb2NrSWQiOiI4M2ViMDNiNS01NTFkLTQ1NzEtYmQ5MC1hZjA0ZWFhZDBlYjQifSx7ImlkIjoiY2x1NzNlNXZlMDFnajNiNzBsZnp0cGFtbyIsImRhdGEiOnt9LCJ0eXBlIjoiaW50ZXJhY3RpdmUiLCJpdGVtcyI6W3siaWQiOiJjbHU3M2U1dmUwMWdrM2I3MHdpdjh6ZG8xIiwibWVkaWEiOnsidG1wIjp7ImltYWdlIjp7ImtleSI6ImFzc2V0cy9yaXNlL2Fzc2V0cy9ibG9jay1kZWZhdWx0cy9wYXJhZ2xpZGUuanBnIiwic3JjIjoiaHR0cHM6Ly9hcnRpY3VsYXRldXNlcmNvbnRlbnQuY29tL2Fzc2V0cy9yaXNlL2Fzc2V0cy9ibG9jay1kZWZhdWx0cy9wYXJhZ2xpZGUuanBnIiwidHlwZSI6ImltYWdlIiwidGh1bWJuYWlsIjoiaHR0cHM6Ly9hcnRpY3VsYXRldXNlcmNvbnRlbnQuY29tL2Fzc2V0cy9yaXNlL2Fzc2V0cy9ibG9jay1kZWZhdWx0cy9wYXJhZ2xpZGVfdGh1bWIuanBnIiwib3JpZ2luYWxVcmwiOiJwYXJhZ2xpZGUuanBnIn19fSwidGl0bGUiOiJWaXRhbHMiLCJkZXNjcmlwdGlvbiI6IjxwPlRlbXA6IDk4LjbhtLxGPC9wPjxwPkhSOiA4NS9taW48L3A+PHA+UlI6IDEyL21pbjwvcD48cD5CUDogJm5ic3A7MTEyLzcyIG1tIEhnPC9wPjxwPlBPeDogOTklIG9uIFJBPC9wPiJ9LHsiaWQiOiJjbHU3M2U1dmUwMWdsM2I3MGJmeDZ2d3RqIiwidGl0bGUiOiJMYWJzIiwiZGVzY3JpcHRpb24iOiI8cD5DTVA6ICZuYnNwOyBXTkw8L3A+PHA+Q0JDOiAmbmJzcDsgcGVuZGluZzwvcD48cD5VRFM6ICZuYnNwOyArIGJlbnpvZGlhemVwaW5lczwvcD48cD5TYWxpY3lsYXRlczogJmx0OzI8L3A+PHA+VXJpbmUgUHJlZ25hbmN5OiBwb3NpdGl2ZTwvcD48cD5VcmluYWx5c2lzOiBubyBhYm5vcm1hbGl0aWVzPC9wPiJ9LHsiaWQiOiJjbHU3M2U1dmUwMWdtM2I3MDhlaXFoeXVrIiwidGl0bGUiOiJQaHlzaWNhbCBFeGFtIiwiZGVzY3JpcHRpb24iOiI8ZGl2IGRhdGEtZWRpdG9yLWlkPVwiYTEyNTlmYjItMWI4YS00NmRkLTk1YjgtMTM0NzY4MGNjOGFmXCI+PHA+QXBwZWFyYW5jZTogJm5ic3A7d2VsbCBncm9vbWVkLCBhcm91c2FibGUgYnV0IGRyb3dzeSwgb3JpZW50ZWQgdG8gdGltZSBhbmQgcGxhY2UsIHNsdXJyZWQgc3BlZWNoLCBwb29yIGV5ZSBjb250YWN0LCBtb3N0bHkgc3RhcmVzIGRvd24gYXQgaGVyIGhhbmRzPC9wPjxwPkhFRU5UOiAmbmJzcDsmbmJzcDtOQ0FULCBNTU0sIFBFUlJMQTwvcD48cD5DVjogJm5ic3A7Jm5ic3A7UlJSLCBTMVMybmwsIG5vIG0vci9nPC9wPjxwPkxVTkdTOiAmbmJzcDsmbmJzcDtDVEFCPC9wPjxwPkFCRDogU29mdCwgbWlsZGx5IGRpc3RlbmRlZCwgbm8gdGVuZGVybmVzcyB0byBwYWxwYXRpb24sIG5vIG1hc3NlcywgJm5ic3A7Jm5ic3A7Ym93ZWwgc291bmRzIGh5cGVyYWN0aXZlLCBubyBndWFyZGluZyBvciByZWJvdW5kPC9wPjxwPkVYVDogJm5ic3A7Jm5ic3A7bm8gY3lhbm9zaXMvY2x1YmJpbmcgb3IgZWRlbWEsIG5vIHRlbmRlcm5lc3Mgb24gZXhhbSZuYnNwOzwvcD48cD5OZXVybzogJm5ic3A7Jm5ic3A7QWxlcnQsIGRpc29yaWVudGVkLiBLbm93cyBuYW1lLCBub3QgbG9jYXRpb24uIENOIElJLVhJSSBpbnRhY3QsIG5vIGZvY2FsIGRlZmljaXRzLCBEVFIgMis8L3A+PHA+UHN5Y2g6IEFwcGVhcnMgd2l0aGRyYXduIGFuZCBkeXNwaG9yaWMsIHRlYXJmdWwsIG1vZGVyYXRlIHJlc3RsZXNzbmVzczwvcD48cD5Ta2luOiAmbmJzcDsmbmJzcDtJbnRhY3QsIG5vIHJhc2hlcywgYmlsYXRlcmFsIGJydWlzaW5nIG92ZXIgaGVyIGFudGVjdWJpdGFsIGZvc3NhPC9wPjwvZGl2PiJ9XSwiZmFtaWx5IjoiaW50ZXJhY3RpdmUiLCJ2YXJpYW50IjoiYWNjb3JkaW9uIiwic2V0dGluZ3MiOnsiY2FyZE1vZGUiOiJXSElURSIsInBhZGRpbmdUb3AiOjMsImFjY2VudENvbG9yIjpudWxsLCJ6b29tT25DbGljayI6dHJ1ZSwicGFkZGluZ0JvdHRvbSI6MywicGFkZGluZ0xpbmtlZCI6dHJ1ZSwiYmFja2dyb3VuZFR5cGUiOiJMSUdIVCIsImJhY2tncm91bmRDb2xvciI6IiIsImVudHJhbmNlQW5pbWF0aW9uIjp0cnVlLCJtYXJrZXJDb2xvckNvbnRyYXN0IjoiQVVUTyIsInNuaXBwZXRDb2xvckNvbnRyYXN0IjoiQVVUTyIsImN1c3RvbUJhY2tncm91bmRDb2xvckNvbnRyYXN0IjoiQVVUTyJ9LCJiYWNrZ3JvdW5kIjp7fSwiZ2xvYmFsQmxvY2tJZCI6ImFhOWY3YjA1LTVlNTMtNGI1ZS1iNzViLTgzYmFmMmZkYTJjZCJ9LHsiaWQiOiJjbTVybWh6dmUwMGZwMzU3ODZiNDlmbG9kIiwiZGF0YSI6e30sInR5cGUiOiJpbnRlcmFjdGl2ZSIsIml0ZW1zIjpbeyJpZCI6ImNtNXJtaHp2ZjAwZnEzNTc4OWt0djBicjciLCJtZWRpYSI6eyJzdG9yeWxpbmUiOnsic3JjIjoiZFZzbDZlOTRIVEZ6dnp1Yy9zdG9yeS5odG1sIiwibWV0YSI6eyJzdGFnZSI6eyJ3aWR0aCI6NzIwLCJoZWlnaHQiOjU0MH0sInRpdGxlIjoiVW50aXRsZWQxIiwicGxheWVyIjp7Im5hbWUiOiJ1bmlmaWVkIiwid2lkdGgiOjc0MCwiaGVpZ2h0Ijo1NjB9LCJzY2VuZXMiOlt7InRpdGxlIjoiVW50aXRsZWQgU2NlbmUifV0sInNsaWRlcyI6W3siaWQiOiI2bHRVcVdCeHY2QSIsInRpdGxlIjoiVW50aXRsZWQgU2xpZGUiLCJzY2VuZV9pbmRleCI6IjEuMSJ9LHsiaWQiOiI2VE9TNTRqV1NCaiIsInRpdGxlIjoiVW50aXRsZWQgU2xpZGUiLCJzY2VuZV9pbmRleCI6IjEuMiJ9LHsiaWQiOiI1ZERDUUwySjA1VyIsInRpdGxlIjoiVW50aXRsZWQgU2xpZGUiLCJzY2VuZV9pbmRleCI6IjEuMyJ9XSwidmVyc2lvbiI6IjMuOTUuMzM2NzAuMCIsImNvdXJzZV9pZCI6IjV6WlRkNkZHT0V2IiwidGh1bWJuYWlsIjoic3RvcnlfY29udGVudC90aHVtYm5haWwuanBnIn0sInR5cGUiOiJzdG9yeWxpbmUiLCJ0aXRsZSI6IkVtZXJnZW5jeSBEZXB0IiwidGh1bWJuYWlsIjoicmlzZS9jb3Vyc2VzL25hRlNYWjhYM0FFMi1LMXFIbzI1RGZHa0NQelROeGdvLzYtcGliYWhib2FzcC5wbmciLCJwcm9jZXNzaW5nIjpmYWxzZSwiY29udGVudFByZWZpeCI6ImRWc2w2ZTk0SFRGenZ6dWMifX19XSwiZmFtaWx5IjoiMzYwIiwidmFyaWFudCI6InN0b3J5bGluZSIsInNldHRpbmdzIjp7InYiOjIsImNhcmRNb2RlIjoiV0hJVEUiLCJwYWRkaW5nVG9wIjozLCJhY2NlbnRDb2xvciI6bnVsbCwicXVvdGVzSW5saW5lIjpmYWxzZSwicGFkZGluZ0JvdHRvbSI6MywicGFkZGluZ0xpbmtlZCI6dHJ1ZSwiYmFja2dyb3VuZFR5cGUiOiJDT0xPUiIsImJhY2tncm91bmRDb2xvciI6IiNmYWZhZmEiLCJlbnRyYW5jZUFuaW1hdGlvbiI6dHJ1ZSwibWFya2VyQ29sb3JDb250cmFzdCI6IkFVVE8iLCJzbmlwcGV0Q29sb3JDb250cmFzdCI6IkFVVE8iLCJjdXN0b21CYWNrZ3JvdW5kQ29sb3JDb250cmFzdCI6IkFVVE8ifSwiYmFja2dyb3VuZCI6e30sImdsb2JhbEJsb2NrSWQiOiIyYWJmYzE2Mi00MjVlLTQ4NDQtOWFkNC02OWRiOWMzZjRmZTMifSx7ImlkIjoiY2x1NzRlcHh5MDFxajNiNzA4ZDkxdXM5biIsImRhdGEiOnt9LCJ0eXBlIjoidGV4dCIsIml0ZW1zIjpbeyJpZCI6ImNsdTc0ZXB4eTAxcXAzYjcwcHRvbnVpbDAiLCJoZWFkaW5nIjoiPHA+PHN0cm9uZz48c3Ryb25nPkVtZXJnZW5jeSBEZXRhaW5tZW50PC9zdHJvbmc+PC9zdHJvbmc+PC9wPiIsInBhcmFncmFwaCI6IjxwPjxzdHJvbmc+RW1lcmdlbmN5IHBzeWNoaWF0cmljIGhvbGRzJm5ic3A7PC9zdHJvbmc+YXJlIGNhbGxlZCBkaWZmZXJlbnQgbmFtZXMsIGRlcGVuZGluZyBvbiB0aGUgc3RhdGUgKEllOiA3Mi1ob3VyIGhvbGQsIGFuIGltbWVkaWF0ZSBkZXRlbnRpb24sIGFuIGludm9sdW50YXJ5IGhvbGQsIGFuIGVtZXJnZW5jeSBjb21taXRtZW50LCBhIHBzeWNoaWF0cmljIGhvbGQsIGEgdGVtcG9yYXJ5IGRldGVudGlvbiBvcmRlciwgb3IgYW4gZW1lcmdlbmN5IHBldGl0aW9uKS4gUHV0IHNpbXBseSwgPHN0cm9uZz5hbiBlbWVyZ2VuY3kgaG9sZCBpcyBhIHRlbXBvcmFyeSBpbnZvbHVudGFyeSBkZXRlbnRpb24gb2YgYSBwYXRpZW50IHdobyBpcyBwcmVzdW1lZCB0byBoYXZlIGEgbWVudGFsIGlsbG5lc3MgdGhhdCBwdXRzIGVpdGhlciB0aGVtc2VsdmVzIG9yIG90aGVycyBhdCByaXNrLCBhbGxvd2luZyBmb3IgZnVydGhlciBwc3ljaGlhdHJpYyBhc3Nlc3NtZW50IHRvIGRldGVybWluZSBpZiBzYWlkIHBhdGllbnQgbWF5IHJlcXVpcmUgaW52b2x1bnRhcnkgY2l2aWwgY29tbWl0bWVudC48L3N0cm9uZz48L3A+PHA+VGhpcyBzeXN0ZW0gZXhpc3RzIHdpdGggdGhlIGlkZWFsIGdvYWwgb2YgYnJpZGdpbmcgcGF0aWVudHMgaW4gY3Jpc2lzIHdpdGggZW1lcmdlbnQgbWVudGFsIGhlYWx0aCBzZXJ2aWNlcyAtIHdpdGggdGhlIGhvcGUgb2YgcmVkdWNpbmcgaGFybSB0byBib3RoIHBhdGllbnRzIGFuZCBvdGhlcnMgYnkgZW5zdXJpbmcgcGF0aWVudHMgd2l0aCBzZXJpb3VzIG1lbnRhbCBpbGxuZXNzIGluIGNyaXNpcyBvYnRhaW4gbmVjZXNzYXJ5IHRyZWF0bWVudHMuPC9wPiJ9XSwiZmFtaWx5IjoidGV4dCIsInZhcmlhbnQiOiJoZWFkaW5nIHBhcmFncmFwaCIsInNldHRpbmdzIjp7ImNhcmRNb2RlIjoiV0hJVEUiLCJwYWRkaW5nVG9wIjozLCJhY2NlbnRDb2xvciI6bnVsbCwicGFkZGluZ0JvdHRvbSI6MywicGFkZGluZ0xpbmtlZCI6dHJ1ZSwiYmFja2dyb3VuZFR5cGUiOiJMSUdIVCIsImJhY2tncm91bmRDb2xvciI6IiIsImVudHJhbmNlQW5pbWF0aW9uIjp0cnVlLCJtYXJrZXJDb2xvckNvbnRyYXN0IjoiQVVUTyIsInNuaXBwZXRDb2xvckNvbnRyYXN0IjoiQVVUTyIsImN1c3RvbUJhY2tncm91bmRDb2xvckNvbnRyYXN0IjoiQVVUTyJ9LCJiYWNrZ3JvdW5kIjp7fSwiZ2xvYmFsQmxvY2tJZCI6IjhiMzgwZWJlLWVkYTgtNDcyNC1iNDgwLTdhZTc5ZmNmZjRmZSJ9LHsiaWQiOiJjbHU3YTE5bHcwMXdsM2I3MHcybjd4MGRhIiwiZGF0YSI6e30sInR5cGUiOiJ0ZXh0IiwiaXRlbXMiOlt7ImlkIjoiY2x1N2ExOWx4MDF3bTNiNzB4c2dveno2aSIsInBhcmFncmFwaCI6IjxwPkFsdGhvdWdoIGV2ZXJ5IHN0YXRlIChhbmQgV2FzaGluZ3RvbiBELkMuKSBoYXMgbGF3cyBwcm92aWRpbmcgZm9yIGVtZXJnZW5jeSBob2xkcywgdGhleSB2YXJ5IGluIHRlcm1zIG9mIHRoZSByZWFzb24gZm9yIHRoZSBob2xkLCB3aG8gY2FuIHBsYWNlIGEgaG9sZCwgaG93IGxvbmcgdGhlIGhvbGQgbGFzdHMgZm9yLCBhbmQgd2hhdCByaWdodHMgYXJlIGF2YWlsYWJsZSB0byBwYXRpZW50cyBkdXJpbmcgdGhlIGhvbGQuJm5ic3A7PC9wPiJ9XSwiZmFtaWx5IjoiaW1wYWN0IiwidmFyaWFudCI6ImIiLCJzZXR0aW5ncyI6eyJjYXJkTW9kZSI6IldISVRFIiwicGFkZGluZ1RvcCI6MywiYWNjZW50Q29sb3IiOm51bGwsInBhZGRpbmdCb3R0b20iOjMsInBhZGRpbmdMaW5rZWQiOnRydWUsImJhY2tncm91bmRUeXBlIjoiTElHSFQiLCJiYWNrZ3JvdW5kQ29sb3IiOiIiLCJlbnRyYW5jZUFuaW1hdGlvbiI6dHJ1ZSwibWFya2VyQ29sb3JDb250cmFzdCI6IkFVVE8iLCJzbmlwcGV0Q29sb3JDb250cmFzdCI6IkFVVE8iLCJjdXN0b21CYWNrZ3JvdW5kQ29sb3JDb250cmFzdCI6IkFVVE8ifSwiYmFja2dyb3VuZCI6e30sImdsb2JhbEJsb2NrSWQiOiJkNzkxYmM1Zi1lYTRjLTQxNTktOGQ2NS02ZDZkOGNiMjVmZjQifSx7ImlkIjoiY2x1N2Exazl2MDF4NzNiNzA1ODhzOGdvdSIsImRhdGEiOnt9LCJ0eXBlIjoidGV4dCIsIml0ZW1zIjpbeyJpZCI6ImNsdTdhMWs5dzAxeGczYjcwZGx5a2FkcWwiLCJoZWFkaW5nIjoiPHA+PHN0cm9uZz5Qb3RlbnRpYWwgUmVhc29ucyBmb3IgRW1lcmdlbmN5IENvbW1pdG1lbnQ8L3N0cm9uZz48L3A+In1dLCJmYW1pbHkiOiJ0ZXh0IiwidmFyaWFudCI6InN1YmhlYWRpbmciLCJzZXR0aW5ncyI6eyJjYXJkTW9kZSI6IldISVRFIiwicGFkZGluZ1RvcCI6MywiYWNjZW50Q29sb3IiOm51bGwsInBhZGRpbmdCb3R0b20iOjAsInBhZGRpbmdMaW5rZWQiOnRydWUsImJhY2tncm91bmRUeXBlIjoiTElHSFQiLCJiYWNrZ3JvdW5kQ29sb3IiOiIiLCJlbnRyYW5jZUFuaW1hdGlvbiI6dHJ1ZSwibWFya2VyQ29sb3JDb250cmFzdCI6IkFVVE8iLCJzbmlwcGV0Q29sb3JDb250cmFzdCI6IkFVVE8iLCJjdXN0b21CYWNrZ3JvdW5kQ29sb3JDb250cmFzdCI6IkFVVE8ifSwiYmFja2dyb3VuZCI6e30sImdsb2JhbEJsb2NrSWQiOiI5NWU5YmNjZS1jY2Y0LTQ4MzItYWM2Yy01OTU4OThiNWU4YzcifSx7ImlkIjoiY2x1N2FkOGw4MDF4dDNiNzBpMnpuZTZ2bCIsImRhdGEiOnt9LCJ0eXBlIjoibGlzdCIsIml0ZW1zIjpbeyJpZCI6ImNsdTdhZDhsODAxeHUzYjcwOXB4ejBmd2oiLCJwYXJhZ3JhcGgiOiI8cD5EYW5nZXIgdG8gc2VsZjwvcD4ifSx7ImlkIjoiY2x1N2FkOGw4MDF4djNiNzBpbnlqZDc4diIsInBhcmFncmFwaCI6IjxwPkRhbmdlciB0byBvdGhlcnM8L3A+In0seyJpZCI6ImNsdTdhZDhsODAxeHczYjcwbnNld3Rkc3oiLCJwYXJhZ3JhcGgiOiI8cD5NZW50YWxseSBpbGw8L3A+In0seyJpZCI6ImNsdTdiNjNmZjAxeTkzYjcwM3VxZGdnMW4iLCJwYXJhZ3JhcGgiOiI8cD5EYW5nZXIgdG8gc2VsZiBkdWUgdG8gbWVudGFsIGlsbG5lc3MqPC9wPiIsImlzTmV3bHlJbnNlcnRlZCI6ZmFsc2V9LHsiaWQiOiJjbHU3YjY5enEwMXlhM2I3MHB6Y2M2eDg1IiwicGFyYWdyYXBoIjoiPHA+RGFuZ2VyIHRvIG90aGVycyBkdWUgdG8gbWVudGFsIGlsbG5lc3MqPC9wPiIsImlzTmV3bHlJbnNlcnRlZCI6ZmFsc2V9LHsiaWQiOiJjbHU3YjZwZm0wMXliM2I3MDRjOG81NGVjIiwicGFyYWdyYXBoIjoiPHA+UmVjZW50bHkgYXR0ZW1wdGVkIHN1aWNpZGU8L3A+IiwiaXNOZXdseUluc2VydGVkIjpmYWxzZX0seyJpZCI6ImNsdTdiNnlzbDAxeWMzYjcwamppYXQyZ3kiLCJwYXJhZ3JhcGgiOiI8cD5HcmF2ZWx5IGRpc2FibGVkPC9wPiIsImlzTmV3bHlJbnNlcnRlZCI6ZmFsc2V9LHsiaWQiOiJjbHU3YjczaXgwMXlkM2I3MGI5ZDIydDN5IiwicGFyYWdyYXBoIjoiPHA+VW5hYmxlIHRvIG1lZXQgYmFzaWMgbmVlZHM8L3A+IiwiaXNOZXdseUluc2VydGVkIjpmYWxzZX1dLCJmYW1pbHkiOiJsaXN0IiwidmFyaWFudCI6ImJ1bGxldGVkIiwic2V0dGluZ3MiOnsiY2FyZE1vZGUiOiJXSElURSIsInBhZGRpbmdUb3AiOjMsImFjY2VudENvbG9yIjpudWxsLCJwYWRkaW5nQm90dG9tIjozLCJwYWRkaW5nTGlua2VkIjp0cnVlLCJiYWNrZ3JvdW5kVHlwZSI6IkxJR0hUIiwiYmFja2dyb3VuZENvbG9yIjoiIiwiZW50cmFuY2VBbmltYXRpb24iOnRydWUsIm1hcmtlckNvbG9yQ29udHJhc3QiOiJBVVRPIiwic25pcHBldENvbG9yQ29udHJhc3QiOiJBVVRPIiwiY3VzdG9tQmFja2dyb3VuZENvbG9yQ29udHJhc3QiOiJBVVRPIn0sImJhY2tncm91bmQiOnt9LCJnbG9iYWxCbG9ja0lkIjoiNWExZWYzM2YtOWVhMC00ZmJlLTg1ZGYtOWZjNTNjMjg3MmQ1In0seyJpZCI6ImNsdTdiN2Z3ejAxeWUzYjcwM3NvMjIwbWYiLCJkYXRhIjp7fSwidHlwZSI6InRleHQiLCJpdGVtcyI6W3siaWQiOiJjbHU3Yjdmd3owMXlmM2I3MHRvbWd1MzZjIiwicGFyYWdyYXBoIjoiPGRpdiBkYXRhLWVkaXRvci1pZD1cIjRiMWI3YjY0LTU2Y2UtNDVjZi1hNGMyLTAwMDY5MDIyMzIzYVwiPjxwPipUaGVzZSBhcmUgdGhlIG1vc3QgY29tbW9uIGxlZ2FsIHJlYXNvbnMgZm9yIGVtZXJnZW5jeSBob2xkcyBpbiBtb3N0IHN0YXRlczwvcD48L2Rpdj4ifV0sImZhbWlseSI6InRleHQiLCJ2YXJpYW50IjoicGFyYWdyYXBoIiwic2V0dGluZ3MiOnsiY2FyZE1vZGUiOiJXSElURSIsInBhZGRpbmdUb3AiOjMsImFjY2VudENvbG9yIjpudWxsLCJwYWRkaW5nQm90dG9tIjozLCJwYWRkaW5nTGlua2VkIjp0cnVlLCJiYWNrZ3JvdW5kVHlwZSI6IkxJR0hUIiwiYmFja2dyb3VuZENvbG9yIjoiIiwiZW50cmFuY2VBbmltYXRpb24iOnRydWUsIm1hcmtlckNvbG9yQ29udHJhc3QiOiJBVVRPIiwic25pcHBldENvbG9yQ29udHJhc3QiOiJBVVRPIiwiY3VzdG9tQmFja2dyb3VuZENvbG9yQ29udHJhc3QiOiJBVVRPIn0sImJhY2tncm91bmQiOnt9LCJnbG9iYWxCbG9ja0lkIjoiNjg1MThjMmYtZTY4Yy00NDc5LThhNGItYzhhNDk0MmI3YWU3In0seyJpZCI6ImNsdTdiOWVhcTAxejAzYjcwMGs5ZDJ1Y28iLCJkYXRhIjp7fSwidHlwZSI6InRleHQiLCJpdGVtcyI6W3siaWQiOiJjbHU3YjllYXEwMXo5M2I3MGZpMzN2eTIwIiwiaGVhZGluZyI6IjxwPjxzdHJvbmc+V2hvIGNhbiBpbml0aWF0ZSBlbWVyZ2VuY3kgaG9sZHM8L3N0cm9uZz48L3A+In1dLCJmYW1pbHkiOiJ0ZXh0IiwidmFyaWFudCI6InN1YmhlYWRpbmciLCJzZXR0aW5ncyI6eyJjYXJkTW9kZSI6IldISVRFIiwicGFkZGluZ1RvcCI6MywiYWNjZW50Q29sb3IiOm51bGwsInBhZGRpbmdCb3R0b20iOjAsInBhZGRpbmdMaW5rZWQiOnRydWUsImJhY2tncm91bmRUeXBlIjoiTElHSFQiLCJiYWNrZ3JvdW5kQ29sb3IiOiIiLCJlbnRyYW5jZUFuaW1hdGlvbiI6dHJ1ZSwibWFya2VyQ29sb3JDb250cmFzdCI6IkFVVE8iLCJzbmlwcGV0Q29sb3JDb250cmFzdCI6IkFVVE8iLCJjdXN0b21CYWNrZ3JvdW5kQ29sb3JDb250cmFzdCI6IkFVVE8ifSwiYmFja2dyb3VuZCI6e30sImdsb2JhbEJsb2NrSWQiOiJiY2JkNTNlNi1lZGFmLTQ1ZjMtYjk0Yy00ZmMyZWY2M2JjN2EifSx7ImlkIjoiY2x1N2I5ejFqMDF6bTNiNzBwMW1kdTNnaSIsImRhdGEiOnt9LCJ0eXBlIjoibGlzdCIsIml0ZW1zIjpbeyJpZCI6ImNsdTdiOXoxajAxem4zYjcweTE5aW1wd2giLCJwYXJhZ3JhcGgiOiI8cD5Qb2xpY2Ugb2ZmaWNlcnMsIHBhcm9sZSBvZmZpY2VycywgcGVhY2Ugb2ZmaWNlcnMqPC9wPiJ9LHsiaWQiOiJjbHU3YmE5eGMwMjAyM2I3MDBkbGpuazNsIiwicGFyYWdyYXBoIjoiPHA+TWVkaWNhbCBwZXJzb25uZWwgaW5jbHVkaW5nIHBoeXNpY2lhbnMgYW5kIG51cnNlczwvcD4iLCJpc05ld2x5SW5zZXJ0ZWQiOmZhbHNlfSx7ImlkIjoiY2x1N2I5ejFqMDF6bzNiNzB4eHFiNjZ1MCIsInBhcmFncmFwaCI6IjxkaXYgZGF0YS1lZGl0b3ItaWQ9XCI4MzVjMjM0Ny1kMjhkLTQ4ODUtYmRhOS1mMjNhZDM5NzkzOWRcIj48cD5PdGhlciBNZW50YWwgSGVhbHRoIFByb3ZpZGVyczwvcD48L2Rpdj4ifV0sImZhbWlseSI6Imxpc3QiLCJ2YXJpYW50IjoiYnVsbGV0ZWQiLCJzZXR0aW5ncyI6eyJjYXJkTW9kZSI6IldISVRFIiwicGFkZGluZ1RvcCI6MywiYWNjZW50Q29sb3IiOm51bGwsInBhZGRpbmdCb3R0b20iOjMsInBhZGRpbmdMaW5rZWQiOnRydWUsImJhY2tncm91bmRUeXBlIjoiTElHSFQiLCJiYWNrZ3JvdW5kQ29sb3IiOiIiLCJlbnRyYW5jZUFuaW1hdGlvbiI6dHJ1ZSwibWFya2VyQ29sb3JDb250cmFzdCI6IkFVVE8iLCJzbmlwcGV0Q29sb3JDb250cmFzdCI6IkFVVE8iLCJjdXN0b21CYWNrZ3JvdW5kQ29sb3JDb250cmFzdCI6IkFVVE8ifSwiYmFja2dyb3VuZCI6e30sImdsb2JhbEJsb2NrSWQiOiJiMDhlYTIzNS1iM2RhLTQyNWQtYTMzNy1lM2Y3YWE1N2JlNzMifSx7ImlkIjoiY2x1N2JsNjhjMDIwMzNiNzBhcXFzZWsxbSIsImRhdGEiOnt9LCJ0eXBlIjoidGV4dCIsIml0ZW1zIjpbeyJpZCI6ImNsdTdibDY4ZDAyMDQzYjcwZHFzYThoYnkiLCJwYXJhZ3JhcGgiOiI8cD4qUG9saWNlIGFyZSB0aGUgb25seSBncm91cCB0aGF0IGhhdmUgYXV0aG9yaXR5IHRvIGluaXRpYXRlIGFuIGVtZXJnZW5jeSBob2xkIGluIGFsbCBqdXJpc2RpY3Rpb25zIC0gaW5kZWVkLCBpbiB0d28gc3RhdGVzIChXaXNjb25zaW4gYW5kIEthbnNhcyksIHRoZXkgYXJlIHRoZSA8ZW0+b25seSZuYnNwOzwvZW0+bGVnYWwgaW5pdGlhdG9ycyBvZiBlbWVyZ2VuY3kgaG9sZHM8L3A+In1dLCJmYW1pbHkiOiJ0ZXh0IiwidmFyaWFudCI6InBhcmFncmFwaCIsInNldHRpbmdzIjp7ImNhcmRNb2RlIjoiV0hJVEUiLCJwYWRkaW5nVG9wIjozLCJhY2NlbnRDb2xvciI6bnVsbCwicGFkZGluZ0JvdHRvbSI6MywicGFkZGluZ0xpbmtlZCI6dHJ1ZSwiYmFja2dyb3VuZFR5cGUiOiJMSUdIVCIsImJhY2tncm91bmRDb2xvciI6IiIsImVudHJhbmNlQW5pbWF0aW9uIjp0cnVlLCJtYXJrZXJDb2xvckNvbnRyYXN0IjoiQVVUTyIsInNuaXBwZXRDb2xvckNvbnRyYXN0IjoiQVVUTyIsImN1c3RvbUJhY2tncm91bmRDb2xvckNvbnRyYXN0IjoiQVVUTyJ9LCJiYWNrZ3JvdW5kIjp7fSwiZ2xvYmFsQmxvY2tJZCI6IjA1MWQ5YmNlLThmZWQtNDQ3ZC04Yzg4LWRlOTBhY2I4OTE3NSJ9LHsiaWQiOiJjbHU3NGNzYjYwMW9oM2I3MHA2M2JqY3hoIiwiZGF0YSI6e30sInR5cGUiOiJrbm93bGVkZ2VDaGVjayIsIml0ZW1zIjpbeyJpZCI6ImNsdTc0Y3NiNzAxb2wzYjcwOWl4cHlkaHMiLCJ0eXBlIjoiTVVMVElQTEVfQ0hPSUNFIiwidGl0bGUiOiI8cD5NYXJpYSYjMzk7cyBodXNiYW5kIGlzIGluZnVyaWF0ZWQgdGhhdCBzaGUgd2lsbCBiZSBhZG1pdHRlZCB0byB0aGUgaG9zcGl0YWwuIEhlIHN0YXRlcyB0aGF0IHlvdXIgYWN0aW9ucyBhcmUgaWxsZWdhbCBhbmQgeW91IGFyZSB2aW9sYXRpbmcgaGVyIHJpZ2h0cy4gV2hhdCBjcml0ZXJpYSBmb3IgaW52b2x1bnRhcnkgYWRtaXNzaW9uIGRvZXMgTWFyaWEgbWVldD88L3A+IiwiYW5zd2VycyI6W3siaWQiOiJjbHU3NGNzYjcwMW9tM2I3MGx6N2hwZmplIiwidGl0bGUiOiI8cD5UaGUgcGF0aWVudCBjYW5ub3QgbWFrZSBtZWRpY2FsIGRlY2lzaW9ucyBkdWUgdG8gbWVkaWNhbCBvciBtZW50YWwgaWxsbmVzcyZuYnNwOzwvcD4iLCJjb3JyZWN0IjpmYWxzZX0seyJpZCI6ImNsdTc0Y3NiNzAxb24zYjcwbjhpOTJiYngiLCJ0aXRsZSI6IjxwPlRoZSBwYXRpZW50IGlzIGEgZGFuZ2VyIHRvIHRoZW1zZWx2ZXMgYXMgbWFuaWZlc3RlZCBieSByZWNlbnQgc3VpY2lkYWwgaWRlYXRpb24gb3IgYXR0ZW1wdHM8L3A+IiwiY29ycmVjdCI6dHJ1ZX0seyJpZCI6ImNsdTc0Y3NiNzAxb28zYjcwZmYxdXg4cGIiLCJ0aXRsZSI6IjxwPlRoZSBwYXRpZW50IGlzIHBzeWNob3RpYyZuYnNwOzwvcD4iLCJjb3JyZWN0IjpmYWxzZX0seyJpZCI6ImNsdTc0Y3NiNzAxb3AzYjcwcmlnMXJqNGciLCJ0aXRsZSI6IjxwPlRoZSBwYXRpZW50IGlzIGEgZGFuZ2VyIHRvIG90aGVycyBhcyBtYW5pZmVzdGVkIGJ5IHJlY2VudCBob21pY2lkYWwgaWRlYXRpb24gb3IgYWN0aW9uczwvcD4iLCJjb3JyZWN0IjpmYWxzZX0seyJpZCI6ImNsdTc0ZHQwMzAxcHkzYjcwMnA3c3NqYXkiLCJ0aXRsZSI6IjxwPlRoZSBwYXRpZW50IGlzIGF0IGltbWluZW50IHBoeXNpY2FsIHJpc2sgZHVlIHRvIGluYWJpbGl0eSB0byBjYXJlIGZvciB0aGVtc2VsdmVzIGR1ZSB0byBtZW50YWwgY29uZGl0aW9uPC9wPiIsImNvcnJlY3QiOmZhbHNlfSx7ImlkIjoiY2x1NzRkeHg5MDFxMzNiNzB4cTVtZDRhdyIsInRpdGxlIjoiPHA+VGhlIHBhdGllbnQgaXMgd2l0aGRyYXdpbmcgZnJvbSBzdWJzdGFuY2VzPC9wPiIsImNvcnJlY3QiOmZhbHNlfSx7ImlkIjoiY2x1NzRlMXZlMDFxODNiNzBoZmIxNTlydSIsInRpdGxlIjoiPHA+VGhlIHBhdGllbnQgaXMgaW4gYW4gdW5zYWZlIHJlbGF0aW9uc2hpcCBvciBleHBlcmllbmNpbmcgaW50aW1hdGUgcGFydG5lciB2aW9sZW5jZTwvcD4iLCJjb3JyZWN0IjpmYWxzZX1dLCJmZWVkYmFjayI6IjxkaXYgZGF0YS1lZGl0b3ItaWQ9XCI0ODQ1ZWRkNi0yY2FiLTRiZmMtYmE4Mi1jYWFjZDdiYzgwMjBcIj48cCBzdHlsZT1cInRleHQtYWxpZ246IGxlZnRcIj5Db3JyZWN0OyBnaXZlbiBoZXIgcmVjZW50IHN1aWNpZGUgYXR0ZW1wdCwgdGhlcmUgaXMgc3Ryb25nIHJlYXNvbiB0byBiZSBjb25jZXJuZWQgdGhhdCBNYXJpYSBpcyBhdCBhY3V0ZWx5IGhpZ2ggcmlzayBvZiBhdHRlbXB0aW5nIHN1aWNpZGUgYWdhaW4uIFRoZXJlZm9yZSwgaXQgbGVnYWxseSBhcHByb3ByaWF0ZSB0byBhZG1pdCBoZXIgdG8gaW5wYXRpZW50IHBzeWNoaWF0cnkuPC9wPjxwIHN0eWxlPVwidGV4dC1hbGlnbjogbGVmdFwiPjwvcD48cCBzdHlsZT1cInRleHQtYWxpZ246IGxlZnRcIj5UaGUgb3RoZXIgYW5zd2VycyBoZXJlIGFyZSBub3QgY29ycmVjdDo8L3A+PHAgc3R5bGU9XCJ0ZXh0LWFsaWduOiBsZWZ0XCI+QSBwYXRpZW50IGxhY2tpbmcgY2FwYWNpdHkgdG8gbWFrZSBtZWRpY2FsIGRlY2lzaW9ucyBpcyBub3QgZ3JvdW5kcyBmb3IgaW52b2x1bnRhcnkgcHN5Y2hpYXRyaWMgYWRtaXNzaW9uLiZuYnNwOzwvcD48cCBzdHlsZT1cInRleHQtYWxpZ246IGxlZnRcIj48YnIgY2xhc3M9XCJicmVhay13aGVuLXRyYWlsaW5nXCI+UHN5Y2hvc2lzIGJ5IGl0c2VsZiBkb2VzIG5vdCByZXF1aXJlIGZvcmNlZCBpbnBhdGllbnQgYWRtaXNzaW9uLCB1bmxlc3MgaXQgaXMgY2F1c2luZyBhIHBhdGllbnQgdG8gYmUgYSBoYXJtIHRvIHNlbGYgb3Igb3RoZXJzLDwvcD48cCBzdHlsZT1cInRleHQtYWxpZ246IGxlZnRcIj48L3A+PHAgc3R5bGU9XCJ0ZXh0LWFsaWduOiBsZWZ0XCI+VGhlIHBhdGllbnQgaW4gdGhpcyBjYXNlIGhhcyBub3QgZGVtb25zdHJhdGVkIGFueSBob21pY2lkYWwgaWRlYXRpb25zIG9yIGFjdGlvbnM8L3A+PHAgc3R5bGU9XCJ0ZXh0LWFsaWduOiBsZWZ0XCI+PC9wPjxwIHN0eWxlPVwidGV4dC1hbGlnbjogbGVmdFwiPkFsdGhvdWdoIHBhdGllbnQgaGFzIGVuZ2FnZWQgaW4gc2VsZi1oYXJtaW5nIGJlaGF2aW9yLCB0aGVyZSBpcyBubyBvdGhlciBldmlkZW5jZSB0aGF0IHNoZSBpcyB1bmFibGUgdG8gY2FyZSBmb3IgaGVyc2VsZiBzcGVjaWZpY2FsbHkgYmVjYXVzZSBvZiBhIG1lbnRhbCBoZWFsdGggY29uZGl0aW9uLjwvcD48cCBzdHlsZT1cInRleHQtYWxpZ246IGxlZnRcIj48L3A+PHAgc3R5bGU9XCJ0ZXh0LWFsaWduOiBsZWZ0XCI+U3Vic3RhbmNlIHdpdGhkcmF3YWwgaXMgbm90IGdyb3VuZHMgZm9yIGludm9sdW50YXJ5IGFkbWlzc2lvbi48L3A+PHAgc3R5bGU9XCJ0ZXh0LWFsaWduOiBsZWZ0XCI+PC9wPjxwIHN0eWxlPVwidGV4dC1hbGlnbjogbGVmdFwiPkJlaW5nIGluIGEgdW5zYWZlIHJlbGF0aW9uc2hpcCBvciBleHBlcmllbmNpbmcgSVBWIGlzIG5vdCBncm91bmRzIGZvciBpbnZvbHVudGFyeSBhZG1pc3Npb248L3A+PHAgc3R5bGU9XCJ0ZXh0LWFsaWduOiBsZWZ0XCI+PC9wPjxwIHN0eWxlPVwidGV4dC1hbGlnbjogbGVmdFwiPjwvcD48L2Rpdj4ifV0sImZhbWlseSI6Imtub3dsZWRnZUNoZWNrIiwidmFyaWFudCI6Im11bHRpcGxlIHJlc3BvbnNlIiwic2V0dGluZ3MiOnsiY2FyZE1vZGUiOiJXSElURSIsInBhZGRpbmdUb3AiOjMsImFjY2VudENvbG9yIjpudWxsLCJwYWRkaW5nQm90dG9tIjozLCJwYWRkaW5nTGlua2VkIjp0cnVlLCJiYWNrZ3JvdW5kVHlwZSI6IkxJR0hUIiwiYmFja2dyb3VuZENvbG9yIjoiIiwiZW50cmFuY2VBbmltYXRpb24iOnRydWUsIm1hcmtlckNvbG9yQ29udHJhc3QiOiJBVVRPIiwic25pcHBldENvbG9yQ29udHJhc3QiOiJBVVRPIiwiY3VzdG9tQmFja2dyb3VuZENvbG9yQ29udHJhc3QiOiJBVVRPIn0sImJhY2tncm91bmQiOnt9LCJnbG9iYWxCbG9ja0lkIjoiZGMzY2UxOTMtNGYxMi00MjM3LWFhMmUtZGViZGEyYjU2ZjU5In1dfSx7ImF1dGhvciI6ImFpZHwxMDA0ZjA2Yy0yYzQwLTQ2YTItOTdmMi1iYTM1ZDIyZjQ1NzAiLCJjb3Vyc2VJZCI6Im5hRlNYWjhYM0FFMi1LMXFIbzI1RGZHa0NQelROeGdvIiwiY3JlYXRlZEF0IjoiMjAyNi0wNS0xMVQxNTowMjoxNi4yMzlaIiwiZGVsZXRlZCI6ZmFsc2UsImRlc2NyaXB0aW9uIjoiIiwiZHVwbGljYXRlZEZyb21JZCI6IndXUnhGdXh5aHU2MXlRVGNTc0FicXI1c2NvQXkyeU9FIiwiZXhwZXJpbWVudHMiOm51bGwsImhlYWRlckltYWdlIjp7fSwiaWNvbiI6IkFydGljbGUiLCJpZCI6InlHem04R3VoUjdRRXQ2Y2tzc3d2S3N1Wl9TdXlpLVVxIiwiaXNQYXJ0bmVyQ29udGVudEF1dGhvciI6bnVsbCwibGFzdFVwZGF0ZWRCeSI6bnVsbCwibWVkaWEiOnt9LCJtZXRhZGF0YSI6bnVsbCwib3JpZ2luYWxJZCI6bnVsbCwicGlsZXMiOltdLCJwb3NpdGlvbiI6MjMsInJlYWR5Ijp0cnVlLCJzZWxlY3RlZEF1dGhvcklkIjoibm9uZSIsInNldHRpbmdzIjp7fSwidGl0bGUiOiJJbnBhdGllbnQgUHN5Y2hpYXRyaWMgQ2FyZSIsInRyYW5zZmVycmVkQXQiOm51bGwsInR5cGUiOiJibG9ja3MiLCJ1cGRhdGVkQXQiOiIyMDI2LTA1LTExVDE1OjAyOjE2LjM0NloiLCJpdGVtcyI6W3siaWQiOiJjbHRpbmx0OXUwMHVnM2I3NDE5cjBydWJ1IiwiZGF0YSI6e30sInR5cGUiOiJ0ZXh0IiwiaXRlbXMiOlt7ImlkIjoiY2x0aW5sdDl1MDB1bTNiNzQ1MThiNm5sbSIsImhlYWRpbmciOiI8cD48c3Ryb25nPklucGF0aWVudCBQc3ljaGlhdHJ5IFVuaXQ8L3N0cm9uZz48L3A+IiwicGFyYWdyYXBoIjoiPGRpdiBkYXRhLWVkaXRvci1pZD1cIjhhNGYyYmQ2LWJkMmYtNDllYS05ZWI5LWFjY2JiNGU2YjNkOVwiPjxwPk1hcmlhIGlzIGluaXRpYWxseSB3aXRoZHJhd24sIHJlcGVhdGVkbHkgc2F5aW5nLCBcIkknbSBmaW5lXCIsIGluIHJlc3BvbnNlIHRvIG11bHRpcGxlIHF1ZXN0aW9ucy4gVGhlIHBzeWNoaWF0cmlzdCB0ZWxscyBoZXIgdGhhdCB0aGlzIGlzIGEgc2FmZSBzcGFjZSB0byB0YWxrLiBTaGUgYXNrcywgXCJEb2VzIHRoYXQgbWVhbiB5b3Ugd29uJ3QgdGVsbCBhbnlvbmUgd2hhdCBJIHNheT9cIiBUaGUgcHN5Y2hpYXRyaXN0IGluZm9ybXMgaGVyIHRoYXQgaGVyIGluZm9ybWF0aW9uIGlzIGtlcHQgY29uZmlkZW50aWFsLCBiYXJyaW5nIGFueSBpbW1pbmVudCBzYWZldHkgY29uY2VybnMuJm5ic3A7PC9wPjxwPlNoZSBzYXlzLCBcIk9rYXksIHdlbGwsIEkgd2FzIGtpbmQgb2Ygd29ycmllZCBteSBodXNiYW5kIHdvdWxkIGZpbmQgb3V0IGV2ZXJ5dGhpbmcuXCIgU2hlIHJldmVhbHMgdGhhdCB3aGVuIHNoZSB0b2xkIGhlciBodXNiYW5kIHNoZSB3YXMgcHJlZ25hbnQgaGUgdGhyZWF0ZW5lZCB0byBraWxsIGhlci4gU2hlIHRydWx5IGZlYXJzIHRoaXMgd291bGQgaGFwcGVuJm5ic3A7YXMgaGUgdGhyZXcgYSB2YWN1dW0gY2xlYW5lciBhdCBoZXIgaGVhZCA2IG1vbnRocyBhZ28gd2hlbiBzaGUgZGlkbid0IGNsZWFuIHRoZSBob3VzZSBwZXJmZWN0bHkuIFNoZSBvZnRlbiBoYXMgc3VkZGVuIG1lbW9yaWVzIG9mIHRoaXMgZXZlbnQgYW5kIG5pZ2h0bWFyZXMgYWJvdXQgaXQuIFNoZSBiZWNvbWVzIG5lcnZvdXMgd2hlbiBzaGUgZXZlbiB0aGlua3MgYWJvdXQgaG91c2Vob2xkIGNob3Jlcy4gV2hlbiBzdGFmZiBjbG9zZSBhIGRvb3IgaW4gYSBuZWFyYnkgcm9vbSwgc2hlIGp1bXBzLiBTaGUgdGFsa3MgYWJvdXQgaG93IHNoZSBoYXMgbm90IGJlZW4gZW5qb3lpbmcgYW55IG9mIGhlciB1c3VhbCBhY3Rpdml0aWVzLCBjYW4ndCBzbGVlcCwgaGFzIG5vIGVuZXJneSwgYW5kIGZlZWxzIGhvcGVsZXNzLiBTaGUgdHJpZWQgc2NoZWR1bGluZyBsdW5jaCB3aXRoIGZyaWVuZHMsIGJ1dCBoZXIgaHVzYmFuZCBibG9ja2VkIHRoZW0gb24gaGVyIHBob25lLiBTaGUgc2F5cyB0aGF0IHdoZW4gc2hlIG92ZXJkb3NlZCBzaGUgZmVsdCB0aGF0IHdhcyBoZXIgb25seSBlc2NhcGUuPC9wPjwvZGl2PiJ9XSwiZmFtaWx5IjoidGV4dCIsInZhcmlhbnQiOiJoZWFkaW5nIHBhcmFncmFwaCIsInNldHRpbmdzIjp7ImNhcmRNb2RlIjoiV0hJVEUiLCJwYWRkaW5nVG9wIjozLCJhY2NlbnRDb2xvciI6bnVsbCwicGFkZGluZ0JvdHRvbSI6MywicGFkZGluZ0xpbmtlZCI6dHJ1ZSwiYmFja2dyb3VuZFR5cGUiOiJMSUdIVCIsImJhY2tncm91bmRDb2xvciI6IiIsImVudHJhbmNlQW5pbWF0aW9uIjp0cnVlLCJtYXJrZXJDb2xvckNvbnRyYXN0IjoiQVVUTyIsInNuaXBwZXRDb2xvckNvbnRyYXN0IjoiQVVUTyIsImN1c3RvbUJhY2tncm91bmRDb2xvckNvbnRyYXN0IjoiQVVUTyJ9LCJiYWNrZ3JvdW5kIjp7fSwiZ2xvYmFsQmxvY2tJZCI6Ijk1YmFkNDIxLWE5OTktNDZhYS1iNTViLTQ0N2ZlZmNkMDI2NCJ9LHsiaWQiOiJjbTl3eWdmMHQwMGh0M2I3OTUyd2dwY3R1IiwidHlwZSI6ImludGVyYWN0aXZlIiwiaXRlbXMiOlt7ImlkIjoiY205d3lnZjB1MDBodTNiNzlzZm11OGNjaiIsInRpdGxlIjoiV2hhdCBpcyBvbiB5b3VyIGRpZmZlcmVudGlhbCBkaWFnbm9zaXM/ICIsImRlc2NyaXB0aW9uIjoiPGRpdiBkYXRhLWVkaXRvci1pZD1cImQyNTVlZjE0LTFlYTUtNDgzNS1hMzU3LWUyNzM3MDAzMzA2ZFwiPjxwPjxzcGFuIHN0eWxlPVwiZm9udC1zaXplOiAxLjdyZW1cIj48c3BhbiBzdHlsZT1cImNvbG9yOiAjMDAwMDAwOyB0ZXh0LWRlY29yYXRpb246IGluaGVyaXRcIiBkYXRhLWNvbG9yLXNjb3BlPVwiaW5uZXJcIj48c3BhbiBzdHlsZT1cImJhY2tncm91bmQtY29sb3I6IHJnYigyNTUsIDI1NSwgMjU1KVwiPlBvc3QgVHJhdW1hdGljIFN0cmVzcyBEaXNvcmRlciwgTWFqb3IgRGVwcmVzc2l2ZSBEaXNvcmRlcjwvc3Bhbj48L3NwYW4+PC9zcGFuPjwvcD48L2Rpdj4ifV0sImZhbWlseSI6ImludGVyYWN0aXZlIiwidmFyaWFudCI6ImFjY29yZGlvbiIsInNldHRpbmdzIjp7ImNhcmRNb2RlIjoiV0hJVEUiLCJwYWRkaW5nVG9wIjozLCJ6b29tT25DbGljayI6dHJ1ZSwicXVvdGVzSW5saW5lIjpmYWxzZSwicGFkZGluZ0JvdHRvbSI6MywicGFkZGluZ0xpbmtlZCI6dHJ1ZSwiYmFja2dyb3VuZFR5cGUiOiJMSUdIVCIsImJhY2tncm91bmRDb2xvciI6IiIsImVudHJhbmNlQW5pbWF0aW9uIjp0cnVlLCJtYXJrZXJDb2xvckNvbnRyYXN0IjoiQVVUTyIsInNuaXBwZXRDb2xvckNvbnRyYXN0IjoiQVVUTyIsImN1c3RvbUJhY2tncm91bmRDb2xvckNvbnRyYXN0IjoiQVVUTyJ9LCJiYWNrZ3JvdW5kIjp7fSwiZ2xvYmFsQmxvY2tJZCI6IjY5OTYzZjVhLWJlZTAtNDkyZC04N2JjLWE1ZWIxNmVjYjRlMCJ9XX0seyJhdXRob3IiOiJhaWR8MTAwNGYwNmMtMmM0MC00NmEyLTk3ZjItYmEzNWQyMmY0NTcwIiwiY291cnNlSWQiOiJuYUZTWFo4WDNBRTItSzFxSG8yNURmR2tDUHpUTnhnbyIsImNyZWF0ZWRBdCI6IjIwMjYtMDUtMTFUMTU6MDQ6NDYuODkwWiIsImRlbGV0ZWQiOmZhbHNlLCJkZXNjcmlwdGlvbiI6IiIsImR1cGxpY2F0ZWRGcm9tSWQiOiJGeTFJSE50eWQ4U1ItaDdiTDQxaHZsS0ZmRV8xSnFCRiIsImV4cGVyaW1lbnRzIjpudWxsLCJoZWFkZXJJbWFnZSI6e30sImljb24iOiJBcnRpY2xlIiwiaWQiOiJockhCampyZG4tdzB6Mk1od3JhRmxkWDZZaFdPcjJQRSIsImlzUGFydG5lckNvbnRlbnRBdXRob3IiOm51bGwsImxhc3RVcGRhdGVkQnkiOm51bGwsIm1lZGlhIjp7fSwibWV0YWRhdGEiOm51bGwsIm9yaWdpbmFsSWQiOm51bGwsInBpbGVzIjpbXSwicG9zaXRpb24iOjI0LCJyZWFkeSI6dHJ1ZSwic2VsZWN0ZWRBdXRob3JJZCI6Im5vbmUiLCJzZXR0aW5ncyI6e30sInRpdGxlIjoiVHJlYXRtZW50IEFwcHJvYWNoZXMiLCJ0cmFuc2ZlcnJlZEF0IjpudWxsLCJ0eXBlIjoiYmxvY2tzIiwidXBkYXRlZEF0IjoiMjAyNi0wNS0xMVQxNTowNDo1MC41MDVaIiwiaXRlbXMiOlt7ImlkIjoiY2xzbWtldzNtMDBicTNiNzJtMTB1bXc5diIsImRhdGEiOnt9LCJ0eXBlIjoidGV4dCIsIml0ZW1zIjpbeyJpZCI6ImNsc21rZXczbjAwYnczYjcyYWk5bTJocm0iLCJoZWFkaW5nIjoiPGgyPjxzcGFuIHN0eWxlPVwiYmFja2dyb3VuZC1jb2xvcjogaW5pdGlhbDtcIj5UaGVyYXBldXRpYzwvc3Bhbj4gVHJlYXRtZW50czwvaDI+IiwicGFyYWdyYXBoIjoiPGRpdiBkYXRhLWVkaXRvci1pZD1cImM2YzMyNTE0LWI2MzgtNDllYi1iNjAwLTE0ODZmZjBkMjBiOVwiPjxwPkJleW9uZCB0aGUgY2xlYXIgcmlza3Mgb2YgcGh5c2ljYWwgYW5kIHNleHVhbCBpbmp1cnksIElQViBpcyBhc3NvY2lhdGVkIHdpdGggbnVtZXJvdXMgbWVudGFsIGhlYWx0aCByaXNrcyBhbmQgY28tbW9yYmlkIGNvbmRpdGlvbnMuIEZvciBleGFtcGxlLCB0aGVzZSBwYXRpZW50cyBhcmUgYXQgaGlnaGVyIHJpc2sgb2YgZGVwcmVzc2lvbiwgYW54aWV0eSwgUFRTRCwgYW5kIHN1aWNpZGUuIFNvY2lhbCBpc29sYXRpb24gYW5kIGxvc3Mgb2Ygc3VwcG9ydCBhbHNvIG5lZ2F0aXZlbHkgaW1wYWN0IGxvbmctdGVybSBvdXRjb21lcy48L3A+PHA+QXMgc3VjaCwgdHJlYXRtZW50IG9mIElQViBub3Qgb25seSBpbnZvbHZlcyByZWR1Y2luZyBkaXJlY3QgaGFybSByaXNrIGZyb20gYWJ1c2l2ZSBwYXJ0bmVyLCBidXQgYWxzbyByZXF1aXJlcyBtZW50YWwgaGVhbHRoIHJlc291cmNlcy90cmVhdG1lbnRzLCBwaHlzaWNhbCBjYXJlLCBhbmQgc29jaWFsIHN1cHBvcnQuJm5ic3A7PC9wPjxwPkluIHRoaXMgc2VjdGlvbiwgd2UnbGwgZGlzY3VzcyBzb21lIG9mIHRoZSBkaWZmZXJlbnQgcHN5Y2hvdGhlcmFweSBhbmQgcHN5Y2hvcGhhcm1hY29sb2d5IG9wdGlvbnMgdGhhdCBjYW4gYmUgaGVscGZ1bCBmb3IgcGF0aWVudHMgZXhwZXJpZW5jaW5nIElQViwgaW5jbHVkaW5nIHRob3NlIHdobyBtYXkgYmUgcHJlZ25hbnQuIFdlJ2xsIGFsc28gcmV2aWV3IGhvdyB0byBoZWxwIHBhdGllbnRzIG1ha2Ugc2FmZXR5IHBsYW5zIHRvIHJlZHVjZSByaXNrIG9mIHJlLXZpY3RpbWl6YXRpb24uPC9wPjwvZGl2PiJ9XSwiZmFtaWx5IjoidGV4dCIsInZhcmlhbnQiOiJoZWFkaW5nIHBhcmFncmFwaCIsInNldHRpbmdzIjp7ImNhcmRNb2RlIjoiV0hJVEUiLCJwYWRkaW5nVG9wIjozLCJhY2NlbnRDb2xvciI6bnVsbCwicGFkZGluZ0JvdHRvbSI6MywicGFkZGluZ0xpbmtlZCI6dHJ1ZSwiYmFja2dyb3VuZFR5cGUiOiJMSUdIVCIsImJhY2tncm91bmRDb2xvciI6IiIsImVudHJhbmNlQW5pbWF0aW9uIjp0cnVlLCJtYXJrZXJDb2xvckNvbnRyYXN0IjoiQVVUTyIsInNuaXBwZXRDb2xvckNvbnRyYXN0IjoiQVVUTyIsImN1c3RvbUJhY2tncm91bmRDb2xvckNvbnRyYXN0IjoiQVVUTyJ9LCJiYWNrZ3JvdW5kIjp7fSwiZ2xvYmFsQmxvY2tJZCI6IjYxNzBhMjEzLTRkMzMtNDczYy1hNmViLWMzMjQwYzQ3OTkxYiJ9LHsiaWQiOiJjbHRuODQ4ZmEwMTNvM2I3MGtodXl6eW9iIiwiZGF0YSI6e30sInR5cGUiOiJ0ZXh0IiwiaXRlbXMiOlt7ImlkIjoiY2x0bjg0OGZhMDEzdjNiNzBvaHB5N2oyeiIsImhlYWRpbmciOiI8aDM+RGVwcmVzc2lvbjwvaDM+IiwicGFyYWdyYXBoIjoiPGRpdiBkYXRhLWVkaXRvci1pZD1cIjc1MjNkMTE2LWI0ZmQtNDVlNS1iOTRiLTg1OTllMWNkZDdmYlwiPjxvbD48bGk+PHA+PHN0cm9uZz5UaGVyYXB5Ojwvc3Ryb25nPjwvcD48b2w+PGxpPjxwPkNvZ25pdGl2ZSBCZWhhdmlvcmFsIFRoZXJhcHkgKENCVCkgaXMgYSBmb3JtIG9mIHRoZXJhcHkgdGhhdCBoZWxwcyBwZW9wbGUgaWRlbnRpZnkgYW5kIGNoYW5nZSB1bmhlbHBmdWwgdGhvdWdodCBwYXR0ZXJucy4gSXQgY2FuIGJlIHVzZWZ1bCB0byB0YXJnZXQgZGVwcmVzc2l2ZSB0aG91Z2h0cyBhbmQmbmJzcDtzZWxmLWRlZmVhdGluZyBiZWhhdmlvcnM8L3A+PC9saT48L29sPjwvbGk+PGxpPjxwPjxzdHJvbmc+UHN5Y2hvcGhhcm1hY29sb2d5Ojwvc3Ryb25nPjwvcD48b2w+PGxpPjxwPkluIGdlbmVyYWwsIFNTUklzIChzdWNoIGFzIGZsdW94ZXRpbmUsIHNlcnRyYWxpbmUsIGVzY2l0YWxvcHJhbSkgYXJlIHRoZSBmaXJzdCBsaW5lIGNob2ljZSBmb3IgZGVwcmVzc2lvbiBpbiBtb3N0IHBlb3BsZS48L3A+PC9saT48L29sPjxwPjwvcD48L2xpPjwvb2w+PC9kaXY+In1dLCJmYW1pbHkiOiJ0ZXh0IiwidmFyaWFudCI6InN1YmhlYWRpbmcgcGFyYWdyYXBoIiwic2V0dGluZ3MiOnsiY2FyZE1vZGUiOiJXSElURSIsInBhZGRpbmdUb3AiOjMsImFjY2VudENvbG9yIjpudWxsLCJwYWRkaW5nQm90dG9tIjozLCJwYWRkaW5nTGlua2VkIjp0cnVlLCJiYWNrZ3JvdW5kVHlwZSI6IkxJR0hUIiwiYmFja2dyb3VuZENvbG9yIjoiIiwiZW50cmFuY2VBbmltYXRpb24iOnRydWUsIm1hcmtlckNvbG9yQ29udHJhc3QiOiJBVVRPIiwic25pcHBldENvbG9yQ29udHJhc3QiOiJBVVRPIiwiY3VzdG9tQmFja2dyb3VuZENvbG9yQ29udHJhc3QiOiJBVVRPIn0sImJhY2tncm91bmQiOnt9LCJnbG9iYWxCbG9ja0lkIjoiNmMzNzlhNTYtNWUwNS00ZDczLThmYzAtOWJjNmMzNjcyMGE0In0seyJpZCI6ImNsdG44NHdldDAxNGEzYjcwMGx5aHBobnIiLCJkYXRhIjp7fSwidHlwZSI6InRleHQiLCJpdGVtcyI6W3siaWQiOiJjbHRuODR3ZXQwMTRoM2I3MDJmenV1aW5mIiwiaGVhZGluZyI6IjxoMz48c3BhbiBzdHlsZT1cImZvbnQtc2l6ZTogMjRweDtcIj5QVFNEPC9zcGFuPjwvaDM+IiwicGFyYWdyYXBoIjoiPGRpdiBkYXRhLWVkaXRvci1pZD1cIjg2ZmMyZWRjLTEzM2ItNDAwYS05NzYwLWM3Y2EyM2FjYmIwMFwiPjxvbD48bGk+PHA+PHN0cm9uZz5UcmF1bWEtZm9jdXNlZCB0aGVyYXB5IG1vZGFsaXRpZXM8L3N0cm9uZz48L3A+PG9sPjxsaT48cD5Db2duaXRpdmUgUHJvY2Vzc2luZyBUaGVyYXB5PC9wPjwvbGk+PGxpPjxwPlBzeWNob2R5bmFtaWMgVGhlcmFweTwvcD48L2xpPjxsaT48cD5FeWUgTW92ZW1lbnQgRGVzZW5zaXRpemF0aW9uIGFuZCBSZXByb2Nlc3NpbmcgKEVNRFIpIGlzIGEgcHN5Y2hvdGhlcmFweSB0ZWNobmlxdWUgd2hpY2ggaW52b2x2ZXMgZm9jdXNpbmcgb24gYSBkaXN0cmVzc2luZyBtZW1vcnkgd2hpbGUgZW5nYWdpbmcgaW4gYmlsYXRlcmFsIHN0aW11bGF0aW9uLCBsaWtlIGV5ZSBtb3ZlbWVudHM8L3A+PC9saT48L29sPjwvbGk+PGxpPjxwPjxzdHJvbmc+UHN5Y2hvcGhhcm1hY29sb2d5Ojwvc3Ryb25nPjwvcD48b2w+PGxpPjxwPlNTUklzIGFyZSBpbmRpY2F0ZWQgZm9yIFBUU0Q8L3A+PC9saT48L29sPjwvbGk+PC9vbD48L2Rpdj4ifV0sImZhbWlseSI6InRleHQiLCJ2YXJpYW50Ijoic3ViaGVhZGluZyBwYXJhZ3JhcGgiLCJzZXR0aW5ncyI6eyJjYXJkTW9kZSI6IldISVRFIiwicGFkZGluZ1RvcCI6MywiYWNjZW50Q29sb3IiOm51bGwsInBhZGRpbmdCb3R0b20iOjMsInBhZGRpbmdMaW5rZWQiOnRydWUsImJhY2tncm91bmRUeXBlIjoiTElHSFQiLCJiYWNrZ3JvdW5kQ29sb3IiOiIiLCJlbnRyYW5jZUFuaW1hdGlvbiI6dHJ1ZSwibWFya2VyQ29sb3JDb250cmFzdCI6IkFVVE8iLCJzbmlwcGV0Q29sb3JDb250cmFzdCI6IkFVVE8iLCJjdXN0b21CYWNrZ3JvdW5kQ29sb3JDb250cmFzdCI6IkFVVE8ifSwiYmFja2dyb3VuZCI6e30sImdsb2JhbEJsb2NrSWQiOiJiZjE4ZjgyOC1kMGQ1LTRiYjctOTM4MC1iNjYxM2Y5NGJmN2EifSx7ImlkIjoiY2x1YTQwb2hsMDA4YTNiNzF3cnkxYm5pYSIsImRhdGEiOnt9LCJ0eXBlIjoidGV4dCIsIml0ZW1zIjpbeyJpZCI6ImNsdWE0MG9obTAwOGQzYjcxdWFwdmlnaHoiLCJwYXJhZ3JhcGgiOiI8ZGl2IGRhdGEtZWRpdG9yLWlkPVwiZDlhMzJjNmEtNzExYS00M2EwLWJmNjMtZGVmMWVjMmM5ZWI2XCI+PHA+SXQgaXMgaW1wb3J0YW50IHRvIG5vdGUgdGhhdCBtb3N0IGNvbW1vbmx5IHByZXNjcmliZWQgYW50aWRlcHJlc3NhbnRzIHN1Y2ggYXMgU1NSSXMgYXJlIGdlbmVyYWxseSBzYWZlIGluIHByZWduYW5jeSBhbmQgd2l0aCBicmVhc3RmZWVkaW5nLCB0aGVyZWZvcmUgPHN0cm9uZz50aGVzZSBzaG91bGQgbm90IGJlIHdpdGhoZWxkIGZyb20gcHJlZ25hbnQgcGF0aWVudHMgZGVhbGluZyB3aXRoIGRlcHJlc3Npb24uPC9zdHJvbmc+PC9wPjxwPkZ1cnRoZXJtb3JlLCB1bnRyZWF0ZWQgZGVwcmVzc2lvbiBpbmNyZWFzZXMgb3ZlcmFsbCByaXNrIHRvIG1hdGVybmFsLCBmZXRhbCwgYW5kIG5ld2Jvcm4gaGVhbHRoLCBzbyB0aGUgYmVuZWZpdHMgb2YgYW50aWRlcHJlc3NhbnRzIGFyZSBsaWtlbHkgZ3JlYXRlciB0aGFuIHRoZSByaXNrcy48L3A+PHA+Rm9yIG1vcmUgc3BlY2lmaWMgaW5mb3JtYXRpb24gYW5kIHJlY29tbWVuZGF0aW9ucyBvbiByZXByb2R1Y3RpdmUgcHN5Y2hvcGhhcm1hY29sb2d5LCBwbGVhc2Ugc2VlIHRoZSA8YSByZWw9XCJub29wZW5lciBub3JlZmVycmVyIG5vZm9sbG93XCIgdGFyZ2V0PVwiX2JsYW5rXCIgaHJlZj1cImh0dHBzOi8vd29tZW5zbWVudGFsaGVhbHRoLm9yZy9zcGVjaWFsdHktY2xpbmljcy0yL3BzeWNoaWF0cmljLWRpc29yZGVycy1kdXJpbmctcHJlZ25hbmN5L1wiPk1hc3NhY2h1c2V0dHMgR2VuZXJhbCBIb3NwaXRhbCBDZW50ZXIgZm9yIFdvbWVuJ3MgTWVudGFsIEhlYWx0aDwvYT4gd2Vic2l0ZTwvcD48L2Rpdj4ifV0sImZhbWlseSI6ImltcGFjdCIsInZhcmlhbnQiOiJiIiwic2V0dGluZ3MiOnsiY2FyZE1vZGUiOiJXSElURSIsInBhZGRpbmdUb3AiOjMsImFjY2VudENvbG9yIjpudWxsLCJwYWRkaW5nQm90dG9tIjozLCJwYWRkaW5nTGlua2VkIjp0cnVlLCJiYWNrZ3JvdW5kVHlwZSI6IkxJR0hUIiwiYmFja2dyb3VuZENvbG9yIjoiIiwiZW50cmFuY2VBbmltYXRpb24iOnRydWUsIm1hcmtlckNvbG9yQ29udHJhc3QiOiJBVVRPIiwic25pcHBldENvbG9yQ29udHJhc3QiOiJBVVRPIiwiY3VzdG9tQmFja2dyb3VuZENvbG9yQ29udHJhc3QiOiJBVVRPIn0sImJhY2tncm91bmQiOnt9LCJnbG9iYWxCbG9ja0lkIjoiNTAzMDE1NTMtZWY4ZS00Nzg4LTlhMmMtODJkOWVlZGZiMzdhIn0seyJpZCI6ImNsc21rZTh2dzAwYjQzYjcyZDN1ZXBsNWgiLCJkYXRhIjp7fSwidHlwZSI6InRleHQiLCJpdGVtcyI6W3siaWQiOiJjbHNta2U4dngwMGJhM2I3MmFzaGZldTVlIiwiaGVhZGluZyI6IjxwPjxzdHJvbmc+RGV2ZWxvcGluZyBhIFNhZmV0eSBQbGFuPC9zdHJvbmc+PC9wPiIsInBhcmFncmFwaCI6IjxwPkhlcmUgd2Ugd2lsbCBkaXNjdXNzIHNvbWUgdG9vbHMgYW5kIGd1aWRhbmNlIHRoYXQgd2UgY2FuIG9mZmVyIHBhdGllbnRzIGFzIHRoZXkgdHJ5IHRvIGNyZWF0ZSBhIHNhZmV0eSBwbGFuIGZvciBib3RoIHRoZW1zZWx2ZXMgYW5kIHRoZWlyIGNoaWxkcmVuL2xvdmVkIG9uZXMuJm5ic3A7PC9wPiJ9XSwiZmFtaWx5IjoidGV4dCIsInZhcmlhbnQiOiJoZWFkaW5nIHBhcmFncmFwaCIsInNldHRpbmdzIjp7ImNhcmRNb2RlIjoiV0hJVEUiLCJwYWRkaW5nVG9wIjozLCJhY2NlbnRDb2xvciI6bnVsbCwicGFkZGluZ0JvdHRvbSI6MywicGFkZGluZ0xpbmtlZCI6dHJ1ZSwiYmFja2dyb3VuZFR5cGUiOiJMSUdIVCIsImJhY2tncm91bmRDb2xvciI6IiIsImVudHJhbmNlQW5pbWF0aW9uIjp0cnVlLCJtYXJrZXJDb2xvckNvbnRyYXN0IjoiQVVUTyIsInNuaXBwZXRDb2xvckNvbnRyYXN0IjoiQVVUTyIsImN1c3RvbUJhY2tncm91bmRDb2xvckNvbnRyYXN0IjoiQVVUTyJ9LCJiYWNrZ3JvdW5kIjp7fSwiZ2xvYmFsQmxvY2tJZCI6Ijk3N2NmYmI3LTA0MzQtNDI1MC05MTU5LTg4MjIwMTM0ZmIwOCJ9LHsiaWQiOiJjbHRxNHZkMTkwMHZ3M2I3MGE4a2s1eHpxIiwiZGF0YSI6e30sInR5cGUiOiJ0ZXh0IiwiaXRlbXMiOlt7ImlkIjoiY2x0cTR2ZDFhMDB3NTNiNzA0dHd3aTMzaSIsImhlYWRpbmciOiI8cD48c3Ryb25nPjxzdHJvbmc+R2l2ZSBpbmZvcm1hdGlvbiBhYm91dCBsZWdhbC9zb2NpYWwgc2VydmljZXMgYW5kIG9wdGlvbnM8L3N0cm9uZz48L3N0cm9uZz48L3A+In1dLCJmYW1pbHkiOiJ0ZXh0IiwidmFyaWFudCI6InN1YmhlYWRpbmciLCJzZXR0aW5ncyI6eyJjYXJkTW9kZSI6IldISVRFIiwicGFkZGluZ1RvcCI6MywiYWNjZW50Q29sb3IiOm51bGwsInBhZGRpbmdCb3R0b20iOjAsInBhZGRpbmdMaW5rZWQiOnRydWUsImJhY2tncm91bmRUeXBlIjoiTElHSFQiLCJiYWNrZ3JvdW5kQ29sb3IiOiIiLCJlbnRyYW5jZUFuaW1hdGlvbiI6dHJ1ZSwibWFya2VyQ29sb3JDb250cmFzdCI6IkFVVE8iLCJzbmlwcGV0Q29sb3JDb250cmFzdCI6IkFVVE8iLCJjdXN0b21CYWNrZ3JvdW5kQ29sb3JDb250cmFzdCI6IkFVVE8ifSwiYmFja2dyb3VuZCI6e30sImdsb2JhbEJsb2NrSWQiOiJmOTllNTQxYS00YjY5LTQ3OWMtYjkxYy01ZDM4MDViMWY4YTUifSx7ImlkIjoiY2x0dnZ5YXBpMDBhcjNiNzc2MWQzaTVjciIsImRhdGEiOnt9LCJ0eXBlIjoidGV4dCIsIml0ZW1zIjpbeyJpZCI6ImNsdHZ2eWFwajAwYXMzYjc3N20yN3NkeXEiLCJwYXJhZ3JhcGgiOiI8ZGl2IGRhdGEtZWRpdG9yLWlkPVwiMzVmZjEwMzYtZjY1Ny00YzFiLWE2ZjEtZWFlNzRlZTI2MjBhXCI+PHA+PGEgcmVsPVwibm9vcGVuZXIgbm9yZWZlcnJlciBub2ZvbGxvd1wiIHRhcmdldD1cIl9ibGFua1wiIGhyZWY9XCJodHRwczovL3d3dy50aGVob3RsaW5lLm9yZy93aGF0LWlzLWEtc2FmZXR5LXBsYW4vXCI+PHN0cm9uZz5OYXRpb25hbCBEb21lc3RpYyBWaW9sZW5jZSBIb3RsaW5lPC9zdHJvbmc+PC9hPjxzdHJvbmc+OiZuYnNwOzwvc3Ryb25nPjEtODAwLTc5OS1TQUZFICg3MjMzKTwvcD48L2Rpdj4ifV0sImZhbWlseSI6InRleHQiLCJ2YXJpYW50IjoicGFyYWdyYXBoIiwic2V0dGluZ3MiOnsiY2FyZE1vZGUiOiJXSElURSIsInBhZGRpbmdUb3AiOjMsImFjY2VudENvbG9yIjpudWxsLCJwYWRkaW5nQm90dG9tIjozLCJwYWRkaW5nTGlua2VkIjp0cnVlLCJiYWNrZ3JvdW5kVHlwZSI6IkxJR0hUIiwiYmFja2dyb3VuZENvbG9yIjoiIiwiZW50cmFuY2VBbmltYXRpb24iOnRydWUsIm1hcmtlckNvbG9yQ29udHJhc3QiOiJBVVRPIiwic25pcHBldENvbG9yQ29udHJhc3QiOiJBVVRPIiwiY3VzdG9tQmFja2dyb3VuZENvbG9yQ29udHJhc3QiOiJBVVRPIn0sImJhY2tncm91bmQiOnt9LCJnbG9iYWxCbG9ja0lkIjoiMjlhYTZjMGItODU2OC00MTNiLWJiYmYtN2M2YjExOGNhZjMyIn0seyJpZCI6ImNsdHZ3Mno0NzAwYnkzYjc3MTIwYmtudnMiLCJkYXRhIjp7fSwidHlwZSI6InRleHQiLCJpdGVtcyI6W3siaWQiOiJjbHR2dzJ6NDgwMGM0M2I3N3Y1eHowMDNwIiwiaGVhZGluZyI6IjxwPkhlbHAgdGhlIHBhdGllbnQgY3JlYXRlIGEgc2FmZXR5IHBsYW4gdGhhdCBrZWVwcyBpbiBtaW5kIHRoZWlyIHNwZWNpZmljIGxpZmUgY2lyY3Vtc3RhbmNlcyZuYnNwOzwvcD4iLCJwYXJhZ3JhcGgiOiI8ZGl2IGRhdGEtZWRpdG9yLWlkPVwiOTNhNzA1ODUtOWE0Zi00YmQ5LWFiYWMtYmU2MTIyNTkyYjhlXCI+PHA+SXQgaXMgaW1wb3J0YW50IHRvIGNvbnNpZGVyIHdoYXQgdGhlIHBhdGllbnQncyA8c3Ryb25nPmltbWVkaWF0ZSBnb2Fscy9wbGFucyBhcmUgPC9zdHJvbmc+KGllIGFyZSB0aGV5IHBsYW5uaW5nIHRvIHN0YXkgd2l0aCB0aGVpciBwYXJ0bmVyKSBhcyB0aGVzZSBtYXkgdmFzdGx5IGNoYW5nZSB0aGUgcGxhbi48L3A+PHA+QSBwYXRpZW50IHNhZmV0eSBwbGFuIG1heSB2YXJ5IGhlYXZpbHkgZGVwZW5kaW5nIG9uIGlmIHRoZXkgaGF2ZSBjaGlsZHJlbiwgaWYgdGhleSBwZXRzLCBvciBpZiB0aGV5IHByZWduYW50LiBJdCBhbHNvIGRlcGVuZHMgb24gd2hhdCBzdXBwb3J0IHRoZSBwYXRpZW50IGhhcyBpbiB0aGVpciBsaWZlLCBzdWNoIGFzIGZhbWlseSBhbmQgZnJpZW5kcy4gQXMgc3VjaCwgaXQgaXMgZ29vZCB0byBlbmNvdXJhZ2UgcGF0aWVudHMgdG8gPHN0cm9uZz5pZGVudGlmeSBhbnkgZnJpZW5kcy9mYW1pbHkvcGxhY2VzIHRoZXkgY2FuIGdvIGluIGEgY3Jpc2lzLiZuYnNwOzwvc3Ryb25nPkl0IGlzIGltcG9ydGFudCB0byBrbm93IG1hbnkgSVBWIHJlc291cmNlIGFnZW5jaWVzIGhhdmUgb3B0aW9ucyB0byBjYXJlIGZvciBwZXRzIG9yIHBsYWNlIHRoZW0gaW4gZm9zdGVyIGNhcmUgdW50aWwgdGhlIHN1cnZpdm9yIGlzIGluIGEgc2FmZSBsb2NhdGlvbi48L3A+PHA+SWYgYSBwYXRpZW50IGlzIHN0YXlpbmcgaW4gdGhlIGhvbWUgaXQgaXMgaW1wb3J0YW50IHRvIHBsYW4gd2hlcmUgdGhlIHBhdGllbnQgY2FuIGdvIHRoYXQgbWF5IGJlIHRoZSBzYWZlc3Q6PC9wPjx1bD48bGk+PHA+U3RheSBvdXQgb2YgdGhlIGtpdGNoZW4gYW5kIGdhcmFnZSBvciBhcmVhcyB3aGVyZSBtdWx0aXBsZSBpdGVtcyBtYXkgYmUgdXNlZCBhcyB3ZWFwb25zPC9wPjwvbGk+PGxpPjxwPlRyeSB0byBzdGF5IGluIGFuIGFyZWEgd2l0aCBtb3JlIHRoYW4gb25lIGV4aXQgKGF2b2lkIHRoZSBiYXRocm9vbSk8L3A+PC9saT48bGk+PHA+SWYgY29ybmVyZWQsIGNvbnNpZGVyIGN1cmxpbmcgaW50byBhIGJhbGwgdG8gbWluaW1pemUgc3VyZmFjZSBhcmVhIHRoYXQgY2FuIGJlIGF0dGFja2VkPC9wPjwvbGk+PGxpPjxwPkFzayB0aGUgcGF0aWVudCBpZiB0aGV5IGFyZSBjb21mb3J0YWJsZSBjYWxsaW5nIHRoZSBwb2xpY2UgaWYgdGhleSBmZWVsIHRoZXkgYXJlIGluIGRhbmdlcjwvcD48L2xpPjxsaT48cD5Bc2sgaWYgdGhlIHBhdGllbnQgaXMgb2theSB3aXRoIHRoZSBhYm92ZSBwbGFuIGFuZCB3aGF0IG90aGVyIGNvbnNpZGVyYXRpb25zIHRoZXkgbWF5IGhhdmUuPC9wPjwvbGk+PGxpPjxwPkl0IG1heSBiZSB1c2VmdWwgdG8gY2FsbCB0aGUgbG9jYWwgSVBWIGhvdGxpbmUgd2l0aCB0aGUgcGF0aWVudCBmb3Igb3RoZXIgcmVzb3VyY2VzIGFuZCBpZGVhczwvcD48L2xpPjwvdWw+PHA+PHN0cm9uZz5UaGUgTmF0aW9uYWwgRG9tZXN0aWMgVmlvbGVuY2UgSG90bGluZSB3ZWJzaXRlIHByb3ZpZGVzIHJlc291cmNlcyB0byAmbmJzcDtjcmVhdGUgYW4gPC9zdHJvbmc+PGEgcmVsPVwibm9vcGVuZXIgbm9yZWZlcnJlciBub2ZvbGxvd1wiIHRhcmdldD1cIl9ibGFua1wiIGhyZWY9XCJodHRwczovL3d3dy50aGVob3RsaW5lLm9yZy9wbGFuLWZvci1zYWZldHkvY3JlYXRlLXlvdXItcGVyc29uYWwtc2FmZXR5LXBsYW4vI2dmXzFcIj48c3Ryb25nPmludGVyYWN0aXZlIHNhZmV0eSBwbGFuPC9zdHJvbmc+PC9hPjxzdHJvbmc+Ljwvc3Ryb25nPjwvcD48cD5Zb3UgY2FuIGFsc28gZWR1Y2F0ZSB0aGUgcGF0aWVudHMgb24gPGEgcmVsPVwibm9vcGVuZXIgbm9yZWZlcnJlciBub2ZvbGxvd1wiIHRhcmdldD1cIl9ibGFua1wiIGhyZWY9XCJodHRwOi8vd3d3LmxvdmVpc3Jlc3BlY3Qub3JnXCI+bWFpbnRhaW5pbmcgYSBcImdvLWJhZ1wiIG9mIGVzc2VudGlhbHMsPC9hPiBhIHBhY2sgb2YgbmVjZXNzYXJ5IGl0ZW1zIHRoYXQgdGhleSBjYW4ga2VlcCByZWFkeSBmb3IgaWYvd2hlbiB0aGV5IGRlY2lkZSB0byBsZWF2ZSB0aGUgYWJ1c2l2ZSBwYXJ0bmVyLiBUaGlzIGJhZyBjYW4gaW5jbHVkZTo8L3A+PC9kaXY+In1dLCJmYW1pbHkiOiJ0ZXh0IiwidmFyaWFudCI6InN1YmhlYWRpbmcgcGFyYWdyYXBoIiwic2V0dGluZ3MiOnsiY2FyZE1vZGUiOiJXSElURSIsInBhZGRpbmdUb3AiOjMsImFjY2VudENvbG9yIjpudWxsLCJwYWRkaW5nQm90dG9tIjozLCJwYWRkaW5nTGlua2VkIjp0cnVlLCJiYWNrZ3JvdW5kVHlwZSI6IkxJR0hUIiwiYmFja2dyb3VuZENvbG9yIjoiIiwiZW50cmFuY2VBbmltYXRpb24iOnRydWUsIm1hcmtlckNvbG9yQ29udHJhc3QiOiJBVVRPIiwic25pcHBldENvbG9yQ29udHJhc3QiOiJBVVRPIiwiY3VzdG9tQmFja2dyb3VuZENvbG9yQ29udHJhc3QiOiJBVVRPIn0sImJhY2tncm91bmQiOnt9LCJnbG9iYWxCbG9ja0lkIjoiZDk1YjQzNzUtMTU5Ny00Mzg5LThiMTktNDk5NmM1NTUzZmM0In0seyJpZCI6ImNsdHZ3NHh0YTAwY2szYjc3N2pjNXh1b2giLCJkYXRhIjp7fSwidHlwZSI6Imxpc3QiLCJpdGVtcyI6W3siaWQiOiJjbHR2dzR4dGEwMGNsM2I3N2J1ZTZicGhvIiwicGFyYWdyYXBoIjoiPHA+TGVnYWwgZG9jdW1lbnRzIGxpa2Ugc29jaWFsIHNlY3VyaXR5IGNhcmRzLCBiaXJ0aCBjZXJ0aWZpY2F0ZXMsIGxpY2Vuc2VzLCBwYXNzcG9ydHMsIGV0Yy48L3A+In0seyJpZCI6ImNsdHZ3NHh0YTAwY20zYjc3c3hsazA4dDciLCJwYXJhZ3JhcGgiOiI8cD5DYXNoL2NyZWRpdCBjYXJkczwvcD4ifSx7ImlkIjoiY2x0dndpaGgwMDBkNDNiNzdzdmFjankxMyIsInBhcmFncmFwaCI6IjxwPkNsb3RoaW5nPC9wPiIsImlzTmV3bHlJbnNlcnRlZCI6ZmFsc2V9LHsiaWQiOiJjbTA3amE2cHowMDk4M2I3YnFxMTh0NzdlIiwicGFyYWdyYXBoIjoiPHA+QmFieSBzdXBwbGllcyAoY2xvdGhpbmcsIGZvcm11bGEsIGRpYXBlcnMpPC9wPiIsImlzTmV3bHlJbnNlcnRlZCI6ZmFsc2V9LHsiaWQiOiJjbHR2d2ludWUwMGQ1M2I3N3R1NWc3dGZsIiwicGFyYWdyYXBoIjoiPHA+TWVkaWNhdGlvbnM8L3A+IiwiaXNOZXdseUluc2VydGVkIjpmYWxzZX0seyJpZCI6ImNsdHZ3aXJyMTAwZDYzYjc3cnRlNWU1Z3EiLCJwYXJhZ3JhcGgiOiI8cD5IZWFsdGggcmVjb3Jkcy9pbnN1cmFuY2UgY2FyZDwvcD4iLCJpc05ld2x5SW5zZXJ0ZWQiOmZhbHNlfSx7ImlkIjoiY2x0dndpc3duMDBkNzNiNzczM3M2bTQweSIsInBhcmFncmFwaCI6IjxkaXYgZGF0YS1lZGl0b3ItaWQ9XCIxMDQ5OTllOS0zNjNiLTRkZjMtODQ2MS0xMjg3MzRjNWM5YThcIj48cD5DZWxscGhvbmU8L3A+PC9kaXY+IiwiaXNOZXdseUluc2VydGVkIjpmYWxzZX0seyJpZCI6ImNsdHZ3ajA2ZDAwZDgzYjc3N2s2aTZ6YmYiLCJwYXJhZ3JhcGgiOiI8cD5LZXlzPC9wPiIsImlzTmV3bHlJbnNlcnRlZCI6ZmFsc2V9LHsiaWQiOiJjbTA3ajk1aDYwMDk3M2I3Ymdsa2ZrZjgzIiwicGFyYWdyYXBoIjoiPHA+Q291cnQgb3JkZXJzIChjdXN0b2R5LCBwcm90ZWN0aW9uIG9yZGVyKTwvcD4iLCJpc05ld2x5SW5zZXJ0ZWQiOmZhbHNlfV0sImZhbWlseSI6Imxpc3QiLCJ2YXJpYW50IjoiYnVsbGV0ZWQiLCJzZXR0aW5ncyI6eyJjYXJkTW9kZSI6IldISVRFIiwicGFkZGluZ1RvcCI6MywiYWNjZW50Q29sb3IiOm51bGwsInBhZGRpbmdCb3R0b20iOjMsInBhZGRpbmdMaW5rZWQiOnRydWUsImJhY2tncm91bmRUeXBlIjoiTElHSFQiLCJiYWNrZ3JvdW5kQ29sb3IiOiIiLCJlbnRyYW5jZUFuaW1hdGlvbiI6dHJ1ZSwibWFya2VyQ29sb3JDb250cmFzdCI6IkFVVE8iLCJzbmlwcGV0Q29sb3JDb250cmFzdCI6IkFVVE8iLCJjdXN0b21CYWNrZ3JvdW5kQ29sb3JDb250cmFzdCI6IkFVVE8ifSwiYmFja2dyb3VuZCI6e30sImdsb2JhbEJsb2NrSWQiOiJiNDM3NDIwZi1mYTg4LTQxMTMtYTE1My1lNTM2NjdkYmI2YWQifSx7ImlkIjoiY2x0dndycGJtMDBmaDNiNzdkZTRobzM0bCIsImRhdGEiOnt9LCJ0eXBlIjoidGV4dCIsIml0ZW1zIjpbeyJpZCI6ImNsdHZ3cnBibjAwZnEzYjc3ZzlvcTlicHQiLCJoZWFkaW5nIjoiPHA+PHN0cm9uZz5CZSBhd2FyZSB0aGF0IGRlc3BpdGUgc3VwcG9ydCBhbmQgc2FmZXR5IHBsYW5uaW5nLCBtYW55IHBhdGllbnRzIHdvbiYjMzk7dCBiZSByZWFkeSB0byBsZWF2ZSB0aGVpciByZWxhdGlvbnNoaXAuPC9zdHJvbmc+PC9wPiJ9XSwiZmFtaWx5IjoidGV4dCIsInZhcmlhbnQiOiJzdWJoZWFkaW5nIiwic2V0dGluZ3MiOnsiY2FyZE1vZGUiOiJXSElURSIsInBhZGRpbmdUb3AiOjMsImFjY2VudENvbG9yIjpudWxsLCJwYWRkaW5nQm90dG9tIjowLCJwYWRkaW5nTGlua2VkIjp0cnVlLCJiYWNrZ3JvdW5kVHlwZSI6IkxJR0hUIiwiYmFja2dyb3VuZENvbG9yIjoiIiwiZW50cmFuY2VBbmltYXRpb24iOnRydWUsIm1hcmtlckNvbG9yQ29udHJhc3QiOiJBVVRPIiwic25pcHBldENvbG9yQ29udHJhc3QiOiJBVVRPIiwiY3VzdG9tQmFja2dyb3VuZENvbG9yQ29udHJhc3QiOiJBVVRPIn0sImJhY2tncm91bmQiOnt9LCJnbG9iYWxCbG9ja0lkIjoiZDAyZGZkYzUtZjU2Ny00OTdiLWJmNDktYjI3YmU2ODM4Yzk1In0seyJpZCI6ImNsdHZ3cG9pbzAwZWozYjc3M2s3ZG1neG8iLCJkYXRhIjp7fSwidHlwZSI6InRleHQiLCJpdGVtcyI6W3siaWQiOiJjbHR2d3BvaXAwMGVwM2I3N2t0YmI0cW9rIiwiaGVhZGluZyI6IjxzdHJvbmc+SGVhZGluZzwvc3Ryb25nPiIsInBhcmFncmFwaCI6IjxwPk1hbnkgcGF0aWVudHMgbWF5IGZlZWwgdW5hYmxlIHRvIGxlYXZlIHRoZWlyIGFidXNpdmUgcGFydG5lciBmb3Igc2V2ZXJhbCByZWFzb25zLCBzdWNoIGFzOjwvcD48dWw+PGxpPjxwPkZlYXIgb2YgcmV0YWxpYXRpb24gYWdhaW5zdCBzZWxmIG9yIGNoaWxkcmVuPC9wPjwvbGk+PGxpPjxwPkJsYW1pbmcgc2VsZiBmb3IgdGhlIGFidXNlPC9wPjwvbGk+PGxpPjxwPkRlbmlhbDwvcD48L2xpPjxsaT48cD5Db25jZXJuIGZvciBzYWZldHkgdG8gcGV0czwvcD48L2xpPjxsaT48cD5MYWNrIG9mIGZpbmFuY2lhbCBzdXBwb3J0PC9wPjwvbGk+PC91bD4ifV0sImZhbWlseSI6InRleHQiLCJ2YXJpYW50IjoicGFyYWdyYXBoIiwic2V0dGluZ3MiOnsiY2FyZE1vZGUiOiJXSElURSIsInBhZGRpbmdUb3AiOjMsImFjY2VudENvbG9yIjpudWxsLCJwYWRkaW5nQm90dG9tIjozLCJwYWRkaW5nTGlua2VkIjp0cnVlLCJiYWNrZ3JvdW5kVHlwZSI6IkxJR0hUIiwiYmFja2dyb3VuZENvbG9yIjoiIiwiZW50cmFuY2VBbmltYXRpb24iOnRydWUsIm1hcmtlckNvbG9yQ29udHJhc3QiOiJBVVRPIiwic25pcHBldENvbG9yQ29udHJhc3QiOiJBVVRPIiwiY3VzdG9tQmFja2dyb3VuZENvbG9yQ29udHJhc3QiOiJBVVRPIn0sImJhY2tncm91bmQiOnt9LCJnbG9iYWxCbG9ja0lkIjoiZjQ5MTdmNzgtYzQwNS00MzdmLWFlZmEtYzUyNzNmMTlkODE3In0seyJpZCI6ImNseHhvbTJ2NzAwaXozNTdjYTF4ZzMxZTUiLCJkYXRhIjp7fSwidHlwZSI6Im11bHRpbWVkaWEiLCJpdGVtcyI6W3siaWQiOiJjbHh4b20ydjcwMGowMzU3Y3FqdjA4cGhwIiwibWVkaWEiOnsidmlkZW8iOnsia2V5IjoiUHN5Y2ggSW50ZXJ2aWV3Lm1wNCIsInVybCI6InRyYW5zY29kZWQtMHU4NkJUSktPVDUxRDh1VC1Qc3ljaCUyNTIwSW50ZXJ2aWV3Lm1wNCIsInR5cGUiOiJ2aWRlbyIsInBvc3RlciI6IlBzeWNoIEludGVydmlldy5qcGciLCJjYXB0aW9ucyI6W3siaWQiOiJjbW9ydXB5Z3AwMGlpM2I3bGFlbDQ2M3ZwIiwia2V5IjoiUHN5Y2ggSW50ZXJ2aWV3LnZ0dCIsImNvZGUiOiJlbiIsIm5hbWUiOiJFbmdsaXNoIiwiZmlsZW5hbWUiOiJQc3ljaCBJbnRlcnZpZXcudnR0In1dLCJkdXJhdGlvbiI6MjE4LCJpbnB1dEtleSI6InJpc2UvY291cnNlcy9uYUZTWFo4WDNBRTItSzFxSG8yNURmR2tDUHpUTnhnby8wdTg2QlRKS09UNTFEOHVULVBzeWNoJTIwSW50ZXJ2aWV3Lm1wNCIsInRodW1ibmFpbCI6Imh0dHBzOi8vaW1hZ2VzLmFydGljdWxhdGUuY29tL2Y6anBnLGI6ZmZmLHc6MTAwLGg6MTAwLHM6Y292ZXIvcmlzZS9jb3Vyc2VzL25hRlNYWjhYM0FFMi1LMXFIbzI1RGZHa0NQelROeGdvL3RyYW5zY29kZWQtMHU4NkJUSktPVDUxRDh1VC1Qc3ljaCUyNTIwSW50ZXJ2aWV3LjAwMDAwMDAuanBnIiwiY2FwdGlvblVJRCI6ImNtb3J1cHlvdjAwaWozYjdsczYzYmx4YzciLCJvcmlnaW5hbFVybCI6IlBzeWNoIEludGVydmlldy5tcDQiLCJ0cmFuc2NvZGVJZCI6IjE3MTk1MTgwMDcyNDItdW50eTgxIn19LCJjYXB0aW9uIjoiPGRpdiBkYXRhLWVkaXRvci1pZD1cIjczZTI2MzVkLThlODAtNDU4ZC04YWVjLTFlY2MzNzVhMzBiOFwiPjxwPk1hcmlhIGFuZCB0aGUgcHN5Y2hpYXRyaXN0IHNpdCBpbiBhbiBpbnRlcnZpZXcgcm9vbSB0b2dldGhlci4gJm5ic3A7VG8gdHVybiBvbiBjbG9zZWQgY2FwdGlvbnMsIGNsaWNrIG9uIHRoZSBDQyBidXR0b24gYW5kIHNlbGVjdCBcIkVuZ2xpc2guXCI8L3A+PC9kaXY+In1dLCJmYW1pbHkiOiJtdWx0aW1lZGlhIiwidmFyaWFudCI6InZpZGVvIiwic2V0dGluZ3MiOnsiY2FyZE1vZGUiOiJXSElURSIsInBhZGRpbmdUb3AiOjMsImFjY2VudENvbG9yIjpudWxsLCJxdW90ZXNJbmxpbmUiOmZhbHNlLCJwYWRkaW5nQm90dG9tIjozLCJwYWRkaW5nTGlua2VkIjp0cnVlLCJiYWNrZ3JvdW5kVHlwZSI6IkxJR0hUIiwiYmFja2dyb3VuZENvbG9yIjoiIiwiZW50cmFuY2VBbmltYXRpb24iOnRydWUsIm1hcmtlckNvbG9yQ29udHJhc3QiOiJBVVRPIiwic25pcHBldENvbG9yQ29udHJhc3QiOiJBVVRPIiwiY3VzdG9tQmFja2dyb3VuZENvbG9yQ29udHJhc3QiOiJBVVRPIn0sImJhY2tncm91bmQiOnt9LCJnbG9iYWxCbG9ja0lkIjoiMzI4YjcwNjQtMWE0Yi00OGJkLTgzZTEtYmVhOGUxNTM0ODExIn0seyJpZCI6ImNtb3Jya3p1bjAwOWQzYjdsdXpoMDBzdGQiLCJ0eXBlIjoiaW50ZXJhY3RpdmUiLCJpdGVtcyI6W3siaWQiOiJjbW9ycmt6dW8wMDllM2I3bGp4NThmcDN4IiwidGl0bGUiOiJWaWRlbyBUcmFuc2NyaXB0IiwiZGVzY3JpcHRpb24iOiI8ZGl2IGRhdGEtZWRpdG9yLWlkPVwiNmY3OWQ2OWItYzg2ZS00M2Q5LTk0YmQtZDFmYzM4NjNhNGIyXCI+PHA+PHNwYW4gc3R5bGU9XCJmb250LXNpemU6IDEuNXJlbVwiPjxzcGFuIHN0eWxlPVwiY29sb3I6IGJsYWNrOyB0ZXh0LWRlY29yYXRpb246IGluaGVyaXRcIiBkYXRhLWNvbG9yLXNjb3BlPVwib3V0ZXJcIj5NYXJpYSAoPC9zcGFuPjxzcGFuIHN0eWxlPVwiY29sb3I6IGJsdWU7IHRleHQtZGVjb3JhdGlvbjogaW5oZXJpdFwiIGRhdGEtY29sb3Itc2NvcGU9XCJvdXRlclwiPjxhIHJlbD1cIm5vb3BlbmVyIG5vcmVmZXJyZXIgbm9mb2xsb3dcIiB0YXJnZXQ9XCJfYmxhbmtcIiBocmVmPVwiaHR0cHM6Ly93d3cucmV2LmNvbS9hcHAvdHJhbnNjcmlwdC9OamxtT1RJM04yRXhaalJrTVdJellUTXpZVGRrWTJWaVFuZDNhRlJvWlZKQ1JUbHIvby9WRU13TXpFd016TTFNamt4P3RzPTAuNzNcIj4wMDowMDwvYT48L3NwYW4+PHNwYW4gc3R5bGU9XCJjb2xvcjogYmxhY2s7IHRleHQtZGVjb3JhdGlvbjogaW5oZXJpdFwiIGRhdGEtY29sb3Itc2NvcGU9XCJvdXRlclwiPik6IEhpLiBJIGFtIGp1c3Qgc28gaGFwcHkgdGhhdCBJJ3ZlIGJlZW4gYWJsZSB0byBiZSBoZXJlLiBJIGp1c3QgZmVlbCBzbyBtdWNoIGJldHRlciBhZnRlciBnb2luZyB0aHJvdWdoIHRoZSBwcm9ncmFtIGFuZCBzbyB0aGFuayB5b3Ugc28gbXVjaCBmb3IgdGhhdC4gQW5kIEJvYmJ5LCBoZSdzIGNoYW5nZWQgc28gbXVjaCB0b28uIEhlIGhhcyBiZWVuIHNvIGtpbmQgYW5kIGNhcmluZywgc28gaGUgYm91Z2h0IG1lIGluIGFsbCBraW5kcyBvZiBqZXdlbHJ5IGFuZCBJIHJlYWxseSB0aGluayBoZSdzIGNoYW5nZWQgYW5kIEkga25vdyBoZSdzIGV4Y2l0ZWQgZm9yIHRoZSBiYWJ5IHRvby4gQW5kIEknbSBqdXN0IHNvIGhhcHB5IHRoYXQgSSBjYW4gZmluYWxseSBoYXZlIGEgZmFtaWx5IHRoYXQgSSd2ZSBhbHdheXMgd2FudGVkLjwvc3Bhbj48L3NwYW4+PC9wPjxwPjwvcD48cD48c3BhbiBzdHlsZT1cImZvbnQtc2l6ZTogMS41cmVtXCI+PHNwYW4gc3R5bGU9XCJjb2xvcjogYmxhY2s7IHRleHQtZGVjb3JhdGlvbjogaW5oZXJpdFwiIGRhdGEtY29sb3Itc2NvcGU9XCJvdXRlclwiPlBzeWNoaWF0cmlzdCAoPC9zcGFuPjxzcGFuIHN0eWxlPVwiY29sb3I6IGJsdWU7IHRleHQtZGVjb3JhdGlvbjogaW5oZXJpdFwiIGRhdGEtY29sb3Itc2NvcGU9XCJvdXRlclwiPjxhIHJlbD1cIm5vb3BlbmVyIG5vcmVmZXJyZXIgbm9mb2xsb3dcIiB0YXJnZXQ9XCJfYmxhbmtcIiBocmVmPVwiaHR0cHM6Ly93d3cucmV2LmNvbS9hcHAvdHJhbnNjcmlwdC9OamxtT1RJM04yRXhaalJrTVdJellUTXpZVGRrWTJWaVFuZDNhRlJvWlZKQ1JUbHIvby9WRU13TXpFd016TTFNamt4P3RzPTI5LjU3XCI+MDA6Mjk8L2E+PC9zcGFuPjxzcGFuIHN0eWxlPVwiY29sb3I6IGJsYWNrOyB0ZXh0LWRlY29yYXRpb246IGluaGVyaXRcIiBkYXRhLWNvbG9yLXNjb3BlPVwib3V0ZXJcIj4pOiBBbmQgSSdtIHNvIGdsYWQgdGhhdCB5b3Ugd2VyZSBhYmxlIHRvIGJlIGhlcmUgYW5kIHJlY2VpdmUgdHJlYXRtZW50LiBUaGF0IHdhcyByZWFsbHkgaGVscGZ1bCB0byB5b3UuIEFuZCBJIGNhbiBzZWUgeW91J3JlIGV4Y2l0ZW1lbnQgYWJvdXQgdGhlIG5ldyBiYWJ5LiBXaXRoIGFsbCB0aGUgY2hhbmdlcyBjb21pbmcsIEknbSB3b25kZXJpbmcgd2hvIGJlc2lkZXMgQm9iYnkgbWlnaHQgYmUgdGhlcmUgdG8gc3VwcG9ydCB5b3U/PC9zcGFuPjwvc3Bhbj48L3A+PHA+PC9wPjxwPjxzcGFuIHN0eWxlPVwiZm9udC1zaXplOiAxLjVyZW1cIj48c3BhbiBzdHlsZT1cImNvbG9yOiBibGFjazsgdGV4dC1kZWNvcmF0aW9uOiBpbmhlcml0XCIgZGF0YS1jb2xvci1zY29wZT1cIm91dGVyXCI+TWFyaWEgKDwvc3Bhbj48c3BhbiBzdHlsZT1cImNvbG9yOiBibHVlOyB0ZXh0LWRlY29yYXRpb246IGluaGVyaXRcIiBkYXRhLWNvbG9yLXNjb3BlPVwib3V0ZXJcIj48YSByZWw9XCJub29wZW5lciBub3JlZmVycmVyIG5vZm9sbG93XCIgdGFyZ2V0PVwiX2JsYW5rXCIgaHJlZj1cImh0dHBzOi8vd3d3LnJldi5jb20vYXBwL3RyYW5zY3JpcHQvTmpsbU9USTNOMkV4WmpSa01XSXpZVE16WVRka1kyVmlRbmQzYUZSb1pWSkNSVGxyL28vVkVNd016RXdNek0xTWpreD90cz00My41XCI+MDA6NDM8L2E+PC9zcGFuPjxzcGFuIHN0eWxlPVwiY29sb3I6IGJsYWNrOyB0ZXh0LWRlY29yYXRpb246IGluaGVyaXRcIiBkYXRhLWNvbG9yLXNjb3BlPVwib3V0ZXJcIj4pOiBXZWxsLCBJJ3ZlIGFsd2F5cyBiZWVuIGNsb3NlIHdpdGggbXkgbW9tIGFuZCBzaXN0ZXIsIGJ1dCBub3Qgc28gbXVjaCByZWNlbnRseS4gT25jZSBJIG1vdmVkIGF3YXksIHRoZXkgbGl2ZSBhIGxpdHRsZSBmdXJ0aGVyIGF3YXkgbm93LiBBbmQgSSBtb3ZlZCBoZXJlIGFib3V0IGEgeWVhciBhZ28gYW5kIEkgaGF2ZW4ndCByZWFsbHkgaGFkIGFuIG9wcG9ydHVuaXR5IHRvIG1ha2UgZnJpZW5kcyBqdXN0IGJlY2F1c2UgdGhpbmdzIGFyZSB0b28gaGVjdGljIHRvIGdldCBvdXQuPC9zcGFuPjwvc3Bhbj48L3A+PHA+PC9wPjxwPjxzcGFuIHN0eWxlPVwiZm9udC1zaXplOiAxLjVyZW1cIj48c3BhbiBzdHlsZT1cImNvbG9yOiBibGFjazsgdGV4dC1kZWNvcmF0aW9uOiBpbmhlcml0XCIgZGF0YS1jb2xvci1zY29wZT1cIm91dGVyXCI+UHN5Y2hpYXRyaXN0ICg8L3NwYW4+PHNwYW4gc3R5bGU9XCJjb2xvcjogYmx1ZTsgdGV4dC1kZWNvcmF0aW9uOiBpbmhlcml0XCIgZGF0YS1jb2xvci1zY29wZT1cIm91dGVyXCI+PGEgcmVsPVwibm9vcGVuZXIgbm9yZWZlcnJlciBub2ZvbGxvd1wiIHRhcmdldD1cIl9ibGFua1wiIGhyZWY9XCJodHRwczovL3d3dy5yZXYuY29tL2FwcC90cmFuc2NyaXB0L05qbG1PVEkzTjJFeFpqUmtNV0l6WVRNellUZGtZMlZpUW5kM2FGUm9aVkpDUlRsci9vL1ZFTXdNekV3TXpNMU1qa3g/dHM9NjMuMTJcIj4wMTowMzwvYT48L3NwYW4+PHNwYW4gc3R5bGU9XCJjb2xvcjogYmxhY2s7IHRleHQtZGVjb3JhdGlvbjogaW5oZXJpdFwiIGRhdGEtY29sb3Itc2NvcGU9XCJvdXRlclwiPik6IEFuZCBJIHRoaW5rIG1vdmluZyB0byBhIG5ldyBhcmVhLCB0aGVyZSdzIGFsd2F5cyBhIGxvdCBvZiBjaGFuZ2VzIGFuZCB0aGluZ3MgdGhhdCB5b3UgaGF2ZSB0byBmaWd1cmUgb3V0IGFuZCBzbyBJIHRvdGFsbHkgdW5kZXJzdGFuZCB0aGF0LiBCdXQgaXQgc291bmRzIGxpa2UgbW9tIGFuZCBzaXN0ZXIgZGVmaW5pdGVseSBhcmUgdGhlcmUgaW4geW91ciBjb3JuZXIgd2hlbiB5b3UgbmVlZCB0aGVtLjwvc3Bhbj48L3NwYW4+PC9wPjxwPjwvcD48cD48c3BhbiBzdHlsZT1cImZvbnQtc2l6ZTogMS41cmVtXCI+PHNwYW4gc3R5bGU9XCJjb2xvcjogYmxhY2s7IHRleHQtZGVjb3JhdGlvbjogaW5oZXJpdFwiIGRhdGEtY29sb3Itc2NvcGU9XCJvdXRlclwiPk1hcmlhICg8L3NwYW4+PHNwYW4gc3R5bGU9XCJjb2xvcjogYmx1ZTsgdGV4dC1kZWNvcmF0aW9uOiBpbmhlcml0XCIgZGF0YS1jb2xvci1zY29wZT1cIm91dGVyXCI+PGEgcmVsPVwibm9vcGVuZXIgbm9yZWZlcnJlciBub2ZvbGxvd1wiIHRhcmdldD1cIl9ibGFua1wiIGhyZWY9XCJodHRwczovL3d3dy5yZXYuY29tL2FwcC90cmFuc2NyaXB0L05qbG1PVEkzTjJFeFpqUmtNV0l6WVRNellUZGtZMlZpUW5kM2FGUm9aVkpDUlRsci9vL1ZFTXdNekV3TXpNMU1qa3g/dHM9NzUuNDdcIj4wMToxNTwvYT48L3NwYW4+PHNwYW4gc3R5bGU9XCJjb2xvcjogYmxhY2s7IHRleHQtZGVjb3JhdGlvbjogaW5oZXJpdFwiIGRhdGEtY29sb3Itc2NvcGU9XCJvdXRlclwiPik6IFllYWguPC9zcGFuPjwvc3Bhbj48L3A+PHA+PC9wPjxwPjxzcGFuIHN0eWxlPVwiZm9udC1zaXplOiAxLjVyZW1cIj48c3BhbiBzdHlsZT1cImNvbG9yOiBibGFjazsgdGV4dC1kZWNvcmF0aW9uOiBpbmhlcml0XCIgZGF0YS1jb2xvci1zY29wZT1cIm91dGVyXCI+UHN5Y2hpYXRyaXN0ICg8L3NwYW4+PHNwYW4gc3R5bGU9XCJjb2xvcjogYmx1ZTsgdGV4dC1kZWNvcmF0aW9uOiBpbmhlcml0XCIgZGF0YS1jb2xvci1zY29wZT1cIm91dGVyXCI+PGEgcmVsPVwibm9vcGVuZXIgbm9yZWZlcnJlciBub2ZvbGxvd1wiIHRhcmdldD1cIl9ibGFua1wiIGhyZWY9XCJodHRwczovL3d3dy5yZXYuY29tL2FwcC90cmFuc2NyaXB0L05qbG1PVEkzTjJFeFpqUmtNV0l6WVRNellUZGtZMlZpUW5kM2FGUm9aVkpDUlRsci9vL1ZFTXdNekV3TXpNMU1qa3g/dHM9NzYuNzhcIj4wMToxNjwvYT48L3NwYW4+PHNwYW4gc3R5bGU9XCJjb2xvcjogYmxhY2s7IHRleHQtZGVjb3JhdGlvbjogaW5oZXJpdFwiIGRhdGEtY29sb3Itc2NvcGU9XCJvdXRlclwiPik6IElmIHlvdSBldmVyIG5lZWRlZCBhIHBsYWNlIHRvIGdvIHN0YXksIGlmIHlvdSBmZWx0IHVuc2FmZSBhZ2FpbiwgZG8geW91IHRoaW5rIG1vbSBhbmQgc2lzdGVyIHdvdWxkIGJlIGFuIG9wdGlvbj88L3NwYW4+PC9zcGFuPjwvcD48cD48L3A+PHA+PHNwYW4gc3R5bGU9XCJmb250LXNpemU6IDEuNXJlbVwiPjxzcGFuIHN0eWxlPVwiY29sb3I6IGJsYWNrOyB0ZXh0LWRlY29yYXRpb246IGluaGVyaXRcIiBkYXRhLWNvbG9yLXNjb3BlPVwib3V0ZXJcIj5NYXJpYSAoPC9zcGFuPjxzcGFuIHN0eWxlPVwiY29sb3I6IGJsdWU7IHRleHQtZGVjb3JhdGlvbjogaW5oZXJpdFwiIGRhdGEtY29sb3Itc2NvcGU9XCJvdXRlclwiPjxhIHJlbD1cIm5vb3BlbmVyIG5vcmVmZXJyZXIgbm9mb2xsb3dcIiB0YXJnZXQ9XCJfYmxhbmtcIiBocmVmPVwiaHR0cHM6Ly93d3cucmV2LmNvbS9hcHAvdHJhbnNjcmlwdC9OamxtT1RJM04yRXhaalJrTVdJellUTXpZVGRrWTJWaVFuZDNhRlJvWlZKQ1JUbHIvby9WRU13TXpFd016TTFNamt4P3RzPTgzLjU4XCI+MDE6MjM8L2E+PC9zcGFuPjxzcGFuIHN0eWxlPVwiY29sb3I6IGJsYWNrOyB0ZXh0LWRlY29yYXRpb246IGluaGVyaXRcIiBkYXRhLWNvbG9yLXNjb3BlPVwib3V0ZXJcIj4pOiBJIHRoaW5rIHRoZXknZCBiZSBva2F5IHdpdGggdGhhdC48L3NwYW4+PC9zcGFuPjwvcD48cD48L3A+PHA+PHNwYW4gc3R5bGU9XCJmb250LXNpemU6IDEuNXJlbVwiPjxzcGFuIHN0eWxlPVwiY29sb3I6IGJsYWNrOyB0ZXh0LWRlY29yYXRpb246IGluaGVyaXRcIiBkYXRhLWNvbG9yLXNjb3BlPVwib3V0ZXJcIj5Qc3ljaGlhdHJpc3QgKDwvc3Bhbj48c3BhbiBzdHlsZT1cImNvbG9yOiBibHVlOyB0ZXh0LWRlY29yYXRpb246IGluaGVyaXRcIiBkYXRhLWNvbG9yLXNjb3BlPVwib3V0ZXJcIj48YSByZWw9XCJub29wZW5lciBub3JlZmVycmVyIG5vZm9sbG93XCIgdGFyZ2V0PVwiX2JsYW5rXCIgaHJlZj1cImh0dHBzOi8vd3d3LnJldi5jb20vYXBwL3RyYW5zY3JpcHQvTmpsbU9USTNOMkV4WmpSa01XSXpZVE16WVRka1kyVmlRbmQzYUZSb1pWSkNSVGxyL28vVkVNd016RXdNek0xTWpreD90cz04NS42M1wiPjAxOjI1PC9hPjwvc3Bhbj48c3BhbiBzdHlsZT1cImNvbG9yOiBibGFjazsgdGV4dC1kZWNvcmF0aW9uOiBpbmhlcml0XCIgZGF0YS1jb2xvci1zY29wZT1cIm91dGVyXCI+KTogSXMgdGhhdCBzb21ldGhpbmcgeW91J3ZlIGV2ZXIgdGFsa2VkIHRvIHRoZW0gYWJvdXQgYmVmb3JlPzwvc3Bhbj48L3NwYW4+PC9wPjxwPjwvcD48cD48c3BhbiBzdHlsZT1cImZvbnQtc2l6ZTogMS41cmVtXCI+PHNwYW4gc3R5bGU9XCJjb2xvcjogYmxhY2s7IHRleHQtZGVjb3JhdGlvbjogaW5oZXJpdFwiIGRhdGEtY29sb3Itc2NvcGU9XCJvdXRlclwiPk1hcmlhICg8L3NwYW4+PHNwYW4gc3R5bGU9XCJjb2xvcjogYmx1ZTsgdGV4dC1kZWNvcmF0aW9uOiBpbmhlcml0XCIgZGF0YS1jb2xvci1zY29wZT1cIm91dGVyXCI+PGEgcmVsPVwibm9vcGVuZXIgbm9yZWZlcnJlciBub2ZvbGxvd1wiIHRhcmdldD1cIl9ibGFua1wiIGhyZWY9XCJodHRwczovL3d3dy5yZXYuY29tL2FwcC90cmFuc2NyaXB0L05qbG1PVEkzTjJFeFpqUmtNV0l6WVRNellUZGtZMlZpUW5kM2FGUm9aVkpDUlRsci9vL1ZFTXdNekV3TXpNMU1qa3g/dHM9ODguMjNcIj4wMToyODwvYT48L3NwYW4+PHNwYW4gc3R5bGU9XCJjb2xvcjogYmxhY2s7IHRleHQtZGVjb3JhdGlvbjogaW5oZXJpdFwiIGRhdGEtY29sb3Itc2NvcGU9XCJvdXRlclwiPik6IE5vLCBJIGhhdmVuJ3QuIEkgZGlkbid0IHJlYWxseSBsaWtlIHRhbGtpbmcgYWJvdXQgd2hhdCB3YXMgZ29pbmcgb24sIHNvIEkgaGF2ZW4ndCBiZWVuIHRhbGtpbmcgdG8gdGhlbSBhYm91dCB0aGF0Ljwvc3Bhbj48L3NwYW4+PC9wPjxwPjwvcD48cD48c3BhbiBzdHlsZT1cImZvbnQtc2l6ZTogMS41cmVtXCI+PHNwYW4gc3R5bGU9XCJjb2xvcjogYmxhY2s7IHRleHQtZGVjb3JhdGlvbjogaW5oZXJpdFwiIGRhdGEtY29sb3Itc2NvcGU9XCJvdXRlclwiPlBzeWNoaWF0cmlzdCAoPC9zcGFuPjxzcGFuIHN0eWxlPVwiY29sb3I6IGJsdWU7IHRleHQtZGVjb3JhdGlvbjogaW5oZXJpdFwiIGRhdGEtY29sb3Itc2NvcGU9XCJvdXRlclwiPjxhIHJlbD1cIm5vb3BlbmVyIG5vcmVmZXJyZXIgbm9mb2xsb3dcIiB0YXJnZXQ9XCJfYmxhbmtcIiBocmVmPVwiaHR0cHM6Ly93d3cucmV2LmNvbS9hcHAvdHJhbnNjcmlwdC9OamxtT1RJM04yRXhaalJrTVdJellUTXpZVGRrWTJWaVFuZDNhRlJvWlZKQ1JUbHIvby9WRU13TXpFd016TTFNamt4P3RzPTk1Ljg4XCI+MDE6MzU8L2E+PC9zcGFuPjxzcGFuIHN0eWxlPVwiY29sb3I6IGJsYWNrOyB0ZXh0LWRlY29yYXRpb246IGluaGVyaXRcIiBkYXRhLWNvbG9yLXNjb3BlPVwib3V0ZXJcIj4pOiBPa2F5LiBXaGF0IGRvIHlvdSB0aGluayB0aGF0IHRoZXkgd291bGQgc2F5IGlmIHlvdSBuZWVkZWQgdG8gZ28gc3RheSB3aXRoIHRoZW0gZm9yIGEgZmV3IGRheXMgb3IgZm9yIGEgbGl0dGxlIHdoaWxlPzwvc3Bhbj48L3NwYW4+PC9wPjxwPjwvcD48cD48c3BhbiBzdHlsZT1cImZvbnQtc2l6ZTogMS41cmVtXCI+PHNwYW4gc3R5bGU9XCJjb2xvcjogYmxhY2s7IHRleHQtZGVjb3JhdGlvbjogaW5oZXJpdFwiIGRhdGEtY29sb3Itc2NvcGU9XCJvdXRlclwiPk1hcmlhICg8L3NwYW4+PHNwYW4gc3R5bGU9XCJjb2xvcjogYmx1ZTsgdGV4dC1kZWNvcmF0aW9uOiBpbmhlcml0XCIgZGF0YS1jb2xvci1zY29wZT1cIm91dGVyXCI+PGEgcmVsPVwibm9vcGVuZXIgbm9yZWZlcnJlciBub2ZvbGxvd1wiIHRhcmdldD1cIl9ibGFua1wiIGhyZWY9XCJodHRwczovL3d3dy5yZXYuY29tL2FwcC90cmFuc2NyaXB0L05qbG1PVEkzTjJFeFpqUmtNV0l6WVRNellUZGtZMlZpUW5kM2FGUm9aVkpDUlRsci9vL1ZFTXdNekV3TXpNMU1qa3g/dHM9MTAyLjQ3XCI+MDE6NDI8L2E+PC9zcGFuPjxzcGFuIHN0eWxlPVwiY29sb3I6IGJsYWNrOyB0ZXh0LWRlY29yYXRpb246IGluaGVyaXRcIiBkYXRhLWNvbG9yLXNjb3BlPVwib3V0ZXJcIj4pOiBJJ20gc3VyZSB0aGV5J2QgYmUgb2theSB3aXRoIGl0LiBBbmQgSSBrbm93IG15IG1vbSB3b3VsZCBiZSByZWFsbHkgaGFwcHkgdG8gc2VlIG1lIHdpdGggdGhlIGJhYnkuPC9zcGFuPjwvc3Bhbj48L3A+PHA+PC9wPjxwPjxzcGFuIHN0eWxlPVwiZm9udC1zaXplOiAxLjVyZW1cIj48c3BhbiBzdHlsZT1cImNvbG9yOiBibGFjazsgdGV4dC1kZWNvcmF0aW9uOiBpbmhlcml0XCIgZGF0YS1jb2xvci1zY29wZT1cIm91dGVyXCI+UHN5Y2hpYXRyaXN0ICg8L3NwYW4+PHNwYW4gc3R5bGU9XCJjb2xvcjogYmx1ZTsgdGV4dC1kZWNvcmF0aW9uOiBpbmhlcml0XCIgZGF0YS1jb2xvci1zY29wZT1cIm91dGVyXCI+PGEgcmVsPVwibm9vcGVuZXIgbm9yZWZlcnJlciBub2ZvbGxvd1wiIHRhcmdldD1cIl9ibGFua1wiIGhyZWY9XCJodHRwczovL3d3dy5yZXYuY29tL2FwcC90cmFuc2NyaXB0L05qbG1PVEkzTjJFeFpqUmtNV0l6WVRNellUZGtZMlZpUW5kM2FGUm9aVkpDUlRsci9vL1ZFTXdNekV3TXpNMU1qa3g/dHM9MTA3Ljg3XCI+MDE6NDc8L2E+PC9zcGFuPjxzcGFuIHN0eWxlPVwiY29sb3I6IGJsYWNrOyB0ZXh0LWRlY29yYXRpb246IGluaGVyaXRcIiBkYXRhLWNvbG9yLXNjb3BlPVwib3V0ZXJcIj4pOiBZZXMuPC9zcGFuPjwvc3Bhbj48L3A+PHA+PC9wPjxwPjxzcGFuIHN0eWxlPVwiZm9udC1zaXplOiAxLjVyZW1cIj48c3BhbiBzdHlsZT1cImNvbG9yOiBibGFjazsgdGV4dC1kZWNvcmF0aW9uOiBpbmhlcml0XCIgZGF0YS1jb2xvci1zY29wZT1cIm91dGVyXCI+TWFyaWEgKDwvc3Bhbj48c3BhbiBzdHlsZT1cImNvbG9yOiBibHVlOyB0ZXh0LWRlY29yYXRpb246IGluaGVyaXRcIiBkYXRhLWNvbG9yLXNjb3BlPVwib3V0ZXJcIj48YSByZWw9XCJub29wZW5lciBub3JlZmVycmVyIG5vZm9sbG93XCIgdGFyZ2V0PVwiX2JsYW5rXCIgaHJlZj1cImh0dHBzOi8vd3d3LnJldi5jb20vYXBwL3RyYW5zY3JpcHQvTmpsbU9USTNOMkV4WmpSa01XSXpZVE16WVRka1kyVmlRbmQzYUZSb1pWSkNSVGxyL28vVkVNd016RXdNek0xTWpreD90cz0xMDguMzdcIj4wMTo0ODwvYT48L3NwYW4+PHNwYW4gc3R5bGU9XCJjb2xvcjogYmxhY2s7IHRleHQtZGVjb3JhdGlvbjogaW5oZXJpdFwiIGRhdGEtY29sb3Itc2NvcGU9XCJvdXRlclwiPik6IEFuZCBldmVyeXRoaW5nLjwvc3Bhbj48L3NwYW4+PC9wPjxwPjwvcD48cD48c3BhbiBzdHlsZT1cImZvbnQtc2l6ZTogMS41cmVtXCI+PHNwYW4gc3R5bGU9XCJjb2xvcjogYmxhY2s7IHRleHQtZGVjb3JhdGlvbjogaW5oZXJpdFwiIGRhdGEtY29sb3Itc2NvcGU9XCJvdXRlclwiPlBzeWNoaWF0cmlzdCAoPC9zcGFuPjxzcGFuIHN0eWxlPVwiY29sb3I6IGJsdWU7IHRleHQtZGVjb3JhdGlvbjogaW5oZXJpdFwiIGRhdGEtY29sb3Itc2NvcGU9XCJvdXRlclwiPjxhIHJlbD1cIm5vb3BlbmVyIG5vcmVmZXJyZXIgbm9mb2xsb3dcIiB0YXJnZXQ9XCJfYmxhbmtcIiBocmVmPVwiaHR0cHM6Ly93d3cucmV2LmNvbS9hcHAvdHJhbnNjcmlwdC9OamxtT1RJM04yRXhaalJrTVdJellUTXpZVGRrWTJWaVFuZDNhRlJvWlZKQ1JUbHIvby9WRU13TXpFd016TTFNamt4P3RzPTEwOC42MVwiPjAxOjQ4PC9hPjwvc3Bhbj48c3BhbiBzdHlsZT1cImNvbG9yOiBibGFjazsgdGV4dC1kZWNvcmF0aW9uOiBpbmhlcml0XCIgZGF0YS1jb2xvci1zY29wZT1cIm91dGVyXCI+KTogSSB0aGluayBncmFuZG1hIHdvdWxkIGRlZmluaXRlbHkgd291bGQgYmUgdmVyeSBleGNpdGVkIHRvIGhhdmUgeW91IGNvbWUgd2hlbmV2ZXIuIElmIGZvciBzb21lIHJlYXNvbiBtb20gYW5kIHNpc3RlcidzIHBsYWNlIHdhc24ndCBhbiBvcHRpb24sIGhhdmUgeW91IHRob3VnaHQgYWJvdXQgb3RoZXIgcGxhY2VzIHlvdSBtaWdodCBnbyBpZiB5b3UgZmVlbCB1bnNhZmU/PC9zcGFuPjwvc3Bhbj48L3A+PHA+PC9wPjxwPjxzcGFuIHN0eWxlPVwiZm9udC1zaXplOiAxLjVyZW1cIj48c3BhbiBzdHlsZT1cImNvbG9yOiBibGFjazsgdGV4dC1kZWNvcmF0aW9uOiBpbmhlcml0XCIgZGF0YS1jb2xvci1zY29wZT1cIm91dGVyXCI+TWFyaWEgKDwvc3Bhbj48c3BhbiBzdHlsZT1cImNvbG9yOiBibHVlOyB0ZXh0LWRlY29yYXRpb246IGluaGVyaXRcIiBkYXRhLWNvbG9yLXNjb3BlPVwib3V0ZXJcIj48YSByZWw9XCJub29wZW5lciBub3JlZmVycmVyIG5vZm9sbG93XCIgdGFyZ2V0PVwiX2JsYW5rXCIgaHJlZj1cImh0dHBzOi8vd3d3LnJldi5jb20vYXBwL3RyYW5zY3JpcHQvTmpsbU9USTNOMkV4WmpSa01XSXpZVE16WVRka1kyVmlRbmQzYUZSb1pWSkNSVGxyL28vVkVNd016RXdNek0xTWpreD90cz0xMjAuMjdcIj4wMjowMDwvYT48L3NwYW4+PHNwYW4gc3R5bGU9XCJjb2xvcjogYmxhY2s7IHRleHQtZGVjb3JhdGlvbjogaW5oZXJpdFwiIGRhdGEtY29sb3Itc2NvcGU9XCJvdXRlclwiPik6IE5vLCBJIGhhdmVuJ3QuPC9zcGFuPjwvc3Bhbj48L3A+PHA+PC9wPjxwPjxzcGFuIHN0eWxlPVwiZm9udC1zaXplOiAxLjVyZW1cIj48c3BhbiBzdHlsZT1cImNvbG9yOiBibGFjazsgdGV4dC1kZWNvcmF0aW9uOiBpbmhlcml0XCIgZGF0YS1jb2xvci1zY29wZT1cIm91dGVyXCI+UHN5Y2hpYXRyaXN0ICg8L3NwYW4+PHNwYW4gc3R5bGU9XCJjb2xvcjogYmx1ZTsgdGV4dC1kZWNvcmF0aW9uOiBpbmhlcml0XCIgZGF0YS1jb2xvci1zY29wZT1cIm91dGVyXCI+PGEgcmVsPVwibm9vcGVuZXIgbm9yZWZlcnJlciBub2ZvbGxvd1wiIHRhcmdldD1cIl9ibGFua1wiIGhyZWY9XCJodHRwczovL3d3dy5yZXYuY29tL2FwcC90cmFuc2NyaXB0L05qbG1PVEkzTjJFeFpqUmtNV0l6WVRNellUZGtZMlZpUW5kM2FGUm9aVkpDUlRsci9vL1ZFTXdNekV3TXpNMU1qa3g/dHM9MTIxLjJcIj4wMjowMTwvYT48L3NwYW4+PHNwYW4gc3R5bGU9XCJjb2xvcjogYmxhY2s7IHRleHQtZGVjb3JhdGlvbjogaW5oZXJpdFwiIGRhdGEtY29sb3Itc2NvcGU9XCJvdXRlclwiPik6IE9rYXkuIEkgZGlkIHdhbnQgeW91IHRvIGtub3cgdGhhdCB0aGVyZSBhcmUgc29tZSByZXNvdXJjZXMgaW4gdGhlIGFyZWEuIFdvdWxkIHlvdSBsaWtlIHRvIHNlZSBhIGxpc3Qgb2YgdGhlbT88L3NwYW4+PC9zcGFuPjwvcD48cD48L3A+PHA+PHNwYW4gc3R5bGU9XCJmb250LXNpemU6IDEuNXJlbVwiPjxzcGFuIHN0eWxlPVwiY29sb3I6IGJsYWNrOyB0ZXh0LWRlY29yYXRpb246IGluaGVyaXRcIiBkYXRhLWNvbG9yLXNjb3BlPVwib3V0ZXJcIj5NYXJpYSAoPC9zcGFuPjxzcGFuIHN0eWxlPVwiY29sb3I6IGJsdWU7IHRleHQtZGVjb3JhdGlvbjogaW5oZXJpdFwiIGRhdGEtY29sb3Itc2NvcGU9XCJvdXRlclwiPjxhIHJlbD1cIm5vb3BlbmVyIG5vcmVmZXJyZXIgbm9mb2xsb3dcIiB0YXJnZXQ9XCJfYmxhbmtcIiBocmVmPVwiaHR0cHM6Ly93d3cucmV2LmNvbS9hcHAvdHJhbnNjcmlwdC9OamxtT1RJM04yRXhaalJrTVdJellUTXpZVGRrWTJWaVFuZDNhRlJvWlZKQ1JUbHIvby9WRU13TXpFd016TTFNamt4P3RzPTEyNi4yOFwiPjAyOjA2PC9hPjwvc3Bhbj48c3BhbiBzdHlsZT1cImNvbG9yOiBibGFjazsgdGV4dC1kZWNvcmF0aW9uOiBpbmhlcml0XCIgZGF0YS1jb2xvci1zY29wZT1cIm91dGVyXCI+KTogWWVhaC4gWWVhaC4gVGhhdCBwcm9iYWJseSBiZSBva2F5LiBJIGp1c3QgZG9uJ3Qgd2FudCBhbnkgb2YgdGhpcyBwYXBlcndvcmsgdG8gZ28gaG9tZSB3aXRoIG1lLjwvc3Bhbj48L3NwYW4+PC9wPjxwPjwvcD48cD48c3BhbiBzdHlsZT1cImZvbnQtc2l6ZTogMS41cmVtXCI+PHNwYW4gc3R5bGU9XCJjb2xvcjogYmxhY2s7IHRleHQtZGVjb3JhdGlvbjogaW5oZXJpdFwiIGRhdGEtY29sb3Itc2NvcGU9XCJvdXRlclwiPlBzeWNoaWF0cmlzdCAoPC9zcGFuPjxzcGFuIHN0eWxlPVwiY29sb3I6IGJsdWU7IHRleHQtZGVjb3JhdGlvbjogaW5oZXJpdFwiIGRhdGEtY29sb3Itc2NvcGU9XCJvdXRlclwiPjxhIHJlbD1cIm5vb3BlbmVyIG5vcmVmZXJyZXIgbm9mb2xsb3dcIiB0YXJnZXQ9XCJfYmxhbmtcIiBocmVmPVwiaHR0cHM6Ly93d3cucmV2LmNvbS9hcHAvdHJhbnNjcmlwdC9OamxtT1RJM04yRXhaalJrTVdJellUTXpZVGRrWTJWaVFuZDNhRlJvWlZKQ1JUbHIvby9WRU13TXpFd016TTFNamt4P3RzPTEzNi41NFwiPjAyOjE2PC9hPjwvc3Bhbj48c3BhbiBzdHlsZT1cImNvbG9yOiBibGFjazsgdGV4dC1kZWNvcmF0aW9uOiBpbmhlcml0XCIgZGF0YS1jb2xvci1zY29wZT1cIm91dGVyXCI+KTogQW5kIEkgZmlndXJlZCB0aGF0IHRoYXQgbWlnaHQgYmUgdGhlIGNhc2UuIFNvIEkgd2FudGVkIHRvIG1ha2Ugc3VyZSB0aGF0IHlvdSB3ZXJlIGFibGUgdG8gaGF2ZSBwbGVudHkgb2YgdGltZSB0byByZXZpZXcgdGhlbSB3aGlsZSB5b3UncmUgaGVyZSBhbmQgSSdsbCBtYWtlIHN1cmUgbm9uZSBvZiBpdCBpcyBpbiB5b3VyIGRpc2NoYXJnZSBwYXBlcndvcmsuIElmIHlvdSBldmVyIGRpZCBuZWVkIHRvIGdvIHRvIG9uZSBvZiB0aGVzZSBwbGFjZXMgb3IgdG8gbW9tJ3MsIGhhdmUgeW91IHRob3VnaHQgYWJvdXQgdGhpbmdzIHRoYXQgeW91IG1pZ2h0IG5lZWQgdG8gdGFrZSB3aXRoIHlvdT88L3NwYW4+PC9zcGFuPjwvcD48cD48L3A+PHA+PHNwYW4gc3R5bGU9XCJmb250LXNpemU6IDEuNXJlbVwiPjxzcGFuIHN0eWxlPVwiY29sb3I6IGJsYWNrOyB0ZXh0LWRlY29yYXRpb246IGluaGVyaXRcIiBkYXRhLWNvbG9yLXNjb3BlPVwib3V0ZXJcIj5NYXJpYSAoPC9zcGFuPjxzcGFuIHN0eWxlPVwiY29sb3I6IGJsdWU7IHRleHQtZGVjb3JhdGlvbjogaW5oZXJpdFwiIGRhdGEtY29sb3Itc2NvcGU9XCJvdXRlclwiPjxhIHJlbD1cIm5vb3BlbmVyIG5vcmVmZXJyZXIgbm9mb2xsb3dcIiB0YXJnZXQ9XCJfYmxhbmtcIiBocmVmPVwiaHR0cHM6Ly93d3cucmV2LmNvbS9hcHAvdHJhbnNjcmlwdC9OamxtT1RJM04yRXhaalJrTVdJellUTXpZVGRrWTJWaVFuZDNhRlJvWlZKQ1JUbHIvby9WRU13TXpFd016TTFNamt4P3RzPTE1Mi41XCI+MDI6MzI8L2E+PC9zcGFuPjxzcGFuIHN0eWxlPVwiY29sb3I6IGJsYWNrOyB0ZXh0LWRlY29yYXRpb246IGluaGVyaXRcIiBkYXRhLWNvbG9yLXNjb3BlPVwib3V0ZXJcIj4pOiBObywgSSBoYXZlbid0Ljwvc3Bhbj48L3NwYW4+PC9wPjxwPjwvcD48cD48c3BhbiBzdHlsZT1cImZvbnQtc2l6ZTogMS41cmVtXCI+PHNwYW4gc3R5bGU9XCJjb2xvcjogYmxhY2s7IHRleHQtZGVjb3JhdGlvbjogaW5oZXJpdFwiIGRhdGEtY29sb3Itc2NvcGU9XCJvdXRlclwiPlBzeWNoaWF0cmlzdCAoPC9zcGFuPjxzcGFuIHN0eWxlPVwiY29sb3I6IGJsdWU7IHRleHQtZGVjb3JhdGlvbjogaW5oZXJpdFwiIGRhdGEtY29sb3Itc2NvcGU9XCJvdXRlclwiPjxhIHJlbD1cIm5vb3BlbmVyIG5vcmVmZXJyZXIgbm9mb2xsb3dcIiB0YXJnZXQ9XCJfYmxhbmtcIiBocmVmPVwiaHR0cHM6Ly93d3cucmV2LmNvbS9hcHAvdHJhbnNjcmlwdC9OamxtT1RJM04yRXhaalJrTVdJellUTXpZVGRrWTJWaVFuZDNhRlJvWlZKQ1JUbHIvby9WRU13TXpFd016TTFNamt4P3RzPTE1NC4xNVwiPjAyOjM0PC9hPjwvc3Bhbj48c3BhbiBzdHlsZT1cImNvbG9yOiBibGFjazsgdGV4dC1kZWNvcmF0aW9uOiBpbmhlcml0XCIgZGF0YS1jb2xvci1zY29wZT1cIm91dGVyXCI+KTogV2hhdCBjb21lcyB0byBtaW5kLCBpZiB5b3UgdGhpbmsgYWJvdXQgZ29pbmcgc29tZXdoZXJlLCB0aGF0IHlvdSBtaWdodCBuZWVkPzwvc3Bhbj48L3NwYW4+PC9wPjxwPjwvcD48cD48c3BhbiBzdHlsZT1cImZvbnQtc2l6ZTogMS41cmVtXCI+PHNwYW4gc3R5bGU9XCJjb2xvcjogYmxhY2s7IHRleHQtZGVjb3JhdGlvbjogaW5oZXJpdFwiIGRhdGEtY29sb3Itc2NvcGU9XCJvdXRlclwiPk1hcmlhICg8L3NwYW4+PHNwYW4gc3R5bGU9XCJjb2xvcjogYmx1ZTsgdGV4dC1kZWNvcmF0aW9uOiBpbmhlcml0XCIgZGF0YS1jb2xvci1zY29wZT1cIm91dGVyXCI+PGEgcmVsPVwibm9vcGVuZXIgbm9yZWZlcnJlciBub2ZvbGxvd1wiIHRhcmdldD1cIl9ibGFua1wiIGhyZWY9XCJodHRwczovL3d3dy5yZXYuY29tL2FwcC90cmFuc2NyaXB0L05qbG1PVEkzTjJFeFpqUmtNV0l6WVRNellUZGtZMlZpUW5kM2FGUm9aVkpDUlRsci9vL1ZFTXdNekV3TXpNMU1qa3g/dHM9MTU3LjkyXCI+MDI6Mzc8L2E+PC9zcGFuPjxzcGFuIHN0eWxlPVwiY29sb3I6IGJsYWNrOyB0ZXh0LWRlY29yYXRpb246IGluaGVyaXRcIiBkYXRhLWNvbG9yLXNjb3BlPVwib3V0ZXJcIj4pOiBJIHNheSBuZWVkIHNvbWUgY2xvdGhlcyBhbmQgbXkgcGhvbmUgYW5kIHBob25lIGNoYXJnZXIgYW5kIGp1c3Qgc3R1ZmYgbGlrZSB0aGF0Ljwvc3Bhbj48L3NwYW4+PC9wPjxwPjwvcD48cD48c3BhbiBzdHlsZT1cImZvbnQtc2l6ZTogMS41cmVtXCI+PHNwYW4gc3R5bGU9XCJjb2xvcjogYmxhY2s7IHRleHQtZGVjb3JhdGlvbjogaW5oZXJpdFwiIGRhdGEtY29sb3Itc2NvcGU9XCJvdXRlclwiPlBzeWNoaWF0cmlzdCAoPC9zcGFuPjxzcGFuIHN0eWxlPVwiY29sb3I6IGJsdWU7IHRleHQtZGVjb3JhdGlvbjogaW5oZXJpdFwiIGRhdGEtY29sb3Itc2NvcGU9XCJvdXRlclwiPjxhIHJlbD1cIm5vb3BlbmVyIG5vcmVmZXJyZXIgbm9mb2xsb3dcIiB0YXJnZXQ9XCJfYmxhbmtcIiBocmVmPVwiaHR0cHM6Ly93d3cucmV2LmNvbS9hcHAvdHJhbnNjcmlwdC9OamxtT1RJM04yRXhaalJrTVdJellUTXpZVGRrWTJWaVFuZDNhRlJvWlZKQ1JUbHIvby9WRU13TXpFd016TTFNamt4P3RzPTE2NC4wNFwiPjAyOjQ0PC9hPjwvc3Bhbj48c3BhbiBzdHlsZT1cImNvbG9yOiBibGFjazsgdGV4dC1kZWNvcmF0aW9uOiBpbmhlcml0XCIgZGF0YS1jb2xvci1zY29wZT1cIm91dGVyXCI+KTogWWVhaC4gU28gSSBkZWZpbml0ZWx5IHRoaW5rIGVsZWN0cm9uaWNzIGFuZCBjaGFyZ2VycyBhcmUgcmVhbGx5IGltcG9ydGFudC4gVGhpbmdzIHBlb3BsZSBkb24ndCB0aGluayBhYm91dCBhcmUgaWRlbnRpZmljYXRpb24uIFNvIHlvdXIgZHJpdmVyJ3MgbGljZW5zZSwgc29jaWFsIHNlY3VyaXR5IGNhcmQsIHBhc3Nwb3J0IGFyZSBzb21lIHRoaW5ncyBhcyB3ZWxsLiBBbmQgc29tZXRpbWVzIGhhdmluZyBjYXNoIG9yIGEgd2F5IHRvIHBheSBmb3IgdGhpbmdzIGlmIHlvdSBuZWVkIGFzIHdlbGwuIENsb3RoaW5nIGFsc28gY2FuIGJlIHNvbWV0aGluZyB0aGF0IHlvdSBuZWVkIHRvIG1ha2Ugc3VyZSB0aGF0IHlvdSB0YWtlIHdpdGggeW91IGFuZCBhbnkgbWVkaWNhdGlvbnMgdGhhdCB5b3UncmUgb24uIEkga25vdyB3ZSBzdGFydGVkIGEgY291cGxlIHdoaWxlIHlvdSB3ZXJlIGhlcmUuPC9zcGFuPjwvc3Bhbj48L3A+PHA+PC9wPjxwPjxzcGFuIHN0eWxlPVwiZm9udC1zaXplOiAxLjVyZW1cIj48c3BhbiBzdHlsZT1cImNvbG9yOiBibGFjazsgdGV4dC1kZWNvcmF0aW9uOiBpbmhlcml0XCIgZGF0YS1jb2xvci1zY29wZT1cIm91dGVyXCI+TWFyaWEgKDwvc3Bhbj48c3BhbiBzdHlsZT1cImNvbG9yOiBibHVlOyB0ZXh0LWRlY29yYXRpb246IGluaGVyaXRcIiBkYXRhLWNvbG9yLXNjb3BlPVwib3V0ZXJcIj48YSByZWw9XCJub29wZW5lciBub3JlZmVycmVyIG5vZm9sbG93XCIgdGFyZ2V0PVwiX2JsYW5rXCIgaHJlZj1cImh0dHBzOi8vd3d3LnJldi5jb20vYXBwL3RyYW5zY3JpcHQvTmpsbU9USTNOMkV4WmpSa01XSXpZVE16WVRka1kyVmlRbmQzYUZSb1pWSkNSVGxyL28vVkVNd016RXdNek0xTWpreD90cz0xODguOTZcIj4wMzowODwvYT48L3NwYW4+PHNwYW4gc3R5bGU9XCJjb2xvcjogYmxhY2s7IHRleHQtZGVjb3JhdGlvbjogaW5oZXJpdFwiIGRhdGEtY29sb3Itc2NvcGU9XCJvdXRlclwiPik6IE9rYXkuIFllYWgsIHRoYXQgc291bmRzIGdvb2QuIEkganVzdCBoYXZlbid0IGV2ZXIgdGhvdWdodCBhYm91dCB0aGF0IGJlZm9yZS48L3NwYW4+PC9zcGFuPjwvcD48cD48L3A+PHA+PHNwYW4gc3R5bGU9XCJmb250LXNpemU6IDEuNXJlbVwiPjxzcGFuIHN0eWxlPVwiY29sb3I6IGJsYWNrOyB0ZXh0LWRlY29yYXRpb246IGluaGVyaXRcIiBkYXRhLWNvbG9yLXNjb3BlPVwib3V0ZXJcIj5Qc3ljaGlhdHJpc3QgKDwvc3Bhbj48c3BhbiBzdHlsZT1cImNvbG9yOiBibHVlOyB0ZXh0LWRlY29yYXRpb246IGluaGVyaXRcIiBkYXRhLWNvbG9yLXNjb3BlPVwib3V0ZXJcIj48YSByZWw9XCJub29wZW5lciBub3JlZmVycmVyIG5vZm9sbG93XCIgdGFyZ2V0PVwiX2JsYW5rXCIgaHJlZj1cImh0dHBzOi8vd3d3LnJldi5jb20vYXBwL3RyYW5zY3JpcHQvTmpsbU9USTNOMkV4WmpSa01XSXpZVE16WVRka1kyVmlRbmQzYUZSb1pWSkNSVGxyL28vVkVNd016RXdNek0xTWpreD90cz0xOTMuNzNcIj4wMzoxMzwvYT48L3NwYW4+PHNwYW4gc3R5bGU9XCJjb2xvcjogYmxhY2s7IHRleHQtZGVjb3JhdGlvbjogaW5oZXJpdFwiIGRhdGEtY29sb3Itc2NvcGU9XCJvdXRlclwiPik6IEFuZCBhIGxvdCBvZiBwZW9wbGUgaGF2ZW4ndCwgYnV0IEkgdGhpbmsgZXNwZWNpYWxseSB3aXRoIHRoZSBiYWJ5IGNvbWluZywgaGF2aW5nIGEgYmFnIHJlYWR5IHRvIGdvIGF0IGFueSB0aW1lIGlzIGltcG9ydGFudC4gWW91IG5ldmVyIGtub3cgd2hlbiB5b3UncmUgZ29pbmcgdG8gdGhlIGhvc3BpdGFsIGFuZCBzbyB0aGF0J3Mgc29tZXRoaW5nIHRoYXQgd291bGQgYmUgZ29vZCB0byBwYWNrIGluIGFkdmFuY2UuPC9zcGFuPjwvc3Bhbj48L3A+PHA+PC9wPjxwPjxzcGFuIHN0eWxlPVwiZm9udC1zaXplOiAxLjVyZW1cIj48c3BhbiBzdHlsZT1cImNvbG9yOiBibGFjazsgdGV4dC1kZWNvcmF0aW9uOiBpbmhlcml0XCIgZGF0YS1jb2xvci1zY29wZT1cIm91dGVyXCI+TWFyaWEgKDwvc3Bhbj48c3BhbiBzdHlsZT1cImNvbG9yOiBibHVlOyB0ZXh0LWRlY29yYXRpb246IGluaGVyaXRcIiBkYXRhLWNvbG9yLXNjb3BlPVwib3V0ZXJcIj48YSByZWw9XCJub29wZW5lciBub3JlZmVycmVyIG5vZm9sbG93XCIgdGFyZ2V0PVwiX2JsYW5rXCIgaHJlZj1cImh0dHBzOi8vd3d3LnJldi5jb20vYXBwL3RyYW5zY3JpcHQvTmpsbU9USTNOMkV4WmpSa01XSXpZVE16WVRka1kyVmlRbmQzYUZSb1pWSkNSVGxyL28vVkVNd016RXdNek0xTWpreD90cz0yMDYuMDRcIj4wMzoyNjwvYT48L3NwYW4+PHNwYW4gc3R5bGU9XCJjb2xvcjogYmxhY2s7IHRleHQtZGVjb3JhdGlvbjogaW5oZXJpdFwiIGRhdGEtY29sb3Itc2NvcGU9XCJvdXRlclwiPik6IE9rYXksIHRoYW5rcy4gSSdsbCBrZWVwIHRoYXQgaW4gbWluZC48L3NwYW4+PC9zcGFuPjwvcD48cD48L3A+PHA+PHNwYW4gc3R5bGU9XCJmb250LXNpemU6IDEuNXJlbVwiPjxzcGFuIHN0eWxlPVwiY29sb3I6IGJsYWNrOyB0ZXh0LWRlY29yYXRpb246IGluaGVyaXRcIiBkYXRhLWNvbG9yLXNjb3BlPVwib3V0ZXJcIj5Qc3ljaGlhdHJpc3QgKDwvc3Bhbj48c3BhbiBzdHlsZT1cImNvbG9yOiBibHVlOyB0ZXh0LWRlY29yYXRpb246IGluaGVyaXRcIiBkYXRhLWNvbG9yLXNjb3BlPVwib3V0ZXJcIj48YSByZWw9XCJub29wZW5lciBub3JlZmVycmVyIG5vZm9sbG93XCIgdGFyZ2V0PVwiX2JsYW5rXCIgaHJlZj1cImh0dHBzOi8vd3d3LnJldi5jb20vYXBwL3RyYW5zY3JpcHQvTmpsbU9USTNOMkV4WmpSa01XSXpZVE16WVRka1kyVmlRbmQzYUZSb1pWSkNSVGxyL28vVkVNd016RXdNek0xTWpreD90cz0yMDkuNjhcIj4wMzoyOTwvYT48L3NwYW4+PHNwYW4gc3R5bGU9XCJjb2xvcjogYmxhY2s7IHRleHQtZGVjb3JhdGlvbjogaW5oZXJpdFwiIGRhdGEtY29sb3Itc2NvcGU9XCJvdXRlclwiPik6IFdlbGwsIGFnYWluLCBJJ20gZ2xhZCB0aGF0IHlvdSBoYXZlIHJlYWxseSBiZW5lZml0ZWQgZnJvbSB5b3VyIHRyZWF0bWVudCBoZXJlIGFuZCBsZXQgdXMga25vdyBpZiB0aGVyZSdzIGFueXRoaW5nIGVsc2UgdGhhdCB3ZSBjYW4gZG8gdG8gaGVscC48L3NwYW4+PC9zcGFuPjwvcD48cD48L3A+PHA+PHNwYW4gc3R5bGU9XCJmb250LXNpemU6IDEuNXJlbVwiPjxzcGFuIHN0eWxlPVwiY29sb3I6IGJsYWNrOyB0ZXh0LWRlY29yYXRpb246IGluaGVyaXRcIiBkYXRhLWNvbG9yLXNjb3BlPVwib3V0ZXJcIj5NYXJpYSAoPC9zcGFuPjxzcGFuIHN0eWxlPVwiY29sb3I6IGJsdWU7IHRleHQtZGVjb3JhdGlvbjogaW5oZXJpdFwiIGRhdGEtY29sb3Itc2NvcGU9XCJvdXRlclwiPjxhIHJlbD1cIm5vb3BlbmVyIG5vcmVmZXJyZXIgbm9mb2xsb3dcIiB0YXJnZXQ9XCJfYmxhbmtcIiBocmVmPVwiaHR0cHM6Ly93d3cucmV2LmNvbS9hcHAvdHJhbnNjcmlwdC9OamxtT1RJM04yRXhaalJrTVdJellUTXpZVGRrWTJWaVFuZDNhRlJvWlZKQ1JUbHIvby9WRU13TXpFd016TTFNamt4P3RzPTIxNi4xNFwiPjAzOjM2PC9hPjwvc3Bhbj48c3BhbiBzdHlsZT1cImNvbG9yOiBibGFjazsgdGV4dC1kZWNvcmF0aW9uOiBpbmhlcml0XCIgZGF0YS1jb2xvci1zY29wZT1cIm91dGVyXCI+KTogVGhhbmsgeW91IHNvIG11Y2guPC9zcGFuPjwvc3Bhbj48L3A+PC9kaXY+In1dLCJmYW1pbHkiOiJpbnRlcmFjdGl2ZSIsInZhcmlhbnQiOiJhY2NvcmRpb24iLCJzZXR0aW5ncyI6eyJwYWRkaW5nVG9wIjozLCJ6b29tT25DbGljayI6dHJ1ZSwicXVvdGVzSW5saW5lIjpmYWxzZSwiYXVkaW9Qb3NpdGlvbiI6ImJvdHRvbSIsInBhZGRpbmdCb3R0b20iOjMsInBhZGRpbmdMaW5rZWQiOnRydWUsIm1hcmtlckNvbG9yQ29udHJhc3QiOiJBVVRPIiwic25pcHBldENvbG9yQ29udHJhc3QiOiJBVVRPIn0sImNyZWF0ZWRBdCI6IjIwMjYtMDUtMDRUMjI6MjE6NDIuMjA1WiIsInVwZGF0ZWRBdCI6IjIwMjYtMDUtMDRUMjI6MjE6NDIuMjA1WiIsImdsb2JhbEJsb2NrSWQiOiIwNzgxZGY4Yi05ZTgxLTQ5ZjQtYjc2YS01MWNjMjdmNzE4YmQifSx7ImlkIjoiY2x0dndtMGZjMDBkeDNiNzd3dGoxMzVqOSIsImRhdGEiOnt9LCJ0eXBlIjoidGV4dCIsIml0ZW1zIjpbeyJpZCI6ImNsdHZ3bTBmZDAwZTMzYjc3MmQyYjF0c2MiLCJoZWFkaW5nIjoiPHN0cm9uZz5IZWFkaW5nPC9zdHJvbmc+IiwicGFyYWdyYXBoIjoiPHA+VWx0aW1hdGVseSwgdGhlIGdvYWwgaXMgdG8gYmUgc3VwcG9ydGl2ZSB0byB0aGUgcGF0aWVudCwgYW5kIG9mZmVyIHJlc291cmNlcyBhbmQgZW5jb3VyYWdlbWVudC4gV2Ugd2FudCB0aGUgcGF0aWVudCB0byBrbm93IHRoZXkgY2FuIGZpbmQgc2FmZXR5IHdoZW4gdGhleSBhcmUgcmVhZHkuPC9wPiJ9XSwiZmFtaWx5IjoiaW1wYWN0IiwidmFyaWFudCI6ImIiLCJzZXR0aW5ncyI6eyJjYXJkTW9kZSI6IldISVRFIiwicGFkZGluZ1RvcCI6MywiYWNjZW50Q29sb3IiOm51bGwsInBhZGRpbmdCb3R0b20iOjMsInBhZGRpbmdMaW5rZWQiOnRydWUsImJhY2tncm91bmRUeXBlIjoiTElHSFQiLCJiYWNrZ3JvdW5kQ29sb3IiOiIiLCJlbnRyYW5jZUFuaW1hdGlvbiI6dHJ1ZSwibWFya2VyQ29sb3JDb250cmFzdCI6IkFVVE8iLCJzbmlwcGV0Q29sb3JDb250cmFzdCI6IkFVVE8iLCJjdXN0b21CYWNrZ3JvdW5kQ29sb3JDb250cmFzdCI6IkFVVE8ifSwiYmFja2dyb3VuZCI6e30sImdsb2JhbEJsb2NrSWQiOiJjOTY3Y2QyMS1iODFhLTQ3MDEtODEyMC0xZTdhYWY4MGI5NjQifV19LHsiYXV0aG9yIjoiYWlkfDEwMDRmMDZjLTJjNDAtNDZhMi05N2YyLWJhMzVkMjJmNDU3MCIsImNvdXJzZUlkIjoibmFGU1haOFgzQUUyLUsxcUhvMjVEZkdrQ1B6VE54Z28iLCJjcmVhdGVkQXQiOiIyMDI2LTA1LTExVDE1OjA1OjM3LjYzM1oiLCJkZWxldGVkIjpmYWxzZSwiZGVzY3JpcHRpb24iOiIiLCJkdXBsaWNhdGVkRnJvbUlkIjoiYjZCT25BMFhobk0xR0Jiam45b0RqQ1M2bjhyNUFIU3UiLCJleHBlcmltZW50cyI6bnVsbCwiaGVhZGVySW1hZ2UiOnt9LCJpY29uIjoiQXJ0aWNsZSIsImlkIjoiNDJlRVVIb25CVlZtd1l1NVlXNl9ub0hGN20zdHQwaW8iLCJpc1BhcnRuZXJDb250ZW50QXV0aG9yIjpudWxsLCJsYXN0VXBkYXRlZEJ5IjpudWxsLCJtZWRpYSI6e30sIm1ldGFkYXRhIjpudWxsLCJvcmlnaW5hbElkIjpudWxsLCJwaWxlcyI6W10sInBvc2l0aW9uIjoyNSwicmVhZHkiOnRydWUsInNlbGVjdGVkQXV0aG9ySWQiOiJub25lIiwic2V0dGluZ3MiOnt9LCJ0aXRsZSI6IkNvbmNlcHR1YWxpemF0aW9uLCBCYXJyaWVycywgYW5kIENoYW5nZSIsInRyYW5zZmVycmVkQXQiOm51bGwsInR5cGUiOiJibG9ja3MiLCJ1cGRhdGVkQXQiOiIyMDI2LTA1LTExVDE1OjA1OjM3Ljg1M1oiLCJpdGVtcyI6W3siaWQiOiJjbHRpbnRwNnowMTRjM2I3NHVjODBpbjliIiwiZGF0YSI6e30sInR5cGUiOiJ0ZXh0IiwiaXRlbXMiOlt7ImlkIjoiY2x0aW50cDdhMDE0aTNiNzRiZ2R4dWo0dSIsImhlYWRpbmciOiI8cD48c3Ryb25nPkRheSAzOjwvc3Ryb25nPjwvcD4iLCJwYXJhZ3JhcGgiOiI8cD5NYXJpYSZyc3F1bztzIGh1c2JhbmQgY29tZXMgdG8gdmlzaXQgaGVyIG9uIHRoZSBpbnBhdGllbnQgcHN5Y2hpYXRyeSB1bml0LiBIZSBicmluZ3MgZmxvd2VycyB3aXRoIGhpbSBhbmQgdGhleSBob2xkIGhhbmRzIGR1cmluZyBoaXMgdmlzaXQuIFNoZSBpcyBzbWlsaW5nIHdoZW4gaGUgbGVhdmVzLjwvcD4ifV0sImZhbWlseSI6InRleHQiLCJ2YXJpYW50IjoiaGVhZGluZyBwYXJhZ3JhcGgiLCJzZXR0aW5ncyI6eyJjYXJkTW9kZSI6IldISVRFIiwicGFkZGluZ1RvcCI6MywiYWNjZW50Q29sb3IiOm51bGwsInBhZGRpbmdCb3R0b20iOjMsInBhZGRpbmdMaW5rZWQiOnRydWUsImJhY2tncm91bmRUeXBlIjoiTElHSFQiLCJiYWNrZ3JvdW5kQ29sb3IiOiIiLCJlbnRyYW5jZUFuaW1hdGlvbiI6dHJ1ZSwibWFya2VyQ29sb3JDb250cmFzdCI6IkFVVE8iLCJzbmlwcGV0Q29sb3JDb250cmFzdCI6IkFVVE8iLCJjdXN0b21CYWNrZ3JvdW5kQ29sb3JDb250cmFzdCI6IkFVVE8ifSwiYmFja2dyb3VuZCI6e30sImdsb2JhbEJsb2NrSWQiOiI0OTM4NWJkMC02ZTM3LTQ4ODYtYjU1Mi0wN2Y5NzJjMDhkNjAifSx7ImlkIjoiY2x0aW51N3drMDE0eTNiNzRkbHFlZjFjdiIsImRhdGEiOnt9LCJ0eXBlIjoibGlzdCIsIml0ZW1zIjpbeyJpZCI6ImNsdGludTd3dzAxNHozYjc0bnR1YmU2MXEiLCJwYXJhZ3JhcGgiOiI8cD5XaGF0IGNvbmNlcm5zIGRvIHlvdSBoYXZlIGZvciBNYXJpYT88L3A+In0seyJpZCI6ImNsdGludTd3dzAxNTAzYjc0Y293MWV6OGUiLCJwYXJhZ3JhcGgiOiI8cD5XaGF0IGRvIHlvdSB0aGluayBhYm91dCBoZXIgaHVzYmFuZCZyc3F1bztzIGFjdGlvbnM/PC9wPiJ9XSwiZmFtaWx5IjoibGlzdCIsInZhcmlhbnQiOiJudW1iZXJlZCIsInNldHRpbmdzIjp7ImNhcmRNb2RlIjoiV0hJVEUiLCJwYWRkaW5nVG9wIjozLCJhY2NlbnRDb2xvciI6bnVsbCwicGFkZGluZ0JvdHRvbSI6MywicGFkZGluZ0xpbmtlZCI6dHJ1ZSwiYmFja2dyb3VuZFR5cGUiOiJMSUdIVCIsImJhY2tncm91bmRDb2xvciI6IiIsImVudHJhbmNlQW5pbWF0aW9uIjp0cnVlLCJtYXJrZXJDb2xvckNvbnRyYXN0IjoiQVVUTyIsInNuaXBwZXRDb2xvckNvbnRyYXN0IjoiQVVUTyIsImN1c3RvbUJhY2tncm91bmRDb2xvckNvbnRyYXN0IjoiQVVUTyJ9LCJiYWNrZ3JvdW5kIjp7fSwiZ2xvYmFsQmxvY2tJZCI6ImNjNGEzYzI2LWMxN2MtNDBjMy1hZWU0LWY0NGI2YmRlZWY2NiJ9LHsiaWQiOiJjbHRpbnIxcDcwMHl3M2I3NHF0b2FnZ2J3IiwiZGF0YSI6e30sInR5cGUiOiJ0ZXh0IiwiaXRlbXMiOlt7ImlkIjoiY2x0aW5yMXA4MDB6MjNiNzR0bnVzdXozdSIsImhlYWRpbmciOiI8ZGl2IGRhdGEtZWRpdG9yLWlkPVwiMDQyY2VmYzYtNzYxZi00N2E0LWJmYjctZDI2MGViYjliNWI1XCI+PHA+PHN0cm9uZz5Db25jZXB0dWFsaXphdGlvbiBvZiBBYnVzZSBhbmQgUmVhZGluZXNzIHRvIENoYW5nZTwvc3Ryb25nPjwvcD48L2Rpdj4iLCJwYXJhZ3JhcGgiOiI8ZGl2IGRhdGEtZWRpdG9yLWlkPVwiNzRiZjczMDAtODJiMy00ODQ0LWJkN2EtZGY1MWI4Yjg5MWNkXCI+PHA+VmlvbGVuY2UgYW5kIGFidXNlIGNhbiBiZSB1bnByZWRpY3RhYmxlIGFuZCB2aWN0aW1zIG9mdGVuIGZlZWwgZmVhciBjb25zdGFudGx5IGR1ZSB0byB1bmNlcnRhaW50eSBvZiB3aGVuIHZpb2xlbmNlIHdpbGwgY29tZSBuZXh0LiBBYnVzZSBjYW4gYmVnaW4gYXQgYW55IHBvaW50IGluIGEgcmVsYXRpb25zaGlwLCBhbmQgaXQgb2Z0ZW4gYmVjb21lcyBtb3JlIGludGVuc2Ugd2hlbiB0ZW5zaW9ucyBpbmNyZWFzZS48L3A+PHA+VGhlcmUgYXJlIHNldmVyYWwgd2F5cyB0byBjb25jZXB0dWFsaXplIGFidXNlLiBPbmUgb2YgdGhlIG1vcmUgd2VsbC1rbm93biB3YXlzIGlzIHRoZSBDeWNsZSBvZiBBYnVzZSBtb2RlbCBwcm9wb3NlZCBieSBMYXVyZW4gV2Fsa2VyLCBQaEQuIFdoaWxlIHRoaXMgY3ljbGUgaXMgY29tbW9ubHkgZGlzY3Vzc2VkLCB0aGVyZSBhcmUgbGltaXRhdGlvbnMgdG8gdGhlIG1vZGVsIHN1Y2ggYXMgbGFjayBvZiBnZW5lcmFsaXphYmlsaXR5LCBsYWNrIG9mJm5ic3A7aW5jbHVzaXZpdHkgb2YgdHlwZXMgb2YgYWJ1c2UsIHVuZGVyZXN0aW1hdGlvbiBvZiZuYnNwO3N1cnZpdm9ycywgJm5ic3A7YW5kIG5vbmNvbnNpZGVyYXRpb24gb2YmbmJzcDtiZWhhdmlvcmFsIGNoYW5nZXMuIE90aGVyIGNvbmNlcHR1YWxpemF0aW9ucyBvZiBhYnVzZSBpbmNsdWRlIFRoZSBQb3dlciBhbmQgQ29udHJvbCBXaGVlbCwgVGhlIENvZXJjaXZlIENvbnRyb2wgTW9kZWwsIGFuZCBPcHByZXNzaXZlIFRoZW9yeS48L3A+PHA+VGhlIEN5Y2xlIG9mIEFidXNlIG1vZGVsIGhhcyBmb3VyIHBoYXNlczo8L3A+PC9kaXY+In1dLCJmYW1pbHkiOiJ0ZXh0IiwidmFyaWFudCI6ImhlYWRpbmcgcGFyYWdyYXBoIiwic2V0dGluZ3MiOnsiY2FyZE1vZGUiOiJXSElURSIsInBhZGRpbmdUb3AiOjMsImFjY2VudENvbG9yIjpudWxsLCJwYWRkaW5nQm90dG9tIjozLCJwYWRkaW5nTGlua2VkIjp0cnVlLCJiYWNrZ3JvdW5kVHlwZSI6IkxJR0hUIiwiYmFja2dyb3VuZENvbG9yIjoiIiwiZW50cmFuY2VBbmltYXRpb24iOnRydWUsIm1hcmtlckNvbG9yQ29udHJhc3QiOiJBVVRPIiwic25pcHBldENvbG9yQ29udHJhc3QiOiJBVVRPIiwiY3VzdG9tQmFja2dyb3VuZENvbG9yQ29udHJhc3QiOiJBVVRPIn0sImJhY2tncm91bmQiOnt9LCJnbG9iYWxCbG9ja0lkIjoiOWU4ZDU5MTQtMjkxNC00OWQ2LWE5NzQtYTViMDFkMmJmNDYwIn0seyJpZCI6ImNsdHo2Znk5dDAwMzMzYjczamc3NmVzazciLCJkYXRhIjp7fSwidHlwZSI6Imxpc3QiLCJpdGVtcyI6W3siaWQiOiJjbHR6NmZ5OXUwMDM0M2I3MzBvbnplOGxpIiwicGFyYWdyYXBoIjoiPGRpdiBkYXRhLWVkaXRvci1pZD1cIjJkYzg5YWVlLTcxY2QtNDc5ZC04MmJmLTJkNzI2ZTMzMDBhNVwiPjxwPlBoYXNlIDE6IFRlbnNpb24tYnVpbGRpbmcgcGhhc2U8L3A+PC9kaXY+In0seyJpZCI6ImNsdHo2Z3k5djAwM3YzYjczeGxhMDc5cngiLCJwYXJhZ3JhcGgiOiI8cD5QaGFzZSAyOiBFeHBsb3NpdmUgcGhhc2U8L3A+IiwiaXNOZXdseUluc2VydGVkIjpmYWxzZX0seyJpZCI6ImNsdHo2aDF2ZTAwM3czYjczY3FocmE0bnoiLCJwYXJhZ3JhcGgiOiI8cD5QaGFzZSAzOiBIb25leW1vb24gcGhhc2U8L3A+IiwiaXNOZXdseUluc2VydGVkIjpmYWxzZX1dLCJmYW1pbHkiOiJsaXN0IiwidmFyaWFudCI6ImJ1bGxldGVkIiwic2V0dGluZ3MiOnsiY2FyZE1vZGUiOiJXSElURSIsInBhZGRpbmdUb3AiOjMsImFjY2VudENvbG9yIjpudWxsLCJwYWRkaW5nQm90dG9tIjozLCJwYWRkaW5nTGlua2VkIjp0cnVlLCJiYWNrZ3JvdW5kVHlwZSI6IkxJR0hUIiwiYmFja2dyb3VuZENvbG9yIjoiIiwiZW50cmFuY2VBbmltYXRpb24iOnRydWUsIm1hcmtlckNvbG9yQ29udHJhc3QiOiJBVVRPIiwic25pcHBldENvbG9yQ29udHJhc3QiOiJBVVRPIiwiY3VzdG9tQmFja2dyb3VuZENvbG9yQ29udHJhc3QiOiJBVVRPIn0sImJhY2tncm91bmQiOnt9LCJnbG9iYWxCbG9ja0lkIjoiMzM5ZWVmMzYtODVkMy00ODRmLTk4NzgtODYwOTMxMWMyM2YzIn0seyJpZCI6ImNsdHo2bTI2bTAwa3ozYjczOGowMjVnNHgiLCJkYXRhIjp7fSwidHlwZSI6ImludGVyYWN0aXZlIiwiaXRlbXMiOlt7ImlkIjoiY2x0ejZtMjZuMDBsMDNiNzMzeWlkaDNrcSIsIm1lZGlhIjp7InRtcCI6eyJpbWFnZSI6eyJrZXkiOiJhc3NldHMvcmlzZS9hc3NldHMvYmxvY2stZGVmYXVsdHMvcGFyYWdsaWRlLmpwZyIsInNyYyI6Imh0dHBzOi8vYXJ0aWN1bGF0ZXVzZXJjb250ZW50LmNvbS9hc3NldHMvcmlzZS9hc3NldHMvYmxvY2stZGVmYXVsdHMvcGFyYWdsaWRlLmpwZyIsInR5cGUiOiJpbWFnZSIsInRodW1ibmFpbCI6Imh0dHBzOi8vYXJ0aWN1bGF0ZXVzZXJjb250ZW50LmNvbS9hc3NldHMvcmlzZS9hc3NldHMvYmxvY2stZGVmYXVsdHMvcGFyYWdsaWRlX3RodW1iLmpwZyIsIm9yaWdpbmFsVXJsIjoicGFyYWdsaWRlLmpwZyJ9fX0sInRpdGxlIjoiVGVuc2lvbi1idWlsZGluZyBwaGFzZSIsImRlc2NyaXB0aW9uIjoiPGRpdiBkYXRhLWVkaXRvci1pZD1cImQyYzhlMzQ2LWU0ZmUtNGIwNC1hZTMyLThkZTcwMzU3YTk3Y1wiPjxwPkluIHRoZSB0ZW5zaW9uLWJ1aWxkaW5nIHBoYXNlLCB0aGVyZSBpcyBvZnRlbiBncmFkdWFsIGVzY2FsYXRpb24gaW4gdmVyYmFsIGNvbmZsaWN0cyBhbmQgYWx0ZXJjYXRpb25zLiBUaGUgdmljdGltIG1heSB0cnkgdG8gc3RheSBjYWxtIGFuZCByZWFzb24gd2l0aCB0aGUgYWJ1c2VyLiBUaGUgdmljdGltIG1heSBmZWVsIHRoZXkgYXJlIHRyZWFkaW5nIGNhcmVmdWxseSBhbmQgbmF2aWdhdGluZyBhIGRlbGljYXRlIHNpdHVhdGlvbiwgYXMgdGhlIGFidXNlciBpcyBvZnRlbiB1bnByZWRpY3RhYmxlIGFuZCB0ZW1wZXJhbWVudGFsIGR1cmluZyB0aGlzIHBoYXNlLiBUaGUgYWJ1c2VyIG1pZ2h0IGFsc28gbWFrZSB0aHJlYXRzIGFuZCB1c2UgaW50aW1pZGF0aW9uIGR1cmluZyB0aGlzIHBoYXNlLiBUaGUgdmljdGltIG9mdGVuIGFjdHMgd2l0aGRyYXduIGFuZCBhdHRlbXB0cyB0byBiZSBjYWxtLiBUaGUgdmljdGltIGFsc28gbWF5IHN0cml2ZSB0byBiZSBudXJ0dXJpbmcsIHRyeWluZyB0byBhcHBlYXNlIHRoZSBhYnVzZXIgYW5kIGFkaGVyZSB0byB0aGUgYWJ1c2VyJ3Mgd2lzaGVzIG9yIG9yZGVycyB0byBhbGxldmlhdGUgdGVuc2lvbiBhbmQga2VlcCB0aGUgYWJ1c2VyIGZyb20gYmVpbmcgYW5ncnkuPC9wPjwvZGl2PiJ9LHsiaWQiOiJjbHR6Nm0yNm4wMGwxM2I3M3A0dmtwNWhhIiwidGl0bGUiOiJFeHBsb3NpdmUgcGhhc2UiLCJkZXNjcmlwdGlvbiI6IjxwPkluIHRoZSBzZWNvbmQgcGhhc2UsIHRoZSBleHBsb3NpdmUgcGhhc2UsIHRoZXJlIGlzIGEgcmVsZWFzZSBvZiB0ZW5zaW9ucyB0aGF0IGFjY3VtdWxhdGVkIGR1cmluZyB0aGUgdGVuc2lvbiBidWlsZGluZyBwaGFzZS4gVGhlIGFidXNlciBiZWNvbWVzIGFnZ3Jlc3NpdmUsIGFuZCBlbmRhbmdlcnMgYW5kIGluanVyZXMgdGhlIHZpY3RpbS4gQ29tbW9uIHR5cGVzIG9mIGFidXNlIGluY2x1ZGUgcGh5c2ljYWwsIGVtb3Rpb25hbCwgdmVyYmFsLCBzZXh1YWwsIGFuZCBmaW5hbmNpYWwgYWJ1c2UuIEluIHRoaXMgcGhhc2UsIHRoZSB2aWN0aW0gYXR0ZW1wdHMgdG8gcHJvdGVjdCB0aGVtc2VsdmVzIGFuZCB0aGVpciBmYW1pbHkuIFRoZSB2aWN0aW0mcnNxdW87cyBmZWVsaW5ncyBhbmQgZm9jdXMgaW4gdGhpcyBwaGFzZSBpcyBvbiB0aGVpciBzdXJ2aXZhbC48L3A+In0seyJpZCI6ImNsdHo2bTI2bjAwbDIzYjczenl5bzJiajQiLCJ0aXRsZSI6IkhvbmV5bW9vbiBwaGFzZSIsImRlc2NyaXB0aW9uIjoiPHA+Rm9sbG93aW5nIHRoZSBleHBsb3NpdmUgcGhhc2UgaXMgdGhlIGhvbmV5bW9vbiBwaGFzZS4gSW4gdGhpcyBwaGFzZSwgdGhlIGFidXNlciBhcG9sb2dpemVzIHByb2Z1c2VseSwgc2F5aW5nIHRoaW5ncyBsaWtlIHRoZXkgJnF1b3Q7d2lsbCBuZXZlciBkbyB0aGlzIGFnYWluJnF1b3Q7IGFuZCBwcm92aWRpbmcgdGhlIHZpY3RpbSB3aXRoIGEgdmFyaWV0eSBvZiBnaWZ0cyBhbmQgY29tcGxpbWVudHMuIEluIGNvbnRyYXN0IHRvIHRoZSBhZ2dyZXNzaXZlLCB2aW9sZW50IGJlaGF2aW9yIGluIHRoZSBwcmV2aW91cyBwaGFzZSwgdGhlIGFidXNlciBoZXJlIGJlY29tZXMgbXVjaCBtb3JlIGFwb2xvZ2V0aWMsIHNwZWFraW5nIGFuZCBhY3RpbmcgaW4gYSBtb3JlIGNhcmluZyBtYW5uZXIgdG8gdGhlaXIgcGFydG5lci4gVGhlIHZpY3RpbSBtYXkgZ2V0IGNvbmZ1c2VkIGJ5IHRoZSBjYXJlIHRoZXkgYXJlIHJlY2VpdmluZyBkdXJpbmcgdGhpcyBwaGFzZS4gSW4gY29udHJhc3QgdG8gdGhlIHByZXZpb3VzIHBoYXNlLCBpbiB0aGUgaG9uZXltb29uIHBoYXNlIHRoZSB2aWN0aW0mcnNxdW87cyBmZWVsaW5ncyBhbmQgZm9jdXMgaGVyZSBzaGlmdCBhd2F5IGZyb20gdGhlbXNlbHZlcyBhbmQgdG93YXJkcyB0aGVpciBwYXJ0bmVyLjwvcD4ifV0sImZhbWlseSI6ImludGVyYWN0aXZlIiwidmFyaWFudCI6InRhYnMiLCJzZXR0aW5ncyI6eyJjYXJkTW9kZSI6IldISVRFIiwicGFkZGluZ1RvcCI6MywiYWNjZW50Q29sb3IiOm51bGwsInpvb21PbkNsaWNrIjp0cnVlLCJwYWRkaW5nQm90dG9tIjozLCJwYWRkaW5nTGlua2VkIjp0cnVlLCJiYWNrZ3JvdW5kVHlwZSI6IkxJR0hUIiwiYmFja2dyb3VuZENvbG9yIjoiIiwiZW50cmFuY2VBbmltYXRpb24iOnRydWUsIm1hcmtlckNvbG9yQ29udHJhc3QiOiJBVVRPIiwic25pcHBldENvbG9yQ29udHJhc3QiOiJBVVRPIiwiY3VzdG9tQmFja2dyb3VuZENvbG9yQ29udHJhc3QiOiJBVVRPIn0sImJhY2tncm91bmQiOnt9LCJnbG9iYWxCbG9ja0lkIjoiNmY2NmU4YjctOTE5MC00ODJmLWFlZjEtOTRjNDM3ZmNmZjQ2In0seyJpZCI6ImNsdHo3OWtnczAwbzUzYjczOGVodDBtdmEiLCJkYXRhIjp7fSwidHlwZSI6Imtub3dsZWRnZUNoZWNrIiwiaXRlbXMiOlt7ImlkIjoiY2x0ejc5a2gyMDBvZzNiNzN3dXpnOWdzbyIsInR5cGUiOiJNQVRDSElORyIsInRpdGxlIjoiPHA+TWF0Y2ggdGhlIGZlZWxpbmdzLCBiZWhhdmlvcnMsIGFuZCBhY3Rpb25zIHdpdGggdGhlIG1vc3QgbGlrZWx5IGNvcnJlc3BvbmRpbmcgY3ljbGUgb2YgYWJ1c2U6PC9wPiIsImFuc3dlcnMiOlt7ImlkIjoiY2x0ejc5a2gyMDBvaDNiNzNsOGxsanYzbCIsInRpdGxlIjoiVmljdGltIGZlZWxzIGxpa2UgdGhleSBhcmUgd2Fsa2luZyBvbiBlZ2dzaGVsbHMgYW5kIHRyaWVzIHRvIGFwcGVhc2UgdGhlIGFidXNlciIsImNvcnJlY3QiOnRydWUsIm1hdGNoVGl0bGUiOiJUZW5zaW9uIGJ1aWxkaW5nIHBoYXNlIn0seyJpZCI6ImNsdHo3OWtoMjAwb2kzYjczM21iNjFmZWMiLCJ0aXRsZSI6IlZpY3RpbSB0cmllcyB0byBwcm90ZWN0IHRoZW1zZWx2ZXMsIGdldCBhd2F5LCBvciBzZWVrIGhlbHAiLCJjb3JyZWN0Ijp0cnVlLCJtYXRjaFRpdGxlIjoiRXhwbG9zaXZlIHBoYXNlIn0seyJpZCI6ImNsdHo3OWtoMjAwb2ozYjczYzMyMXVxMm4iLCJ0aXRsZSI6IlZpY3RpbSBtYXkgZmVlbCBzb21lIHJlbGllZiBhbmQgY2FuIGZlZWwgaG9wZWZ1bCB0aGluZ3Mgd2lsbCBnZXQgYmV0dGVyIiwiY29ycmVjdCI6dHJ1ZSwibWF0Y2hUaXRsZSI6IkhvbmV5bW9vbiBwaGFzZSJ9XSwiZmVlZGJhY2siOiIifV0sImZhbWlseSI6Imtub3dsZWRnZUNoZWNrIiwidmFyaWFudCI6Im1hdGNoaW5nIiwic2V0dGluZ3MiOnsiY2FyZE1vZGUiOiJXSElURSIsInBhZGRpbmdUb3AiOjMsImFjY2VudENvbG9yIjpudWxsLCJwYWRkaW5nQm90dG9tIjozLCJwYWRkaW5nTGlua2VkIjp0cnVlLCJiYWNrZ3JvdW5kVHlwZSI6IkxJR0hUIiwiYmFja2dyb3VuZENvbG9yIjoiIiwiZW50cmFuY2VBbmltYXRpb24iOnRydWUsIm1hcmtlckNvbG9yQ29udHJhc3QiOiJBVVRPIiwic25pcHBldENvbG9yQ29udHJhc3QiOiJBVVRPIiwiY3VzdG9tQmFja2dyb3VuZENvbG9yQ29udHJhc3QiOiJBVVRPIn0sImJhY2tncm91bmQiOnt9LCJnbG9iYWxCbG9ja0lkIjoiN2QyZDI3MzUtYjAzMC00ODRmLWFiM2EtOGVhMGJkZGNiYjM5In0seyJpZCI6ImNtb3JycjFpdzAwZGUzYjdsNmxyZ2ZxcjgiLCJ0eXBlIjoidGV4dCIsIml0ZW1zIjpbeyJpZCI6ImNtb3JycjFpdzAwZGwzYjdsYncxcGZ4ZnUiLCJoZWFkaW5nIjoiPGRpdiBkYXRhLWVkaXRvci1pZD1cIjdhMmJjNTU0LWFlNWItNDY5NS05YTYxLWFjZTIwMmQxNzE4NFwiPjxwPjxzdHJvbmc+QXBwbGljYXRpb248L3N0cm9uZz48L3A+PC9kaXY+IiwicGFyYWdyYXBoIjoiPGRpdiBkYXRhLWVkaXRvci1pZD1cIjY1OWE1YTk3LTBjNDMtNGE1MC05OGJlLWE2ZWQwZDBlZTM0Y1wiPjxwPkZsaXAgdGhlIGNhcmRzIGJlbG93IHRvIHF1aXogeW91cnNlbGYgb24gdGhlIHBoYXNlcyBvZiB0aGUgQ3ljbGUgb2YgQWJ1c2UgbW9kZWwuPC9wPjwvZGl2PiJ9XSwiZmFtaWx5IjoidGV4dCIsInZhcmlhbnQiOiJzdWJoZWFkaW5nIHBhcmFncmFwaCIsInNldHRpbmdzIjp7InBhZGRpbmdUb3AiOjMsInF1b3Rlc0lubGluZSI6ZmFsc2UsImF1ZGlvUG9zaXRpb24iOiJib3R0b20iLCJwYWRkaW5nQm90dG9tIjozLCJwYWRkaW5nTGlua2VkIjp0cnVlLCJtYXJrZXJDb2xvckNvbnRyYXN0IjoiQVVUTyIsInNuaXBwZXRDb2xvckNvbnRyYXN0IjoiQVVUTyJ9LCJjcmVhdGVkQXQiOiIyMDI2LTA1LTA0VDIyOjI2OjI0LjMwNloiLCJ1cGRhdGVkQXQiOiIyMDI2LTA1LTA0VDIyOjI2OjI0LjMwNloiLCJnbG9iYWxCbG9ja0lkIjoiZjQ5ODU5MTEtZTY0OS00ZDg0LWFkYWUtNGU3MTEwOTQzYjc4In0seyJpZCI6ImNtb3Jybm83cDAwY3AzYjdsNjhjN3NzZ3YiLCJ0eXBlIjoiaW50ZXJhY3RpdmUiLCJpdGVtcyI6W3siaWQiOiJjbW9ycm5vN3EwMGNxM2I3bDYzZ3N0MWp4IiwiYmFjayI6eyJtZWRpYSI6eyJpbWFnZSI6eyJrZXkiOiJtb3VudGFpbnMuanBnIiwic3JjIjoibW91bnRhaW5zLmpwZyIsInR5cGUiOiJpbWFnZSIsInRodW1ibmFpbCI6Imh0dHBzOi8vY2RuLmFydGljdWxhdGUuY29tL2Fzc2V0cy9yaXNlL2Fzc2V0cy9ibG9jay1kZWZhdWx0cy9tb3VudGFpbnNfdGh1bWIuanBnIiwiZGltZW5zaW9ucyI6eyJvcmlnaW5hbFdpZHRoIjoxNjgwLCJvcmlnaW5hbEhlaWdodCI6MTEyMH0sIm9yaWdpbmFsVXJsIjoibW91bnRhaW5zLmpwZyIsInNvdXJjZWRGcm9tIjoiREVGQVVMVCJ9fSwiZGVzY3JpcHRpb24iOiI8ZGl2IGRhdGEtZWRpdG9yLWlkPVwiNzc3OTlmMWMtMTJjNS00ZjJhLTk4ZmUtNDljOWNkMGJmZjFlXCI+PHA+VGVuc2lvbiBCdWlsZGluZyBQaGFzZTwvcD48L2Rpdj4ifSwiZnJvbnQiOnsibWVkaWEiOnsiaW1hZ2UiOnsia2V5IjoibW91bnRhaW5zLmpwZyIsInNyYyI6Im1vdW50YWlucy5qcGciLCJ0eXBlIjoiaW1hZ2UiLCJ0aHVtYm5haWwiOiJodHRwczovL2Nkbi5hcnRpY3VsYXRlLmNvbS9hc3NldHMvcmlzZS9hc3NldHMvYmxvY2stZGVmYXVsdHMvbW91bnRhaW5zX3RodW1iLmpwZyIsImRpbWVuc2lvbnMiOnsib3JpZ2luYWxXaWR0aCI6MTY4MCwib3JpZ2luYWxIZWlnaHQiOjExMjB9LCJvcmlnaW5hbFVybCI6Im1vdW50YWlucy5qcGciLCJzb3VyY2VkRnJvbSI6IkRFRkFVTFQifX0sImRlc2NyaXB0aW9uIjoiPGRpdiBkYXRhLWVkaXRvci1pZD1cImNjMWQ2NDRlLWRhMzgtNDI3NC1hODQ2LTE1ZjRlNDc2MDUzNVwiPjxwPlZpY3RpbSBmZWVscyBsaWtlIHRoZXkgYXJlIHdhbGtpbmcgb24gZWdnc2hlbGxzIGFuZCB0cmllcyB0byBhcHBlYXNlIHRoZSBhYnVzZXIuPC9wPjwvZGl2PiJ9fSx7ImlkIjoiY21vcnJubzdxMDBjcjNiN2xjbDhtMWcxaiIsImJhY2siOnsibWVkaWEiOnsiaW1hZ2UiOnsia2V5IjoibW91bnRhaW5zLmpwZyIsInNyYyI6Im1vdW50YWlucy5qcGciLCJ0eXBlIjoiaW1hZ2UiLCJ0aHVtYm5haWwiOiJodHRwczovL2Nkbi5hcnRpY3VsYXRlLmNvbS9hc3NldHMvcmlzZS9hc3NldHMvYmxvY2stZGVmYXVsdHMvbW91bnRhaW5zX3RodW1iLmpwZyIsImRpbWVuc2lvbnMiOnsib3JpZ2luYWxXaWR0aCI6MTY4MCwib3JpZ2luYWxIZWlnaHQiOjExMjB9LCJvcmlnaW5hbFVybCI6Im1vdW50YWlucy5qcGciLCJzb3VyY2VkRnJvbSI6IkRFRkFVTFQifX0sImRlc2NyaXB0aW9uIjoiPGRpdiBkYXRhLWVkaXRvci1pZD1cIjk4ZjA0M2NiLWU3MjMtNDdkNy1hMzk4LWE5OTU5MGM2YWJkM1wiPjxwPkV4cGxvc2l2ZSBQaGFzZTwvcD48L2Rpdj4ifSwiZnJvbnQiOnsibWVkaWEiOnsiaW1hZ2UiOnsia2V5IjoibW91bnRhaW5zLmpwZyIsInNyYyI6Im1vdW50YWlucy5qcGciLCJ0eXBlIjoiaW1hZ2UiLCJ0aHVtYm5haWwiOiJodHRwczovL2Nkbi5hcnRpY3VsYXRlLmNvbS9hc3NldHMvcmlzZS9hc3NldHMvYmxvY2stZGVmYXVsdHMvbW91bnRhaW5zX3RodW1iLmpwZyIsImRpbWVuc2lvbnMiOnsib3JpZ2luYWxXaWR0aCI6MTY4MCwib3JpZ2luYWxIZWlnaHQiOjExMjB9LCJvcmlnaW5hbFVybCI6Im1vdW50YWlucy5qcGciLCJzb3VyY2VkRnJvbSI6IkRFRkFVTFQifX0sImRlc2NyaXB0aW9uIjoiPGRpdiBkYXRhLWVkaXRvci1pZD1cIjFiNjFiOGZhLTYxZjctNGNmYy1iMGEwLWM2ZmZiMjZiN2Q3Y1wiPjxwPlZpY3RpbSB0cmllcyB0byBwcm90ZWN0IHRoZW1zZWx2ZXMsIGdldCBhd2F5LCBvciBzZWVrIGhlbHA8L3A+PC9kaXY+In19LHsiaWQiOiJjbW9ycm5vN3EwMGNzM2I3bGhxemZjMGs0IiwiYmFjayI6eyJtZWRpYSI6eyJpbWFnZSI6eyJrZXkiOiJtb3VudGFpbnMuanBnIiwic3JjIjoibW91bnRhaW5zLmpwZyIsInR5cGUiOiJpbWFnZSIsInRodW1ibmFpbCI6Imh0dHBzOi8vY2RuLmFydGljdWxhdGUuY29tL2Fzc2V0cy9yaXNlL2Fzc2V0cy9ibG9jay1kZWZhdWx0cy9tb3VudGFpbnNfdGh1bWIuanBnIiwiZGltZW5zaW9ucyI6eyJvcmlnaW5hbFdpZHRoIjoxNjgwLCJvcmlnaW5hbEhlaWdodCI6MTEyMH0sIm9yaWdpbmFsVXJsIjoibW91bnRhaW5zLmpwZyIsInNvdXJjZWRGcm9tIjoiREVGQVVMVCJ9fSwiZGVzY3JpcHRpb24iOiI8ZGl2IGRhdGEtZWRpdG9yLWlkPVwiMGRjNWE4MDItMzE0Ni00MWMxLTk0ZjctY2RhOGU3YzU4ZjAxXCI+PHA+SG9uZXltb29uIFBoYXNlPC9wPjwvZGl2PiJ9LCJmcm9udCI6eyJtZWRpYSI6eyJpbWFnZSI6eyJrZXkiOiJtb3VudGFpbnMuanBnIiwic3JjIjoibW91bnRhaW5zLmpwZyIsInR5cGUiOiJpbWFnZSIsInRodW1ibmFpbCI6Imh0dHBzOi8vY2RuLmFydGljdWxhdGUuY29tL2Fzc2V0cy9yaXNlL2Fzc2V0cy9ibG9jay1kZWZhdWx0cy9tb3VudGFpbnNfdGh1bWIuanBnIiwiZGltZW5zaW9ucyI6eyJvcmlnaW5hbFdpZHRoIjoxNjgwLCJvcmlnaW5hbEhlaWdodCI6MTEyMH0sIm9yaWdpbmFsVXJsIjoibW91bnRhaW5zLmpwZyIsInNvdXJjZWRGcm9tIjoiREVGQVVMVCJ9fSwiZGVzY3JpcHRpb24iOiI8ZGl2IGRhdGEtZWRpdG9yLWlkPVwiOWQzZWY0ZTMtZmNiOS00NDI2LTg0YzctMmZjM2YwYTUwZTM0XCI+PHA+VmljdGltIGZlZWxzIHNvbWUgcmVsaWVmIGFuZCBtYXkgaG9wZSB0aGF0IHRoaW5ncyB3aWxsIGdldCBiZXR0ZXI8L3A+PC9kaXY+In19XSwiZmFtaWx5IjoiZmxhc2hjYXJkIiwidmFyaWFudCI6ImZsYXNoY2FyZCIsInNldHRpbmdzIjp7InBhZGRpbmdUb3AiOjMsInF1b3Rlc0lubGluZSI6ZmFsc2UsInBhZGRpbmdCb3R0b20iOjMsInBhZGRpbmdMaW5rZWQiOnRydWUsIm1hcmtlckNvbG9yQ29udHJhc3QiOiJBVVRPIiwic25pcHBldENvbG9yQ29udHJhc3QiOiJBVVRPIn0sImNyZWF0ZWRBdCI6IjIwMjYtMDUtMDRUMjI6MjM6NDcuMDkyWiIsInVwZGF0ZWRBdCI6IjIwMjYtMDUtMDRUMjI6MjM6NDcuMDkyWiIsImdsb2JhbEJsb2NrSWQiOiJiYTA1M2YyMC1lZmI5LTQ2MjEtYmZiMi1hMWZjOGRlZDhhNGIifSx7ImlkIjoiY2x0ejZxZ2lvMDBsajNiNzN1enFpZTVuaSIsImRhdGEiOnt9LCJ0eXBlIjoidGV4dCIsIml0ZW1zIjpbeyJpZCI6ImNsdHo2cWdpcDAwbGszYjczeXFmNGR1ODQiLCJoZWFkaW5nIjoiPGRpdiBkYXRhLWVkaXRvci1pZD1cImI1Y2Q0NmZhLTc5MDItNGNmMi1hZWIzLTgyZTYyNjFkMDJkOVwiPjxwPlN0YWdlcyBvZiBDaGFuZ2U8L3A+PC9kaXY+IiwicGFyYWdyYXBoIjoiPGRpdiBkYXRhLWVkaXRvci1pZD1cIjJlZDRiNTA5LTgyZDktNDYxZC04ZGIyLTc0ZWI4ZjFjMTJkZFwiPjxwPldoaWxlIGEgdmljdGltIG1heSBkZXNpcmUgc2FmZXR5LCBhIHZhcmlldHkgb2YgYmFycmllcnMgYW5kIHJpc2tzIG1heSBtYWtlIGl0IGNoYWxsZW5naW5nLCBvdmVyd2hlbG1pbmcsIG9yIHNjYXJ5IHRvIG1ha2UgY2hhbmdlIGluIGFuIGFidXNpdmUgcmVsYXRpb25zaGlwLiBSZWFkaW5lc3MgdG8gY2hhbmdlIGNhbiBiZSBhc3Nlc3NlZCB1c2luZyB0aGUgU3RhZ2VzIHRvIENoYW5nZSBNb2RlbCwgYXMgb3V0bGluZWQgYmVsb3c6PC9wPjwvZGl2PiJ9XSwiZmFtaWx5IjoidGV4dCIsInZhcmlhbnQiOiJzdWJoZWFkaW5nIHBhcmFncmFwaCIsInNldHRpbmdzIjp7ImNhcmRNb2RlIjoiV0hJVEUiLCJwYWRkaW5nVG9wIjozLCJhY2NlbnRDb2xvciI6bnVsbCwicGFkZGluZ0JvdHRvbSI6MywicGFkZGluZ0xpbmtlZCI6dHJ1ZSwiYmFja2dyb3VuZFR5cGUiOiJMSUdIVCIsImJhY2tncm91bmRDb2xvciI6IiIsImVudHJhbmNlQW5pbWF0aW9uIjp0cnVlLCJtYXJrZXJDb2xvckNvbnRyYXN0IjoiQVVUTyIsInNuaXBwZXRDb2xvckNvbnRyYXN0IjoiQVVUTyIsImN1c3RvbUJhY2tncm91bmRDb2xvckNvbnRyYXN0IjoiQVVUTyJ9LCJiYWNrZ3JvdW5kIjp7fSwiZ2xvYmFsQmxvY2tJZCI6IjVkMmZkMDdiLWE1MmEtNGJmMy1iOGZjLTYzNmMxMTBiYzhmYyJ9LHsiaWQiOiJjbHR6N2l3czgwMG95M2I3M3g4aml4YWdzIiwiZGF0YSI6e30sInR5cGUiOiJpbnRlcmFjdGl2ZSIsIml0ZW1zIjpbeyJpZCI6ImNsdHo3aXdzOTAwb3ozYjczbjg0aWIyZTciLCJtZWRpYSI6eyJ0bXAiOnsiaW1hZ2UiOnsia2V5IjoiYXNzZXRzL3Jpc2UvYXNzZXRzL2Jsb2NrLWRlZmF1bHRzL3BhcmFnbGlkZS5qcGciLCJzcmMiOiJodHRwczovL2FydGljdWxhdGV1c2VyY29udGVudC5jb20vYXNzZXRzL3Jpc2UvYXNzZXRzL2Jsb2NrLWRlZmF1bHRzL3BhcmFnbGlkZS5qcGciLCJ0eXBlIjoiaW1hZ2UiLCJ0aHVtYm5haWwiOiJodHRwczovL2FydGljdWxhdGV1c2VyY29udGVudC5jb20vYXNzZXRzL3Jpc2UvYXNzZXRzL2Jsb2NrLWRlZmF1bHRzL3BhcmFnbGlkZV90aHVtYi5qcGciLCJvcmlnaW5hbFVybCI6InBhcmFnbGlkZS5qcGcifX19LCJ0aXRsZSI6IlN0YWdlIDEgLSBQcmVjb250ZW1wbGF0aW9uIiwiZGVzY3JpcHRpb24iOiI8ZGl2IGRhdGEtZWRpdG9yLWlkPVwiZjU2OTk3M2EtMzkyMy00Mjk5LThiNGQtYzQ0YmVhNjg0NWIyXCI+PHVsPjxsaT48cD48c3BhbiBzdHlsZT1cImZvbnQtc2l6ZTogMS42cmVtXCI+TGFjayBvZiBhd2FyZW5lc3Mgb2YgdGhlIGlzc3VlPC9zcGFuPjwvcD48L2xpPjwvdWw+PHVsPjxsaT48cD48c3BhbiBzdHlsZT1cImZvbnQtc2l6ZTogMS42cmVtXCI+TWF5IGhhdmUgbm8gZGVzaXJlIHRvIGNoYW5nZSBvciBtYXkgZmVlbCB0aGV5IGFyZSBub3QgY2FwYWJsZSBvZiBjaGFuZ2luZzwvc3Bhbj48L3A+PC9saT48L3VsPjwvZGl2PiJ9LHsiaWQiOiJjbHR6N2l3czkwMHAwM2I3M29xYXYyN3IyIiwidGl0bGUiOiJTdGFnZSAyIC0gQ29udGVtcGxhdGlvbiIsImRlc2NyaXB0aW9uIjoiPGRpdiBkYXRhLWVkaXRvci1pZD1cImRkYTgzNzkwLTM1YzAtNDllNy1iZGFjLWNjYTY4NWRiMmQyMVwiPjx1bD48bGk+PHA+PHNwYW4gc3R5bGU9XCJmb250LXNpemU6IDEuNnJlbVwiPkFja25vd2xlZGdlIHRoZSBpc3N1ZTwvc3Bhbj48L3A+PC9saT48L3VsPjx1bD48bGk+PHA+PHNwYW4gc3R5bGU9XCJmb250LXNpemU6IDEuNnJlbVwiPk5vdCB5ZXQgcmVhZHkgb3IgY29tbWl0dGVkIHRvIG92ZXJjb21pbmcgdGhlIGlzc3VlPC9zcGFuPjwvcD48L2xpPjwvdWw+PC9kaXY+In0seyJpZCI6ImNsdHo3aXdzOTAwcDEzYjczdmh0a3ZybHUiLCJ0aXRsZSI6IlN0YWdlIDMgLSBQcmVwYXJhdGlvbiIsImRlc2NyaXB0aW9uIjoiPGRpdiBkYXRhLWVkaXRvci1pZD1cIjFkNzIxMmUzLWJmNzAtNDI1Zi05ZTgxLTQ3ZmJkNmEzOWIyMlwiPjx1bD48bGk+PHA+PHNwYW4gc3R5bGU9XCJmb250LXNpemU6IDEuNnJlbVwiPkRlY2lkZSB0bywgcGxhbiBmb3IsIGFuZCBiZWdpbiB0byBtYWtlIGNoYW5nZXM8L3NwYW4+PC9wPjwvbGk+PC91bD48L2Rpdj4ifSx7ImlkIjoiY2x0ejdubG13MDBwdTNiNzMyejUyeGY4OSIsIm1lZGlhIjp7fSwidGl0bGUiOiJTdGFnZSA0IC0gQWN0aW9uIiwiZGVzY3JpcHRpb24iOiI8ZGl2IGRhdGEtZWRpdG9yLWlkPVwiZTgwNWRkMzAtYzEwNi00NjJjLWJjMmYtM2RlYjNmOWM2ZDljXCI+PHVsPjxsaT48cD48c3BhbiBzdHlsZT1cImZvbnQtc2l6ZTogMS42cmVtXCI+RW5nYWdlZCBhbmQgYWN0aXZlbHkgaW1wbGVtZW50aW5nIGNoYW5nZXMgaW4gdGhlaXIgYWN0aW9uczwvc3Bhbj48L3A+PC9saT48L3VsPjx1bD48bGk+PHA+PHNwYW4gc3R5bGU9XCJmb250LXNpemU6IDEuNnJlbVwiPlN0YWdlIGluIHdoaWNoIGNoYW5nZSBpcyBtb3N0IG5vdGljZWFibGU8L3NwYW4+PC9wPjwvbGk+PC91bD48L2Rpdj4ifSx7ImlkIjoiY2x0ejdvN25tMDBweDNiNzN0Z2pqNHRsYSIsIm1lZGlhIjp7fSwidGl0bGUiOiJTdGFnZSA1IC0gTWFpbnRlbmFuY2UiLCJkZXNjcmlwdGlvbiI6IjxkaXYgZGF0YS1lZGl0b3ItaWQ9XCI2YzU3YWMxYi03YjA5LTQ3OGMtYTk2Ny04Y2JmNGJlYzE5M2ZcIj48dWw+PGxpPjxwPjxzcGFuIHN0eWxlPVwiZm9udC1zaXplOiAxLjZyZW1cIj5SZXRhaW5pbmcgY2hhbmdlcyB0aGF0IGhhdmUgYmVlbiBtYWRlPC9zcGFuPjwvcD48L2xpPjwvdWw+PC9kaXY+IiwiaXNOZXdseUluc2VydGVkIjp0cnVlfV0sImZhbWlseSI6ImludGVyYWN0aXZlIiwidmFyaWFudCI6ImFjY29yZGlvbiIsInNldHRpbmdzIjp7ImNhcmRNb2RlIjoiV0hJVEUiLCJwYWRkaW5nVG9wIjozLCJhY2NlbnRDb2xvciI6bnVsbCwiem9vbU9uQ2xpY2siOnRydWUsInBhZGRpbmdCb3R0b20iOjMsInBhZGRpbmdMaW5rZWQiOnRydWUsImJhY2tncm91bmRUeXBlIjoiTElHSFQiLCJiYWNrZ3JvdW5kQ29sb3IiOiIiLCJlbnRyYW5jZUFuaW1hdGlvbiI6dHJ1ZSwibWFya2VyQ29sb3JDb250cmFzdCI6IkFVVE8iLCJzbmlwcGV0Q29sb3JDb250cmFzdCI6IkFVVE8iLCJjdXN0b21CYWNrZ3JvdW5kQ29sb3JDb250cmFzdCI6IkFVVE8ifSwiYmFja2dyb3VuZCI6e30sImdsb2JhbEJsb2NrSWQiOiI4NmYwZGViZi03MDE5LTQ5M2EtYTE2OS0xNDBiOTQ3YmU4YmQifSx7ImlkIjoiY2x0emFpcnloMDFiazNiNzNkNG42b2drMiIsImRhdGEiOnt9LCJ0eXBlIjoibGlzdCIsIml0ZW1zIjpbeyJpZCI6ImNsdHphaXJ5aTAxYmwzYjczbDJ5NWthbXIiLCJwYXJhZ3JhcGgiOiI8cD5SZXNlYXJjaCBmb3VuZCB0aGF0IHZpY3RpbXMgb2YgSVBWIHdobyB1dGlsaXplIG1lbnRhbCBoZWFsdGggdHJlYXRtZW50LCBpbmNsdWRpbmcgbWVudGFsIGhlYWx0aCBjb3Vuc2VsaW5nLCBwc3ljaGlhdHJpYyBtZWRpY2F0aW9uLCBhbmQgcHN5Y2hpYXRyaWMgaG9zcGl0YWxpemF0aW9uLCByZXBvcnQgaGlnaGVyIGxldmVscyBvZiByZWFkaW5lc3MgdG8gY2hhbmdlIHRoYW4gdGhvc2Ugd2hvIGRvIG5vdCB1dGlsaXplIG1lbnRhbCBoZWFsdGggdHJlYXRtZW50LjwvcD4ifSx7ImlkIjoiY2x0emFpcnlpMDFibTNiNzN2NHpleWMzZSIsInBhcmFncmFwaCI6IjxkaXYgZGF0YS1lZGl0b3ItaWQ9XCI5Y2JkNTUyOC02ZjU3LTQ0OTAtOTI5ZS1jMjY4Y2FkNmZkNTlcIj48cD5GdXJ0aGVybW9yZSwgdmljdGltcyB3aG8gcmVwb3J0IG1vcmUgZGlzdHJlc3MgKGluY2x1ZGluZyBtb3JlIHZpb2xlbmNlIHNldmVyaXR5LCBkZXByZXNzaXZlIHN5bXB0b21zLCBQVFNEIHN5bXB0b21zLCBzdWJzdGFuY2UgdXNlIGRpc29yZGVyLCBhbmQgb3ZlcmFsbCBkaXN0cmVzcykgZGVtb25zdHJhdGUgaGlnaGVyIGxldmVscyBvZiByZWFkaW5lc3MgdG8gY2hhbmdlLjwvcD48L2Rpdj4ifSx7ImlkIjoiY2x0emF0czliMDFjMDNiNzN3YzI3bTdiNiIsInBhcmFncmFwaCI6IjxwPkFkZGl0aW9uYWxseSwgaW5kaXZpZHVhbHMgd2l0aCBoaWdoZXIgcmVhZGluZXNzIHRvIGNoYW5nZSB0ZW5kIHRvIHVzZSBjb21tdW5pdHkgcmVzb3VyY2VzIHN1Y2ggYXMgaGVhbHRoIGNhcmUsIGxlZ2FsLCBhbmQgc29jaWFsIHN1cHBvcnQuPC9wPiIsImlzTmV3bHlJbnNlcnRlZCI6ZmFsc2V9XSwiZmFtaWx5IjoibGlzdCIsInZhcmlhbnQiOiJidWxsZXRlZCIsInNldHRpbmdzIjp7ImNhcmRNb2RlIjoiV0hJVEUiLCJwYWRkaW5nVG9wIjozLCJhY2NlbnRDb2xvciI6bnVsbCwicGFkZGluZ0JvdHRvbSI6MywicGFkZGluZ0xpbmtlZCI6dHJ1ZSwiYmFja2dyb3VuZFR5cGUiOiJMSUdIVCIsImJhY2tncm91bmRDb2xvciI6IiIsImVudHJhbmNlQW5pbWF0aW9uIjp0cnVlLCJtYXJrZXJDb2xvckNvbnRyYXN0IjoiQVVUTyIsInNuaXBwZXRDb2xvckNvbnRyYXN0IjoiQVVUTyIsImN1c3RvbUJhY2tncm91bmRDb2xvckNvbnRyYXN0IjoiQVVUTyJ9LCJiYWNrZ3JvdW5kIjp7fSwiZ2xvYmFsQmxvY2tJZCI6ImRlMzg3YWNkLWE1MTgtNGY5Zi04YjNjLTlhMWExZWNhZmU3YyJ9LHsiaWQiOiJjbHRpbnZiZ3AwMTVoM2I3NHNsZWhpNHJiIiwiZGF0YSI6e30sInR5cGUiOiJ0ZXh0IiwiaXRlbXMiOlt7ImlkIjoiY2x0aW52YmgxMDE1bjNiNzRpZjF6ZHJycCIsImhlYWRpbmciOiI8cD48c3Ryb25nPkRheSA0PC9zdHJvbmc+PC9wPiIsInBhcmFncmFwaCI6IjxkaXYgZGF0YS1lZGl0b3ItaWQ9XCI3ZDNiYWZjMy03Mjk2LTQzNGUtOGZhNi00MDQxMjJlYmE5YzRcIj48cD5NYXJpYSBpcyBzaXR0aW5nIG9uIGhlciBiZWQgaG9sZGluZyBoZXIgZmxvd2VycyBhbmQgc21pbGluZyBhcyB0aGUgcHN5Y2hpYXRyaXN0IGVudGVycyB0aGUgcm9vbS4gU2hlIHN0YXRlcywgXCJJIGd1ZXNzIGhlIGlzIGhhcHB5IGFib3V0IHRoZSBwcmVnbmFuY3kgbm93IHNpbmNlIGhlIHZpc2l0ZWQgYW5kIGJyb3VnaHQgbWUgZmxvd2Vycy5cIiBTaGUgZGlzY3Vzc2VzIGhvdyBzaGUgc2F3IGhpcyByb21hbnRpYyBzaWRlLCB0aGUgcmVhbCBtYW4gc2hlIGhhZCBtYXJyaWVkLCBhbmQgaGUgYXBvbG9naXplZC4gU2hlIHNheXMsIFwiSSBhbSByZWFsbHkgbHVja3kgdG8gaGF2ZSBoaW0uIEkgc2hvdWxkIGhhdmUgdG9sZCBoaW0gZGlmZmVyZW50bHkuIEhlIGp1c3QgZ290IHVwc2V0LuKAnSBTaGUgc2F5cyBzaGUgZmFpbGVkIHRvIHByZXNlbnQgaGltIHRoZSBzdXJwcmlzaW5nIGluZm9ybWF0aW9uIGFib3V0IHRoZSBwcmVnbmFuY3kgaW4gdGhlIHJpZ2h0IHdheS4gU2hlIHRoZW4gc2F5cywgXCJJIGtub3cgSSBzYWlkIEkgd291bGQgZGlzY2hhcmdlIHRvIHRoZSB3b21lbidzIHNoZWx0ZXIgYnV0IG5vdyBJIGZlZWwgSSBzaG91bGQgZ28gaG9tZSBhcyBldmVyeXRoaW5nIGlzIGJldHRlci5cIjwvcD48L2Rpdj4ifV0sImZhbWlseSI6InRleHQiLCJ2YXJpYW50IjoiaGVhZGluZyBwYXJhZ3JhcGgiLCJzZXR0aW5ncyI6eyJjYXJkTW9kZSI6IldISVRFIiwicGFkZGluZ1RvcCI6MywiYWNjZW50Q29sb3IiOm51bGwsInBhZGRpbmdCb3R0b20iOjMsInBhZGRpbmdMaW5rZWQiOnRydWUsImJhY2tncm91bmRUeXBlIjoiTElHSFQiLCJiYWNrZ3JvdW5kQ29sb3IiOiIiLCJlbnRyYW5jZUFuaW1hdGlvbiI6dHJ1ZSwibWFya2VyQ29sb3JDb250cmFzdCI6IkFVVE8iLCJzbmlwcGV0Q29sb3JDb250cmFzdCI6IkFVVE8iLCJjdXN0b21CYWNrZ3JvdW5kQ29sb3JDb250cmFzdCI6IkFVVE8ifSwiYmFja2dyb3VuZCI6e30sImdsb2JhbEJsb2NrSWQiOiI1ZmU2OWFkMy02MmI5LTQ2MzEtOWE0Ny0xNTM1ZmY0YWViMDUifSx7ImlkIjoiY205anljdXpxMDIydDNiN2EzcHBncjd6NiIsImRhdGEiOnt9LCJ0eXBlIjoiaW50ZXJhY3RpdmUiLCJpdGVtcyI6W3siaWQiOiJjbTlqeWN1enEwMjJ1M2I3YXcwYWRoZXh1IiwiYmFjayI6eyJtZWRpYSI6eyJpbWFnZSI6eyJrZXkiOiJtb3VudGFpbnMuanBnIiwic3JjIjoibW91bnRhaW5zLmpwZyIsInR5cGUiOiJpbWFnZSIsInRodW1ibmFpbCI6Imh0dHBzOi8vY2RuLmFydGljdWxhdGUuY29tL2Fzc2V0cy9yaXNlL2Fzc2V0cy9ibG9jay1kZWZhdWx0cy9tb3VudGFpbnNfdGh1bWIuanBnIiwiZGltZW5zaW9ucyI6eyJvcmlnaW5hbFdpZHRoIjoxNjgwLCJvcmlnaW5hbEhlaWdodCI6MTEyMH0sIm9yaWdpbmFsVXJsIjoibW91bnRhaW5zLmpwZyIsInNvdXJjZWRGcm9tIjoiREVGQVVMVCJ9fSwiZGVzY3JpcHRpb24iOiI8ZGl2IGRhdGEtZWRpdG9yLWlkPVwiMGRjY2ExZDgtY2UxZC00NWZiLTkwNmEtMjUwMjQzZmZkMmYyXCI+PHA+VGhlcmUgaXMgbm8gcmlnaHQgYW5zd2VyLCBob3dldmVyLCBzb21lIG9wdGlvbnMgY291bGQgaW5jbHVkZSBidXQgYXJlIG5vdCBsaW1pdGVkIHRvOiZuYnNwOzwvcD48dWw+PGxpPjxwPjxzdHJvbmc+RnJ1c3RyYXRpb24gYW5kIEltcGF0aWVuY2U8L3N0cm9uZz48YnIgY2xhc3M9XCJicmVhay13aGVuLXRyYWlsaW5nXCI+4oCTIEZlZWxpbmcgaXJyaXRhdGVkIG9yIGV4YXNwZXJhdGVkIHRoYXQgdGhlIHBhdGllbnQgaXMgcmV0dXJuaW5nIHRvIGEgaGFybWZ1bCBzaXR1YXRpb247IHdpc2hpbmcgdGhleSB3b3VsZCB0YWtlIHF1aWNrZXIgb3IgbW9yZSBkZWNpc2l2ZSBhY3Rpb24uPC9wPjwvbGk+PGxpPjxwPjxzdHJvbmc+SGVscGxlc3NuZXNzIGFuZCBEZXNwYWlyPC9zdHJvbmc+PGJyIGNsYXNzPVwiYnJlYWstd2hlbi10cmFpbGluZ1wiPuKAkyBBIHNlbnNlIG9mIHBvd2VybGVzc25lc3Mgb3IgaG9wZWxlc3NuZXNzIHRoYXQgbWVhbmluZ2Z1bCBjaGFuZ2UgaXMgdW5saWtlbHksIHdoaWNoIG1heSBsZWFkIHRvIGVtb3Rpb25hbCB3aXRoZHJhd2FsIG9yIGRpc2VuZ2FnZW1lbnQuPC9wPjwvbGk+PGxpPjxwPjxzdHJvbmc+T3ZlcnByb3RlY3RpdmVuZXNzIGFuZCBTYXZpb3IgQ29tcGxleDwvc3Ryb25nPjxiciBjbGFzcz1cImJyZWFrLXdoZW4tdHJhaWxpbmdcIj7igJMgVXJnZXMgdG8gcmVzY3VlIHRoZSBwYXRpZW50IG9yIGJlbGlldmluZyB5b3UgYWxvbmUgY2FuIGZpeCB0aGUgc2l0dWF0aW9uLCB3aGljaCBjYW4gcmVzdWx0IGluIG92ZXJseSBkaXJlY3RpdmUgb3IgYm91bmRhcnktYmx1cnJpbmcgYmVoYXZpb3IuPC9wPjwvbGk+PGxpPjxwPjxzdHJvbmc+SnVkZ21lbnQgYW5kIE1vcmFsaXppbmc8L3N0cm9uZz48YnIgY2xhc3M9XCJicmVhay13aGVuLXRyYWlsaW5nXCI+4oCTIEludGVybmFsbHkgcXVlc3Rpb25pbmcgdGhlIHBhdGllbnTigJlzIGRlY2lzaW9ucyBvciB2YWx1ZXM7IHZpZXdpbmcgdGhlaXIgY2hvaWNlcyB0aHJvdWdoIGEgbGVucyBvZiByaWdodC93cm9uZyByYXRoZXIgdGhhbiB1bmRlcnN0YW5kaW5nIHRoZSBjb250ZXh0IG9mIGFidXNlLjwvcD48L2xpPjxsaT48cD48c3Ryb25nPkFuZ2VyIGFuZCBSZXNlbnRtZW50PC9zdHJvbmc+PGJyIGNsYXNzPVwiYnJlYWstd2hlbi10cmFpbGluZ1wiPuKAkyBEaXJlY3RlZCB0b3dhcmQgdGhlIHBhdGllbnQgb3IgcGVycGV0cmF0b3IsIHBvdGVudGlhbGx5IGludGVyZmVyaW5nIHdpdGggZW1wYXRoeSBhbmQgY2xpbmljYWwgb2JqZWN0aXZpdHkuPC9wPjwvbGk+PGxpPjxwPjxzdHJvbmc+RmVhciBhbmQgR3VpbHQ8L3N0cm9uZz48YnIgY2xhc3M9XCJicmVhay13aGVuLXRyYWlsaW5nXCI+4oCTIERlZXAgY29uY2VybiBmb3IgdGhlIHBhdGllbnTigJlzIHNhZmV0eSBhbmQgZGlzdHJlc3Mgb3ZlciBwZXJjZWl2ZWQgbGltaXRhdGlvbnMgaW4gdGhlIGNsaW5pY2lhbuKAmXMgYWJpbGl0eSB0byBoZWxwLjwvcD48L2xpPjxsaT48cD48c3Ryb25nPlByb2plY3Rpb24gYW5kIE92ZXItaWRlbnRpZmljYXRpb248L3N0cm9uZz48YnIgY2xhc3M9XCJicmVhay13aGVuLXRyYWlsaW5nXCI+4oCTIFJlYWN0aW5nIGJhc2VkIG9uIG9uZeKAmXMgb3duIHBhc3QgdHJhdW1hIG9yIHBlcnNvbmFsIGV4cGVyaWVuY2VzOyBmZWVsaW5nIG92ZXJseSBlbW90aW9uYWxseSBjb25uZWN0ZWQgdG8gdGhlIHBhdGllbnTigJlzIHN0b3J5LjwvcD48L2xpPjxsaT48cD48c3Ryb25nPkF2b2lkYW5jZTwvc3Ryb25nPjxiciBjbGFzcz1cImJyZWFrLXdoZW4tdHJhaWxpbmdcIj7igJMgRGlzY29tZm9ydCBkaXNjdXNzaW5nIElQViBvciBmZWVsaW5nIGJ1cm5lZCBvdXQsIHdoaWNoIG1heSByZXN1bHQgaW4gc2tpcHBpbmcgc2FmZXR5IHBsYW5uaW5nIG9yIG1pc3NpbmcgaW1wb3J0YW50IGN1ZXMuPC9wPjwvbGk+PC91bD48L2Rpdj4ifSwiZnJvbnQiOnsibWVkaWEiOnsiaW1hZ2UiOnsia2V5IjoibW91bnRhaW5zLmpwZyIsInNyYyI6Im1vdW50YWlucy5qcGciLCJ0eXBlIjoiaW1hZ2UiLCJ0aHVtYm5haWwiOiJodHRwczovL2Nkbi5hcnRpY3VsYXRlLmNvbS9hc3NldHMvcmlzZS9hc3NldHMvYmxvY2stZGVmYXVsdHMvbW91bnRhaW5zX3RodW1iLmpwZyIsImRpbWVuc2lvbnMiOnsib3JpZ2luYWxXaWR0aCI6MTY4MCwib3JpZ2luYWxIZWlnaHQiOjExMjB9LCJvcmlnaW5hbFVybCI6Im1vdW50YWlucy5qcGciLCJzb3VyY2VkRnJvbSI6IkRFRkFVTFQifX0sImRlc2NyaXB0aW9uIjoiPGRpdiBkYXRhLWVkaXRvci1pZD1cIjM2NTMzZGE2LWM5MWEtNGNmYy1iODY4LTMzMzIwNjA1YzVhZFwiPjxwPldoYXQgY291bnRlcnRyYW5zZmVyZW5jZSBhcmUgeW91IGV4cGVyaWVuY2luZz88L3A+PC9kaXY+In19LHsiaWQiOiJjbTlqeWN1enEwMjJ2M2I3YTllNW9ueDR6IiwiYmFjayI6eyJtZWRpYSI6eyJpbWFnZSI6eyJrZXkiOiJtb3VudGFpbnMuanBnIiwic3JjIjoibW91bnRhaW5zLmpwZyIsInR5cGUiOiJpbWFnZSIsInRodW1ibmFpbCI6Imh0dHBzOi8vY2RuLmFydGljdWxhdGUuY29tL2Fzc2V0cy9yaXNlL2Fzc2V0cy9ibG9jay1kZWZhdWx0cy9tb3VudGFpbnNfdGh1bWIuanBnIiwiZGltZW5zaW9ucyI6eyJvcmlnaW5hbFdpZHRoIjoxNjgwLCJvcmlnaW5hbEhlaWdodCI6MTEyMH0sIm9yaWdpbmFsVXJsIjoibW91bnRhaW5zLmpwZyIsInNvdXJjZWRGcm9tIjoiREVGQVVMVCJ9fSwiZGVzY3JpcHRpb24iOiI8ZGl2IGRhdGEtZWRpdG9yLWlkPVwiMzBlNTEyNjgtZTc0Mi00YTE4LThjNjktZTc0OWJmNTU5YTVlXCI+PHA+VGhlcmUgaXMgbm8gcmlnaHQgYW5zd2VyLCBob3dldmVyLCBzb21lIG9wdGlvbnMgY291bGQgaW5jbHVkZSBidXQgYXJlIG5vdCBsaW1pdGVkIHRvOjwvcD48dWw+PGxpPjxwPjxzdHJvbmc+V29ycmllZCBhbmQgUHJvdGVjdGl2ZTwvc3Ryb25nPjxiciBjbGFzcz1cImJyZWFrLXdoZW4tdHJhaWxpbmdcIj7igJMg4oCcSeKAmW0gZ2VudWluZWx5IHNjYXJlZCBmb3IgdGhlaXIgc2FmZXR5IGFuZCBmZWVsIGEgc3Ryb25nIHVyZ2UgdG8gcHJvdGVjdCB0aGVtLuKAnTwvcD48L2xpPjxsaT48cD48c3Ryb25nPkZydXN0cmF0ZWQgYW5kIERpc2NvdXJhZ2VkPC9zdHJvbmc+PGJyIGNsYXNzPVwiYnJlYWstd2hlbi10cmFpbGluZ1wiPuKAkyDigJxJIGZlZWwgZnJ1c3RyYXRlZCB0aGF0IHRoZXnigJlyZSBnb2luZyBiYWNrIGFuZCBkaXNjb3VyYWdlZCB0aGF0IG91ciBlZmZvcnRzIG1heSBub3QgYmUgbWFraW5nIGEgZGlmZmVyZW5jZS7igJ08L3A+PC9saT48bGk+PHA+PHN0cm9uZz5Db25mdXNlZCBhbmQgSnVkZ21lbnRhbDwvc3Ryb25nPjxiciBjbGFzcz1cImJyZWFrLXdoZW4tdHJhaWxpbmdcIj7igJMg4oCcSSBkb27igJl0IHVuZGVyc3RhbmQgdGhlaXIgZGVjaXNpb24gYW5kIGZpbmQgbXlzZWxmIHF1ZXN0aW9uaW5nIHdoeSB0aGV5IHdvdWxkIHN0YXku4oCdPC9wPjwvbGk+PGxpPjxwPjxzdHJvbmc+UG93ZXJsZXNzIGFuZCBEZXRhY2hlZDwvc3Ryb25nPjxiciBjbGFzcz1cImJyZWFrLXdoZW4tdHJhaWxpbmdcIj7igJMg4oCcSXQgZmVlbHMgbGlrZSB0aGVyZeKAmXMgbm90aGluZyBJIGNhbiBkbywgYW5kIHBhcnQgb2YgbWUgd2FudHMgdG8gZW1vdGlvbmFsbHkgcHVsbCBiYWNrLuKAnTwvcD48L2xpPjxsaT48cD48c3Ryb25nPkFuZ3J5IGFuZCBUcmlnZ2VyZWQ8L3N0cm9uZz48YnIgY2xhc3M9XCJicmVhay13aGVuLXRyYWlsaW5nXCI+4oCTIOKAnEkgZmVlbCBhbmdlciB0b3dhcmQgdGhlIHBhcnRuZXLigJRvciBldmVuIHRoZSBwYXRpZW504oCUYW5kIHRoaXMgc2l0dWF0aW9uIGlzIGJyaW5naW5nIHVwIHNvbWUgb2YgbXkgb3duIHN0dWZmLuKAnTwvcD48L2xpPjxsaT48cD48c3Ryb25nPkVtcGF0aGV0aWMgYW5kIENvbXBhc3Npb25hdGU8L3N0cm9uZz48YnIgY2xhc3M9XCJicmVhay13aGVuLXRyYWlsaW5nXCI+4oCTIOKAnEkgcmVjb2duaXplIGhvdyBjb21wbGV4IHRoaXMgaXMgYW5kIGZlZWwgZGVlcCBjb21wYXNzaW9uIGZvciBob3cgdHJhcHBlZCBhbmQgc2NhcmVkIHRoZXkgbXVzdCBiZS7igJ08L3A+PC9saT48L3VsPjwvZGl2PiJ9LCJmcm9udCI6eyJtZWRpYSI6eyJpbWFnZSI6eyJrZXkiOiJtb3VudGFpbnMuanBnIiwic3JjIjoibW91bnRhaW5zLmpwZyIsInR5cGUiOiJpbWFnZSIsInRodW1ibmFpbCI6Imh0dHBzOi8vY2RuLmFydGljdWxhdGUuY29tL2Fzc2V0cy9yaXNlL2Fzc2V0cy9ibG9jay1kZWZhdWx0cy9tb3VudGFpbnNfdGh1bWIuanBnIiwiZGltZW5zaW9ucyI6eyJvcmlnaW5hbFdpZHRoIjoxNjgwLCJvcmlnaW5hbEhlaWdodCI6MTEyMH0sIm9yaWdpbmFsVXJsIjoibW91bnRhaW5zLmpwZyIsInNvdXJjZWRGcm9tIjoiREVGQVVMVCJ9fSwiZGVzY3JpcHRpb24iOiI8ZGl2IGRhdGEtZWRpdG9yLWlkPVwiOTUzNDNlMjQtOTM5NC00YWExLWFhNzAtMWJlN2Y4ZjdhOTNjXCI+PHA+SG93IGRvIHlvdSBmZWVsIHRvd2FyZHMgTWFyaWE/IDwvcD48L2Rpdj4ifX1dLCJmYW1pbHkiOiJmbGFzaGNhcmQiLCJ2YXJpYW50IjoiZmxhc2hjYXJkIiwic2V0dGluZ3MiOnsiY2FyZE1vZGUiOiJXSElURSIsInBhZGRpbmdUb3AiOjMsInF1b3Rlc0lubGluZSI6ZmFsc2UsInBhZGRpbmdCb3R0b20iOjMsInBhZGRpbmdMaW5rZWQiOnRydWUsImJhY2tncm91bmRUeXBlIjoiTElHSFQiLCJiYWNrZ3JvdW5kQ29sb3IiOiIiLCJlbnRyYW5jZUFuaW1hdGlvbiI6dHJ1ZSwibWFya2VyQ29sb3JDb250cmFzdCI6IkFVVE8iLCJzbmlwcGV0Q29sb3JDb250cmFzdCI6IkFVVE8iLCJjdXN0b21CYWNrZ3JvdW5kQ29sb3JDb250cmFzdCI6IkFVVE8ifSwiYmFja2dyb3VuZCI6e30sImdsb2JhbEJsb2NrSWQiOiIzOGJlZDEyMi0xNmI5LTQ1MzQtYjJmMy1iYmNjODYyZTNmODQifSx7ImlkIjoiY205a3F6em40MDExOTNiN2JpYzc3MHBmYiIsInR5cGUiOiJ0ZXh0IiwiaXRlbXMiOlt7ImlkIjoiY205a3F6em40MDExaTNiN2IwaDI2anE1cyIsImhlYWRpbmciOiI8ZGl2IGRhdGEtZWRpdG9yLWlkPVwiZDJhNmIxY2ItYmIwMy00MGI4LWI3NjUtMjlkOTg1NzZlMDNiXCI+PHA+NSBIZWxwZnVsIEZhY3RvcnMgZm9yIENvdW50ZXJ0cmFuc2ZlcmVuY2UgTWFuYWdlbWVudCA8L3A+PC9kaXY+In1dLCJmYW1pbHkiOiJ0ZXh0IiwidmFyaWFudCI6InN1YmhlYWRpbmciLCJzZXR0aW5ncyI6eyJjYXJkTW9kZSI6IldISVRFIiwicGFkZGluZ1RvcCI6MywicXVvdGVzSW5saW5lIjpmYWxzZSwicGFkZGluZ0JvdHRvbSI6MCwicGFkZGluZ0xpbmtlZCI6dHJ1ZSwiYmFja2dyb3VuZFR5cGUiOiJMSUdIVCIsImJhY2tncm91bmRDb2xvciI6IiIsImVudHJhbmNlQW5pbWF0aW9uIjp0cnVlLCJtYXJrZXJDb2xvckNvbnRyYXN0IjoiQVVUTyIsInNuaXBwZXRDb2xvckNvbnRyYXN0IjoiQVVUTyIsImN1c3RvbUJhY2tncm91bmRDb2xvckNvbnRyYXN0IjoiQVVUTyJ9LCJiYWNrZ3JvdW5kIjp7fSwiZ2xvYmFsQmxvY2tJZCI6Ijc0YzljYTFlLWU4NGUtNDE4Mi1iYTlmLTc0NGJiM2VmMzBhNiJ9LHsiaWQiOiJjbTlrcWR2MTMwMTBoM2I3YjhzeTJka21tIiwidHlwZSI6Imxpc3QiLCJpdGVtcyI6W3siaWQiOiJjbTlrcWR2MTQwMTBpM2I3YmU2cW8xZ2VwIiwicGFyYWdyYXBoIjoiPGRpdiBkYXRhLWVkaXRvci1pZD1cImE1NTljNWFjLTRjMTYtNDQzNC04ZDExLWRjYjIyMzZhOWVlY1wiPjxwPlNlbGYtaW5zaWdodDwvcD48L2Rpdj4ifSx7ImlkIjoiY205a3FkdjE0MDEwajNiN2I5eDl6emVmZCIsInBhcmFncmFwaCI6IjxkaXYgZGF0YS1lZGl0b3ItaWQ9XCI0OThjNjg2Zi1iNmQxLTRmOWMtODdiNS1kZjgwZWI1NzRjMGZcIj48cD5FbXBhdGh5PC9wPjwvZGl2PiJ9LHsiaWQiOiJjbTlrcWR2MTQwMTBrM2I3YjV4OGc0c2V1IiwicGFyYWdyYXBoIjoiPGRpdiBkYXRhLWVkaXRvci1pZD1cIjU5MDMxY2FjLWRjY2QtNDYyOS1hODJjLTU5OTQ4MzM3NzQyNlwiPjxwPkNvbmNlcHR1YWwgYWJpbGl0eSA8L3A+PC9kaXY+In0seyJpZCI6ImNtOWtxejRuYTAxMTUzYjdia2xjenNhd2giLCJwYXJhZ3JhcGgiOiI8ZGl2IGRhdGEtZWRpdG9yLWlkPVwiYzkxMjYwNTgtNDY0NS00ZGQ0LThiMDEtN2ZkYzljNjE5NzgwXCI+PHA+U2VsZi1pbnRlZ3JhdGlvbjwvcD48L2Rpdj4ifSx7ImlkIjoiY205a3F6OW90MDExNzNiN2IzZDFlZjlwbCIsInBhcmFncmFwaCI6IjxkaXYgZGF0YS1lZGl0b3ItaWQ9XCJhNzg2MDZiZi0xMjc3LTQ1NDYtODA2Yi04NmY5Y2IwMDAzODdcIj48cD5BbnhpZXR5IG1hbmFnZW1lbnQgPC9wPjwvZGl2PiIsImlzTmV3bHlJbnNlcnRlZCI6ZmFsc2V9XSwiZmFtaWx5IjoibGlzdCIsInZhcmlhbnQiOiJidWxsZXRlZCIsInNldHRpbmdzIjp7ImNhcmRNb2RlIjoiV0hJVEUiLCJwYWRkaW5nVG9wIjozLCJxdW90ZXNJbmxpbmUiOmZhbHNlLCJwYWRkaW5nQm90dG9tIjozLCJwYWRkaW5nTGlua2VkIjp0cnVlLCJiYWNrZ3JvdW5kVHlwZSI6IkxJR0hUIiwiYmFja2dyb3VuZENvbG9yIjoiIiwiZW50cmFuY2VBbmltYXRpb24iOnRydWUsIm1hcmtlckNvbG9yQ29udHJhc3QiOiJBVVRPIiwic25pcHBldENvbG9yQ29udHJhc3QiOiJBVVRPIiwiY3VzdG9tQmFja2dyb3VuZENvbG9yQ29udHJhc3QiOiJBVVRPIn0sImJhY2tncm91bmQiOnt9LCJnbG9iYWxCbG9ja0lkIjoiYTI5NGYwZjYtNDcyYi00Mjk2LWE3NWMtYzRjZDJkM2NhMDM3In0seyJpZCI6ImNsdGluenV1ejAxcjAzYjc0ejd0ZG9jMmEiLCJkYXRhIjp7fSwidHlwZSI6InRleHQiLCJpdGVtcyI6W3siaWQiOiJjbHRpbnp1djAwMXI2M2I3NGx6NWZ4dnN5IiwiaGVhZGluZyI6IjxkaXYgZGF0YS1lZGl0b3ItaWQ9XCJlZmQxMGQ1YS1hYmFmLTQ5NWYtOGVmNy0zYjVhNGQyNGU4YzVcIj48cD48c3Ryb25nPlBvc3QtSG9zcGl0YWxpemF0aW9uOiZuYnNwOzwvc3Ryb25nPjwvcD48L2Rpdj4iLCJwYXJhZ3JhcGgiOiI8ZGl2IGRhdGEtZWRpdG9yLWlkPVwiNzFmNTVhNDMtZjg0NS00OWU2LTgzZDQtZWU3MGM1MTlkYzVmXCI+PHA+TWFyaWEgYXJyaXZlcyBhbG9uZSB0byBoZXIgT2JHeW7igJlzIG9mZmljZSBmb3IgaGVyIGZpcnN0IHByZW5hdGFsIGNhcmUgdmlzaXQuIFNoZSBpcyBub3cgMTAgd2Vla3MgcHJlZ25hbnQgYW5kIGFwcGVhcnMgdXBiZWF0LCBzbWlsaW5nIGFzIHNoZSBzaGFyZXMgdGhhdOKAlGFzaWRlIGZyb20gc29tZSBtaWxkIG1vcm5pbmcgbmF1c2Vh4oCUc2hlIGZlZWxzIHdlbGwuIFNoZSByZXBvcnRzIHRoYXQgaGVyIGFueGlldHkgaGFzIHNpZ25pZmljYW50bHkgaW1wcm92ZWQgd2l0aCBzZXJ0cmFsaW5lLjwvcD48cD5HaXZlbiBoZXIgZG9jdW1lbnRlZCBoaXN0b3J5IG9mIGludGltYXRlIHBhcnRuZXIgdmlvbGVuY2UsIHRoZSBPYkd5biBhc2tzIHNwZWNpZmljLCB0YXJnZXRlZCBxdWVzdGlvbnMgdG8gYXNzZXNzIGhlciBjdXJyZW50IHNhZmV0eS48L3A+PHA+TWFyaWEgcmVzcG9uZHMgdGhhdCBzaGUgZmVlbHMgc2FmZSBhdCBob21lLiAmbmJzcDtTaGUgc2F5cyBoZXIgaHVzYmFuZCBpcyBzbyBtdWNoIG5pY2VyLiAmbmJzcDtTaGUgc2F5cywgXCJIZSBzdG9wcGVkIGRyaW5raW5nLiAmbmJzcDsmbmJzcDtIZSBoYXNuJ3QgdG91Y2hlZCBtZS4gJm5ic3A7SGUncyBmaW5hbGx5IGNoYW5nZWQhICZuYnNwO0kgdGhpbmsgdGhlIGJhYnkgY2hhbmdlZCBoaW0uXCI8L3A+PHA+V2hlbiBhc2tlZCBhYm91dCBmb2xsb3cgdXAgd2l0aCBoZXIgcHN5Y2hpYXRyaXN0LCBNYXJpYSBhbnN3ZXJzIHRoYXQgc2hlIGhhc24ndCBrZXB0IHRoYXQgYXBwb2ludG1lbnQuICZuYnNwO1NoZSBzYWlkIGhlciBodXNiYW5kIGZlbHQgaXQgd2Fzbid0IG5lY2Vzc2FyeSBhbmQgdGhhdCBzaGUgY291bGQganVzdCBnZXQgYSByZWZpbGwgb24gbXkgbWVkaWNhdGlvbiBmcm9tIHRoZSBPYkd5bi48L3A+PC9kaXY+In1dLCJmYW1pbHkiOiJ0ZXh0IiwidmFyaWFudCI6ImhlYWRpbmcgcGFyYWdyYXBoIiwic2V0dGluZ3MiOnsiY2FyZE1vZGUiOiJXSElURSIsInBhZGRpbmdUb3AiOjMsImFjY2VudENvbG9yIjpudWxsLCJwYWRkaW5nQm90dG9tIjozLCJwYWRkaW5nTGlua2VkIjp0cnVlLCJiYWNrZ3JvdW5kVHlwZSI6IkxJR0hUIiwiYmFja2dyb3VuZENvbG9yIjoiIiwiZW50cmFuY2VBbmltYXRpb24iOnRydWUsIm1hcmtlckNvbG9yQ29udHJhc3QiOiJBVVRPIiwic25pcHBldENvbG9yQ29udHJhc3QiOiJBVVRPIiwiY3VzdG9tQmFja2dyb3VuZENvbG9yQ29udHJhc3QiOiJBVVRPIn0sImJhY2tncm91bmQiOnt9LCJnbG9iYWxCbG9ja0lkIjoiOTYyMGMyYmQtNTUxMS00YjY0LWE2NTYtYzJkNDcxZTM2YWI1In0seyJpZCI6ImNsdGlvMTNmcDAxdWwzYjc0NWE1NDVqZG4iLCJkYXRhIjp7fSwidHlwZSI6Imxpc3QiLCJpdGVtcyI6W3siaWQiOiJjbHRpbzEzZnAwMXVtM2I3NGNkOGpzcnJ0IiwicGFyYWdyYXBoIjoiPGRpdiBkYXRhLWVkaXRvci1pZD1cImJkOTg3MGY0LTRiZGMtNDc1MS04ZmZkLTI0YWQ2OWY0NjYzZVwiPjxwPkhvdyBkbyB5b3UgZmVlbCBhYm91dCBNYXJpYSdzIHNhZmV0eSBwZXJ0aW5lbnQgdG8gaGVyIGhpc3Rvcnkgb2YgSVBWPzwvcD48L2Rpdj4ifSx7ImlkIjoiY2x0aW8xM2ZwMDF1bjNiNzRrdnpsZ2RuaiIsInBhcmFncmFwaCI6IjxwPkhvdyBkbyB5b3UgZmVlbCBhYm91dCBoZXIgZGVjaXNpb24gdG8gbm90IGdldCBwc3ljaGlhdHJpYyBjYXJlPzwvcD4ifSx7ImlkIjoiY2x0aW8xM2ZwMDF1bzNiNzRvdHhzbGxocyIsInBhcmFncmFwaCI6IjxkaXYgZGF0YS1lZGl0b3ItaWQ9XCIzN2E2MmE0MS0zNWVhLTQ2YjYtOWRiNy0wZGZkMTE4N2VkZmFcIj48cD5XaWxsIHlvdSByZWZpbGwgaGVyIHNlcnRyYWxpbmUmbmJzcDtmb3IgaGVyIFBUU0Q/PC9wPjwvZGl2PiJ9XSwiZmFtaWx5IjoibGlzdCIsInZhcmlhbnQiOiJudW1iZXJlZCIsInNldHRpbmdzIjp7ImNhcmRNb2RlIjoiV0hJVEUiLCJwYWRkaW5nVG9wIjozLCJhY2NlbnRDb2xvciI6bnVsbCwicGFkZGluZ0JvdHRvbSI6MywicGFkZGluZ0xpbmtlZCI6dHJ1ZSwiYmFja2dyb3VuZFR5cGUiOiJMSUdIVCIsImJhY2tncm91bmRDb2xvciI6IiIsImVudHJhbmNlQW5pbWF0aW9uIjp0cnVlLCJtYXJrZXJDb2xvckNvbnRyYXN0IjoiQVVUTyIsInNuaXBwZXRDb2xvckNvbnRyYXN0IjoiQVVUTyIsImN1c3RvbUJhY2tncm91bmRDb2xvckNvbnRyYXN0IjoiQVVUTyJ9LCJiYWNrZ3JvdW5kIjp7fSwiZ2xvYmFsQmxvY2tJZCI6IjljN2Q1ZGJlLWMyOGEtNDQ4NS1hMzc5LTNlOTY4NGRiNDE5YyJ9LHsiaWQiOiJjbHRpbzIzNWMwMXlmM2I3NHVqOG90bm5vIiwiZGF0YSI6e30sInR5cGUiOiJ0ZXh0IiwiaXRlbXMiOlt7ImlkIjoiY2x0aW8yMzVjMDF5bDNiNzR3cHV2c2QxMyIsImhlYWRpbmciOiI8ZGl2IGRhdGEtZWRpdG9yLWlkPVwiZTcwNWEyYjctNzEyYy00Y2NkLWIwMDEtNDM2M2Q2ZDhhNTE2XCI+PHA+PHN0cm9uZz5Gb3VyIG1vbnRocyBsYXRlci4uLiZuYnNwOzwvc3Ryb25nPjwvcD48L2Rpdj4iLCJwYXJhZ3JhcGgiOiI8ZGl2IGRhdGEtZWRpdG9yLWlkPVwiMDVlNmRmMGUtNDRjMi00ODlhLWE4OTktMzQyZjU4MDU3NjMwXCI+PHA+TWFyaWEgaGFzIG1pc3NlZCB0aHJlZSBhcHBvaW50bWVudHMgaW4gYSByb3cuICZuYnNwO1lvdXIgc3RhZmYgdHJpZWQgbnVtZXJvdXMgdGltZXMgdG8gY2FsbCBoZXIuICZuYnNwO1RoZSBvZmZpY2UgbWFuYWdlciBzZW50IGhlciBhIGNlcnRpZmllZCBsZXR0ZXIgdG8gdXJnZSBoZXIgdG8gY2FsbCB0aGUgb2ZmaWNlIGFzIHNvb24gYXMgcG9zc2libGUuICZuYnNwO1RoYXQgd2FzIHR3byB3ZWVrcyBhZ28uICZuYnNwO05vIG9uZSBoYXMgaGVhcmQgZnJvbSBoZXIuLi4gJm5ic3A7PC9wPjwvZGl2PiJ9XSwiZmFtaWx5IjoidGV4dCIsInZhcmlhbnQiOiJoZWFkaW5nIHBhcmFncmFwaCIsInNldHRpbmdzIjp7ImNhcmRNb2RlIjoiV0hJVEUiLCJwYWRkaW5nVG9wIjozLCJhY2NlbnRDb2xvciI6bnVsbCwicGFkZGluZ0JvdHRvbSI6MywicGFkZGluZ0xpbmtlZCI6dHJ1ZSwiYmFja2dyb3VuZFR5cGUiOiJMSUdIVCIsImJhY2tncm91bmRDb2xvciI6IiIsImVudHJhbmNlQW5pbWF0aW9uIjp0cnVlLCJtYXJrZXJDb2xvckNvbnRyYXN0IjoiQVVUTyIsInNuaXBwZXRDb2xvckNvbnRyYXN0IjoiQVVUTyIsImN1c3RvbUJhY2tncm91bmRDb2xvckNvbnRyYXN0IjoiQVVUTyJ9LCJiYWNrZ3JvdW5kIjp7fSwiZ2xvYmFsQmxvY2tJZCI6ImYzMTBhNDJiLWIzMmEtNGJjMS05MmE0LWE0ZTA2NmRhOTliNSJ9XX0seyJhdXRob3IiOiJhaWR8MTAwNGYwNmMtMmM0MC00NmEyLTk3ZjItYmEzNWQyMmY0NTcwIiwiY291cnNlSWQiOiJuYUZTWFo4WDNBRTItSzFxSG8yNURmR2tDUHpUTnhnbyIsImNyZWF0ZWRBdCI6IjIwMjYtMDUtMTFUMTU6MDg6NDMuMjYwWiIsImRlbGV0ZWQiOmZhbHNlLCJkZXNjcmlwdGlvbiI6IiIsImR1cGxpY2F0ZWRGcm9tSWQiOiI0YlhaS2ZTSG5EMUxYZWRKc0hvNXh1em4tc0hLM3FZSSIsImV4cGVyaW1lbnRzIjpudWxsLCJoZWFkZXJJbWFnZSI6e30sImljb24iOiJBcnRpY2xlIiwiaWQiOiJBbWtsM1JHNnROVno3eEVJVGROWVRQdVY3cGJhLWotcSIsImlzUGFydG5lckNvbnRlbnRBdXRob3IiOm51bGwsImxhc3RVcGRhdGVkQnkiOiJhaWR8MTAwNGYwNmMtMmM0MC00NmEyLTk3ZjItYmEzNWQyMmY0NTcwIiwibWVkaWEiOnt9LCJtZXRhZGF0YSI6bnVsbCwib3JpZ2luYWxJZCI6bnVsbCwicGlsZXMiOltdLCJwb3NpdGlvbiI6MjYsInJlYWR5Ijp0cnVlLCJzZWxlY3RlZEF1dGhvcklkIjoibm9uZSIsInNldHRpbmdzIjp7fSwidGl0bGUiOiJCYWNrIHRvIHRoZSBDYXNlIDIiLCJ0cmFuc2ZlcnJlZEF0IjpudWxsLCJ0eXBlIjoiYmxvY2tzIiwidXBkYXRlZEF0IjoiMjAyNi0wNS0xMVQxOToyMDoxNy41MzNaIiwiaXRlbXMiOlt7ImlkIjoiY2x0aW8ycmp2MDF6cDNiNzRvem9iZnM1NiIsImRhdGEiOnt9LCJ0eXBlIjoidGV4dCIsIml0ZW1zIjpbeyJpZCI6ImNsdGlvMnJqdjAxenYzYjc0cDMweTNhcWUiLCJoZWFkaW5nIjoiPGRpdiBkYXRhLWVkaXRvci1pZD1cIjFjMTQ3ZmY2LWQ3NWYtNGNlOC1iZjdkLWVjYjY4MTBlNWIwMVwiPjxwPjxzdHJvbmc+WW91ciBvZmZpY2U8L3N0cm9uZz48L3A+PC9kaXY+IiwicGFyYWdyYXBoIjoiPHA+WW91JiMzOTtyZSBpbiB5b3VyIG9mZmljZS4gJm5ic3A7WW91IGZpbmFsbHkgZmluaXNoZWQgeW91ciBkb2N1bWVudGF0aW9uIGZvciB0aGUgZGF5LiAmbmJzcDtJdCYjMzk7cyBGcmlkYXksIDZwbSwgYW5kIHN0YWZmIGhhdmUgYWxsIGdvbmUuICZuYnNwO0FzIHlvdSBleGl0IHRocm91Z2ggdGhlIHdhaXRpbmcgcm9vbSwgeW91IHN0b3AgYWJydXB0bHkuIE1hcmlhIGlzIHNpdHRpbmcgdGhlcmUgYWxvbmUuICZuYnNwO0hlciBhcm0gaXMgaW4gYSBzbGluZy4gJm5ic3A7U2hlIGRvZXNuJiMzOTt0IGV2ZW4gbG9vayB1cC48L3A+PHA+WW91IHRhbGsgdG8gaGVyIGFuZCB0aGluZ3MgaGF2ZSBnb3R0ZW4gbXVjaCB3b3JzZSBhdCBob21lLiBTaGUgd291bGQgbGlrZSB0byByZWFjaCBvdXQgdG8gJnF1b3Q7b25lIG9mIHRoZSByZXNvdXJjZXMgeW91IG1lbnRpb25lZCBpbiB0aGUgaG9zcGl0YWwuJnF1b3Q7PC9wPiJ9XSwiZmFtaWx5IjoidGV4dCIsInZhcmlhbnQiOiJoZWFkaW5nIHBhcmFncmFwaCIsInNldHRpbmdzIjp7ImNhcmRNb2RlIjoiV0hJVEUiLCJwYWRkaW5nVG9wIjozLCJhY2NlbnRDb2xvciI6bnVsbCwicGFkZGluZ0JvdHRvbSI6MywicGFkZGluZ0xpbmtlZCI6dHJ1ZSwiYmFja2dyb3VuZFR5cGUiOiJMSUdIVCIsImJhY2tncm91bmRDb2xvciI6IiIsImVudHJhbmNlQW5pbWF0aW9uIjp0cnVlLCJtYXJrZXJDb2xvckNvbnRyYXN0IjoiQVVUTyIsInNuaXBwZXRDb2xvckNvbnRyYXN0IjoiQVVUTyIsImN1c3RvbUJhY2tncm91bmRDb2xvckNvbnRyYXN0IjoiQVVUTyJ9LCJiYWNrZ3JvdW5kIjp7fSwiZ2xvYmFsQmxvY2tJZCI6IjBkY2NkOTAyLTQwMWQtNDk4MC05MGZlLTE4N2VmMGEzNThhNyJ9LHsiaWQiOiJjbHN6NW40OTYwMG9nM2I3MXdycmUyeGczIiwiZGF0YSI6e30sInR5cGUiOiJ0ZXh0IiwiaXRlbXMiOlt7ImlkIjoiY2xzejVuNDk3MDBvbzNiNzE1Z3R6b2FrNiIsImhlYWRpbmciOiI8ZGl2IGRhdGEtZWRpdG9yLWlkPVwiMDNhMTBhZGMtZjY3Mi00NzZiLThlMjEtNGI5ZDQxMThjOTg1XCI+PHA+PHN0cm9uZz5Ib3RsaW5lIFBob25lIENhbGw8L3N0cm9uZz48L3A+PC9kaXY+In1dLCJmYW1pbHkiOiJ0ZXh0IiwidmFyaWFudCI6ImhlYWRpbmciLCJzZXR0aW5ncyI6eyJjYXJkTW9kZSI6IldISVRFIiwicGFkZGluZ1RvcCI6MywiYWNjZW50Q29sb3IiOm51bGwsInBhZGRpbmdCb3R0b20iOjAsInBhZGRpbmdMaW5rZWQiOnRydWUsImJhY2tncm91bmRUeXBlIjoiTElHSFQiLCJiYWNrZ3JvdW5kQ29sb3IiOiIiLCJlbnRyYW5jZUFuaW1hdGlvbiI6dHJ1ZSwibWFya2VyQ29sb3JDb250cmFzdCI6IkFVVE8iLCJzbmlwcGV0Q29sb3JDb250cmFzdCI6IkFVVE8iLCJjdXN0b21CYWNrZ3JvdW5kQ29sb3JDb250cmFzdCI6IkFVVE8ifSwiYmFja2dyb3VuZCI6e30sImdsb2JhbEJsb2NrSWQiOiIxZWRiYTVjNC00NThjLTQ4MzEtOWE1Ny0xNDVhN2VlMThkMmQifSx7ImlkIjoiY20zcW9kZWd0MDAxdzNiNzZ1djJuamppMCIsImRhdGEiOnt9LCJ0eXBlIjoibXVsdGltZWRpYSIsIml0ZW1zIjpbeyJpZCI6ImNtM3FvZGVndTAwMXgzYjc2bTdxZm9vYWIiLCJtZWRpYSI6eyJhdWRpbyI6eyJrZXkiOiJOZXcgUmVjb3JkaW5nIDUubXAzIiwidXJsIjoidHJhbnNjb2RlZC0xN3ZZdTdjS0Vpa0Z4aUFhLU5ldyUyNTIwUmVjb3JkaW5nJTI1MjA1Lm1wMyIsInR5cGUiOiJhdWRpbyIsImR1cmF0aW9uIjoyMjAsImlucHV0S2V5IjoicmlzZS9jb3Vyc2VzL25hRlNYWjhYM0FFMi1LMXFIbzI1RGZHa0NQelROeGdvLzE3dll1N2NLRWlrRnhpQWEtTmV3JTIwUmVjb3JkaW5nJTIwNS5tNGEiLCJ0aHVtYm5haWwiOiIiLCJvcmlnaW5hbFVybCI6Ik5ldyBSZWNvcmRpbmcgNS5tNGEiLCJ0cmFuc2NvZGVJZCI6IjE3MzIxNTUwMzU2MDEtMXA5OXlmIn19LCJjYXB0aW9uIjoiPGRpdiBkYXRhLWVkaXRvci1pZD1cIjA1N2NiMmQxLWRmY2ItNDkwNi05Y2VkLTQ1Zjk0NzZmMDZmOVwiPjxwPjxzdHJvbmc+SG90bGluZSBBZHZvY2F0ZTo8L3N0cm9uZz48YnIgY2xhc3M9XCJicmVhay13aGVuLXRyYWlsaW5nXCI+XCJIZWxsbywgYW5kIHRoYW5rIHlvdSBmb3IgY2FsbGluZyB0aGUgRG9tZXN0aWMgVmlvbGVuY2UgSG90bGluZS4gTXkgbmFtZSBpcyBCYXJiIGFuZCBJJ20gaGVyZSB0byBsaXN0ZW4gYW5kIGhlbHAuIElzIHRoaXMgYSBzYWZlIHRpbWUgZm9yIHlvdSB0byB0YWxrP1wiPC9wPjxwPjwvcD48cD48c3Ryb25nPkNhbGxlciAoVmljdGltKTo8L3N0cm9uZz48YnIgY2xhc3M9XCJicmVhay13aGVuLXRyYWlsaW5nXCI+KFBhdXNlLCBoZXNpdGFudCkgXCJZZXMsIEkgdGhpbmsgc28uIEkuLi4gSSBkb24ndCBrbm93IHdoYXQgdG8gZG8uIFRoaW5ncyBoYXZlIGJlZW4gZ2V0dGluZyByZWFsbHkgYmFkIGF0IGhvbWUuXCI8L3A+PHA+PHN0cm9uZz5Ib3RsaW5lIEFkdm9jYXRlOjwvc3Ryb25nPjxiciBjbGFzcz1cImJyZWFrLXdoZW4tdHJhaWxpbmdcIj5cIkl0IHNvdW5kcyBsaWtlIHRoaW5ncyBoYXZlIGJlZW4gcmVhbGx5IGRpZmZpY3VsdCwgYnV0IEknbSBnbGFkIHlvdSByZWFjaGVkIG91dC4gWW91J3JlIG5vdCBhbG9uZS4gV2UgY2FuIHdvcmsgb24gYSBwbGFuIHRvIGhlbHAgeW91IHN0YXkgYXMgc2FmZSBhcyBwb3NzaWJsZS4gQ2FuIHlvdSB0ZWxsIG1lIGEgbGl0dGxlIGJpdCBtb3JlIGFib3V0IHdoYXQncyBiZWVuIGhhcHBlbmluZz9cIjwvcD48cD48c3Ryb25nPkNhbGxlcjo8L3N0cm9uZz48YnIgY2xhc3M9XCJicmVhay13aGVuLXRyYWlsaW5nXCI+KFNsaWdodGx5IHNoYWt5KSBcIkl0J3MgbXkgcGFydG5lci4gTGF0ZWx5LCBldmVyeXRoaW5nIEkgZG8gc2VlbXMgdG8gbWFrZSB0aGVtIGFuZ3J5LiBJIG5ldmVyIGtub3cgd2hlbiB0aGV5J3JlIGdvaW5nIHRvIGdldCB1cHNldCwgYW5kLi4uIHNvbWV0aW1lcyB0aGV5IGh1cnQgbWUuXCI8L3A+PHA+PHN0cm9uZz5Ib3RsaW5lIEFkdm9jYXRlOjwvc3Ryb25nPjxiciBjbGFzcz1cImJyZWFrLXdoZW4tdHJhaWxpbmdcIj5cIkl0IHNvdW5kcyBsaWtlIHRoaW5ncyBoYXZlIGJlZW4gZGlmZmljdWx0IGFuZCBzY2FyeSwgYW5kIEkgd2FudCB0byBtYWtlIHN1cmUgd2UgY2FuIHRhbGsgdGhyb3VnaCBzb21lIHdheXMgdG8gaGVscCB5b3Ugc3RheSBhcyBzYWZlIGFzIHBvc3NpYmxlIGlmIHlvdSBuZWVkIHRvIHJlbWFpbiBpbiB0aGUgaG9tZS4gSWYgeW91ciBwYXJ0bmVyIGdldHMgYWdpdGF0ZWQgb3IgdmlvbGVudCwgdGhlcmUgYXJlIGEgZmV3IHRoaW5ncyB3ZSBjYW4gY29uc2lkZXIuIFdvdWxkIHlvdSBsaWtlIHRvIGdvIG92ZXIgc29tZSBvcHRpb25zP1wiPC9wPjxwPjxzdHJvbmc+Q2FsbGVyIChWaWN0aW0pOjwvc3Ryb25nPjxiciBjbGFzcz1cImJyZWFrLXdoZW4tdHJhaWxpbmdcIj4oUXVpZXRseSkgXCJZZXMsIEnigJltIHJlYWxseSBzY2FyZWQgd2hlbiB0aGV5IGdldCBsaWtlIHRoYXQuIEkgZG9u4oCZdCBrbm93IHdoYXQgdG8gZG8uXCI8L3A+PHA+PHN0cm9uZz5Ib3RsaW5lIEFkdm9jYXRlOjwvc3Ryb25nPjxiciBjbGFzcz1cImJyZWFrLXdoZW4tdHJhaWxpbmdcIj5cIlRoYXQgc291bmRzIHJlYWxseSBmcmlnaHRlbmluZy4gT25lIHRoaW5nIHRvIHRoaW5rIGFib3V0IGlzIHRyeWluZyB0byBhdm9pZCByb29tcyB0aGF0IGRvbuKAmXQgaGF2ZSBhbiBleGl0LCBsaWtlIGJhdGhyb29tcyBvciBjbG9zZXRzLCBhbmQgc3RheWluZyBvdXQgb2YgdGhlIGtpdGNoZW4gb3IgcGxhY2VzIHdoZXJlIHRoZXJlIG1pZ2h0IGJlIHNoYXJwIG9iamVjdHMuIERvIHlvdSB0aGluayB0aGVyZeKAmXMgYSBwYXJ0IG9mIHlvdXIgaG9tZSB3aGVyZSB5b3UgbWlnaHQgYmUgYWJsZSB0byBtb3ZlIHRvIGlmIHRoaW5ncyBzdGFydCB0byBlc2NhbGF0ZT9cIjwvcD48cD48c3Ryb25nPkNhbGxlcjo8L3N0cm9uZz48YnIgY2xhc3M9XCJicmVhay13aGVuLXRyYWlsaW5nXCI+XCJUaGVyZeKAmXMgYSBzbWFsbCByb29tIG5lYXIgdGhlIGZyb250IGRvb3IuIEkgZ3Vlc3MgSSBjb3VsZCB0cnkgdG8gZ28gdGhlcmUuXCI8L3A+PHA+PHN0cm9uZz5Ib3RsaW5lIEFkdm9jYXRlOjwvc3Ryb25nPjxiciBjbGFzcz1cImJyZWFrLXdoZW4tdHJhaWxpbmdcIj5cIlRoYXQgc291bmRzIGxpa2UgYSBnb29kIG9wdGlvbi4gSXTigJlzIGNsb3NlIHRvIHRoZSBkb29yLCBzbyBpZiB5b3UgbmVlZCB0byBsZWF2ZSBxdWlja2x5LCB5b3UgY2FuLiBJdCBtaWdodCBhbHNvIGhlbHAgdG8gcHJhY3RpY2UgZ2V0dGluZyB0aGVyZSBxdWlja2x5IG9yIHRvIHBsYW4gaG93IHlvdSBjb3VsZCBxdWlldGx5IG1vdmUgdGhlcmUgaWYgeW91ciBwYXJ0bmVyIHN0YXJ0cyB0byBnZXQgdXBzZXQuXCI8L3A+PHA+PHN0cm9uZz5DYWxsZXI6PC9zdHJvbmc+PGJyIGNsYXNzPVwiYnJlYWstd2hlbi10cmFpbGluZ1wiPlwiWWVhaCwgSSB0aGluayBJIGNvdWxkIGRvIHRoYXTigKYgYnV0IHdoYXQgaWYgSSBjYW7igJl0IGxlYXZlIHRoZSByb29tP1wiPC9wPjxwPjxzdHJvbmc+SG90bGluZSBBZHZvY2F0ZTo8L3N0cm9uZz48YnIgY2xhc3M9XCJicmVhay13aGVuLXRyYWlsaW5nXCI+XCJUaGF0J3MgYSB2YWxpZCBjb25jZXJuLiBJZiB5b3UgY2Fu4oCZdCBsZWF2ZSBvciBpdCBmZWVscyB0b28gZGFuZ2Vyb3VzLCB0cnkgdG8ga2VlcCB5b3VyIHBob25lIHdpdGggeW91IHNvIHlvdSBjYW4gY2FsbCBmb3IgaGVscCBpZiB5b3UgbmVlZCB0by4gWW91IG1pZ2h0IGFsc28gY29uc2lkZXIgc2V0dGluZyB5b3VyIHBob25lIHRvIGRpYWwgOTExIHF1aWNrbHkgaWYgeW91IHByZXNzIGEgY2VydGFpbiBidXR0b24gY29tYmluYXRpb24uIEkgY2FuIGd1aWRlIHlvdSB0aHJvdWdoIGhvdyB0byBzZXQgdGhhdCB1cCBpZiB5b3UnZCBsaWtlLlwiPC9wPjxwPjxzdHJvbmc+Q2FsbGVyOjwvc3Ryb25nPjxiciBjbGFzcz1cImJyZWFrLXdoZW4tdHJhaWxpbmdcIj5cIlRoYXQgbWlnaHQgaGVscOKApiBJ4oCZdmUgbmV2ZXIgdGhvdWdodCBvZiB0aGF0LlwiPC9wPjxwPjxzdHJvbmc+SG90bGluZSBBZHZvY2F0ZTo8L3N0cm9uZz48YnIgY2xhc3M9XCJicmVhay13aGVuLXRyYWlsaW5nXCI+XCJJJ20gZ2xhZCB5b3UncmUgb3BlbiB0byBpdC4gQW5vdGhlciBpZGVhIGlzIHRvIGhhdmUgYSBmZXcgaXRlbXMgcmVhZHksIGxpa2UgYSBiYWcgd2l0aCBlc3NlbnRpYWxzLCBzb21ld2hlcmUgeW91IGNhbiBncmFiIGl0IHF1aWNrbHkgaWYgeW91IG5lZWQgdG8gbGVhdmUuIElmIHlvdSB0aGluayB5b3VyIHBhcnRuZXIgbWlnaHQgbm90aWNlIGFuZCBhc2sgcXVlc3Rpb25zLCB3ZSBjYW4gdGFsayBhYm91dCBob3cgdG8gZG8gdGhpcyBkaXNjcmVldGx5LlwiPC9wPjxwPjxzdHJvbmc+Q2FsbGVyOjwvc3Ryb25nPjxiciBjbGFzcz1cImJyZWFrLXdoZW4tdHJhaWxpbmdcIj4oU291bmRpbmcgYSBsaXR0bGUgbW9yZSBob3BlZnVsKSBcIk9rYXksIG1heWJlIEkgY291bGQgcHV0IHNvbWUgdGhpbmdzIGluIG15IGNhciBvciBhdCBteSBmcmllbmTigJlzIHBsYWNlLlwiPC9wPjxwPjxzdHJvbmc+SG90bGluZSBBZHZvY2F0ZTo8L3N0cm9uZz48YnIgY2xhc3M9XCJicmVhay13aGVuLXRyYWlsaW5nXCI+XCJUaGF04oCZcyBhIHJlYWxseSBzbWFydCBpZGVhLiBJZiB0aGluZ3Mgc3RhcnQgdG8gZmVlbCB1bnNhZmUsIGRvIHlvdSBoYXZlIGEgY29kZSB3b3JkIG9yIHBocmFzZSB5b3UgY291bGQgdXNlIHdpdGggeW91ciBmcmllbmQgb3IgbmVpZ2hib3IgdG8gbGV0IHRoZW0ga25vdyB5b3UgbmVlZCBoZWxwP1wiPC9wPjxwPjxzdHJvbmc+Q2FsbGVyOjwvc3Ryb25nPjxiciBjbGFzcz1cImJyZWFrLXdoZW4tdHJhaWxpbmdcIj5cIk5vdCByZWFsbHkuIEJ1dCB0aGF0IHNvdW5kcyBsaWtlIGEgZ29vZCBpZGVhLlwiPC9wPjxwPjxzdHJvbmc+SG90bGluZSBBZHZvY2F0ZTo8L3N0cm9uZz48YnIgY2xhc3M9XCJicmVhay13aGVuLXRyYWlsaW5nXCI+XCJJdCBjYW4gYmUgcmVhbGx5IGhlbHBmdWwuIFlvdSBtaWdodCBzYXkgc29tZXRoaW5nIHNpbXBsZSwgbGlrZSwgJ0kgbmVlZCB0byBib3Jyb3cgc29tZSBzdWdhciwnIG9yICdDYW4geW91IGhlbHAgbWUgd2l0aCB0aGUgY2FyPycgd2hlbiB5b3XigJlyZSBpbiB0cm91YmxlLiBUaGF0IHdheSwgdGhleeKAmWxsIGtub3cgdG8gY2FsbCBmb3IgaGVscCB3aXRob3V0IGRyYXdpbmcgYXR0ZW50aW9uLlwiPC9wPjxwPjxzdHJvbmc+Q2FsbGVyOjwvc3Ryb25nPjxiciBjbGFzcz1cImJyZWFrLXdoZW4tdHJhaWxpbmdcIj4oTm9kcyB0byBoZXJzZWxmKSBcIlllYWgsIEkgY2FuIGRvIHRoYXQuXCI8L3A+PHA+PHN0cm9uZz5Ib3RsaW5lIEFkdm9jYXRlOjwvc3Ryb25nPjwvcD48cD5cIklmIHRoaW5ncyBzdGFydCB0byBlc2NhbGF0ZSBhbmQgeW91IGZlZWwgdW5zYWZlLCBpdCdzIG9rYXkgdG8gY3JlYXRlIHNwYWNlIGJldHdlZW4geW91IGFuZCB5b3VyIHBhcnRuZXIgYnkgbW92aW5nIHRvIGEgZGlmZmVyZW50IHJvb20gb3Igc3RlcHBpbmcgb3V0c2lkZS4gWW91IGRvbuKAmXQgaGF2ZSB0byB3YWl0IGZvciB0aGluZ3MgdG8gZ2V0IHdvcnNlIGJlZm9yZSB5b3UgYWN0LiBBbmQgcmVtZW1iZXIsIGlmIHlvdeKAmXJlIGV2ZXIgaW4gaW1tZWRpYXRlIGRhbmdlciwgdHJ5IHRvIGNhbGwgOTExIG9yIGxlYXZlIHRoZSBob21lIGlmIHlvdSBjYW4uXCI8L3A+PHA+PHN0cm9uZz5DYWxsZXI6PC9zdHJvbmc+PGJyIGNsYXNzPVwiYnJlYWstd2hlbi10cmFpbGluZ1wiPlwiSSBoYXRlIHRoYXQgSSBldmVuIGhhdmUgdG8gdGhpbmsgYWJvdXQgYWxsIG9mIHRoaXPigKYgYnV0IGl04oCZcyBnb29kIHRvIGhhdmUgYSBwbGFuLlwiPC9wPjxwPjxzdHJvbmc+SG90bGluZSBBZHZvY2F0ZTo8L3N0cm9uZz48YnIgY2xhc3M9XCJicmVhay13aGVuLXRyYWlsaW5nXCI+XCJJdOKAmXMgcmVhbGx5IGRpZmZpY3VsdCwgYW5kIGl0IHNob3VsZG7igJl0IGJlIHRoaXMgd2F5LCBidXQgSeKAmW0gZ2xhZCB5b3XigJlyZSB0YWtpbmcgc3RlcHMgdG8gdGhpbmsgYWJvdXQgeW91ciBzYWZldHkuIFlvdeKAmXJlIHNob3dpbmcgYSBsb3Qgb2Ygc3RyZW5ndGgsIGFuZCB5b3XigJlyZSBub3QgYWxvbmUgaW4gdGhpcy4gV2UgY2FuIGtlZXAgdGFsa2luZyBhbmQgZmluZCBtb3JlIHdheXMgdG8gaGVscC4gSWYgdGhpbmdzIGdldCB0ZW5zZSBhbmQgeW91ciBwYXJ0bmVyIGlzIGFyb3VuZCwgcmVtZW1iZXIgdGhhdCB5b3UgY2FuIGFsd2F5cyBjYWxsIHVzIGJhY2sgd2hlbiBpdOKAmXMgc2FmZSB0byBkbyBzby5cIjwvcD48cD48c3Ryb25nPkNhbGxlcjo8L3N0cm9uZz48YnIgY2xhc3M9XCJicmVhay13aGVuLXRyYWlsaW5nXCI+XCJUaGFuayB5b3XigKYgSeKAmWxsIHRyeSB0byByZW1lbWJlciBldmVyeXRoaW5nLlwiPC9wPjxwPjxzdHJvbmc+SG90bGluZSBBZHZvY2F0ZTo8L3N0cm9uZz48YnIgY2xhc3M9XCJicmVhay13aGVuLXRyYWlsaW5nXCI+XCJZb3UncmUgZG9pbmcgdGhlIGJlc3QgeW91IGNhbiwgYW5kIHRoYXTigJlzIGVub3VnaC4gV2XigJlyZSBoZXJlIHdoZW5ldmVyIHlvdSBuZWVkIHVzLCBubyBtYXR0ZXIgd2hhdCBoYXBwZW5zLlwiPC9wPjxwPiZuYnNwOzwvcD48L2Rpdj4ifV0sImZhbWlseSI6Im11bHRpbWVkaWEiLCJ2YXJpYW50IjoiYXVkaW8iLCJzZXR0aW5ncyI6eyJjYXJkTW9kZSI6IldISVRFIiwicGFkZGluZ1RvcCI6MywicXVvdGVzSW5saW5lIjpmYWxzZSwicGFkZGluZ0JvdHRvbSI6MywicGFkZGluZ0xpbmtlZCI6dHJ1ZSwiYmFja2dyb3VuZFR5cGUiOiJMSUdIVCIsImJhY2tncm91bmRDb2xvciI6IiIsImVudHJhbmNlQW5pbWF0aW9uIjp0cnVlLCJtYXJrZXJDb2xvckNvbnRyYXN0IjoiQVVUTyIsInNuaXBwZXRDb2xvckNvbnRyYXN0IjoiQVVUTyIsImN1c3RvbUJhY2tncm91bmRDb2xvckNvbnRyYXN0IjoiQVVUTyJ9LCJiYWNrZ3JvdW5kIjp7fSwiZ2xvYmFsQmxvY2tJZCI6IjRhNzY4YmM5LTlkNGYtNGRjMi05MDYxLWJmYzYxZGNhNzkyYSJ9LHsiaWQiOiJjbTJlcXh0aW8wMDJzM2I3NmxrcmhzN2d6IiwiZGF0YSI6e30sInR5cGUiOiJ0ZXh0IiwiaXRlbXMiOlt7ImlkIjoiY20yZXF4dGlvMDAydDNiNzZ1bjZzZXIzZiIsInBhcmFncmFwaCI6IjxkaXYgZGF0YS1lZGl0b3ItaWQ9XCI2YzAzOGY5My02MWY4LTRiNzktYjg5MC0xMzNmNzQ2OWNlYjlcIj48cD5XaGVuIHN1cHBvcnRpbmcgdmljdGltcyBvZiBpbnRpbWF0ZSBwYXJ0bmVyIHZpb2xlbmNlLCBoZWFsdGhjYXJlIHByb2Zlc3Npb25hbHMgc2hvdWxkIGZvY3VzIG9uIHNhZmV0eSBwbGFubmluZyBhbmQgcHJvdmlkaW5nIGNvbnRpbnVvdXMgc3VwcG9ydC4gRXNzZW50aWFsIGVsZW1lbnRzIG9mIHNhZmV0eSBwbGFubmluZyBpbmNsdWRlIGhlbHBpbmcgdGhlIHZpY3RpbSBpZGVudGlmeSBzYWZlIHBsYWNlcyB0aGV5IGNhbiBnbyBpZiBuZWVkZWQsIHNlY3VyaW5nIGltcG9ydGFudCBkb2N1bWVudHMgYW5kIGVzc2VudGlhbHMsIGFuZCBjcmVhdGluZyBhIGNvZGUgd29yZCBvciBzaWduYWwgdG8gYWxlcnQgZnJpZW5kcyBvciBuZWlnaGJvcnMgZGlzY3JlZXRseS4gSXQgaXMgaW1wb3J0YW50IHRvIGFwcHJvYWNoIHRoZXNlIGNvbnZlcnNhdGlvbnMgd2l0aCBlbXBhdGh5LCByZWFzc3VyZSB0aGUgdmljdGltIHRoYXQgdGhlaXIgc2FmZXR5IGlzIHRoZSBwcmlvcml0eSwgYW5kIHJlbWluZCB0aGVtIHRoYXQgdGhleSBhcmUgbm90IGFsb25lLjwvcD48cD5Gb3IgdmljdGltcyB3aG8gbmVlZCB0byBzdGF5IGluIHRoZSBob21lIHdoaWxlIGFuIGFidXNlciBpcyBwcmVzZW50LCBpbW1lZGlhdGUgc2FmZXR5IHN0cmF0ZWdpZXMgYXJlIGNydWNpYWwuIFRoZXNlIGluY2x1ZGUgYXZvaWRpbmcgcm9vbXMgd2l0aG91dCBleGl0cyBvciB0aG9zZSB3aXRoIHBvdGVudGlhbCB3ZWFwb25zLCBrZWVwaW5nIGEgcGhvbmUgYWNjZXNzaWJsZSBmb3IgZW1lcmdlbmN5IGNhbGxzLCBhbmQgcHJhY3RpY2luZyBkaXNjcmVldCB3YXlzIHRvIG1vdmUgdG8gc2FmZXIgYXJlYXMuIEFkdm9jYXRlcyBjYW4gYWxzbyBzdWdnZXN0IHByZXBhcmluZyBhbiBlbWVyZ2VuY3kgYmFnIHRoYXQgaXMgZWFzeSB0byBhY2Nlc3Mgd2l0aG91dCByYWlzaW5nIHN1c3BpY2lvbi4gVGhyb3VnaG91dCB0aGVzZSBkaXNjdXNzaW9ucywgY29udGludW91cyBzdXBwb3J0IGFuZCByZWFzc3VyYW5jZSBoZWxwIGJ1aWxkIHRydXN0LCBtYWtpbmcgaXQgbW9yZSBsaWtlbHkgdGhhdCB0aGUgdmljdGltIHdpbGwgc2VlayBoZWxwIHdoZW4gbmVlZGVkLjwvcD48L2Rpdj4ifV0sImZhbWlseSI6InRleHQiLCJ2YXJpYW50IjoicGFyYWdyYXBoIiwic2V0dGluZ3MiOnsiY2FyZE1vZGUiOiJXSElURSIsInBhZGRpbmdUb3AiOjMsInF1b3Rlc0lubGluZSI6ZmFsc2UsInBhZGRpbmdCb3R0b20iOjMsInBhZGRpbmdMaW5rZWQiOnRydWUsImJhY2tncm91bmRUeXBlIjoiTElHSFQiLCJiYWNrZ3JvdW5kQ29sb3IiOiIiLCJlbnRyYW5jZUFuaW1hdGlvbiI6dHJ1ZSwibWFya2VyQ29sb3JDb250cmFzdCI6IkFVVE8iLCJzbmlwcGV0Q29sb3JDb250cmFzdCI6IkFVVE8iLCJjdXN0b21CYWNrZ3JvdW5kQ29sb3JDb250cmFzdCI6IkFVVE8ifSwiYmFja2dyb3VuZCI6e30sImdsb2JhbEJsb2NrSWQiOiI2Njg5OWM5Yi01MzBlLTQ5ZGYtOWQ3NC03MTdiZDRmNjA0MzIifV19LHsiYXV0aG9yIjoiYWlkfDEwMDRmMDZjLTJjNDAtNDZhMi05N2YyLWJhMzVkMjJmNDU3MCIsImNvdXJzZUlkIjoibmFGU1haOFgzQUUyLUsxcUhvMjVEZkdrQ1B6VE54Z28iLCJjcmVhdGVkQXQiOiIyMDI2LTA1LTExVDE1OjEyOjQ2LjE0MloiLCJkZWxldGVkIjpmYWxzZSwiZGVzY3JpcHRpb24iOiIiLCJkdXBsaWNhdGVkRnJvbUlkIjoibzdLdW9kYVF4dUpMay1BbFJaT25zWXMtMUhBTjB0djkiLCJleHBlcmltZW50cyI6bnVsbCwiaGVhZGVySW1hZ2UiOnt9LCJpY29uIjoiQXJ0aWNsZSIsImlkIjoiT29jamt6N00zZXVPQ3RhaEF1NGZ0a2U0ZGRvU0V6UTIiLCJpc1BhcnRuZXJDb250ZW50QXV0aG9yIjpudWxsLCJsYXN0VXBkYXRlZEJ5IjpudWxsLCJtZWRpYSI6e30sIm1ldGFkYXRhIjpudWxsLCJvcmlnaW5hbElkIjpudWxsLCJwaWxlcyI6W10sInBvc2l0aW9uIjoyNywicmVhZHkiOnRydWUsInNlbGVjdGVkQXV0aG9ySWQiOiJub25lIiwic2V0dGluZ3MiOnt9LCJ0aXRsZSI6IlJlc291cmNlcyIsInRyYW5zZmVycmVkQXQiOm51bGwsInR5cGUiOiJibG9ja3MiLCJ1cGRhdGVkQXQiOiIyMDI2LTA1LTEyVDAwOjA0OjM0LjQ4OFoiLCJpdGVtcyI6W3siaWQiOiJjbTA3ajA4dDUwMjQ4M2I3Y3V6eXZneGhuIiwiZGF0YSI6e30sInR5cGUiOiJ0ZXh0IiwiaXRlbXMiOlt7ImlkIjoiY20wN2owOHQ2MDI0YTNiN2N4MzZjYmNpOSIsInBhcmFncmFwaCI6IjxwIHN0eWxlPVwidGV4dC1hbGlnbjogY2VudGVyXCI+SXQgaXMgPHN0cm9uZz5iZXN0PC9zdHJvbmc+IHRvIGdpdmUgcGF0aWVudCdzIDxzdHJvbmc+bG9jYWw8L3N0cm9uZz4gcmVzb3VyY2VzIGluc3RlYWQgb2Ygc3RhdGUgb3IgbmF0aW9uYWwgcmVzb3VyY2VzLiZuYnNwO1dlIHN1Z2dlc3QgeW91IGJlY29tZSBmYW1pbGlhciB3aXRoIHRoZXNlIGxvY2FsIHJlc291cmNlcyBhbmQgPHN0cm9uZz52aXNpdDwvc3Ryb25nPiB0aGUgYWdlbmNpZXMgaW4geW91ciBhcmVhLiBUaGlzIHdheSwgeW91J2xsIGhhdmUgYSBiZXR0ZXIgdW5kZXJzdGFuZGluZyBvZiB3aG8geW914oCZcmUgcmVmZXJyaW5nIHBhdGllbnRzIHRvIGFuZCB3aGVyZSB0aGV5IGFyZSBsb2NhdGVkLjwvcD4ifV0sImZhbWlseSI6ImltcGFjdCIsInZhcmlhbnQiOiJjIiwic2V0dGluZ3MiOnsidiI6MiwiY2FyZE1vZGUiOiJXSElURSIsInBhZGRpbmdUb3AiOjMsImFjY2VudENvbG9yIjpudWxsLCJxdW90ZXNJbmxpbmUiOmZhbHNlLCJwYWRkaW5nQm90dG9tIjozLCJwYWRkaW5nTGlua2VkIjp0cnVlLCJiYWNrZ3JvdW5kVHlwZSI6IkNPTE9SIiwiYmFja2dyb3VuZENvbG9yIjoiI2VjZWNlYyIsImVudHJhbmNlQW5pbWF0aW9uIjp0cnVlLCJtYXJrZXJDb2xvckNvbnRyYXN0IjoiQVVUTyIsInNuaXBwZXRDb2xvckNvbnRyYXN0IjoiQVVUTyIsImN1c3RvbUJhY2tncm91bmRDb2xvckNvbnRyYXN0IjoiQVVUTyJ9LCJiYWNrZ3JvdW5kIjp7fSwiZ2xvYmFsQmxvY2tJZCI6Ijc1Y2M3NWQyLTExYzAtNDZmMC04MzY0LTAxYjY0ZTY5N2M5MyJ9LHsiaWQiOiJjbTA3am10bnUwMWZlM2I3YnFneTJsY2dxIiwiZGF0YSI6e30sInR5cGUiOiJ0ZXh0IiwiaXRlbXMiOlt7ImlkIjoiY20wN2ptdG52MDFmZjNiN2JqZ3pxaHJ3eiIsInBhcmFncmFwaCI6IjxwPjxzdHJvbmc+WW91IGNhbiBhbHdheXMgY2FsbCB0aGUgbG9jYWwgcmVzb3VyY2VzIGluIHlvdXIgYXJlYSBmb3IgbW9yZSB0cmFpbmluZyBhbmQgaW5mb3JtYXRpb24uIDwvc3Ryb25nPjwvcD4ifV0sImZhbWlseSI6ImltcGFjdCIsInZhcmlhbnQiOiJkIiwic2V0dGluZ3MiOnsiY2FyZE1vZGUiOiJXSElURSIsInBhZGRpbmdUb3AiOjMsImFjY2VudENvbG9yIjpudWxsLCJxdW90ZXNJbmxpbmUiOmZhbHNlLCJwYWRkaW5nQm90dG9tIjozLCJwYWRkaW5nTGlua2VkIjp0cnVlLCJiYWNrZ3JvdW5kVHlwZSI6IkxJR0hUIiwiYmFja2dyb3VuZENvbG9yIjoiIiwiZW50cmFuY2VBbmltYXRpb24iOnRydWUsIm1hcmtlckNvbG9yQ29udHJhc3QiOiJBVVRPIiwic25pcHBldENvbG9yQ29udHJhc3QiOiJBVVRPIiwiY3VzdG9tQmFja2dyb3VuZENvbG9yQ29udHJhc3QiOiJBVVRPIn0sImJhY2tncm91bmQiOnt9LCJnbG9iYWxCbG9ja0lkIjoiNjc4NGU5NWQtNTYwYi00N2NiLTkxMTUtZTEwMDExYmFhMTUxIn0seyJpZCI6ImNsc21raGJvYzAwZGwzYjcycmVsbjR4eTUiLCJkYXRhIjp7fSwidHlwZSI6InRleHQiLCJpdGVtcyI6W3siaWQiOiJjbHNta2hib2QwMGRyM2I3MnhpMzF3cnZqIiwiaGVhZGluZyI6IjxkaXYgZGF0YS1lZGl0b3ItaWQ9XCI3NTA4N2FjOC03YjlmLTRjZGYtODQ4Ny03ODk4MWM3ZjMzNTZcIj48cD48c3Ryb25nPlRoZXNlIGFyZSByZXNvdXJjZXMgZm9yIHZpY3RpbXMgb2YgSVBWOjwvc3Ryb25nPjwvcD48L2Rpdj4iLCJwYXJhZ3JhcGgiOiIifV0sImZhbWlseSI6InRleHQiLCJ2YXJpYW50Ijoic3ViaGVhZGluZyIsInNldHRpbmdzIjp7ImNhcmRNb2RlIjoiV0hJVEUiLCJwYWRkaW5nVG9wIjozLCJhY2NlbnRDb2xvciI6bnVsbCwicGFkZGluZ0JvdHRvbSI6MywicGFkZGluZ0xpbmtlZCI6dHJ1ZSwiYmFja2dyb3VuZFR5cGUiOiJMSUdIVCIsImJhY2tncm91bmRDb2xvciI6IiIsImVudHJhbmNlQW5pbWF0aW9uIjp0cnVlLCJtYXJrZXJDb2xvckNvbnRyYXN0IjoiQVVUTyIsInNuaXBwZXRDb2xvckNvbnRyYXN0IjoiQVVUTyIsImN1c3RvbUJhY2tncm91bmRDb2xvckNvbnRyYXN0IjoiQVVUTyJ9LCJiYWNrZ3JvdW5kIjp7fSwiZ2xvYmFsQmxvY2tJZCI6ImJkYzdlMTQ2LTk0NjUtNGUyZi1hNDgyLWJiNzU4OTYzMGEwOCJ9LHsiaWQiOiJjbHU3YzByODMwMmhuM2I3MHlkbWhoMWZxIiwiZGF0YSI6e30sInR5cGUiOiJsaXN0IiwiaXRlbXMiOlt7ImlkIjoiY2x1N2Mwcjg0MDJobzNiNzA1enpjaWhkYiIsInBhcmFncmFwaCI6IjxkaXYgZGF0YS1lZGl0b3ItaWQ9XCI4ZmJhOThkMi0zNWRiLTQ1ODktOGZiZC00Y2VhOTgzZmE2MTdcIj48cD5OYXRpb25hbCBEb21lc3RpYyBWaW9sZW5jZSBIb3RsaW5lOiA8YSByZWw9XCJub29wZW5lciBub3JlZmVycmVyIG5vZm9sbG93XCIgdGFyZ2V0PVwiX2JsYW5rXCIgaHJlZj1cImh0dHBzOi8vd3d3LnRoZWhvdGxpbmUub3JnL1wiPmh0dHBzOi8vd3d3LnRoZWhvdGxpbmUub3JnLzwvYT48L3A+PC9kaXY+In0seyJpZCI6ImNsdTdjMHI4NDAyaHAzYjcwNXdwMjAwMW0iLCJwYXJhZ3JhcGgiOiI8ZGl2IGRhdGEtZWRpdG9yLWlkPVwiOWNhYTA3NWItYWRkNC00MzlkLTlhYzMtMjg1YWRiMjJiOTM2XCI+PHA+V29tZW5zIExhdzogJm5ic3A7PGEgcmVsPVwibm9vcGVuZXIgbm9yZWZlcnJlclwiIHRhcmdldD1cIl9ibGFua1wiIGhyZWY9XCJodHRwczovL3d3dy53b21lbnNsYXcub3JnL1wiPmh0dHBzOi8vd3d3LndvbWVuc2xhdy5vcmcgPC9hPjwvcD48L2Rpdj4ifV0sImZhbWlseSI6Imxpc3QiLCJ2YXJpYW50IjoiYnVsbGV0ZWQiLCJzZXR0aW5ncyI6eyJjYXJkTW9kZSI6IldISVRFIiwicGFkZGluZ1RvcCI6MywiYWNjZW50Q29sb3IiOm51bGwsInBhZGRpbmdCb3R0b20iOjMsInBhZGRpbmdMaW5rZWQiOnRydWUsImJhY2tncm91bmRUeXBlIjoiTElHSFQiLCJiYWNrZ3JvdW5kQ29sb3IiOiIiLCJlbnRyYW5jZUFuaW1hdGlvbiI6dHJ1ZSwibWFya2VyQ29sb3JDb250cmFzdCI6IkFVVE8iLCJzbmlwcGV0Q29sb3JDb250cmFzdCI6IkFVVE8iLCJjdXN0b21CYWNrZ3JvdW5kQ29sb3JDb250cmFzdCI6IkFVVE8ifSwiYmFja2dyb3VuZCI6e30sImdsb2JhbEJsb2NrSWQiOiI5MjIxNDhhMC0zMThlLTQ1ZTAtYWI1YS1iOTI2MjNjNDc0YzgifV19LHsiYXV0aG9yIjoiYWlkfDEwMDRmMDZjLTJjNDAtNDZhMi05N2YyLWJhMzVkMjJmNDU3MCIsImNvdXJzZUlkIjoibmFGU1haOFgzQUUyLUsxcUhvMjVEZkdrQ1B6VE54Z28iLCJjcmVhdGVkQXQiOiIyMDI2LTA1LTExVDE1OjE0OjAwLjY1NVoiLCJkZWxldGVkIjpmYWxzZSwiZGVzY3JpcHRpb24iOiIiLCJkdXBsaWNhdGVkRnJvbUlkIjoiZnB1OGdPSHNLckcxUFV5M25DemFlZ25XblgzNVpFMHgiLCJleHBlcmltZW50cyI6bnVsbCwiaGVhZGVySW1hZ2UiOnt9LCJpY29uIjoiQXJ0aWNsZSIsImlkIjoiUE45Y21qeWhkbF82OVBLdUJ2VkpORUxyX3FlUGhDUlQiLCJpc1BhcnRuZXJDb250ZW50QXV0aG9yIjpudWxsLCJsYXN0VXBkYXRlZEJ5IjpudWxsLCJtZWRpYSI6e30sIm1ldGFkYXRhIjpudWxsLCJvcmlnaW5hbElkIjpudWxsLCJwaWxlcyI6W10sInBvc2l0aW9uIjoyOCwicmVhZHkiOnRydWUsInNlbGVjdGVkQXV0aG9ySWQiOiJub25lIiwic2V0dGluZ3MiOnt9LCJ0aXRsZSI6IlJlZmVyZW5jZXMiLCJ0cmFuc2ZlcnJlZEF0IjpudWxsLCJ0eXBlIjoiYmxvY2tzIiwidXBkYXRlZEF0IjoiMjAyNi0wNS0xMVQxNToxNDowMC43NjVaIiwiaXRlbXMiOlt7ImlkIjoiY2x5NGtqcHc0MDJnYTM1NzZnMDU2MWIzeiIsImRhdGEiOnt9LCJ0eXBlIjoidGV4dCIsIml0ZW1zIjpbeyJpZCI6ImNseTRranB3NDAyZ2IzNTc2bXlldGxhMG0iLCJwYXJhZ3JhcGgiOiI8ZGl2IGRhdGEtZWRpdG9yLWlkPVwiMjNlYTVmOWMtMzkzMS00MTMwLTlkZGUtODdmNDc2ZjA2MWY4XCI+PHA+PHNwYW4gc3R5bGU9XCJmb250LXNpemU6IDEuNXJlbVwiPjxzcGFuIHN0eWxlPVwiY29sb3I6IHJnYigwLCAwLCAwKTsgdGV4dC1kZWNvcmF0aW9uOiBpbmhlcml0XCI+QWxmYXJvIFF1ZXphZGEsIEouLCBNdXN0YWZhLCBaLiwgWmhhbmcsIFguLCBldCBhbC4gKDIwMjApLiBBIG5hdGlvbndpZGUgc3R1ZHkgb2YgaW50aW1hdGUgcGFydG5lciB2aW9sZW5jZS4gPGVtPlRoZSBBbWVyaWNhbiBTdXJnZW9uPC9lbT4sIDxlbT44NjwvZW0+KDEwKSwgMTIzMOKAkzEyMzcuPC9zcGFuPjwvc3Bhbj48L3A+PHAgc3R5bGU9XCJsaW5lLWhlaWdodDogMS41XCI+PHNwYW4gc3R5bGU9XCJmb250LXNpemU6IDEuNXJlbVwiPjxzcGFuIHN0eWxlPVwiY29sb3I6IHJnYigwLCAwLCAwKTsgdGV4dC1kZWNvcmF0aW9uOiBpbmhlcml0XCI+QWt5YXppLCBTLiwgVGFibywgQS4sIEd1dmVsaSwgSC4sIElsbmVtLCBNLiBDLiwgJmFtcDsgT2ZsYXosIFMuICgyMDE4KS4gRG9tZXN0aWMgdmlvbGVuY2UgdmljdGltcyBpbiBzaGVsdGVyczogV2hhdCBkbyB3ZSBrbm93IGFib3V0IHRoZWlyIG1lbnRhbCBoZWFsdGg/IDxlbT5Db21tdW5pdHkgTWVudGFsIEhlYWx0aCBKb3VybmFsLCA1NDwvZW0+LCAzNjHigJMzNjkuIDxhIHJlbD1cIm5vb3BlbmVyIG5vcmVmZXJyZXJcIiB0YXJnZXQ9XCJfYmxhbmtcIiBocmVmPVwiaHR0cHM6Ly9kb2kub3JnLzEwLjEwMDcvczEwNTk3LTAxOC0wMjQwLTFcIj5odHRwczovL2RvaS5vcmcvMTAuMTAwNy9zMTA1OTctMDE4LTAyNDAtMTwvYT48L3NwYW4+PC9zcGFuPjwvcD48cCBzdHlsZT1cImxpbmUtaGVpZ2h0OiAxLjVcIj48c3BhbiBzdHlsZT1cImZvbnQtc2l6ZTogMS41cmVtXCI+PHNwYW4gc3R5bGU9XCJjb2xvcjogcmdiKDAsIDAsIDApOyB0ZXh0LWRlY29yYXRpb246IGluaGVyaXRcIj5BcmQsIEsuIEwuLCAmYW1wOyBNYWthZG9uLCBILiBKLiAoMjAxMSkuIEFkZHJlc3NpbmcgaW50aW1hdGUgcGFydG5lciB2aW9sZW5jZSBpbiBsZXNiaWFuLCBnYXksIGJpc2V4dWFsLCBhbmQgdHJhbnNnZW5kZXIgcGF0aWVudHMuIDxlbT5Kb3VybmFsIG9mIEdlbmVyYWwgSW50ZXJuYWwgTWVkaWNpbmUsIDI2PC9lbT4oOCksIDkzMOKAkzkzMy48L3NwYW4+PC9zcGFuPjwvcD48cD48c3BhbiBzdHlsZT1cImZvbnQtc2l6ZTogMS41cmVtXCI+PHNwYW4gc3R5bGU9XCJjb2xvcjogcmdiKDAsIDAsIDApOyB0ZXh0LWRlY29yYXRpb246IGluaGVyaXRcIj5Bc2h1ciwgTS4gKDE5OTMpLiBBc2tpbmcgYWJvdXQgZG9tZXN0aWMgdmlvbGVuY2U6IFNBRkUgcXVlc3Rpb25zLiA8ZW0+SkFNQSwgMjY5PC9lbT4oMTgpLCAyMzY3Ljwvc3Bhbj48L3NwYW4+PC9wPjxwPjxzcGFuIHN0eWxlPVwiZm9udC1zaXplOiAxLjVyZW1cIj48c3BhbiBzdHlsZT1cImNvbG9yOiByZ2IoMCwgMCwgMCk7IHRleHQtZGVjb3JhdGlvbjogaW5oZXJpdFwiPkJyZWlkaW5nLCBNLiBKLiwgU21pdGgsIFMuIEcuLCBCYXNpbGUsIEsuIEMuLCBXYWx0ZXJzLCBNLiBMLiwgQ2hlbiwgSi4sICZhbXA7IE1lcnJpY2ssIE0uIFQuICgyMDE0KS4gUHJldmFsZW5jZSBhbmQgY2hhcmFjdGVyaXN0aWNzIG9mIHNleHVhbCB2aW9sZW5jZSwgc3RhbGtpbmcsIGFuZCBpbnRpbWF0ZSBwYXJ0bmVyIHZpb2xlbmNlIHZpY3RpbWl6YXRpb27igJROYXRpb25hbCBpbnRpbWF0ZSBwYXJ0bmVyIGFuZCBzZXh1YWwgdmlvbGVuY2Ugc3VydmV5LCBVbml0ZWQgU3RhdGVzLCAyMDExLiA8ZW0+TU1XUiBTdXJ2ZWlsbGFuY2UgU3VtbWFyaWVzLCA2MzwvZW0+KDgpLCAx4oCTMTguPC9zcGFuPjwvc3Bhbj48L3A+PHA+PHNwYW4gc3R5bGU9XCJmb250LXNpemU6IDEuNXJlbVwiPjxzcGFuIHN0eWxlPVwiY29sb3I6IHJnYigwLCAwLCAwKTsgdGV4dC1kZWNvcmF0aW9uOiBpbmhlcml0XCI+Q2xldmVsYW5kIENsaW5pYy4gKDIwMjQpLiA8ZW0+V2hhdCBpcyB0aGUgY3ljbGUgb2YgYWJ1c2UgYW5kIGhvdyBkbyB5b3UgYnJlYWsgaXQ/PC9lbT4gPGEgcmVsPVwibm9vcGVuZXIgbm9yZWZlcnJlclwiIHRhcmdldD1cIl9ibGFua1wiIGhyZWY9XCJodHRwczovL2hlYWx0aC5jbGV2ZWxhbmRjbGluaWMub3JnL2N5Y2xlLW9mLWFidXNlXCI+aHR0cHM6Ly9oZWFsdGguY2xldmVsYW5kY2xpbmljLm9yZy9jeWNsZS1vZi1hYnVzZTwvYT48L3NwYW4+PC9zcGFuPjwvcD48cD48c3BhbiBzdHlsZT1cImZvbnQtc2l6ZTogMS41cmVtXCI+PHNwYW4gc3R5bGU9XCJjb2xvcjogcmdiKDAsIDAsIDApOyB0ZXh0LWRlY29yYXRpb246IGluaGVyaXRcIj5Db21taXR0ZWUgb24gSGVhbHRoY2FyZSBmb3IgVW5kZXJzZXJ2ZWQgV29tZW4uICgyMDIyKS4gPGVtPkludGltYXRlIHBhcnRuZXIgdmlvbGVuY2U8L2VtPi4gQUNPRy48YSByZWw9XCJub29wZW5lciBub3JlZmVycmVyXCIgdGFyZ2V0PVwiX2JsYW5rXCIgaHJlZj1cImh0dHBzOi8vd3d3LmFjb2cub3JnL2NsaW5pY2FsL2NsaW5pY2FsLWd1aWRhbmNlL2NvbW1pdHRlZS1vcGluaW9uL2FydGljbGVzLzIwMTIvMDIvaW50aW1hdGUtcGFydG5lci12aW9sZW5jZVwiPjxzcGFuIHN0eWxlPVwiY29sb3I6IHJnYigwLCAwLCAwKVwiPiA8L3NwYW4+PC9hPjwvc3Bhbj48c3BhbiBzdHlsZT1cImNvbG9yOiByZ2IoMTcsIDg1LCAyMDQpOyB0ZXh0LWRlY29yYXRpb246IGluaGVyaXRcIj48YSByZWw9XCJub29wZW5lciBub3JlZmVycmVyXCIgdGFyZ2V0PVwiX2JsYW5rXCIgaHJlZj1cImh0dHBzOi8vd3d3LmFjb2cub3JnL2NsaW5pY2FsL2NsaW5pY2FsLWd1aWRhbmNlL2NvbW1pdHRlZS1vcGluaW9uL2FydGljbGVzLzIwMTIvMDIvaW50aW1hdGUtcGFydG5lci12aW9sZW5jZVwiPjxzcGFuIHN0eWxlPVwiY29sb3I6IHJnYigxNywgODUsIDIwNClcIj48dT5odHRwczovL3d3dy5hY29nLm9yZy9jbGluaWNhbC9jbGluaWNhbC1ndWlkYW5jZS9jb21taXR0ZWUtb3Bpbmlvbi9hcnRpY2xlcy8yMDEyLzAyL2ludGltYXRlLXBhcnRuZXItdmlvbGVuY2U8L3U+PC9zcGFuPjwvYT48L3NwYW4+PC9zcGFuPjwvcD48cD48c3BhbiBzdHlsZT1cImZvbnQtc2l6ZTogMS41cmVtXCI+PHNwYW4gc3R5bGU9XCJjb2xvcjogcmdiKDAsIDAsIDApOyB0ZXh0LWRlY29yYXRpb246IGluaGVyaXRcIj5BbWVyaWNhbiBDb2xsZWdlIG9mIE9ic3RldHJpY2lhbnMgYW5kIEd5bmVjb2xvZ2lzdHMuIChuLmQuKS4gPGVtPkRlcHJlc3Npb24gZHVyaW5nIHByZWduYW5jeTwvZW0+LjxhIHJlbD1cIm5vb3BlbmVyIG5vcmVmZXJyZXJcIiB0YXJnZXQ9XCJfYmxhbmtcIiBocmVmPVwiaHR0cHM6Ly93d3cuYWNvZy5vcmcvd29tZW5zLWhlYWx0aC9mYXFzL2RlcHJlc3Npb24tZHVyaW5nLXByZWduYW5jeVwiPjxzcGFuIHN0eWxlPVwiY29sb3I6IHJnYigwLCAwLCAwKVwiPiA8L3NwYW4+PC9hPjwvc3Bhbj48c3BhbiBzdHlsZT1cImNvbG9yOiByZ2IoMTcsIDg1LCAyMDQpOyB0ZXh0LWRlY29yYXRpb246IGluaGVyaXRcIj48YSByZWw9XCJub29wZW5lciBub3JlZmVycmVyXCIgdGFyZ2V0PVwiX2JsYW5rXCIgaHJlZj1cImh0dHBzOi8vd3d3LmFjb2cub3JnL3dvbWVucy1oZWFsdGgvZmFxcy9kZXByZXNzaW9uLWR1cmluZy1wcmVnbmFuY3lcIj48c3BhbiBzdHlsZT1cImNvbG9yOiByZ2IoMTcsIDg1LCAyMDQpXCI+PHU+aHR0cHM6Ly93d3cuYWNvZy5vcmcvd29tZW5zLWhlYWx0aC9mYXFzL2RlcHJlc3Npb24tZHVyaW5nLXByZWduYW5jeTwvdT48L3NwYW4+PC9hPjwvc3Bhbj48L3NwYW4+PC9wPjxwPjxzcGFuIHN0eWxlPVwiZm9udC1zaXplOiAxLjVyZW1cIj48c3BhbiBzdHlsZT1cImNvbG9yOiByZ2IoMCwgMCwgMCk7IHRleHQtZGVjb3JhdGlvbjogaW5oZXJpdFwiPkRpQ29sYSwgRC4gKDIwMTYpLiA8ZW0+SW50aW1hdGUgcGFydG5lciB2aW9sZW5jZTwvZW0+IChWb2wuIDk0KS4gQW1lcmljYW4gRmFtaWx5IFBoeXNpY2lhbi4gPGEgcmVsPVwibm9vcGVuZXIgbm9yZWZlcnJlclwiIHRhcmdldD1cIl9ibGFua1wiIGhyZWY9XCJodHRwOi8vd3d3LmFhZnAub3JnL2FmcC8yMDExLzA1MTUvcDExNzMuaHRtbFwiPmh0dHA6Ly93d3cuYWFmcC5vcmcvYWZwLzIwMTEvMDUxNS9wMTE3My5odG1sPC9hPjwvc3Bhbj48L3NwYW4+PC9wPjxwPjxzcGFuIHN0eWxlPVwiZm9udC1zaXplOiAxLjVyZW1cIj48c3BhbiBzdHlsZT1cImNvbG9yOiByZ2IoMCwgMCwgMCk7IHRleHQtZGVjb3JhdGlvbjogaW5oZXJpdFwiPkJvc3RvbiBVbml2ZXJzaXR5IE1lZGljYWwgQ2FtcHVzLiAoMjAyMCkuIDxlbT5Eb2N1bWVudGluZyBjbGluaWNhbCBldmlkZW5jZSBvZiBhYnVzZeKAlOKAnEZpcnN0IGRvIG5vIGhhcm3igJ08L2VtPi48YSByZWw9XCJub29wZW5lciBub3JlZmVycmVyXCIgdGFyZ2V0PVwiX2JsYW5rXCIgaHJlZj1cImh0dHBzOi8vd3d3LmJ1bWMuYnUuZWR1L2dpbWNvdmlkL2ZpbGVzLzIwMjEvMDEvQWJ1c2UtRG9jdW1lbnRhdGlvbi1HdWlkZS0yMDIwLnBkZlwiPjxzcGFuIHN0eWxlPVwiY29sb3I6IHJnYigwLCAwLCAwKVwiPiA8L3NwYW4+PC9hPjwvc3Bhbj48c3BhbiBzdHlsZT1cImNvbG9yOiByZ2IoMTcsIDg1LCAyMDQpOyB0ZXh0LWRlY29yYXRpb246IGluaGVyaXRcIj48YSByZWw9XCJub29wZW5lciBub3JlZmVycmVyXCIgdGFyZ2V0PVwiX2JsYW5rXCIgaHJlZj1cImh0dHBzOi8vd3d3LmJ1bWMuYnUuZWR1L2dpbWNvdmlkL2ZpbGVzLzIwMjEvMDEvQWJ1c2UtRG9jdW1lbnRhdGlvbi1HdWlkZS0yMDIwLnBkZlwiPjxzcGFuIHN0eWxlPVwiY29sb3I6IHJnYigxNywgODUsIDIwNClcIj48dT5odHRwczovL3d3dy5idW1jLmJ1LmVkdS9naW1jb3ZpZC9maWxlcy8yMDIxLzAxL0FidXNlLURvY3VtZW50YXRpb24tR3VpZGUtMjAyMC5wZGY8L3U+PC9zcGFuPjwvYT48L3NwYW4+PC9zcGFuPjwvcD48cD48c3BhbiBzdHlsZT1cImZvbnQtc2l6ZTogMS41cmVtXCI+PHNwYW4gc3R5bGU9XCJjb2xvcjogcmdiKDAsIDAsIDApOyB0ZXh0LWRlY29yYXRpb246IGluaGVyaXRcIj5TdGFuZm9yZCBVbml2ZXJzaXR5IFNjaG9vbCBvZiBNZWRpY2luZS4gKG4uZC4pLiA8ZW0+RG9tZXN0aWMgYWJ1c2UgZG9jdW1lbnRpbmc8L2VtPi48YSByZWw9XCJub29wZW5lciBub3JlZmVycmVyXCIgdGFyZ2V0PVwiX2JsYW5rXCIgaHJlZj1cImh0dHBzOi8vZG9tZXN0aWNhYnVzZS5zdGFuZm9yZC5lZHUvc2NyZWVuaW5nL2RvY3VtZW50aW5nLmh0bWxcIj48c3BhbiBzdHlsZT1cImNvbG9yOiByZ2IoMCwgMCwgMClcIj4gPC9zcGFuPjwvYT48L3NwYW4+PHNwYW4gc3R5bGU9XCJjb2xvcjogcmdiKDE3LCA4NSwgMjA0KTsgdGV4dC1kZWNvcmF0aW9uOiBpbmhlcml0XCI+PGEgcmVsPVwibm9vcGVuZXIgbm9yZWZlcnJlclwiIHRhcmdldD1cIl9ibGFua1wiIGhyZWY9XCJodHRwczovL2RvbWVzdGljYWJ1c2Uuc3RhbmZvcmQuZWR1L3NjcmVlbmluZy9kb2N1bWVudGluZy5odG1sXCI+PHNwYW4gc3R5bGU9XCJjb2xvcjogcmdiKDE3LCA4NSwgMjA0KVwiPjx1Pmh0dHBzOi8vZG9tZXN0aWNhYnVzZS5zdGFuZm9yZC5lZHUvc2NyZWVuaW5nL2RvY3VtZW50aW5nLmh0bWw8L3U+PC9zcGFuPjwvYT48L3NwYW4+PC9zcGFuPjwvcD48cD48c3BhbiBzdHlsZT1cImZvbnQtc2l6ZTogMS41cmVtXCI+PHNwYW4gc3R5bGU9XCJjb2xvcjogcmdiKDAsIDAsIDApOyB0ZXh0LWRlY29yYXRpb246IGluaGVyaXRcIj5IYXllcywgSi4gQS4gKDIwMDQpLiBUaGUgaW5uZXIgd29ybGQgb2YgdGhlIHBzeWNob3RoZXJhcGlzdDogQSBwcm9ncmFtIG9mIHJlc2VhcmNoIG9uIGNvdW50ZXJ0cmFuc2ZlcmVuY2UuIDxlbT5Qc3ljaG90aGVyYXB5IFJlc2VhcmNoLCAxNDwvZW0+LCAyMeKAkzM2Ljwvc3Bhbj48L3NwYW4+PC9wPjxwPjxzcGFuIHN0eWxlPVwiZm9udC1zaXplOiAxLjVyZW1cIj48c3BhbiBzdHlsZT1cImNvbG9yOiByZ2IoMCwgMCwgMCk7IHRleHQtZGVjb3JhdGlvbjogaW5oZXJpdFwiPkhlZG1hbiwgTC4gQy4sIFBldHJpbGEsIEouLCBGaXNoZXIsIFcuIEguLCBTd2Fuc29uLCBKLiBXLiwgRGluZ21hbiwgRC4gQS4sICZhbXA7IEJ1cnJpcywgUy4gKDIwMTYpLiBTdGF0ZSBsYXdzIG9uIGVtZXJnZW5jeSBob2xkcyBmb3IgbWVudGFsIGhlYWx0aCBzdGFiaWxpemF0aW9uLiA8ZW0+UHN5Y2hpYXRyaWMgU2VydmljZXMsIDY3PC9lbT4oNSksIDUyOeKAkzUzNS4gPGEgcmVsPVwibm9vcGVuZXIgbm9yZWZlcnJlclwiIHRhcmdldD1cIl9ibGFua1wiIGhyZWY9XCJodHRwczovL2RvaS5vcmcvMTAuMTE3Ni9hcHBpLnBzLjIwMTUwMDIwNVwiPmh0dHBzOi8vZG9pLm9yZy8xMC4xMTc2L2FwcGkucHMuMjAxNTAwMjA1PC9hPjwvc3Bhbj48L3NwYW4+PC9wPjxwPjxzcGFuIHN0eWxlPVwiZm9udC1zaXplOiAxLjVyZW1cIj48c3BhbiBzdHlsZT1cImNvbG9yOiByZ2IoMCwgMCwgMCk7IHRleHQtZGVjb3JhdGlvbjogaW5oZXJpdFwiPkhlbnJ5LCBSLiBTLiwgUGVycmluLCBQLiBCLiwgQ29zdG9uLCBCLiBNLiwgJmFtcDsgQ2FsdG9uLCBKLiBNLiAoMjAyMSkuIEludGltYXRlIHBhcnRuZXIgdmlvbGVuY2UgYW5kIG1lbnRhbCBoZWFsdGggYW1vbmcgdHJhbnNnZW5kZXIvZ2VuZGVyIG5vbmNvbmZvcm1pbmcgYWR1bHRzLiA8ZW0+Sm91cm5hbCBvZiBJbnRlcnBlcnNvbmFsIFZpb2xlbmNlLCAzNjwvZW0+KDfigJM4KSwgMzM3NOKAkzMzOTkuPC9zcGFuPjwvc3Bhbj48L3A+PHA+PHNwYW4gc3R5bGU9XCJmb250LXNpemU6IDEuNXJlbVwiPjxzcGFuIHN0eWxlPVwiY29sb3I6IHJnYigwLCAwLCAwKTsgdGV4dC1kZWNvcmF0aW9uOiBpbmhlcml0XCI+TG92ZSBpcyBSZXNwZWN0LiAoMjAyMCwgU2VwdGVtYmVyIDI1KS4gPGVtPkhvdyB0byBtYWtlIGEgZ28gYmFnIHdoZW4gbGVhdmluZyBhbiBhYnVzaXZlIHJlbGF0aW9uc2hpcDwvZW0+LiA8YSByZWw9XCJub29wZW5lciBub3JlZmVycmVyXCIgdGFyZ2V0PVwiX2JsYW5rXCIgaHJlZj1cImh0dHBzOi8vd3d3LmxvdmVpc3Jlc3BlY3Qub3JnL3Jlc291cmNlcy9ob3ctdG8tbWFrZS1hLWdvLWJhZy13aGVuLWxlYXZpbmctYW4tYWJ1c2l2ZS1yZWxhdGlvbnNoaXAvXCI+aHR0cHM6Ly93d3cubG92ZWlzcmVzcGVjdC5vcmcvcmVzb3VyY2VzL2hvdy10by1tYWtlLWEtZ28tYmFnLXdoZW4tbGVhdmluZy1hbi1hYnVzaXZlLXJlbGF0aW9uc2hpcC88L2E+PC9zcGFuPjwvc3Bhbj48L3A+PHA+PHNwYW4gc3R5bGU9XCJmb250LXNpemU6IDEuNXJlbVwiPjxzcGFuIHN0eWxlPVwiY29sb3I6IHJnYigwLCAwLCAwKTsgdGV4dC1kZWNvcmF0aW9uOiBpbmhlcml0XCI+VGhlIEhvdGxpbmUuICgyMDIzLCBGZWJydWFyeSAyMykuIDxlbT5JZGVudGlmeSBhYnVzZTwvZW0+LjxhIHJlbD1cIm5vb3BlbmVyIG5vcmVmZXJyZXJcIiB0YXJnZXQ9XCJfYmxhbmtcIiBocmVmPVwiaHR0cHM6Ly93d3cudGhlaG90bGluZS5vcmcvaWRlbnRpZnktYWJ1c2UvXCI+PHNwYW4gc3R5bGU9XCJjb2xvcjogcmdiKDAsIDAsIDApXCI+IDwvc3Bhbj48L2E+PC9zcGFuPjxzcGFuIHN0eWxlPVwiY29sb3I6IHJnYigxNywgODUsIDIwNCk7IHRleHQtZGVjb3JhdGlvbjogaW5oZXJpdFwiPjxhIHJlbD1cIm5vb3BlbmVyIG5vcmVmZXJyZXJcIiB0YXJnZXQ9XCJfYmxhbmtcIiBocmVmPVwiaHR0cHM6Ly93d3cudGhlaG90bGluZS5vcmcvaWRlbnRpZnktYWJ1c2UvXCI+PHNwYW4gc3R5bGU9XCJjb2xvcjogcmdiKDE3LCA4NSwgMjA0KVwiPjx1Pmh0dHBzOi8vd3d3LnRoZWhvdGxpbmUub3JnL2lkZW50aWZ5LWFidXNlLzwvdT48L3NwYW4+PC9hPjwvc3Bhbj48L3NwYW4+PC9wPjxwPjxzcGFuIHN0eWxlPVwiZm9udC1zaXplOiAxLjVyZW1cIj48c3BhbiBzdHlsZT1cImNvbG9yOiByZ2IoMCwgMCwgMCk7IHRleHQtZGVjb3JhdGlvbjogaW5oZXJpdFwiPktvbmcsIEouLCBSb2gsIFMuLCBFYXN0b24sIFMuIEQuLCBMZWUsIFkuLVMuLCAmYW1wOyBMYXdsZXIsIE0uIEouICgyMDE4KS4gQSBoaXN0b3J5IG9mIGNoaWxkaG9vZCBtYWx0cmVhdG1lbnQgYW5kIGludGltYXRlIHBhcnRuZXIgdmlvbGVuY2UgdmljdGltaXphdGlvbiBhbW9uZyBOYXRpdmUgQW1lcmljYW4gYWR1bHRzLiA8ZW0+Sm91cm5hbCBvZiBJbnRlcnBlcnNvbmFsIFZpb2xlbmNlLCAzMzwvZW0+KDE4KSwgMjgyNuKAkzI4NDguPC9zcGFuPjwvc3Bhbj48L3A+PHA+PHNwYW4gc3R5bGU9XCJmb250LXNpemU6IDEuNXJlbVwiPjxzcGFuIHN0eWxlPVwiY29sb3I6IHJnYigwLCAwLCAwKTsgdGV4dC1kZWNvcmF0aW9uOiBpbmhlcml0XCI+S2FyYWt1cnQsIEcuLCBLb8OnLCBFLiwgS2F0dGEsIFAuLCBKb25lcywgTi4sICZhbXA7IEJvbGVuLCBTLiBELiAoMjAyMikuIFRyZWF0bWVudHMgZm9yIGZlbWFsZSB2aWN0aW1zIG9mIGludGltYXRlIHBhcnRuZXIgdmlvbGVuY2U6IFN5c3RlbWF0aWMgcmV2aWV3IGFuZCBtZXRhLWFuYWx5c2lzLiA8ZW0+RnJvbnRpZXJzIGluIFBzeWNob2xvZ3ksIDEzPC9lbT4sIDc5MzAyMS4gPGEgcmVsPVwibm9vcGVuZXIgbm9yZWZlcnJlclwiIHRhcmdldD1cIl9ibGFua1wiIGhyZWY9XCJodHRwczovL2RvaS5vcmcvMTAuMzM4OS9mcHN5Zy4yMDIyLjc5MzAyMVwiPmh0dHBzOi8vZG9pLm9yZy8xMC4zMzg5L2Zwc3lnLjIwMjIuNzkzMDIxPC9hPjwvc3Bhbj48L3NwYW4+PC9wPjxwPjxzcGFuIHN0eWxlPVwiZm9udC1zaXplOiAxLjVyZW1cIj48c3BhbiBzdHlsZT1cImNvbG9yOiByZ2IoMCwgMCwgMCk7IHRleHQtZGVjb3JhdGlvbjogaW5oZXJpdFwiPkxlbnR6LCBMLiAoMjAxMSkuIDEwIHRpcHMgZm9yIGRvY3VtZW50aW5nIGRvbWVzdGljIHZpb2xlbmNlLiA8ZW0+TnVyc2luZyBDcml0aWNhbCBDYXJlLCA2PC9lbT4oNCksIDQ4LiA8YSByZWw9XCJub29wZW5lciBub3JlZmVycmVyXCIgdGFyZ2V0PVwiX2JsYW5rXCIgaHJlZj1cImh0dHBzOi8vZG9pLm9yZy8xMC4xMDk3LzAxLkNDTi4wMDAwMzk4Nzc1LjQyNDcyLmRhXCI+aHR0cHM6Ly9kb2kub3JnLzEwLjEwOTcvMDEuQ0NOLjAwMDAzOTg3NzUuNDI0NzIuZGE8L2E+PC9zcGFuPjwvc3Bhbj48L3A+PHA+PHNwYW4gc3R5bGU9XCJmb250LXNpemU6IDEuNXJlbVwiPjxzcGFuIHN0eWxlPVwiY29sb3I6IHJnYigwLCAwLCAwKTsgdGV4dC1kZWNvcmF0aW9uOiBpbmhlcml0XCI+TW9ycmlzb24sIEEuIE0uLCBDYW1wYmVsbCwgSi4gSy4sIFNoYXJwbGVzcywgTC4sICZhbXA7IE1hcnRpbiwgUy4gTC4gKDIwMjQpLiBJbnRpbWF0ZSBwYXJ0bmVyIHZpb2xlbmNlIGFuZCBpbW1pZ3JhdGlvbiBpbiB0aGUgVW5pdGVkIFN0YXRlczogQSBzeXN0ZW1hdGljIHJldmlldy4gPGVtPlRyYXVtYSwgVmlvbGVuY2UsICZhbXA7IEFidXNlLCAyNTwvZW0+KDEpLCA4NDbigJM4NjEuPC9zcGFuPjwvc3Bhbj48L3A+PHA+PHNwYW4gc3R5bGU9XCJmb250LXNpemU6IDEuNXJlbVwiPjxzcGFuIHN0eWxlPVwiY29sb3I6IHJnYigwLCAwLCAwKTsgdGV4dC1kZWNvcmF0aW9uOiBpbmhlcml0XCI+U2NvdHQtU3RvcmV5LCBLLiwgZXQgYWwuICgyMDIzKS4gV2hhdCBhYm91dCB0aGUgbWVuPyBBIGNyaXRpY2FsIHJldmlldyBvZiBtZW4ncyBleHBlcmllbmNlcyBvZiBpbnRpbWF0ZSBwYXJ0bmVyIHZpb2xlbmNlLiA8ZW0+VHJhdW1hLCBWaW9sZW5jZSwgJmFtcDsgQWJ1c2UsIDI0PC9lbT4oMiksIDg1OOKAkzg3Mi4gPGEgcmVsPVwibm9vcGVuZXIgbm9yZWZlcnJlclwiIHRhcmdldD1cIl9ibGFua1wiIGhyZWY9XCJodHRwczovL2RvaS5vcmcvMTAuMTE3Ny8xNTI0ODM4MDIxMTA0MzgyN1wiPmh0dHBzOi8vZG9pLm9yZy8xMC4xMTc3LzE1MjQ4MzgwMjExMDQzODI3PC9hPjwvc3Bhbj48L3NwYW4+PC9wPjxwPjxzcGFuIHN0eWxlPVwiZm9udC1zaXplOiAxLjVyZW1cIj48c3BhbiBzdHlsZT1cImNvbG9yOiByZ2IoMCwgMCwgMCk7IHRleHQtZGVjb3JhdGlvbjogaW5oZXJpdFwiPlNtaXRoLCBTLiBHLiwgZXQgYWwuICgyMDE3KS4gPGVtPk5hdGlvbmFsIGludGltYXRlIHBhcnRuZXIgYW5kIHNleHVhbCB2aW9sZW5jZSBzdXJ2ZXkgKE5JU1ZTKTogMjAxMOKAkzIwMTIgc3RhdGUgcmVwb3J0PC9lbT4uIE5hdGlvbmFsIENlbnRlciBmb3IgSW5qdXJ5IFByZXZlbnRpb24gYW5kIENvbnRyb2wsIENlbnRlcnMgZm9yIERpc2Vhc2UgQ29udHJvbCBhbmQgUHJldmVudGlvbi48L3NwYW4+PC9zcGFuPjwvcD48cD48c3BhbiBzdHlsZT1cImZvbnQtc2l6ZTogMS41cmVtXCI+PHNwYW4gc3R5bGU9XCJjb2xvcjogcmdiKDAsIDAsIDApOyB0ZXh0LWRlY29yYXRpb246IGluaGVyaXRcIj5TbWl0aCwgUy4gRy4sIFpoYW5nLCBYLiwgQmFzaWxlLCBLLiBDLiwgTWVycmljaywgTS4gVC4sIFdhbmcsIEouLCBLcmVzbm93LCBNLiwgJmFtcDsgQ2hlbiwgSi4gKDIwMTgpLiA8ZW0+VGhlIG5hdGlvbmFsIGludGltYXRlIHBhcnRuZXIgYW5kIHNleHVhbCB2aW9sZW5jZSBzdXJ2ZXk6IDIwMTUgZGF0YSBicmllZuKAlFVwZGF0ZWQgcmVsZWFzZTwvZW0+IChwLiAzMikuIE5hdGlvbmFsIENlbnRlciBmb3IgSW5qdXJ5IFByZXZlbnRpb24gYW5kIENvbnRyb2wsIENlbnRlcnMgZm9yIERpc2Vhc2UgQ29udHJvbCBhbmQgUHJldmVudGlvbi48L3NwYW4+PC9zcGFuPjwvcD48cD48c3BhbiBzdHlsZT1cImZvbnQtc2l6ZTogMS41cmVtXCI+PHNwYW4gc3R5bGU9XCJjb2xvcjogcmdiKDAsIDAsIDApOyB0ZXh0LWRlY29yYXRpb246IGluaGVyaXRcIj5Xb3JsZCBIZWFsdGggT3JnYW5pemF0aW9uLiAoMjAxMykuIDxlbT5HbG9iYWwgYW5kIHJlZ2lvbmFsIGVzdGltYXRlcyBvZiB2aW9sZW5jZSBhZ2FpbnN0IHdvbWVuOiBQcmV2YWxlbmNlIGFuZCBoZWFsdGggZWZmZWN0cyBvZiBpbnRpbWF0ZSBwYXJ0bmVyIHZpb2xlbmNlIGFuZCBub24tcGFydG5lciBzZXh1YWwgdmlvbGVuY2U8L2VtPi4gV29ybGQgSGVhbHRoIE9yZ2FuaXphdGlvbi48L3NwYW4+PC9zcGFuPjxiciBjbGFzcz1cImJyZWFrLXdoZW4tdHJhaWxpbmdcIj48YnIgY2xhc3M9XCJicmVhay13aGVuLXRyYWlsaW5nXCI+PC9wPjwvZGl2PiJ9XSwiZmFtaWx5IjoidGV4dCIsInZhcmlhbnQiOiJwYXJhZ3JhcGgiLCJzZXR0aW5ncyI6eyJ2IjoyLCJjYXJkTW9kZSI6IldISVRFIiwicGFkZGluZ1RvcCI6MywiYWNjZW50Q29sb3IiOm51bGwsInF1b3Rlc0lubGluZSI6ZmFsc2UsInBhZGRpbmdCb3R0b20iOjMsInBhZGRpbmdMaW5rZWQiOnRydWUsImJhY2tncm91bmRUeXBlIjoiTElHSFQiLCJlbnRyYW5jZUFuaW1hdGlvbiI6dHJ1ZSwibWFya2VyQ29sb3JDb250cmFzdCI6IkFVVE8iLCJzbmlwcGV0Q29sb3JDb250cmFzdCI6IkFVVE8iLCJjdXN0b21CYWNrZ3JvdW5kQ29sb3JDb250cmFzdCI6IkFVVE8ifSwiYmFja2dyb3VuZCI6e30sImdsb2JhbEJsb2NrSWQiOiI2YWZmYmI5YS05NGQwLTQxY2EtYTcyMS1lZDBhMWI4ZGZhZTAifV19LHsiYXV0aG9yIjoiYWlkfDEwMDRmMDZjLTJjNDAtNDZhMi05N2YyLWJhMzVkMjJmNDU3MCIsImNvdXJzZUlkIjoibmFGU1haOFgzQUUyLUsxcUhvMjVEZkdrQ1B6VE54Z28iLCJjcmVhdGVkQXQiOiIyMDI2LTA1LTExVDE1OjE3OjA5Ljg1OVoiLCJkZWxldGVkIjpmYWxzZSwiZGVzY3JpcHRpb24iOiIiLCJkdXBsaWNhdGVkRnJvbUlkIjoiSmtueUhsX05FOFljQTVOcERXenlMemxfVFI3MkVvcUkiLCJleHBlcmltZW50cyI6bnVsbCwiaGVhZGVySW1hZ2UiOnt9LCJpY29uIjoiQXJ0aWNsZSIsImlkIjoidkt5NEM2Xzh2al9Xb0N4czAwWERxTEEydEhraGRndDMiLCJpc1BhcnRuZXJDb250ZW50QXV0aG9yIjpudWxsLCJsYXN0VXBkYXRlZEJ5IjpudWxsLCJtZWRpYSI6e30sIm1ldGFkYXRhIjpudWxsLCJvcmlnaW5hbElkIjpudWxsLCJwaWxlcyI6W10sInBvc2l0aW9uIjoyOSwicmVhZHkiOnRydWUsInNlbGVjdGVkQXV0aG9ySWQiOiJub25lIiwic2V0dGluZ3MiOnt9LCJ0aXRsZSI6IkNlcnRpZmljYXRlIiwidHJhbnNmZXJyZWRBdCI6bnVsbCwidHlwZSI6ImJsb2NrcyIsInVwZGF0ZWRBdCI6IjIwMjYtMDUtMTFUMTU6MTc6MTEuMjkyWiIsIml0ZW1zIjpbeyJpZCI6ImNtbml1ODRmbzAwaDkzYjdra252cDJ0MjIiLCJ0eXBlIjoiaHRtbCIsIml0ZW1zIjpbeyJpZCI6ImNtbml1ODRmbzAwaGEzYjdrajdva2hwcGsiLCJzcmNkb2MiOiI8IURPQ1RZUEUgaHRtbD5cbjxodG1sIGxhbmc9XCJlblwiPlxuPGhlYWQ+XG5cdDxtZXRhIGNoYXJzZXQ9XCJVVEYtOFwiPlxuXHQ8bWV0YSBuYW1lPVwidmlld3BvcnRcIiBjb250ZW50PVwid2lkdGg9ZGV2aWNlLXdpZHRoLCBpbml0aWFsLXNjYWxlPTEuMFwiPlxuXHQ8dGl0bGU+Q2VydGlmaWNhdGUgR2VuZXJhdG9yPC90aXRsZT5cblx0PHN0eWxlPlxuXHRcdC8qIC0tLSBSaXNlIEVtYmVkZGVkIFVJIFN0eWxlcyAtLS0gKi9cblx0XHRib2R5IHtcblx0XHRcdGZvbnQtZmFtaWx5OiAnU2Vnb2UgVUknLCBUYWhvbWEsIEdlbmV2YSwgVmVyZGFuYSwgc2Fucy1zZXJpZjtcblx0XHRcdGJhY2tncm91bmQtY29sb3I6IHRyYW5zcGFyZW50O1xuXHRcdFx0Y29sb3I6ICMzMzM7XG5cdFx0XHRtYXJnaW46IDA7XG5cdFx0XHRwYWRkaW5nOiAyMHB4O1xuXHRcdFx0ZGlzcGxheTogZmxleDtcblx0XHRcdGp1c3RpZnktY29udGVudDogY2VudGVyO1xuXHRcdH1cblxuXHRcdC5mb3JtLXNlY3Rpb24ge1xuXHRcdFx0YmFja2dyb3VuZDogI2ZmZmZmZjtcblx0XHRcdHBhZGRpbmc6IDMwcHg7XG5cdFx0XHRib3JkZXItcmFkaXVzOiA4cHg7XG5cdFx0XHRib3gtc2hhZG93OiAwIDRweCAxMnB4IHJnYmEoMCwwLDAsMC4wNSk7XG5cdFx0XHR3aWR0aDogMTAwJTtcblx0XHRcdG1heC13aWR0aDogNTAwcHg7XG5cdFx0XHRib3JkZXI6IDFweCBzb2xpZCAjZTJlOGYwO1xuXHRcdH1cblxuXHRcdGgyIHtcblx0XHRcdG1hcmdpbi10b3A6IDA7XG5cdFx0XHRjb2xvcjogIzFhMzY1ZDsgLyogTWF0Y2hlcyBibHVlIGZyb20gaW1hZ2UgKi9cblx0XHRcdGZvbnQtc2l6ZTogMS41ZW07XG5cdFx0fVxuXG5cdFx0LnByaXZhY3ktbm90aWNlIHtcblx0XHRcdGJhY2tncm91bmQtY29sb3I6ICNmMGY0Zjg7IC8qIFNvZnRlciBncmV5IGJhY2tncm91bmQgKi9cblx0XHRcdGJvcmRlci1sZWZ0OiA0cHggc29saWQgIzFhMzY1ZDtcblx0XHRcdHBhZGRpbmc6IDEycHg7XG5cdFx0XHRtYXJnaW4tYm90dG9tOiAyMHB4O1xuXHRcdFx0Ym9yZGVyLXJhZGl1czogMCA0cHggNHB4IDA7XG5cdFx0XHRmb250LXNpemU6IDAuOWVtO1xuXHRcdFx0Y29sb3I6ICMyZDM3NDg7XG5cdFx0XHRsaW5lLWhlaWdodDogMS40O1xuXHRcdH1cblxuXHRcdC5mb3JtLWdyb3VwIHtcblx0XHRcdG1hcmdpbi1ib3R0b206IDIwcHg7XG5cdFx0fVxuXG5cdFx0LmZvcm0tZ3JvdXAgbGFiZWwge1xuXHRcdFx0ZGlzcGxheTogYmxvY2s7XG5cdFx0XHRtYXJnaW4tYm90dG9tOiA4cHg7XG5cdFx0XHRmb250LXdlaWdodDogNjAwO1xuXHRcdFx0Y29sb3I6ICM0YTU1Njg7XG5cdFx0fVxuXG5cdFx0LmZvcm0tZ3JvdXAgaW5wdXQge1xuXHRcdFx0d2lkdGg6IDEwMCU7XG5cdFx0XHRwYWRkaW5nOiAxMnB4O1xuXHRcdFx0Ym9yZGVyOiAxcHggc29saWQgI2NiZDVlMDtcblx0XHRcdGJvcmRlci1yYWRpdXM6IDRweDtcblx0XHRcdGZvbnQtc2l6ZTogMWVtO1xuXHRcdFx0Ym94LXNpemluZzogYm9yZGVyLWJveDtcblx0XHRcdHRyYW5zaXRpb246IGJvcmRlci1jb2xvciAwLjNzO1xuXHRcdH1cblxuXHRcdC5mb3JtLWdyb3VwIGlucHV0OmZvY3VzIHtcblx0XHRcdG91dGxpbmU6IG5vbmU7XG5cdFx0XHRib3JkZXItY29sb3I6ICMxYTM2NWQ7XG5cdFx0XHRib3gtc2hhZG93OiAwIDAgMCAzcHggcmdiYSgyNiwgNTQsIDkzLCAwLjEpO1xuXHRcdH1cblxuXHRcdC5wcmludC1idG4ge1xuXHRcdFx0YmFja2dyb3VuZDogIzFhMzY1ZDsgLyogTWF0Y2hlcyBibHVlIGZyb20gaW1hZ2UgKi9cblx0XHRcdGNvbG9yOiB3aGl0ZTtcblx0XHRcdGJvcmRlcjogbm9uZTtcblx0XHRcdHBhZGRpbmc6IDEycHggMjRweDtcblx0XHRcdGZvbnQtc2l6ZTogMS4xZW07XG5cdFx0XHRmb250LXdlaWdodDogNjAwO1xuXHRcdFx0Ym9yZGVyLXJhZGl1czogNHB4O1xuXHRcdFx0Y3Vyc29yOiBwb2ludGVyO1xuXHRcdFx0dHJhbnNpdGlvbjogYmFja2dyb3VuZCAwLjNzO1xuXHRcdFx0ZGlzcGxheTogYmxvY2s7XG5cdFx0XHR3aWR0aDogMTAwJTtcblx0XHR9XG5cblx0XHQucHJpbnQtYnRuOmhvdmVyIHtcblx0XHRcdGJhY2tncm91bmQ6ICMxNTJjNGE7XG5cdFx0fVxuXHQ8L3N0eWxlPlxuPC9oZWFkPlxuPGJvZHk+XG5cblx0PGRpdiBjbGFzcz1cImZvcm0tc2VjdGlvblwiPlxuXHRcdDxoMj5DbGFpbSBZb3VyIENlcnRpZmljYXRlIG9mIENvbXBsZXRpb248L2gyPlxuXHRcdFxuXHRcdDxkaXYgY2xhc3M9XCJwcml2YWN5LW5vdGljZVwiPlxuXHRcdFx0PHN0cm9uZz7wn5SSIFByaXZhY3kgTm90aWNlOjwvc3Ryb25nPiBZb3VyIG5hbWUgaXMgdXNlZCBvbmx5IHRvIGdlbmVyYXRlIHlvdXIgY2VydGlmaWNhdGUgbG9jYWxseS4gSXQgaXMgbm90IHNhdmVkIG9yIHRyYWNrZWQsIGVuc3VyaW5nIGNvbXBsaWFuY2Ugd2l0aCBkYXRhIHByaXZhY3kgc3RhbmRhcmRzLlxuXHRcdDwvZGl2PlxuXG5cdFx0PGRpdiBjbGFzcz1cImZvcm0tZ3JvdXBcIj5cblx0XHRcdDxsYWJlbCBmb3I9XCJsZWFybmVyTmFtZVwiPkVudGVyIFlvdXIgRnVsbCBOYW1lOjwvbGFiZWw+XG5cdFx0XHQ8aW5wdXQgdHlwZT1cInRleHRcIiBpZD1cImxlYXJuZXJOYW1lXCIgcGxhY2Vob2xkZXI9XCJlLmcuLCBKYW5lIERvZVwiPlxuXHRcdDwvZGl2PlxuXG5cdFx0PGJ1dHRvbiBjbGFzcz1cInByaW50LWJ0blwiIG9uY2xpY2s9XCJnZW5lcmF0ZUFuZFBvcFVwKClcIj5HZW5lcmF0ZSBDZXJ0aWZpY2F0ZTwvYnV0dG9uPlxuXHQ8L2Rpdj5cblxuPHNjcmlwdD5cblx0ZnVuY3Rpb24gZ2VuZXJhdGVBbmRQb3BVcCgpIHtcblx0XHRjb25zdCBsZWFybmVyTmFtZSA9IGRvY3VtZW50LmdldEVsZW1lbnRCeUlkKCdsZWFybmVyTmFtZScpLnZhbHVlLnRyaW0oKTtcblx0XHRcblx0XHQvLyAtLS0g4pqZ77iPIEhBUkRDT0RFIFlPVVIgTU9EVUxFIFRJVExFIEhFUkUg4pqZ77iPIC0tLVxuXHRcdGNvbnN0IG1vZHVsZVRpdGxlID0gXCJJbnRpbWF0ZSBQYXJ0bmVyIFZpb2xlbmNlOiBTZWxmLURpcmVjdGVkIExlYXJuaW5nIE1vZHVsZVwiOyBcblx0XHRcblx0XHRpZihsZWFybmVyTmFtZSA9PT0gXCJcIikge1xuXHRcdFx0YWxlcnQoXCJQbGVhc2UgZW50ZXIgeW91ciBuYW1lIHRvIGdlbmVyYXRlIHRoZSBjZXJ0aWZpY2F0ZS5cIik7XG5cdFx0XHRkb2N1bWVudC5nZXRFbGVtZW50QnlJZCgnbGVhcm5lck5hbWUnKS5mb2N1cygpO1xuXHRcdFx0cmV0dXJuO1xuXHRcdH1cblxuXHRcdGNvbnN0IHRvZGF5ID0gbmV3IERhdGUoKTtcblx0XHRjb25zdCBkYXRlU3RyaW5nID0gdG9kYXkudG9Mb2NhbGVEYXRlU3RyaW5nKCdlbi1VUycsIHsgeWVhcjogJ251bWVyaWMnLCBtb250aDogJ2xvbmcnLCBkYXk6ICdudW1lcmljJyB9KTtcblxuXHRcdGNvbnN0IGNlcnRpZmljYXRlSFRNTCA9IGBcblx0XHQ8IURPQ1RZUEUgaHRtbD5cblx0XHQ8aHRtbD5cblx0XHQ8aGVhZD5cblx0XHRcdDx0aXRsZT5DZXJ0aWZpY2F0ZSBvZiBDb21wbGV0aW9uPC90aXRsZT5cblx0XHRcdDxzdHlsZT5cblx0XHRcdFx0Ym9keSB7XG5cdFx0XHRcdFx0bWFyZ2luOiAwO1xuXHRcdFx0XHRcdHBhZGRpbmc6IDA7XG5cdFx0XHRcdFx0YmFja2dyb3VuZDogIzYyNmE3Mztcblx0XHRcdFx0XHRkaXNwbGF5OiBmbGV4O1xuXHRcdFx0XHRcdGp1c3RpZnktY29udGVudDogY2VudGVyO1xuXHRcdFx0XHRcdGFsaWduLWl0ZW1zOiBjZW50ZXI7XG5cdFx0XHRcdFx0bWluLWhlaWdodDogMTAwdmg7XG5cdFx0XHRcdFx0LXdlYmtpdC1wcmludC1jb2xvci1hZGp1c3Q6IGV4YWN0O1xuXHRcdFx0XHRcdHByaW50LWNvbG9yLWFkanVzdDogZXhhY3Q7XG5cdFx0XHRcdH1cblx0XHRcdFx0LmNlcnRpZmljYXRlLXdyYXBwZXIge1xuXHRcdFx0XHRcdGJhY2tncm91bmQ6IHdoaXRlO1xuXHRcdFx0XHRcdHBhZGRpbmc6IDAuMjVpbjtcblx0XHRcdFx0XHRib3gtc2hhZG93OiAwIDEwcHggMzBweCByZ2JhKDAsMCwwLDAuMyk7XG5cdFx0XHRcdH1cblx0XHRcdFx0LmNlcnRpZmljYXRlIHtcblx0XHRcdFx0XHRib3JkZXI6IDEwcHggc29saWQgIzFhMzY1ZDtcblx0XHRcdFx0XHRwYWRkaW5nOiAxMHB4O1xuXHRcdFx0XHRcdGJhY2tncm91bmQ6ICNmZmY7XG5cdFx0XHRcdFx0d2lkdGg6IDEwaW47XG5cdFx0XHRcdFx0aGVpZ2h0OiA3LjVpbjtcblx0XHRcdFx0XHRib3gtc2l6aW5nOiBib3JkZXItYm94O1xuXHRcdFx0XHRcdGRpc3BsYXk6IGZsZXg7XG5cdFx0XHRcdFx0ZmxleC1kaXJlY3Rpb246IGNvbHVtbjtcblx0XHRcdFx0fVxuXHRcdFx0XHQuY2VydGlmaWNhdGUtaW5uZXIge1xuXHRcdFx0XHRcdGJvcmRlcjogM3B4IHNvbGlkICNiMDhmMjY7IC8qIFJpY2hlZCBnb2xkIGZvciBiZXR0ZXIgYWNjZXNzaWJpbGl0eSBhbmQgcHJpbnQgKi9cblx0XHRcdFx0XHRmbGV4LWdyb3c6IDE7XG5cdFx0XHRcdFx0cGFkZGluZzogNDBweDtcblx0XHRcdFx0XHR0ZXh0LWFsaWduOiBjZW50ZXI7XG5cdFx0XHRcdFx0Zm9udC1mYW1pbHk6ICdTZWdvZSBVSScsIFRhaG9tYSwgR2VuZXZhLCBWZXJkYW5hLCBzYW5zLXNlcmlmO1xuXHRcdFx0XHRcdGJhY2tncm91bmQtaW1hZ2U6IHJhZGlhbC1ncmFkaWVudChjaXJjbGUsICNmZmZmZmYgNTAlLCAjZmNmYmY3IDEwMCUpO1xuXHRcdFx0XHRcdGRpc3BsYXk6IGZsZXg7XG5cdFx0XHRcdFx0ZmxleC1kaXJlY3Rpb246IGNvbHVtbjtcblx0XHRcdFx0XHRqdXN0aWZ5LWNvbnRlbnQ6IGNlbnRlcjtcblx0XHRcdFx0fVxuXHRcdFx0XHQuY2VydC10aXRsZSB7XG5cdFx0XHRcdFx0Zm9udC1zaXplOiAzLjJlbTtcblx0XHRcdFx0XHRjb2xvcjogIzFhMzY1ZDtcblx0XHRcdFx0XHRtYXJnaW46IDAgMCAxMHB4IDA7XG5cdFx0XHRcdFx0dGV4dC10cmFuc2Zvcm06IHVwcGVyY2FzZTtcblx0XHRcdFx0XHRsZXR0ZXItc3BhY2luZzogM3B4O1xuXHRcdFx0XHR9XG5cdFx0XHRcdC5jZXJ0LXN1YnRpdGxlIHtcblx0XHRcdFx0XHRmb250LXNpemU6IDEuMmVtO1xuXHRcdFx0XHRcdGZvbnQtc3R5bGU6IGl0YWxpYztcblx0XHRcdFx0XHRjb2xvcjogIzRhNTU2ODtcblx0XHRcdFx0XHRtYXJnaW4tYm90dG9tOiAzMHB4O1xuXHRcdFx0XHR9XG5cdFx0XHRcdC5jZXJ0LW5hbWUge1xuXHRcdFx0XHRcdGZvbnQtc2l6ZTogMy41ZW07XG5cdFx0XHRcdFx0Y29sb3I6ICMyZDM3NDg7XG5cdFx0XHRcdFx0Ym9yZGVyLWJvdHRvbTogMnB4IHNvbGlkICM3MTgwOTY7XG5cdFx0XHRcdFx0ZGlzcGxheTogaW5saW5lLWJsb2NrO1xuXHRcdFx0XHRcdHBhZGRpbmc6IDAgNDBweCA1cHg7XG5cdFx0XHRcdFx0bWFyZ2luLWJvdHRvbTogMzBweDtcblx0XHRcdFx0XHRmb250LWZhbWlseTogJ1RpbWVzIE5ldyBSb21hbicsIFRpbWVzLCBzZXJpZjtcblx0XHRcdFx0fVxuXHRcdFx0XHQuY2VydC1ib2R5IHtcblx0XHRcdFx0XHRmb250LXNpemU6IDEuMmVtO1xuXHRcdFx0XHRcdGNvbG9yOiAjNGE1NTY4O1xuXHRcdFx0XHRcdG1hcmdpbi1ib3R0b206IDIwcHg7XG5cdFx0XHRcdH1cblx0XHRcdFx0LmNlcnQtbW9kdWxlIHtcblx0XHRcdFx0XHRmb250LXNpemU6IDJlbTtcblx0XHRcdFx0XHRmb250LXdlaWdodDogYm9sZDtcblx0XHRcdFx0XHRjb2xvcjogIzFhMzY1ZDtcblx0XHRcdFx0XHRtYXJnaW4tYm90dG9tOiA1MHB4O1xuXHRcdFx0XHR9XG5cdFx0XHRcdC5jZXJ0LWZvb3RlciB7XG5cdFx0XHRcdFx0ZGlzcGxheTogZmxleDtcblx0XHRcdFx0XHRqdXN0aWZ5LWNvbnRlbnQ6IHNwYWNlLWJldHdlZW47XG5cdFx0XHRcdFx0YWxpZ24taXRlbXM6IGZsZXgtZW5kO1xuXHRcdFx0XHRcdG1hcmdpbi10b3A6IGF1dG87XG5cdFx0XHRcdFx0cGFkZGluZzogMCA0MHB4O1xuXHRcdFx0XHR9XG5cdFx0XHRcdC5zaWduYXR1cmUtc2VjdGlvbiwgLmRhdGUtc2VjdGlvbiB7XG5cdFx0XHRcdFx0dGV4dC1hbGlnbjogY2VudGVyO1xuXHRcdFx0XHR9XG5cdFx0XHRcdC5saW5lIHtcblx0XHRcdFx0XHRib3JkZXItdG9wOiAxcHggc29saWQgIzAwMDtcblx0XHRcdFx0XHR3aWR0aDogMjUwcHg7XG5cdFx0XHRcdFx0bWFyZ2luLWJvdHRvbTogMTBweDtcblx0XHRcdFx0fVxuXHRcdFx0XHQubGFiZWwge1xuXHRcdFx0XHRcdGZvbnQtc2l6ZTogMC45ZW07XG5cdFx0XHRcdFx0Zm9udC1zdHlsZTogaXRhbGljO1xuXHRcdFx0XHRcdGNvbG9yOiAjNGE1NTY4O1xuXHRcdFx0XHR9XG5cdFx0XHRcdC5kYXRlLWRpc3BsYXkge1xuXHRcdFx0XHRcdGZvbnQtc2l6ZTogMS4yZW07XG5cdFx0XHRcdFx0bWFyZ2luLWJvdHRvbTogNXB4O1xuXHRcdFx0XHRcdGRpc3BsYXk6IGJsb2NrO1xuXHRcdFx0XHRcdG1pbi1oZWlnaHQ6IDIycHg7XG5cdFx0XHRcdH1cblx0XHRcdFx0XG5cdFx0XHRcdEBtZWRpYSBwcmludCB7XG5cdFx0XHRcdFx0QHBhZ2UgeyBzaXplOiBsYW5kc2NhcGU7IG1hcmdpbjogMDsgfVxuXHRcdFx0XHRcdGJvZHkgeyBiYWNrZ3JvdW5kOiB3aGl0ZTsgYWxpZ24taXRlbXM6IGZsZXgtc3RhcnQ7IH1cblx0XHRcdFx0XHQuY2VydGlmaWNhdGUtd3JhcHBlciB7IGJveC1zaGFkb3c6IG5vbmU7IHBhZGRpbmc6IDAuMjVpbjsgd2lkdGg6IDEwMCU7IGhlaWdodDogMTAwdmg7IGJveC1zaXppbmc6IGJvcmRlci1ib3g7IH1cblx0XHRcdFx0fVxuXHRcdFx0PC9zdHlsZT5cblx0XHQ8L2hlYWQ+XG5cdFx0PGJvZHk+XG5cdFx0XHQ8ZGl2IGNsYXNzPVwiY2VydGlmaWNhdGUtd3JhcHBlclwiPlxuXHRcdFx0XHQ8ZGl2IGNsYXNzPVwiY2VydGlmaWNhdGVcIj5cblx0XHRcdFx0XHQ8ZGl2IGNsYXNzPVwiY2VydGlmaWNhdGUtaW5uZXJcIj5cblx0XHRcdFx0XHRcdDxoMiBjbGFzcz1cImNlcnQtdGl0bGVcIj5DZXJ0aWZpY2F0ZSBvZiBDb21wbGV0aW9uPC9oMj5cblx0XHRcdFx0XHRcdDxwIGNsYXNzPVwiY2VydC1zdWJ0aXRsZVwiPlRoaXMgaXMgdG8gcHJvdWRseSBjZXJ0aWZ5IHRoYXQ8L3A+XG5cdFx0XHRcdFx0XHRcblx0XHRcdFx0XHRcdDxkaXYgY2xhc3M9XCJjZXJ0LW5hbWVcIj4ke2xlYXJuZXJOYW1lfTwvZGl2PlxuXHRcdFx0XHRcdFx0XG5cdFx0XHRcdFx0XHQ8cCBjbGFzcz1cImNlcnQtYm9keVwiPmhhcyBzdWNjZXNzZnVsbHkgY29tcGxldGVkIHRoZSByZXF1aXJlbWVudHMgZm9yPC9wPlxuXHRcdFx0XHRcdFx0XG5cdFx0XHRcdFx0XHQ8ZGl2IGNsYXNzPVwiY2VydC1tb2R1bGVcIj4ke21vZHVsZVRpdGxlfTwvZGl2PlxuXHRcdFx0XHRcdFx0XG5cdFx0XHRcdFx0XHQ8ZGl2IGNsYXNzPVwiY2VydC1mb290ZXJcIj5cblx0XHRcdFx0XHRcdFx0PGRpdiBjbGFzcz1cImRhdGUtc2VjdGlvblwiPlxuXHRcdFx0XHRcdFx0XHRcdDxzcGFuIGNsYXNzPVwiZGF0ZS1kaXNwbGF5XCI+JHtkYXRlU3RyaW5nfTwvc3Bhbj5cblx0XHRcdFx0XHRcdFx0XHQ8ZGl2IGNsYXNzPVwibGluZVwiPjwvZGl2PlxuXHRcdFx0XHRcdFx0XHRcdDxkaXYgY2xhc3M9XCJsYWJlbFwiPkRhdGUgb2YgQ29tcGxldGlvbjwvZGl2PlxuXHRcdFx0XHRcdFx0XHQ8L2Rpdj5cblx0XHRcdFx0XHRcdFx0XG5cdFx0XHRcdFx0XHRcdDxkaXYgY2xhc3M9XCJzaWduYXR1cmUtc2VjdGlvblwiPlxuXHRcdFx0XHRcdFx0XHRcdDxzcGFuIGNsYXNzPVwiZGF0ZS1kaXNwbGF5XCI+PC9zcGFuPiBcblx0XHRcdFx0XHRcdFx0XHQ8ZGl2IGNsYXNzPVwibGluZVwiPjwvZGl2PlxuXHRcdFx0XHRcdFx0XHRcdDxkaXYgY2xhc3M9XCJsYWJlbFwiPkF1dGhvcml6ZWQgU2lnbmF0dXJlPC9kaXY+XG5cdFx0XHRcdFx0XHRcdDwvZGl2PlxuXHRcdFx0XHRcdFx0PC9kaXY+XG5cdFx0XHRcdFx0PC9kaXY+XG5cdFx0XHRcdDwvZGl2PlxuXHRcdFx0PC9kaXY+XG5cblx0XHRcdDxzY3JpcHQ+XG5cdFx0XHRcdHdpbmRvdy5vbmxvYWQgPSBmdW5jdGlvbigpIHtcblx0XHRcdFx0XHRzZXRUaW1lb3V0KGZ1bmN0aW9uKCkge1xuXHRcdFx0XHRcdFx0d2luZG93LnByaW50KCk7XG5cdFx0XHRcdFx0fSwgNTAwKTsgXG5cdFx0XHRcdH1cblx0XHRcdCR7JzwnfS9zY3JpcHQ+XG5cdFx0PC9ib2R5PlxuXHRcdDwvaHRtbD5cblx0XHRgO1xuXG5cdFx0Y29uc3QgcHJpbnRXaW5kb3cgPSB3aW5kb3cub3BlbignJywgJ19ibGFuaycpO1xuXHRcdFxuXHRcdGlmICghcHJpbnRXaW5kb3cpIHtcblx0XHRcdGFsZXJ0KFwiUGxlYXNlIGFsbG93IHBvcC11cHMgZm9yIHRoaXMgc2l0ZSB0byB2aWV3IHlvdXIgY2VydGlmaWNhdGUuXCIpO1xuXHRcdFx0cmV0dXJuO1xuXHRcdH1cblxuXHRcdHByaW50V2luZG93LmRvY3VtZW50LndyaXRlKGNlcnRpZmljYXRlSFRNTCk7XG5cdFx0cHJpbnRXaW5kb3cuZG9jdW1lbnQuY2xvc2UoKTtcblx0fVxuPC9zY3JpcHQ+XG5cbjwvYm9keT5cbjwvaHRtbD4ifV0sImZhbWlseSI6Imh0bWwiLCJ2YXJpYW50IjoiaW5saW5lIiwic2V0dGluZ3MiOnsid2lkdGgiOiIyIiwiaGVpZ2h0IjozMDAsImF1dG9SZXNpemUiOnRydWUsInBhZGRpbmdUb3AiOjMsInF1b3Rlc0lubGluZSI6ZmFsc2UsInBhZGRpbmdCb3R0b20iOjMsInBhZGRpbmdMaW5rZWQiOnRydWUsImhhc0N1c3RvbUNvbXBsZXRpb24iOmZhbHNlLCJtYXJrZXJDb2xvckNvbnRyYXN0IjoiQVVUTyIsInNuaXBwZXRDb2xvckNvbnRyYXN0IjoiQVVUTyJ9LCJnbG9iYWxCbG9ja0lkIjoiNDNiODgwMTQtYzQ3MS00NjJiLWFkNDQtZDNhZTQ5MTA1ODg4In0seyJpZCI6ImNtZmQ0c216ZjAwMGgzYjdnOHZmcDF6Ym8iLCJ0eXBlIjoiaW50ZXJhY3RpdmUiLCJpdGVtcyI6W3siaWQiOiJjbWZkNHNtemcwMDBpM2I3Z2t3MGlyZW1xIiwibWVkaWEiOnsic3RvcnlsaW5lIjp7InNyYyI6IkhyMUZtWExWVHMtblE0QUMvc3RvcnkuaHRtbCIsIm1ldGEiOnsic3RhZ2UiOnsid2lkdGgiOjk2MCwiaGVpZ2h0Ijo1NDB9LCJ0aXRsZSI6Ik9wZW4gZm9yIENlcnRpZmljYXRlIiwicGxheWVyIjp7Im5hbWUiOiJ1bmlmaWVkIiwid2lkdGgiOjk4MCwiaGVpZ2h0Ijo1NjB9LCJzY2VuZXMiOlt7InRpdGxlIjoiUG9zdC1Bc3Nlc3NtZW50OiBFQ1QifV0sInNsaWRlcyI6W3siaWQiOiI1VXJnZG04dHFubiIsInRpdGxlIjoiQ2VydGlmaWNhdGUiLCJzY2VuZV9pbmRleCI6IjEuMSJ9XSwidmVyc2lvbiI6IjMuOTYuMzM4MTUuMCIsImNvdXJzZV9pZCI6IjZlMDhsYUJFeGkwIiwidGh1bWJuYWlsIjoic3RvcnlfY29udGVudC90aHVtYm5haWwuanBnIn0sInR5cGUiOiJzdG9yeWxpbmUiLCJ0aXRsZSI6IlBlcmlwYXJ0dW0gRGVwcmVzc2lvbiBDZXJ0aWZpY2F0ZSIsInByb2Nlc3NpbmciOmZhbHNlLCJjb250ZW50UHJlZml4IjoiSHIxRm1YTFZUcy1uUTRBQyJ9fX1dLCJmYW1pbHkiOiIzNjAiLCJ2YXJpYW50Ijoic3RvcnlsaW5lIiwic2V0dGluZ3MiOnsidiI6MiwiY2FyZE1vZGUiOiJXSElURSIsIm1lZGlhV2lkdGgiOiIxIiwicGFkZGluZ1RvcCI6MywiYWNjZW50Q29sb3IiOm51bGwsInF1b3Rlc0lubGluZSI6ZmFsc2UsInBhZGRpbmdCb3R0b20iOjMsInBhZGRpbmdMaW5rZWQiOnRydWUsImJhY2tncm91bmRUeXBlIjoiQ09MT1IiLCJiYWNrZ3JvdW5kQ29sb3IiOiIjZmFmYWZhIiwiZW50cmFuY2VBbmltYXRpb24iOnRydWUsIm1hcmtlckNvbG9yQ29udHJhc3QiOiJBVVRPIiwic25pcHBldENvbG9yQ29udHJhc3QiOiJBVVRPIiwiY3VzdG9tQmFja2dyb3VuZENvbG9yQ29udHJhc3QiOiJBVVRPIn0sImJhY2tncm91bmQiOnt9LCJnbG9iYWxCbG9ja0lkIjoiNmRhODRjMTUtNmJlZi00ODU0LWIyY2ItYWZhYWMyMWE0ZjllIn1dfV0sImpvYnMiOltdLCJsYWJlbFNldElkIjoiIiwiZGVsZXRlZCI6ZmFsc2UsImNyZWF0ZWRBdCI6IjIwMjUtMTEtMTdUMDQ6MDk6NDAuNTA1WiIsInVwZGF0ZWRBdCI6IjIwMjYtMDUtMTJUMDA6MDQ6MzQuNDg4WiIsIm1hcmtDb21wbGV0ZSI6ZmFsc2UsImlzRGVmYXVsdCI6ZmFsc2UsInJlYWR5Ijp0cnVlLCJyZXZpZXdJZCI6IiIsImhlYWRpbmdUeXBlZmFjZUlkIjoieUxWZmlJMVpNUnFyeDFqRHZRaUtlVTlrMW9DMHdWYVUiLCJib2R5VHlwZWZhY2VJZCI6Ikx4a3oyX2hoNUxqMzZCYWhMMTJRSXBUOHFLc2prbmY2IiwidWlUeXBlZmFjZUlkIjoiTHhrejJfaGg1TGozNkJhaEwxMlFJcFQ4cUtzamtuZjYiLCJzaWRlYmFyTW9kZSI6Im9wZW4iLCJ0ZW5hbnRJZCI6ImFjNTYzOTM3LTMyOTQtNDdhNi1iYjc2LTdkNzRhNDc3YmI1NSIsInNob3dMZXNzb25Db3VudCI6dHJ1ZSwic2hvd05hdmlnYXRpb25CdXR0b25zIjp0cnVlLCJhbGxvd1NlYXJjaCI6dHJ1ZSwiYW5pbWF0ZUJsb2NrRW50cmFuY2UiOnRydWUsInRyYW5zZmVycmVkQXQiOm51bGwsImFsbG93Q29weSI6ZmFsc2UsImVuYWJsZVZpZGVvUGxheWJhY2tTcGVlZCI6dHJ1ZSwiam9iVHlwZSI6bnVsbCwicGFydG5lckNvbnRlbnRJZCI6bnVsbCwiY2FyZEltYWdlIjp7fSwidGhlbWUiOnsidGhlbWVJZCI6ImltYWdpbmF0aXZlIiwiY292ZXJJbWFnZSI6Imh0dHBzOi8vY2RuLmFydGljdWxhdGUuY29tL2Fzc2V0cy9yaXNlL2Fzc2V0cy90aGVtZXMvaW1hZ2luYXRpdmUvY292ZXItaW1hZ2UvY292ZXItaW1hZ2UtMC5qcGciLCJuYXZpZ2F0aW9uIjp0cnVlLCJzaG93QXV0aG9yIjp0cnVlLCJhbGxvd1NlYXJjaCI6dHJ1ZSwiY29sb3JBY2NlbnQiOiIjNzY1MGIyIiwiYmxvY2tDb3JuZXJzIjoiUk9VTkRFRCIsImJ1dHRvblNjaGVtZSI6IkxJR0hUIiwiY292ZXJQYWdlVHlwZSI6IkNFTlRFUkVEX0FDQ0VOVF9USU5UIiwiYWNjZW50Q29udHJhc3QiOiJBVVRPIiwibmF2aWdhdGlvblR5cGUiOiJTSURFQkFSIiwiYmxvY2tQYWRkaW5nVG9wIjoyNSwiY292ZXJJbWFnZUFscGhhIjo1MCwibmF2aWdhdGlvblN0eWxlIjoiTElHSFQiLCJzaG93TGVzc29uQ291bnQiOnRydWUsImxlc3NvbkhlYWRlclNpemUiOiJNRURJVU0iLCJidXR0b25JbmxpbmVTdHlsZSI6IlNRVUFSRUQiLCJjb3ZlckltYWdlRGVmYXVsdCI6Imh0dHBzOi8vYXJ0aWN1bGF0ZXVzZXJjb250ZW50LmNvbS9hc3NldHMvcmlzZS9hc3NldHMvdGhlbWVzL2NsYXNzaWMvY292ZXItaW1hZ2UvMjRfY3JlYXRpdmUuanBnIiwiaGlkZUxlc3NvbkhlYWRlcnMiOmZhbHNlLCJsZXNzb25IZWFkZXJDb2xvciI6bnVsbCwibGVzc29uSGVhZGVySW1hZ2UiOiJodHRwczovL2FydGljdWxhdGV1c2VyY29udGVudC5jb20vYXNzZXRzL3Jpc2UvYXNzZXRzL3RoZW1lcy9leGFtcGxlLWhlYWRlci1pbWFnZS5qcGciLCJsZXNzb25IZWFkZXJTdHlsZSI6IkxJR0hUIiwic2lkZWJhclN0YXJ0c09wZW4iOnRydWUsImJsb2NrUGFkZGluZ0JvdHRvbSI6MjUsIm1hcmtMZXNzb25zQ29tcGxldGUiOmZhbHNlLCJhbmltYXRlQmxvY2tFbnRyYW5jZSI6dHJ1ZSwibmF2aWdhdGlvblJlc3RyaWN0ZWQiOmZhbHNlLCJidXR0b25OYXZpZ2F0aW9uU3R5bGUiOiJGVUxMIiwic2hvd05hdmlnYXRpb25CdXR0b25zIjp0cnVlLCJjb21wYWN0U2hvd0xlc3NvbkNvdW50Ijp0cnVlLCJsZXNzb25IZWFkZXJJbWFnZUFscGhhIjowLjIsImxlc3NvbkhlYWRlckltYWdlQ29sb3IiOiJEQVJLIiwiZW5hYmxlVmlkZW9QbGF5YmFja1NwZWVkIjp0cnVlLCJjdXN0b21Db2xvckxlc3NvbkhlYWRlckNvbnRyYXN0IjoiQVVUTyJ9LCJsZXNzb25IZWFkZXJJbWFnZSI6e30sIm92ZXJsYXlOYXZpZ2F0aW9uSW1hZ2UiOnt9LCJ0eXBlIjpudWxsLCJzb3VyY2VDb3Vyc2VMb2NhbGVJZCI6bnVsbCwiZXhwZXJpbWVudHMiOnsicHVibGlzaGVzIjp7IldFQiI6eyJwdWJsaXNoZWRfYXQiOiIyMDI2LTA1LTEyVDAwOjQzOjQxLjU3MVoiLCJwdWJsaXNoZWRfYnkiOiJhaWR8MTAwNGYwNmMtMmM0MC00NmEyLTk3ZjItYmEzNWQyMmY0NTcwIn19fSwic2V0dGluZ3MiOnt9LCJkZXNjcmlwdGlvbiI6IiIsImRlZmF1bHRMb2NhbGVJZCI6bnVsbCwibWV0YWRhdGEiOnsiY3JlYXRlZFZpYSI6ImR1cGxpY2F0ZSJ9LCJibG9ja0JhY2tncm91bmRJbWFnZSI6e30sIm90aGVyVHlwZWZhY2VJZHMiOm51bGwsImNvbnRlbnRVcGRhdGVkQXQiOiIyMDI2LTA1LTEyVDAwOjA0OjM0LjQ4OFoiLCJhdXRob3JUeXBlIjoic3RhbmRhcmQiLCJsYXN0UHVibGlzaGVkQXQiOiIyMDI2LTA1LTEyVDAwOjQzOjQxLjU3MVoiLCJhaVR1dG9ySW1hZ2UiOm51bGwsImZlYXR1cmVzIjp7ImFpLWxlYXJuZXItY2hhdGJvdCI6dHJ1ZSwicmlzZS1hdWRpby1yZWxlYXNlIjp0cnVlLCJyaXNlLXRpbWVkLXF1aXp6ZXMiOnRydWUsInJpc2UtbGF6eS1sb2FkLWltZ3MiOnRydWUsInJpc2UtY291cnNlLW5hdmlnYXRpb24iOnRydWUsInJpc2UtcHJvY2Vzcy1hY2Nlc3NpYmlsaXR5Ijp0cnVlLCJyaXNlLW1hdGNoaW5nLWFjY2Vzc2liaWxpdHkiOnRydWUsInJpc2UtYmxvY2stY29udHJvbHMtcGhhc2UtdHdvIjp0cnVlLCJyaXNlLWJsb2NrLWNvbnRyb2xzLXBoYXNlLWZvdXIiOnRydWUsInJpc2UtYmxvY2stY29udHJvbHMtcGhhc2UtdGhyZWUiOnRydWUsInJpc2UtYS0xMS15LWltZy1nYWxsZXJ5LWNhcm91c2VsIjp0cnVlfSwiYXV0aG9ycyI6W3siaWQiOiJhaWR8MTAwNGYwNmMtMmM0MC00NmEyLTk3ZjItYmEzNWQyMmY0NTcwIiwiYXZhdGFyIjoiaHR0cHM6Ly9hdmF0YXJzLmFydGljdWxhdGUuY29tL3VzZXIvZ2VuZXJhdGVkX2F2YXRhcnMvTEcvc21hbGwucG5nIiwiYXV0aG9yTmFtZSI6IkxhcnJpbHluIEdyYW50In1dLCJsbXNPcHRpb25zIjp7ImRpc2FibGVDb3ZlclBhZ2UiOmZhbHNlLCJlbmFibGVFeGl0Q291cnNlIjpmYWxzZSwiZW5hYmxlVGVsZW1ldHJ5Q29sbGVjdGlvbiI6ZmFsc2V9LCJhaUxlYXJuZXJDb3Vyc2VBcGlLZXkiOm51bGwsIm1vbmRyaWFuIjp7fSwiYm9keVR5cGVmYWNlIjoiTW9udHNlcnJhdCIsImhlYWRpbmdUeXBlZmFjZSI6IkNvcm1vcmFudCIsInVpVHlwZWZhY2UiOiJNb250c2VycmF0In0sImxhYmVsU2V0Ijp7ImlzbzYzOUNvZGUiOiJlbiIsImlkIjoiRXdVRGcwZFlESEtYSzVrT1pWRFBucHhJIiwiYXV0aG9yIjoiYWlkfDEwMDRmMDZjLTJjNDAtNDZhMi05N2YyLWJhMzVkMjJmNDU3MCIsIm5hbWUiOiJFbmdsaXNoIiwiZGVmYXVsdElkIjoxLCJkZWZhdWx0U2V0Ijp0cnVlLCJsYWJlbHMiOnsiYTExeUFpVHV0b3JBcnRpY3VsYXRlTG9nbyI6IkFydGljdWxhdGUgLSBvcGVuIGluIG5ldyB0YWIiLCJhMTF5QWlUdXRvckFzc2lzdGFudE1lc3NhZ2UiOiJBSSBUdXRvciByZXNwb25zZSIsImExMXlBaVR1dG9yQXNrQnV0dG9uIjoiQXNrIEFJIFR1dG9yIiwiYTExeUFpVHV0b3JDaGF0V2luZG93IjoiQUkgVHV0b3IgY2hhdCB3aW5kb3ciLCJhMTF5QWlUdXRvckNsb3NlVGlwc01vZGFsIjoiQ2xvc2UgdGlwcyBtb2RhbCIsImExMXlBaVR1dG9yRmVlZGJhY2tEaXNtaXNzIjoiRGlzbWlzcyBmZWVkYmFjayIsImExMXlBaVR1dG9yRmVlZGJhY2tJbnB1dCI6IlR5cGUgeW91ciBmZWVkYmFjayIsImExMXlBaVR1dG9yRmVlZGJhY2tTdWJtaXQiOiJTdWJtaXQgZmVlZGJhY2siLCJhMTF5QWlUdXRvckZlZWRiYWNrV2h5VW5oZWxwZnVsIjoiV2h5IGlzIGl0IHVuaGVscGZ1bD8iLCJhMTF5QWlUdXRvckhpZGUiOiJIaWRlIEFJIFR1dG9yIGNoYXQiLCJhMTF5QWlUdXRvcklucHV0IjoiVHlwZSB5b3VyIG1lc3NhZ2UgZm9yIEFJIFR1dG9yIiwiYTExeUFpVHV0b3JTZWN0aW9uIjoiQUkgVHV0b3IiLCJhMTF5QWlUdXRvclNlbmRCdXR0b24iOiJTZW5kIG1lc3NhZ2UgdG8gQUkgVHV0b3IiLCJhMTF5QWlUdXRvclNlZVRpcHMiOiJTZWUgdGlwcyBmb3IgdXNpbmcgQUkgVHV0b3IiLCJhMTF5QWlUdXRvclN0YXJ0T3ZlciI6IlJldHVybiB0byBBSSBUdXRvciBob21lIHNjcmVlbiIsImExMXlBaVR1dG9yVGh1bWJzRG93biI6IlJhdGUgcmVzcG9uc2UgYXMgbm90IGhlbHBmdWwiLCJhMTF5QWlUdXRvclRodW1ic0Rvd25TdWJtaXR0ZWQiOiJOb3QgaGVscGZ1bCwgZmVlZGJhY2sgc3VibWl0dGVkIiwiYTExeUFpVHV0b3JUaHVtYnNVcCI6IlJhdGUgcmVzcG9uc2UgYXMgaGVscGZ1bCIsImExMXlBaVR1dG9yVGh1bWJzVXBTdWJtaXR0ZWQiOiJIZWxwZnVsLCBmZWVkYmFjayBzdWJtaXR0ZWQiLCJhMTF5QWlUdXRvclVzZXJNZXNzYWdlIjoiVXNlciBtZXNzYWdlIiwiYTExeUFuc3dlckxpdmUiOiJZb3VyIGFuc3dlciIsImExMXlBdXRob3JQcmVmaXgiOiJCeSIsImExMXlCbG9ja0NoYXJ0QXhpc1giOiJ4LWF4aXMiLCJhMTF5QmxvY2tDaGFydEF4aXNZIjoieS1heGlzIiwiYTExeUJsb2NrQ2hhcnRCYXIiOiJCYXIgY2hhcnQiLCJhMTF5QmxvY2tDaGFydEluc3RydWN0aW9ucyI6IlVzZSBhcnJvdyBrZXlzIHRvIG5hdmlnYXRlIGRhdGEgcG9pbnRzLiBTY3JlZW4gcmVhZGVyIHVzZXJzIG1heSBuZWVkIHRvIHN3aXRjaCBtb2RlcyB0byBpbnRlcmFjdC4iLCJhMTF5QmxvY2tDaGFydExpbmUiOiJMaW5lIGNoYXJ0IiwiYTExeUJsb2NrQ2hhcnRQaWUiOiJQaWUgY2hhcnQiLCJhMTF5QmxvY2tDaGFydFByZXBvc2l0aW9uIjoib2YiLCJhMTF5QmxvY2tDb2RlIjoiQ3VzdG9tIEludGVyYWN0aW9uIiwiYTExeUJsb2NrQ29kZVNuaXBwZXQiOiJDb2RlIiwiYTExeUJsb2NrRW1iZWQiOiJFbWJlZGRlZCBDb250ZW50IiwiYTExeUJsb2NrRmxhc2hjYXJkQmFjayI6IkJhY2sgb2YgY2FyZCIsImExMXlCbG9ja0ZsYXNoY2FyZEZyb250IjoiRnJvbnQgb2YgY2FyZCIsImExMXlCbG9ja0ZsYXNoY2FyZEdyaWQiOiJGbGFzaGNhcmQgZ3JpZCIsImExMXlCbG9ja0ZsYXNoY2FyZFN0YWNrIjoiRmxhc2hjYXJkIGNhcm91c2VsIiwiYTExeUJsb2NrRmxhc2hjYXJkU3RhY2tSb2xlRGVzY3JpcHRpb24iOiJDYXJvdXNlbCIsImExMXlCbG9ja0ZsYXNoY2FyZFN0YWNrU2xpZGVDb250cm9scyI6IlNsaWRlIGNvbnRyb2xzIiwiYTExeUJsb2NrRmxhc2hjYXJkU3RhY2tTbGlkZUNvbnRyb2xzR29Ub05leHQiOiJHbyB0byBuZXh0IHNsaWRlIiwiYTExeUJsb2NrRmxhc2hjYXJkU3RhY2tTbGlkZUNvbnRyb2xzR29Ub1ByZXZpb3VzIjoiR28gdG8gcHJldmlvdXMgc2xpZGUiLCJhMTF5QmxvY2tGbGFzaGNhcmRTdGFja1NsaWRlQ29udHJvbHNHb1RvU2xpZGUiOiJHbyB0byBzbGlkZSIsImExMXlCbG9ja0ZsYXNoY2FyZFN0YWNrU2xpZGVQcmVwb3NpdGlvbiI6Im9mIiwiYTExeUJsb2NrRmxhc2hjYXJkU3RhY2tTbGlkZVJvbGVEZXNjcmlwdGlvbiI6IlNsaWRlIiwiYTExeUJsb2NrSW1hZ2VDYXJvdXNlbCI6IkltYWdlIENhcm91c2VsIiwiYTExeUJsb2NrSW1hZ2VDYXJvdXNlbFJvbGVEZXNjcmlwdGlvbiI6IkNhcm91c2VsIiwiYTExeUJsb2NrSW1hZ2VDYXJvdXNlbFNsaWRlQ29udHJvbHMiOiJTbGlkZSBjb250cm9scyIsImExMXlCbG9ja0ltYWdlQ2Fyb3VzZWxTbGlkZUNvbnRyb2xzR29Ub05leHQiOiJHbyB0byBuZXh0IHNsaWRlIiwiYTExeUJsb2NrSW1hZ2VDYXJvdXNlbFNsaWRlQ29udHJvbHNHb1RvUHJldmlvdXMiOiJHbyB0byBwcmV2aW91cyBzbGlkZSIsImExMXlCbG9ja0ltYWdlQ2Fyb3VzZWxTbGlkZUNvbnRyb2xzR29Ub1NsaWRlIjoiR28gdG8gc2xpZGUiLCJhMTF5QmxvY2tJbWFnZUNhcm91c2VsU2xpZGVQcmVwb3NpdGlvbiI6Im9mIiwiYTExeUJsb2NrSW1hZ2VDYXJvdXNlbFNsaWRlUm9sZURlc2NyaXB0aW9uIjoiU2xpZGUiLCJhMTF5QmxvY2tLbm93bGVkZ2VDaGVjayI6Iktub3dsZWRnZSBjaGVjayIsImExMXlCbG9ja0tub3dsZWRnZUNoZWNrRklCIjoiS25vd2xlZGdlIGNoZWNrOiBGaWxsIGluIHRoZSBibGFuayIsImExMXlCbG9ja0tub3dsZWRnZUNoZWNrTSI6Iktub3dsZWRnZSBjaGVjazogTWF0Y2hpbmciLCJhMTF5QmxvY2tLbm93bGVkZ2VDaGVja01DIjoiS25vd2xlZGdlIGNoZWNrOiBNdWx0aXBsZSBjaG9pY2UiLCJhMTF5QmxvY2tLbm93bGVkZ2VDaGVja01SIjoiS25vd2xlZGdlIGNoZWNrOiBNdWx0aXBsZSByZXNwb25zZSIsImExMXlCbG9ja1Byb2Nlc3NDYXJvdXNlbCI6IkNhcm91c2VsIiwiYTExeUJsb2NrUHJvY2Vzc1JvbGVEZXNjcmlwdGlvbiI6IkNhcm91c2VsIiwiYTExeUJsb2NrUHJvY2Vzc1NsaWRlQ29udHJvbHMiOiJTbGlkZSBjb250cm9scyIsImExMXlCbG9ja1Byb2Nlc3NTbGlkZUNvbnRyb2xzR29Ub05leHQiOiJHbyB0byBuZXh0IHNsaWRlIiwiYTExeUJsb2NrUHJvY2Vzc1NsaWRlQ29udHJvbHNHb1RvUHJldmlvdXMiOiJHbyB0byBwcmV2aW91cyBzbGlkZSIsImExMXlCbG9ja1Byb2Nlc3NTbGlkZUNvbnRyb2xzR29Ub1NsaWRlIjoiR28gdG8gc2xpZGUiLCJhMTF5QmxvY2tQcm9jZXNzU2xpZGVDb250cm9sc0ludHJvZHVjdGlvbiI6IkludHJvZHVjdGlvbiIsImExMXlCbG9ja1Byb2Nlc3NTbGlkZUNvbnRyb2xzU3VtbWFyeSI6IlN1bW1hcnkiLCJhMTF5QmxvY2tQcm9jZXNzU2xpZGVQcmVwb3NpdGlvbiI6Im9mIiwiYTExeUJsb2NrUHJvY2Vzc1NsaWRlUm9sZURlc2NyaXB0aW9uIjoiU2xpZGUiLCJhMTF5QmxvY2tRdW90ZUNhcm91c2VsIjoiUXVvdGUgQ2Fyb3VzZWwiLCJhMTF5QmxvY2tRdW90ZUNhcm91c2VsUm9sZURlc2NyaXB0aW9uIjoiQ2Fyb3VzZWwiLCJhMTF5QmxvY2tRdW90ZUNhcm91c2VsU2xpZGVDb250cm9scyI6IlNsaWRlIGNvbnRyb2xzIiwiYTExeUJsb2NrUXVvdGVDYXJvdXNlbFNsaWRlQ29udHJvbHNHb1RvTmV4dCI6IkdvIHRvIG5leHQgc2xpZGUiLCJhMTF5QmxvY2tRdW90ZUNhcm91c2VsU2xpZGVDb250cm9sc0dvVG9QcmV2aW91cyI6IkdvIHRvIHByZXZpb3VzIHNsaWRlIiwiYTExeUJsb2NrUXVvdGVDYXJvdXNlbFNsaWRlQ29udHJvbHNHb1RvU2xpZGUiOiJHbyB0byBzbGlkZSIsImExMXlCbG9ja1F1b3RlQ2Fyb3VzZWxTbGlkZVByZXBvc2l0aW9uIjoib2YiLCJhMTF5QmxvY2tRdW90ZUNhcm91c2VsU2xpZGVSb2xlRGVzY3JpcHRpb24iOiJTbGlkZSIsImExMXlCbG9ja1N0b3J5bGluZSI6IlN0b3J5bGluZSIsImExMXlCbG9ja1N1cnZleUNoYXJDb3VudCI6IkNoYXJhY3RlciBjb3VudDoiLCJhMTF5QmxvY2tTdXJ2ZXlDb25maXJtYXRpb24iOiJUaGFua3MhIFlvdXIgcmVzcG9uc2VzIHdlcmUgc2VudC4iLCJhMTF5QmxvY2tTdXJ2ZXlTdWJtaXR0aW5nIjoiU3VibWl0dGluZyBzdXJ2ZXkgcmVzcG9uc2VzLiIsImExMXlCbG9ja1N1cnZleVZhbGlkYXRpb25FcnJvciI6IlBsZWFzZSBhbnN3ZXIgYWxsIHJlcXVpcmVkIHF1ZXN0aW9ucyB0byBjb250aW51ZSIsImExMXlCbG9ja1RpbWVsaW5lIjoiVGltZWxpbmUiLCJhMTF5QmxvY2tWaWRlb1NpZGVQYW5lbFRhYmxpc3QiOiJWaWRlbyBkZXRhaWxzIiwiYTExeUNhcm91c2VsTmV4dCI6Ik5leHQiLCJhMTF5Q2Fyb3VzZWxQcmV2aW91cyI6IlByZXZpb3VzIiwiYTExeUNlcnRpZmljYXRlRG93bmxvYWRGYWlsZWQiOiJGYWlsZWQgdG8gZG93bmxvYWQgY2VydGlmaWNhdGUiLCJhMTF5Q29ycmVjdExpdmUiOiJDb3JyZWN0IGFuc3dlciIsImExMXlDb3ZlckNvdXJzZUNvbXBsZXRlZCI6IkNvdXJzZSBDb21wbGV0ZWQiLCJhMTF5Q292ZXJDb3Vyc2VMZW5ndGgiOiJDb3Vyc2UgTGVuZ3RoIiwiYTExeUNvdmVyUmVxdWlyZW1lbnRDb21wbGV0ZSI6IlJlcXVpcmVtZW50IGNvbXBsZXRlIiwiYTExeUNvdmVyUmVxdWlyZW1lbnRGYWlsZWQiOiJSZXF1aXJlbWVudCBmYWlsZWQiLCJhMTF5Q292ZXJSZXF1aXJlbWVudEluY29tcGxldGUiOiJSZXF1aXJlbWVudCBpbmNvbXBsZXRlIiwiYTExeUV4Y2VsSWNvbiI6Ik1pY3Jvc29mdCBFeGNlbCBzcHJlYWRzaGVldCIsImExMXlGaWxlSWNvbiI6IkZpbGUiLCJhMTF5R3JvdXBBdWRpb1BsYXllciI6IkF1ZGlvIHBsYXllciIsImExMXlHcm91cFNjZW5hcmlvIjoiSW50ZXJhY3RpdmUgc2NlbmFyaW8iLCJhMTF5R3JvdXBWaWRlb1BsYXllciI6IlZpZGVvIHBsYXllciIsImExMXlMYWJlbGVkR3JhcGhpY0Jsb2NrIjoiTGFiZWxlZCBncmFwaGljIiwiYTExeUxhYmVsZWRHcmFwaGljQnV0dG9uTWFya2VyIjoiTWFya2VyIiwiYTExeUxhYmVsZWRHcmFwaGljSWNvbkFycm93RG93biI6IkRvd24gYXJyb3ciLCJhMTF5TGFiZWxlZEdyYXBoaWNJY29uQXJyb3dEb3duTGVmdCI6IkRvd24gbGVmdCBhcnJvdyIsImExMXlMYWJlbGVkR3JhcGhpY0ljb25BcnJvd0Rvd25SaWdodCI6IkRvd24gcmlnaHQgYXJyb3ciLCJhMTF5TGFiZWxlZEdyYXBoaWNJY29uQXJyb3dMZWZ0IjoiTGVmdCBhcnJvdyIsImExMXlMYWJlbGVkR3JhcGhpY0ljb25BcnJvd1JpZ2h0IjoiUmlnaHQgYXJyb3ciLCJhMTF5TGFiZWxlZEdyYXBoaWNJY29uQXJyb3dVcCI6IlVwIGFycm93IiwiYTExeUxhYmVsZWRHcmFwaGljSWNvbkFycm93VXBMZWZ0IjoiVXAgbGVmdCBhcnJvdyIsImExMXlMYWJlbGVkR3JhcGhpY0ljb25BcnJvd1VwUmlnaHQiOiJVcCByaWdodCBhcnJvdyIsImExMXlMYWJlbGVkR3JhcGhpY0ljb25DaGVjayI6IkNoZWNrIG1hcmsiLCJhMTF5TGFiZWxlZEdyYXBoaWNJY29uRG90IjoiRG90IiwiYTExeUxhYmVsZWRHcmFwaGljSWNvbkhlYXJ0IjoiSGVhcnQiLCJhMTF5TGFiZWxlZEdyYXBoaWNJY29uSW5mb3JtYXRpb24iOiJJbmZvcm1hdGlvbiIsImExMXlMYWJlbGVkR3JhcGhpY0ljb25QaW4iOiJNYXAgcGluIiwiYTExeUxhYmVsZWRHcmFwaGljSWNvblBsdXMiOiJQbHVzIiwiYTExeUxhYmVsZWRHcmFwaGljSWNvblF1ZXN0aW9uIjoiUXVlc3Rpb24gbWFyayIsImExMXlMYWJlbGVkR3JhcGhpY0ljb25YIjoiWCIsImExMXlMYWJlbGVkR3JhcGhpY1Vudmlld2VkIjoiTm90IHZpZXdlZCIsImExMXlMYWJlbGVkR3JhcGhpY1ZpZXdlZCI6IlZpZXdlZCIsImExMXlNYXRjaGluZ0NvbHVtbjEiOiJNYXRjaGluZyBjb2x1bW4gMSIsImExMXlNYXRjaGluZ0NvbHVtbjIiOiJNYXRjaGluZyBjb2x1bW4gMiIsImExMXlNYXRjaGluZ0l0ZW1NYXRjaGVkV2l0aCI6Ik1hdGNoZWQgd2l0aCIsImExMXlNYXRjaGluZ0l0ZW1NYXRjaFdpdGgiOiJNYXRjaCB3aXRoIiwiYTExeU1hdGNoaW5nSXRlbVNlbGVjdGFibGVJdGVtIjoiU2VsZWN0YWJsZSBpdGVtIiwiYTExeU1hdGNoaW5nSXRlbVNob3dMZXNzIjoiU2hvdyBsZXNzIiwiYTExeU1hdGNoaW5nSXRlbVNob3dNb3JlIjoiU2hvdyBtb3JlIiwiYTExeU1lZGlhQ2FwdGlvbnMiOiJDYXB0aW9ucyIsImExMXlNZWRpYUNhcHRpb25zT2ZmIjoiQ2FwdGlvbnMgb2ZmIiwiYTExeU1lZGlhQ3VycmVudFRpbWUiOiJDdXJyZW50IHRpbWUiLCJhMTF5TWVkaWFEdXJhdGlvbiI6IkR1cmF0aW9uIiwiYTExeU1lZGlhRXhpdEZ1bGxzY3JlZW4iOiJFeGl0IGZ1bGxzY3JlZW4iLCJhMTF5TWVkaWFFeGl0UGljdHVyZUluUGljdHVyZSI6IkV4aXQgcGljdHVyZS1pbi1waWN0dXJlIiwiYTExeU1lZGlhRnVsbHNjcmVlbiI6IkZ1bGxzY3JlZW4iLCJhMTF5TWVkaWFNdXRlIjoiTXV0ZSIsImExMXlNZWRpYVBhdXNlIjoiUGF1c2UiLCJhMTF5TWVkaWFQaWN0dXJlSW5QaWN0dXJlIjoiUGljdHVyZS1pbi1waWN0dXJlIiwiYTExeU1lZGlhUGxheSI6IlBsYXkiLCJhMTF5TWVkaWFQbGF5YmFja1JhdGUiOiJQbGF5YmFjayBSYXRlIiwiYTExeU1lZGlhUGxheVZpZGVvIjoiUGxheSB2aWRlbyIsImExMXlNZWRpYVJlbWFpbmluZ1RpbWUiOiJSZW1haW5pbmcgdGltZSIsImExMXlNZWRpYVNlZWsiOiJTZWVrIiwiYTExeU1lZGlhU2Vla0Rpc2FibGVkIjoiRm9yd2FyZCBzZWVraW5nIGlzIGRpc2FibGVkIiwiYTExeU1lZGlhVW5tdXRlIjoiVW5tdXRlIiwiYTExeU1lZGlhVm9sdW1lIjoiVm9sdW1lIiwiYTExeU5hdmlnYXRpb25NZW51Q2xvc2UiOiJDbG9zZSBuYXZpZ2F0aW9uIG1lbnUiLCJhMTF5TmF2aWdhdGlvbk1lbnVPcGVuIjoiT3BlbiBuYXZpZ2F0aW9uIG1lbnUiLCJhMTF5Tm90aWNlTGlua05ld1RhYiI6IihvcGVucyBpbiBhIG5ldyB0YWIpIiwiYTExeVBhZ2VNYXJrZXIiOiJUb3Agb2YgcGFnZSIsImExMXlQREZJY29uIjoiUERGIGZpbGUiLCJhMTF5UFBUSWNvbiI6IlBvd2VyUG9pbnQgcHJlc2VudGF0aW9uIiwiYTExeVByZXBvc2l0aW9uIjoib2YiLCJhMTF5UHJvZ3Jlc3NTdW1tYXJ5UmVxdWlyZW1lbnRDb21wbGV0ZWQiOiJSZXF1aXJlbWVudCBjb21wbGV0ZWQsIGNoZWNrIG1hcmsiLCJhMTF5UHJvZ3Jlc3NTdW1tYXJ5UmVxdWlyZW1lbnROb3RDb21wbGV0ZWQiOiJSZXF1aXJlbWVudCBub3QgY29tcGxldGVkLCBlbXB0eSBzcXVhcmUiLCJhMTF5UXVpekZhaWxlZCI6IkZhaWxlZCIsImExMXlRdWl6RmVlZGJhY2siOiJGZWVkYmFjayIsImExMXlRdWl6UGFzc2VkIjoiUGFzc2VkIiwiYTExeVF1aXpSZXZpZXdDb3JyZWN0bHlDaGVja2VkIjoiQ29ycmVjdGx5IGNoZWNrZWQiLCJhMTF5UXVpelJldmlld0NvcnJlY3RseVNlbGVjdGVkIjoiQ29ycmVjdGx5IHNlbGVjdGVkIiwiYTExeVF1aXpSZXZpZXdDb3JyZWN0bHlVbmNoZWNrZWQiOiJDb3JyZWN0bHkgdW5jaGVja2VkIiwiYTExeVF1aXpSZXZpZXdDb3JyZWN0bHlVbnNlbGVjdGVkIjoiQ29ycmVjdGx5IHVuc2VsZWN0ZWQiLCJhMTF5UXVpelJldmlld0luY29ycmVjdGx5Q2hlY2tlZCI6IkluY29ycmVjdGx5IGNoZWNrZWQiLCJhMTF5UXVpelJldmlld0luY29ycmVjdGx5U2VsZWN0ZWQiOiJJbmNvcnJlY3RseSBzZWxlY3RlZCIsImExMXlRdWl6UmV2aWV3SW5jb3JyZWN0bHlVbmNoZWNrZWQiOiJJbmNvcnJlY3RseSB1bmNoZWNrZWQiLCJhMTF5UXVpelJldmlld0luY29ycmVjdGx5VW5zZWxlY3RlZCI6IkluY29ycmVjdGx5IHVuc2VsZWN0ZWQiLCJhMTF5UmVnaW9uTWFpbkxlc3NvbiI6Ikxlc3NvbiBjb250ZW50IiwiYTExeVJlZ2lvbk1haW5PdmVydmlldyI6IkNvdXJzZSBvdmVydmlldyIsImExMXlSZWdpb25OYXZMZXNzb24iOiJOYXZpZ2F0aW9uIG1lbnUiLCJhMTF5UmVnaW9uTmF2T3ZlcnZpZXciOiJUYWJsZSBvZiBjb250ZW50cyIsImExMXlSZXN0cmljdGVkTmF2IjoiVGhpcyBsZXNzb24gaXMgY3VycmVudGx5IHVuYXZhaWxhYmxlIiwiYTExeVJURkljb24iOiJSaWNoIFRleHQgRmlsZSIsImExMXlTZWFyY2hDbG9zZSI6IkNsb3NlIHNlYXJjaCBtZW51IiwiYTExeVNlYXJjaElucHV0IjoiU2VhcmNoIiwiYTExeVNlYXJjaElucHV0Q2xlYXIiOiJjbGVhciBzZWFyY2ggdGVybSIsImExMXlTZWFyY2hPcGVuIjoiT3BlbiBzZWFyY2ggbWVudSIsImExMXlTdGF0dXNBZGRpdGlvbmFsQ29udGVudCI6IkFkZGl0aW9uYWwgY29udGVudCBoYXMgYmVlbiBsb2FkZWQiLCJhMTF5U3RhdHVzQ29udGludWVkIjoiQ29udGludWVkIiwiYTExeVVuem9vbUltYWdlIjoiVW56b29tIGltYWdlIiwiYTExeVdvcmRJY29uIjoiTWljcm9zb2Z0IFdvcmQgZG9jdW1lbnQiLCJhMTF5WmlwSWNvbiI6IlppcCBmaWxlIiwiYTExeVpvb21JbWFnZSI6Ilpvb20gaW1hZ2UiLCJhaVR1dG9yQXNrQnV0dG9uIjoiQXNrIEFJIFR1dG9yIiwiYWlUdXRvckJsYW5rSGVhZGluZyI6IkhleSB0aGVyZSwgbmVlZCBhIGhhbmQ/IiwiYWlUdXRvckJsYW5rUGlsbEV4cGxhaW4iOiJFeHBsYWluIHRoaXMgaW4gc2ltcGxlciB0ZXJtcyIsImFpVHV0b3JCbGFua1BpbGxTZWFyY2giOiJTZWFyY2ggY291cnNlIGNvbnRlbnQiLCJhaVR1dG9yQmxhbmtQaWxsU3VtbWFyaXplIjoiU3VtbWFyaXplIHRoaXMgdHJhaW5pbmciLCJhaVR1dG9yRGlzYWJsZWRXaGlsZVF1aXoiOiJBSSBUdXRvciBpcyBkaXNhYmxlZCB3aGlsZSBhIHF1aXogaXMgaW4gcHJvZ3Jlc3MuIiwiYWlUdXRvckRpc2NsYWltZXIiOiJBSSBpc24ndCBwZXJmZWN04oCUZG91YmxlIGNoZWNrIGltcG9ydGFudCBpbmZvcm1hdGlvbi4iLCJhaVR1dG9yRXJyb3JHZW5lcmFsIjoiU29tZXRoaW5nIHdlbnQgd3JvbmcuIFRyeSByZWZyZXNoaW5nIHRoZSBwYWdlIG9yIHN1Ym1pdHRpbmcgYSBuZXcgcmVxdWVzdC4iLCJhaVR1dG9yRXJyb3JVbmF2YWlsYWJsZSI6IkFJIFR1dG9yIGlzIGN1cnJlbnRseSB1bmF2YWlsYWJsZS4iLCJhaVR1dG9yRmVlZGJhY2tEZXRhaWxzUGxhY2Vob2xkZXIiOiJTaGFyZSBhZGRpdGlvbmFsIGRldGFpbHMgKG9wdGlvbmFsKSIsImFpVHV0b3JGZWVkYmFja0ltcHJvdmVtZW50Tm90ZSI6IllvdXIgZmVlZGJhY2sgaGVscHMgaW1wcm92ZSB0aGlzIGZlYXR1cmUuIiwiYWlUdXRvckZlZWRiYWNrTGVhcm5Nb3JlIjoiTGVhcm4gbW9yZSIsImFpVHV0b3JGZWVkYmFja1BvcG92ZXJUaXRsZSI6IlRlbGwgdXMgbW9yZSIsImFpVHV0b3JGZWVkYmFja1JlYXNvbkluY29ycmVjdCI6IkluY29ycmVjdCBpbmZvcm1hdGlvbiIsImFpVHV0b3JGZWVkYmFja1JlYXNvbk5vQW5zd2VyIjoiRGlkbid0IGFuc3dlciBteSBxdWVzdGlvbiIsImFpVHV0b3JGZWVkYmFja1JlYXNvbk5vdEhlbHBmdWwiOiJFeHBsYW5hdGlvbiB3YXNuJ3QgaGVscGZ1bCBmb3IgbWUiLCJhaVR1dG9yRmVlZGJhY2tSZWFzb25Ob3RSZWxldmFudCI6IlJlc3BvbnNlIHdhc24ndCByZWxldmFudCIsImFpVHV0b3JGZWVkYmFja1JlYXNvbk90aGVyIjoiT3RoZXIiLCJhaVR1dG9yRmVlZGJhY2tTdWJtaXQiOiJTdWJtaXQiLCJhaVR1dG9yRmVlZGJhY2tUaGFua1lvdSI6IlRoYW5rIHlvdSBmb3IgeW91ciBmZWVkYmFjayIsImFpVHV0b3JGZWVkYmFja1RvYXN0IjoiVGhhbmtzIGZvciB5b3VyIGZlZWRiYWNrIiwiYWlUdXRvckdlbmVyYXRpbmdSZXNwb25zZSI6IkdlbmVyYXRpbmcgcmVzcG9uc2UiLCJhaVR1dG9ySGlkZVRvb2x0aXAiOiJIaWRlIiwiYWlUdXRvcklucHV0UGxhY2Vob2xkZXIiOiJUeXBlIHlvdXIgbWVzc2FnZSIsImFpVHV0b3JQcml2YWN5TGluayI6InByaXZhY3kgcG9saWN5IiwiYWlUdXRvclNlZVRpcHMiOiJTZWUgdGlwcyIsImFpVHV0b3JTdGFydE92ZXJUb29sdGlwIjoiU3RhcnQgb3ZlciIsImFpVHV0b3JUZXJtc0xpbmsiOiJ0ZXJtcyBvZiB1c2UiLCJhaVR1dG9yVGVybXNQcmVmaXgiOiJCeSB1c2luZyB0aGlzIHNlcnZpY2UsIHlvdSBhZ3JlZSB0byB0aGUgQXJ0aWN1bGF0ZSIsImFpVHV0b3JUaXBzR290SXQiOiJHb3QgaXQiLCJhaVR1dG9yVGlwc1RpcDEiOiJBSSBjYW4gbWFrZSBtaXN0YWtlcy4gVXNlIGl0IGFzIGEgZ3VpZGUsIGJ1dCB2ZXJpZnkgd2hhdCBtYXR0ZXJzLiIsImFpVHV0b3JUaXBzVGlwMiI6IkZvY3VzIG9uIHRvcGljcyBjb3ZlcmVkIGluIHRoZSBjb3Vyc2UuIEFzayBzcGVjaWZpYyBxdWVzdGlvbnMgZm9yIGJlc3QgcmVzdWx0cy4iLCJhaVR1dG9yVGlwc1RpcDMiOiJEb24ndCBzaGFyZSBwZXJzb25hbCBvciBzZW5zaXRpdmUgaW5mb3JtYXRpb24uIiwiYWlUdXRvclRpcHNUaXRsZSI6IldoYXQgdG8ga25vdyIsImF1ZGlvQ29sbGFwc2VQbGF5ZXIiOiJDb2xsYXBzZSBhdWRpbyBwbGF5ZXIiLCJhdWRpb0V4cGFuZFBsYXllciI6IkV4cGFuZCBhdWRpbyBwbGF5ZXIiLCJhdWRpb0hpZGVUcmFuc2NyaXB0IjoiSGlkZSB0cmFuc2NyaXB0IiwiYXVkaW9Ob1RyYW5zY3JpcHRBdmFpbGFibGUiOiJObyB0cmFuc2NyaXB0IGF2YWlsYWJsZSIsImF1ZGlvUGxheVNwZWVkIjoiUGxheSBzcGVlZCIsImF1ZGlvU2hvd1RyYW5zY3JpcHQiOiJTaG93IHRyYW5zY3JpcHQiLCJhdWRpb1RyYW5zY3JpcHQiOiJBdWRpbyB0cmFuc2NyaXB0IiwiYmxvY2tzQ2xpY2tUb0ZsaXAiOiJDbGljayB0byBmbGlwIiwiYmxvY2tzUHJlcG9zaXRpb24iOiJvZiIsImNlcnRpZmljYXRlRG93bmxvYWQiOiJEb3dubG9hZCBjZXJ0aWZpY2F0ZSIsImNlcnRpZmljYXRlRG93bmxvYWRJblByb2dyZXNzIjoiRG93bmxvYWRpbmcuLi4iLCJjZXJ0aWZpY2F0ZVJldHJ5RG93bmxvYWQiOiJSZXRyeSBkb3dubG9hZCIsImNvdXJzZUNvbXBsZXRpb25PdmVyZHVlIjoiT3ZlcmR1ZSIsImNvdXJzZUV4aXQiOiJFWElUIENPVVJTRSIsImNvdXJzZUZpbmlzaCI6IkZpbmlzaCIsImNvdXJzZUhvbWUiOiJIb21lIiwiY291cnNlUmVzdW1lIjoiUkVTVU1FIENPVVJTRSIsImNvdXJzZVNraXBUb0xlc3NvbiI6IlNLSVAgVE8gTEVTU09OIiwiY291cnNlU3RhcnQiOiJTVEFSVCBDT1VSU0UiLCJjb3ZlckNvbXBsZXRlQWxsTGVzc29ucyI6IkNvbXBsZXRlIGFsbCBsZXNzb25zIGluIHRoaXMgY291cnNlIiwiY292ZXJDb21wbGV0ZWQiOiJDb21wbGV0ZWQiLCJjb3ZlckNvbXBsZXRlTGVzc29uc0luQ291cnNlIjoibGVzc29ucyBpbiB0aGlzIGNvdXJzZSIsImNvdmVyQ29tcGxldGVMZXNzb25zTmFtZSI6IkNvbXBsZXRlIiwiY292ZXJDb21wbGV0ZUxlc3NvbnNQcmVwb3NpdGlvbiI6Im9mIiwiY292ZXJDb3Vyc2VSZXF1aXJlbWVudHMiOiJDb3Vyc2UgUmVxdWlyZW1lbnRzIiwiY292ZXJIb3VyIjoiSG91ciIsImNvdmVySG91cnMiOiJIb3VycyIsImNvdmVyTGVzc29uIjoiTGVzc29uIiwiY292ZXJMZXNzb25zIjoiTGVzc29ucyIsImNvdmVyTWludXRlIjoiTWludXRlIiwiY292ZXJNaW51dGVzIjoiTWludXRlcyIsImNvdmVyTm9BdHRlbXB0c1JlbWFpbmluZyI6Ik5vIGF0dGVtcHRzIHJlbWFpbmluZyIsImNvdmVyUHVibGlzaGVkIjoiUHVibGlzaGVkIiwiY292ZXJRdWl6UGVyY2VudE9ySGlnaGVyIjoiJSBvciBoaWdoZXIiLCJjb3ZlclF1aXpTY29yZU9mIjoiU2NvcmUgb2YiLCJjdXJ0YWluTG9hZGluZyI6IllvdXIgY29udGVudCBpcyBsb2FkaW5nLiIsImN1cnRhaW5PZmZsaW5lIjoiWW91ciBjb21wdXRlciBpcyBvZmZsaW5lLiIsImN1cnRhaW5PZmZsaW5lUmVjb25uZWN0aW5nIjoiQXR0ZW1wdGluZyB0byByZWNvbm5lY3TigKYiLCJjdXJ0YWluU2Vzc2lvblRpbWVkT3V0IjoiWW91ciBzZXNzaW9uIGhhcyB0aW1lZCBvdXQuIiwiY3VydGFpblNlc3Npb25UaW1lZE91dFJlZnJlc2giOiJSZWZyZXNoIiwiY3VydGFpblNlc3Npb25UaW1lZE91dFJlc3RhcnQiOiJDbGljayByZWZyZXNoIHRvIHJlc3RhcnQgeW91ciBzZXNzaW9uLiIsImN1cnRhaW5Tb21ldGhpbmdXcm9uZyI6IlNvbWV0aGluZyB3ZW50IHdyb25nLiIsImN1cnRhaW5Tb21ldGhpbmdXcm9uZ1JlZnJlc2giOiJSZWZyZXNoIiwiY3VydGFpblNvbWV0aGluZ1dyb25nVHJ5QWdhaW4iOiJDbGljayB0byByZWZyZXNoIGFuZCB0cnkgYWdhaW4uIiwiZW1iZWRMaW5rR3JvdXAiOiJFbWJlZGRlZCB3ZWIgY29udGVudCIsImVtYmVkUGxheWVyR3JvdXAiOiJFbWJlZGRlZCBtZWRpYSBwbGF5ZXIiLCJlbWJlZFJlYWRNb3JlIjoiUmVhZCBtb3JlIiwiZW1iZWRWaWV3T24iOiJWSUVXIE9OIiwiZXhpdE1lc3NhZ2UiOiJZb3UgbWF5IG5vdyBsZWF2ZSB0aGlzIHBhZ2UuIiwia25vd2xlZGdlQ2hlY2tDb3JyZWN0QW5zd2VyUmVxdWlyZWRCbG9jayI6IlJlcXVpcmVzIGEgY29ycmVjdCBhbnN3ZXIgdG8gY29udGludWUiLCJrbm93bGVkZ2VDaGVja0NvcnJlY3RBbnN3ZXJSZXF1aXJlZE5hdiI6IkNvbXBsZXRlIHByZXZpb3VzIGtub3dsZWRnZSBjaGVja3MgdG8gdW5sb2NrIHRoaXMgbGVzc29uIiwia25vd2xlZGdlQ2hlY2tNYXhSZXRyaWVzUmVhY2hlZCI6IllvdSBoYXZlIHJlYWNoZWQgdGhlIG1heGltdW0gYW1vdW50IG9mIHJldHJpZXMuIiwia25vd2xlZGdlQ2hlY2tSZXRyaWVzQXR0ZW1wdHNSZW1haW5pbmciOiJBdHRlbXB0cyByZW1haW5pbmc6IiwibDEwbkNob29zZUxhbmd1YWdlIjoiQ2hvb3NlIHlvdXIgY291cnNlIGxhbmd1YWdlIiwibDEwbkNob29zZUxhbmd1YWdlQ29udGludWUiOiJDb250aW51ZSIsImxhYmVsZWRHcmFwaGljTWFya2VyTGFiZWwiOiJMYWJlbGVkIGdyYXBoaWMgbWFya2VyIiwibGVzc29uQ29tcGxldGUiOiJDT01QTEVURSIsImxlc3Nvbk5hbWUiOiJMZXNzb24iLCJsZXNzb25QcmVwb3NpdGlvbiI6Im9mIiwibGVzc29uUmVzdHJpY3RlZCI6Ikxlc3NvbnMgbXVzdCBiZSBjb21wbGV0ZWQgaW4gb3JkZXIiLCJub1Jlc3VsdHMiOiJObyByZXN1bHRzIGZvciIsIm51bWJlcmVkRGl2aWRlckdyb3VwIjoiTnVtYmVyZWQgZGl2aWRlciIsIm92ZXJ2aWV3UGFnZVRpdGxlU3VmZml4IjoiT3ZlcnZpZXciLCJwYXVzZUJ1dHRvbkxhYmVsIjoiUGF1c2UiLCJwbGF5QnV0dG9uTGFiZWwiOiJQbGF5IiwicHJvY2Vzc0NvbXBsZXRlIjoiQ29tcGxldGUiLCJwcm9jZXNzTGFuZG1hcmsiOiJQcm9jZXNzIiwicHJvY2Vzc0xlc3Nvbk5hbWUiOiJMZXNzb24iLCJwcm9jZXNzTmV4dFN0ZXAiOiJORVhUIFNURVAiLCJwcm9jZXNzU3RhcnQiOiJTVEFSVCIsInByb2Nlc3NTdGFydEFnYWluIjoiU1RBUlQgQUdBSU4iLCJwcm9jZXNzU3RlcE5hbWUiOiJTdGVwIiwicHJvY2Vzc1N0ZXBQcmVwb3NpdGlvbiI6Im9mIiwicHJvY2Vzc1N3aXBlIjoiU3dpcGUgdG8gY29udGludWUiLCJwcm9ncmVzc1BpZUNsaWNrVG9Db21wbGV0ZSI6IkNsaWNrIHRvIGNvbXBsZXRlIiwicHJvZ3Jlc3NQaWVDbGlja1RvUmVzZXQiOiJDbGljayB0byByZXNldCIsInByb2dyZXNzUGllQ29tcGxldGVkIjoiQ29tcGxldGVkIiwicHJvZ3Jlc3NQaWVRdWl6RmFpbGVkIjoiRmFpbGVkIiwicHJvZ3Jlc3NQaWVVbnN0YXJ0ZWQiOiJVbnN0YXJ0ZWQiLCJwcm9ncmVzc1N1bW1hcnkiOiJQcm9ncmVzcyBTdW1tYXJ5IiwicHJvZ3Jlc3NTdW1tYXJ5QmFja1RvTGVhcm5pbmciOiJCYWNrIHRvIG15IGxlYXJuaW5nIiwicHJvZ3Jlc3NTdW1tYXJ5Q29tcGxldGVkIjoiQ29tcGxldGVkOiIsInByb2dyZXNzU3VtbWFyeUNvbXBsZXRpb25SZXF1aXJlbWVudCI6IkNvbXBsZXRpb24gUmVxdWlyZW1lbnQiLCJwcm9ncmVzc1N1bW1hcnlDb25ncmF0dWxhdGlvbnMiOiJDb25ncmF0dWxhdGlvbnMhIiwicHJvZ3Jlc3NTdW1tYXJ5TmV4dFVwIjoiTmV4dCB1cCIsInByb2dyZXNzU3VtbWFyeU5vQXR0ZW1wdHNSZW1haW5pbmciOiJObyBhdHRlbXB0cyByZW1haW5pbmcuIiwicHJvZ3Jlc3NTdW1tYXJ5Tm9UaXRsZSI6IihObyBUaXRsZSkiLCJwcm9ncmVzc1N1bW1hcnlQZXJjZW50Q29tcGxldGUiOiIlIENvbXBsZXRlIiwicHJvZ3Jlc3NTdW1tYXJ5UGVyY2VudENvbXBsZXRpb24iOiIlIENvbXBsZXRpb24iLCJwcm9ncmVzc1N1bW1hcnlRdWl6UmVxdWlyZW1lbnQiOiJRdWl6IFJlcXVpcmVtZW50IiwicHJvZ3Jlc3NTdW1tYXJ5UmVxdWlyZW1lbnRzTWV0IjoiWW91J3ZlIG1ldCBhbGwgdGhlIHJlcXVpcmVtZW50cy4iLCJwcm9ncmVzc1N1bW1hcnlTY29yZU9mIjoiU2NvcmUgb2YiLCJwcm9ncmVzc1N1bW1hcnlTY29yZU9mUHJlcG9zaXRpb24iOiIlIG9uIiwicHJvZ3Jlc3NTdW1tYXJ5U3RhcnRPdmVyIjoiU3RhcnQgT3ZlciIsInByb2dyZXNzU3VtbWFyeVZpZXdRdWl6IjoiVmlldyBxdWl6IiwicHJvZ3Jlc3NTdW1tYXJ5WW91Q29tcGxldGVkIjoiWW91IGNvbXBsZXRlZDoiLCJwcm9ncmVzc1N1bW1hcnlZb3VTY29yZWQiOiJZb3Ugc2NvcmVkIiwicXVpekFjY2VwdGFibGVSZXNwb25zZXMiOiJBY2NlcHRhYmxlIHJlc3BvbnNlcyIsInF1aXpBbnN3ZXJQbGFjZWhvbGRlciI6IlR5cGUgeW91ciBhbnN3ZXIgaGVyZSIsInF1aXpDb250aW51ZSI6IkNvbnRpbnVlIiwicXVpekNvcnJlY3QiOiJDb3JyZWN0IiwicXVpekluY29ycmVjdCI6IkluY29ycmVjdCIsInF1aXpOZXh0IjoiTkVYVCIsInF1aXpQYXNzaW5nIjoiUEFTU0lORyIsInF1aXpRdWVzdGlvbiI6IlF1ZXN0aW9uIiwicXVpelJlcXVpcmVBbnN3ZXIiOiJQbGVhc2UgYW5zd2VyIHRoZSBxdWVzdGlvbiB0byBjb250aW51ZSIsInF1aXpSZXF1aXJlUGFzc2luZ1Njb3JlIjoiTXVzdCBwYXNzIHF1aXogYmVmb3JlIGNvbnRpbnVpbmciLCJxdWl6UmVzdGFydCI6IlJlc3RhcnQiLCJxdWl6UmVzdWx0cyI6IlF1aXogUmVzdWx0cyIsInF1aXpTY29yZSI6IllvdXIgc2NvcmUiLCJxdWl6U2tpcEFoZWFkIjoiU2tpcCBBaGVhZCB0byBMZXNzb24iLCJxdWl6U3RhcnQiOiJTVEFSVCBRVUlaIiwicXVpelN1Ym1pdCI6IlNVQk1JVCIsInF1aXpUYWtlQWdhaW4iOiJUQUtFIEFHQUlOIiwicXVpelRpbWVyRWxhcHNlZCI6IlRpbWUgZWxhcHNlZCIsInF1aXpUaW1lckV4cGlyZWQiOiJUaW1lIGV4cGlyZWQiLCJxdWl6VGltZXJFeHBpcmVkQWN0aW9uIjoiT0siLCJxdWl6VGltZXJFeHBpcmVkTWVzc2FnZSI6IllvdSBoYXZlIHJlYWNoZWQgdGhlIHRpbWUgbGltaXQgZm9yIHRoaXMgcXVpei4gWW91ciByZXN1bHRzIHdpbGwgYmUgYXV0b21hdGljYWxseSBzdWJtaXR0ZWQiLCJxdWl6VGltZXJIaWRlIjoiSGlkZSIsInF1aXpUaW1lckxpbWl0IjoiVGltZSBsaW1pdCIsInF1aXpUaW1lck1pbnV0ZSI6Ik1pbnV0ZSIsInF1aXpUaW1lck1pbnV0ZVBsdXJhbCI6Ik1pbnV0ZXMiLCJxdWl6VGltZXJSZW1haW5pbmciOiJUaW1lIGxlZnQiLCJxdWl6VGltZXJTaG93IjoiU2hvdyB0aW1lciIsInJlc3VsdCI6InJlc3VsdCIsInJlc3VsdHMiOiJyZXN1bHRzIiwic2FsdXRhdGlvbiI6IvCfkYsgQnllISIsInNjZW5hcmlvQ29tcGxldGUiOiJTY2VuYXJpbyBDb21wbGV0ZSEiLCJzY2VuYXJpb0NvbnRpbnVlIjoiQ09OVElOVUUiLCJzY2VuYXJpb1N0YXJ0T3ZlciI6IlNUQVJUIE9WRVIiLCJzY2VuYXJpb1RyeUFnYWluIjoiVFJZIEFHQUlOIiwic2VhcmNoIjoic2VhcmNoIiwic2Vla1NsaWRlckxhYmVsIjoiU2VlayIsInNvcnRpbmdDYXJkc0NvcnJlY3QiOiJDYXJkcyBDb3JyZWN0Iiwic29ydGluZ0xhbmRtYXJrIjoiU29ydGluZyBBY3Rpdml0eSIsInNvcnRpbmdSZXBsYXkiOiJSRVBMQVkiLCJzdXJ2ZXlDb25maXJtYXRpb24iOiJUaGFua3MhIFlvdXIgcmVzcG9uc2VzIHdlcmUgc2VudC4iLCJzdXJ2ZXlQbGFjZWhvbGRlciI6IlNoYXJlIHlvdXIgdGhvdWdodHMiLCJzdXJ2ZXlSZXF1aXJlZCI6IlJlcXVpcmVkIiwic3VydmV5U3VibWl0IjoiU3VibWl0Iiwic3VydmV5U3VibWl0dGluZyI6IlN1Ym1pdHRpbmcuLi4iLCJzdXJ2ZXlWYWxpZGF0aW9uRXJyb3IiOiJQbGVhc2UgYW5zd2VyIGFsbCByZXF1aXJlZCBxdWVzdGlvbnMgdG8gY29udGludWUuIiwidGFiR3JvdXAiOiJUYWIiLCJjb2RlR3JvdXAiOiJDb2RlIiwibm90ZUdyb3VwIjoiTm90ZSIsInF1b3RlR3JvdXAiOiJRdW90ZSIsImJ1dHRvbkdyb3VwIjoiQnV0dG9uIiwicXVpekxhbmRtYXJrIjoiUXVpeiIsImNvdXJzZURldGFpbHMiOiJERVRBSUxTIiwiZmVlZGJhY2tHcm91cCI6IkZlZWRiYWNrIiwiYWNjb3JkaW9uR3JvdXAiOiJBY2NvcmRpb24iLCJzdGF0ZW1lbnRHcm91cCI6IlN0YXRlbWVudCIsInN0b3J5bGluZUdyb3VwIjoiU3RvcnlsaW5lIiwiYXR0YWNobWVudEdyb3VwIjoiRmlsZSBBdHRhY2htZW50IiwiZW1iZWRQaG90b0dyb3VwIjoiRW1iZWRkZWQgcGhvdG8iLCJlbWJlZFZpZGVvR3JvdXAiOiJFbWJlZGRlZCB2aWRlbyIsImF1ZGlvUGxheWVyR3JvdXAiOiJBdWRpbyBwbGF5ZXIuIFlvdSBjYW4gdXNlIHRoZSBzcGFjZSBiYXIgdG8gdG9nZ2xlIHBsYXliYWNrIGFuZCBhcnJvdyBrZXlzIHRvIHNjcnViLiIsImJ1dHRvblN0YWNrR3JvdXAiOiJCdXR0b24gc3RhY2siLCJ0ZXh0T25JbWFnZUdyb3VwIjoiVGV4dCBvbiBpbWFnZSIsInRpbWVsaW5lTGFuZG1hcmsiOiJUaW1lbGluZSIsInVybEVtYmVkTGFuZG1hcmsiOiJVUkwvRW1iZWQiLCJ2aWRlb1BsYXllckdyb3VwIjoiVmlkZW8gcGxheWVyLiBZb3UgY2FuIHVzZSB0aGUgc3BhY2UgYmFyIHRvIHRvZ2dsZSBwbGF5YmFjayBhbmQgYXJyb3cga2V5cyB0byBzY3J1Yi4iLCJidWxsZXRlZExpc3RHcm91cCI6IkJ1bGxldGVkIGxpc3QiLCJjaGVja2JveExpc3RHcm91cCI6IkNoZWNrYm94IGxpc3QiLCJpbWFnZUFuZFRleHRHcm91cCI6IkltYWdlIGFuZCB0ZXh0IiwiaW1hZ2VHYWxsZXJ5R3JvdXAiOiJJbWFnZSBnYWxsZXJ5IiwibnVtYmVyZWRMaXN0R3JvdXAiOiJOdW1iZXJlZCBsaXN0IiwiZmxhc2hjYXJkQmFja0xhYmVsIjoiRmxhc2hjYXJkIGJhY2siLCJmbGFzaGNhcmRHcmlkR3JvdXAiOiJGbGFzaGNhcmQgZ3JpZCIsIm5leHRGbGFzaENhcmRMYWJlbCI6Ik5leHQgZmxhc2hjYXJkIiwiZmxhc2hjYXJkRnJvbnRMYWJlbCI6IkZsYXNoY2FyZCBmcm9udCIsImZsYXNoY2FyZFN0YWNrR3JvdXAiOiJGbGFzaGNhcmQgc3RhY2siLCJrbm93bGVkZ2VDaGVja0dyb3VwIjoiS25vd2xlZGdlIGNoZWNrIiwiaGFtYnVyZ2VyQnV0dG9uTGFiZWwiOiJDb3Vyc2UgT3ZlcnZpZXcgU2lkZWJhciIsImxlc3NvbkhlYWRlckxhbmRtYXJrIjoiTGVzc29uIEhlYWRlciIsImxlc3NvbkNvbnRlbnRMYW5kbWFyayI6Ikxlc3NvbiBDb250ZW50IiwibGVzc29uU2lkZWJhckxhbmRtYXJrIjoiTGVzc29uIFNpZGViYXIiLCJsYWJlbGVkR3JhcGhpY0xhbmRtYXJrIjoiTGFiZWxlZCBHcmFwaGljIiwicHJldmlvdXNGbGFzaENhcmRMYWJlbCI6IlByZXZpb3VzIGZsYXNoY2FyZCIsInRpbWVsaW5lQ2FyZEdyb3VwUHJlZml4IjoiVGltZWxpbmUgQ2FyZCIsImxhYmVsZWRHcmFwaGljQnViYmxlTGFiZWwiOiJMYWJlbGVkIGdyYXBoaWMgYnViYmxlIiwibGFiZWxlZEdyYXBoaWNOZXh0TWFya2VyTGFiZWwiOiJOZXh0IG1hcmtlciIsImxhYmVsZWRHcmFwaGljUHJldmlvdXNNYXJrZXJMYWJlbCI6IlByZXZpb3VzIG1hcmtlciJ9LCJkZWxldGVkIjpmYWxzZSwiY3JlYXRlZEF0IjoiMjAyMi0wNS0yN1QxNDoxMjoyMi4xNTlaIiwidXBkYXRlZEF0IjoiMjAyMi0wNS0yN1QxNDoxMjoyMi4xNTlaIiwidHJhbnNmZXJyZWRBdCI6bnVsbH0sImV4cG9ydEFnZ3JlZ2F0ZSI6eyJzdWJzY3JpcHRpb25JZCI6ImFjNTYzOTM3LTMyOTQtNDdhNi1iYjc2LTdkNzRhNDc3YmI1NSIsImV4cG9ydElkIjoiZE5WZmRHTzdXMGw4RGduR0pfTGIxbDlMalFtTm52OVciLCJjb3Vyc2VJZCI6Im5hRlNYWjhYM0FFMi1LMXFIbzI1RGZHa0NQelROeGdvIiwiY291cnNlVHlwZSI6ImNvdXJzZSIsImNvdXJzZVRoZW1lIjoiaW1hZ2luYXRpdmUiLCJjb3Vyc2VDcmVhdGVkVmlhIjoiZHVwbGljYXRlIiwiY291cnNlTGVzc29ucyI6eyJ0b3RhbCI6MTYsImFpIjowLCJibG9ja3MiOnsidG90YWwiOjE2LCJhaSI6MH19LCJjb3Vyc2VCbG9ja3MiOnsidG90YWwiOjEyNywiYWkiOjEsInRleHQiOnsidG90YWwiOjczLCJhaSI6MH0sImludGVyYWN0aXZlIjp7InRvdGFsIjoyMCwiYWkiOjF9LCJsaXN0Ijp7InRvdGFsIjoyMiwiYWkiOjB9LCJkaXZpZGVyIjp7InRvdGFsIjoxLCJhaSI6MH0sImtub3dsZWRnZUNoZWNrIjp7InRvdGFsIjozLCJhaSI6MH0sIm11bHRpbWVkaWEiOnsidG90YWwiOjUsImFpIjowfSwicXVvdGUiOnsidG90YWwiOjEsImFpIjowfSwiaW1hZ2UiOnsidG90YWwiOjEsImFpIjowfSwiaHRtbCI6eyJ0b3RhbCI6MSwiYWkiOjB9fX0sImZvbnRzIjpbeyJpZCI6Ikx4a3oyX2hoNUxqMzZCYWhMMTJRSXBUOHFLc2prbmY2IiwibmFtZSI6Ik1vbnRzZXJyYXQiLCJkZWZhdWx0Ijp0cnVlLCJrZXkiOiJNb250c2VycmF0LVNlbWlCb2xkLndvZmYiLCJzdHlsZSI6Im5vcm1hbCIsIndlaWdodCI6IjYwMCJ9LHsiaWQiOiJMeGt6Ml9oaDVMajM2QmFoTDEyUUlwVDhxS3Nqa25mNiIsIm5hbWUiOiJNb250c2VycmF0IiwiZGVmYXVsdCI6dHJ1ZSwia2V5IjoiTW9udHNlcnJhdC1NZWRpdW0ud29mZiIsInN0eWxlIjoibm9ybWFsIiwid2VpZ2h0IjoiNTAwIn0seyJpZCI6Ikx4a3oyX2hoNUxqMzZCYWhMMTJRSXBUOHFLc2prbmY2IiwibmFtZSI6Ik1vbnRzZXJyYXQiLCJkZWZhdWx0Ijp0cnVlLCJrZXkiOiJNb250c2VycmF0LUJsYWNrLndvZmYiLCJzdHlsZSI6Im5vcm1hbCIsIndlaWdodCI6IjkwMCJ9LHsiaWQiOiJMeGt6Ml9oaDVMajM2QmFoTDEyUUlwVDhxS3Nqa25mNiIsIm5hbWUiOiJNb250c2VycmF0IiwiZGVmYXVsdCI6dHJ1ZSwia2V5IjoiTW9udHNlcnJhdC1Cb2xkLndvZmYiLCJzdHlsZSI6Im5vcm1hbCIsIndlaWdodCI6IjcwMCJ9LHsiaWQiOiJMeGt6Ml9oaDVMajM2QmFoTDEyUUlwVDhxS3Nqa25mNiIsIm5hbWUiOiJNb250c2VycmF0IiwiZGVmYXVsdCI6dHJ1ZSwia2V5IjoiTW9udHNlcnJhdC1JdGFsaWMud29mZiIsInN0eWxlIjoiaXRhbGljIiwid2VpZ2h0IjoiNDAwIn0seyJpZCI6Ikx4a3oyX2hoNUxqMzZCYWhMMTJRSXBUOHFLc2prbmY2IiwibmFtZSI6Ik1vbnRzZXJyYXQiLCJkZWZhdWx0Ijp0cnVlLCJrZXkiOiJNb250c2VycmF0LVJlZ3VsYXIud29mZiIsInN0eWxlIjoibm9ybWFsIiwid2VpZ2h0IjoiNDAwIn0seyJpZCI6Ikx4a3oyX2hoNUxqMzZCYWhMMTJRSXBUOHFLc2prbmY2IiwibmFtZSI6Ik1vbnRzZXJyYXQiLCJkZWZhdWx0Ijp0cnVlLCJrZXkiOiJNb250c2VycmF0LUxpZ2h0LndvZmYiLCJzdHlsZSI6Im5vcm1hbCIsIndlaWdodCI6IjMwMCJ9LHsiaWQiOiJ5TFZmaUkxWk1ScXJ4MWpEdlFpS2VVOWsxb0Mwd1ZhVSIsIm5hbWUiOiJDb3Jtb3JhbnQiLCJkZWZhdWx0Ijp0cnVlLCJrZXkiOiJDb3Jtb3JhbnQtQm9sZC53b2ZmIiwic3R5bGUiOiJub3JtYWwiLCJ3ZWlnaHQiOiI3MDAifSx7ImlkIjoieUxWZmlJMVpNUnFyeDFqRHZRaUtlVTlrMW9DMHdWYVUiLCJuYW1lIjoiQ29ybW9yYW50IiwiZGVmYXVsdCI6dHJ1ZSwia2V5IjoiQ29ybW9yYW50LUl0YWxpYy53b2ZmIiwic3R5bGUiOiJpdGFsaWMiLCJ3ZWlnaHQiOiI0MDAifSx7ImlkIjoieUxWZmlJMVpNUnFyeDFqRHZRaUtlVTlrMW9DMHdWYVUiLCJuYW1lIjoiQ29ybW9yYW50IiwiZGVmYXVsdCI6dHJ1ZSwia2V5IjoiQ29ybW9yYW50LVJlZ3VsYXIud29mZiIsInN0eWxlIjoibm9ybWFsIiwid2VpZ2h0IjoiNDAwIn0seyJpZCI6InlMVmZpSTFaTVJxcngxakR2UWlLZVU5azFvQzB3VmFVIiwibmFtZSI6IkNvcm1vcmFudCIsImRlZmF1bHQiOnRydWUsImtleSI6IkNvcm1vcmFudC1MaWdodC53b2ZmIiwic3R5bGUiOiJub3JtYWwiLCJ3ZWlnaHQiOiIzMDAifV0sInBhcnRuZXJDb250ZW50IjpbXX0=");
